# Supplementary material for: Scaffolding protein functional sites using deep learning
Source: Science. Author manuscript; Available in PMC 2022 Oct 31. (PMC9621694; doi:10.1126/science.abn2100)
Supplement: Data S1 [file NIHMS1830590-supplement-Data_S1.zip › rsvf-ii_141_AF.pdb]

ATOM      1  N   SER A   1       0.356  26.562  -0.056  1.00  0.00           N  
ATOM      2  CA  SER A   1      -0.894  27.275  -0.291  1.00  0.00           C  
ATOM      3  C   SER A   1      -2.052  26.625   0.459  1.00  0.00           C  
ATOM      4  O   SER A   1      -1.968  25.459   0.850  1.00  0.00           O  
ATOM      5  CB  SER A   1      -1.209  27.325  -1.788  1.00  0.00           C  
ATOM      6  OG  SER A   1      -1.267  26.019  -2.333  1.00  0.00           O  
ATOM      7  N   GLN A   2      -2.926  27.389   1.233  1.00  0.00           N  
ATOM      8  CA  GLN A   2      -4.108  26.893   1.931  1.00  0.00           C  
ATOM      9  C   GLN A   2      -4.740  25.724   1.180  1.00  0.00           C  
ATOM     10  O   GLN A   2      -5.222  24.772   1.797  1.00  0.00           O  
ATOM     11  CB  GLN A   2      -5.133  28.013   2.115  1.00  0.00           C  
ATOM     12  CG  GLN A   2      -4.761  29.014   3.200  1.00  0.00           C  
ATOM     13  CD  GLN A   2      -5.849  30.043   3.448  1.00  0.00           C  
ATOM     14  NE2 GLN A   2      -5.539  31.050   4.256  1.00  0.00           N  
ATOM     15  OE1 GLN A   2      -6.958  29.932   2.918  1.00  0.00           O  
ATOM     16  N   GLN A   3      -4.691  25.631  -0.226  1.00  0.00           N  
ATOM     17  CA  GLN A   3      -5.267  24.526  -0.984  1.00  0.00           C  
ATOM     18  C   GLN A   3      -4.392  23.278  -0.889  1.00  0.00           C  
ATOM     19  O   GLN A   3      -4.904  22.161  -0.790  1.00  0.00           O  
ATOM     20  CB  GLN A   3      -5.462  24.920  -2.448  1.00  0.00           C  
ATOM     21  CG  GLN A   3      -6.661  25.827  -2.686  1.00  0.00           C  
ATOM     22  CD  GLN A   3      -6.834  26.201  -4.146  1.00  0.00           C  
ATOM     23  NE2 GLN A   3      -7.942  26.862  -4.462  1.00  0.00           N  
ATOM     24  OE1 GLN A   3      -5.978  25.899  -4.983  1.00  0.00           O  
ATOM     25  N   GLU A   4      -3.071  23.387  -0.852  1.00  0.00           N  
ATOM     26  CA  GLU A   4      -2.156  22.255  -0.747  1.00  0.00           C  
ATOM     27  C   GLU A   4      -2.222  21.618   0.638  1.00  0.00           C  
ATOM     28  O   GLU A   4      -2.180  20.392   0.766  1.00  0.00           O  
ATOM     29  CB  GLU A   4      -0.722  22.693  -1.057  1.00  0.00           C  
ATOM     30  CG  GLU A   4      -0.469  22.975  -2.530  1.00  0.00           C  
ATOM     31  CD  GLU A   4       0.963  23.392  -2.825  1.00  0.00           C  
ATOM     32  OE1 GLU A   4       1.708  22.605  -3.451  1.00  0.00           O  
ATOM     33  OE2 GLU A   4       1.343  24.515  -2.425  1.00  0.00           O1-
ATOM     34  N   GLN A   5      -2.509  22.496   1.698  1.00  0.00           N  
ATOM     35  CA  GLN A   5      -2.588  21.993   3.065  1.00  0.00           C  
ATOM     36  C   GLN A   5      -3.890  21.233   3.297  1.00  0.00           C  
ATOM     37  O   GLN A   5      -3.909  20.226   4.008  1.00  0.00           O  
ATOM     38  CB  GLN A   5      -2.463  23.140   4.067  1.00  0.00           C  
ATOM     39  CG  GLN A   5      -1.027  23.573   4.333  1.00  0.00           C  
ATOM     40  CD  GLN A   5      -0.932  24.710   5.333  1.00  0.00           C  
ATOM     41  NE2 GLN A   5       0.217  25.374   5.368  1.00  0.00           N  
ATOM     42  OE1 GLN A   5      -1.885  24.989   6.068  1.00  0.00           O  
ATOM     43  N   GLN A   6      -4.997  21.633   2.616  1.00  0.00           N  
ATOM     44  CA  GLN A   6      -6.277  20.948   2.760  1.00  0.00           C  
ATOM     45  C   GLN A   6      -6.265  19.603   2.037  1.00  0.00           C  
ATOM     46  O   GLN A   6      -6.836  18.626   2.525  1.00  0.00           O  
ATOM     47  CB  GLN A   6      -7.415  21.820   2.228  1.00  0.00           C  
ATOM     48  CG  GLN A   6      -8.799  21.354   2.660  1.00  0.00           C  
ATOM     49  CD  GLN A   6      -9.884  22.366   2.343  1.00  0.00           C  
ATOM     50  NE2 GLN A   6     -10.911  22.418   3.186  1.00  0.00           N  
ATOM     51  OE1 GLN A   6      -9.800  23.096   1.350  1.00  0.00           O  
ATOM     52  N   GLN A   7      -5.564  19.565   0.943  1.00  0.00           N  
ATOM     53  CA  GLN A   7      -5.489  18.310   0.202  1.00  0.00           C  
ATOM     54  C   GLN A   7      -4.629  17.287   0.938  1.00  0.00           C  
ATOM     55  O   GLN A   7      -4.953  16.097   0.963  1.00  0.00           O  
ATOM     56  CB  GLN A   7      -4.936  18.548  -1.203  1.00  0.00           C  
ATOM     57  CG  GLN A   7      -5.102  17.358  -2.140  1.00  0.00           C  
ATOM     58  CD  GLN A   7      -4.687  17.671  -3.565  1.00  0.00           C  
ATOM     59  NE2 GLN A   7      -5.462  17.183  -4.527  1.00  0.00           N  
ATOM     60  OE1 GLN A   7      -3.679  18.346  -3.799  1.00  0.00           O  
ATOM     61  N   GLN A   8      -3.619  17.812   1.599  1.00  0.00           N  
ATOM     62  CA  GLN A   8      -2.743  16.933   2.367  1.00  0.00           C  
ATOM     63  C   GLN A   8      -3.478  16.334   3.562  1.00  0.00           C  
ATOM     64  O   GLN A   8      -3.325  15.147   3.861  1.00  0.00           O  
ATOM     65  CB  GLN A   8      -1.501  17.691   2.840  1.00  0.00           C  
ATOM     66  CG  GLN A   8      -0.406  16.790   3.394  1.00  0.00           C  
ATOM     67  CD  GLN A   8       0.904  17.525   3.612  1.00  0.00           C  
ATOM     68  NE2 GLN A   8       2.015  16.815   3.455  1.00  0.00           N  
ATOM     69  OE1 GLN A   8       0.916  18.722   3.917  1.00  0.00           O  
ATOM     70  N   GLN A   9      -4.289  17.163   4.205  1.00  0.00           N  
ATOM     71  CA  GLN A   9      -5.033  16.697   5.370  1.00  0.00           C  
ATOM     72  C   GLN A   9      -6.103  15.684   4.971  1.00  0.00           C  
ATOM     73  O   GLN A   9      -6.319  14.693   5.672  1.00  0.00           O  
ATOM     74  CB  GLN A   9      -5.673  17.874   6.106  1.00  0.00           C  
ATOM     75  CG  GLN A   9      -6.235  17.512   7.474  1.00  0.00           C  
ATOM     76  CD  GLN A   9      -6.700  18.726   8.258  1.00  0.00           C  
ATOM     77  NE2 GLN A   9      -6.419  18.737   9.556  1.00  0.00           N  
ATOM     78  OE1 GLN A   9      -7.307  19.646   7.700  1.00  0.00           O  
ATOM     79  N   GLN A  10      -6.704  15.841   3.873  1.00  0.00           N  
ATOM     80  CA  GLN A  10      -7.747  14.932   3.410  1.00  0.00           C  
ATOM     81  C   GLN A  10      -7.169  13.566   3.054  1.00  0.00           C  
ATOM     82  O   GLN A  10      -7.758  12.533   3.380  1.00  0.00           O  
ATOM     83  CB  GLN A  10      -8.477  15.524   2.203  1.00  0.00           C  
ATOM     84  CG  GLN A  10      -9.723  14.749   1.797  1.00  0.00           C  
ATOM     85  CD  GLN A  10     -10.510  15.435   0.697  1.00  0.00           C  
ATOM     86  NE2 GLN A  10     -11.762  15.029   0.520  1.00  0.00           N  
ATOM     87  OE1 GLN A  10      -9.997  16.326   0.012  1.00  0.00           O  
ATOM     88  N   TYR A  11      -6.038  13.648   2.361  1.00  0.00           N  
ATOM     89  CA  TYR A  11      -5.407  12.387   1.991  1.00  0.00           C  
ATOM     90  C   TYR A  11      -4.986  11.604   3.231  1.00  0.00           C  
ATOM     91  O   TYR A  11      -5.175  10.388   3.298  1.00  0.00           O  
ATOM     92  CB  TYR A  11      -4.192  12.636   1.094  1.00  0.00           C  
ATOM     93  CG  TYR A  11      -3.689  11.396   0.395  1.00  0.00           C  
ATOM     94  CD1 TYR A  11      -2.698  10.602   0.968  1.00  0.00           C  
ATOM     95  CD2 TYR A  11      -4.203  11.016  -0.841  1.00  0.00           C  
ATOM     96  CE1 TYR A  11      -2.231   9.459   0.326  1.00  0.00           C  
ATOM     97  CE2 TYR A  11      -3.743   9.876  -1.492  1.00  0.00           C  
ATOM     98  CZ  TYR A  11      -2.759   9.105  -0.901  1.00  0.00           C  
ATOM     99  OH  TYR A  11      -2.299   7.975  -1.541  1.00  0.00           O  
ATOM    100  N   GLN A  12      -4.426  12.299   4.148  1.00  0.00           N  
ATOM    101  CA  GLN A  12      -3.995  11.651   5.384  1.00  0.00           C  
ATOM    102  C   GLN A  12      -5.173  11.003   6.104  1.00  0.00           C  
ATOM    103  O   GLN A  12      -5.068   9.874   6.587  1.00  0.00           O  
ATOM    104  CB  GLN A  12      -3.304  12.657   6.305  1.00  0.00           C  
ATOM    105  CG  GLN A  12      -2.719  12.036   7.565  1.00  0.00           C  
ATOM    106  CD  GLN A  12      -1.568  11.090   7.274  1.00  0.00           C  
ATOM    107  NE2 GLN A  12      -1.498   9.994   8.022  1.00  0.00           N  
ATOM    108  OE1 GLN A  12      -0.751  11.342   6.383  1.00  0.00           O  
ATOM    109  N   SER A  13      -6.200  11.692   6.209  1.00  0.00           N  
ATOM    110  CA  SER A  13      -7.384  11.165   6.878  1.00  0.00           C  
ATOM    111  C   SER A  13      -7.905   9.915   6.176  1.00  0.00           C  
ATOM    112  O   SER A  13      -8.226   8.919   6.827  1.00  0.00           O  
ATOM    113  CB  SER A  13      -8.486  12.224   6.933  1.00  0.00           C  
ATOM    114  OG  SER A  13      -9.639  11.718   7.585  1.00  0.00           O  
ATOM    115  N   ARG A  14      -7.935   9.962   4.888  1.00  0.00           N  
ATOM    116  CA  ARG A  14      -8.406   8.807   4.130  1.00  0.00           C  
ATOM    117  C   ARG A  14      -7.465   7.619   4.299  1.00  0.00           C  
ATOM    118  O   ARG A  14      -7.914   6.482   4.451  1.00  0.00           O  
ATOM    119  CB  ARG A  14      -8.546   9.157   2.647  1.00  0.00           C  
ATOM    120  CG  ARG A  14      -9.706  10.093   2.342  1.00  0.00           C  
ATOM    121  CD  ARG A  14      -9.737  10.491   0.873  1.00  0.00           C  
ATOM    122  NE  ARG A  14      -9.976   9.340   0.007  1.00  0.00           N  
ATOM    123  CZ  ARG A  14      -9.803   9.334  -1.312  1.00  0.00           C  
ATOM    124  NH1 ARG A  14      -9.384  10.424  -1.946  1.00  0.00           N1+
ATOM    125  NH2 ARG A  14     -10.050   8.231  -2.004  1.00  0.00           N  
ATOM    126  N   SER A  15      -6.219   7.952   4.203  1.00  0.00           N  
ATOM    127  CA  SER A  15      -5.204   6.917   4.368  1.00  0.00           C  
ATOM    128  C   SER A  15      -5.316   6.244   5.732  1.00  0.00           C  
ATOM    129  O   SER A  15      -5.289   5.016   5.828  1.00  0.00           O  
ATOM    130  CB  SER A  15      -3.804   7.508   4.196  1.00  0.00           C  
ATOM    131  OG  SER A  15      -2.811   6.522   4.422  1.00  0.00           O  
ATOM    132  N   ASP A  16      -5.428   6.984   6.774  1.00  0.00           N  
ATOM    133  CA  ASP A  16      -5.575   6.469   8.132  1.00  0.00           C  
ATOM    134  C   ASP A  16      -6.834   5.615   8.262  1.00  0.00           C  
ATOM    135  O   ASP A  16      -6.803   4.542   8.868  1.00  0.00           O  
ATOM    136  CB  ASP A  16      -5.613   7.619   9.141  1.00  0.00           C  
ATOM    137  CG  ASP A  16      -4.260   8.283   9.334  1.00  0.00           C  
ATOM    138  OD1 ASP A  16      -3.228   7.683   8.965  1.00  0.00           O  
ATOM    139  OD2 ASP A  16      -4.227   9.415   9.864  1.00  0.00           O1-
ATOM    140  N   GLN A  17      -7.881   6.118   7.769  1.00  0.00           N  
ATOM    141  CA  GLN A  17      -9.147   5.396   7.836  1.00  0.00           C  
ATOM    142  C   GLN A  17      -9.060   4.064   7.098  1.00  0.00           C  
ATOM    143  O   GLN A  17      -9.535   3.040   7.596  1.00  0.00           O  
ATOM    144  CB  GLN A  17     -10.281   6.244   7.255  1.00  0.00           C  
ATOM    145  CG  GLN A  17     -11.658   5.612   7.399  1.00  0.00           C  
ATOM    146  CD  GLN A  17     -12.775   6.523   6.927  1.00  0.00           C  
ATOM    147  NE2 GLN A  17     -14.016   6.078   7.096  1.00  0.00           N  
ATOM    148  OE1 GLN A  17     -12.525   7.620   6.415  1.00  0.00           O  
ATOM    149  N   THR A  18      -8.488   4.094   5.900  1.00  0.00           N  
ATOM    150  CA  THR A  18      -8.352   2.875   5.111  1.00  0.00           C  
ATOM    151  C   THR A  18      -7.493   1.848   5.845  1.00  0.00           C  
ATOM    152  O   THR A  18      -7.834   0.664   5.891  1.00  0.00           O  
ATOM    153  CB  THR A  18      -7.737   3.168   3.730  1.00  0.00           C  
ATOM    154  CG2 THR A  18      -7.619   1.896   2.898  1.00  0.00           C  
ATOM    155  OG1 THR A  18      -8.567   4.107   3.034  1.00  0.00           O  
ATOM    156  N   SER A  19      -6.439   2.290   6.449  1.00  0.00           N  
ATOM    157  CA  SER A  19      -5.553   1.416   7.211  1.00  0.00           C  
ATOM    158  C   SER A  19      -6.274   0.803   8.406  1.00  0.00           C  
ATOM    159  O   SER A  19      -6.154  -0.397   8.662  1.00  0.00           O  
ATOM    160  CB  SER A  19      -4.320   2.187   7.689  1.00  0.00           C  
ATOM    161  OG  SER A  19      -3.450   1.339   8.418  1.00  0.00           O  
ATOM    162  N   ARG A  20      -6.970   1.584   9.092  1.00  0.00           N  
ATOM    163  CA  ARG A  20      -7.725   1.112  10.248  1.00  0.00           C  
ATOM    164  C   ARG A  20      -8.783   0.094   9.833  1.00  0.00           C  
ATOM    165  O   ARG A  20      -8.979  -0.917  10.510  1.00  0.00           O  
ATOM    166  CB  ARG A  20      -8.385   2.287  10.975  1.00  0.00           C  
ATOM    167  CG  ARG A  20      -7.422   3.109  11.816  1.00  0.00           C  
ATOM    168  CD  ARG A  20      -8.159   4.064  12.744  1.00  0.00           C  
ATOM    169  NE  ARG A  20      -8.807   5.144  12.005  1.00  0.00           N  
ATOM    170  CZ  ARG A  20      -9.236   6.281  12.544  1.00  0.00           C  
ATOM    171  NH1 ARG A  20      -9.094   6.511  13.844  1.00  0.00           N1+
ATOM    172  NH2 ARG A  20      -9.811   7.196  11.778  1.00  0.00           N  
ATOM    173  N   ASN A  21      -9.423   0.314   8.767  1.00  0.00           N  
ATOM    174  CA  ASN A  21     -10.439  -0.607   8.268  1.00  0.00           C  
ATOM    175  C   ASN A  21      -9.837  -1.957   7.890  1.00  0.00           C  
ATOM    176  O   ASN A  21     -10.422  -3.003   8.172  1.00  0.00           O  
ATOM    177  CB  ASN A  21     -11.173   0.002   7.071  1.00  0.00           C  
ATOM    178  CG  ASN A  21     -12.113   1.122   7.470  1.00  0.00           C  
ATOM    179  ND2 ASN A  21     -12.532   1.920   6.495  1.00  0.00           N  
ATOM    180  OD1 ASN A  21     -12.460   1.269   8.645  1.00  0.00           O  
ATOM    181  N   LEU A  22      -8.704  -1.866   7.286  1.00  0.00           N  
ATOM    182  CA  LEU A  22      -8.042  -3.104   6.890  1.00  0.00           C  
ATOM    183  C   LEU A  22      -7.642  -3.922   8.113  1.00  0.00           C  
ATOM    184  O   LEU A  22      -7.836  -5.139   8.143  1.00  0.00           O  
ATOM    185  CB  LEU A  22      -6.806  -2.802   6.037  1.00  0.00           C  
ATOM    186  CG  LEU A  22      -7.069  -2.275   4.626  1.00  0.00           C  
ATOM    187  CD1 LEU A  22      -5.755  -1.902   3.946  1.00  0.00           C  
ATOM    188  CD2 LEU A  22      -7.829  -3.309   3.802  1.00  0.00           C  
ATOM    189  N   LYS A  23      -7.157  -3.145   9.087  1.00  0.00           N  
ATOM    190  CA  LYS A  23      -6.759  -3.799  10.329  1.00  0.00           C  
ATOM    191  C   LYS A  23      -7.954  -4.459  11.010  1.00  0.00           C  
ATOM    192  O   LYS A  23      -7.869  -5.608  11.448  1.00  0.00           O  
ATOM    193  CB  LYS A  23      -6.103  -2.795  11.277  1.00  0.00           C  
ATOM    194  CG  LYS A  23      -5.561  -3.415  12.558  1.00  0.00           C  
ATOM    195  CD  LYS A  23      -4.918  -2.367  13.458  1.00  0.00           C  
ATOM    196  CE  LYS A  23      -4.452  -2.972  14.776  1.00  0.00           C  
ATOM    197  NZ  LYS A  23      -3.868  -1.939  15.682  1.00  0.00           N1+
ATOM    198  N   LYS A  24      -8.990  -3.815  11.140  1.00  0.00           N  
ATOM    199  CA  LYS A  24     -10.200  -4.295  11.800  1.00  0.00           C  
ATOM    200  C   LYS A  24     -10.743  -5.544  11.112  1.00  0.00           C  
ATOM    201  O   LYS A  24     -11.204  -6.475  11.777  1.00  0.00           O  
ATOM    202  CB  LYS A  24     -11.269  -3.201  11.821  1.00  0.00           C  
ATOM    203  CG  LYS A  24     -11.009  -2.100  12.838  1.00  0.00           C  
ATOM    204  CD  LYS A  24     -12.156  -1.099  12.883  1.00  0.00           C  
ATOM    205  CE  LYS A  24     -11.877   0.027  13.869  1.00  0.00           C  
ATOM    206  NZ  LYS A  24     -12.976   1.039  13.879  1.00  0.00           N1+
ATOM    207  N   ASN A  25     -10.604  -5.628   9.871  1.00  0.00           N  
ATOM    208  CA  ASN A  25     -11.107  -6.767   9.111  1.00  0.00           C  
ATOM    209  C   ASN A  25     -10.291  -8.027   9.383  1.00  0.00           C  
ATOM    210  O   ASN A  25     -10.842  -9.127   9.453  1.00  0.00           O  
ATOM    211  CB  ASN A  25     -11.115  -6.452   7.614  1.00  0.00           C  
ATOM    212  CG  ASN A  25     -12.345  -5.676   7.187  1.00  0.00           C  
ATOM    213  ND2 ASN A  25     -12.141  -4.641   6.379  1.00  0.00           N  
ATOM    214  OD1 ASN A  25     -13.467  -6.002   7.579  1.00  0.00           O  
ATOM    215  N   CYS A  26      -9.116  -7.706   9.511  1.00  0.00           N  
ATOM    216  CA  CYS A  26      -8.260  -8.852   9.799  1.00  0.00           C  
ATOM    217  C   CYS A  26      -8.468  -9.342  11.227  1.00  0.00           C  
ATOM    218  O   CYS A  26      -8.415 -10.546  11.488  1.00  0.00           O  
ATOM    219  CB  CYS A  26      -6.790  -8.491   9.582  1.00  0.00           C  
ATOM    220  SG  CYS A  26      -6.376  -8.126   7.863  1.00  0.00           S  
ATOM    221  N   LYS A  27      -8.830  -8.440  12.171  1.00  0.00           N  
ATOM    222  CA  LYS A  27      -9.075  -8.785  13.568  1.00  0.00           C  
ATOM    223  C   LYS A  27     -10.470  -9.378  13.750  1.00  0.00           C  
ATOM    224  O   LYS A  27     -10.698 -10.169  14.667  1.00  0.00           O  
ATOM    225  CB  LYS A  27      -8.908  -7.555  14.461  1.00  0.00           C  
ATOM    226  CG  LYS A  27      -7.466  -7.093  14.614  1.00  0.00           C  
ATOM    227  CD  LYS A  27      -7.345  -5.966  15.633  1.00  0.00           C  
ATOM    228  CE  LYS A  27      -5.896  -5.544  15.830  1.00  0.00           C  
ATOM    229  NZ  LYS A  27      -5.770  -4.452  16.841  1.00  0.00           N1+
ATOM    230  N   GLY A  28     -11.365  -8.942  12.871  1.00  0.00           N  
ATOM    231  CA  GLY A  28     -12.752  -9.364  12.996  1.00  0.00           C  
ATOM    232  C   GLY A  28     -13.000 -10.761  12.460  1.00  0.00           C  
ATOM    233  O   GLY A  28     -14.054 -11.350  12.714  1.00  0.00           O  
ATOM    234  N   LEU A  29     -11.946 -11.284  11.765  1.00  0.00           N  
ATOM    235  CA  LEU A  29     -12.117 -12.615  11.194  1.00  0.00           C  
ATOM    236  C   LEU A  29     -11.553 -13.683  12.126  1.00  0.00           C  
ATOM    237  O   LEU A  29     -10.524 -13.470  12.770  1.00  0.00           O  
ATOM    238  CB  LEU A  29     -11.435 -12.705   9.826  1.00  0.00           C  
ATOM    239  CG  LEU A  29     -12.007 -11.812   8.724  1.00  0.00           C  
ATOM    240  CD1 LEU A  29     -11.118 -11.861   7.487  1.00  0.00           C  
ATOM    241  CD2 LEU A  29     -13.432 -12.233   8.381  1.00  0.00           C  
ATOM    242  N   SER A  30     -12.408 -14.513  12.870  1.00  0.00           N  
ATOM    243  CA  SER A  30     -12.084 -15.557  13.837  1.00  0.00           C  
ATOM    244  C   SER A  30     -11.311 -16.697  13.181  1.00  0.00           C  
ATOM    245  O   SER A  30     -11.470 -16.955  11.985  1.00  0.00           O  
ATOM    246  CB  SER A  30     -13.356 -16.102  14.487  1.00  0.00           C  
ATOM    247  OG  SER A  30     -14.224 -16.652  13.510  1.00  0.00           O  
ATOM    248  N   GLY A  31     -10.151 -17.096  13.950  1.00  0.00           N  
ATOM    249  CA  GLY A  31      -9.440 -18.332  13.661  1.00  0.00           C  
ATOM    250  C   GLY A  31      -8.489 -18.212  12.485  1.00  0.00           C  
ATOM    251  O   GLY A  31      -7.799 -17.200  12.338  1.00  0.00           O  
ATOM    252  N   GLY A  32      -8.380 -19.205  11.636  1.00  0.00           N  
ATOM    253  CA  GLY A  32      -7.475 -19.361  10.508  1.00  0.00           C  
ATOM    254  C   GLY A  32      -7.818 -18.457   9.340  1.00  0.00           C  
ATOM    255  O   GLY A  32      -6.934 -18.049   8.584  1.00  0.00           O  
ATOM    256  N   GLU A  33      -9.088 -17.932   9.359  1.00  0.00           N  
ATOM    257  CA  GLU A  33      -9.498 -17.110   8.225  1.00  0.00           C  
ATOM    258  C   GLU A  33      -8.889 -15.713   8.308  1.00  0.00           C  
ATOM    259  O   GLU A  33      -8.459 -15.157   7.295  1.00  0.00           O  
ATOM    260  CB  GLU A  33     -11.024 -17.015   8.153  1.00  0.00           C  
ATOM    261  CG  GLU A  33     -11.702 -18.311   7.732  1.00  0.00           C  
ATOM    262  CD  GLU A  33     -13.218 -18.212   7.698  1.00  0.00           C  
ATOM    263  OE1 GLU A  33     -13.845 -18.806   6.792  1.00  0.00           O  
ATOM    264  OE2 GLU A  33     -13.784 -17.535   8.585  1.00  0.00           O1-
ATOM    265  N   GLY A  34      -8.981 -15.177   9.555  1.00  0.00           N  
ATOM    266  CA  GLY A  34      -8.343 -13.882   9.734  1.00  0.00           C  
ATOM    267  C   GLY A  34      -6.859 -13.900   9.424  1.00  0.00           C  
ATOM    268  O   GLY A  34      -6.345 -12.990   8.771  1.00  0.00           O  
ATOM    269  N   LEU A  35      -6.239 -15.009   9.811  1.00  0.00           N  
ATOM    270  CA  LEU A  35      -4.810 -15.171   9.567  1.00  0.00           C  
ATOM    271  C   LEU A  35      -4.524 -15.290   8.074  1.00  0.00           C  
ATOM    272  O   LEU A  35      -3.593 -14.661   7.564  1.00  0.00           O  
ATOM    273  CB  LEU A  35      -4.276 -16.404  10.300  1.00  0.00           C  
ATOM    274  CG  LEU A  35      -2.778 -16.678  10.166  1.00  0.00           C  
ATOM    275  CD1 LEU A  35      -1.973 -15.506  10.717  1.00  0.00           C  
ATOM    276  CD2 LEU A  35      -2.405 -17.973  10.878  1.00  0.00           C  
ATOM    277  N   ARG A  36      -5.327 -16.011   7.367  1.00  0.00           N  
ATOM    278  CA  ARG A  36      -5.148 -16.159   5.926  1.00  0.00           C  
ATOM    279  C   ARG A  36      -5.311 -14.822   5.213  1.00  0.00           C  
ATOM    280  O   ARG A  36      -4.517 -14.480   4.334  1.00  0.00           O  
ATOM    281  CB  ARG A  36      -6.142 -17.178   5.363  1.00  0.00           C  
ATOM    282  CG  ARG A  36      -5.930 -17.496   3.892  1.00  0.00           C  
ATOM    283  CD  ARG A  36      -6.860 -18.604   3.415  1.00  0.00           C  
ATOM    284  NE  ARG A  36      -8.258 -18.186   3.446  1.00  0.00           N  
ATOM    285  CZ  ARG A  36      -9.212 -18.672   2.658  1.00  0.00           C  
ATOM    286  NH1 ARG A  36      -8.936 -19.608   1.757  1.00  0.00           N1+
ATOM    287  NH2 ARG A  36     -10.453 -18.220   2.770  1.00  0.00           N  
ATOM    288  N   LEU A  37      -6.370 -14.165   5.633  1.00  0.00           N  
ATOM    289  CA  LEU A  37      -6.600 -12.862   5.018  1.00  0.00           C  
ATOM    290  C   LEU A  37      -5.434 -11.919   5.295  1.00  0.00           C  
ATOM    291  O   LEU A  37      -4.958 -11.229   4.390  1.00  0.00           O  
ATOM    292  CB  LEU A  37      -7.903 -12.248   5.533  1.00  0.00           C  
ATOM    293  CG  LEU A  37      -8.267 -10.869   4.982  1.00  0.00           C  
ATOM    294  CD1 LEU A  37      -8.398 -10.922   3.463  1.00  0.00           C  
ATOM    295  CD2 LEU A  37      -9.557 -10.361   5.617  1.00  0.00           C  
ATOM    296  N   ALA A  38      -4.958 -11.945   6.494  1.00  0.00           N  
ATOM    297  CA  ALA A  38      -3.830 -11.089   6.849  1.00  0.00           C  
ATOM    298  C   ALA A  38      -2.606 -11.412   5.994  1.00  0.00           C  
ATOM    299  O   ALA A  38      -1.931 -10.507   5.499  1.00  0.00           O  
ATOM    300  CB  ALA A  38      -3.494 -11.237   8.330  1.00  0.00           C  
ATOM    301  N   LYS A  39      -2.379 -12.675   5.814  1.00  0.00           N  
ATOM    302  CA  LYS A  39      -1.238 -13.098   5.007  1.00  0.00           C  
ATOM    303  C   LYS A  39      -1.401 -12.665   3.553  1.00  0.00           C  
ATOM    304  O   LYS A  39      -0.448 -12.195   2.928  1.00  0.00           O  
ATOM    305  CB  LYS A  39      -1.057 -14.614   5.085  1.00  0.00           C  
ATOM    306  CG  LYS A  39      -0.486 -15.103   6.407  1.00  0.00           C  
ATOM    307  CD  LYS A  39      -0.266 -16.610   6.399  1.00  0.00           C  
ATOM    308  CE  LYS A  39       0.347 -17.094   7.707  1.00  0.00           C  
ATOM    309  NZ  LYS A  39       0.532 -18.576   7.717  1.00  0.00           N1+
ATOM    310  N   GLU A  40      -2.617 -12.798   3.016  1.00  0.00           N  
ATOM    311  CA  GLU A  40      -2.894 -12.373   1.648  1.00  0.00           C  
ATOM    312  C   GLU A  40      -2.691 -10.869   1.484  1.00  0.00           C  
ATOM    313  O   GLU A  40      -2.084 -10.423   0.508  1.00  0.00           O  
ATOM    314  CB  GLU A  40      -4.321 -12.757   1.244  1.00  0.00           C  
ATOM    315  CG  GLU A  40      -4.531 -14.254   1.078  1.00  0.00           C  
ATOM    316  CD  GLU A  40      -5.969 -14.627   0.756  1.00  0.00           C  
ATOM    317  OE1 GLU A  40      -6.251 -15.827   0.537  1.00  0.00           O  
ATOM    318  OE2 GLU A  40      -6.821 -13.711   0.722  1.00  0.00           O1-
ATOM    319  N   LEU A  41      -3.187 -10.183   2.454  1.00  0.00           N  
ATOM    320  CA  LEU A  41      -3.073  -8.729   2.386  1.00  0.00           C  
ATOM    321  C   LEU A  41      -1.617  -8.292   2.502  1.00  0.00           C  
ATOM    322  O   LEU A  41      -1.185  -7.370   1.807  1.00  0.00           O  
ATOM    323  CB  LEU A  41      -3.905  -8.075   3.492  1.00  0.00           C  
ATOM    324  CG  LEU A  41      -5.420  -8.054   3.280  1.00  0.00           C  
ATOM    325  CD1 LEU A  41      -6.119  -7.472   4.504  1.00  0.00           C  
ATOM    326  CD2 LEU A  41      -5.773  -7.260   2.026  1.00  0.00           C  
ATOM    327  N   LEU A  42      -0.888  -8.939   3.370  1.00  0.00           N  
ATOM    328  CA  LEU A  42       0.531  -8.621   3.497  1.00  0.00           C  
ATOM    329  C   LEU A  42       1.253  -8.821   2.169  1.00  0.00           C  
ATOM    330  O   LEU A  42       2.076  -7.991   1.775  1.00  0.00           O  
ATOM    331  CB  LEU A  42       1.180  -9.487   4.580  1.00  0.00           C  
ATOM    332  CG  LEU A  42       0.971  -9.036   6.026  1.00  0.00           C  
ATOM    333  CD1 LEU A  42       1.459 -10.110   6.992  1.00  0.00           C  
ATOM    334  CD2 LEU A  42       1.687  -7.714   6.281  1.00  0.00           C  
ATOM    335  N   ALA A  43       0.964  -9.892   1.533  1.00  0.00           N  
ATOM    336  CA  ALA A  43       1.597 -10.169   0.247  1.00  0.00           C  
ATOM    337  C   ALA A  43       1.241  -9.100  -0.782  1.00  0.00           C  
ATOM    338  O   ALA A  43       2.097  -8.664  -1.556  1.00  0.00           O  
ATOM    339  CB  ALA A  43       1.189 -11.549  -0.262  1.00  0.00           C  
ATOM    340  N   ILE A  44      -0.009  -8.663  -0.835  1.00  0.00           N  
ATOM    341  CA  ILE A  44      -0.464  -7.623  -1.752  1.00  0.00           C  
ATOM    342  C   ILE A  44       0.240  -6.307  -1.431  1.00  0.00           C  
ATOM    343  O   ILE A  44       0.696  -5.604  -2.335  1.00  0.00           O  
ATOM    344  CB  ILE A  44      -1.997  -7.441  -1.684  1.00  0.00           C  
ATOM    345  CG1 ILE A  44      -2.706  -8.663  -2.280  1.00  0.00           C  
ATOM    346  CG2 ILE A  44      -2.421  -6.157  -2.402  1.00  0.00           C  
ATOM    347  CD1 ILE A  44      -4.206  -8.696  -2.018  1.00  0.00           C  
ATOM    348  N   LEU A  45       0.354  -6.035  -0.140  1.00  0.00           N  
ATOM    349  CA  LEU A  45       1.022  -4.810   0.288  1.00  0.00           C  
ATOM    350  C   LEU A  45       2.502  -4.841  -0.077  1.00  0.00           C  
ATOM    351  O   LEU A  45       3.056  -3.836  -0.527  1.00  0.00           O  
ATOM    352  CB  LEU A  45       0.862  -4.613   1.798  1.00  0.00           C  
ATOM    353  CG  LEU A  45      -0.557  -4.336   2.298  1.00  0.00           C  
ATOM    354  CD1 LEU A  45      -0.591  -4.331   3.823  1.00  0.00           C  
ATOM    355  CD2 LEU A  45      -1.073  -3.013   1.742  1.00  0.00           C  
ATOM    356  N   ASP A  46       3.146  -5.983   0.078  1.00  0.00           N  
ATOM    357  CA  ASP A  46       4.543  -6.128  -0.317  1.00  0.00           C  
ATOM    358  C   ASP A  46       4.715  -5.915  -1.819  1.00  0.00           C  
ATOM    359  O   ASP A  46       5.664  -5.258  -2.252  1.00  0.00           O  
ATOM    360  CB  ASP A  46       5.073  -7.507   0.082  1.00  0.00           C  
ATOM    361  CG  ASP A  46       5.425  -7.603   1.557  1.00  0.00           C  
ATOM    362  OD1 ASP A  46       5.569  -6.552   2.220  1.00  0.00           O  
ATOM    363  OD2 ASP A  46       5.565  -8.739   2.060  1.00  0.00           O1-
ATOM    364  N   ASP A  47       3.845  -6.457  -2.578  1.00  0.00           N  
ATOM    365  CA  ASP A  47       3.891  -6.269  -4.024  1.00  0.00           C  
ATOM    366  C   ASP A  47       3.715  -4.797  -4.393  1.00  0.00           C  
ATOM    367  O   ASP A  47       4.399  -4.290  -5.284  1.00  0.00           O  
ATOM    368  CB  ASP A  47       2.818  -7.116  -4.709  1.00  0.00           C  
ATOM    369  CG  ASP A  47       3.159  -8.596  -4.741  1.00  0.00           C  
ATOM    370  OD1 ASP A  47       4.312  -8.962  -4.428  1.00  0.00           O  
ATOM    371  OD2 ASP A  47       2.266  -9.402  -5.083  1.00  0.00           O1-
ATOM    372  N   ALA A  48       2.791  -4.190  -3.725  1.00  0.00           N  
ATOM    373  CA  ALA A  48       2.568  -2.767  -3.967  1.00  0.00           C  
ATOM    374  C   ALA A  48       3.815  -1.952  -3.635  1.00  0.00           C  
ATOM    375  O   ALA A  48       4.202  -1.061  -4.395  1.00  0.00           O  
ATOM    376  CB  ALA A  48       1.377  -2.268  -3.152  1.00  0.00           C  
ATOM    377  N   LEU A  49       4.405  -2.263  -2.521  1.00  0.00           N  
ATOM    378  CA  LEU A  49       5.619  -1.559  -2.124  1.00  0.00           C  
ATOM    379  C   LEU A  49       6.721  -1.746  -3.161  1.00  0.00           C  
ATOM    380  O   LEU A  49       7.425  -0.794  -3.506  1.00  0.00           O  
ATOM    381  CB  LEU A  49       6.101  -2.049  -0.756  1.00  0.00           C  
ATOM    382  CG  LEU A  49       5.392  -1.459   0.464  1.00  0.00           C  
ATOM    383  CD1 LEU A  49       5.767  -2.237   1.721  1.00  0.00           C  
ATOM    384  CD2 LEU A  49       5.735   0.018   0.620  1.00  0.00           C  
ATOM    385  N   THR A  50       6.929  -2.953  -3.581  1.00  0.00           N  
ATOM    386  CA  THR A  50       7.922  -3.218  -4.616  1.00  0.00           C  
ATOM    387  C   THR A  50       7.638  -2.384  -5.862  1.00  0.00           C  
ATOM    388  O   THR A  50       8.550  -1.784  -6.435  1.00  0.00           O  
ATOM    389  CB  THR A  50       7.954  -4.712  -4.991  1.00  0.00           C  
ATOM    390  CG2 THR A  50       8.955  -4.976  -6.111  1.00  0.00           C  
ATOM    391  OG1 THR A  50       8.327  -5.479  -3.840  1.00  0.00           O  
ATOM    392  N   CYS A  51       6.408  -2.332  -6.212  1.00  0.00           N  
ATOM    393  CA  CYS A  51       5.986  -1.527  -7.352  1.00  0.00           C  
ATOM    394  C   CYS A  51       6.304  -0.053  -7.127  1.00  0.00           C  
ATOM    395  O   CYS A  51       6.881   0.601  -7.998  1.00  0.00           O  
ATOM    396  CB  CYS A  51       4.489  -1.701  -7.606  1.00  0.00           C  
ATOM    397  SG  CYS A  51       3.865  -0.718  -8.987  1.00  0.00           S  
ATOM    398  N   ILE A  52       5.979   0.457  -6.031  1.00  0.00           N  
ATOM    399  CA  ILE A  52       6.168   1.867  -5.708  1.00  0.00           C  
ATOM    400  C   ILE A  52       7.657   2.202  -5.705  1.00  0.00           C  
ATOM    401  O   ILE A  52       8.073   3.213  -6.277  1.00  0.00           O  
ATOM    402  CB  ILE A  52       5.536   2.223  -4.343  1.00  0.00           C  
ATOM    403  CG1 ILE A  52       4.009   2.117  -4.418  1.00  0.00           C  
ATOM    404  CG2 ILE A  52       5.967   3.623  -3.897  1.00  0.00           C  
ATOM    405  CD1 ILE A  52       3.322   2.108  -3.059  1.00  0.00           C  
ATOM    406  N   LEU A  53       8.418   1.369  -5.165  1.00  0.00           N  
ATOM    407  CA  LEU A  53       9.845   1.632  -5.017  1.00  0.00           C  
ATOM    408  C   LEU A  53      10.554   1.554  -6.364  1.00  0.00           C  
ATOM    409  O   LEU A  53      11.556   2.239  -6.585  1.00  0.00           O  
ATOM    410  CB  LEU A  53      10.475   0.639  -4.037  1.00  0.00           C  
ATOM    411  CG  LEU A  53      10.102   0.812  -2.564  1.00  0.00           C  
ATOM    412  CD1 LEU A  53      10.631  -0.359  -1.743  1.00  0.00           C  
ATOM    413  CD2 LEU A  53      10.639   2.133  -2.027  1.00  0.00           C  
ATOM    414  N   SER A  54       9.944   0.838  -7.308  1.00  0.00           N  
ATOM    415  CA  SER A  54      10.577   0.661  -8.611  1.00  0.00           C  
ATOM    416  C   SER A  54      10.048   1.672  -9.624  1.00  0.00           C  
ATOM    417  O   SER A  54      10.804   2.175 -10.459  1.00  0.00           O  
ATOM    418  CB  SER A  54      10.348  -0.758  -9.130  1.00  0.00           C  
ATOM    419  OG  SER A  54      10.956  -1.710  -8.274  1.00  0.00           O  
ATOM    420  N   ASN A  55       8.838   2.041  -9.485  1.00  0.00           N  
ATOM    421  CA  ASN A  55       8.212   2.774 -10.580  1.00  0.00           C  
ATOM    422  C   ASN A  55       7.482   4.016 -10.078  1.00  0.00           C  
ATOM    423  O   ASN A  55       6.911   4.769 -10.869  1.00  0.00           O  
ATOM    424  CB  ASN A  55       7.251   1.869 -11.353  1.00  0.00           C  
ATOM    425  CG  ASN A  55       7.954   0.701 -12.016  1.00  0.00           C  
ATOM    426  ND2 ASN A  55       7.703  -0.504 -11.518  1.00  0.00           N  
ATOM    427  OD1 ASN A  55       8.718   0.880 -12.968  1.00  0.00           O  
ATOM    428  N   GLY A  56       7.475   4.170  -8.775  1.00  0.00           N  
ATOM    429  CA  GLY A  56       6.701   5.256  -8.196  1.00  0.00           C  
ATOM    430  C   GLY A  56       5.266   4.870  -7.890  1.00  0.00           C  
ATOM    431  O   GLY A  56       4.835   3.760  -8.211  1.00  0.00           O  
ATOM    432  N   TRP A  57       4.429   5.763  -7.185  1.00  0.00           N  
ATOM    433  CA  TRP A  57       3.083   5.472  -6.706  1.00  0.00           C  
ATOM    434  C   TRP A  57       2.133   5.213  -7.871  1.00  0.00           C  
ATOM    435  O   TRP A  57       1.147   4.486  -7.728  1.00  0.00           O  
ATOM    436  CB  TRP A  57       2.555   6.623  -5.847  1.00  0.00           C  
ATOM    437  CG  TRP A  57       2.293   7.884  -6.615  1.00  0.00           C  
ATOM    438  CD1 TRP A  57       3.161   8.921  -6.819  1.00  0.00           C  
ATOM    439  CD2 TRP A  57       1.077   8.243  -7.278  1.00  0.00           C  
ATOM    440  CE2 TRP A  57       1.278   9.512  -7.864  1.00  0.00           C  
ATOM    441  CE3 TRP A  57      -0.166   7.614  -7.433  1.00  0.00           C  
ATOM    442  NE1 TRP A  57       2.557   9.903  -7.570  1.00  0.00           N  
ATOM    443  CZ2 TRP A  57       0.283  10.164  -8.596  1.00  0.00           C  
ATOM    444  CZ3 TRP A  57      -1.155   8.264  -8.162  1.00  0.00           C  
ATOM    445  CH2 TRP A  57      -0.923   9.525  -8.733  1.00  0.00           C  
ATOM    446  N   HIS A  58       2.335   5.788  -9.050  1.00  0.00           N  
ATOM    447  CA  HIS A  58       1.435   5.674 -10.192  1.00  0.00           C  
ATOM    448  C   HIS A  58       1.325   4.228 -10.665  1.00  0.00           C  
ATOM    449  O   HIS A  58       0.416   3.886 -11.425  1.00  0.00           O  
ATOM    450  CB  HIS A  58       1.910   6.568 -11.340  1.00  0.00           C  
ATOM    451  CG  HIS A  58       3.300   6.265 -11.800  1.00  0.00           C  
ATOM    452  CD2 HIS A  58       3.750   5.552 -12.860  1.00  0.00           C  
ATOM    453  ND1 HIS A  58       4.419   6.717 -11.135  1.00  0.00           N  
ATOM    454  CE1 HIS A  58       5.501   6.294 -11.769  1.00  0.00           C  
ATOM    455  NE2 HIS A  58       5.122   5.584 -12.818  1.00  0.00           N  
ATOM    456  N   CYS A  59       2.335   3.413 -10.330  1.00  0.00           N  
ATOM    457  CA  CYS A  59       2.285   2.019 -10.755  1.00  0.00           C  
ATOM    458  C   CYS A  59       1.066   1.315 -10.172  1.00  0.00           C  
ATOM    459  O   CYS A  59       0.585   0.330 -10.735  1.00  0.00           O  
ATOM    460  CB  CYS A  59       3.559   1.285 -10.337  1.00  0.00           C  
ATOM    461  SG  CYS A  59       3.668   0.968  -8.563  1.00  0.00           S  
ATOM    462  N   LEU A  60       0.600   1.835  -9.051  1.00  0.00           N  
ATOM    463  CA  LEU A  60      -0.545   1.197  -8.411  1.00  0.00           C  
ATOM    464  C   LEU A  60      -1.835   1.517  -9.160  1.00  0.00           C  
ATOM    465  O   LEU A  60      -2.729   0.673  -9.254  1.00  0.00           O  
ATOM    466  CB  LEU A  60      -0.663   1.648  -6.953  1.00  0.00           C  
ATOM    467  CG  LEU A  60       0.483   1.244  -6.024  1.00  0.00           C  
ATOM    468  CD1 LEU A  60       0.283   1.854  -4.639  1.00  0.00           C  
ATOM    469  CD2 LEU A  60       0.589  -0.274  -5.934  1.00  0.00           C  
ATOM    470  N   ALA A  61      -1.945   2.746  -9.579  1.00  0.00           N  
ATOM    471  CA  ALA A  61      -3.150   3.189 -10.277  1.00  0.00           C  
ATOM    472  C   ALA A  61      -3.276   2.511 -11.638  1.00  0.00           C  
ATOM    473  O   ALA A  61      -4.387   2.252 -12.108  1.00  0.00           O  
ATOM    474  CB  ALA A  61      -3.141   4.707 -10.441  1.00  0.00           C  
ATOM    475  N   SER A  62      -2.154   2.080 -12.176  1.00  0.00           N  
ATOM    476  CA  SER A  62      -2.177   1.485 -13.509  1.00  0.00           C  
ATOM    477  C   SER A  62      -2.005  -0.029 -13.443  1.00  0.00           C  
ATOM    478  O   SER A  62      -2.006  -0.704 -14.474  1.00  0.00           O  
ATOM    479  CB  SER A  62      -1.082   2.093 -14.386  1.00  0.00           C  
ATOM    480  OG  SER A  62       0.198   1.871 -13.818  1.00  0.00           O  
ATOM    481  N   SER A  63      -1.854  -0.522 -12.254  1.00  0.00           N  
ATOM    482  CA  SER A  63      -1.484  -1.930 -12.162  1.00  0.00           C  
ATOM    483  C   SER A  63      -2.717  -2.826 -12.153  1.00  0.00           C  
ATOM    484  O   SER A  63      -3.472  -2.844 -11.179  1.00  0.00           O  
ATOM    485  CB  SER A  63      -0.651  -2.184 -10.905  1.00  0.00           C  
ATOM    486  OG  SER A  63      -0.433  -3.572 -10.717  1.00  0.00           O  
ATOM    487  N   GLU A  64      -3.069  -3.480 -13.235  1.00  0.00           N  
ATOM    488  CA  GLU A  64      -4.150  -4.459 -13.302  1.00  0.00           C  
ATOM    489  C   GLU A  64      -3.893  -5.631 -12.359  1.00  0.00           C  
ATOM    490  O   GLU A  64      -4.824  -6.155 -11.745  1.00  0.00           O  
ATOM    491  CB  GLU A  64      -4.327  -4.967 -14.736  1.00  0.00           C  
ATOM    492  CG  GLU A  64      -4.946  -3.945 -15.678  1.00  0.00           C  
ATOM    493  CD  GLU A  64      -5.210  -4.495 -17.070  1.00  0.00           C  
ATOM    494  OE1 GLU A  64      -6.098  -3.964 -17.776  1.00  0.00           O  
ATOM    495  OE2 GLU A  64      -4.524  -5.468 -17.459  1.00  0.00           O1-
ATOM    496  N   HIS A  65      -2.701  -5.855 -12.233  1.00  0.00           N  
ATOM    497  CA  HIS A  65      -2.310  -6.985 -11.398  1.00  0.00           C  
ATOM    498  C   HIS A  65      -2.640  -6.727  -9.932  1.00  0.00           C  
ATOM    499  O   HIS A  65      -3.210  -7.588  -9.258  1.00  0.00           O  
ATOM    500  CB  HIS A  65      -0.816  -7.277 -11.556  1.00  0.00           C  
ATOM    501  CG  HIS A  65      -0.352  -8.465 -10.776  1.00  0.00           C  
ATOM    502  CD2 HIS A  65       0.493  -8.560  -9.721  1.00  0.00           C  
ATOM    503  ND1 HIS A  65      -0.762  -9.749 -11.059  1.00  0.00           N  
ATOM    504  CE1 HIS A  65      -0.189 -10.586 -10.210  1.00  0.00           C  
ATOM    505  NE2 HIS A  65       0.577  -9.890  -9.387  1.00  0.00           N  
ATOM    506  N   PHE A  66      -2.238  -5.581  -9.353  1.00  0.00           N  
ATOM    507  CA  PHE A  66      -2.569  -5.197  -7.986  1.00  0.00           C  
ATOM    508  C   PHE A  66      -4.075  -5.259  -7.757  1.00  0.00           C  
ATOM    509  O   PHE A  66      -4.536  -5.870  -6.791  1.00  0.00           O  
ATOM    510  CB  PHE A  66      -2.050  -3.788  -7.681  1.00  0.00           C  
ATOM    511  CG  PHE A  66      -2.502  -3.249  -6.351  1.00  0.00           C  
ATOM    512  CD1 PHE A  66      -3.509  -2.294  -6.278  1.00  0.00           C  
ATOM    513  CD2 PHE A  66      -1.920  -3.699  -5.173  1.00  0.00           C  
ATOM    514  CE1 PHE A  66      -3.928  -1.794  -5.048  1.00  0.00           C  
ATOM    515  CE2 PHE A  66      -2.334  -3.203  -3.940  1.00  0.00           C  
ATOM    516  CZ  PHE A  66      -3.338  -2.250  -3.880  1.00  0.00           C  
ATOM    517  N   ARG A  67      -4.830  -4.809  -8.699  1.00  0.00           N  
ATOM    518  CA  ARG A  67      -6.287  -4.774  -8.612  1.00  0.00           C  
ATOM    519  C   ARG A  67      -6.870  -6.182  -8.627  1.00  0.00           C  
ATOM    520  O   ARG A  67      -7.782  -6.491  -7.856  1.00  0.00           O  
ATOM    521  CB  ARG A  67      -6.874  -3.950  -9.759  1.00  0.00           C  
ATOM    522  CG  ARG A  67      -6.618  -2.456  -9.639  1.00  0.00           C  
ATOM    523  CD  ARG A  67      -7.207  -1.687 -10.814  1.00  0.00           C  
ATOM    524  NE  ARG A  67      -6.796  -0.286 -10.801  1.00  0.00           N  
ATOM    525  CZ  ARG A  67      -7.529   0.723 -11.262  1.00  0.00           C  
ATOM    526  NH1 ARG A  67      -8.731   0.506 -11.784  1.00  0.00           N1+
ATOM    527  NH2 ARG A  67      -7.058   1.960 -11.201  1.00  0.00           N  
ATOM    528  N   GLN A  68      -6.354  -6.954  -9.461  1.00  0.00           N  
ATOM    529  CA  GLN A  68      -6.848  -8.321  -9.584  1.00  0.00           C  
ATOM    530  C   GLN A  68      -6.597  -9.114  -8.304  1.00  0.00           C  
ATOM    531  O   GLN A  68      -7.478  -9.836  -7.832  1.00  0.00           O  
ATOM    532  CB  GLN A  68      -6.193  -9.024 -10.774  1.00  0.00           C  
ATOM    533  CG  GLN A  68      -6.753  -8.599 -12.124  1.00  0.00           C  
ATOM    534  CD  GLN A  68      -6.095  -9.319 -13.286  1.00  0.00           C  
ATOM    535  NE2 GLN A  68      -6.695  -9.211 -14.467  1.00  0.00           N  
ATOM    536  OE1 GLN A  68      -5.055  -9.965 -13.124  1.00  0.00           O  
ATOM    537  N   ARG A  69      -5.347  -8.867  -7.799  1.00  0.00           N  
ATOM    538  CA  ARG A  69      -5.012  -9.601  -6.583  1.00  0.00           C  
ATOM    539  C   ARG A  69      -5.866  -9.134  -5.409  1.00  0.00           C  
ATOM    540  O   ARG A  69      -6.294  -9.944  -4.583  1.00  0.00           O  
ATOM    541  CB  ARG A  69      -3.528  -9.440  -6.249  1.00  0.00           C  
ATOM    542  CG  ARG A  69      -2.601 -10.223  -7.165  1.00  0.00           C  
ATOM    543  CD  ARG A  69      -1.204 -10.354  -6.577  1.00  0.00           C  
ATOM    544  NE  ARG A  69      -1.211 -11.124  -5.336  1.00  0.00           N  
ATOM    545  CZ  ARG A  69      -0.144 -11.342  -4.573  1.00  0.00           C  
ATOM    546  NH1 ARG A  69       1.043 -10.851  -4.911  1.00  0.00           N1+
ATOM    547  NH2 ARG A  69      -0.263 -12.057  -3.464  1.00  0.00           N  
ATOM    548  N   LEU A  70      -6.091  -7.843  -5.385  1.00  0.00           N  
ATOM    549  CA  LEU A  70      -6.917  -7.297  -4.314  1.00  0.00           C  
ATOM    550  C   LEU A  70      -8.344  -7.824  -4.406  1.00  0.00           C  
ATOM    551  O   LEU A  70      -8.937  -8.202  -3.392  1.00  0.00           O  
ATOM    552  CB  LEU A  70      -6.920  -5.767  -4.367  1.00  0.00           C  
ATOM    553  CG  LEU A  70      -7.641  -5.050  -3.225  1.00  0.00           C  
ATOM    554  CD1 LEU A  70      -6.975  -5.375  -1.891  1.00  0.00           C  
ATOM    555  CD2 LEU A  70      -7.661  -3.544  -3.466  1.00  0.00           C  
ATOM    556  N   GLN A  71      -8.857  -7.956  -5.609  1.00  0.00           N  
ATOM    557  CA  GLN A  71     -10.231  -8.386  -5.848  1.00  0.00           C  
ATOM    558  C   GLN A  71     -10.399  -9.876  -5.565  1.00  0.00           C  
ATOM    559  O   GLN A  71     -11.513 -10.347  -5.328  1.00  0.00           O  
ATOM    560  CB  GLN A  71     -10.648  -8.075  -7.287  1.00  0.00           C  
ATOM    561  CG  GLN A  71     -10.872  -6.592  -7.556  1.00  0.00           C  
ATOM    562  CD  GLN A  71     -11.212  -6.303  -9.006  1.00  0.00           C  
ATOM    563  NE2 GLN A  71     -11.949  -5.223  -9.238  1.00  0.00           N  
ATOM    564  OE1 GLN A  71     -10.812  -7.044  -9.909  1.00  0.00           O  
ATOM    565  N   GLN A  72      -9.297 -10.605  -5.547  1.00  0.00           N  
ATOM    566  CA  GLN A  72      -9.334 -12.044  -5.312  1.00  0.00           C  
ATOM    567  C   GLN A  72      -9.266 -12.359  -3.821  1.00  0.00           C  
ATOM    568  O   GLN A  72      -9.395 -13.518  -3.419  1.00  0.00           O  
ATOM    569  CB  GLN A  72      -8.187 -12.739  -6.048  1.00  0.00           C  
ATOM    570  CG  GLN A  72      -8.335 -12.731  -7.563  1.00  0.00           C  
ATOM    571  CD  GLN A  72      -7.173 -13.404  -8.269  1.00  0.00           C  
ATOM    572  NE2 GLN A  72      -7.336 -13.668  -9.562  1.00  0.00           N  
ATOM    573  OE1 GLN A  72      -6.136 -13.684  -7.660  1.00  0.00           O  
ATOM    574  N   THR A  73      -9.084 -11.241  -3.019  1.00  0.00           N  
ATOM    575  CA  THR A  73      -9.068 -11.454  -1.577  1.00  0.00           C  
ATOM    576  C   THR A  73     -10.487 -11.597  -1.035  1.00  0.00           C  
ATOM    577  O   THR A  73     -11.459 -11.344  -1.751  1.00  0.00           O  
ATOM    578  CB  THR A  73      -8.351 -10.301  -0.849  1.00  0.00           C  
ATOM    579  CG2 THR A  73      -6.969 -10.052  -1.443  1.00  0.00           C  
ATOM    580  OG1 THR A  73      -9.135  -9.107  -0.971  1.00  0.00           O  
ATOM    581  N   ASN A  74     -10.580 -12.074   0.162  1.00  0.00           N  
ATOM    582  CA  ASN A  74     -11.879 -12.220   0.811  1.00  0.00           C  
ATOM    583  C   ASN A  74     -12.326 -10.919   1.469  1.00  0.00           C  
ATOM    584  O   ASN A  74     -13.313 -10.899   2.207  1.00  0.00           O  
ATOM    585  CB  ASN A  74     -11.839 -13.351   1.842  1.00  0.00           C  
ATOM    586  CG  ASN A  74     -11.886 -14.725   1.205  1.00  0.00           C  
ATOM    587  ND2 ASN A  74     -11.261 -15.701   1.852  1.00  0.00           N  
ATOM    588  OD1 ASN A  74     -12.479 -14.908   0.139  1.00  0.00           O  
ATOM    589  N   LEU A  75     -11.661  -9.833   1.175  1.00  0.00           N  
ATOM    590  CA  LEU A  75     -12.090  -8.525   1.659  1.00  0.00           C  
ATOM    591  C   LEU A  75     -13.448  -8.149   1.074  1.00  0.00           C  
ATOM    592  O   LEU A  75     -13.780  -8.550  -0.044  1.00  0.00           O  
ATOM    593  CB  LEU A  75     -11.054  -7.456   1.303  1.00  0.00           C  
ATOM    594  CG  LEU A  75      -9.764  -7.461   2.124  1.00  0.00           C  
ATOM    595  CD1 LEU A  75      -8.734  -6.525   1.500  1.00  0.00           C  
ATOM    596  CD2 LEU A  75     -10.049  -7.065   3.569  1.00  0.00           C  
ATOM    597  N   SER A  76     -14.253  -7.486   1.866  1.00  0.00           N  
ATOM    598  CA  SER A  76     -15.498  -6.955   1.321  1.00  0.00           C  
ATOM    599  C   SER A  76     -15.232  -6.009   0.155  1.00  0.00           C  
ATOM    600  O   SER A  76     -14.148  -5.433   0.052  1.00  0.00           O  
ATOM    601  CB  SER A  76     -16.292  -6.228   2.408  1.00  0.00           C  
ATOM    602  OG  SER A  76     -15.713  -4.966   2.693  1.00  0.00           O  
ATOM    603  N   GLU A  77     -16.211  -5.951  -0.688  1.00  0.00           N  
ATOM    604  CA  GLU A  77     -16.102  -5.098  -1.867  1.00  0.00           C  
ATOM    605  C   GLU A  77     -15.832  -3.647  -1.475  1.00  0.00           C  
ATOM    606  O   GLU A  77     -15.043  -2.959  -2.126  1.00  0.00           O  
ATOM    607  CB  GLU A  77     -17.373  -5.185  -2.714  1.00  0.00           C  
ATOM    608  CG  GLU A  77     -17.241  -4.550  -4.091  1.00  0.00           C  
ATOM    609  CD  GLU A  77     -18.496  -4.681  -4.936  1.00  0.00           C  
ATOM    610  OE1 GLU A  77     -18.486  -4.247  -6.111  1.00  0.00           O  
ATOM    611  OE2 GLU A  77     -19.500  -5.221  -4.421  1.00  0.00           O1-
ATOM    612  N   ASP A  78     -16.470  -3.188  -0.433  1.00  0.00           N  
ATOM    613  CA  ASP A  78     -16.282  -1.815   0.021  1.00  0.00           C  
ATOM    614  C   ASP A  78     -14.825  -1.555   0.397  1.00  0.00           C  
ATOM    615  O   ASP A  78     -14.260  -0.520   0.036  1.00  0.00           O  
ATOM    616  CB  ASP A  78     -17.194  -1.513   1.211  1.00  0.00           C  
ATOM    617  CG  ASP A  78     -18.651  -1.350   0.816  1.00  0.00           C  
ATOM    618  OD1 ASP A  78     -18.942  -1.196  -0.390  1.00  0.00           O  
ATOM    619  OD2 ASP A  78     -19.516  -1.373   1.718  1.00  0.00           O1-
ATOM    620  N   HIS A  79     -14.201  -2.499   0.973  1.00  0.00           N  
ATOM    621  CA  HIS A  79     -12.824  -2.315   1.415  1.00  0.00           C  
ATOM    622  C   HIS A  79     -11.851  -2.409   0.244  1.00  0.00           C  
ATOM    623  O   HIS A  79     -10.868  -1.668   0.186  1.00  0.00           O  
ATOM    624  CB  HIS A  79     -12.461  -3.348   2.483  1.00  0.00           C  
ATOM    625  CG  HIS A  79     -13.190  -3.156   3.775  1.00  0.00           C  
ATOM    626  CD2 HIS A  79     -13.483  -2.034   4.473  1.00  0.00           C  
ATOM    627  ND1 HIS A  79     -13.710  -4.208   4.499  1.00  0.00           N  
ATOM    628  CE1 HIS A  79     -14.293  -3.738   5.589  1.00  0.00           C  
ATOM    629  NE2 HIS A  79     -14.168  -2.422   5.597  1.00  0.00           N  
ATOM    630  N   GLN A  80     -12.222  -3.336  -0.612  1.00  0.00           N  
ATOM    631  CA  GLN A  80     -11.430  -3.398  -1.836  1.00  0.00           C  
ATOM    632  C   GLN A  80     -11.457  -2.063  -2.576  1.00  0.00           C  
ATOM    633  O   GLN A  80     -10.416  -1.572  -3.018  1.00  0.00           O  
ATOM    634  CB  GLN A  80     -11.939  -4.515  -2.748  1.00  0.00           C  
ATOM    635  CG  GLN A  80     -11.702  -5.915  -2.198  1.00  0.00           C  
ATOM    636  CD  GLN A  80     -12.444  -6.985  -2.977  1.00  0.00           C  
ATOM    637  NE2 GLN A  80     -12.281  -8.238  -2.566  1.00  0.00           N  
ATOM    638  OE1 GLN A  80     -13.159  -6.688  -3.940  1.00  0.00           O  
ATOM    639  N   ASN A  81     -12.621  -1.531  -2.577  1.00  0.00           N  
ATOM    640  CA  ASN A  81     -12.787  -0.263  -3.281  1.00  0.00           C  
ATOM    641  C   ASN A  81     -12.086   0.878  -2.551  1.00  0.00           C  
ATOM    642  O   ASN A  81     -11.551   1.790  -3.185  1.00  0.00           O  
ATOM    643  CB  ASN A  81     -14.273   0.057  -3.464  1.00  0.00           C  
ATOM    644  CG  ASN A  81     -14.932  -0.815  -4.514  1.00  0.00           C  
ATOM    645  ND2 ASN A  81     -16.215  -1.102  -4.326  1.00  0.00           N  
ATOM    646  OD1 ASN A  81     -14.295  -1.226  -5.487  1.00  0.00           O  
ATOM    647  N   ASP A  82     -12.074   0.848  -1.211  1.00  0.00           N  
ATOM    648  CA  ASP A  82     -11.376   1.874  -0.444  1.00  0.00           C  
ATOM    649  C   ASP A  82      -9.890   1.903  -0.791  1.00  0.00           C  
ATOM    650  O   ASP A  82      -9.310   2.976  -0.973  1.00  0.00           O  
ATOM    651  CB  ASP A  82     -11.561   1.642   1.057  1.00  0.00           C  
ATOM    652  CG  ASP A  82     -12.936   2.054   1.556  1.00  0.00           C  
ATOM    653  OD1 ASP A  82     -13.676   2.733   0.813  1.00  0.00           O  
ATOM    654  OD2 ASP A  82     -13.279   1.699   2.705  1.00  0.00           O1-
ATOM    655  N   LEU A  83      -9.260   0.707  -0.937  1.00  0.00           N  
ATOM    656  CA  LEU A  83      -7.838   0.621  -1.257  1.00  0.00           C  
ATOM    657  C   LEU A  83      -7.576   1.069  -2.690  1.00  0.00           C  
ATOM    658  O   LEU A  83      -6.636   1.825  -2.947  1.00  0.00           O  
ATOM    659  CB  LEU A  83      -7.330  -0.808  -1.054  1.00  0.00           C  
ATOM    660  CG  LEU A  83      -6.973  -1.205   0.378  1.00  0.00           C  
ATOM    661  CD1 LEU A  83      -6.850  -2.721   0.494  1.00  0.00           C  
ATOM    662  CD2 LEU A  83      -5.681  -0.524   0.817  1.00  0.00           C  
ATOM    663  N   LEU A  84      -8.492   0.687  -3.582  1.00  0.00           N  
ATOM    664  CA  LEU A  84      -8.332   1.026  -4.991  1.00  0.00           C  
ATOM    665  C   LEU A  84      -8.533   2.521  -5.217  1.00  0.00           C  
ATOM    666  O   LEU A  84      -7.829   3.131  -6.026  1.00  0.00           O  
ATOM    667  CB  LEU A  84      -9.320   0.231  -5.850  1.00  0.00           C  
ATOM    668  CG  LEU A  84      -9.025  -1.260  -6.017  1.00  0.00           C  
ATOM    669  CD1 LEU A  84     -10.179  -1.950  -6.739  1.00  0.00           C  
ATOM    670  CD2 LEU A  84      -7.717  -1.465  -6.772  1.00  0.00           C  
ATOM    671  N   ASN A  85      -9.405   3.077  -4.423  1.00  0.00           N  
ATOM    672  CA  ASN A  85      -9.778   4.468  -4.657  1.00  0.00           C  
ATOM    673  C   ASN A  85      -8.821   5.430  -3.959  1.00  0.00           C  
ATOM    674  O   ASN A  85      -8.851   6.635  -4.213  1.00  0.00           O  
ATOM    675  CB  ASN A  85     -11.215   4.723  -4.198  1.00  0.00           C  
ATOM    676  CG  ASN A  85     -12.242   4.068  -5.101  1.00  0.00           C  
ATOM    677  ND2 ASN A  85     -13.414   3.775  -4.552  1.00  0.00           N  
ATOM    678  OD1 ASN A  85     -11.983   3.828  -6.283  1.00  0.00           O  
ATOM    679  N   LEU A  86      -7.939   4.814  -3.049  1.00  0.00           N  
ATOM    680  CA  LEU A  86      -6.993   5.658  -2.326  1.00  0.00           C  
ATOM    681  C   LEU A  86      -6.010   6.317  -3.286  1.00  0.00           C  
ATOM    682  O   LEU A  86      -5.596   7.458  -3.069  1.00  0.00           O  
ATOM    683  CB  LEU A  86      -6.234   4.835  -1.282  1.00  0.00           C  
ATOM    684  CG  LEU A  86      -5.355   5.622  -0.308  1.00  0.00           C  
ATOM    685  CD1 LEU A  86      -6.206   6.584   0.515  1.00  0.00           C  
ATOM    686  CD2 LEU A  86      -4.581   4.674   0.601  1.00  0.00           C  
ATOM    687  N   PHE A  87      -5.925   5.671  -4.413  1.00  0.00           N  
ATOM    688  CA  PHE A  87      -4.865   6.157  -5.286  1.00  0.00           C  
ATOM    689  C   PHE A  87      -5.427   6.580  -6.639  1.00  0.00           C  
ATOM    690  O   PHE A  87      -4.706   6.602  -7.637  1.00  0.00           O  
ATOM    691  CB  PHE A  87      -3.789   5.084  -5.477  1.00  0.00           C  
ATOM    692  CG  PHE A  87      -3.313   4.465  -4.191  1.00  0.00           C  
ATOM    693  CD1 PHE A  87      -2.498   5.179  -3.320  1.00  0.00           C  
ATOM    694  CD2 PHE A  87      -3.680   3.169  -3.852  1.00  0.00           C  
ATOM    695  CE1 PHE A  87      -2.057   4.610  -2.128  1.00  0.00           C  
ATOM    696  CE2 PHE A  87      -3.243   2.593  -2.662  1.00  0.00           C  
ATOM    697  CZ  PHE A  87      -2.430   3.315  -1.802  1.00  0.00           C  
ATOM    698  N   ASP A  88      -6.748   6.829  -6.687  1.00  0.00           N  
ATOM    699  CA  ASP A  88      -7.419   7.278  -7.902  1.00  0.00           C  
ATOM    700  C   ASP A  88      -7.023   8.711  -8.251  1.00  0.00           C  
ATOM    701  O   ASP A  88      -7.005   9.089  -9.425  1.00  0.00           O  
ATOM    702  CB  ASP A  88      -8.937   7.175  -7.747  1.00  0.00           C  
ATOM    703  CG  ASP A  88      -9.458   5.762  -7.946  1.00  0.00           C  
ATOM    704  OD1 ASP A  88      -8.713   4.904  -8.462  1.00  0.00           O  
ATOM    705  OD2 ASP A  88     -10.628   5.507  -7.585  1.00  0.00           O1-
ATOM    706  N   LYS A  89      -6.612   9.365  -7.245  1.00  0.00           N  
ATOM    707  CA  LYS A  89      -6.096  10.717  -7.444  1.00  0.00           C  
ATOM    708  C   LYS A  89      -4.657  10.834  -6.948  1.00  0.00           C  
ATOM    709  O   LYS A  89      -4.242  10.099  -6.050  1.00  0.00           O  
ATOM    710  CB  LYS A  89      -6.980  11.739  -6.728  1.00  0.00           C  
ATOM    711  CG  LYS A  89      -8.413  11.782  -7.239  1.00  0.00           C  
ATOM    712  CD  LYS A  89      -9.238  12.830  -6.503  1.00  0.00           C  
ATOM    713  CE  LYS A  89     -10.675  12.866  -7.005  1.00  0.00           C  
ATOM    714  NZ  LYS A  89     -11.502  13.852  -6.246  1.00  0.00           N1+
ATOM    715  N   PRO A  90      -3.877  11.557  -7.717  1.00  0.00           N  
ATOM    716  CA  PRO A  90      -2.486  11.704  -7.281  1.00  0.00           C  
ATOM    717  C   PRO A  90      -2.369  12.234  -5.854  1.00  0.00           C  
ATOM    718  O   PRO A  90      -3.091  13.159  -5.473  1.00  0.00           O  
ATOM    719  CB  PRO A  90      -1.907  12.705  -8.284  1.00  0.00           C  
ATOM    720  CG  PRO A  90      -3.099  13.375  -8.886  1.00  0.00           C  
ATOM    721  CD  PRO A  90      -4.297  12.492  -8.685  1.00  0.00           C  
ATOM    722  N   PRO A  91      -1.455  11.500  -5.022  1.00  0.00           N  
ATOM    723  CA  PRO A  91      -1.202  12.044  -3.687  1.00  0.00           C  
ATOM    724  C   PRO A  91      -0.466  13.383  -3.725  1.00  0.00           C  
ATOM    725  O   PRO A  91       0.219  13.687  -4.705  1.00  0.00           O  
ATOM    726  CB  PRO A  91      -0.340  10.966  -3.023  1.00  0.00           C  
ATOM    727  CG  PRO A  91       0.391  10.314  -4.152  1.00  0.00           C  
ATOM    728  CD  PRO A  91      -0.492  10.334  -5.367  1.00  0.00           C  
ATOM    729  N   PRO A  92      -0.824  14.289  -2.766  1.00  0.00           N  
ATOM    730  CA  PRO A  92      -0.099  15.560  -2.708  1.00  0.00           C  
ATOM    731  C   PRO A  92       1.405  15.374  -2.520  1.00  0.00           C  
ATOM    732  O   PRO A  92       2.196  16.189  -3.002  1.00  0.00           O  
ATOM    733  CB  PRO A  92      -0.718  16.263  -1.496  1.00  0.00           C  
ATOM    734  CG  PRO A  92      -1.355  15.168  -0.704  1.00  0.00           C  
ATOM    735  CD  PRO A  92      -1.722  14.053  -1.640  1.00  0.00           C  
ATOM    736  N   ASP A  93       1.721  14.203  -1.906  1.00  0.00           N  
ATOM    737  CA  ASP A  93       3.097  13.800  -1.640  1.00  0.00           C  
ATOM    738  C   ASP A  93       3.262  12.287  -1.770  1.00  0.00           C  
ATOM    739  O   ASP A  93       2.667  11.526  -1.005  1.00  0.00           O  
ATOM    740  CB  ASP A  93       3.533  14.259  -0.247  1.00  0.00           C  
ATOM    741  CG  ASP A  93       5.019  14.075   0.001  1.00  0.00           C  
ATOM    742  OD1 ASP A  93       5.676  13.325  -0.754  1.00  0.00           O  
ATOM    743  OD2 ASP A  93       5.539  14.682   0.962  1.00  0.00           O1-
ATOM    744  N   PRO A  94       4.105  11.803  -2.692  1.00  0.00           N  
ATOM    745  CA  PRO A  94       4.283  10.366  -2.918  1.00  0.00           C  
ATOM    746  C   PRO A  94       4.677   9.614  -1.649  1.00  0.00           C  
ATOM    747  O   PRO A  94       4.427   8.411  -1.537  1.00  0.00           O  
ATOM    748  CB  PRO A  94       5.405  10.309  -3.957  1.00  0.00           C  
ATOM    749  CG  PRO A  94       5.316  11.610  -4.688  1.00  0.00           C  
ATOM    750  CD  PRO A  94       4.856  12.667  -3.726  1.00  0.00           C  
ATOM    751  N   LYS A  95       5.331  10.341  -0.688  1.00  0.00           N  
ATOM    752  CA  LYS A  95       5.752   9.711   0.560  1.00  0.00           C  
ATOM    753  C   LYS A  95       4.551   9.200   1.351  1.00  0.00           C  
ATOM    754  O   LYS A  95       4.675   8.261   2.140  1.00  0.00           O  
ATOM    755  CB  LYS A  95       6.561  10.692   1.411  1.00  0.00           C  
ATOM    756  CG  LYS A  95       7.959  10.966   0.878  1.00  0.00           C  
ATOM    757  CD  LYS A  95       8.726  11.920   1.786  1.00  0.00           C  
ATOM    758  CE  LYS A  95      10.091  12.266   1.207  1.00  0.00           C  
ATOM    759  NZ  LYS A  95      10.832  13.229   2.076  1.00  0.00           N1+
ATOM    760  N   PHE A  96       3.443   9.821   1.056  1.00  0.00           N  
ATOM    761  CA  PHE A  96       2.229   9.421   1.758  1.00  0.00           C  
ATOM    762  C   PHE A  96       1.838   7.995   1.394  1.00  0.00           C  
ATOM    763  O   PHE A  96       1.440   7.214   2.260  1.00  0.00           O  
ATOM    764  CB  PHE A  96       1.079  10.380   1.433  1.00  0.00           C  
ATOM    765  CG  PHE A  96       1.146  11.684   2.183  1.00  0.00           C  
ATOM    766  CD1 PHE A  96       0.995  11.716   3.564  1.00  0.00           C  
ATOM    767  CD2 PHE A  96       1.361  12.877   1.506  1.00  0.00           C  
ATOM    768  CE1 PHE A  96       1.057  12.922   4.260  1.00  0.00           C  
ATOM    769  CE2 PHE A  96       1.424  14.086   2.194  1.00  0.00           C  
ATOM    770  CZ  PHE A  96       1.270  14.105   3.572  1.00  0.00           C  
ATOM    771  N   VAL A  97       1.981   7.720   0.191  1.00  0.00           N  
ATOM    772  CA  VAL A  97       1.582   6.408  -0.305  1.00  0.00           C  
ATOM    773  C   VAL A  97       2.512   5.337   0.260  1.00  0.00           C  
ATOM    774  O   VAL A  97       2.054   4.294   0.734  1.00  0.00           O  
ATOM    775  CB  VAL A  97       1.590   6.359  -1.850  1.00  0.00           C  
ATOM    776  CG1 VAL A  97       1.181   4.974  -2.348  1.00  0.00           C  
ATOM    777  CG2 VAL A  97       0.665   7.431  -2.421  1.00  0.00           C  
ATOM    778  N   LEU A  98       3.792   5.711   0.180  1.00  0.00           N  
ATOM    779  CA  LEU A  98       4.790   4.796   0.724  1.00  0.00           C  
ATOM    780  C   LEU A  98       4.550   4.549   2.210  1.00  0.00           C  
ATOM    781  O   LEU A  98       4.550   3.401   2.660  1.00  0.00           O  
ATOM    782  CB  LEU A  98       6.200   5.353   0.509  1.00  0.00           C  
ATOM    783  CG  LEU A  98       7.355   4.476   0.994  1.00  0.00           C  
ATOM    784  CD1 LEU A  98       7.355   3.141   0.257  1.00  0.00           C  
ATOM    785  CD2 LEU A  98       8.687   5.195   0.806  1.00  0.00           C  
ATOM    786  N   ASN A  99       4.331   5.569   2.947  1.00  0.00           N  
ATOM    787  CA  ASN A  99       4.105   5.460   4.384  1.00  0.00           C  
ATOM    788  C   ASN A  99       2.840   4.664   4.693  1.00  0.00           C  
ATOM    789  O   ASN A  99       2.810   3.883   5.646  1.00  0.00           O  
ATOM    790  CB  ASN A  99       4.028   6.849   5.023  1.00  0.00           C  
ATOM    791  CG  ASN A  99       5.387   7.505   5.160  1.00  0.00           C  
ATOM    792  ND2 ASN A  99       5.400   8.829   5.257  1.00  0.00           N  
ATOM    793  OD1 ASN A  99       6.418   6.827   5.178  1.00  0.00           O  
ATOM    794  N   PHE A 100       1.859   4.921   3.887  1.00  0.00           N  
ATOM    795  CA  PHE A 100       0.626   4.161   4.058  1.00  0.00           C  
ATOM    796  C   PHE A 100       0.897   2.664   3.980  1.00  0.00           C  
ATOM    797  O   PHE A 100       0.496   1.907   4.866  1.00  0.00           O  
ATOM    798  CB  PHE A 100      -0.406   4.564   3.001  1.00  0.00           C  
ATOM    799  CG  PHE A 100      -1.571   3.617   2.897  1.00  0.00           C  
ATOM    800  CD1 PHE A 100      -1.609   2.648   1.901  1.00  0.00           C  
ATOM    801  CD2 PHE A 100      -2.627   3.697   3.794  1.00  0.00           C  
ATOM    802  CE1 PHE A 100      -2.686   1.770   1.803  1.00  0.00           C  
ATOM    803  CE2 PHE A 100      -3.706   2.822   3.702  1.00  0.00           C  
ATOM    804  CZ  PHE A 100      -3.735   1.861   2.706  1.00  0.00           C  
ATOM    805  N   PHE A 101       1.611   2.251   2.949  1.00  0.00           N  
ATOM    806  CA  PHE A 101       1.826   0.824   2.735  1.00  0.00           C  
ATOM    807  C   PHE A 101       2.786   0.259   3.774  1.00  0.00           C  
ATOM    808  O   PHE A 101       2.581  -0.846   4.281  1.00  0.00           O  
ATOM    809  CB  PHE A 101       2.366   0.567   1.325  1.00  0.00           C  
ATOM    810  CG  PHE A 101       1.304   0.562   0.259  1.00  0.00           C  
ATOM    811  CD1 PHE A 101       0.646  -0.614  -0.081  1.00  0.00           C  
ATOM    812  CD2 PHE A 101       0.964   1.734  -0.404  1.00  0.00           C  
ATOM    813  CE1 PHE A 101      -0.337  -0.621  -1.067  1.00  0.00           C  
ATOM    814  CE2 PHE A 101      -0.018   1.734  -1.392  1.00  0.00           C  
ATOM    815  CZ  PHE A 101      -0.667   0.555  -1.721  1.00  0.00           C  
ATOM    816  N   LEU A 102       3.796   0.991   4.157  1.00  0.00           N  
ATOM    817  CA  LEU A 102       4.744   0.538   5.168  1.00  0.00           C  
ATOM    818  C   LEU A 102       4.061   0.381   6.523  1.00  0.00           C  
ATOM    819  O   LEU A 102       4.246  -0.630   7.203  1.00  0.00           O  
ATOM    820  CB  LEU A 102       5.915   1.516   5.284  1.00  0.00           C  
ATOM    821  CG  LEU A 102       6.952   1.469   4.161  1.00  0.00           C  
ATOM    822  CD1 LEU A 102       7.926   2.635   4.289  1.00  0.00           C  
ATOM    823  CD2 LEU A 102       7.697   0.139   4.176  1.00  0.00           C  
ATOM    824  N   ASN A 103       3.294   1.334   6.855  1.00  0.00           N  
ATOM    825  CA  ASN A 103       2.636   1.312   8.157  1.00  0.00           C  
ATOM    826  C   ASN A 103       1.563   0.228   8.224  1.00  0.00           C  
ATOM    827  O   ASN A 103       1.430  -0.457   9.240  1.00  0.00           O  
ATOM    828  CB  ASN A 103       2.029   2.680   8.474  1.00  0.00           C  
ATOM    829  CG  ASN A 103       3.080   3.726   8.790  1.00  0.00           C  
ATOM    830  ND2 ASN A 103       2.747   4.991   8.560  1.00  0.00           N  
ATOM    831  OD1 ASN A 103       4.184   3.400   9.235  1.00  0.00           O  
ATOM    832  N   THR A 104       0.821   0.193   7.174  1.00  0.00           N  
ATOM    833  CA  THR A 104      -0.234  -0.813   7.136  1.00  0.00           C  
ATOM    834  C   THR A 104       0.357  -2.219   7.179  1.00  0.00           C  
ATOM    835  O   THR A 104      -0.111  -3.072   7.936  1.00  0.00           O  
ATOM    836  CB  THR A 104      -1.109  -0.659   5.878  1.00  0.00           C  
ATOM    837  CG2 THR A 104      -2.251  -1.671   5.875  1.00  0.00           C  
ATOM    838  OG1 THR A 104      -1.658   0.664   5.842  1.00  0.00           O  
ATOM    839  N   ARG A 105       1.435  -2.449   6.405  1.00  0.00           N  
ATOM    840  CA  ARG A 105       2.146  -3.723   6.416  1.00  0.00           C  
ATOM    841  C   ARG A 105       2.661  -4.051   7.815  1.00  0.00           C  
ATOM    842  O   ARG A 105       2.487  -5.172   8.298  1.00  0.00           O  
ATOM    843  CB  ARG A 105       3.310  -3.699   5.423  1.00  0.00           C  
ATOM    844  CG  ARG A 105       4.083  -5.006   5.348  1.00  0.00           C  
ATOM    845  CD  ARG A 105       5.440  -4.821   4.683  1.00  0.00           C  
ATOM    846  NE  ARG A 105       6.239  -6.042   4.741  1.00  0.00           N  
ATOM    847  CZ  ARG A 105       7.431  -6.139   5.322  1.00  0.00           C  
ATOM    848  NH1 ARG A 105       7.988  -5.085   5.909  1.00  0.00           N1+
ATOM    849  NH2 ARG A 105       8.073  -7.298   5.318  1.00  0.00           N  
ATOM    850  N   ASN A 106       3.332  -3.139   8.518  1.00  0.00           N  
ATOM    851  CA  ASN A 106       3.910  -3.341   9.842  1.00  0.00           C  
ATOM    852  C   ASN A 106       2.835  -3.651  10.881  1.00  0.00           C  
ATOM    853  O   ASN A 106       3.034  -4.499  11.751  1.00  0.00           O  
ATOM    854  CB  ASN A 106       4.720  -2.114  10.267  1.00  0.00           C  
ATOM    855  CG  ASN A 106       6.034  -1.995   9.521  1.00  0.00           C  
ATOM    856  ND2 ASN A 106       6.575  -0.784   9.461  1.00  0.00           N  
ATOM    857  OD1 ASN A 106       6.558  -2.983   9.001  1.00  0.00           O  
ATOM    858  N   SER A 107       1.790  -2.939  10.725  1.00  0.00           N  
ATOM    859  CA  SER A 107       0.689  -3.166  11.655  1.00  0.00           C  
ATOM    860  C   SER A 107       0.109  -4.567  11.493  1.00  0.00           C  
ATOM    861  O   SER A 107      -0.169  -5.248  12.483  1.00  0.00           O  
ATOM    862  CB  SER A 107      -0.410  -2.123  11.451  1.00  0.00           C  
ATOM    863  OG  SER A 107       0.049  -0.832  11.812  1.00  0.00           O  
ATOM    864  N   LEU A 108      -0.045  -4.938  10.336  1.00  0.00           N  
ATOM    865  CA  LEU A 108      -0.596  -6.267  10.090  1.00  0.00           C  
ATOM    866  C   LEU A 108       0.390  -7.351  10.511  1.00  0.00           C  
ATOM    867  O   LEU A 108      -0.002  -8.352  11.115  1.00  0.00           O  
ATOM    868  CB  LEU A 108      -0.956  -6.432   8.611  1.00  0.00           C  
ATOM    869  CG  LEU A 108      -2.229  -5.727   8.140  1.00  0.00           C  
ATOM    870  CD1 LEU A 108      -2.361  -5.830   6.624  1.00  0.00           C  
ATOM    871  CD2 LEU A 108      -3.454  -6.318   8.829  1.00  0.00           C  
ATOM    872  N   SER A 109       1.588  -7.113  10.118  1.00  0.00           N  
ATOM    873  CA  SER A 109       2.637  -8.060  10.482  1.00  0.00           C  
ATOM    874  C   SER A 109       2.723  -8.234  11.994  1.00  0.00           C  
ATOM    875  O   SER A 109       2.897  -9.351  12.486  1.00  0.00           O  
ATOM    876  CB  SER A 109       3.989  -7.597   9.936  1.00  0.00           C  
ATOM    877  OG  SER A 109       5.001  -8.543  10.235  1.00  0.00           O  
ATOM    878  N   SER A 110       2.669  -7.138  12.716  1.00  0.00           N  
ATOM    879  CA  SER A 110       2.737  -7.175  14.174  1.00  0.00           C  
ATOM    880  C   SER A 110       1.568  -7.958  14.761  1.00  0.00           C  
ATOM    881  O   SER A 110       1.730  -8.682  15.745  1.00  0.00           O  
ATOM    882  CB  SER A 110       2.753  -5.758  14.747  1.00  0.00           C  
ATOM    883  OG  SER A 110       3.934  -5.074  14.367  1.00  0.00           O  
ATOM    884  N   SER A 111       0.479  -7.773  14.152  1.00  0.00           N  
ATOM    885  CA  SER A 111      -0.706  -8.492  14.608  1.00  0.00           C  
ATOM    886  C   SER A 111      -0.559  -9.994  14.388  1.00  0.00           C  
ATOM    887  O   SER A 111      -1.069 -10.794  15.175  1.00  0.00           O  
ATOM    888  CB  SER A 111      -1.954  -7.983  13.885  1.00  0.00           C  
ATOM    889  OG  SER A 111      -2.219  -6.633  14.230  1.00  0.00           O  
ATOM    890  N   LEU A 112       0.221 -10.392  13.491  1.00  0.00           N  
ATOM    891  CA  LEU A 112       0.421 -11.802  13.177  1.00  0.00           C  
ATOM    892  C   LEU A 112       1.478 -12.418  14.088  1.00  0.00           C  
ATOM    893  O   LEU A 112       1.419 -13.610  14.397  1.00  0.00           O  
ATOM    894  CB  LEU A 112       0.833 -11.972  11.712  1.00  0.00           C  
ATOM    895  CG  LEU A 112      -0.260 -11.730  10.669  1.00  0.00           C  
ATOM    896  CD1 LEU A 112       0.330 -11.776   9.264  1.00  0.00           C  
ATOM    897  CD2 LEU A 112      -1.378 -12.755  10.819  1.00  0.00           C  
ATOM    898  N   SER A 113       2.556 -11.624  14.505  1.00  0.00           N  
ATOM    899  CA  SER A 113       3.639 -12.127  15.344  1.00  0.00           C  
ATOM    900  C   SER A 113       3.177 -12.329  16.783  1.00  0.00           C  
ATOM    901  O   SER A 113       3.805 -13.067  17.545  1.00  0.00           O  
ATOM    902  CB  SER A 113       4.831 -11.170  15.312  1.00  0.00           C  
ATOM    903  OG  SER A 113       5.343 -11.048  13.997  1.00  0.00           O  
ATOM    904  N   SER A 114       2.073 -11.748  17.207  1.00  0.00           N  
ATOM    905  CA  SER A 114       1.598 -11.873  18.581  1.00  0.00           C  
ATOM    906  C   SER A 114       0.731 -13.115  18.756  1.00  0.00           C  
ATOM    907  O   SER A 114       0.407 -13.499  19.882  1.00  0.00           O  
ATOM    908  CB  SER A 114       0.809 -10.628  18.991  1.00  0.00           C  
ATOM    909  OG  SER A 114       1.624  -9.471  18.920  1.00  0.00           O  
ATOM    910  N   HIS A 115       0.600 -14.041  17.782  1.00  0.00           N  
ATOM    911  CA  HIS A 115       0.035 -15.372  17.977  1.00  0.00           C  
ATOM    912  C   HIS A 115       1.129 -16.434  18.013  1.00  0.00           C  
ATOM    913  O   HIS A 115       1.051 -17.386  18.793  1.00  0.00           O  
ATOM    914  CB  HIS A 115      -0.974 -15.694  16.873  1.00  0.00           C  
ATOM    915  CG  HIS A 115      -2.230 -14.887  16.956  1.00  0.00           C  
ATOM    916  CD2 HIS A 115      -2.662 -13.839  16.215  1.00  0.00           C  
ATOM    917  ND1 HIS A 115      -3.210 -15.128  17.893  1.00  0.00           N  
ATOM    918  CE1 HIS A 115      -4.195 -14.261  17.726  1.00  0.00           C  
ATOM    919  NE2 HIS A 115      -3.887 -13.468  16.714  1.00  0.00           N  
TER   
END
