# Supplementary material for: Scaffolding protein functional sites using deep learning
Source: Science. Author manuscript; Available in PMC 2022 Oct 31. (PMC9621694; doi:10.1126/science.abn2100)
Supplement: Data S1 [file NIHMS1830590-supplement-Data_S1.zip › rsvf-ii_141_RF.pdb]

ATOM      1  N   SER A   1      -1.038  25.016  -3.187  1.00  0.00           N  
ATOM      2  CA  SER A   1      -1.873  25.947  -2.430  1.00  0.00           C  
ATOM      3  C   SER A   1      -2.708  25.279  -1.321  1.00  0.00           C  
ATOM      4  O   SER A   1      -2.511  24.114  -0.973  1.00  0.00           O  
ATOM      5  CB  SER A   1      -2.801  26.683  -3.386  1.00  0.00           C  
ATOM      6  OG  SER A   1      -3.454  27.752  -2.740  1.00  0.00           O  
ATOM      7 1H   SER A   1      -0.810  25.433  -4.078  1.00  0.00           H  
ATOM      8 2H   SER A   1      -0.182  24.843  -2.683  1.00  0.00           H  
ATOM      9 3H   SER A   1      -1.486  24.126  -3.380  1.00  0.00           H  
ATOM     10  HA  SER A   1      -1.214  26.678  -1.958  1.00  0.00           H  
ATOM     11 1HB  SER A   1      -2.231  27.057  -4.236  1.00  0.00           H  
ATOM     12 2HB  SER A   1      -3.540  25.981  -3.772  1.00  0.00           H  
ATOM     13  HG  SER A   1      -2.796  28.453  -2.667  1.00  0.00           H  
ATOM     14  N   GLN A   2      -3.659  26.036  -0.774  1.00  0.00           N  
ATOM     15  CA  GLN A   2      -4.462  25.572   0.357  1.00  0.00           C  
ATOM     16  C   GLN A   2      -5.390  24.419   0.020  1.00  0.00           C  
ATOM     17  O   GLN A   2      -5.568  23.514   0.829  1.00  0.00           O  
ATOM     18  CB  GLN A   2      -5.258  26.723   0.959  1.00  0.00           C  
ATOM     19  CG  GLN A   2      -4.381  27.738   1.670  1.00  0.00           C  
ATOM     20  CD  GLN A   2      -5.160  28.901   2.247  1.00  0.00           C  
ATOM     21  NE2 GLN A   2      -4.632  29.483   3.320  1.00  0.00           N  
ATOM     22  OE1 GLN A   2      -6.224  29.278   1.744  1.00  0.00           O  
ATOM     23  H   GLN A   2      -3.797  26.961  -1.148  1.00  0.00           H  
ATOM     24  HA  GLN A   2      -3.776  25.222   1.127  1.00  0.00           H  
ATOM     25 1HB  GLN A   2      -5.813  27.236   0.173  1.00  0.00           H  
ATOM     26 2HB  GLN A   2      -5.981  26.331   1.673  1.00  0.00           H  
ATOM     27 1HG  GLN A   2      -3.857  27.231   2.486  1.00  0.00           H  
ATOM     28 2HG  GLN A   2      -3.659  28.134   0.957  1.00  0.00           H  
ATOM     29 1HE2 GLN A   2      -5.096  30.257   3.751  1.00  0.00           H  
ATOM     30 2HE2 GLN A   2      -3.768  29.143   3.696  1.00  0.00           H  
ATOM     31  N   GLN A   3      -5.978  24.421  -1.172  1.00  0.00           N  
ATOM     32  CA  GLN A   3      -6.883  23.326  -1.507  1.00  0.00           C  
ATOM     33  C   GLN A   3      -6.112  22.021  -1.577  1.00  0.00           C  
ATOM     34  O   GLN A   3      -6.608  20.966  -1.184  1.00  0.00           O  
ATOM     35  CB  GLN A   3      -7.616  23.592  -2.815  1.00  0.00           C  
ATOM     36  CG  GLN A   3      -8.631  24.713  -2.713  1.00  0.00           C  
ATOM     37  CD  GLN A   3      -9.335  24.999  -4.024  1.00  0.00           C  
ATOM     38  NE2 GLN A   3     -10.571  25.478  -3.931  1.00  0.00           N  
ATOM     39  OE1 GLN A   3      -8.783  24.791  -5.109  1.00  0.00           O  
ATOM     40  H   GLN A   3      -5.814  25.174  -1.824  1.00  0.00           H  
ATOM     41  HA  GLN A   3      -7.627  23.237  -0.716  1.00  0.00           H  
ATOM     42 1HB  GLN A   3      -6.896  23.848  -3.592  1.00  0.00           H  
ATOM     43 2HB  GLN A   3      -8.135  22.687  -3.132  1.00  0.00           H  
ATOM     44 1HG  GLN A   3      -9.383  24.433  -1.969  1.00  0.00           H  
ATOM     45 2HG  GLN A   3      -8.116  25.620  -2.396  1.00  0.00           H  
ATOM     46 1HE2 GLN A   3     -11.093  25.687  -4.759  1.00  0.00           H  
ATOM     47 2HE2 GLN A   3     -10.980  25.628  -3.029  1.00  0.00           H  
ATOM     48  N   GLU A   4      -4.884  22.099  -2.072  1.00  0.00           N  
ATOM     49  CA  GLU A   4      -4.045  20.922  -2.179  1.00  0.00           C  
ATOM     50  C   GLU A   4      -3.722  20.408  -0.782  1.00  0.00           C  
ATOM     51  O   GLU A   4      -3.757  19.203  -0.535  1.00  0.00           O  
ATOM     52  CB  GLU A   4      -2.783  21.267  -2.964  1.00  0.00           C  
ATOM     53  CG  GLU A   4      -3.048  21.544  -4.444  1.00  0.00           C  
ATOM     54  CD  GLU A   4      -1.857  22.077  -5.186  1.00  0.00           C  
ATOM     55  OE1 GLU A   4      -1.164  22.921  -4.644  1.00  0.00           O  
ATOM     56  OE2 GLU A   4      -1.631  21.654  -6.292  1.00  0.00           O1-
ATOM     57  H   GLU A   4      -4.529  22.996  -2.364  1.00  0.00           H  
ATOM     58  HA  GLU A   4      -4.595  20.145  -2.716  1.00  0.00           H  
ATOM     59 1HB  GLU A   4      -2.311  22.139  -2.531  1.00  0.00           H  
ATOM     60 2HB  GLU A   4      -2.075  20.442  -2.893  1.00  0.00           H  
ATOM     61 1HG  GLU A   4      -3.370  20.617  -4.918  1.00  0.00           H  
ATOM     62 2HG  GLU A   4      -3.868  22.258  -4.520  1.00  0.00           H  
ATOM     63  N   GLN A   5      -3.469  21.334   0.152  1.00  0.00           N  
ATOM     64  CA  GLN A   5      -3.180  20.960   1.534  1.00  0.00           C  
ATOM     65  C   GLN A   5      -4.394  20.279   2.152  1.00  0.00           C  
ATOM     66  O   GLN A   5      -4.261  19.290   2.876  1.00  0.00           O  
ATOM     67  CB  GLN A   5      -2.792  22.191   2.350  1.00  0.00           C  
ATOM     68  CG  GLN A   5      -1.456  22.782   1.960  1.00  0.00           C  
ATOM     69  CD  GLN A   5      -1.164  24.112   2.646  1.00  0.00           C  
ATOM     70  NE2 GLN A   5       0.110  24.488   2.655  1.00  0.00           N  
ATOM     71  OE1 GLN A   5      -2.060  24.797   3.159  1.00  0.00           O  
ATOM     72  H   GLN A   5      -3.432  22.318  -0.120  1.00  0.00           H  
ATOM     73  HA  GLN A   5      -2.347  20.255   1.537  1.00  0.00           H  
ATOM     74 1HB  GLN A   5      -3.550  22.958   2.234  1.00  0.00           H  
ATOM     75 2HB  GLN A   5      -2.754  21.928   3.405  1.00  0.00           H  
ATOM     76 1HG  GLN A   5      -0.674  22.075   2.237  1.00  0.00           H  
ATOM     77 2HG  GLN A   5      -1.443  22.936   0.889  1.00  0.00           H  
ATOM     78 1HE2 GLN A   5       0.376  25.350   3.086  1.00  0.00           H  
ATOM     79 2HE2 GLN A   5       0.805  23.906   2.230  1.00  0.00           H  
ATOM     80  N   GLN A   6      -5.592  20.782   1.833  1.00  0.00           N  
ATOM     81  CA  GLN A   6      -6.812  20.184   2.359  1.00  0.00           C  
ATOM     82  C   GLN A   6      -6.941  18.761   1.830  1.00  0.00           C  
ATOM     83  O   GLN A   6      -7.290  17.844   2.576  1.00  0.00           O  
ATOM     84  CB  GLN A   6      -8.033  21.015   1.948  1.00  0.00           C  
ATOM     85  CG  GLN A   6      -8.118  22.378   2.627  1.00  0.00           C  
ATOM     86  CD  GLN A   6      -9.214  23.277   2.043  1.00  0.00           C  
ATOM     87  NE2 GLN A   6      -9.572  24.315   2.791  1.00  0.00           N  
ATOM     88  OE1 GLN A   6      -9.730  23.050   0.940  1.00  0.00           O  
ATOM     89  H   GLN A   6      -5.644  21.617   1.249  1.00  0.00           H  
ATOM     90  HA  GLN A   6      -6.750  20.148   3.446  1.00  0.00           H  
ATOM     91 1HB  GLN A   6      -8.019  21.175   0.876  1.00  0.00           H  
ATOM     92 2HB  GLN A   6      -8.940  20.462   2.182  1.00  0.00           H  
ATOM     93 1HG  GLN A   6      -8.340  22.219   3.681  1.00  0.00           H  
ATOM     94 2HG  GLN A   6      -7.168  22.883   2.530  1.00  0.00           H  
ATOM     95 1HE2 GLN A   6     -10.280  24.944   2.469  1.00  0.00           H  
ATOM     96 2HE2 GLN A   6      -9.132  24.469   3.675  1.00  0.00           H  
ATOM     97  N   GLN A   7      -6.603  18.558   0.554  1.00  0.00           N  
ATOM     98  CA  GLN A   7      -6.666  17.225  -0.026  1.00  0.00           C  
ATOM     99  C   GLN A   7      -5.648  16.297   0.635  1.00  0.00           C  
ATOM    100  O   GLN A   7      -5.940  15.121   0.874  1.00  0.00           O  
ATOM    101  CB  GLN A   7      -6.464  17.282  -1.539  1.00  0.00           C  
ATOM    102  CG  GLN A   7      -7.629  17.925  -2.263  1.00  0.00           C  
ATOM    103  CD  GLN A   7      -7.412  18.058  -3.753  1.00  0.00           C  
ATOM    104  NE2 GLN A   7      -8.511  18.231  -4.479  1.00  0.00           N  
ATOM    105  OE1 GLN A   7      -6.286  18.010  -4.262  1.00  0.00           O  
ATOM    106  H   GLN A   7      -6.340  19.354  -0.030  1.00  0.00           H  
ATOM    107  HA  GLN A   7      -7.658  16.819   0.159  1.00  0.00           H  
ATOM    108 1HB  GLN A   7      -5.567  17.852  -1.766  1.00  0.00           H  
ATOM    109 2HB  GLN A   7      -6.327  16.277  -1.929  1.00  0.00           H  
ATOM    110 1HG  GLN A   7      -8.516  17.310  -2.098  1.00  0.00           H  
ATOM    111 2HG  GLN A   7      -7.791  18.914  -1.852  1.00  0.00           H  
ATOM    112 1HE2 GLN A   7      -8.447  18.328  -5.473  1.00  0.00           H  
ATOM    113 2HE2 GLN A   7      -9.403  18.266  -4.026  1.00  0.00           H  
ATOM    114  N   GLN A   8      -4.464  16.825   0.975  1.00  0.00           N  
ATOM    115  CA  GLN A   8      -3.458  16.003   1.643  1.00  0.00           C  
ATOM    116  C   GLN A   8      -3.984  15.563   3.009  1.00  0.00           C  
ATOM    117  O   GLN A   8      -3.821  14.403   3.405  1.00  0.00           O  
ATOM    118  CB  GLN A   8      -2.138  16.778   1.833  1.00  0.00           C  
ATOM    119  CG  GLN A   8      -1.352  17.073   0.542  1.00  0.00           C  
ATOM    120  CD  GLN A   8      -0.075  17.865   0.766  1.00  0.00           C  
ATOM    121  NE2 GLN A   8       0.950  17.614  -0.074  1.00  0.00           N  
ATOM    122  OE1 GLN A   8       0.011  18.684   1.690  1.00  0.00           O  
ATOM    123  H   GLN A   8      -4.255  17.793   0.728  1.00  0.00           H  
ATOM    124  HA  GLN A   8      -3.271  15.116   1.042  1.00  0.00           H  
ATOM    125 1HB  GLN A   8      -2.351  17.730   2.307  1.00  0.00           H  
ATOM    126 2HB  GLN A   8      -1.497  16.225   2.510  1.00  0.00           H  
ATOM    127 1HG  GLN A   8      -1.081  16.180   0.085  1.00  0.00           H  
ATOM    128 2HG  GLN A   8      -1.981  17.638  -0.127  1.00  0.00           H  
ATOM    129 1HE2 GLN A   8       1.817  18.101   0.037  1.00  0.00           H  
ATOM    130 2HE2 GLN A   8       0.872  16.921  -0.838  1.00  0.00           H  
ATOM    131  N   GLN A   9      -4.676  16.469   3.707  1.00  0.00           N  
ATOM    132  CA  GLN A   9      -5.246  16.160   5.014  1.00  0.00           C  
ATOM    133  C   GLN A   9      -6.334  15.094   4.893  1.00  0.00           C  
ATOM    134  O   GLN A   9      -6.436  14.189   5.734  1.00  0.00           O  
ATOM    135  CB  GLN A   9      -5.803  17.433   5.654  1.00  0.00           C  
ATOM    136  CG  GLN A   9      -4.733  18.438   6.060  1.00  0.00           C  
ATOM    137  CD  GLN A   9      -5.313  19.770   6.516  1.00  0.00           C  
ATOM    138  NE2 GLN A   9      -4.490  20.565   7.190  1.00  0.00           N  
ATOM    139  OE1 GLN A   9      -6.481  20.089   6.264  1.00  0.00           O  
ATOM    140  H   GLN A   9      -4.770  17.416   3.330  1.00  0.00           H  
ATOM    141  HA  GLN A   9      -4.451  15.764   5.649  1.00  0.00           H  
ATOM    142 1HB  GLN A   9      -6.472  17.926   4.954  1.00  0.00           H  
ATOM    143 2HB  GLN A   9      -6.385  17.174   6.535  1.00  0.00           H  
ATOM    144 1HG  GLN A   9      -4.162  18.016   6.886  1.00  0.00           H  
ATOM    145 2HG  GLN A   9      -4.077  18.616   5.217  1.00  0.00           H  
ATOM    146 1HE2 GLN A   9      -4.809  21.456   7.514  1.00  0.00           H  
ATOM    147 2HE2 GLN A   9      -3.551  20.274   7.372  1.00  0.00           H  
ATOM    148  N   GLN A  10      -7.148  15.188   3.831  1.00  0.00           N  
ATOM    149  CA  GLN A  10      -8.209  14.211   3.613  1.00  0.00           C  
ATOM    150  C   GLN A  10      -7.599  12.844   3.329  1.00  0.00           C  
ATOM    151  O   GLN A  10      -8.033  11.831   3.886  1.00  0.00           O  
ATOM    152  CB  GLN A  10      -9.088  14.637   2.431  1.00  0.00           C  
ATOM    153  CG  GLN A  10      -9.941  15.867   2.683  1.00  0.00           C  
ATOM    154  CD  GLN A  10     -10.628  16.381   1.415  1.00  0.00           C  
ATOM    155  NE2 GLN A  10     -11.649  17.209   1.604  1.00  0.00           N  
ATOM    156  OE1 GLN A  10     -10.249  16.045   0.282  1.00  0.00           O  
ATOM    157  H   GLN A  10      -7.042  15.974   3.187  1.00  0.00           H  
ATOM    158  HA  GLN A  10      -8.817  14.143   4.513  1.00  0.00           H  
ATOM    159 1HB  GLN A  10      -8.455  14.842   1.571  1.00  0.00           H  
ATOM    160 2HB  GLN A  10      -9.750  13.817   2.159  1.00  0.00           H  
ATOM    161 1HG  GLN A  10     -10.715  15.606   3.402  1.00  0.00           H  
ATOM    162 2HG  GLN A  10      -9.322  16.654   3.088  1.00  0.00           H  
ATOM    163 1HE2 GLN A  10     -12.143  17.583   0.818  1.00  0.00           H  
ATOM    164 2HE2 GLN A  10     -11.924  17.459   2.532  1.00  0.00           H  
ATOM    165  N   TYR A  11      -6.539  12.821   2.517  1.00  0.00           N  
ATOM    166  CA  TYR A  11      -5.856  11.580   2.190  1.00  0.00           C  
ATOM    167  C   TYR A  11      -5.359  10.898   3.444  1.00  0.00           C  
ATOM    168  O   TYR A  11      -5.621   9.709   3.668  1.00  0.00           O  
ATOM    169  CB  TYR A  11      -4.660  11.831   1.285  1.00  0.00           C  
ATOM    170  CG  TYR A  11      -3.873  10.582   0.992  1.00  0.00           C  
ATOM    171  CD1 TYR A  11      -4.268   9.748  -0.026  1.00  0.00           C  
ATOM    172  CD2 TYR A  11      -2.754  10.258   1.771  1.00  0.00           C  
ATOM    173  CE1 TYR A  11      -3.558   8.609  -0.286  1.00  0.00           C  
ATOM    174  CE2 TYR A  11      -2.052   9.108   1.512  1.00  0.00           C  
ATOM    175  CZ  TYR A  11      -2.444   8.290   0.495  1.00  0.00           C  
ATOM    176  OH  TYR A  11      -1.748   7.153   0.262  1.00  0.00           O  
ATOM    177  H   TYR A  11      -6.223  13.688   2.084  1.00  0.00           H  
ATOM    178  HA  TYR A  11      -6.558  10.914   1.693  1.00  0.00           H  
ATOM    179 1HB  TYR A  11      -4.996  12.262   0.341  1.00  0.00           H  
ATOM    180 2HB  TYR A  11      -3.992  12.548   1.746  1.00  0.00           H  
ATOM    181  HD1 TYR A  11      -5.141   9.997  -0.629  1.00  0.00           H  
ATOM    182  HD2 TYR A  11      -2.445  10.913   2.582  1.00  0.00           H  
ATOM    183  HE1 TYR A  11      -3.878   7.968  -1.094  1.00  0.00           H  
ATOM    184  HE2 TYR A  11      -1.187   8.841   2.116  1.00  0.00           H  
ATOM    185  HH  TYR A  11      -1.145   6.999   0.996  1.00  0.00           H  
ATOM    186  N   GLN A  12      -4.632  11.653   4.271  1.00  0.00           N  
ATOM    187  CA  GLN A  12      -4.063  11.092   5.480  1.00  0.00           C  
ATOM    188  C   GLN A  12      -5.150  10.644   6.459  1.00  0.00           C  
ATOM    189  O   GLN A  12      -5.020   9.595   7.104  1.00  0.00           O  
ATOM    190  CB  GLN A  12      -3.079  12.086   6.112  1.00  0.00           C  
ATOM    191  CG  GLN A  12      -1.774  12.253   5.285  1.00  0.00           C  
ATOM    192  CD  GLN A  12      -0.760  13.232   5.887  1.00  0.00           C  
ATOM    193  NE2 GLN A  12       0.494  12.791   5.957  1.00  0.00           N  
ATOM    194  OE1 GLN A  12      -1.087  14.350   6.301  1.00  0.00           O  
ATOM    195  H   GLN A  12      -4.456  12.632   4.035  1.00  0.00           H  
ATOM    196  HA  GLN A  12      -3.488  10.215   5.198  1.00  0.00           H  
ATOM    197 1HB  GLN A  12      -3.558  13.066   6.187  1.00  0.00           H  
ATOM    198 2HB  GLN A  12      -2.818  11.763   7.118  1.00  0.00           H  
ATOM    199 1HG  GLN A  12      -1.293  11.281   5.180  1.00  0.00           H  
ATOM    200 2HG  GLN A  12      -2.049  12.635   4.300  1.00  0.00           H  
ATOM    201 1HE2 GLN A  12       1.209  13.373   6.344  1.00  0.00           H  
ATOM    202 2HE2 GLN A  12       0.718  11.872   5.639  1.00  0.00           H  
ATOM    203  N   SER A  13      -6.254  11.388   6.537  1.00  0.00           N  
ATOM    204  CA  SER A  13      -7.335  10.997   7.426  1.00  0.00           C  
ATOM    205  C   SER A  13      -7.932   9.663   6.977  1.00  0.00           C  
ATOM    206  O   SER A  13      -8.148   8.765   7.797  1.00  0.00           O  
ATOM    207  CB  SER A  13      -8.408  12.063   7.425  1.00  0.00           C  
ATOM    208  OG  SER A  13      -7.913  13.273   7.947  1.00  0.00           O  
ATOM    209  H   SER A  13      -6.337  12.259   6.011  1.00  0.00           H  
ATOM    210  HA  SER A  13      -6.937  10.882   8.434  1.00  0.00           H  
ATOM    211 1HB  SER A  13      -8.763  12.222   6.408  1.00  0.00           H  
ATOM    212 2HB  SER A  13      -9.255  11.724   8.018  1.00  0.00           H  
ATOM    213  HG  SER A  13      -7.263  13.602   7.277  1.00  0.00           H  
ATOM    214  N   ARG A  14      -8.125   9.502   5.660  1.00  0.00           N  
ATOM    215  CA  ARG A  14      -8.695   8.272   5.124  1.00  0.00           C  
ATOM    216  C   ARG A  14      -7.699   7.125   5.241  1.00  0.00           C  
ATOM    217  O   ARG A  14      -8.082   5.988   5.518  1.00  0.00           O  
ATOM    218  CB  ARG A  14      -9.121   8.453   3.668  1.00  0.00           C  
ATOM    219  CG  ARG A  14     -10.286   9.416   3.460  1.00  0.00           C  
ATOM    220  CD  ARG A  14     -11.551   8.954   4.115  1.00  0.00           C  
ATOM    221  NE  ARG A  14     -12.188   7.809   3.440  1.00  0.00           N  
ATOM    222  CZ  ARG A  14     -13.226   7.092   3.949  1.00  0.00           C  
ATOM    223  NH1 ARG A  14     -13.713   7.363   5.145  1.00  0.00           N1+
ATOM    224  NH2 ARG A  14     -13.760   6.102   3.255  1.00  0.00           N  
ATOM    225  H   ARG A  14      -7.917  10.273   5.024  1.00  0.00           H  
ATOM    226  HA  ARG A  14      -9.583   8.024   5.706  1.00  0.00           H  
ATOM    227 1HB  ARG A  14      -8.273   8.836   3.095  1.00  0.00           H  
ATOM    228 2HB  ARG A  14      -9.400   7.488   3.246  1.00  0.00           H  
ATOM    229 1HG  ARG A  14     -10.033  10.378   3.891  1.00  0.00           H  
ATOM    230 2HG  ARG A  14     -10.470   9.535   2.393  1.00  0.00           H  
ATOM    231 1HD  ARG A  14     -11.316   8.658   5.127  1.00  0.00           H  
ATOM    232 2HD  ARG A  14     -12.266   9.775   4.139  1.00  0.00           H  
ATOM    233  HE  ARG A  14     -11.851   7.545   2.522  1.00  0.00           H  
ATOM    234 1HH1 ARG A  14     -13.278   8.070   5.741  1.00  0.00           H  
ATOM    235 2HH1 ARG A  14     -14.473   6.815   5.508  1.00  0.00           H  
ATOM    236 1HH2 ARG A  14     -13.365   5.818   2.341  1.00  0.00           H  
ATOM    237 2HH2 ARG A  14     -14.507   5.560   3.642  1.00  0.00           H  
ATOM    238  N   SER A  15      -6.413   7.415   5.063  1.00  0.00           N  
ATOM    239  CA  SER A  15      -5.375   6.399   5.157  1.00  0.00           C  
ATOM    240  C   SER A  15      -5.343   5.803   6.563  1.00  0.00           C  
ATOM    241  O   SER A  15      -5.225   4.582   6.745  1.00  0.00           O  
ATOM    242  CB  SER A  15      -4.051   7.034   4.827  1.00  0.00           C  
ATOM    243  OG  SER A  15      -4.024   7.455   3.492  1.00  0.00           O  
ATOM    244  H   SER A  15      -6.142   8.364   4.814  1.00  0.00           H  
ATOM    245  HA  SER A  15      -5.590   5.606   4.439  1.00  0.00           H  
ATOM    246 1HB  SER A  15      -3.905   7.889   5.473  1.00  0.00           H  
ATOM    247 2HB  SER A  15      -3.248   6.362   5.020  1.00  0.00           H  
ATOM    248  HG  SER A  15      -4.701   8.171   3.426  1.00  0.00           H  
ATOM    249  N   ASP A  16      -5.505   6.667   7.571  1.00  0.00           N  
ATOM    250  CA  ASP A  16      -5.523   6.211   8.951  1.00  0.00           C  
ATOM    251  C   ASP A  16      -6.769   5.368   9.190  1.00  0.00           C  
ATOM    252  O   ASP A  16      -6.689   4.268   9.748  1.00  0.00           O  
ATOM    253  CB  ASP A  16      -5.505   7.404   9.910  1.00  0.00           C  
ATOM    254  CG  ASP A  16      -5.324   6.998  11.376  1.00  0.00           C  
ATOM    255  OD1 ASP A  16      -4.284   6.474  11.698  1.00  0.00           O  
ATOM    256  OD2 ASP A  16      -6.225   7.207  12.168  1.00  0.00           O1-
ATOM    257  H   ASP A  16      -5.575   7.668   7.374  1.00  0.00           H  
ATOM    258  HA  ASP A  16      -4.643   5.595   9.131  1.00  0.00           H  
ATOM    259 1HB  ASP A  16      -4.701   8.084   9.625  1.00  0.00           H  
ATOM    260 2HB  ASP A  16      -6.442   7.959   9.808  1.00  0.00           H  
ATOM    261  N   GLN A  17      -7.922   5.844   8.708  1.00  0.00           N  
ATOM    262  CA  GLN A  17      -9.164   5.108   8.898  1.00  0.00           C  
ATOM    263  C   GLN A  17      -9.092   3.748   8.210  1.00  0.00           C  
ATOM    264  O   GLN A  17      -9.546   2.746   8.762  1.00  0.00           O  
ATOM    265  CB  GLN A  17     -10.344   5.919   8.351  1.00  0.00           C  
ATOM    266  CG  GLN A  17     -10.672   7.168   9.168  1.00  0.00           C  
ATOM    267  CD  GLN A  17     -11.749   8.040   8.525  1.00  0.00           C  
ATOM    268  NE2 GLN A  17     -12.285   8.976   9.301  1.00  0.00           N  
ATOM    269  OE1 GLN A  17     -12.086   7.876   7.343  1.00  0.00           O  
ATOM    270  H   GLN A  17      -7.944   6.755   8.247  1.00  0.00           H  
ATOM    271  HA  GLN A  17      -9.312   4.947   9.964  1.00  0.00           H  
ATOM    272 1HB  GLN A  17     -10.122   6.230   7.332  1.00  0.00           H  
ATOM    273 2HB  GLN A  17     -11.231   5.289   8.314  1.00  0.00           H  
ATOM    274 1HG  GLN A  17     -11.035   6.852  10.145  1.00  0.00           H  
ATOM    275 2HG  GLN A  17      -9.772   7.758   9.292  1.00  0.00           H  
ATOM    276 1HE2 GLN A  17     -12.993   9.584   8.943  1.00  0.00           H  
ATOM    277 2HE2 GLN A  17     -11.978   9.075  10.249  1.00  0.00           H  
ATOM    278  N   THR A  18      -8.460   3.699   7.036  1.00  0.00           N  
ATOM    279  CA  THR A  18      -8.323   2.471   6.268  1.00  0.00           C  
ATOM    280  C   THR A  18      -7.527   1.449   7.056  1.00  0.00           C  
ATOM    281  O   THR A  18      -7.948   0.297   7.190  1.00  0.00           O  
ATOM    282  CB  THR A  18      -7.594   2.742   4.939  1.00  0.00           C  
ATOM    283  CG2 THR A  18      -7.437   1.453   4.112  1.00  0.00           C  
ATOM    284  OG1 THR A  18      -8.340   3.681   4.178  1.00  0.00           O  
ATOM    285  H   THR A  18      -8.109   4.561   6.631  1.00  0.00           H  
ATOM    286  HA  THR A  18      -9.315   2.068   6.065  1.00  0.00           H  
ATOM    287  HB  THR A  18      -6.623   3.159   5.150  1.00  0.00           H  
ATOM    288  HG1 THR A  18      -8.463   4.498   4.709  1.00  0.00           H  
ATOM    289 1HG2 THR A  18      -6.921   1.680   3.178  1.00  0.00           H  
ATOM    290 2HG2 THR A  18      -6.857   0.723   4.679  1.00  0.00           H  
ATOM    291 3HG2 THR A  18      -8.422   1.042   3.888  1.00  0.00           H  
ATOM    292  N   SER A  19      -6.399   1.884   7.627  1.00  0.00           N  
ATOM    293  CA  SER A  19      -5.552   0.991   8.404  1.00  0.00           C  
ATOM    294  C   SER A  19      -6.309   0.474   9.629  1.00  0.00           C  
ATOM    295  O   SER A  19      -6.246  -0.715   9.968  1.00  0.00           O  
ATOM    296  CB  SER A  19      -4.305   1.735   8.842  1.00  0.00           C  
ATOM    297  OG  SER A  19      -3.537   2.111   7.738  1.00  0.00           O  
ATOM    298  H   SER A  19      -6.105   2.854   7.485  1.00  0.00           H  
ATOM    299  HA  SER A  19      -5.270   0.144   7.778  1.00  0.00           H  
ATOM    300 1HB  SER A  19      -4.590   2.623   9.410  1.00  0.00           H  
ATOM    301 2HB  SER A  19      -3.716   1.097   9.499  1.00  0.00           H  
ATOM    302  HG  SER A  19      -4.037   2.830   7.308  1.00  0.00           H  
ATOM    303  N   ARG A  20      -7.060   1.362  10.285  1.00  0.00           N  
ATOM    304  CA  ARG A  20      -7.833   0.965  11.452  1.00  0.00           C  
ATOM    305  C   ARG A  20      -8.928  -0.033  11.075  1.00  0.00           C  
ATOM    306  O   ARG A  20      -9.136  -1.028  11.780  1.00  0.00           O  
ATOM    307  CB  ARG A  20      -8.437   2.199  12.107  1.00  0.00           C  
ATOM    308  CG  ARG A  20      -7.420   3.104  12.826  1.00  0.00           C  
ATOM    309  CD  ARG A  20      -8.054   4.329  13.383  1.00  0.00           C  
ATOM    310  NE  ARG A  20      -7.076   5.215  14.014  1.00  0.00           N  
ATOM    311  CZ  ARG A  20      -6.648   5.112  15.289  1.00  0.00           C  
ATOM    312  NH1 ARG A  20      -7.124   4.164  16.074  1.00  0.00           N1+
ATOM    313  NH2 ARG A  20      -5.751   5.964  15.756  1.00  0.00           N  
ATOM    314  H   ARG A  20      -7.075   2.337   9.980  1.00  0.00           H  
ATOM    315  HA  ARG A  20      -7.162   0.490  12.163  1.00  0.00           H  
ATOM    316 1HB  ARG A  20      -8.929   2.802  11.347  1.00  0.00           H  
ATOM    317 2HB  ARG A  20      -9.195   1.896  12.827  1.00  0.00           H  
ATOM    318 1HG  ARG A  20      -6.962   2.556  13.646  1.00  0.00           H  
ATOM    319 2HG  ARG A  20      -6.647   3.415  12.123  1.00  0.00           H  
ATOM    320 1HD  ARG A  20      -8.528   4.881  12.570  1.00  0.00           H  
ATOM    321 2HD  ARG A  20      -8.800   4.057  14.125  1.00  0.00           H  
ATOM    322  HE  ARG A  20      -6.674   5.973  13.428  1.00  0.00           H  
ATOM    323 1HH1 ARG A  20      -7.810   3.514  15.719  1.00  0.00           H  
ATOM    324 2HH1 ARG A  20      -6.803   4.090  17.029  1.00  0.00           H  
ATOM    325 1HH2 ARG A  20      -5.380   6.699  15.157  1.00  0.00           H  
ATOM    326 2HH2 ARG A  20      -5.432   5.887  16.705  1.00  0.00           H  
ATOM    327  N   ASN A  21      -9.589   0.195   9.933  1.00  0.00           N  
ATOM    328  CA  ASN A  21     -10.646  -0.695   9.479  1.00  0.00           C  
ATOM    329  C   ASN A  21     -10.070  -2.050   9.122  1.00  0.00           C  
ATOM    330  O   ASN A  21     -10.666  -3.081   9.420  1.00  0.00           O  
ATOM    331  CB  ASN A  21     -11.370  -0.098   8.293  1.00  0.00           C  
ATOM    332  CG  ASN A  21     -12.246   1.074   8.677  1.00  0.00           C  
ATOM    333  ND2 ASN A  21     -12.543   1.912   7.717  1.00  0.00           N  
ATOM    334  OD1 ASN A  21     -12.650   1.225   9.838  1.00  0.00           O  
ATOM    335  H   ASN A  21      -9.382   1.030   9.389  1.00  0.00           H  
ATOM    336  HA  ASN A  21     -11.356  -0.840  10.293  1.00  0.00           H  
ATOM    337 1HB  ASN A  21     -10.635   0.240   7.560  1.00  0.00           H  
ATOM    338 2HB  ASN A  21     -11.982  -0.863   7.815  1.00  0.00           H  
ATOM    339 1HD2 ASN A  21     -13.112   2.710   7.907  1.00  0.00           H  
ATOM    340 2HD2 ASN A  21     -12.195   1.758   6.793  1.00  0.00           H  
ATOM    341  N   LEU A  22      -8.877  -2.059   8.534  1.00  0.00           N  
ATOM    342  CA  LEU A  22      -8.223  -3.301   8.171  1.00  0.00           C  
ATOM    343  C   LEU A  22      -7.978  -4.144   9.398  1.00  0.00           C  
ATOM    344  O   LEU A  22      -8.306  -5.336   9.423  1.00  0.00           O  
ATOM    345  CB  LEU A  22      -6.902  -3.028   7.482  1.00  0.00           C  
ATOM    346  CG  LEU A  22      -6.099  -4.231   7.143  1.00  0.00           C  
ATOM    347  CD1 LEU A  22      -6.898  -5.144   6.199  1.00  0.00           C  
ATOM    348  CD2 LEU A  22      -4.831  -3.728   6.529  1.00  0.00           C  
ATOM    349  H   LEU A  22      -8.428  -1.176   8.292  1.00  0.00           H  
ATOM    350  HA  LEU A  22      -8.872  -3.849   7.490  1.00  0.00           H  
ATOM    351 1HB  LEU A  22      -7.071  -2.467   6.588  1.00  0.00           H  
ATOM    352 2HB  LEU A  22      -6.296  -2.418   8.141  1.00  0.00           H  
ATOM    353  HG  LEU A  22      -5.869  -4.800   8.044  1.00  0.00           H  
ATOM    354 1HD1 LEU A  22      -6.313  -6.022   5.950  1.00  0.00           H  
ATOM    355 2HD1 LEU A  22      -7.815  -5.459   6.693  1.00  0.00           H  
ATOM    356 3HD1 LEU A  22      -7.147  -4.605   5.292  1.00  0.00           H  
ATOM    357 1HD2 LEU A  22      -4.187  -4.520   6.257  1.00  0.00           H  
ATOM    358 2HD2 LEU A  22      -5.072  -3.144   5.639  1.00  0.00           H  
ATOM    359 3HD2 LEU A  22      -4.332  -3.097   7.259  1.00  0.00           H  
ATOM    360  N   LYS A  23      -7.406  -3.534  10.433  1.00  0.00           N  
ATOM    361  CA  LYS A  23      -7.151  -4.283  11.646  1.00  0.00           C  
ATOM    362  C   LYS A  23      -8.454  -4.813  12.240  1.00  0.00           C  
ATOM    363  O   LYS A  23      -8.521  -5.972  12.654  1.00  0.00           O  
ATOM    364  CB  LYS A  23      -6.397  -3.415  12.654  1.00  0.00           C  
ATOM    365  CG  LYS A  23      -4.935  -3.176  12.297  1.00  0.00           C  
ATOM    366  CD  LYS A  23      -4.181  -2.479  13.435  1.00  0.00           C  
ATOM    367  CE  LYS A  23      -4.473  -0.989  13.466  1.00  0.00           C  
ATOM    368  NZ  LYS A  23      -3.635  -0.280  14.487  1.00  0.00           N1+
ATOM    369  H   LYS A  23      -7.142  -2.547  10.365  1.00  0.00           H  
ATOM    370  HA  LYS A  23      -6.526  -5.139  11.396  1.00  0.00           H  
ATOM    371 1HB  LYS A  23      -6.887  -2.438  12.716  1.00  0.00           H  
ATOM    372 2HB  LYS A  23      -6.444  -3.873  13.639  1.00  0.00           H  
ATOM    373 1HG  LYS A  23      -4.451  -4.130  12.079  1.00  0.00           H  
ATOM    374 2HG  LYS A  23      -4.888  -2.550  11.403  1.00  0.00           H  
ATOM    375 1HD  LYS A  23      -4.491  -2.915  14.383  1.00  0.00           H  
ATOM    376 2HD  LYS A  23      -3.110  -2.630  13.332  1.00  0.00           H  
ATOM    377 1HE  LYS A  23      -4.267  -0.567  12.480  1.00  0.00           H  
ATOM    378 2HE  LYS A  23      -5.526  -0.834  13.701  1.00  0.00           H  
ATOM    379 1HZ  LYS A  23      -3.854   0.703  14.474  1.00  0.00           H  
ATOM    380 2HZ  LYS A  23      -3.827  -0.656  15.403  1.00  0.00           H  
ATOM    381 3HZ  LYS A  23      -2.654  -0.407  14.276  1.00  0.00           H  
ATOM    382  N   LYS A  24      -9.520  -4.010  12.221  1.00  0.00           N  
ATOM    383  CA  LYS A  24     -10.787  -4.488  12.763  1.00  0.00           C  
ATOM    384  C   LYS A  24     -11.354  -5.641  11.933  1.00  0.00           C  
ATOM    385  O   LYS A  24     -11.858  -6.629  12.484  1.00  0.00           O  
ATOM    386  CB  LYS A  24     -11.799  -3.349  12.832  1.00  0.00           C  
ATOM    387  CG  LYS A  24     -11.494  -2.299  13.894  1.00  0.00           C  
ATOM    388  CD  LYS A  24     -12.523  -1.179  13.879  1.00  0.00           C  
ATOM    389  CE  LYS A  24     -12.212  -0.125  14.931  1.00  0.00           C  
ATOM    390  NZ  LYS A  24     -13.206   0.985  14.916  1.00  0.00           N1+
ATOM    391  H   LYS A  24      -9.442  -3.051  11.871  1.00  0.00           H  
ATOM    392  HA  LYS A  24     -10.610  -4.856  13.772  1.00  0.00           H  
ATOM    393 1HB  LYS A  24     -11.832  -2.843  11.865  1.00  0.00           H  
ATOM    394 2HB  LYS A  24     -12.792  -3.752  13.022  1.00  0.00           H  
ATOM    395 1HG  LYS A  24     -11.494  -2.769  14.877  1.00  0.00           H  
ATOM    396 2HG  LYS A  24     -10.507  -1.880  13.713  1.00  0.00           H  
ATOM    397 1HD  LYS A  24     -12.519  -0.704  12.894  1.00  0.00           H  
ATOM    398 2HD  LYS A  24     -13.515  -1.588  14.063  1.00  0.00           H  
ATOM    399 1HE  LYS A  24     -12.215  -0.591  15.915  1.00  0.00           H  
ATOM    400 2HE  LYS A  24     -11.220   0.286  14.737  1.00  0.00           H  
ATOM    401 1HZ  LYS A  24     -12.966   1.664  15.624  1.00  0.00           H  
ATOM    402 2HZ  LYS A  24     -13.200   1.429  14.007  1.00  0.00           H  
ATOM    403 3HZ  LYS A  24     -14.127   0.615  15.104  1.00  0.00           H  
ATOM    404  N   ASN A  25     -11.232  -5.540  10.609  1.00  0.00           N  
ATOM    405  CA  ASN A  25     -11.747  -6.567   9.722  1.00  0.00           C  
ATOM    406  C   ASN A  25     -11.010  -7.869   9.962  1.00  0.00           C  
ATOM    407  O   ASN A  25     -11.612  -8.937   9.983  1.00  0.00           O  
ATOM    408  CB  ASN A  25     -11.576  -6.147   8.271  1.00  0.00           C  
ATOM    409  CG  ASN A  25     -12.508  -5.027   7.848  1.00  0.00           C  
ATOM    410  ND2 ASN A  25     -12.108  -4.318   6.818  1.00  0.00           N  
ATOM    411  OD1 ASN A  25     -13.564  -4.785   8.450  1.00  0.00           O  
ATOM    412  H   ASN A  25     -10.807  -4.709  10.205  1.00  0.00           H  
ATOM    413  HA  ASN A  25     -12.802  -6.728   9.940  1.00  0.00           H  
ATOM    414 1HB  ASN A  25     -10.548  -5.816   8.117  1.00  0.00           H  
ATOM    415 2HB  ASN A  25     -11.739  -7.007   7.624  1.00  0.00           H  
ATOM    416 1HD2 ASN A  25     -12.653  -3.544   6.503  1.00  0.00           H  
ATOM    417 2HD2 ASN A  25     -11.244  -4.541   6.371  1.00  0.00           H  
ATOM    418  N   CYS A  26      -9.703  -7.779  10.199  1.00  0.00           N  
ATOM    419  CA  CYS A  26      -8.905  -8.965  10.444  1.00  0.00           C  
ATOM    420  C   CYS A  26      -9.275  -9.586  11.800  1.00  0.00           C  
ATOM    421  O   CYS A  26      -9.467 -10.796  11.916  1.00  0.00           O  
ATOM    422  CB  CYS A  26      -7.420  -8.594  10.428  1.00  0.00           C  
ATOM    423  SG  CYS A  26      -6.794  -8.050   8.789  1.00  0.00           S  
ATOM    424  H   CYS A  26      -9.247  -6.866  10.162  1.00  0.00           H  
ATOM    425  HA  CYS A  26      -9.101  -9.686   9.655  1.00  0.00           H  
ATOM    426 1HB  CYS A  26      -7.242  -7.785  11.141  1.00  0.00           H  
ATOM    427 2HB  CYS A  26      -6.830  -9.449  10.749  1.00  0.00           H  
ATOM    428  HG  CYS A  26      -7.446  -6.853   8.821  1.00  0.00           H  
ATOM    429  N   LYS A  27      -9.443  -8.741  12.825  1.00  0.00           N  
ATOM    430  CA  LYS A  27      -9.786  -9.203  14.172  1.00  0.00           C  
ATOM    431  C   LYS A  27     -11.172  -9.836  14.264  1.00  0.00           C  
ATOM    432  O   LYS A  27     -11.416 -10.677  15.129  1.00  0.00           O  
ATOM    433  CB  LYS A  27      -9.663  -8.067  15.186  1.00  0.00           C  
ATOM    434  CG  LYS A  27      -8.223  -7.635  15.487  1.00  0.00           C  
ATOM    435  CD  LYS A  27      -8.191  -6.494  16.489  1.00  0.00           C  
ATOM    436  CE  LYS A  27      -6.767  -6.069  16.805  1.00  0.00           C  
ATOM    437  NZ  LYS A  27      -6.730  -4.961  17.801  1.00  0.00           N1+
ATOM    438  H   LYS A  27      -9.287  -7.743  12.680  1.00  0.00           H  
ATOM    439  HA  LYS A  27      -9.066  -9.971  14.451  1.00  0.00           H  
ATOM    440 1HB  LYS A  27     -10.197  -7.194  14.805  1.00  0.00           H  
ATOM    441 2HB  LYS A  27     -10.136  -8.360  16.122  1.00  0.00           H  
ATOM    442 1HG  LYS A  27      -7.673  -8.481  15.898  1.00  0.00           H  
ATOM    443 2HG  LYS A  27      -7.731  -7.324  14.569  1.00  0.00           H  
ATOM    444 1HD  LYS A  27      -8.731  -5.641  16.070  1.00  0.00           H  
ATOM    445 2HD  LYS A  27      -8.686  -6.800  17.409  1.00  0.00           H  
ATOM    446 1HE  LYS A  27      -6.219  -6.922  17.203  1.00  0.00           H  
ATOM    447 2HE  LYS A  27      -6.282  -5.734  15.885  1.00  0.00           H  
ATOM    448 1HZ  LYS A  27      -5.771  -4.705  17.987  1.00  0.00           H  
ATOM    449 2HZ  LYS A  27      -7.227  -4.162  17.435  1.00  0.00           H  
ATOM    450 3HZ  LYS A  27      -7.168  -5.265  18.659  1.00  0.00           H  
ATOM    451  N   GLY A  28     -12.074  -9.458  13.359  1.00  0.00           N  
ATOM    452  CA  GLY A  28     -13.429  -9.999  13.342  1.00  0.00           C  
ATOM    453  C   GLY A  28     -13.520 -11.401  12.716  1.00  0.00           C  
ATOM    454  O   GLY A  28     -14.603 -11.992  12.665  1.00  0.00           O  
ATOM    455  H   GLY A  28     -11.830  -8.725  12.693  1.00  0.00           H  
ATOM    456 1HA  GLY A  28     -13.813 -10.029  14.360  1.00  0.00           H  
ATOM    457 2HA  GLY A  28     -14.068  -9.316  12.784  1.00  0.00           H  
ATOM    458  N   LEU A  29     -12.397 -11.921  12.229  1.00  0.00           N  
ATOM    459  CA  LEU A  29     -12.317 -13.231  11.597  1.00  0.00           C  
ATOM    460  C   LEU A  29     -11.775 -14.325  12.511  1.00  0.00           C  
ATOM    461  O   LEU A  29     -11.083 -14.059  13.493  1.00  0.00           O  
ATOM    462  CB  LEU A  29     -11.455 -13.120  10.356  1.00  0.00           C  
ATOM    463  CG  LEU A  29     -11.986 -12.200   9.298  1.00  0.00           C  
ATOM    464  CD1 LEU A  29     -10.974 -12.045   8.239  1.00  0.00           C  
ATOM    465  CD2 LEU A  29     -13.244 -12.805   8.723  1.00  0.00           C  
ATOM    466  H   LEU A  29     -11.528 -11.388  12.290  1.00  0.00           H  
ATOM    467  HA  LEU A  29     -13.320 -13.518  11.291  1.00  0.00           H  
ATOM    468 1HB  LEU A  29     -10.488 -12.744  10.659  1.00  0.00           H  
ATOM    469 2HB  LEU A  29     -11.324 -14.113   9.924  1.00  0.00           H  
ATOM    470  HG  LEU A  29     -12.209 -11.234   9.719  1.00  0.00           H  
ATOM    471 1HD1 LEU A  29     -11.359 -11.393   7.455  1.00  0.00           H  
ATOM    472 2HD1 LEU A  29     -10.082 -11.604   8.658  1.00  0.00           H  
ATOM    473 3HD1 LEU A  29     -10.751 -13.027   7.838  1.00  0.00           H  
ATOM    474 1HD2 LEU A  29     -13.638 -12.149   7.946  1.00  0.00           H  
ATOM    475 2HD2 LEU A  29     -13.012 -13.783   8.296  1.00  0.00           H  
ATOM    476 3HD2 LEU A  29     -13.986 -12.918   9.516  1.00  0.00           H  
ATOM    477  N   SER A  30     -12.103 -15.575  12.183  1.00  0.00           N  
ATOM    478  CA  SER A  30     -11.564 -16.709  12.921  1.00  0.00           C  
ATOM    479  C   SER A  30     -10.080 -16.794  12.604  1.00  0.00           C  
ATOM    480  O   SER A  30      -9.636 -16.208  11.619  1.00  0.00           O  
ATOM    481  CB  SER A  30     -12.281 -17.992  12.531  1.00  0.00           C  
ATOM    482  OG  SER A  30     -11.988 -18.359  11.206  1.00  0.00           O  
ATOM    483  H   SER A  30     -12.708 -15.738  11.392  1.00  0.00           H  
ATOM    484  HA  SER A  30     -11.689 -16.534  13.991  1.00  0.00           H  
ATOM    485 1HB  SER A  30     -11.994 -18.795  13.207  1.00  0.00           H  
ATOM    486 2HB  SER A  30     -13.355 -17.845  12.637  1.00  0.00           H  
ATOM    487  HG  SER A  30     -12.679 -18.980  10.945  1.00  0.00           H  
ATOM    488  N   GLY A  31      -9.316 -17.542  13.397  1.00  0.00           N  
ATOM    489  CA  GLY A  31      -7.874 -17.647  13.174  1.00  0.00           C  
ATOM    490  C   GLY A  31      -7.486 -17.977  11.730  1.00  0.00           C  
ATOM    491  O   GLY A  31      -6.721 -17.242  11.109  1.00  0.00           O  
ATOM    492  H   GLY A  31      -9.734 -18.015  14.184  1.00  0.00           H  
ATOM    493 1HA  GLY A  31      -7.403 -16.706  13.463  1.00  0.00           H  
ATOM    494 2HA  GLY A  31      -7.467 -18.410  13.838  1.00  0.00           H  
ATOM    495  N   GLY A  32      -8.020 -19.067  11.182  1.00  0.00           N  
ATOM    496  CA  GLY A  32      -7.664 -19.480   9.824  1.00  0.00           C  
ATOM    497  C   GLY A  32      -7.884 -18.391   8.769  1.00  0.00           C  
ATOM    498  O   GLY A  32      -6.949 -18.021   8.048  1.00  0.00           O  
ATOM    499  H   GLY A  32      -8.666 -19.622  11.722  1.00  0.00           H  
ATOM    500 1HA  GLY A  32      -6.618 -19.784   9.810  1.00  0.00           H  
ATOM    501 2HA  GLY A  32      -8.250 -20.359   9.557  1.00  0.00           H  
ATOM    502  N   GLU A  33      -9.118 -17.893   8.665  1.00  0.00           N  
ATOM    503  CA  GLU A  33      -9.451 -16.895   7.656  1.00  0.00           C  
ATOM    504  C   GLU A  33      -8.798 -15.548   7.937  1.00  0.00           C  
ATOM    505  O   GLU A  33      -8.403 -14.835   7.011  1.00  0.00           O  
ATOM    506  CB  GLU A  33     -10.964 -16.738   7.555  1.00  0.00           C  
ATOM    507  CG  GLU A  33     -11.674 -17.976   7.009  1.00  0.00           C  
ATOM    508  CD  GLU A  33     -11.176 -18.376   5.650  1.00  0.00           C  
ATOM    509  OE1 GLU A  33     -11.092 -17.526   4.798  1.00  0.00           O  
ATOM    510  OE2 GLU A  33     -10.872 -19.531   5.462  1.00  0.00           O1-
ATOM    511  H   GLU A  33      -9.834 -18.218   9.301  1.00  0.00           H  
ATOM    512  HA  GLU A  33      -9.083 -17.251   6.695  1.00  0.00           H  
ATOM    513 1HB  GLU A  33     -11.370 -16.524   8.547  1.00  0.00           H  
ATOM    514 2HB  GLU A  33     -11.201 -15.889   6.913  1.00  0.00           H  
ATOM    515 1HG  GLU A  33     -11.516 -18.802   7.703  1.00  0.00           H  
ATOM    516 2HG  GLU A  33     -12.744 -17.778   6.959  1.00  0.00           H  
ATOM    517  N   GLY A  34      -8.660 -15.209   9.213  1.00  0.00           N  
ATOM    518  CA  GLY A  34      -8.042 -13.966   9.625  1.00  0.00           C  
ATOM    519  C   GLY A  34      -6.625 -13.912   9.116  1.00  0.00           C  
ATOM    520  O   GLY A  34      -6.235 -12.965   8.424  1.00  0.00           O  
ATOM    521  H   GLY A  34      -9.001 -15.822   9.949  1.00  0.00           H  
ATOM    522 1HA  GLY A  34      -8.596 -13.126   9.237  1.00  0.00           H  
ATOM    523 2HA  GLY A  34      -8.056 -13.901  10.714  1.00  0.00           H  
ATOM    524  N   LEU A  35      -5.851 -14.941   9.454  1.00  0.00           N  
ATOM    525  CA  LEU A  35      -4.466 -14.999   9.050  1.00  0.00           C  
ATOM    526  C   LEU A  35      -4.336 -15.103   7.535  1.00  0.00           C  
ATOM    527  O   LEU A  35      -3.487 -14.441   6.943  1.00  0.00           O  
ATOM    528  CB  LEU A  35      -3.802 -16.210   9.700  1.00  0.00           C  
ATOM    529  CG  LEU A  35      -3.667 -16.168  11.242  1.00  0.00           C  
ATOM    530  CD1 LEU A  35      -3.148 -17.501  11.723  1.00  0.00           C  
ATOM    531  CD2 LEU A  35      -2.763 -15.050  11.659  1.00  0.00           C  
ATOM    532  H   LEU A  35      -6.235 -15.704  10.017  1.00  0.00           H  
ATOM    533  HA  LEU A  35      -3.971 -14.090   9.383  1.00  0.00           H  
ATOM    534 1HB  LEU A  35      -4.399 -17.093   9.452  1.00  0.00           H  
ATOM    535 2HB  LEU A  35      -2.810 -16.334   9.275  1.00  0.00           H  
ATOM    536  HG  LEU A  35      -4.647 -16.010  11.688  1.00  0.00           H  
ATOM    537 1HD1 LEU A  35      -3.069 -17.486  12.815  1.00  0.00           H  
ATOM    538 2HD1 LEU A  35      -3.843 -18.286  11.417  1.00  0.00           H  
ATOM    539 3HD1 LEU A  35      -2.169 -17.689  11.291  1.00  0.00           H  
ATOM    540 1HD2 LEU A  35      -2.680 -15.028  12.753  1.00  0.00           H  
ATOM    541 2HD2 LEU A  35      -1.771 -15.190  11.230  1.00  0.00           H  
ATOM    542 3HD2 LEU A  35      -3.191 -14.115  11.315  1.00  0.00           H  
ATOM    543  N   ARG A  36      -5.216 -15.878   6.882  1.00  0.00           N  
ATOM    544  CA  ARG A  36      -5.128 -16.013   5.432  1.00  0.00           C  
ATOM    545  C   ARG A  36      -5.250 -14.665   4.752  1.00  0.00           C  
ATOM    546  O   ARG A  36      -4.372 -14.262   3.986  1.00  0.00           O  
ATOM    547  CB  ARG A  36      -6.222 -16.936   4.892  1.00  0.00           C  
ATOM    548  CG  ARG A  36      -6.187 -17.150   3.360  1.00  0.00           C  
ATOM    549  CD  ARG A  36      -7.287 -18.066   2.850  1.00  0.00           C  
ATOM    550  NE  ARG A  36      -8.656 -17.505   2.936  1.00  0.00           N  
ATOM    551  CZ  ARG A  36      -9.212 -16.641   2.064  1.00  0.00           C  
ATOM    552  NH1 ARG A  36      -8.566 -16.180   1.009  1.00  0.00           N1+
ATOM    553  NH2 ARG A  36     -10.448 -16.268   2.284  1.00  0.00           N  
ATOM    554  H   ARG A  36      -5.920 -16.419   7.387  1.00  0.00           H  
ATOM    555  HA  ARG A  36      -4.157 -16.440   5.183  1.00  0.00           H  
ATOM    556 1HB  ARG A  36      -6.151 -17.909   5.376  1.00  0.00           H  
ATOM    557 2HB  ARG A  36      -7.201 -16.523   5.144  1.00  0.00           H  
ATOM    558 1HG  ARG A  36      -6.311 -16.181   2.870  1.00  0.00           H  
ATOM    559 2HG  ARG A  36      -5.226 -17.574   3.070  1.00  0.00           H  
ATOM    560 1HD  ARG A  36      -7.085 -18.289   1.801  1.00  0.00           H  
ATOM    561 2HD  ARG A  36      -7.270 -18.992   3.422  1.00  0.00           H  
ATOM    562  HE  ARG A  36      -9.271 -17.789   3.714  1.00  0.00           H  
ATOM    563 1HH1 ARG A  36      -7.591 -16.441   0.814  1.00  0.00           H  
ATOM    564 2HH1 ARG A  36      -9.015 -15.532   0.383  1.00  0.00           H  
ATOM    565 1HH2 ARG A  36     -10.925 -16.650   3.112  1.00  0.00           H  
ATOM    566 2HH2 ARG A  36     -10.907 -15.631   1.660  1.00  0.00           H  
ATOM    567  N   LEU A  37      -6.320 -13.945   5.057  1.00  0.00           N  
ATOM    568  CA  LEU A  37      -6.553 -12.666   4.418  1.00  0.00           C  
ATOM    569  C   LEU A  37      -5.501 -11.638   4.793  1.00  0.00           C  
ATOM    570  O   LEU A  37      -5.079 -10.833   3.956  1.00  0.00           O  
ATOM    571  CB  LEU A  37      -7.953 -12.209   4.773  1.00  0.00           C  
ATOM    572  CG  LEU A  37      -9.018 -13.072   4.119  1.00  0.00           C  
ATOM    573  CD1 LEU A  37     -10.342 -12.725   4.668  1.00  0.00           C  
ATOM    574  CD2 LEU A  37      -8.971 -12.844   2.627  1.00  0.00           C  
ATOM    575  H   LEU A  37      -7.003 -14.297   5.732  1.00  0.00           H  
ATOM    576  HA  LEU A  37      -6.509 -12.819   3.340  1.00  0.00           H  
ATOM    577 1HB  LEU A  37      -8.079 -12.271   5.859  1.00  0.00           H  
ATOM    578 2HB  LEU A  37      -8.091 -11.179   4.455  1.00  0.00           H  
ATOM    579  HG  LEU A  37      -8.824 -14.125   4.337  1.00  0.00           H  
ATOM    580 1HD1 LEU A  37     -11.108 -13.341   4.215  1.00  0.00           H  
ATOM    581 2HD1 LEU A  37     -10.319 -12.909   5.710  1.00  0.00           H  
ATOM    582 3HD1 LEU A  37     -10.550 -11.681   4.483  1.00  0.00           H  
ATOM    583 1HD2 LEU A  37      -9.715 -13.456   2.145  1.00  0.00           H  
ATOM    584 2HD2 LEU A  37      -9.171 -11.797   2.435  1.00  0.00           H  
ATOM    585 3HD2 LEU A  37      -7.980 -13.111   2.243  1.00  0.00           H  
ATOM    586  N   ALA A  38      -5.042 -11.658   6.044  1.00  0.00           N  
ATOM    587  CA  ALA A  38      -4.003 -10.728   6.438  1.00  0.00           C  
ATOM    588  C   ALA A  38      -2.729 -10.975   5.619  1.00  0.00           C  
ATOM    589  O   ALA A  38      -2.091 -10.019   5.168  1.00  0.00           O  
ATOM    590  CB  ALA A  38      -3.743 -10.857   7.927  1.00  0.00           C  
ATOM    591  H   ALA A  38      -5.415 -12.309   6.738  1.00  0.00           H  
ATOM    592  HA  ALA A  38      -4.347  -9.720   6.219  1.00  0.00           H  
ATOM    593 1HB  ALA A  38      -2.971 -10.159   8.240  1.00  0.00           H  
ATOM    594 2HB  ALA A  38      -4.664 -10.650   8.469  1.00  0.00           H  
ATOM    595 3HB  ALA A  38      -3.443 -11.853   8.136  1.00  0.00           H  
ATOM    596  N   LYS A  39      -2.385 -12.252   5.367  1.00  0.00           N  
ATOM    597  CA  LYS A  39      -1.199 -12.577   4.574  1.00  0.00           C  
ATOM    598  C   LYS A  39      -1.376 -12.211   3.107  1.00  0.00           C  
ATOM    599  O   LYS A  39      -0.452 -11.679   2.481  1.00  0.00           O  
ATOM    600  CB  LYS A  39      -0.848 -14.071   4.654  1.00  0.00           C  
ATOM    601  CG  LYS A  39      -0.305 -14.540   5.978  1.00  0.00           C  
ATOM    602  CD  LYS A  39       0.020 -16.012   5.971  1.00  0.00           C  
ATOM    603  CE  LYS A  39       0.543 -16.461   7.327  1.00  0.00           C  
ATOM    604  NZ  LYS A  39       0.861 -17.920   7.343  1.00  0.00           N1+
ATOM    605  H   LYS A  39      -2.937 -13.016   5.763  1.00  0.00           H  
ATOM    606  HA  LYS A  39      -0.359 -12.003   4.964  1.00  0.00           H  
ATOM    607 1HB  LYS A  39      -1.751 -14.654   4.453  1.00  0.00           H  
ATOM    608 2HB  LYS A  39      -0.123 -14.318   3.883  1.00  0.00           H  
ATOM    609 1HG  LYS A  39       0.577 -13.965   6.251  1.00  0.00           H  
ATOM    610 2HG  LYS A  39      -1.056 -14.392   6.711  1.00  0.00           H  
ATOM    611 1HD  LYS A  39      -0.886 -16.576   5.736  1.00  0.00           H  
ATOM    612 2HD  LYS A  39       0.768 -16.221   5.209  1.00  0.00           H  
ATOM    613 1HE  LYS A  39       1.444 -15.897   7.566  1.00  0.00           H  
ATOM    614 2HE  LYS A  39      -0.214 -16.256   8.087  1.00  0.00           H  
ATOM    615 1HZ  LYS A  39       1.205 -18.184   8.255  1.00  0.00           H  
ATOM    616 2HZ  LYS A  39       0.026 -18.448   7.132  1.00  0.00           H  
ATOM    617 3HZ  LYS A  39       1.568 -18.117   6.649  1.00  0.00           H  
ATOM    618  N   GLU A  40      -2.564 -12.476   2.551  1.00  0.00           N  
ATOM    619  CA  GLU A  40      -2.791 -12.163   1.147  1.00  0.00           C  
ATOM    620  C   GLU A  40      -2.705 -10.662   0.934  1.00  0.00           C  
ATOM    621  O   GLU A  40      -2.042 -10.200   0.001  1.00  0.00           O  
ATOM    622  CB  GLU A  40      -4.151 -12.697   0.692  1.00  0.00           C  
ATOM    623  CG  GLU A  40      -4.225 -14.233   0.610  1.00  0.00           C  
ATOM    624  CD  GLU A  40      -5.604 -14.751   0.303  1.00  0.00           C  
ATOM    625  OE1 GLU A  40      -6.502 -13.956   0.165  1.00  0.00           O  
ATOM    626  OE2 GLU A  40      -5.778 -15.954   0.246  1.00  0.00           O1-
ATOM    627  H   GLU A  40      -3.295 -12.926   3.105  1.00  0.00           H  
ATOM    628  HA  GLU A  40      -2.011 -12.639   0.554  1.00  0.00           H  
ATOM    629 1HB  GLU A  40      -4.919 -12.364   1.393  1.00  0.00           H  
ATOM    630 2HB  GLU A  40      -4.399 -12.285  -0.287  1.00  0.00           H  
ATOM    631 1HG  GLU A  40      -3.544 -14.572  -0.168  1.00  0.00           H  
ATOM    632 2HG  GLU A  40      -3.886 -14.654   1.551  1.00  0.00           H  
ATOM    633  N   LEU A  41      -3.286  -9.888   1.853  1.00  0.00           N  
ATOM    634  CA  LEU A  41      -3.219  -8.452   1.704  1.00  0.00           C  
ATOM    635  C   LEU A  41      -1.788  -7.998   1.856  1.00  0.00           C  
ATOM    636  O   LEU A  41      -1.330  -7.141   1.108  1.00  0.00           O  
ATOM    637  CB  LEU A  41      -4.115  -7.702   2.675  1.00  0.00           C  
ATOM    638  CG  LEU A  41      -4.052  -6.185   2.458  1.00  0.00           C  
ATOM    639  CD1 LEU A  41      -4.467  -5.849   1.027  1.00  0.00           C  
ATOM    640  CD2 LEU A  41      -4.930  -5.496   3.420  1.00  0.00           C  
ATOM    641  H   LEU A  41      -3.814 -10.299   2.624  1.00  0.00           H  
ATOM    642  HA  LEU A  41      -3.549  -8.197   0.704  1.00  0.00           H  
ATOM    643 1HB  LEU A  41      -5.142  -8.037   2.546  1.00  0.00           H  
ATOM    644 2HB  LEU A  41      -3.797  -7.929   3.699  1.00  0.00           H  
ATOM    645  HG  LEU A  41      -3.042  -5.864   2.604  1.00  0.00           H  
ATOM    646 1HD1 LEU A  41      -4.398  -4.774   0.873  1.00  0.00           H  
ATOM    647 2HD1 LEU A  41      -3.808  -6.351   0.334  1.00  0.00           H  
ATOM    648 3HD1 LEU A  41      -5.486  -6.174   0.853  1.00  0.00           H  
ATOM    649 1HD2 LEU A  41      -4.863  -4.417   3.277  1.00  0.00           H  
ATOM    650 2HD2 LEU A  41      -5.949  -5.814   3.282  1.00  0.00           H  
ATOM    651 3HD2 LEU A  41      -4.614  -5.751   4.405  1.00  0.00           H  
ATOM    652  N   LEU A  42      -1.071  -8.550   2.830  1.00  0.00           N  
ATOM    653  CA  LEU A  42       0.306  -8.156   3.028  1.00  0.00           C  
ATOM    654  C   LEU A  42       1.078  -8.317   1.724  1.00  0.00           C  
ATOM    655  O   LEU A  42       1.801  -7.410   1.317  1.00  0.00           O  
ATOM    656  CB  LEU A  42       0.946  -8.959   4.154  1.00  0.00           C  
ATOM    657  CG  LEU A  42       2.309  -8.492   4.557  1.00  0.00           C  
ATOM    658  CD1 LEU A  42       2.541  -8.821   6.037  1.00  0.00           C  
ATOM    659  CD2 LEU A  42       3.345  -9.151   3.683  1.00  0.00           C  
ATOM    660  H   LEU A  42      -1.482  -9.240   3.459  1.00  0.00           H  
ATOM    661  HA  LEU A  42       0.332  -7.111   3.309  1.00  0.00           H  
ATOM    662 1HB  LEU A  42       0.299  -8.920   5.028  1.00  0.00           H  
ATOM    663 2HB  LEU A  42       1.027  -9.996   3.837  1.00  0.00           H  
ATOM    664  HG  LEU A  42       2.364  -7.430   4.424  1.00  0.00           H  
ATOM    665 1HD1 LEU A  42       3.530  -8.470   6.338  1.00  0.00           H  
ATOM    666 2HD1 LEU A  42       1.782  -8.326   6.648  1.00  0.00           H  
ATOM    667 3HD1 LEU A  42       2.478  -9.897   6.184  1.00  0.00           H  
ATOM    668 1HD2 LEU A  42       4.342  -8.800   3.966  1.00  0.00           H  
ATOM    669 2HD2 LEU A  42       3.295 -10.230   3.801  1.00  0.00           H  
ATOM    670 3HD2 LEU A  42       3.166  -8.894   2.641  1.00  0.00           H  
ATOM    671  N   ALA A  43       0.929  -9.473   1.059  1.00  0.00           N  
ATOM    672  CA  ALA A  43       1.646  -9.706  -0.191  1.00  0.00           C  
ATOM    673  C   ALA A  43       1.291  -8.647  -1.242  1.00  0.00           C  
ATOM    674  O   ALA A  43       2.170  -8.130  -1.936  1.00  0.00           O  
ATOM    675  CB  ALA A  43       1.310 -11.090  -0.719  1.00  0.00           C  
ATOM    676  H   ALA A  43       0.322 -10.201   1.443  1.00  0.00           H  
ATOM    677  HA  ALA A  43       2.714  -9.642   0.013  1.00  0.00           H  
ATOM    678 1HB  ALA A  43       1.863 -11.273  -1.639  1.00  0.00           H  
ATOM    679 2HB  ALA A  43       1.581 -11.835   0.029  1.00  0.00           H  
ATOM    680 3HB  ALA A  43       0.239 -11.148  -0.917  1.00  0.00           H  
ATOM    681  N   ILE A  44       0.022  -8.266  -1.301  1.00  0.00           N  
ATOM    682  CA  ILE A  44      -0.448  -7.246  -2.230  1.00  0.00           C  
ATOM    683  C   ILE A  44       0.200  -5.890  -1.928  1.00  0.00           C  
ATOM    684  O   ILE A  44       0.668  -5.187  -2.836  1.00  0.00           O  
ATOM    685  CB  ILE A  44      -1.986  -7.203  -2.165  1.00  0.00           C  
ATOM    686  CG1 ILE A  44      -2.542  -8.486  -2.752  1.00  0.00           C  
ATOM    687  CG2 ILE A  44      -2.591  -6.020  -2.798  1.00  0.00           C  
ATOM    688  CD1 ILE A  44      -4.018  -8.672  -2.475  1.00  0.00           C  
ATOM    689  H   ILE A  44      -0.663  -8.732  -0.697  1.00  0.00           H  
ATOM    690  HA  ILE A  44      -0.156  -7.542  -3.238  1.00  0.00           H  
ATOM    691  HB  ILE A  44      -2.266  -7.203  -1.136  1.00  0.00           H  
ATOM    692 1HG1 ILE A  44      -2.380  -8.474  -3.824  1.00  0.00           H  
ATOM    693 2HG1 ILE A  44      -2.004  -9.332  -2.332  1.00  0.00           H  
ATOM    694 1HG2 ILE A  44      -3.675  -6.054  -2.684  1.00  0.00           H  
ATOM    695 2HG2 ILE A  44      -2.204  -5.160  -2.291  1.00  0.00           H  
ATOM    696 3HG2 ILE A  44      -2.339  -5.993  -3.857  1.00  0.00           H  
ATOM    697 1HD1 ILE A  44      -4.362  -9.605  -2.914  1.00  0.00           H  
ATOM    698 2HD1 ILE A  44      -4.192  -8.704  -1.409  1.00  0.00           H  
ATOM    699 3HD1 ILE A  44      -4.561  -7.847  -2.901  1.00  0.00           H  
ATOM    700  N   LEU A  45       0.251  -5.541  -0.647  1.00  0.00           N  
ATOM    701  CA  LEU A  45       0.849  -4.288  -0.222  1.00  0.00           C  
ATOM    702  C   LEU A  45       2.359  -4.314  -0.532  1.00  0.00           C  
ATOM    703  O   LEU A  45       2.903  -3.304  -0.985  1.00  0.00           O  
ATOM    704  CB  LEU A  45       0.621  -4.122   1.275  1.00  0.00           C  
ATOM    705  CG  LEU A  45      -0.877  -3.992   1.727  1.00  0.00           C  
ATOM    706  CD1 LEU A  45      -0.890  -4.092   3.174  1.00  0.00           C  
ATOM    707  CD2 LEU A  45      -1.544  -2.719   1.304  1.00  0.00           C  
ATOM    708  H   LEU A  45      -0.155  -6.168   0.048  1.00  0.00           H  
ATOM    709  HA  LEU A  45       0.383  -3.468  -0.764  1.00  0.00           H  
ATOM    710 1HB  LEU A  45       1.041  -4.987   1.784  1.00  0.00           H  
ATOM    711 2HB  LEU A  45       1.157  -3.236   1.617  1.00  0.00           H  
ATOM    712  HG  LEU A  45      -1.430  -4.804   1.307  1.00  0.00           H  
ATOM    713 1HD1 LEU A  45      -1.912  -4.057   3.524  1.00  0.00           H  
ATOM    714 2HD1 LEU A  45      -0.441  -5.021   3.445  1.00  0.00           H  
ATOM    715 3HD1 LEU A  45      -0.320  -3.276   3.599  1.00  0.00           H  
ATOM    716 1HD2 LEU A  45      -2.576  -2.723   1.660  1.00  0.00           H  
ATOM    717 2HD2 LEU A  45      -1.030  -1.877   1.745  1.00  0.00           H  
ATOM    718 3HD2 LEU A  45      -1.533  -2.656   0.222  1.00  0.00           H  
ATOM    719  N   ASP A  46       3.031  -5.477  -0.337  1.00  0.00           N  
ATOM    720  CA  ASP A  46       4.460  -5.592  -0.669  1.00  0.00           C  
ATOM    721  C   ASP A  46       4.705  -5.364  -2.154  1.00  0.00           C  
ATOM    722  O   ASP A  46       5.689  -4.714  -2.537  1.00  0.00           O  
ATOM    723  CB  ASP A  46       5.080  -6.957  -0.291  1.00  0.00           C  
ATOM    724  CG  ASP A  46       5.399  -7.203   1.201  1.00  0.00           C  
ATOM    725  OD1 ASP A  46       5.391  -6.283   1.981  1.00  0.00           O  
ATOM    726  OD2 ASP A  46       5.722  -8.323   1.527  1.00  0.00           O1-
ATOM    727  H   ASP A  46       2.542  -6.279   0.060  1.00  0.00           H  
ATOM    728  HA  ASP A  46       4.997  -4.825  -0.122  1.00  0.00           H  
ATOM    729 1HB  ASP A  46       4.391  -7.740  -0.611  1.00  0.00           H  
ATOM    730 2HB  ASP A  46       5.995  -7.099  -0.863  1.00  0.00           H  
ATOM    731  N   ASP A  47       3.816  -5.871  -3.015  1.00  0.00           N  
ATOM    732  CA  ASP A  47       4.021  -5.616  -4.432  1.00  0.00           C  
ATOM    733  C   ASP A  47       3.921  -4.117  -4.696  1.00  0.00           C  
ATOM    734  O   ASP A  47       4.739  -3.551  -5.427  1.00  0.00           O  
ATOM    735  CB  ASP A  47       3.009  -6.369  -5.300  1.00  0.00           C  
ATOM    736  CG  ASP A  47       3.249  -7.894  -5.403  1.00  0.00           C  
ATOM    737  OD1 ASP A  47       4.302  -8.361  -5.030  1.00  0.00           O  
ATOM    738  OD2 ASP A  47       2.365  -8.570  -5.902  1.00  0.00           O1-
ATOM    739  H   ASP A  47       3.032  -6.439  -2.683  1.00  0.00           H  
ATOM    740  HA  ASP A  47       5.022  -5.947  -4.706  1.00  0.00           H  
ATOM    741 1HB  ASP A  47       2.008  -6.211  -4.886  1.00  0.00           H  
ATOM    742 2HB  ASP A  47       3.011  -5.949  -6.304  1.00  0.00           H  
ATOM    743  N   ALA A  48       2.954  -3.449  -4.051  1.00  0.00           N  
ATOM    744  CA  ALA A  48       2.819  -2.009  -4.244  1.00  0.00           C  
ATOM    745  C   ALA A  48       4.073  -1.282  -3.762  1.00  0.00           C  
ATOM    746  O   ALA A  48       4.596  -0.425  -4.471  1.00  0.00           O  
ATOM    747  CB  ALA A  48       1.595  -1.490  -3.516  1.00  0.00           C  
ATOM    748  H   ALA A  48       2.296  -3.957  -3.455  1.00  0.00           H  
ATOM    749  HA  ALA A  48       2.703  -1.819  -5.309  1.00  0.00           H  
ATOM    750 1HB  ALA A  48       1.490  -0.430  -3.683  1.00  0.00           H  
ATOM    751 2HB  ALA A  48       0.728  -1.996  -3.883  1.00  0.00           H  
ATOM    752 3HB  ALA A  48       1.701  -1.676  -2.455  1.00  0.00           H  
ATOM    753  N   LEU A  49       4.631  -1.692  -2.619  1.00  0.00           N  
ATOM    754  CA  LEU A  49       5.850  -1.066  -2.101  1.00  0.00           C  
ATOM    755  C   LEU A  49       7.033  -1.263  -3.019  1.00  0.00           C  
ATOM    756  O   LEU A  49       7.820  -0.342  -3.255  1.00  0.00           O  
ATOM    757  CB  LEU A  49       6.207  -1.660  -0.744  1.00  0.00           C  
ATOM    758  CG  LEU A  49       5.309  -1.279   0.390  1.00  0.00           C  
ATOM    759  CD1 LEU A  49       5.589  -2.114   1.612  1.00  0.00           C  
ATOM    760  CD2 LEU A  49       5.585   0.142   0.692  1.00  0.00           C  
ATOM    761  H   LEU A  49       4.163  -2.419  -2.074  1.00  0.00           H  
ATOM    762  HA  LEU A  49       5.671  -0.002  -1.991  1.00  0.00           H  
ATOM    763 1HB  LEU A  49       6.189  -2.743  -0.829  1.00  0.00           H  
ATOM    764 2HB  LEU A  49       7.221  -1.354  -0.487  1.00  0.00           H  
ATOM    765  HG  LEU A  49       4.275  -1.425   0.108  1.00  0.00           H  
ATOM    766 1HD1 LEU A  49       4.933  -1.800   2.428  1.00  0.00           H  
ATOM    767 2HD1 LEU A  49       5.406  -3.160   1.392  1.00  0.00           H  
ATOM    768 3HD1 LEU A  49       6.622  -1.979   1.902  1.00  0.00           H  
ATOM    769 1HD2 LEU A  49       4.987   0.474   1.516  1.00  0.00           H  
ATOM    770 2HD2 LEU A  49       6.634   0.251   0.957  1.00  0.00           H  
ATOM    771 3HD2 LEU A  49       5.364   0.731  -0.190  1.00  0.00           H  
ATOM    772  N   THR A  50       7.139  -2.456  -3.591  1.00  0.00           N  
ATOM    773  CA  THR A  50       8.233  -2.753  -4.486  1.00  0.00           C  
ATOM    774  C   THR A  50       8.165  -1.821  -5.671  1.00  0.00           C  
ATOM    775  O   THR A  50       9.178  -1.235  -6.077  1.00  0.00           O  
ATOM    776  CB  THR A  50       8.152  -4.202  -4.985  1.00  0.00           C  
ATOM    777  CG2 THR A  50       9.268  -4.484  -5.972  1.00  0.00           C  
ATOM    778  OG1 THR A  50       8.247  -5.095  -3.863  1.00  0.00           O  
ATOM    779  H   THR A  50       6.465  -3.189  -3.363  1.00  0.00           H  
ATOM    780  HA  THR A  50       9.176  -2.595  -3.965  1.00  0.00           H  
ATOM    781  HB  THR A  50       7.194  -4.360  -5.476  1.00  0.00           H  
ATOM    782  HG1 THR A  50       7.437  -4.996  -3.308  1.00  0.00           H  
ATOM    783 1HG2 THR A  50       9.192  -5.512  -6.319  1.00  0.00           H  
ATOM    784 2HG2 THR A  50       9.180  -3.804  -6.822  1.00  0.00           H  
ATOM    785 3HG2 THR A  50      10.231  -4.334  -5.487  1.00  0.00           H  
ATOM    786  N   CYS A  51       6.954  -1.680  -6.202  1.00  0.00           N  
ATOM    787  CA  CYS A  51       6.673  -0.858  -7.353  1.00  0.00           C  
ATOM    788  C   CYS A  51       6.925   0.639  -7.068  1.00  0.00           C  
ATOM    789  O   CYS A  51       7.589   1.326  -7.862  1.00  0.00           O  
ATOM    790  CB  CYS A  51       5.217  -1.131  -7.755  1.00  0.00           C  
ATOM    791  SG  CYS A  51       4.939  -2.764  -8.411  1.00  0.00           S  
ATOM    792  H   CYS A  51       6.178  -2.206  -5.792  1.00  0.00           H  
ATOM    793  HA  CYS A  51       7.322  -1.174  -8.168  1.00  0.00           H  
ATOM    794 1HB  CYS A  51       4.585  -1.029  -6.886  1.00  0.00           H  
ATOM    795 2HB  CYS A  51       4.879  -0.459  -8.455  1.00  0.00           H  
ATOM    796  HG  CYS A  51       5.007  -3.371  -7.198  1.00  0.00           H  
ATOM    797  N   ILE A  52       6.522   1.120  -5.883  1.00  0.00           N  
ATOM    798  CA  ILE A  52       6.717   2.531  -5.548  1.00  0.00           C  
ATOM    799  C   ILE A  52       8.186   2.856  -5.499  1.00  0.00           C  
ATOM    800  O   ILE A  52       8.638   3.862  -6.043  1.00  0.00           O  
ATOM    801  CB  ILE A  52       6.192   2.904  -4.146  1.00  0.00           C  
ATOM    802  CG1 ILE A  52       4.720   2.819  -4.051  1.00  0.00           C  
ATOM    803  CG2 ILE A  52       6.637   4.319  -3.795  1.00  0.00           C  
ATOM    804  CD1 ILE A  52       4.204   2.891  -2.638  1.00  0.00           C  
ATOM    805  H   ILE A  52       6.003   0.514  -5.246  1.00  0.00           H  
ATOM    806  HA  ILE A  52       6.234   3.145  -6.304  1.00  0.00           H  
ATOM    807  HB  ILE A  52       6.603   2.204  -3.414  1.00  0.00           H  
ATOM    808 1HG1 ILE A  52       4.270   3.619  -4.637  1.00  0.00           H  
ATOM    809 2HG1 ILE A  52       4.426   1.902  -4.444  1.00  0.00           H  
ATOM    810 1HG2 ILE A  52       6.285   4.569  -2.800  1.00  0.00           H  
ATOM    811 2HG2 ILE A  52       7.724   4.379  -3.818  1.00  0.00           H  
ATOM    812 3HG2 ILE A  52       6.218   5.020  -4.515  1.00  0.00           H  
ATOM    813 1HD1 ILE A  52       3.130   2.797  -2.646  1.00  0.00           H  
ATOM    814 2HD1 ILE A  52       4.627   2.086  -2.054  1.00  0.00           H  
ATOM    815 3HD1 ILE A  52       4.485   3.844  -2.207  1.00  0.00           H  
ATOM    816  N   LEU A  53       8.932   2.000  -4.827  1.00  0.00           N  
ATOM    817  CA  LEU A  53      10.345   2.209  -4.648  1.00  0.00           C  
ATOM    818  C   LEU A  53      11.153   1.996  -5.929  1.00  0.00           C  
ATOM    819  O   LEU A  53      12.148   2.688  -6.154  1.00  0.00           O  
ATOM    820  CB  LEU A  53      10.793   1.279  -3.531  1.00  0.00           C  
ATOM    821  CG  LEU A  53      10.173   1.650  -2.158  1.00  0.00           C  
ATOM    822  CD1 LEU A  53      10.502   0.591  -1.132  1.00  0.00           C  
ATOM    823  CD2 LEU A  53      10.691   3.005  -1.736  1.00  0.00           C  
ATOM    824  H   LEU A  53       8.501   1.177  -4.401  1.00  0.00           H  
ATOM    825  HA  LEU A  53      10.493   3.237  -4.323  1.00  0.00           H  
ATOM    826 1HB  LEU A  53      10.481   0.260  -3.781  1.00  0.00           H  
ATOM    827 2HB  LEU A  53      11.876   1.309  -3.450  1.00  0.00           H  
ATOM    828  HG  LEU A  53       9.086   1.693  -2.252  1.00  0.00           H  
ATOM    829 1HD1 LEU A  53      10.050   0.858  -0.177  1.00  0.00           H  
ATOM    830 2HD1 LEU A  53      10.102  -0.368  -1.468  1.00  0.00           H  
ATOM    831 3HD1 LEU A  53      11.582   0.517  -1.016  1.00  0.00           H  
ATOM    832 1HD2 LEU A  53      10.254   3.272  -0.786  1.00  0.00           H  
ATOM    833 2HD2 LEU A  53      11.775   2.968  -1.638  1.00  0.00           H  
ATOM    834 3HD2 LEU A  53      10.418   3.748  -2.486  1.00  0.00           H  
ATOM    835  N   SER A  54      10.733   1.049  -6.775  1.00  0.00           N  
ATOM    836  CA  SER A  54      11.468   0.761  -7.997  1.00  0.00           C  
ATOM    837  C   SER A  54      11.205   1.760  -9.127  1.00  0.00           C  
ATOM    838  O   SER A  54      12.141   2.182  -9.808  1.00  0.00           O  
ATOM    839  CB  SER A  54      11.088  -0.615  -8.498  1.00  0.00           C  
ATOM    840  OG  SER A  54      11.446  -1.604  -7.575  1.00  0.00           O  
ATOM    841  H   SER A  54       9.921   0.479  -6.549  1.00  0.00           H  
ATOM    842  HA  SER A  54      12.532   0.778  -7.765  1.00  0.00           H  
ATOM    843 1HB  SER A  54      10.010  -0.650  -8.672  1.00  0.00           H  
ATOM    844 2HB  SER A  54      11.581  -0.801  -9.448  1.00  0.00           H  
ATOM    845  HG  SER A  54      10.812  -1.488  -6.827  1.00  0.00           H  
ATOM    846  N   ASN A  55       9.929   2.113  -9.353  1.00  0.00           N  
ATOM    847  CA  ASN A  55       9.572   2.998 -10.461  1.00  0.00           C  
ATOM    848  C   ASN A  55       8.727   4.237 -10.102  1.00  0.00           C  
ATOM    849  O   ASN A  55       8.728   5.217 -10.857  1.00  0.00           O  
ATOM    850  CB  ASN A  55       8.891   2.186 -11.542  1.00  0.00           C  
ATOM    851  CG  ASN A  55       9.794   1.184 -12.215  1.00  0.00           C  
ATOM    852  ND2 ASN A  55       9.654  -0.079 -11.886  1.00  0.00           N  
ATOM    853  OD1 ASN A  55      10.620   1.563 -13.049  1.00  0.00           O  
ATOM    854  H   ASN A  55       9.188   1.746  -8.761  1.00  0.00           H  
ATOM    855  HA  ASN A  55      10.500   3.384 -10.881  1.00  0.00           H  
ATOM    856 1HB  ASN A  55       8.094   1.641 -11.101  1.00  0.00           H  
ATOM    857 2HB  ASN A  55       8.467   2.846 -12.287  1.00  0.00           H  
ATOM    858 1HD2 ASN A  55      10.234  -0.772 -12.317  1.00  0.00           H  
ATOM    859 2HD2 ASN A  55       8.975  -0.354 -11.207  1.00  0.00           H  
ATOM    860  N   GLY A  56       8.022   4.213  -8.966  1.00  0.00           N  
ATOM    861  CA  GLY A  56       7.155   5.332  -8.558  1.00  0.00           C  
ATOM    862  C   GLY A  56       5.654   5.082  -8.762  1.00  0.00           C  
ATOM    863  O   GLY A  56       5.254   4.209  -9.514  1.00  0.00           O  
ATOM    864  H   GLY A  56       8.056   3.381  -8.376  1.00  0.00           H  
ATOM    865 1HA  GLY A  56       7.339   5.542  -7.505  1.00  0.00           H  
ATOM    866 2HA  GLY A  56       7.449   6.227  -9.104  1.00  0.00           H  
ATOM    867  N   TRP A  57       4.821   5.914  -8.138  1.00  0.00           N  
ATOM    868  CA  TRP A  57       3.350   5.772  -8.121  1.00  0.00           C  
ATOM    869  C   TRP A  57       2.656   5.374  -9.433  1.00  0.00           C  
ATOM    870  O   TRP A  57       1.662   4.648  -9.413  1.00  0.00           O  
ATOM    871  CB  TRP A  57       2.720   7.054  -7.616  1.00  0.00           C  
ATOM    872  CG  TRP A  57       1.210   6.981  -7.523  1.00  0.00           C  
ATOM    873  CD1 TRP A  57       0.494   6.481  -6.479  1.00  0.00           C  
ATOM    874  CD2 TRP A  57       0.229   7.448  -8.486  1.00  0.00           C  
ATOM    875  CE2 TRP A  57      -1.032   7.191  -7.936  1.00  0.00           C  
ATOM    876  CE3 TRP A  57       0.313   8.066  -9.744  1.00  0.00           C  
ATOM    877  NE1 TRP A  57      -0.849   6.599  -6.728  1.00  0.00           N  
ATOM    878  CZ2 TRP A  57      -2.205   7.528  -8.593  1.00  0.00           C  
ATOM    879  CZ3 TRP A  57      -0.869   8.404 -10.404  1.00  0.00           C  
ATOM    880  CH2 TRP A  57      -2.099   8.141  -9.838  1.00  0.00           C  
ATOM    881  H   TRP A  57       5.228   6.655  -7.585  1.00  0.00           H  
ATOM    882  HA  TRP A  57       3.119   4.999  -7.390  1.00  0.00           H  
ATOM    883 1HB  TRP A  57       3.113   7.294  -6.626  1.00  0.00           H  
ATOM    884 2HB  TRP A  57       2.981   7.877  -8.281  1.00  0.00           H  
ATOM    885  HD1 TRP A  57       0.923   6.052  -5.581  1.00  0.00           H  
ATOM    886  HE1 TRP A  57      -1.612   6.300  -6.107  1.00  0.00           H  
ATOM    887  HE3 TRP A  57       1.283   8.281 -10.192  1.00  0.00           H  
ATOM    888  HZ2 TRP A  57      -3.185   7.325  -8.162  1.00  0.00           H  
ATOM    889  HZ3 TRP A  57      -0.796   8.883 -11.380  1.00  0.00           H  
ATOM    890  HH2 TRP A  57      -3.010   8.413 -10.375  1.00  0.00           H  
ATOM    891  N   HIS A  58       3.108   5.877 -10.563  1.00  0.00           N  
ATOM    892  CA  HIS A  58       2.457   5.558 -11.833  1.00  0.00           C  
ATOM    893  C   HIS A  58       2.380   4.045 -12.113  1.00  0.00           C  
ATOM    894  O   HIS A  58       1.467   3.564 -12.801  1.00  0.00           O  
ATOM    895  CB  HIS A  58       3.235   6.239 -12.944  1.00  0.00           C  
ATOM    896  CG  HIS A  58       4.628   5.737 -13.006  1.00  0.00           C  
ATOM    897  CD2 HIS A  58       5.704   6.082 -12.279  1.00  0.00           C  
ATOM    898  ND1 HIS A  58       5.036   4.726 -13.848  1.00  0.00           N  
ATOM    899  CE1 HIS A  58       6.321   4.486 -13.635  1.00  0.00           C  
ATOM    900  NE2 HIS A  58       6.736   5.299 -12.686  1.00  0.00           N  
ATOM    901  H   HIS A  58       3.928   6.466 -10.549  1.00  0.00           H  
ATOM    902  HA  HIS A  58       1.442   5.951 -11.826  1.00  0.00           H  
ATOM    903 1HB  HIS A  58       2.751   6.058 -13.903  1.00  0.00           H  
ATOM    904 2HB  HIS A  58       3.257   7.314 -12.773  1.00  0.00           H  
ATOM    905  HD2 HIS A  58       5.743   6.838 -11.497  1.00  0.00           H  
ATOM    906  HE1 HIS A  58       6.927   3.739 -14.142  1.00  0.00           H  
ATOM    907  HE2 HIS A  58       7.666   5.357 -12.274  1.00  0.00           H  
ATOM    908  N   CYS A  59       3.326   3.278 -11.558  1.00  0.00           N  
ATOM    909  CA  CYS A  59       3.364   1.839 -11.778  1.00  0.00           C  
ATOM    910  C   CYS A  59       2.475   1.109 -10.795  1.00  0.00           C  
ATOM    911  O   CYS A  59       2.360  -0.113 -10.840  1.00  0.00           O  
ATOM    912  CB  CYS A  59       4.772   1.296 -11.728  1.00  0.00           C  
ATOM    913  SG  CYS A  59       5.502   1.414 -10.210  1.00  0.00           S  
ATOM    914  H   CYS A  59       4.039   3.703 -10.963  1.00  0.00           H  
ATOM    915  HA  CYS A  59       2.990   1.644 -12.782  1.00  0.00           H  
ATOM    916 1HB  CYS A  59       4.770   0.249 -12.021  1.00  0.00           H  
ATOM    917 2HB  CYS A  59       5.392   1.839 -12.438  1.00  0.00           H  
ATOM    918  HG  CYS A  59       5.387   2.737 -10.099  1.00  0.00           H  
ATOM    919  N   LEU A  60       1.850   1.861  -9.896  1.00  0.00           N  
ATOM    920  CA  LEU A  60       0.886   1.316  -8.975  1.00  0.00           C  
ATOM    921  C   LEU A  60      -0.453   1.600  -9.585  1.00  0.00           C  
ATOM    922  O   LEU A  60      -1.273   0.702  -9.754  1.00  0.00           O  
ATOM    923  CB  LEU A  60       0.928   1.999  -7.601  1.00  0.00           C  
ATOM    924  CG  LEU A  60       1.821   1.425  -6.614  1.00  0.00           C  
ATOM    925  CD1 LEU A  60       3.225   1.617  -7.096  1.00  0.00           C  
ATOM    926  CD2 LEU A  60       1.538   2.081  -5.257  1.00  0.00           C  
ATOM    927  H   LEU A  60       2.006   2.861  -9.878  1.00  0.00           H  
ATOM    928  HA  LEU A  60       1.028   0.241  -8.872  1.00  0.00           H  
ATOM    929 1HB  LEU A  60       1.267   3.006  -7.742  1.00  0.00           H  
ATOM    930 2HB  LEU A  60      -0.049   2.066  -7.196  1.00  0.00           H  
ATOM    931  HG  LEU A  60       1.642   0.353  -6.536  1.00  0.00           H  
ATOM    932 1HD1 LEU A  60       3.890   1.174  -6.402  1.00  0.00           H  
ATOM    933 2HD1 LEU A  60       3.329   1.137  -8.048  1.00  0.00           H  
ATOM    934 3HD1 LEU A  60       3.450   2.672  -7.202  1.00  0.00           H  
ATOM    935 1HD2 LEU A  60       2.181   1.650  -4.510  1.00  0.00           H  
ATOM    936 2HD2 LEU A  60       1.715   3.155  -5.323  1.00  0.00           H  
ATOM    937 3HD2 LEU A  60       0.502   1.905  -4.976  1.00  0.00           H  
ATOM    938  N   ALA A  61      -0.644   2.844 -10.007  1.00  0.00           N  
ATOM    939  CA  ALA A  61      -1.913   3.295 -10.558  1.00  0.00           C  
ATOM    940  C   ALA A  61      -2.334   2.462 -11.764  1.00  0.00           C  
ATOM    941  O   ALA A  61      -3.511   2.110 -11.928  1.00  0.00           O  
ATOM    942  CB  ALA A  61      -1.781   4.742 -10.949  1.00  0.00           C  
ATOM    943  H   ALA A  61       0.106   3.523  -9.881  1.00  0.00           H  
ATOM    944  HA  ALA A  61      -2.673   3.199  -9.788  1.00  0.00           H  
ATOM    945 1HB  ALA A  61      -2.731   5.115 -11.329  1.00  0.00           H  
ATOM    946 2HB  ALA A  61      -1.494   5.293 -10.076  1.00  0.00           H  
ATOM    947 3HB  ALA A  61      -1.013   4.847 -11.713  1.00  0.00           H  
ATOM    948  N   SER A  62      -1.345   2.107 -12.587  1.00  0.00           N  
ATOM    949  CA  SER A  62      -1.545   1.295 -13.773  1.00  0.00           C  
ATOM    950  C   SER A  62      -1.444  -0.219 -13.511  1.00  0.00           C  
ATOM    951  O   SER A  62      -1.569  -1.030 -14.440  1.00  0.00           O  
ATOM    952  CB  SER A  62      -0.560   1.728 -14.844  1.00  0.00           C  
ATOM    953  OG  SER A  62       0.764   1.509 -14.445  1.00  0.00           O  
ATOM    954  H   SER A  62      -0.399   2.454 -12.413  1.00  0.00           H  
ATOM    955  HA  SER A  62      -2.548   1.498 -14.147  1.00  0.00           H  
ATOM    956 1HB  SER A  62      -0.761   1.176 -15.760  1.00  0.00           H  
ATOM    957 2HB  SER A  62      -0.701   2.785 -15.059  1.00  0.00           H  
ATOM    958  HG  SER A  62       0.965   2.222 -13.796  1.00  0.00           H  
ATOM    959  N   SER A  63      -1.204  -0.635 -12.268  1.00  0.00           N  
ATOM    960  CA  SER A  63      -1.030  -2.054 -12.057  1.00  0.00           C  
ATOM    961  C   SER A  63      -2.330  -2.787 -11.916  1.00  0.00           C  
ATOM    962  O   SER A  63      -2.886  -2.931 -10.820  1.00  0.00           O  
ATOM    963  CB  SER A  63      -0.192  -2.335 -10.830  1.00  0.00           C  
ATOM    964  OG  SER A  63      -0.079  -3.734 -10.597  1.00  0.00           O  
ATOM    965  H   SER A  63      -1.150   0.008 -11.485  1.00  0.00           H  
ATOM    966  HA  SER A  63      -0.504  -2.462 -12.920  1.00  0.00           H  
ATOM    967 1HB  SER A  63       0.790  -1.926 -10.982  1.00  0.00           H  
ATOM    968 2HB  SER A  63      -0.621  -1.841  -9.959  1.00  0.00           H  
ATOM    969  HG  SER A  63       0.726  -3.837 -10.072  1.00  0.00           H  
ATOM    970  N   GLU A  64      -2.726  -3.366 -13.033  1.00  0.00           N  
ATOM    971  CA  GLU A  64      -3.946  -4.141 -13.124  1.00  0.00           C  
ATOM    972  C   GLU A  64      -3.876  -5.308 -12.154  1.00  0.00           C  
ATOM    973  O   GLU A  64      -4.870  -5.660 -11.523  1.00  0.00           O  
ATOM    974  CB  GLU A  64      -4.140  -4.640 -14.552  1.00  0.00           C  
ATOM    975  CG  GLU A  64      -5.399  -5.435 -14.789  1.00  0.00           C  
ATOM    976  CD  GLU A  64      -6.698  -4.633 -14.663  1.00  0.00           C  
ATOM    977  OE1 GLU A  64      -6.644  -3.425 -14.726  1.00  0.00           O  
ATOM    978  OE2 GLU A  64      -7.746  -5.249 -14.513  1.00  0.00           O1-
ATOM    979  H   GLU A  64      -2.185  -3.141 -13.867  1.00  0.00           H  
ATOM    980  HA  GLU A  64      -4.788  -3.508 -12.849  1.00  0.00           H  
ATOM    981 1HB  GLU A  64      -4.146  -3.790 -15.234  1.00  0.00           H  
ATOM    982 2HB  GLU A  64      -3.295  -5.273 -14.828  1.00  0.00           H  
ATOM    983 1HG  GLU A  64      -5.356  -5.886 -15.779  1.00  0.00           H  
ATOM    984 2HG  GLU A  64      -5.403  -6.234 -14.059  1.00  0.00           H  
ATOM    985  N   HIS A  65      -2.689  -5.891 -12.006  1.00  0.00           N  
ATOM    986  CA  HIS A  65      -2.533  -7.028 -11.117  1.00  0.00           C  
ATOM    987  C   HIS A  65      -2.737  -6.626  -9.660  1.00  0.00           C  
ATOM    988  O   HIS A  65      -3.397  -7.353  -8.913  1.00  0.00           O  
ATOM    989  CB  HIS A  65      -1.161  -7.670 -11.313  1.00  0.00           C  
ATOM    990  CG  HIS A  65      -1.051  -8.368 -12.624  1.00  0.00           C  
ATOM    991  CD2 HIS A  65      -2.003  -8.734 -13.518  1.00  0.00           C  
ATOM    992  ND1 HIS A  65       0.155  -8.767 -13.159  1.00  0.00           N  
ATOM    993  CE1 HIS A  65      -0.058  -9.353 -14.327  1.00  0.00           C  
ATOM    994  NE2 HIS A  65      -1.358  -9.346 -14.567  1.00  0.00           N  
ATOM    995  H   HIS A  65      -1.900  -5.541 -12.530  1.00  0.00           H  
ATOM    996  HA  HIS A  65      -3.286  -7.777 -11.359  1.00  0.00           H  
ATOM    997 1HB  HIS A  65      -0.387  -6.904 -11.257  1.00  0.00           H  
ATOM    998 2HB  HIS A  65      -0.975  -8.390 -10.515  1.00  0.00           H  
ATOM    999  HD2 HIS A  65      -3.081  -8.573 -13.423  1.00  0.00           H  
ATOM   1000  HE1 HIS A  65       0.709  -9.769 -14.980  1.00  0.00           H  
ATOM   1001  HE2 HIS A  65      -1.811  -9.725 -15.386  1.00  0.00           H  
ATOM   1002  N   PHE A  66      -2.227  -5.458  -9.234  1.00  0.00           N  
ATOM   1003  CA  PHE A  66      -2.492  -5.038  -7.856  1.00  0.00           C  
ATOM   1004  C   PHE A  66      -3.992  -4.967  -7.646  1.00  0.00           C  
ATOM   1005  O   PHE A  66      -4.531  -5.471  -6.653  1.00  0.00           O  
ATOM   1006  CB  PHE A  66      -1.951  -3.645  -7.522  1.00  0.00           C  
ATOM   1007  CG  PHE A  66      -2.342  -3.202  -6.111  1.00  0.00           C  
ATOM   1008  CD1 PHE A  66      -1.502  -3.388  -5.030  1.00  0.00           C  
ATOM   1009  CD2 PHE A  66      -3.605  -2.652  -5.869  1.00  0.00           C  
ATOM   1010  CE1 PHE A  66      -1.899  -3.006  -3.760  1.00  0.00           C  
ATOM   1011  CE2 PHE A  66      -4.003  -2.302  -4.607  1.00  0.00           C  
ATOM   1012  CZ  PHE A  66      -3.144  -2.477  -3.550  1.00  0.00           C  
ATOM   1013  H   PHE A  66      -1.666  -4.856  -9.844  1.00  0.00           H  
ATOM   1014  HA  PHE A  66      -2.072  -5.777  -7.169  1.00  0.00           H  
ATOM   1015 1HB  PHE A  66      -0.867  -3.637  -7.600  1.00  0.00           H  
ATOM   1016 2HB  PHE A  66      -2.340  -2.914  -8.234  1.00  0.00           H  
ATOM   1017  HD1 PHE A  66      -0.514  -3.831  -5.181  1.00  0.00           H  
ATOM   1018  HD2 PHE A  66      -4.281  -2.497  -6.696  1.00  0.00           H  
ATOM   1019  HE1 PHE A  66      -1.218  -3.146  -2.919  1.00  0.00           H  
ATOM   1020  HE2 PHE A  66      -4.987  -1.869  -4.451  1.00  0.00           H  
ATOM   1021  HZ  PHE A  66      -3.441  -2.193  -2.566  1.00  0.00           H  
ATOM   1022  N   ARG A  67      -4.651  -4.276  -8.582  1.00  0.00           N  
ATOM   1023  CA  ARG A  67      -6.068  -4.001  -8.484  1.00  0.00           C  
ATOM   1024  C   ARG A  67      -6.908  -5.271  -8.456  1.00  0.00           C  
ATOM   1025  O   ARG A  67      -7.785  -5.413  -7.598  1.00  0.00           O  
ATOM   1026  CB  ARG A  67      -6.459  -3.149  -9.679  1.00  0.00           C  
ATOM   1027  CG  ARG A  67      -5.933  -1.703  -9.669  1.00  0.00           C  
ATOM   1028  CD  ARG A  67      -6.277  -1.010 -10.948  1.00  0.00           C  
ATOM   1029  NE  ARG A  67      -5.857   0.390 -10.980  1.00  0.00           N  
ATOM   1030  CZ  ARG A  67      -6.600   1.397 -10.518  1.00  0.00           C  
ATOM   1031  NH1 ARG A  67      -7.779   1.189  -9.984  1.00  0.00           N1+
ATOM   1032  NH2 ARG A  67      -6.152   2.613 -10.610  1.00  0.00           N  
ATOM   1033  H   ARG A  67      -4.128  -3.914  -9.385  1.00  0.00           H  
ATOM   1034  HA  ARG A  67      -6.246  -3.445  -7.567  1.00  0.00           H  
ATOM   1035 1HB  ARG A  67      -6.096  -3.617 -10.590  1.00  0.00           H  
ATOM   1036 2HB  ARG A  67      -7.545  -3.106  -9.749  1.00  0.00           H  
ATOM   1037 1HG  ARG A  67      -6.359  -1.149  -8.846  1.00  0.00           H  
ATOM   1038 2HG  ARG A  67      -4.843  -1.717  -9.570  1.00  0.00           H  
ATOM   1039 1HD  ARG A  67      -5.782  -1.528 -11.772  1.00  0.00           H  
ATOM   1040 2HD  ARG A  67      -7.353  -1.044 -11.098  1.00  0.00           H  
ATOM   1041  HE  ARG A  67      -4.942   0.655 -11.387  1.00  0.00           H  
ATOM   1042 1HH1 ARG A  67      -8.156   0.264  -9.899  1.00  0.00           H  
ATOM   1043 2HH1 ARG A  67      -8.305   2.013  -9.648  1.00  0.00           H  
ATOM   1044 1HH2 ARG A  67      -5.226   2.770 -11.032  1.00  0.00           H  
ATOM   1045 2HH2 ARG A  67      -6.760   3.374 -10.257  1.00  0.00           H  
ATOM   1046  N   GLN A  68      -6.596  -6.236  -9.322  1.00  0.00           N  
ATOM   1047  CA  GLN A  68      -7.372  -7.467  -9.342  1.00  0.00           C  
ATOM   1048  C   GLN A  68      -7.162  -8.274  -8.074  1.00  0.00           C  
ATOM   1049  O   GLN A  68      -8.118  -8.783  -7.488  1.00  0.00           O  
ATOM   1050  CB  GLN A  68      -7.001  -8.328 -10.554  1.00  0.00           C  
ATOM   1051  CG  GLN A  68      -7.433  -7.755 -11.891  1.00  0.00           C  
ATOM   1052  CD  GLN A  68      -6.992  -8.611 -13.069  1.00  0.00           C  
ATOM   1053  NE2 GLN A  68      -7.327  -8.159 -14.270  1.00  0.00           N  
ATOM   1054  OE1 GLN A  68      -6.349  -9.659 -12.906  1.00  0.00           O  
ATOM   1055  H   GLN A  68      -5.855  -6.091 -10.008  1.00  0.00           H  
ATOM   1056  HA  GLN A  68      -8.429  -7.206  -9.408  1.00  0.00           H  
ATOM   1057 1HB  GLN A  68      -5.914  -8.443 -10.584  1.00  0.00           H  
ATOM   1058 2HB  GLN A  68      -7.434  -9.321 -10.443  1.00  0.00           H  
ATOM   1059 1HG  GLN A  68      -8.520  -7.695 -11.906  1.00  0.00           H  
ATOM   1060 2HG  GLN A  68      -7.015  -6.760 -12.014  1.00  0.00           H  
ATOM   1061 1HE2 GLN A  68      -7.064  -8.659 -15.089  1.00  0.00           H  
ATOM   1062 2HE2 GLN A  68      -7.819  -7.260 -14.356  1.00  0.00           H  
ATOM   1063  N   ARG A  69      -5.917  -8.347  -7.606  1.00  0.00           N  
ATOM   1064  CA  ARG A  69      -5.625  -9.133  -6.422  1.00  0.00           C  
ATOM   1065  C   ARG A  69      -6.321  -8.557  -5.204  1.00  0.00           C  
ATOM   1066  O   ARG A  69      -6.814  -9.301  -4.351  1.00  0.00           O  
ATOM   1067  CB  ARG A  69      -4.134  -9.187  -6.207  1.00  0.00           C  
ATOM   1068  CG  ARG A  69      -3.396 -10.019  -7.230  1.00  0.00           C  
ATOM   1069  CD  ARG A  69      -1.928  -9.918  -7.075  1.00  0.00           C  
ATOM   1070  NE  ARG A  69      -1.233 -10.681  -8.100  1.00  0.00           N  
ATOM   1071  CZ  ARG A  69       0.100 -10.670  -8.295  1.00  0.00           C  
ATOM   1072  NH1 ARG A  69       0.879  -9.941  -7.524  1.00  0.00           N1+
ATOM   1073  NH2 ARG A  69       0.628 -11.396  -9.265  1.00  0.00           N  
ATOM   1074  H   ARG A  69      -5.147  -7.892  -8.098  1.00  0.00           H  
ATOM   1075  HA  ARG A  69      -5.988 -10.148  -6.586  1.00  0.00           H  
ATOM   1076 1HB  ARG A  69      -3.721  -8.174  -6.220  1.00  0.00           H  
ATOM   1077 2HB  ARG A  69      -3.930  -9.620  -5.244  1.00  0.00           H  
ATOM   1078 1HG  ARG A  69      -3.676 -11.063  -7.101  1.00  0.00           H  
ATOM   1079 2HG  ARG A  69      -3.670  -9.700  -8.232  1.00  0.00           H  
ATOM   1080 1HD  ARG A  69      -1.630  -8.871  -7.167  1.00  0.00           H  
ATOM   1081 2HD  ARG A  69      -1.629 -10.297  -6.098  1.00  0.00           H  
ATOM   1082  HE  ARG A  69      -1.792 -11.257  -8.714  1.00  0.00           H  
ATOM   1083 1HH1 ARG A  69       0.493  -9.379  -6.770  1.00  0.00           H  
ATOM   1084 2HH1 ARG A  69       1.884  -9.934  -7.664  1.00  0.00           H  
ATOM   1085 1HH2 ARG A  69       0.033 -11.956  -9.860  1.00  0.00           H  
ATOM   1086 2HH2 ARG A  69       1.627 -11.385  -9.412  1.00  0.00           H  
ATOM   1087  N   LEU A  70      -6.402  -7.231  -5.126  1.00  0.00           N  
ATOM   1088  CA  LEU A  70      -7.100  -6.618  -4.016  1.00  0.00           C  
ATOM   1089  C   LEU A  70      -8.586  -6.933  -4.077  1.00  0.00           C  
ATOM   1090  O   LEU A  70      -9.179  -7.335  -3.076  1.00  0.00           O  
ATOM   1091  CB  LEU A  70      -6.890  -5.118  -3.985  1.00  0.00           C  
ATOM   1092  CG  LEU A  70      -7.614  -4.447  -2.877  1.00  0.00           C  
ATOM   1093  CD1 LEU A  70      -7.151  -5.029  -1.538  1.00  0.00           C  
ATOM   1094  CD2 LEU A  70      -7.342  -3.022  -2.963  1.00  0.00           C  
ATOM   1095  H   LEU A  70      -5.952  -6.642  -5.830  1.00  0.00           H  
ATOM   1096  HA  LEU A  70      -6.711  -7.033  -3.090  1.00  0.00           H  
ATOM   1097 1HB  LEU A  70      -5.822  -4.911  -3.883  1.00  0.00           H  
ATOM   1098 2HB  LEU A  70      -7.233  -4.694  -4.934  1.00  0.00           H  
ATOM   1099  HG  LEU A  70      -8.686  -4.614  -2.985  1.00  0.00           H  
ATOM   1100 1HD1 LEU A  70      -7.676  -4.530  -0.722  1.00  0.00           H  
ATOM   1101 2HD1 LEU A  70      -7.368  -6.100  -1.510  1.00  0.00           H  
ATOM   1102 3HD1 LEU A  70      -6.079  -4.878  -1.433  1.00  0.00           H  
ATOM   1103 1HD2 LEU A  70      -7.881  -2.516  -2.194  1.00  0.00           H  
ATOM   1104 2HD2 LEU A  70      -6.286  -2.854  -2.857  1.00  0.00           H  
ATOM   1105 3HD2 LEU A  70      -7.662  -2.680  -3.914  1.00  0.00           H  
ATOM   1106  N   GLN A  71      -9.186  -6.796  -5.261  1.00  0.00           N  
ATOM   1107  CA  GLN A  71     -10.616  -7.043  -5.439  1.00  0.00           C  
ATOM   1108  C   GLN A  71     -10.985  -8.490  -5.078  1.00  0.00           C  
ATOM   1109  O   GLN A  71     -12.029  -8.745  -4.469  1.00  0.00           O  
ATOM   1110  CB  GLN A  71     -11.012  -6.727  -6.883  1.00  0.00           C  
ATOM   1111  CG  GLN A  71     -10.973  -5.236  -7.210  1.00  0.00           C  
ATOM   1112  CD  GLN A  71     -11.168  -4.954  -8.689  1.00  0.00           C  
ATOM   1113  NE2 GLN A  71     -11.509  -3.711  -9.010  1.00  0.00           N  
ATOM   1114  OE1 GLN A  71     -11.013  -5.838  -9.541  1.00  0.00           O  
ATOM   1115  H   GLN A  71      -8.643  -6.475  -6.066  1.00  0.00           H  
ATOM   1116  HA  GLN A  71     -11.161  -6.369  -4.785  1.00  0.00           H  
ATOM   1117 1HB  GLN A  71     -10.329  -7.238  -7.563  1.00  0.00           H  
ATOM   1118 2HB  GLN A  71     -12.015  -7.100  -7.077  1.00  0.00           H  
ATOM   1119 1HG  GLN A  71     -11.780  -4.747  -6.666  1.00  0.00           H  
ATOM   1120 2HG  GLN A  71     -10.022  -4.823  -6.893  1.00  0.00           H  
ATOM   1121 1HE2 GLN A  71     -11.653  -3.464  -9.968  1.00  0.00           H  
ATOM   1122 2HE2 GLN A  71     -11.626  -3.025  -8.292  1.00  0.00           H  
ATOM   1123  N   GLN A  72     -10.076  -9.421  -5.369  1.00  0.00           N  
ATOM   1124  CA  GLN A  72     -10.260 -10.842  -5.086  1.00  0.00           C  
ATOM   1125  C   GLN A  72      -9.965 -11.236  -3.626  1.00  0.00           C  
ATOM   1126  O   GLN A  72     -10.236 -12.374  -3.230  1.00  0.00           O  
ATOM   1127  CB  GLN A  72      -9.345 -11.651  -6.011  1.00  0.00           C  
ATOM   1128  CG  GLN A  72      -9.703 -11.543  -7.488  1.00  0.00           C  
ATOM   1129  CD  GLN A  72      -8.652 -12.166  -8.400  1.00  0.00           C  
ATOM   1130  NE2 GLN A  72      -9.064 -12.494  -9.617  1.00  0.00           N  
ATOM   1131  OE1 GLN A  72      -7.484 -12.344  -8.028  1.00  0.00           O  
ATOM   1132  H   GLN A  72      -9.237  -9.136  -5.876  1.00  0.00           H  
ATOM   1133  HA  GLN A  72     -11.296 -11.096  -5.300  1.00  0.00           H  
ATOM   1134 1HB  GLN A  72      -8.318 -11.298  -5.888  1.00  0.00           H  
ATOM   1135 2HB  GLN A  72      -9.370 -12.700  -5.724  1.00  0.00           H  
ATOM   1136 1HG  GLN A  72     -10.641 -12.070  -7.649  1.00  0.00           H  
ATOM   1137 2HG  GLN A  72      -9.823 -10.499  -7.755  1.00  0.00           H  
ATOM   1138 1HE2 GLN A  72      -8.424 -12.900 -10.270  1.00  0.00           H  
ATOM   1139 2HE2 GLN A  72     -10.013 -12.330  -9.883  1.00  0.00           H  
ATOM   1140  N   THR A  73      -9.401 -10.324  -2.828  1.00  0.00           N  
ATOM   1141  CA  THR A  73      -9.072 -10.623  -1.437  1.00  0.00           C  
ATOM   1142  C   THR A  73     -10.352 -10.367  -0.649  1.00  0.00           C  
ATOM   1143  O   THR A  73     -10.956  -9.307  -0.791  1.00  0.00           O  
ATOM   1144  CB  THR A  73      -7.907  -9.737  -0.926  1.00  0.00           C  
ATOM   1145  CG2 THR A  73      -7.491 -10.156   0.500  1.00  0.00           C  
ATOM   1146  OG1 THR A  73      -6.761  -9.940  -1.757  1.00  0.00           O  
ATOM   1147  H   THR A  73      -9.213  -9.386  -3.174  1.00  0.00           H  
ATOM   1148  HA  THR A  73      -8.794 -11.673  -1.340  1.00  0.00           H  
ATOM   1149  HB  THR A  73      -8.205  -8.686  -0.947  1.00  0.00           H  
ATOM   1150  HG1 THR A  73      -6.929  -9.616  -2.669  1.00  0.00           H  
ATOM   1151 1HG2 THR A  73      -6.658  -9.536   0.835  1.00  0.00           H  
ATOM   1152 2HG2 THR A  73      -8.310 -10.049   1.176  1.00  0.00           H  
ATOM   1153 3HG2 THR A  73      -7.178 -11.204   0.489  1.00  0.00           H  
ATOM   1154  N   ASN A  74     -10.783 -11.306   0.188  1.00  0.00           N  
ATOM   1155  CA  ASN A  74     -12.078 -11.161   0.870  1.00  0.00           C  
ATOM   1156  C   ASN A  74     -12.096 -10.157   2.025  1.00  0.00           C  
ATOM   1157  O   ASN A  74     -12.235 -10.514   3.193  1.00  0.00           O  
ATOM   1158  CB  ASN A  74     -12.566 -12.514   1.359  1.00  0.00           C  
ATOM   1159  CG  ASN A  74     -13.996 -12.499   1.846  1.00  0.00           C  
ATOM   1160  ND2 ASN A  74     -14.319 -13.404   2.745  1.00  0.00           N  
ATOM   1161  OD1 ASN A  74     -14.812 -11.679   1.412  1.00  0.00           O  
ATOM   1162  H   ASN A  74     -10.235 -12.145   0.307  1.00  0.00           H  
ATOM   1163  HA  ASN A  74     -12.798 -10.795   0.134  1.00  0.00           H  
ATOM   1164 1HB  ASN A  74     -12.476 -13.244   0.555  1.00  0.00           H  
ATOM   1165 2HB  ASN A  74     -11.947 -12.846   2.163  1.00  0.00           H  
ATOM   1166 1HD2 ASN A  74     -15.254 -13.442   3.102  1.00  0.00           H  
ATOM   1167 2HD2 ASN A  74     -13.636 -14.055   3.075  1.00  0.00           H  
ATOM   1168  N   LEU A  75     -11.975  -8.892   1.669  1.00  0.00           N  
ATOM   1169  CA  LEU A  75     -11.979  -7.781   2.603  1.00  0.00           C  
ATOM   1170  C   LEU A  75     -13.290  -7.037   2.427  1.00  0.00           C  
ATOM   1171  O   LEU A  75     -13.927  -7.154   1.383  1.00  0.00           O  
ATOM   1172  CB  LEU A  75     -10.805  -6.844   2.317  1.00  0.00           C  
ATOM   1173  CG  LEU A  75      -9.452  -7.531   2.302  1.00  0.00           C  
ATOM   1174  CD1 LEU A  75      -8.398  -6.545   1.951  1.00  0.00           C  
ATOM   1175  CD2 LEU A  75      -9.157  -8.192   3.657  1.00  0.00           C  
ATOM   1176  H   LEU A  75     -11.850  -8.712   0.675  1.00  0.00           H  
ATOM   1177  HA  LEU A  75     -11.915  -8.160   3.622  1.00  0.00           H  
ATOM   1178 1HB  LEU A  75     -10.953  -6.401   1.346  1.00  0.00           H  
ATOM   1179 2HB  LEU A  75     -10.786  -6.053   3.065  1.00  0.00           H  
ATOM   1180  HG  LEU A  75      -9.471  -8.273   1.532  1.00  0.00           H  
ATOM   1181 1HD1 LEU A  75      -7.443  -7.057   1.905  1.00  0.00           H  
ATOM   1182 2HD1 LEU A  75      -8.622  -6.102   0.983  1.00  0.00           H  
ATOM   1183 3HD1 LEU A  75      -8.365  -5.772   2.711  1.00  0.00           H  
ATOM   1184 1HD2 LEU A  75      -8.186  -8.693   3.613  1.00  0.00           H  
ATOM   1185 2HD2 LEU A  75      -9.136  -7.431   4.438  1.00  0.00           H  
ATOM   1186 3HD2 LEU A  75      -9.933  -8.926   3.884  1.00  0.00           H  
ATOM   1187  N   SER A  76     -13.708  -6.267   3.422  1.00  0.00           N  
ATOM   1188  CA  SER A  76     -14.905  -5.463   3.209  1.00  0.00           C  
ATOM   1189  C   SER A  76     -14.705  -4.558   2.024  1.00  0.00           C  
ATOM   1190  O   SER A  76     -13.626  -3.980   1.848  1.00  0.00           O  
ATOM   1191  CB  SER A  76     -15.262  -4.597   4.398  1.00  0.00           C  
ATOM   1192  OG  SER A  76     -16.329  -3.710   4.052  1.00  0.00           O  
ATOM   1193  H   SER A  76     -13.196  -6.218   4.291  1.00  0.00           H  
ATOM   1194  HA  SER A  76     -15.741  -6.132   2.996  1.00  0.00           H  
ATOM   1195 1HB  SER A  76     -15.562  -5.228   5.234  1.00  0.00           H  
ATOM   1196 2HB  SER A  76     -14.392  -4.024   4.713  1.00  0.00           H  
ATOM   1197  HG  SER A  76     -16.577  -3.260   4.874  1.00  0.00           H  
ATOM   1198  N   GLU A  77     -15.777  -4.347   1.275  1.00  0.00           N  
ATOM   1199  CA  GLU A  77     -15.736  -3.478   0.116  1.00  0.00           C  
ATOM   1200  C   GLU A  77     -15.292  -2.079   0.518  1.00  0.00           C  
ATOM   1201  O   GLU A  77     -14.646  -1.387  -0.266  1.00  0.00           O  
ATOM   1202  CB  GLU A  77     -17.116  -3.406  -0.558  1.00  0.00           C  
ATOM   1203  CG  GLU A  77     -17.551  -4.698  -1.249  1.00  0.00           C  
ATOM   1204  CD  GLU A  77     -18.924  -4.609  -1.884  1.00  0.00           C  
ATOM   1205  OE1 GLU A  77     -19.587  -3.616  -1.693  1.00  0.00           O  
ATOM   1206  OE2 GLU A  77     -19.304  -5.537  -2.560  1.00  0.00           O1-
ATOM   1207  H   GLU A  77     -16.630  -4.837   1.500  1.00  0.00           H  
ATOM   1208  HA  GLU A  77     -15.015  -3.883  -0.596  1.00  0.00           H  
ATOM   1209 1HB  GLU A  77     -17.869  -3.150   0.187  1.00  0.00           H  
ATOM   1210 2HB  GLU A  77     -17.110  -2.610  -1.304  1.00  0.00           H  
ATOM   1211 1HG  GLU A  77     -16.820  -4.944  -2.021  1.00  0.00           H  
ATOM   1212 2HG  GLU A  77     -17.545  -5.503  -0.516  1.00  0.00           H  
ATOM   1213  N   ASP A  78     -15.619  -1.648   1.747  1.00  0.00           N  
ATOM   1214  CA  ASP A  78     -15.223  -0.305   2.167  1.00  0.00           C  
ATOM   1215  C   ASP A  78     -13.698  -0.169   2.158  1.00  0.00           C  
ATOM   1216  O   ASP A  78     -13.153   0.871   1.785  1.00  0.00           O  
ATOM   1217  CB  ASP A  78     -15.745   0.004   3.573  1.00  0.00           C  
ATOM   1218  CG  ASP A  78     -17.262   0.244   3.650  1.00  0.00           C  
ATOM   1219  OD1 ASP A  78     -17.886   0.439   2.631  1.00  0.00           O  
ATOM   1220  OD2 ASP A  78     -17.777   0.222   4.743  1.00  0.00           O1-
ATOM   1221  H   ASP A  78     -16.093  -2.280   2.399  1.00  0.00           H  
ATOM   1222  HA  ASP A  78     -15.637   0.419   1.466  1.00  0.00           H  
ATOM   1223 1HB  ASP A  78     -15.495  -0.826   4.233  1.00  0.00           H  
ATOM   1224 2HB  ASP A  78     -15.233   0.886   3.958  1.00  0.00           H  
ATOM   1225  N   HIS A  79     -13.007  -1.243   2.541  1.00  0.00           N  
ATOM   1226  CA  HIS A  79     -11.557  -1.253   2.608  1.00  0.00           C  
ATOM   1227  C   HIS A  79     -10.991  -1.315   1.219  1.00  0.00           C  
ATOM   1228  O   HIS A  79     -10.072  -0.563   0.884  1.00  0.00           O  
ATOM   1229  CB  HIS A  79     -11.008  -2.415   3.435  1.00  0.00           C  
ATOM   1230  CG  HIS A  79      -9.501  -2.452   3.429  1.00  0.00           C  
ATOM   1231  CD2 HIS A  79      -8.589  -1.988   4.299  1.00  0.00           C  
ATOM   1232  ND1 HIS A  79      -8.789  -3.003   2.387  1.00  0.00           N  
ATOM   1233  CE1 HIS A  79      -7.501  -2.885   2.620  1.00  0.00           C  
ATOM   1234  NE2 HIS A  79      -7.344  -2.269   3.772  1.00  0.00           N  
ATOM   1235  H   HIS A  79     -13.499  -2.104   2.748  1.00  0.00           H  
ATOM   1236  HA  HIS A  79     -11.207  -0.328   3.065  1.00  0.00           H  
ATOM   1237 1HB  HIS A  79     -11.352  -2.330   4.465  1.00  0.00           H  
ATOM   1238 2HB  HIS A  79     -11.382  -3.360   3.036  1.00  0.00           H  
ATOM   1239  HD1 HIS A  79      -9.193  -3.398   1.560  1.00  0.00           H  
ATOM   1240  HD2 HIS A  79      -8.683  -1.467   5.254  1.00  0.00           H  
ATOM   1241  HE1 HIS A  79      -6.779  -3.273   1.908  1.00  0.00           H  
ATOM   1242  N   GLN A  80     -11.519  -2.232   0.409  1.00  0.00           N  
ATOM   1243  CA  GLN A  80     -10.981  -2.404  -0.927  1.00  0.00           C  
ATOM   1244  C   GLN A  80     -11.111  -1.097  -1.692  1.00  0.00           C  
ATOM   1245  O   GLN A  80     -10.184  -0.696  -2.391  1.00  0.00           O  
ATOM   1246  CB  GLN A  80     -11.741  -3.490  -1.681  1.00  0.00           C  
ATOM   1247  CG  GLN A  80     -11.533  -4.877  -1.164  1.00  0.00           C  
ATOM   1248  CD  GLN A  80     -12.370  -5.873  -1.919  1.00  0.00           C  
ATOM   1249  NE2 GLN A  80     -11.761  -6.986  -2.263  1.00  0.00           N  
ATOM   1250  OE1 GLN A  80     -13.548  -5.622  -2.214  1.00  0.00           O  
ATOM   1251  H   GLN A  80     -12.295  -2.810   0.744  1.00  0.00           H  
ATOM   1252  HA  GLN A  80      -9.928  -2.670  -0.856  1.00  0.00           H  
ATOM   1253 1HB  GLN A  80     -12.810  -3.272  -1.639  1.00  0.00           H  
ATOM   1254 2HB  GLN A  80     -11.445  -3.475  -2.731  1.00  0.00           H  
ATOM   1255 1HG  GLN A  80     -10.484  -5.163  -1.252  1.00  0.00           H  
ATOM   1256 2HG  GLN A  80     -11.850  -4.894  -0.122  1.00  0.00           H  
ATOM   1257 1HE2 GLN A  80     -12.226  -7.705  -2.815  1.00  0.00           H  
ATOM   1258 2HE2 GLN A  80     -10.776  -7.127  -2.033  1.00  0.00           H  
ATOM   1259  N   ASN A  81     -12.231  -0.391  -1.510  1.00  0.00           N  
ATOM   1260  CA  ASN A  81     -12.430   0.873  -2.195  1.00  0.00           C  
ATOM   1261  C   ASN A  81     -11.434   1.915  -1.705  1.00  0.00           C  
ATOM   1262  O   ASN A  81     -10.776   2.568  -2.518  1.00  0.00           O  
ATOM   1263  CB  ASN A  81     -13.845   1.355  -1.979  1.00  0.00           C  
ATOM   1264  CG  ASN A  81     -14.858   0.552  -2.755  1.00  0.00           C  
ATOM   1265  ND2 ASN A  81     -16.092   0.611  -2.329  1.00  0.00           N  
ATOM   1266  OD1 ASN A  81     -14.528  -0.130  -3.737  1.00  0.00           O  
ATOM   1267  H   ASN A  81     -12.981  -0.755  -0.921  1.00  0.00           H  
ATOM   1268  HA  ASN A  81     -12.259   0.725  -3.261  1.00  0.00           H  
ATOM   1269 1HB  ASN A  81     -14.086   1.284  -0.912  1.00  0.00           H  
ATOM   1270 2HB  ASN A  81     -13.923   2.403  -2.262  1.00  0.00           H  
ATOM   1271 1HD2 ASN A  81     -16.809   0.092  -2.795  1.00  0.00           H  
ATOM   1272 2HD2 ASN A  81     -16.316   1.164  -1.527  1.00  0.00           H  
ATOM   1273  N   ASP A  82     -11.281   2.046  -0.384  1.00  0.00           N  
ATOM   1274  CA  ASP A  82     -10.336   3.014   0.147  1.00  0.00           C  
ATOM   1275  C   ASP A  82      -8.906   2.727  -0.280  1.00  0.00           C  
ATOM   1276  O   ASP A  82      -8.143   3.650  -0.566  1.00  0.00           O  
ATOM   1277  CB  ASP A  82     -10.448   3.087   1.656  1.00  0.00           C  
ATOM   1278  CG  ASP A  82     -11.694   3.871   2.134  1.00  0.00           C  
ATOM   1279  OD1 ASP A  82     -12.293   4.599   1.350  1.00  0.00           O  
ATOM   1280  OD2 ASP A  82     -12.045   3.754   3.284  1.00  0.00           O1-
ATOM   1281  H   ASP A  82     -11.839   1.488   0.267  1.00  0.00           H  
ATOM   1282  HA  ASP A  82     -10.607   3.990  -0.243  1.00  0.00           H  
ATOM   1283 1HB  ASP A  82     -10.491   2.074   2.063  1.00  0.00           H  
ATOM   1284 2HB  ASP A  82      -9.561   3.561   2.051  1.00  0.00           H  
ATOM   1285  N   LEU A  83      -8.531   1.459  -0.359  1.00  0.00           N  
ATOM   1286  CA  LEU A  83      -7.199   1.138  -0.826  1.00  0.00           C  
ATOM   1287  C   LEU A  83      -7.079   1.445  -2.322  1.00  0.00           C  
ATOM   1288  O   LEU A  83      -6.116   2.064  -2.749  1.00  0.00           O  
ATOM   1289  CB  LEU A  83      -6.791  -0.279  -0.424  1.00  0.00           C  
ATOM   1290  CG  LEU A  83      -5.402  -0.707  -0.880  1.00  0.00           C  
ATOM   1291  CD1 LEU A  83      -4.430   0.288  -0.421  1.00  0.00           C  
ATOM   1292  CD2 LEU A  83      -5.055  -2.039  -0.212  1.00  0.00           C  
ATOM   1293  H   LEU A  83      -9.173   0.714  -0.087  1.00  0.00           H  
ATOM   1294  HA  LEU A  83      -6.504   1.792  -0.306  1.00  0.00           H  
ATOM   1295 1HB  LEU A  83      -6.815  -0.338   0.664  1.00  0.00           H  
ATOM   1296 2HB  LEU A  83      -7.528  -0.955  -0.795  1.00  0.00           H  
ATOM   1297  HG  LEU A  83      -5.366  -0.788  -1.965  1.00  0.00           H  
ATOM   1298 1HD1 LEU A  83      -3.430  -0.009  -0.711  1.00  0.00           H  
ATOM   1299 2HD1 LEU A  83      -4.665   1.256  -0.862  1.00  0.00           H  
ATOM   1300 3HD1 LEU A  83      -4.508   0.345   0.646  1.00  0.00           H  
ATOM   1301 1HD2 LEU A  83      -4.062  -2.362  -0.492  1.00  0.00           H  
ATOM   1302 2HD2 LEU A  83      -5.091  -1.910   0.869  1.00  0.00           H  
ATOM   1303 3HD2 LEU A  83      -5.766  -2.782  -0.501  1.00  0.00           H  
ATOM   1304  N   LEU A  84      -8.080   1.091  -3.134  1.00  0.00           N  
ATOM   1305  CA  LEU A  84      -8.012   1.405  -4.565  1.00  0.00           C  
ATOM   1306  C   LEU A  84      -7.966   2.919  -4.808  1.00  0.00           C  
ATOM   1307  O   LEU A  84      -7.326   3.383  -5.754  1.00  0.00           O  
ATOM   1308  CB  LEU A  84      -9.186   0.786  -5.331  1.00  0.00           C  
ATOM   1309  CG  LEU A  84      -9.152  -0.729  -5.459  1.00  0.00           C  
ATOM   1310  CD1 LEU A  84     -10.440  -1.224  -6.082  1.00  0.00           C  
ATOM   1311  CD2 LEU A  84      -7.940  -1.136  -6.309  1.00  0.00           C  
ATOM   1312  H   LEU A  84      -8.887   0.583  -2.774  1.00  0.00           H  
ATOM   1313  HA  LEU A  84      -7.095   0.972  -4.961  1.00  0.00           H  
ATOM   1314 1HB  LEU A  84     -10.106   1.053  -4.807  1.00  0.00           H  
ATOM   1315 2HB  LEU A  84      -9.221   1.223  -6.332  1.00  0.00           H  
ATOM   1316  HG  LEU A  84      -9.080  -1.158  -4.487  1.00  0.00           H  
ATOM   1317 1HD1 LEU A  84     -10.410  -2.311  -6.152  1.00  0.00           H  
ATOM   1318 2HD1 LEU A  84     -11.281  -0.922  -5.452  1.00  0.00           H  
ATOM   1319 3HD1 LEU A  84     -10.554  -0.794  -7.075  1.00  0.00           H  
ATOM   1320 1HD2 LEU A  84      -7.914  -2.222  -6.395  1.00  0.00           H  
ATOM   1321 2HD2 LEU A  84      -8.038  -0.691  -7.295  1.00  0.00           H  
ATOM   1322 3HD2 LEU A  84      -7.020  -0.784  -5.837  1.00  0.00           H  
ATOM   1323  N   ASN A  85      -8.547   3.711  -3.911  1.00  0.00           N  
ATOM   1324  CA  ASN A  85      -8.507   5.161  -4.057  1.00  0.00           C  
ATOM   1325  C   ASN A  85      -7.058   5.689  -4.088  1.00  0.00           C  
ATOM   1326  O   ASN A  85      -6.799   6.744  -4.670  1.00  0.00           O  
ATOM   1327  CB  ASN A  85      -9.314   5.845  -2.966  1.00  0.00           C  
ATOM   1328  CG  ASN A  85     -10.817   5.727  -3.171  1.00  0.00           C  
ATOM   1329  ND2 ASN A  85     -11.571   5.912  -2.114  1.00  0.00           N  
ATOM   1330  OD1 ASN A  85     -11.294   5.476  -4.285  1.00  0.00           O  
ATOM   1331  H   ASN A  85      -9.087   3.298  -3.151  1.00  0.00           H  
ATOM   1332  HA  ASN A  85      -8.967   5.412  -5.010  1.00  0.00           H  
ATOM   1333 1HB  ASN A  85      -9.061   5.416  -2.006  1.00  0.00           H  
ATOM   1334 2HB  ASN A  85      -9.046   6.899  -2.929  1.00  0.00           H  
ATOM   1335 1HD2 ASN A  85     -12.565   5.842  -2.191  1.00  0.00           H  
ATOM   1336 2HD2 ASN A  85     -11.150   6.108  -1.227  1.00  0.00           H  
ATOM   1337  N   LEU A  86      -6.094   4.933  -3.519  1.00  0.00           N  
ATOM   1338  CA  LEU A  86      -4.683   5.335  -3.512  1.00  0.00           C  
ATOM   1339  C   LEU A  86      -4.054   5.215  -4.898  1.00  0.00           C  
ATOM   1340  O   LEU A  86      -2.969   5.751  -5.133  1.00  0.00           O  
ATOM   1341  CB  LEU A  86      -3.833   4.462  -2.575  1.00  0.00           C  
ATOM   1342  CG  LEU A  86      -3.738   4.878  -1.155  1.00  0.00           C  
ATOM   1343  CD1 LEU A  86      -5.096   4.803  -0.501  1.00  0.00           C  
ATOM   1344  CD2 LEU A  86      -2.739   4.024  -0.457  1.00  0.00           C  
ATOM   1345  H   LEU A  86      -6.333   4.039  -3.088  1.00  0.00           H  
ATOM   1346  HA  LEU A  86      -4.622   6.374  -3.191  1.00  0.00           H  
ATOM   1347 1HB  LEU A  86      -4.214   3.460  -2.588  1.00  0.00           H  
ATOM   1348 2HB  LEU A  86      -2.818   4.432  -2.972  1.00  0.00           H  
ATOM   1349  HG  LEU A  86      -3.410   5.880  -1.116  1.00  0.00           H  
ATOM   1350 1HD1 LEU A  86      -5.021   5.126   0.538  1.00  0.00           H  
ATOM   1351 2HD1 LEU A  86      -5.799   5.446  -1.030  1.00  0.00           H  
ATOM   1352 3HD1 LEU A  86      -5.450   3.786  -0.537  1.00  0.00           H  
ATOM   1353 1HD2 LEU A  86      -2.671   4.367   0.565  1.00  0.00           H  
ATOM   1354 2HD2 LEU A  86      -3.052   2.987  -0.483  1.00  0.00           H  
ATOM   1355 3HD2 LEU A  86      -1.772   4.122  -0.938  1.00  0.00           H  
ATOM   1356  N   PHE A  87      -4.709   4.445  -5.768  1.00  0.00           N  
ATOM   1357  CA  PHE A  87      -4.288   4.147  -7.128  1.00  0.00           C  
ATOM   1358  C   PHE A  87      -5.067   4.997  -8.124  1.00  0.00           C  
ATOM   1359  O   PHE A  87      -4.578   5.314  -9.209  1.00  0.00           O  
ATOM   1360  CB  PHE A  87      -4.565   2.667  -7.357  1.00  0.00           C  
ATOM   1361  CG  PHE A  87      -3.752   1.851  -6.469  1.00  0.00           C  
ATOM   1362  CD1 PHE A  87      -4.068   1.711  -5.152  1.00  0.00           C  
ATOM   1363  CD2 PHE A  87      -2.699   1.210  -6.949  1.00  0.00           C  
ATOM   1364  CE1 PHE A  87      -3.283   0.969  -4.335  1.00  0.00           C  
ATOM   1365  CE2 PHE A  87      -1.899   0.448  -6.165  1.00  0.00           C  
ATOM   1366  CZ  PHE A  87      -2.174   0.340  -4.863  1.00  0.00           C  
ATOM   1367  H   PHE A  87      -5.598   4.046  -5.482  1.00  0.00           H  
ATOM   1368  HA  PHE A  87      -3.222   4.359  -7.230  1.00  0.00           H  
ATOM   1369 1HB  PHE A  87      -5.613   2.440  -7.188  1.00  0.00           H  
ATOM   1370 2HB  PHE A  87      -4.331   2.394  -8.380  1.00  0.00           H  
ATOM   1371  HD1 PHE A  87      -4.940   2.224  -4.769  1.00  0.00           H  
ATOM   1372  HD2 PHE A  87      -2.508   1.318  -7.977  1.00  0.00           H  
ATOM   1373  HE1 PHE A  87      -3.532   0.875  -3.277  1.00  0.00           H  
ATOM   1374  HE2 PHE A  87      -1.038  -0.067  -6.587  1.00  0.00           H  
ATOM   1375  HZ  PHE A  87      -1.528  -0.262  -4.240  1.00  0.00           H  
ATOM   1376  N   ASP A  88      -6.305   5.338  -7.756  1.00  0.00           N  
ATOM   1377  CA  ASP A  88      -7.172   6.131  -8.622  1.00  0.00           C  
ATOM   1378  C   ASP A  88      -6.893   7.633  -8.531  1.00  0.00           C  
ATOM   1379  O   ASP A  88      -6.841   8.326  -9.549  1.00  0.00           O  
ATOM   1380  CB  ASP A  88      -8.633   5.878  -8.265  1.00  0.00           C  
ATOM   1381  CG  ASP A  88      -9.060   4.442  -8.548  1.00  0.00           C  
ATOM   1382  OD1 ASP A  88      -8.388   3.777  -9.317  1.00  0.00           O  
ATOM   1383  OD2 ASP A  88     -10.032   4.007  -7.993  1.00  0.00           O1-
ATOM   1384  H   ASP A  88      -6.657   5.004  -6.862  1.00  0.00           H  
ATOM   1385  HA  ASP A  88      -7.002   5.818  -9.651  1.00  0.00           H  
ATOM   1386 1HB  ASP A  88      -8.787   6.094  -7.213  1.00  0.00           H  
ATOM   1387 2HB  ASP A  88      -9.268   6.556  -8.831  1.00  0.00           H  
ATOM   1388  N   LYS A  89      -6.736   8.149  -7.311  1.00  0.00           N  
ATOM   1389  CA  LYS A  89      -6.505   9.573  -7.144  1.00  0.00           C  
ATOM   1390  C   LYS A  89      -5.012   9.863  -7.285  1.00  0.00           C  
ATOM   1391  O   LYS A  89      -4.210   9.060  -6.823  1.00  0.00           O  
ATOM   1392  CB  LYS A  89      -6.997  10.036  -5.770  1.00  0.00           C  
ATOM   1393  CG  LYS A  89      -8.501   9.921  -5.565  1.00  0.00           C  
ATOM   1394  CD  LYS A  89      -8.912  10.478  -4.206  1.00  0.00           C  
ATOM   1395  CE  LYS A  89     -10.416  10.384  -3.990  1.00  0.00           C  
ATOM   1396  NZ  LYS A  89     -10.828  10.975  -2.679  1.00  0.00           N1+
ATOM   1397  H   LYS A  89      -6.780   7.555  -6.481  1.00  0.00           H  
ATOM   1398  HA  LYS A  89      -7.075  10.091  -7.903  1.00  0.00           H  
ATOM   1399 1HB  LYS A  89      -6.512   9.432  -4.998  1.00  0.00           H  
ATOM   1400 2HB  LYS A  89      -6.701  11.072  -5.604  1.00  0.00           H  
ATOM   1401 1HG  LYS A  89      -9.022  10.462  -6.354  1.00  0.00           H  
ATOM   1402 2HG  LYS A  89      -8.786   8.866  -5.617  1.00  0.00           H  
ATOM   1403 1HD  LYS A  89      -8.407   9.911  -3.421  1.00  0.00           H  
ATOM   1404 2HD  LYS A  89      -8.605  11.520  -4.132  1.00  0.00           H  
ATOM   1405 1HE  LYS A  89     -10.926  10.914  -4.793  1.00  0.00           H  
ATOM   1406 2HE  LYS A  89     -10.715   9.333  -4.013  1.00  0.00           H  
ATOM   1407 1HZ  LYS A  89     -11.829  10.895  -2.572  1.00  0.00           H  
ATOM   1408 2HZ  LYS A  89     -10.369  10.483  -1.928  1.00  0.00           H  
ATOM   1409 3HZ  LYS A  89     -10.564  11.952  -2.650  1.00  0.00           H  
ATOM   1410  N   PRO A  90      -4.589  11.008  -7.846  1.00  0.00           N  
ATOM   1411  CA  PRO A  90      -3.200  11.415  -7.894  1.00  0.00           C  
ATOM   1412  C   PRO A  90      -2.696  11.392  -6.462  1.00  0.00           C  
ATOM   1413  O   PRO A  90      -3.452  11.744  -5.555  1.00  0.00           O  
ATOM   1414  CB  PRO A  90      -3.285  12.838  -8.457  1.00  0.00           C  
ATOM   1415  CG  PRO A  90      -4.561  12.837  -9.278  1.00  0.00           C  
ATOM   1416  CD  PRO A  90      -5.521  11.933  -8.517  1.00  0.00           C  
ATOM   1417  HA  PRO A  90      -2.654  10.734  -8.556  1.00  0.00           H  
ATOM   1418 1HB  PRO A  90      -3.300  13.567  -7.630  1.00  0.00           H  
ATOM   1419 2HB  PRO A  90      -2.393  13.057  -9.059  1.00  0.00           H  
ATOM   1420 1HG  PRO A  90      -4.941  13.864  -9.390  1.00  0.00           H  
ATOM   1421 2HG  PRO A  90      -4.353  12.464 -10.292  1.00  0.00           H  
ATOM   1422 1HD  PRO A  90      -6.120  12.495  -7.786  1.00  0.00           H  
ATOM   1423 2HD  PRO A  90      -6.136  11.412  -9.267  1.00  0.00           H  
ATOM   1424  N   PRO A  91      -1.437  11.039  -6.211  1.00  0.00           N  
ATOM   1425  CA  PRO A  91      -0.902  10.952  -4.886  1.00  0.00           C  
ATOM   1426  C   PRO A  91      -0.745  12.372  -4.387  1.00  0.00           C  
ATOM   1427  O   PRO A  91      -0.415  13.248  -5.180  1.00  0.00           O  
ATOM   1428  CB  PRO A  91       0.445  10.283  -5.122  1.00  0.00           C  
ATOM   1429  CG  PRO A  91       0.834  10.716  -6.523  1.00  0.00           C  
ATOM   1430  CD  PRO A  91      -0.486  10.831  -7.281  1.00  0.00           C  
ATOM   1431  HA  PRO A  91      -1.583  10.335  -4.287  1.00  0.00           H  
ATOM   1432 1HB  PRO A  91       1.168  10.584  -4.351  1.00  0.00           H  
ATOM   1433 2HB  PRO A  91       0.329   9.200  -5.058  1.00  0.00           H  
ATOM   1434 1HG  PRO A  91       1.382  11.667  -6.483  1.00  0.00           H  
ATOM   1435 2HG  PRO A  91       1.515   9.979  -6.970  1.00  0.00           H  
ATOM   1436 1HD  PRO A  91      -0.463  11.695  -7.956  1.00  0.00           H  
ATOM   1437 2HD  PRO A  91      -0.704   9.929  -7.792  1.00  0.00           H  
ATOM   1438  N   PRO A  92      -0.923  12.636  -3.094  1.00  0.00           N  
ATOM   1439  CA  PRO A  92      -0.666  13.927  -2.484  1.00  0.00           C  
ATOM   1440  C   PRO A  92       0.814  14.205  -2.346  1.00  0.00           C  
ATOM   1441  O   PRO A  92       1.263  15.357  -2.306  1.00  0.00           O  
ATOM   1442  CB  PRO A  92      -1.266  13.709  -1.110  1.00  0.00           C  
ATOM   1443  CG  PRO A  92      -1.221  12.228  -0.890  1.00  0.00           C  
ATOM   1444  CD  PRO A  92      -1.431  11.607  -2.202  1.00  0.00           C  
ATOM   1445  HA  PRO A  92      -1.178  14.721  -3.043  1.00  0.00           H  
ATOM   1446 1HB  PRO A  92      -0.637  14.185  -0.371  1.00  0.00           H  
ATOM   1447 2HB  PRO A  92      -2.272  14.147  -1.047  1.00  0.00           H  
ATOM   1448 1HG  PRO A  92      -0.269  11.928  -0.457  1.00  0.00           H  
ATOM   1449 2HG  PRO A  92      -1.967  11.981  -0.187  1.00  0.00           H  
ATOM   1450 1HD  PRO A  92      -0.822  10.690  -2.249  1.00  0.00           H  
ATOM   1451 2HD  PRO A  92      -2.502  11.419  -2.388  1.00  0.00           H  
ATOM   1452  N   ASP A  93       1.538  13.104  -2.232  1.00  0.00           N  
ATOM   1453  CA  ASP A  93       2.969  12.994  -2.101  1.00  0.00           C  
ATOM   1454  C   ASP A  93       3.258  11.490  -2.160  1.00  0.00           C  
ATOM   1455  O   ASP A  93       2.693  10.756  -1.343  1.00  0.00           O  
ATOM   1456  CB  ASP A  93       3.496  13.656  -0.813  1.00  0.00           C  
ATOM   1457  CG  ASP A  93       5.046  13.733  -0.700  1.00  0.00           C  
ATOM   1458  OD1 ASP A  93       5.745  12.822  -1.140  1.00  0.00           O  
ATOM   1459  OD2 ASP A  93       5.563  14.711  -0.163  1.00  0.00           O1-
ATOM   1460  H   ASP A  93       1.032  12.235  -2.259  1.00  0.00           H  
ATOM   1461  HA  ASP A  93       3.432  13.515  -2.931  1.00  0.00           H  
ATOM   1462 1HB  ASP A  93       3.106  14.669  -0.736  1.00  0.00           H  
ATOM   1463 2HB  ASP A  93       3.122  13.113   0.041  1.00  0.00           H  
ATOM   1464  N   PRO A  94       4.071  10.967  -3.084  1.00  0.00           N  
ATOM   1465  CA  PRO A  94       4.457   9.563  -3.143  1.00  0.00           C  
ATOM   1466  C   PRO A  94       4.966   9.052  -1.787  1.00  0.00           C  
ATOM   1467  O   PRO A  94       4.847   7.859  -1.499  1.00  0.00           O  
ATOM   1468  CB  PRO A  94       5.567   9.566  -4.192  1.00  0.00           C  
ATOM   1469  CG  PRO A  94       5.199  10.726  -5.106  1.00  0.00           C  
ATOM   1470  CD  PRO A  94       4.621  11.789  -4.174  1.00  0.00           C  
ATOM   1471  HA  PRO A  94       3.596   8.970  -3.482  1.00  0.00           H  
ATOM   1472 1HB  PRO A  94       6.545   9.697  -3.702  1.00  0.00           H  
ATOM   1473 2HB  PRO A  94       5.593   8.599  -4.715  1.00  0.00           H  
ATOM   1474 1HG  PRO A  94       6.093  11.080  -5.643  1.00  0.00           H  
ATOM   1475 2HG  PRO A  94       4.478  10.393  -5.869  1.00  0.00           H  
ATOM   1476 1HD  PRO A  94       5.410  12.462  -3.793  1.00  0.00           H  
ATOM   1477 2HD  PRO A  94       3.819  12.325  -4.708  1.00  0.00           H  
ATOM   1478  N   LYS A  95       5.523   9.939  -0.940  1.00  0.00           N  
ATOM   1479  CA  LYS A  95       6.030   9.508   0.361  1.00  0.00           C  
ATOM   1480  C   LYS A  95       4.879   9.211   1.321  1.00  0.00           C  
ATOM   1481  O   LYS A  95       5.034   8.438   2.265  1.00  0.00           O  
ATOM   1482  CB  LYS A  95       6.916  10.581   0.985  1.00  0.00           C  
ATOM   1483  CG  LYS A  95       8.200  10.878   0.224  1.00  0.00           C  
ATOM   1484  CD  LYS A  95       9.084  11.857   1.001  1.00  0.00           C  
ATOM   1485  CE  LYS A  95       8.343  13.180   1.187  1.00  0.00           C  
ATOM   1486  NZ  LYS A  95       8.032  13.828  -0.103  1.00  0.00           N1+
ATOM   1487  H   LYS A  95       5.605  10.937  -1.179  1.00  0.00           H  
ATOM   1488  HA  LYS A  95       6.612   8.597   0.226  1.00  0.00           H  
ATOM   1489 1HB  LYS A  95       6.349  11.514   1.052  1.00  0.00           H  
ATOM   1490 2HB  LYS A  95       7.184  10.287   1.998  1.00  0.00           H  
ATOM   1491 1HG  LYS A  95       8.746   9.953   0.045  1.00  0.00           H  
ATOM   1492 2HG  LYS A  95       7.938  11.325  -0.740  1.00  0.00           H  
ATOM   1493 1HD  LYS A  95       9.332  11.441   1.977  1.00  0.00           H  
ATOM   1494 2HD  LYS A  95      10.005  12.038   0.451  1.00  0.00           H  
ATOM   1495 1HE  LYS A  95       7.403  12.974   1.700  1.00  0.00           H  
ATOM   1496 2HE  LYS A  95       8.936  13.861   1.794  1.00  0.00           H  
ATOM   1497 1HZ  LYS A  95       7.466  14.666   0.052  1.00  0.00           H  
ATOM   1498 2HZ  LYS A  95       8.854  14.053  -0.618  1.00  0.00           H  
ATOM   1499 3HZ  LYS A  95       7.439  13.201  -0.649  1.00  0.00           H  
ATOM   1500  N   PHE A  96       3.713   9.831   1.106  1.00  0.00           N  
ATOM   1501  CA  PHE A  96       2.587   9.567   1.992  1.00  0.00           C  
ATOM   1502  C   PHE A  96       2.057   8.210   1.603  1.00  0.00           C  
ATOM   1503  O   PHE A  96       1.626   7.420   2.448  1.00  0.00           O  
ATOM   1504  CB  PHE A  96       1.459  10.586   1.856  1.00  0.00           C  
ATOM   1505  CG  PHE A  96       1.786  11.975   2.318  1.00  0.00           C  
ATOM   1506  CD1 PHE A  96       2.958  12.244   3.008  1.00  0.00           C  
ATOM   1507  CD2 PHE A  96       0.902  13.024   2.078  1.00  0.00           C  
ATOM   1508  CE1 PHE A  96       3.244  13.529   3.428  1.00  0.00           C  
ATOM   1509  CE2 PHE A  96       1.185  14.300   2.494  1.00  0.00           C  
ATOM   1510  CZ  PHE A  96       2.356  14.558   3.166  1.00  0.00           C  
ATOM   1511  H   PHE A  96       3.587  10.440   0.304  1.00  0.00           H  
ATOM   1512  HA  PHE A  96       2.931   9.538   3.025  1.00  0.00           H  
ATOM   1513 1HB  PHE A  96       1.159  10.635   0.814  1.00  0.00           H  
ATOM   1514 2HB  PHE A  96       0.604  10.245   2.420  1.00  0.00           H  
ATOM   1515  HD1 PHE A  96       3.658  11.433   3.209  1.00  0.00           H  
ATOM   1516  HD2 PHE A  96      -0.023  12.827   1.561  1.00  0.00           H  
ATOM   1517  HE1 PHE A  96       4.172  13.735   3.963  1.00  0.00           H  
ATOM   1518  HE2 PHE A  96       0.489  15.107   2.294  1.00  0.00           H  
ATOM   1519  HZ  PHE A  96       2.582  15.571   3.496  1.00  0.00           H  
ATOM   1520  N   VAL A  97       2.104   7.945   0.296  1.00  0.00           N  
ATOM   1521  CA  VAL A  97       1.622   6.682  -0.231  1.00  0.00           C  
ATOM   1522  C   VAL A  97       2.520   5.565   0.277  1.00  0.00           C  
ATOM   1523  O   VAL A  97       2.038   4.565   0.811  1.00  0.00           O  
ATOM   1524  CB  VAL A  97       1.628   6.704  -1.764  1.00  0.00           C  
ATOM   1525  CG1 VAL A  97       1.272   5.369  -2.289  1.00  0.00           C  
ATOM   1526  CG2 VAL A  97       0.669   7.775  -2.261  1.00  0.00           C  
ATOM   1527  H   VAL A  97       2.465   8.666  -0.335  1.00  0.00           H  
ATOM   1528  HA  VAL A  97       0.613   6.506   0.121  1.00  0.00           H  
ATOM   1529  HB  VAL A  97       2.629   6.924  -2.112  1.00  0.00           H  
ATOM   1530 1HG1 VAL A  97       1.298   5.376  -3.374  1.00  0.00           H  
ATOM   1531 2HG1 VAL A  97       1.979   4.649  -1.913  1.00  0.00           H  
ATOM   1532 3HG1 VAL A  97       0.271   5.121  -1.949  1.00  0.00           H  
ATOM   1533 1HG2 VAL A  97       0.692   7.783  -3.341  1.00  0.00           H  
ATOM   1534 2HG2 VAL A  97      -0.341   7.552  -1.921  1.00  0.00           H  
ATOM   1535 3HG2 VAL A  97       0.981   8.749  -1.875  1.00  0.00           H  
ATOM   1536  N   LEU A  98       3.829   5.770   0.181  1.00  0.00           N  
ATOM   1537  CA  LEU A  98       4.782   4.791   0.660  1.00  0.00           C  
ATOM   1538  C   LEU A  98       4.540   4.515   2.136  1.00  0.00           C  
ATOM   1539  O   LEU A  98       4.408   3.356   2.538  1.00  0.00           O  
ATOM   1540  CB  LEU A  98       6.206   5.309   0.455  1.00  0.00           C  
ATOM   1541  CG  LEU A  98       7.309   4.415   0.939  1.00  0.00           C  
ATOM   1542  CD1 LEU A  98       7.271   3.137   0.157  1.00  0.00           C  
ATOM   1543  CD2 LEU A  98       8.634   5.117   0.787  1.00  0.00           C  
ATOM   1544  H   LEU A  98       4.175   6.614  -0.273  1.00  0.00           H  
ATOM   1545  HA  LEU A  98       4.647   3.862   0.113  1.00  0.00           H  
ATOM   1546 1HB  LEU A  98       6.358   5.506  -0.600  1.00  0.00           H  
ATOM   1547 2HB  LEU A  98       6.297   6.253   0.991  1.00  0.00           H  
ATOM   1548  HG  LEU A  98       7.142   4.183   1.979  1.00  0.00           H  
ATOM   1549 1HD1 LEU A  98       8.048   2.459   0.510  1.00  0.00           H  
ATOM   1550 2HD1 LEU A  98       6.309   2.702   0.304  1.00  0.00           H  
ATOM   1551 3HD1 LEU A  98       7.423   3.344  -0.899  1.00  0.00           H  
ATOM   1552 1HD2 LEU A  98       9.431   4.468   1.149  1.00  0.00           H  
ATOM   1553 2HD2 LEU A  98       8.801   5.354  -0.264  1.00  0.00           H  
ATOM   1554 3HD2 LEU A  98       8.622   6.038   1.371  1.00  0.00           H  
ATOM   1555  N   ASN A  99       4.433   5.580   2.943  1.00  0.00           N  
ATOM   1556  CA  ASN A  99       4.210   5.414   4.369  1.00  0.00           C  
ATOM   1557  C   ASN A  99       2.905   4.678   4.661  1.00  0.00           C  
ATOM   1558  O   ASN A  99       2.875   3.823   5.546  1.00  0.00           O  
ATOM   1559  CB  ASN A  99       4.255   6.756   5.067  1.00  0.00           C  
ATOM   1560  CG  ASN A  99       5.666   7.292   5.170  1.00  0.00           C  
ATOM   1561  ND2 ASN A  99       5.788   8.579   5.370  1.00  0.00           N  
ATOM   1562  OD1 ASN A  99       6.645   6.540   5.073  1.00  0.00           O  
ATOM   1563  H   ASN A  99       4.538   6.526   2.573  1.00  0.00           H  
ATOM   1564  HA  ASN A  99       5.017   4.803   4.768  1.00  0.00           H  
ATOM   1565 1HB  ASN A  99       3.645   7.469   4.510  1.00  0.00           H  
ATOM   1566 2HB  ASN A  99       3.831   6.666   6.066  1.00  0.00           H  
ATOM   1567 1HD2 ASN A  99       6.696   8.988   5.444  1.00  0.00           H  
ATOM   1568 2HD2 ASN A  99       4.974   9.151   5.438  1.00  0.00           H  
ATOM   1569  N   PHE A 100       1.846   4.929   3.880  1.00  0.00           N  
ATOM   1570  CA  PHE A 100       0.609   4.178   4.072  1.00  0.00           C  
ATOM   1571  C   PHE A 100       0.854   2.694   3.959  1.00  0.00           C  
ATOM   1572  O   PHE A 100       0.436   1.915   4.826  1.00  0.00           O  
ATOM   1573  CB  PHE A 100      -0.467   4.526   3.038  1.00  0.00           C  
ATOM   1574  CG  PHE A 100      -1.613   3.508   3.089  1.00  0.00           C  
ATOM   1575  CD1 PHE A 100      -2.644   3.578   4.001  1.00  0.00           C  
ATOM   1576  CD2 PHE A 100      -1.595   2.425   2.215  1.00  0.00           C  
ATOM   1577  CE1 PHE A 100      -3.636   2.614   4.023  1.00  0.00           C  
ATOM   1578  CE2 PHE A 100      -2.554   1.468   2.240  1.00  0.00           C  
ATOM   1579  CZ  PHE A 100      -3.591   1.556   3.139  1.00  0.00           C  
ATOM   1580  H   PHE A 100       1.886   5.658   3.168  1.00  0.00           H  
ATOM   1581  HA  PHE A 100       0.228   4.395   5.070  1.00  0.00           H  
ATOM   1582 1HB  PHE A 100      -0.867   5.522   3.233  1.00  0.00           H  
ATOM   1583 2HB  PHE A 100      -0.052   4.526   2.041  1.00  0.00           H  
ATOM   1584  HD1 PHE A 100      -2.670   4.380   4.706  1.00  0.00           H  
ATOM   1585  HD2 PHE A 100      -0.787   2.345   1.498  1.00  0.00           H  
ATOM   1586  HE1 PHE A 100      -4.439   2.685   4.752  1.00  0.00           H  
ATOM   1587  HE2 PHE A 100      -2.487   0.637   1.550  1.00  0.00           H  
ATOM   1588  HZ  PHE A 100      -4.363   0.789   3.166  1.00  0.00           H  
ATOM   1589  N   PHE A 101       1.522   2.288   2.887  1.00  0.00           N  
ATOM   1590  CA  PHE A 101       1.719   0.872   2.659  1.00  0.00           C  
ATOM   1591  C   PHE A 101       2.646   0.266   3.704  1.00  0.00           C  
ATOM   1592  O   PHE A 101       2.419  -0.855   4.173  1.00  0.00           O  
ATOM   1593  CB  PHE A 101       2.260   0.652   1.257  1.00  0.00           C  
ATOM   1594  CG  PHE A 101       1.267   0.773   0.173  1.00  0.00           C  
ATOM   1595  CD1 PHE A 101       1.192   1.888  -0.593  1.00  0.00           C  
ATOM   1596  CD2 PHE A 101       0.412  -0.237  -0.078  1.00  0.00           C  
ATOM   1597  CE1 PHE A 101       0.251   2.000  -1.569  1.00  0.00           C  
ATOM   1598  CE2 PHE A 101      -0.539  -0.134  -1.057  1.00  0.00           C  
ATOM   1599  CZ  PHE A 101      -0.609   1.002  -1.784  1.00  0.00           C  
ATOM   1600  H   PHE A 101       1.868   2.981   2.217  1.00  0.00           H  
ATOM   1601  HA  PHE A 101       0.751   0.376   2.732  1.00  0.00           H  
ATOM   1602 1HB  PHE A 101       3.030   1.395   1.066  1.00  0.00           H  
ATOM   1603 2HB  PHE A 101       2.692  -0.327   1.206  1.00  0.00           H  
ATOM   1604  HD1 PHE A 101       1.885   2.682  -0.415  1.00  0.00           H  
ATOM   1605  HD2 PHE A 101       0.505  -1.123   0.513  1.00  0.00           H  
ATOM   1606  HE1 PHE A 101       0.183   2.886  -2.174  1.00  0.00           H  
ATOM   1607  HE2 PHE A 101      -1.231  -0.947  -1.252  1.00  0.00           H  
ATOM   1608  HZ  PHE A 101      -1.336   1.117  -2.527  1.00  0.00           H  
ATOM   1609  N   LEU A 102       3.671   1.007   4.119  1.00  0.00           N  
ATOM   1610  CA  LEU A 102       4.581   0.486   5.129  1.00  0.00           C  
ATOM   1611  C   LEU A 102       3.863   0.301   6.470  1.00  0.00           C  
ATOM   1612  O   LEU A 102       4.038  -0.720   7.145  1.00  0.00           O  
ATOM   1613  CB  LEU A 102       5.751   1.454   5.305  1.00  0.00           C  
ATOM   1614  CG  LEU A 102       6.713   1.559   4.110  1.00  0.00           C  
ATOM   1615  CD1 LEU A 102       7.681   2.700   4.336  1.00  0.00           C  
ATOM   1616  CD2 LEU A 102       7.443   0.261   3.952  1.00  0.00           C  
ATOM   1617  H   LEU A 102       3.835   1.928   3.707  1.00  0.00           H  
ATOM   1618  HA  LEU A 102       4.956  -0.480   4.794  1.00  0.00           H  
ATOM   1619 1HB  LEU A 102       5.343   2.448   5.491  1.00  0.00           H  
ATOM   1620 2HB  LEU A 102       6.325   1.151   6.178  1.00  0.00           H  
ATOM   1621  HG  LEU A 102       6.153   1.767   3.211  1.00  0.00           H  
ATOM   1622 1HD1 LEU A 102       8.357   2.776   3.487  1.00  0.00           H  
ATOM   1623 2HD1 LEU A 102       7.125   3.633   4.441  1.00  0.00           H  
ATOM   1624 3HD1 LEU A 102       8.255   2.517   5.241  1.00  0.00           H  
ATOM   1625 1HD2 LEU A 102       8.119   0.323   3.099  1.00  0.00           H  
ATOM   1626 2HD2 LEU A 102       8.012   0.054   4.855  1.00  0.00           H  
ATOM   1627 3HD2 LEU A 102       6.720  -0.528   3.790  1.00  0.00           H  
ATOM   1628  N   ASN A 103       3.011   1.265   6.836  1.00  0.00           N  
ATOM   1629  CA  ASN A 103       2.285   1.202   8.098  1.00  0.00           C  
ATOM   1630  C   ASN A 103       1.225   0.116   8.063  1.00  0.00           C  
ATOM   1631  O   ASN A 103       1.009  -0.593   9.057  1.00  0.00           O  
ATOM   1632  CB  ASN A 103       1.643   2.540   8.405  1.00  0.00           C  
ATOM   1633  CG  ASN A 103       2.638   3.590   8.812  1.00  0.00           C  
ATOM   1634  ND2 ASN A 103       2.264   4.832   8.650  1.00  0.00           N  
ATOM   1635  OD1 ASN A 103       3.746   3.287   9.276  1.00  0.00           O  
ATOM   1636  H   ASN A 103       2.893   2.088   6.243  1.00  0.00           H  
ATOM   1637  HA  ASN A 103       2.990   0.954   8.891  1.00  0.00           H  
ATOM   1638 1HB  ASN A 103       1.111   2.890   7.513  1.00  0.00           H  
ATOM   1639 2HB  ASN A 103       0.905   2.419   9.197  1.00  0.00           H  
ATOM   1640 1HD2 ASN A 103       2.880   5.577   8.902  1.00  0.00           H  
ATOM   1641 2HD2 ASN A 103       1.363   5.034   8.270  1.00  0.00           H  
ATOM   1642  N   THR A 104       0.588  -0.053   6.906  1.00  0.00           N  
ATOM   1643  CA  THR A 104      -0.447  -1.053   6.769  1.00  0.00           C  
ATOM   1644  C   THR A 104       0.199  -2.426   6.918  1.00  0.00           C  
ATOM   1645  O   THR A 104      -0.318  -3.294   7.625  1.00  0.00           O  
ATOM   1646  CB  THR A 104      -1.154  -0.929   5.423  1.00  0.00           C  
ATOM   1647  CG2 THR A 104      -2.273  -1.890   5.378  1.00  0.00           C  
ATOM   1648  OG1 THR A 104      -1.709   0.365   5.300  1.00  0.00           O  
ATOM   1649  H   THR A 104       0.784   0.562   6.114  1.00  0.00           H  
ATOM   1650  HA  THR A 104      -1.179  -0.920   7.565  1.00  0.00           H  
ATOM   1651  HB  THR A 104      -0.448  -1.108   4.614  1.00  0.00           H  
ATOM   1652  HG1 THR A 104      -0.980   1.025   5.270  1.00  0.00           H  
ATOM   1653 1HG2 THR A 104      -2.798  -1.802   4.427  1.00  0.00           H  
ATOM   1654 2HG2 THR A 104      -1.898  -2.899   5.508  1.00  0.00           H  
ATOM   1655 3HG2 THR A 104      -2.944  -1.645   6.189  1.00  0.00           H  
ATOM   1656  N   ARG A 105       1.352  -2.612   6.264  1.00  0.00           N  
ATOM   1657  CA  ARG A 105       2.098  -3.856   6.358  1.00  0.00           C  
ATOM   1658  C   ARG A 105       2.476  -4.162   7.806  1.00  0.00           C  
ATOM   1659  O   ARG A 105       2.335  -5.303   8.267  1.00  0.00           O  
ATOM   1660  CB  ARG A 105       3.356  -3.788   5.502  1.00  0.00           C  
ATOM   1661  CG  ARG A 105       4.184  -5.042   5.532  1.00  0.00           C  
ATOM   1662  CD  ARG A 105       5.312  -5.008   4.588  1.00  0.00           C  
ATOM   1663  NE  ARG A 105       6.352  -4.065   4.954  1.00  0.00           N  
ATOM   1664  CZ  ARG A 105       7.438  -3.831   4.197  1.00  0.00           C  
ATOM   1665  NH1 ARG A 105       7.578  -4.487   3.062  1.00  0.00           N1+
ATOM   1666  NH2 ARG A 105       8.356  -2.962   4.590  1.00  0.00           N  
ATOM   1667  H   ARG A 105       1.727  -1.868   5.675  1.00  0.00           H  
ATOM   1668  HA  ARG A 105       1.470  -4.663   5.983  1.00  0.00           H  
ATOM   1669 1HB  ARG A 105       3.081  -3.589   4.465  1.00  0.00           H  
ATOM   1670 2HB  ARG A 105       3.984  -2.963   5.837  1.00  0.00           H  
ATOM   1671 1HG  ARG A 105       4.590  -5.174   6.537  1.00  0.00           H  
ATOM   1672 2HG  ARG A 105       3.573  -5.876   5.291  1.00  0.00           H  
ATOM   1673 1HD  ARG A 105       5.755  -6.002   4.495  1.00  0.00           H  
ATOM   1674 2HD  ARG A 105       4.917  -4.696   3.625  1.00  0.00           H  
ATOM   1675  HE  ARG A 105       6.253  -3.558   5.824  1.00  0.00           H  
ATOM   1676 1HH1 ARG A 105       6.846  -5.167   2.763  1.00  0.00           H  
ATOM   1677 2HH1 ARG A 105       8.382  -4.332   2.480  1.00  0.00           H  
ATOM   1678 1HH2 ARG A 105       8.240  -2.468   5.464  1.00  0.00           H  
ATOM   1679 2HH2 ARG A 105       9.171  -2.795   4.018  1.00  0.00           H  
ATOM   1680  N   ASN A 106       2.931  -3.140   8.546  1.00  0.00           N  
ATOM   1681  CA  ASN A 106       3.298  -3.331   9.945  1.00  0.00           C  
ATOM   1682  C   ASN A 106       2.077  -3.728  10.784  1.00  0.00           C  
ATOM   1683  O   ASN A 106       2.160  -4.605  11.658  1.00  0.00           O  
ATOM   1684  CB  ASN A 106       3.931  -2.068  10.499  1.00  0.00           C  
ATOM   1685  CG  ASN A 106       5.322  -1.809   9.966  1.00  0.00           C  
ATOM   1686  ND2 ASN A 106       5.759  -0.580  10.087  1.00  0.00           N  
ATOM   1687  OD1 ASN A 106       6.005  -2.708   9.455  1.00  0.00           O  
ATOM   1688  H   ASN A 106       3.060  -2.220   8.117  1.00  0.00           H  
ATOM   1689  HA  ASN A 106       4.021  -4.144  10.005  1.00  0.00           H  
ATOM   1690 1HB  ASN A 106       3.302  -1.215  10.246  1.00  0.00           H  
ATOM   1691 2HB  ASN A 106       3.974  -2.130  11.584  1.00  0.00           H  
ATOM   1692 1HD2 ASN A 106       6.669  -0.337   9.757  1.00  0.00           H  
ATOM   1693 2HD2 ASN A 106       5.179   0.114  10.510  1.00  0.00           H  
ATOM   1694  N   SER A 107       0.922  -3.121  10.488  1.00  0.00           N  
ATOM   1695  CA  SER A 107      -0.303  -3.439  11.211  1.00  0.00           C  
ATOM   1696  C   SER A 107      -0.705  -4.892  10.958  1.00  0.00           C  
ATOM   1697  O   SER A 107      -1.062  -5.629  11.892  1.00  0.00           O  
ATOM   1698  CB  SER A 107      -1.409  -2.493  10.780  1.00  0.00           C  
ATOM   1699  OG  SER A 107      -1.126  -1.173  11.174  1.00  0.00           O  
ATOM   1700  H   SER A 107       0.902  -2.391   9.774  1.00  0.00           H  
ATOM   1701  HA  SER A 107      -0.121  -3.309  12.277  1.00  0.00           H  
ATOM   1702 1HB  SER A 107      -1.516  -2.529   9.700  1.00  0.00           H  
ATOM   1703 2HB  SER A 107      -2.337  -2.814  11.191  1.00  0.00           H  
ATOM   1704  HG  SER A 107      -0.336  -0.911  10.655  1.00  0.00           H  
ATOM   1705  N   LEU A 108      -0.598  -5.324   9.699  1.00  0.00           N  
ATOM   1706  CA  LEU A 108      -0.906  -6.701   9.354  1.00  0.00           C  
ATOM   1707  C   LEU A 108       0.078  -7.675   9.965  1.00  0.00           C  
ATOM   1708  O   LEU A 108      -0.321  -8.727  10.456  1.00  0.00           O  
ATOM   1709  CB  LEU A 108      -0.904  -6.888   7.852  1.00  0.00           C  
ATOM   1710  CG  LEU A 108      -2.023  -6.268   7.105  1.00  0.00           C  
ATOM   1711  CD1 LEU A 108      -1.723  -6.398   5.661  1.00  0.00           C  
ATOM   1712  CD2 LEU A 108      -3.311  -6.995   7.464  1.00  0.00           C  
ATOM   1713  H   LEU A 108      -0.314  -4.670   8.968  1.00  0.00           H  
ATOM   1714  HA  LEU A 108      -1.900  -6.932   9.729  1.00  0.00           H  
ATOM   1715 1HB  LEU A 108       0.019  -6.464   7.458  1.00  0.00           H  
ATOM   1716 2HB  LEU A 108      -0.908  -7.958   7.630  1.00  0.00           H  
ATOM   1717  HG  LEU A 108      -2.101  -5.208   7.351  1.00  0.00           H  
ATOM   1718 1HD1 LEU A 108      -2.501  -5.954   5.081  1.00  0.00           H  
ATOM   1719 2HD1 LEU A 108      -0.789  -5.894   5.469  1.00  0.00           H  
ATOM   1720 3HD1 LEU A 108      -1.635  -7.448   5.408  1.00  0.00           H  
ATOM   1721 1HD2 LEU A 108      -4.148  -6.604   6.920  1.00  0.00           H  
ATOM   1722 2HD2 LEU A 108      -3.185  -8.026   7.209  1.00  0.00           H  
ATOM   1723 3HD2 LEU A 108      -3.502  -6.900   8.532  1.00  0.00           H  
ATOM   1724  N   SER A 109       1.358  -7.313   9.985  1.00  0.00           N  
ATOM   1725  CA  SER A 109       2.377  -8.187  10.533  1.00  0.00           C  
ATOM   1726  C   SER A 109       2.111  -8.410  12.019  1.00  0.00           C  
ATOM   1727  O   SER A 109       2.209  -9.538  12.525  1.00  0.00           O  
ATOM   1728  CB  SER A 109       3.736  -7.566  10.316  1.00  0.00           C  
ATOM   1729  OG  SER A 109       4.012  -7.452   8.943  1.00  0.00           O  
ATOM   1730  H   SER A 109       1.642  -6.431   9.561  1.00  0.00           H  
ATOM   1731  HA  SER A 109       2.335  -9.144  10.020  1.00  0.00           H  
ATOM   1732 1HB  SER A 109       3.764  -6.580  10.777  1.00  0.00           H  
ATOM   1733 2HB  SER A 109       4.497  -8.176  10.796  1.00  0.00           H  
ATOM   1734  HG  SER A 109       3.354  -6.797   8.605  1.00  0.00           H  
ATOM   1735  N   SER A 110       1.722  -7.338  12.718  1.00  0.00           N  
ATOM   1736  CA  SER A 110       1.409  -7.439  14.131  1.00  0.00           C  
ATOM   1737  C   SER A 110       0.193  -8.341  14.332  1.00  0.00           C  
ATOM   1738  O   SER A 110       0.192  -9.202  15.223  1.00  0.00           O  
ATOM   1739  CB  SER A 110       1.135  -6.060  14.701  1.00  0.00           C  
ATOM   1740  OG  SER A 110       2.287  -5.259  14.652  1.00  0.00           O  
ATOM   1741  H   SER A 110       1.676  -6.424  12.261  1.00  0.00           H  
ATOM   1742  HA  SER A 110       2.261  -7.877  14.648  1.00  0.00           H  
ATOM   1743 1HB  SER A 110       0.336  -5.584  14.133  1.00  0.00           H  
ATOM   1744 2HB  SER A 110       0.795  -6.155  15.730  1.00  0.00           H  
ATOM   1745  HG  SER A 110       2.433  -5.070  13.704  1.00  0.00           H  
ATOM   1746  N   SER A 111      -0.821  -8.182  13.467  1.00  0.00           N  
ATOM   1747  CA  SER A 111      -2.039  -8.980  13.540  1.00  0.00           C  
ATOM   1748  C   SER A 111      -1.735 -10.460  13.290  1.00  0.00           C  
ATOM   1749  O   SER A 111      -2.281 -11.333  13.962  1.00  0.00           O  
ATOM   1750  CB  SER A 111      -3.051  -8.467  12.531  1.00  0.00           C  
ATOM   1751  OG  SER A 111      -3.448  -7.154  12.847  1.00  0.00           O  
ATOM   1752  H   SER A 111      -0.764  -7.446  12.759  1.00  0.00           H  
ATOM   1753  HA  SER A 111      -2.458  -8.880  14.541  1.00  0.00           H  
ATOM   1754 1HB  SER A 111      -2.622  -8.493  11.536  1.00  0.00           H  
ATOM   1755 2HB  SER A 111      -3.920  -9.122  12.528  1.00  0.00           H  
ATOM   1756  HG  SER A 111      -2.652  -6.597  12.707  1.00  0.00           H  
ATOM   1757  N   LEU A 112      -0.846 -10.738  12.330  1.00  0.00           N  
ATOM   1758  CA  LEU A 112      -0.427 -12.101  12.012  1.00  0.00           C  
ATOM   1759  C   LEU A 112       0.332 -12.751  13.163  1.00  0.00           C  
ATOM   1760  O   LEU A 112       0.175 -13.942  13.432  1.00  0.00           O  
ATOM   1761  CB  LEU A 112       0.463 -12.107  10.761  1.00  0.00           C  
ATOM   1762  CG  LEU A 112      -0.227 -11.819   9.429  1.00  0.00           C  
ATOM   1763  CD1 LEU A 112       0.795 -11.612   8.326  1.00  0.00           C  
ATOM   1764  CD2 LEU A 112      -1.066 -12.979   9.116  1.00  0.00           C  
ATOM   1765  H   LEU A 112      -0.460  -9.971  11.787  1.00  0.00           H  
ATOM   1766  HA  LEU A 112      -1.315 -12.684  11.811  1.00  0.00           H  
ATOM   1767 1HB  LEU A 112       1.236 -11.354  10.894  1.00  0.00           H  
ATOM   1768 2HB  LEU A 112       0.945 -13.079  10.686  1.00  0.00           H  
ATOM   1769  HG  LEU A 112      -0.839 -10.928   9.500  1.00  0.00           H  
ATOM   1770 1HD1 LEU A 112       0.275 -11.427   7.384  1.00  0.00           H  
ATOM   1771 2HD1 LEU A 112       1.417 -10.757   8.566  1.00  0.00           H  
ATOM   1772 3HD1 LEU A 112       1.415 -12.500   8.232  1.00  0.00           H  
ATOM   1773 1HD2 LEU A 112      -1.553 -12.819   8.182  1.00  0.00           H  
ATOM   1774 2HD2 LEU A 112      -0.449 -13.869   9.054  1.00  0.00           H  
ATOM   1775 3HD2 LEU A 112      -1.790 -13.093   9.889  1.00  0.00           H  
ATOM   1776  N   SER A 113       1.154 -11.959  13.848  1.00  0.00           N  
ATOM   1777  CA  SER A 113       1.957 -12.434  14.964  1.00  0.00           C  
ATOM   1778  C   SER A 113       1.126 -12.655  16.234  1.00  0.00           C  
ATOM   1779  O   SER A 113       1.373 -13.586  17.010  1.00  0.00           O  
ATOM   1780  CB  SER A 113       3.048 -11.423  15.254  1.00  0.00           C  
ATOM   1781  OG  SER A 113       3.929 -11.308  14.166  1.00  0.00           O  
ATOM   1782  H   SER A 113       1.264 -10.989  13.553  1.00  0.00           H  
ATOM   1783  HA  SER A 113       2.412 -13.382  14.679  1.00  0.00           H  
ATOM   1784 1HB  SER A 113       2.597 -10.453  15.464  1.00  0.00           H  
ATOM   1785 2HB  SER A 113       3.597 -11.729  16.141  1.00  0.00           H  
ATOM   1786  HG  SER A 113       3.423 -10.834  13.471  1.00  0.00           H  
ATOM   1787  N   SER A 114       0.121 -11.807  16.445  1.00  0.00           N  
ATOM   1788  CA  SER A 114      -0.679 -11.810  17.667  1.00  0.00           C  
ATOM   1789  C   SER A 114      -1.743 -12.906  17.760  1.00  0.00           C  
ATOM   1790  O   SER A 114      -2.937 -12.602  17.798  1.00  0.00           O  
ATOM   1791  CB  SER A 114      -1.364 -10.467  17.807  1.00  0.00           C  
ATOM   1792  OG  SER A 114      -0.423  -9.427  17.885  1.00  0.00           O  
ATOM   1793  H   SER A 114      -0.048 -11.069  15.764  1.00  0.00           H  
ATOM   1794  HA  SER A 114       0.003 -11.939  18.507  1.00  0.00           H  
ATOM   1795 1HB  SER A 114      -2.018 -10.304  16.947  1.00  0.00           H  
ATOM   1796 2HB  SER A 114      -1.986 -10.469  18.699  1.00  0.00           H  
ATOM   1797  HG  SER A 114      -0.050  -9.345  16.978  1.00  0.00           H  
ATOM   1798  N   HIS A 115      -1.271 -14.155  17.853  1.00  0.00           N  
ATOM   1799  CA  HIS A 115      -2.057 -15.393  17.993  1.00  0.00           C  
ATOM   1800  C   HIS A 115      -2.702 -15.855  16.684  1.00  0.00           C  
ATOM   1801  O   HIS A 115      -2.214 -16.810  16.079  1.00  0.00           O  
ATOM   1802  CB  HIS A 115      -3.144 -15.257  19.078  1.00  0.00           C  
ATOM   1803  CG  HIS A 115      -2.601 -14.962  20.455  1.00  0.00           C  
ATOM   1804  CD2 HIS A 115      -2.640 -13.833  21.203  1.00  0.00           C  
ATOM   1805  ND1 HIS A 115      -1.923 -15.900  21.208  1.00  0.00           N  
ATOM   1806  CE1 HIS A 115      -1.570 -15.360  22.363  1.00  0.00           C  
ATOM   1807  NE2 HIS A 115      -1.992 -14.108  22.385  1.00  0.00           N  
ATOM   1808  OXT HIS A 115      -3.891 -15.594  16.507  1.00  0.00           O1-
ATOM   1809  H   HIS A 115      -0.256 -14.226  17.785  1.00  0.00           H  
ATOM   1810  HA  HIS A 115      -1.388 -16.193  18.311  1.00  0.00           H  
ATOM   1811 1HB  HIS A 115      -3.881 -14.508  18.814  1.00  0.00           H  
ATOM   1812 2HB  HIS A 115      -3.682 -16.202  19.144  1.00  0.00           H  
ATOM   1813  HD2 HIS A 115      -3.100 -12.885  20.918  1.00  0.00           H  
ATOM   1814  HE1 HIS A 115      -1.023 -15.861  23.161  1.00  0.00           H  
ATOM   1815  HE2 HIS A 115      -1.864 -13.454  23.144  1.00  0.00           H  
TER   
END
