# Supplementary material for: Scaffolding protein functional sites using deep learning
Source: Science. Author manuscript; Available in PMC 2022 Oct 31. (PMC9621694; doi:10.1126/science.abn2100)
Supplement: Data S1 [file NIHMS1830590-supplement-Data_S1.zip › rsvf-ii_158_AF.pdb]

ATOM      1  N   ASP A   1       6.591  28.544 -11.151  1.00  0.00           N  
ATOM      2  CA  ASP A   1       5.481  28.289 -12.063  1.00  0.00           C  
ATOM      3  C   ASP A   1       5.152  26.800 -12.127  1.00  0.00           C  
ATOM      4  O   ASP A   1       6.001  25.987 -12.498  1.00  0.00           O  
ATOM      5  CB  ASP A   1       5.804  28.818 -13.463  1.00  0.00           C  
ATOM      6  CG  ASP A   1       4.609  28.784 -14.399  1.00  0.00           C  
ATOM      7  OD1 ASP A   1       3.605  28.110 -14.084  1.00  0.00           O  
ATOM      8  OD2 ASP A   1       4.673  29.438 -15.464  1.00  0.00           O1-
ATOM      9  N   LYS A   2       4.371  26.198 -11.233  1.00  0.00           N  
ATOM     10  CA  LYS A   2       3.976  24.810 -11.010  1.00  0.00           C  
ATOM     11  C   LYS A   2       3.864  24.051 -12.329  1.00  0.00           C  
ATOM     12  O   LYS A   2       4.242  22.881 -12.412  1.00  0.00           O  
ATOM     13  CB  LYS A   2       2.648  24.745 -10.253  1.00  0.00           C  
ATOM     14  CG  LYS A   2       2.758  25.110  -8.779  1.00  0.00           C  
ATOM     15  CD  LYS A   2       1.444  24.872  -8.046  1.00  0.00           C  
ATOM     16  CE  LYS A   2       1.563  25.200  -6.564  1.00  0.00           C  
ATOM     17  NZ  LYS A   2       0.278  24.967  -5.840  1.00  0.00           N1+
ATOM     18  N   GLN A   3       3.463  24.710 -13.376  1.00  0.00           N  
ATOM     19  CA  GLN A   3       3.379  24.107 -14.702  1.00  0.00           C  
ATOM     20  C   GLN A   3       4.763  23.729 -15.222  1.00  0.00           C  
ATOM     21  O   GLN A   3       4.955  22.633 -15.753  1.00  0.00           O  
ATOM     22  CB  GLN A   3       2.691  25.059 -15.681  1.00  0.00           C  
ATOM     23  CG  GLN A   3       1.182  25.151 -15.490  1.00  0.00           C  
ATOM     24  CD  GLN A   3       0.538  26.175 -16.406  1.00  0.00           C  
ATOM     25  NE2 GLN A   3      -0.791  26.225 -16.398  1.00  0.00           N  
ATOM     26  OE1 GLN A   3       1.228  26.916 -17.113  1.00  0.00           O  
ATOM     27  N   GLN A   4       5.694  24.618 -15.179  1.00  0.00           N  
ATOM     28  CA  GLN A   4       7.072  24.350 -15.579  1.00  0.00           C  
ATOM     29  C   GLN A   4       7.686  23.240 -14.730  1.00  0.00           C  
ATOM     30  O   GLN A   4       8.475  22.435 -15.228  1.00  0.00           O  
ATOM     31  CB  GLN A   4       7.918  25.620 -15.474  1.00  0.00           C  
ATOM     32  CG  GLN A   4       7.610  26.655 -16.547  1.00  0.00           C  
ATOM     33  CD  GLN A   4       7.921  26.160 -17.948  1.00  0.00           C  
ATOM     34  NE2 GLN A   4       7.195  26.675 -18.934  1.00  0.00           N  
ATOM     35  OE1 GLN A   4       8.808  25.322 -18.141  1.00  0.00           O  
ATOM     36  N   GLN A   5       7.282  23.158 -13.503  1.00  0.00           N  
ATOM     37  CA  GLN A   5       7.784  22.114 -12.616  1.00  0.00           C  
ATOM     38  C   GLN A   5       7.314  20.735 -13.067  1.00  0.00           C  
ATOM     39  O   GLN A   5       8.089  19.776 -13.059  1.00  0.00           O  
ATOM     40  CB  GLN A   5       7.341  22.375 -11.175  1.00  0.00           C  
ATOM     41  CG  GLN A   5       8.073  23.531 -10.505  1.00  0.00           C  
ATOM     42  CD  GLN A   5       7.581  23.798  -9.095  1.00  0.00           C  
ATOM     43  NE2 GLN A   5       8.093  24.859  -8.480  1.00  0.00           N  
ATOM     44  OE1 GLN A   5       6.748  23.057  -8.563  1.00  0.00           O  
ATOM     45  N   ILE A   6       6.075  20.628 -13.520  1.00  0.00           N  
ATOM     46  CA  ILE A   6       5.517  19.358 -13.969  1.00  0.00           C  
ATOM     47  C   ILE A   6       6.158  18.952 -15.295  1.00  0.00           C  
ATOM     48  O   ILE A   6       6.498  17.783 -15.494  1.00  0.00           O  
ATOM     49  CB  ILE A   6       3.981  19.436 -14.117  1.00  0.00           C  
ATOM     50  CG1 ILE A   6       3.318  19.584 -12.743  1.00  0.00           C  
ATOM     51  CG2 ILE A   6       3.446  18.204 -14.854  1.00  0.00           C  
ATOM     52  CD1 ILE A   6       1.825  19.874 -12.804  1.00  0.00           C  
ATOM     53  N   LEU A   7       6.317  20.005 -16.131  1.00  0.00           N  
ATOM     54  CA  LEU A   7       6.978  19.715 -17.399  1.00  0.00           C  
ATOM     55  C   LEU A   7       8.389  19.186 -17.167  1.00  0.00           C  
ATOM     56  O   LEU A   7       8.815  18.232 -17.822  1.00  0.00           O  
ATOM     57  CB  LEU A   7       7.028  20.968 -18.276  1.00  0.00           C  
ATOM     58  CG  LEU A   7       5.710  21.396 -18.923  1.00  0.00           C  
ATOM     59  CD1 LEU A   7       5.851  22.778 -19.551  1.00  0.00           C  
ATOM     60  CD2 LEU A   7       5.267  20.372 -19.964  1.00  0.00           C  
ATOM     61  N   ARG A   8       9.020  19.778 -16.235  1.00  0.00           N  
ATOM     62  CA  ARG A   8      10.368  19.339 -15.891  1.00  0.00           C  
ATOM     63  C   ARG A   8      10.351  17.938 -15.288  1.00  0.00           C  
ATOM     64  O   ARG A   8      11.219  17.115 -15.590  1.00  0.00           O  
ATOM     65  CB  ARG A   8      11.023  20.320 -14.917  1.00  0.00           C  
ATOM     66  CG  ARG A   8      11.540  21.589 -15.576  1.00  0.00           C  
ATOM     67  CD  ARG A   8      12.377  22.422 -14.615  1.00  0.00           C  
ATOM     68  NE  ARG A   8      11.541  23.165 -13.677  1.00  0.00           N  
ATOM     69  CZ  ARG A   8      11.813  24.384 -13.219  1.00  0.00           C  
ATOM     70  NH1 ARG A   8      12.911  25.023 -13.604  1.00  0.00           N1+
ATOM     71  NH2 ARG A   8      10.982  24.967 -12.367  1.00  0.00           N  
ATOM     72  N   ALA A   9       9.418  17.717 -14.465  1.00  0.00           N  
ATOM     73  CA  ALA A   9       9.291  16.393 -13.861  1.00  0.00           C  
ATOM     74  C   ALA A   9       9.069  15.323 -14.927  1.00  0.00           C  
ATOM     75  O   ALA A   9       9.682  14.254 -14.880  1.00  0.00           O  
ATOM     76  CB  ALA A   9       8.149  16.376 -12.848  1.00  0.00           C  
ATOM     77  N   LEU A  10       8.198  15.645 -15.897  1.00  0.00           N  
ATOM     78  CA  LEU A  10       7.939  14.701 -16.979  1.00  0.00           C  
ATOM     79  C   LEU A  10       9.186  14.500 -17.835  1.00  0.00           C  
ATOM     80  O   LEU A  10       9.524  13.370 -18.192  1.00  0.00           O  
ATOM     81  CB  LEU A  10       6.779  15.188 -17.850  1.00  0.00           C  
ATOM     82  CG  LEU A  10       5.374  14.993 -17.280  1.00  0.00           C  
ATOM     83  CD1 LEU A  10       4.353  15.762 -18.110  1.00  0.00           C  
ATOM     84  CD2 LEU A  10       5.019  13.511 -17.226  1.00  0.00           C  
ATOM     85  N   ASP A  11       9.855  15.578 -18.113  1.00  0.00           N  
ATOM     86  CA  ASP A  11      11.089  15.509 -18.889  1.00  0.00           C  
ATOM     87  C   ASP A  11      12.151  14.686 -18.163  1.00  0.00           C  
ATOM     88  O   ASP A  11      12.836  13.867 -18.779  1.00  0.00           O  
ATOM     89  CB  ASP A  11      11.621  16.916 -19.177  1.00  0.00           C  
ATOM     90  CG  ASP A  11      12.697  16.935 -20.249  1.00  0.00           C  
ATOM     91  OD1 ASP A  11      12.453  16.435 -21.368  1.00  0.00           O  
ATOM     92  OD2 ASP A  11      13.801  17.452 -19.970  1.00  0.00           O1-
ATOM     93  N   ASP A  12      12.303  14.906 -16.921  1.00  0.00           N  
ATOM     94  CA  ASP A  12      13.260  14.155 -16.115  1.00  0.00           C  
ATOM     95  C   ASP A  12      12.930  12.664 -16.119  1.00  0.00           C  
ATOM     96  O   ASP A  12      13.828  11.824 -16.212  1.00  0.00           O  
ATOM     97  CB  ASP A  12      13.285  14.684 -14.679  1.00  0.00           C  
ATOM     98  CG  ASP A  12      13.986  16.025 -14.555  1.00  0.00           C  
ATOM     99  OD1 ASP A  12      14.668  16.449 -15.513  1.00  0.00           O  
ATOM    100  OD2 ASP A  12      13.859  16.664 -13.487  1.00  0.00           O1-
ATOM    101  N   ALA A  13      11.701  12.362 -15.967  1.00  0.00           N  
ATOM    102  CA  ALA A  13      11.273  10.966 -15.996  1.00  0.00           C  
ATOM    103  C   ALA A  13      11.590  10.322 -17.342  1.00  0.00           C  
ATOM    104  O   ALA A  13      12.075   9.189 -17.397  1.00  0.00           O  
ATOM    105  CB  ALA A  13       9.779  10.861 -15.699  1.00  0.00           C  
ATOM    106  N   ILE A  14      11.279  11.030 -18.402  1.00  0.00           N  
ATOM    107  CA  ILE A  14      11.574  10.538 -19.743  1.00  0.00           C  
ATOM    108  C   ILE A  14      13.070  10.261 -19.874  1.00  0.00           C  
ATOM    109  O   ILE A  14      13.472   9.199 -20.354  1.00  0.00           O  
ATOM    110  CB  ILE A  14      11.119  11.542 -20.826  1.00  0.00           C  
ATOM    111  CG1 ILE A  14       9.588  11.581 -20.909  1.00  0.00           C  
ATOM    112  CG2 ILE A  14      11.731  11.187 -22.184  1.00  0.00           C  
ATOM    113  CD1 ILE A  14       9.043  12.713 -21.768  1.00  0.00           C  
ATOM    114  N   ASN A  15      13.861  11.224 -19.436  1.00  0.00           N  
ATOM    115  CA  ASN A  15      15.308  11.059 -19.513  1.00  0.00           C  
ATOM    116  C   ASN A  15      15.780   9.853 -18.707  1.00  0.00           C  
ATOM    117  O   ASN A  15      16.662   9.113 -19.144  1.00  0.00           O  
ATOM    118  CB  ASN A  15      16.020  12.328 -19.037  1.00  0.00           C  
ATOM    119  CG  ASN A  15      15.940  13.455 -20.047  1.00  0.00           C  
ATOM    120  ND2 ASN A  15      15.987  14.691 -19.560  1.00  0.00           N  
ATOM    121  OD1 ASN A  15      15.837  13.220 -21.253  1.00  0.00           O  
ATOM    122  N   LEU A  16      15.220   9.694 -17.598  1.00  0.00           N  
ATOM    123  CA  LEU A  16      15.549   8.552 -16.753  1.00  0.00           C  
ATOM    124  C   LEU A  16      15.180   7.243 -17.442  1.00  0.00           C  
ATOM    125  O   LEU A  16      15.983   6.308 -17.478  1.00  0.00           O  
ATOM    126  CB  LEU A  16      14.826   8.656 -15.407  1.00  0.00           C  
ATOM    127  CG  LEU A  16      15.034   7.494 -14.434  1.00  0.00           C  
ATOM    128  CD1 LEU A  16      16.486   7.444 -13.971  1.00  0.00           C  
ATOM    129  CD2 LEU A  16      14.092   7.620 -13.242  1.00  0.00           C  
ATOM    130  N   LEU A  17      13.959   7.202 -18.015  1.00  0.00           N  
ATOM    131  CA  LEU A  17      13.508   5.996 -18.701  1.00  0.00           C  
ATOM    132  C   LEU A  17      14.426   5.664 -19.874  1.00  0.00           C  
ATOM    133  O   LEU A  17      14.782   4.502 -20.078  1.00  0.00           O  
ATOM    134  CB  LEU A  17      12.070   6.167 -19.197  1.00  0.00           C  
ATOM    135  CG  LEU A  17      10.975   6.118 -18.130  1.00  0.00           C  
ATOM    136  CD1 LEU A  17       9.643   6.574 -18.715  1.00  0.00           C  
ATOM    137  CD2 LEU A  17      10.856   4.712 -17.550  1.00  0.00           C  
ATOM    138  N   GLN A  18      14.861   6.678 -20.594  1.00  0.00           N  
ATOM    139  CA  GLN A  18      15.747   6.472 -21.734  1.00  0.00           C  
ATOM    140  C   GLN A  18      17.100   5.925 -21.290  1.00  0.00           C  
ATOM    141  O   GLN A  18      17.658   5.034 -21.934  1.00  0.00           O  
ATOM    142  CB  GLN A  18      15.938   7.778 -22.508  1.00  0.00           C  
ATOM    143  CG  GLN A  18      14.724   8.188 -23.331  1.00  0.00           C  
ATOM    144  CD  GLN A  18      14.877   9.560 -23.960  1.00  0.00           C  
ATOM    145  NE2 GLN A  18      14.317   9.730 -25.153  1.00  0.00           N  
ATOM    146  OE1 GLN A  18      15.494  10.458 -23.379  1.00  0.00           O  
ATOM    147  N   THR A  19      17.579   6.508 -20.226  1.00  0.00           N  
ATOM    148  CA  THR A  19      18.840   6.030 -19.669  1.00  0.00           C  
ATOM    149  C   THR A  19      18.711   4.583 -19.202  1.00  0.00           C  
ATOM    150  O   THR A  19      19.606   3.768 -19.436  1.00  0.00           O  
ATOM    151  CB  THR A  19      19.302   6.912 -18.494  1.00  0.00           C  
ATOM    152  CG2 THR A  19      20.583   6.369 -17.870  1.00  0.00           C  
ATOM    153  OG1 THR A  19      19.541   8.243 -18.970  1.00  0.00           O  
ATOM    154  N   LEU A  20      17.579   4.242 -18.627  1.00  0.00           N  
ATOM    155  CA  LEU A  20      17.351   2.892 -18.124  1.00  0.00           C  
ATOM    156  C   LEU A  20      17.228   1.898 -19.274  1.00  0.00           C  
ATOM    157  O   LEU A  20      17.756   0.785 -19.197  1.00  0.00           O  
ATOM    158  CB  LEU A  20      16.090   2.847 -17.259  1.00  0.00           C  
ATOM    159  CG  LEU A  20      16.191   3.498 -15.878  1.00  0.00           C  
ATOM    160  CD1 LEU A  20      14.820   3.542 -15.211  1.00  0.00           C  
ATOM    161  CD2 LEU A  20      17.192   2.749 -15.006  1.00  0.00           C  
ATOM    162  N   ILE A  21      16.527   2.275 -20.226  1.00  0.00           N  
ATOM    163  CA  ILE A  21      16.405   1.430 -21.409  1.00  0.00           C  
ATOM    164  C   ILE A  21      17.791   1.135 -21.979  1.00  0.00           C  
ATOM    165  O   ILE A  21      18.108  -0.014 -22.293  1.00  0.00           O  
ATOM    166  CB  ILE A  21      15.513   2.090 -22.485  1.00  0.00           C  
ATOM    167  CG1 ILE A  21      14.050   2.111 -22.025  1.00  0.00           C  
ATOM    168  CG2 ILE A  21      15.654   1.362 -23.825  1.00  0.00           C  
ATOM    169  CD1 ILE A  21      13.137   2.956 -22.904  1.00  0.00           C  
ATOM    170  N   HIS A  22      18.526   2.257 -22.099  1.00  0.00           N  
ATOM    171  CA  HIS A  22      19.882   2.101 -22.615  1.00  0.00           C  
ATOM    172  C   HIS A  22      20.710   1.186 -21.720  1.00  0.00           C  
ATOM    173  O   HIS A  22      21.420   0.305 -22.210  1.00  0.00           O  
ATOM    174  CB  HIS A  22      20.565   3.463 -22.748  1.00  0.00           C  
ATOM    175  CG  HIS A  22      21.966   3.384 -23.263  1.00  0.00           C  
ATOM    176  CD2 HIS A  22      23.155   3.530 -22.632  1.00  0.00           C  
ATOM    177  ND1 HIS A  22      22.260   3.129 -24.584  1.00  0.00           N  
ATOM    178  CE1 HIS A  22      23.573   3.120 -24.744  1.00  0.00           C  
ATOM    179  NE2 HIS A  22      24.139   3.361 -23.575  1.00  0.00           N  
ATOM    180  N   THR A  23      20.683   1.374 -20.457  1.00  0.00           N  
ATOM    181  CA  THR A  23      21.433   0.577 -19.493  1.00  0.00           C  
ATOM    182  C   THR A  23      20.984  -0.880 -19.530  1.00  0.00           C  
ATOM    183  O   THR A  23      21.812  -1.792 -19.489  1.00  0.00           O  
ATOM    184  CB  THR A  23      21.272   1.131 -18.065  1.00  0.00           C  
ATOM    185  CG2 THR A  23      22.059   0.295 -17.060  1.00  0.00           C  
ATOM    186  OG1 THR A  23      21.750   2.481 -18.025  1.00  0.00           O  
ATOM    187  N   LEU A  24      19.675  -1.129 -19.538  1.00  0.00           N  
ATOM    188  CA  LEU A  24      19.138  -2.483 -19.610  1.00  0.00           C  
ATOM    189  C   LEU A  24      19.624  -3.196 -20.867  1.00  0.00           C  
ATOM    190  O   LEU A  24      19.925  -4.391 -20.832  1.00  0.00           O  
ATOM    191  CB  LEU A  24      17.607  -2.455 -19.585  1.00  0.00           C  
ATOM    192  CG  LEU A  24      16.908  -3.797 -19.360  1.00  0.00           C  
ATOM    193  CD1 LEU A  24      17.162  -4.296 -17.942  1.00  0.00           C  
ATOM    194  CD2 LEU A  24      15.413  -3.673 -19.630  1.00  0.00           C  
ATOM    195  N   GLN A  25      19.785  -2.472 -21.894  1.00  0.00           N  
ATOM    196  CA  GLN A  25      20.205  -3.052 -23.165  1.00  0.00           C  
ATOM    197  C   GLN A  25      21.695  -3.385 -23.153  1.00  0.00           C  
ATOM    198  O   GLN A  25      22.124  -4.360 -23.774  1.00  0.00           O  
ATOM    199  CB  GLN A  25      19.889  -2.101 -24.320  1.00  0.00           C  
ATOM    200  CG  GLN A  25      18.410  -2.044 -24.683  1.00  0.00           C  
ATOM    201  CD  GLN A  25      18.115  -1.046 -25.786  1.00  0.00           C  
ATOM    202  NE2 GLN A  25      17.146  -1.369 -26.635  1.00  0.00           N  
ATOM    203  OE1 GLN A  25      18.752   0.009 -25.873  1.00  0.00           O  
ATOM    204  N   GLN A  26      22.505  -2.712 -22.239  1.00  0.00           N  
ATOM    205  CA  GLN A  26      23.954  -2.862 -22.298  1.00  0.00           C  
ATOM    206  C   GLN A  26      24.484  -3.581 -21.060  1.00  0.00           C  
ATOM    207  O   GLN A  26      25.609  -4.086 -21.063  1.00  0.00           O  
ATOM    208  CB  GLN A  26      24.631  -1.498 -22.442  1.00  0.00           C  
ATOM    209  CG  GLN A  26      24.278  -0.769 -23.731  1.00  0.00           C  
ATOM    210  CD  GLN A  26      24.843  -1.451 -24.964  1.00  0.00           C  
ATOM    211  NE2 GLN A  26      24.136  -1.333 -26.083  1.00  0.00           N  
ATOM    212  OE1 GLN A  26      25.906  -2.077 -24.911  1.00  0.00           O  
ATOM    213  N   SER A  27      23.688  -3.570 -19.930  1.00  0.00           N  
ATOM    214  CA  SER A  27      24.221  -3.962 -18.628  1.00  0.00           C  
ATOM    215  C   SER A  27      23.746  -5.357 -18.234  1.00  0.00           C  
ATOM    216  O   SER A  27      22.652  -5.777 -18.616  1.00  0.00           O  
ATOM    217  CB  SER A  27      23.812  -2.952 -17.555  1.00  0.00           C  
ATOM    218  OG  SER A  27      24.216  -3.391 -16.270  1.00  0.00           O  
ATOM    219  N   THR A  28      24.669  -6.266 -17.583  1.00  0.00           N  
ATOM    220  CA  THR A  28      24.328  -7.587 -17.068  1.00  0.00           C  
ATOM    221  C   THR A  28      23.988  -7.518 -15.582  1.00  0.00           C  
ATOM    222  O   THR A  28      23.552  -8.510 -14.993  1.00  0.00           O  
ATOM    223  CB  THR A  28      25.479  -8.586 -17.288  1.00  0.00           C  
ATOM    224  CG2 THR A  28      25.681  -8.876 -18.772  1.00  0.00           C  
ATOM    225  OG1 THR A  28      26.689  -8.038 -16.750  1.00  0.00           O  
ATOM    226  N   ASP A  29      24.058  -6.211 -14.993  1.00  0.00           N  
ATOM    227  CA  ASP A  29      23.893  -6.100 -13.546  1.00  0.00           C  
ATOM    228  C   ASP A  29      22.452  -5.752 -13.182  1.00  0.00           C  
ATOM    229  O   ASP A  29      22.073  -4.579 -13.176  1.00  0.00           O  
ATOM    230  CB  ASP A  29      24.848  -5.049 -12.976  1.00  0.00           C  
ATOM    231  CG  ASP A  29      24.919  -5.074 -11.460  1.00  0.00           C  
ATOM    232  OD1 ASP A  29      24.032  -5.675 -10.817  1.00  0.00           O  
ATOM    233  OD2 ASP A  29      25.871  -4.484 -10.903  1.00  0.00           O1-
ATOM    234  N   GLU A  30      21.598  -6.659 -12.863  1.00  0.00           N  
ATOM    235  CA  GLU A  30      20.162  -6.591 -12.607  1.00  0.00           C  
ATOM    236  C   GLU A  30      19.863  -5.787 -11.345  1.00  0.00           C  
ATOM    237  O   GLU A  30      18.894  -5.025 -11.304  1.00  0.00           O  
ATOM    238  CB  GLU A  30      19.569  -7.997 -12.488  1.00  0.00           C  
ATOM    239  CG  GLU A  30      19.511  -8.754 -13.807  1.00  0.00           C  
ATOM    240  CD  GLU A  30      18.894 -10.138 -13.678  1.00  0.00           C  
ATOM    241  OE1 GLU A  30      18.807 -10.862 -14.696  1.00  0.00           O  
ATOM    242  OE2 GLU A  30      18.494 -10.502 -12.549  1.00  0.00           O1-
ATOM    243  N   GLU A  31      20.804  -5.942 -10.345  1.00  0.00           N  
ATOM    244  CA  GLU A  31      20.596  -5.277  -9.062  1.00  0.00           C  
ATOM    245  C   GLU A  31      20.703  -3.762  -9.203  1.00  0.00           C  
ATOM    246  O   GLU A  31      19.954  -3.019  -8.565  1.00  0.00           O  
ATOM    247  CB  GLU A  31      21.603  -5.782  -8.026  1.00  0.00           C  
ATOM    248  CG  GLU A  31      21.130  -5.634  -6.586  1.00  0.00           C  
ATOM    249  CD  GLU A  31      21.867  -6.543  -5.616  1.00  0.00           C  
ATOM    250  OE1 GLU A  31      21.547  -6.527  -4.406  1.00  0.00           O  
ATOM    251  OE2 GLU A  31      22.773  -7.277  -6.069  1.00  0.00           O1-
ATOM    252  N   GLU A  32      21.579  -3.361 -10.030  1.00  0.00           N  
ATOM    253  CA  GLU A  32      21.754  -1.932 -10.277  1.00  0.00           C  
ATOM    254  C   GLU A  32      20.511  -1.329 -10.925  1.00  0.00           C  
ATOM    255  O   GLU A  32      20.068  -0.244 -10.541  1.00  0.00           O  
ATOM    256  CB  GLU A  32      22.980  -1.685 -11.159  1.00  0.00           C  
ATOM    257  CG  GLU A  32      23.316  -0.213 -11.346  1.00  0.00           C  
ATOM    258  CD  GLU A  32      24.525   0.019 -12.239  1.00  0.00           C  
ATOM    259  OE1 GLU A  32      24.828   1.190 -12.560  1.00  0.00           O  
ATOM    260  OE2 GLU A  32      25.175  -0.980 -12.620  1.00  0.00           O1-
ATOM    261  N   TRP A  33      19.911  -2.051 -11.644  1.00  0.00           N  
ATOM    262  CA  TRP A  33      18.721  -1.582 -12.345  1.00  0.00           C  
ATOM    263  C   TRP A  33      17.545  -1.436 -11.384  1.00  0.00           C  
ATOM    264  O   TRP A  33      16.821  -0.439 -11.427  1.00  0.00           O  
ATOM    265  CB  TRP A  33      18.353  -2.543 -13.480  1.00  0.00           C  
ATOM    266  CG  TRP A  33      19.464  -2.787 -14.456  1.00  0.00           C  
ATOM    267  CD1 TRP A  33      20.512  -1.955 -14.736  1.00  0.00           C  
ATOM    268  CD2 TRP A  33      19.635  -3.940 -15.285  1.00  0.00           C  
ATOM    269  CE2 TRP A  33      20.810  -3.740 -16.043  1.00  0.00           C  
ATOM    270  CE3 TRP A  33      18.907  -5.126 -15.460  1.00  0.00           C  
ATOM    271  NE1 TRP A  33      21.324  -2.522 -15.690  1.00  0.00           N  
ATOM    272  CZ2 TRP A  33      21.273  -4.682 -16.963  1.00  0.00           C  
ATOM    273  CZ3 TRP A  33      19.372  -6.062 -16.376  1.00  0.00           C  
ATOM    274  CH2 TRP A  33      20.544  -5.833 -17.115  1.00  0.00           C  
ATOM    275  N   ARG A  34      17.468  -2.348 -10.500  1.00  0.00           N  
ATOM    276  CA  ARG A  34      16.375  -2.351  -9.533  1.00  0.00           C  
ATOM    277  C   ARG A  34      16.492  -1.174  -8.569  1.00  0.00           C  
ATOM    278  O   ARG A  34      15.490  -0.542  -8.229  1.00  0.00           O  
ATOM    279  CB  ARG A  34      16.351  -3.667  -8.752  1.00  0.00           C  
ATOM    280  CG  ARG A  34      15.748  -4.830  -9.523  1.00  0.00           C  
ATOM    281  CD  ARG A  34      15.603  -6.070  -8.652  1.00  0.00           C  
ATOM    282  NE  ARG A  34      15.386  -7.270  -9.455  1.00  0.00           N  
ATOM    283  CZ  ARG A  34      15.433  -8.514  -8.986  1.00  0.00           C  
ATOM    284  NH1 ARG A  34      15.691  -8.746  -7.703  1.00  0.00           N1+
ATOM    285  NH2 ARG A  34      15.220  -9.534  -9.804  1.00  0.00           N  
ATOM    286  N   ARG A  35      17.724  -0.863  -8.244  1.00  0.00           N  
ATOM    287  CA  ARG A  35      17.971   0.255  -7.338  1.00  0.00           C  
ATOM    288  C   ARG A  35      17.589   1.580  -7.988  1.00  0.00           C  
ATOM    289  O   ARG A  35      16.975   2.436  -7.348  1.00  0.00           O  
ATOM    290  CB  ARG A  35      19.441   0.284  -6.910  1.00  0.00           C  
ATOM    291  CG  ARG A  35      19.773  -0.680  -5.782  1.00  0.00           C  
ATOM    292  CD  ARG A  35      21.174  -0.448  -5.236  1.00  0.00           C  
ATOM    293  NE  ARG A  35      22.171  -1.233  -5.957  1.00  0.00           N  
ATOM    294  CZ  ARG A  35      23.480  -1.195  -5.725  1.00  0.00           C  
ATOM    295  NH1 ARG A  35      23.978  -0.404  -4.782  1.00  0.00           N1+
ATOM    296  NH2 ARG A  35      24.298  -1.953  -6.441  1.00  0.00           N  
ATOM    297  N   ARG A  36      17.955   1.682  -9.191  1.00  0.00           N  
ATOM    298  CA  ARG A  36      17.695   2.934  -9.894  1.00  0.00           C  
ATOM    299  C   ARG A  36      16.197   3.165 -10.066  1.00  0.00           C  
ATOM    300  O   ARG A  36      15.719   4.293  -9.932  1.00  0.00           O  
ATOM    301  CB  ARG A  36      18.386   2.937 -11.261  1.00  0.00           C  
ATOM    302  CG  ARG A  36      19.896   3.098 -11.186  1.00  0.00           C  
ATOM    303  CD  ARG A  36      20.515   3.245 -12.569  1.00  0.00           C  
ATOM    304  NE  ARG A  36      21.960   3.441 -12.495  1.00  0.00           N  
ATOM    305  CZ  ARG A  36      22.613   4.476 -13.016  1.00  0.00           C  
ATOM    306  NH1 ARG A  36      21.959   5.434 -13.663  1.00  0.00           N1+
ATOM    307  NH2 ARG A  36      23.930   4.555 -12.890  1.00  0.00           N  
ATOM    308  N   ILE A  37      15.379   2.159 -10.220  1.00  0.00           N  
ATOM    309  CA  ILE A  37      13.936   2.259 -10.409  1.00  0.00           C  
ATOM    310  C   ILE A  37      13.266   2.602  -9.080  1.00  0.00           C  
ATOM    311  O   ILE A  37      12.357   3.435  -9.033  1.00  0.00           O  
ATOM    312  CB  ILE A  37      13.349   0.951 -10.984  1.00  0.00           C  
ATOM    313  CG1 ILE A  37      13.777   0.770 -12.445  1.00  0.00           C  
ATOM    314  CG2 ILE A  37      11.823   0.943 -10.855  1.00  0.00           C  
ATOM    315  CD1 ILE A  37      13.187  -0.463 -13.115  1.00  0.00           C  
ATOM    316  N   ARG A  38      13.817   1.894  -8.023  1.00  0.00           N  
ATOM    317  CA  ARG A  38      13.231   2.162  -6.713  1.00  0.00           C  
ATOM    318  C   ARG A  38      13.390   3.630  -6.332  1.00  0.00           C  
ATOM    319  O   ARG A  38      12.477   4.233  -5.763  1.00  0.00           O  
ATOM    320  CB  ARG A  38      13.869   1.271  -5.646  1.00  0.00           C  
ATOM    321  CG  ARG A  38      13.362  -0.162  -5.656  1.00  0.00           C  
ATOM    322  CD  ARG A  38      13.805  -0.926  -4.417  1.00  0.00           C  
ATOM    323  NE  ARG A  38      15.231  -1.237  -4.455  1.00  0.00           N  
ATOM    324  CZ  ARG A  38      15.789  -2.310  -3.903  1.00  0.00           C  
ATOM    325  NH1 ARG A  38      15.047  -3.202  -3.255  1.00  0.00           N1+
ATOM    326  NH2 ARG A  38      17.097  -2.495  -3.999  1.00  0.00           N  
ATOM    327  N   ARG A  39      14.446   4.201  -6.712  1.00  0.00           N  
ATOM    328  CA  ARG A  39      14.727   5.597  -6.388  1.00  0.00           C  
ATOM    329  C   ARG A  39      13.890   6.537  -7.249  1.00  0.00           C  
ATOM    330  O   ARG A  39      13.468   7.600  -6.786  1.00  0.00           O  
ATOM    331  CB  ARG A  39      16.215   5.902  -6.573  1.00  0.00           C  
ATOM    332  CG  ARG A  39      17.099   5.354  -5.463  1.00  0.00           C  
ATOM    333  CD  ARG A  39      18.536   5.837  -5.596  1.00  0.00           C  
ATOM    334  NE  ARG A  39      19.411   5.199  -4.618  1.00  0.00           N  
ATOM    335  CZ  ARG A  39      20.712   5.449  -4.487  1.00  0.00           C  
ATOM    336  NH1 ARG A  39      21.315   6.332  -5.274  1.00  0.00           N1+
ATOM    337  NH2 ARG A  39      21.414   4.810  -3.563  1.00  0.00           N  
ATOM    338  N   ALA A  40      13.641   6.131  -8.456  1.00  0.00           N  
ATOM    339  CA  ALA A  40      12.880   6.990  -9.360  1.00  0.00           C  
ATOM    340  C   ALA A  40      11.408   7.040  -8.961  1.00  0.00           C  
ATOM    341  O   ALA A  40      10.739   8.059  -9.153  1.00  0.00           O  
ATOM    342  CB  ALA A  40      13.022   6.505 -10.801  1.00  0.00           C  
ATOM    343  N   ARG A  41      10.924   6.002  -8.295  1.00  0.00           N  
ATOM    344  CA  ARG A  41       9.528   5.927  -7.879  1.00  0.00           C  
ATOM    345  C   ARG A  41       9.241   6.905  -6.746  1.00  0.00           C  
ATOM    346  O   ARG A  41       8.104   7.354  -6.578  1.00  0.00           O  
ATOM    347  CB  ARG A  41       9.172   4.503  -7.445  1.00  0.00           C  
ATOM    348  CG  ARG A  41       7.683   4.279  -7.233  1.00  0.00           C  
ATOM    349  CD  ARG A  41       7.380   2.839  -6.843  1.00  0.00           C  
ATOM    350  NE  ARG A  41       6.038   2.703  -6.282  1.00  0.00           N  
ATOM    351  CZ  ARG A  41       5.521   1.568  -5.821  1.00  0.00           C  
ATOM    352  NH1 ARG A  41       6.225   0.441  -5.846  1.00  0.00           N1+
ATOM    353  NH2 ARG A  41       4.290   1.557  -5.331  1.00  0.00           N  
ATOM    354  N   SER A  42      10.278   7.215  -5.883  1.00  0.00           N  
ATOM    355  CA  SER A  42      10.084   8.086  -4.727  1.00  0.00           C  
ATOM    356  C   SER A  42       9.647   9.483  -5.155  1.00  0.00           C  
ATOM    357  O   SER A  42       9.094  10.238  -4.354  1.00  0.00           O  
ATOM    358  CB  SER A  42      11.369   8.175  -3.902  1.00  0.00           C  
ATOM    359  OG  SER A  42      12.419   8.742  -4.667  1.00  0.00           O  
ATOM    360  N   SER A  43       9.575   9.693  -6.457  1.00  0.00           N  
ATOM    361  CA  SER A  43       9.163  11.023  -6.893  1.00  0.00           C  
ATOM    362  C   SER A  43       7.684  11.047  -7.270  1.00  0.00           C  
ATOM    363  O   SER A  43       7.162  12.082  -7.687  1.00  0.00           O  
ATOM    364  CB  SER A  43      10.007  11.484  -8.082  1.00  0.00           C  
ATOM    365  OG  SER A  43       9.823  10.624  -9.193  1.00  0.00           O  
ATOM    366  N   SER A  44       6.956   9.872  -7.054  1.00  0.00           N  
ATOM    367  CA  SER A  44       5.565   9.751  -7.478  1.00  0.00           C  
ATOM    368  C   SER A  44       4.653  10.655  -6.656  1.00  0.00           C  
ATOM    369  O   SER A  44       3.762  11.309  -7.201  1.00  0.00           O  
ATOM    370  CB  SER A  44       5.095   8.300  -7.365  1.00  0.00           C  
ATOM    371  OG  SER A  44       5.719   7.490  -8.346  1.00  0.00           O  
ATOM    372  N   ARG A  45       4.934  10.689  -5.373  1.00  0.00           N  
ATOM    373  CA  ARG A  45       4.097  11.505  -4.501  1.00  0.00           C  
ATOM    374  C   ARG A  45       4.192  12.981  -4.874  1.00  0.00           C  
ATOM    375  O   ARG A  45       3.178  13.678  -4.931  1.00  0.00           O  
ATOM    376  CB  ARG A  45       4.492  11.308  -3.036  1.00  0.00           C  
ATOM    377  CG  ARG A  45       3.551  11.977  -2.048  1.00  0.00           C  
ATOM    378  CD  ARG A  45       3.983  11.739  -0.608  1.00  0.00           C  
ATOM    379  NE  ARG A  45       3.794  10.347  -0.210  1.00  0.00           N  
ATOM    380  CZ  ARG A  45       4.495   9.727   0.735  1.00  0.00           C  
ATOM    381  NH1 ARG A  45       5.448  10.366   1.402  1.00  0.00           N1+
ATOM    382  NH2 ARG A  45       4.240   8.457   1.016  1.00  0.00           N  
ATOM    383  N   ASP A  46       5.367  13.431  -5.085  1.00  0.00           N  
ATOM    384  CA  ASP A  46       5.617  14.820  -5.459  1.00  0.00           C  
ATOM    385  C   ASP A  46       4.952  15.159  -6.791  1.00  0.00           C  
ATOM    386  O   ASP A  46       4.414  16.256  -6.962  1.00  0.00           O  
ATOM    387  CB  ASP A  46       7.120  15.093  -5.537  1.00  0.00           C  
ATOM    388  CG  ASP A  46       7.792  15.112  -4.174  1.00  0.00           C  
ATOM    389  OD1 ASP A  46       7.095  15.302  -3.155  1.00  0.00           O  
ATOM    390  OD2 ASP A  46       9.028  14.940  -4.121  1.00  0.00           O1-
ATOM    391  N   PHE A  47       4.974  14.235  -7.659  1.00  0.00           N  
ATOM    392  CA  PHE A  47       4.344  14.433  -8.958  1.00  0.00           C  
ATOM    393  C   PHE A  47       2.834  14.586  -8.810  1.00  0.00           C  
ATOM    394  O   PHE A  47       2.241  15.515  -9.364  1.00  0.00           O  
ATOM    395  CB  PHE A  47       4.664  13.266  -9.897  1.00  0.00           C  
ATOM    396  CG  PHE A  47       4.031  13.389 -11.256  1.00  0.00           C  
ATOM    397  CD1 PHE A  47       2.825  12.758 -11.537  1.00  0.00           C  
ATOM    398  CD2 PHE A  47       4.642  14.136 -12.255  1.00  0.00           C  
ATOM    399  CE1 PHE A  47       2.237  12.869 -12.795  1.00  0.00           C  
ATOM    400  CE2 PHE A  47       4.061  14.252 -13.514  1.00  0.00           C  
ATOM    401  CZ  PHE A  47       2.859  13.617 -13.783  1.00  0.00           C  
ATOM    402  N   ARG A  48       2.226  13.719  -7.995  1.00  0.00           N  
ATOM    403  CA  ARG A  48       0.783  13.779  -7.786  1.00  0.00           C  
ATOM    404  C   ARG A  48       0.375  15.105  -7.154  1.00  0.00           C  
ATOM    405  O   ARG A  48      -0.640  15.693  -7.533  1.00  0.00           O  
ATOM    406  CB  ARG A  48       0.317  12.614  -6.910  1.00  0.00           C  
ATOM    407  CG  ARG A  48       0.291  11.274  -7.629  1.00  0.00           C  
ATOM    408  CD  ARG A  48      -0.361  10.191  -6.779  1.00  0.00           C  
ATOM    409  NE  ARG A  48       0.526   9.738  -5.712  1.00  0.00           N  
ATOM    410  CZ  ARG A  48       0.291   8.694  -4.923  1.00  0.00           C  
ATOM    411  NH1 ARG A  48      -0.813   7.970  -5.068  1.00  0.00           N1+
ATOM    412  NH2 ARG A  48       1.165   8.368  -3.983  1.00  0.00           N  
ATOM    413  N   ASN A  49       1.217  15.397  -6.178  1.00  0.00           N  
ATOM    414  CA  ASN A  49       0.935  16.670  -5.523  1.00  0.00           C  
ATOM    415  C   ASN A  49       1.028  17.836  -6.501  1.00  0.00           C  
ATOM    416  O   ASN A  49       0.201  18.750  -6.465  1.00  0.00           O  
ATOM    417  CB  ASN A  49       1.884  16.888  -4.344  1.00  0.00           C  
ATOM    418  CG  ASN A  49       1.544  16.018  -3.150  1.00  0.00           C  
ATOM    419  ND2 ASN A  49       2.517  15.807  -2.272  1.00  0.00           N  
ATOM    420  OD1 ASN A  49       0.416  15.537  -3.019  1.00  0.00           O  
ATOM    421  N   ALA A  50       1.932  17.765  -7.360  1.00  0.00           N  
ATOM    422  CA  ALA A  50       2.124  18.820  -8.352  1.00  0.00           C  
ATOM    423  C   ALA A  50       0.969  18.852  -9.349  1.00  0.00           C  
ATOM    424  O   ALA A  50       0.450  19.923  -9.674  1.00  0.00           O  
ATOM    425  CB  ALA A  50       3.450  18.626  -9.084  1.00  0.00           C  
ATOM    426  N   VAL A  51       0.606  17.695  -9.818  1.00  0.00           N  
ATOM    427  CA  VAL A  51      -0.494  17.603 -10.774  1.00  0.00           C  
ATOM    428  C   VAL A  51      -1.782  18.106 -10.129  1.00  0.00           C  
ATOM    429  O   VAL A  51      -2.559  18.828 -10.760  1.00  0.00           O  
ATOM    430  CB  VAL A  51      -0.682  16.156 -11.284  1.00  0.00           C  
ATOM    431  CG1 VAL A  51      -1.985  16.027 -12.070  1.00  0.00           C  
ATOM    432  CG2 VAL A  51       0.508  15.735 -12.144  1.00  0.00           C  
ATOM    433  N   SER A  52      -1.971  17.739  -8.844  1.00  0.00           N  
ATOM    434  CA  SER A  52      -3.183  18.127  -8.128  1.00  0.00           C  
ATOM    435  C   SER A  52      -3.270  19.642  -7.972  1.00  0.00           C  
ATOM    436  O   SER A  52      -4.361  20.191  -7.803  1.00  0.00           O  
ATOM    437  CB  SER A  52      -3.230  17.461  -6.752  1.00  0.00           C  
ATOM    438  OG  SER A  52      -3.402  16.060  -6.878  1.00  0.00           O  
ATOM    439  N   SER A  53      -2.166  20.239  -8.068  1.00  0.00           N  
ATOM    440  CA  SER A  53      -2.128  21.682  -7.856  1.00  0.00           C  
ATOM    441  C   SER A  53      -2.284  22.439  -9.171  1.00  0.00           C  
ATOM    442  O   SER A  53      -2.356  23.669  -9.180  1.00  0.00           O  
ATOM    443  CB  SER A  53      -0.820  22.089  -7.176  1.00  0.00           C  
ATOM    444  OG  SER A  53       0.280  21.910  -8.051  1.00  0.00           O  
ATOM    445  N   LEU A  54      -2.426  21.759 -10.293  1.00  0.00           N  
ATOM    446  CA  LEU A  54      -2.571  22.366 -11.612  1.00  0.00           C  
ATOM    447  C   LEU A  54      -4.005  22.828 -11.843  1.00  0.00           C  
ATOM    448  O   LEU A  54      -4.937  22.303 -11.229  1.00  0.00           O  
ATOM    449  CB  LEU A  54      -2.158  21.376 -12.706  1.00  0.00           C  
ATOM    450  CG  LEU A  54      -0.671  21.024 -12.775  1.00  0.00           C  
ATOM    451  CD1 LEU A  54      -0.434  19.926 -13.807  1.00  0.00           C  
ATOM    452  CD2 LEU A  54       0.158  22.261 -13.102  1.00  0.00           C  
ATOM    453  N   ASN A  55      -4.170  23.921 -12.488  1.00  0.00           N  
ATOM    454  CA  ASN A  55      -5.503  24.359 -12.888  1.00  0.00           C  
ATOM    455  C   ASN A  55      -6.054  23.508 -14.028  1.00  0.00           C  
ATOM    456  O   ASN A  55      -6.215  23.993 -15.150  1.00  0.00           O  
ATOM    457  CB  ASN A  55      -5.485  25.836 -13.289  1.00  0.00           C  
ATOM    458  CG  ASN A  55      -6.877  26.422 -13.423  1.00  0.00           C  
ATOM    459  ND2 ASN A  55      -6.979  27.557 -14.103  1.00  0.00           N  
ATOM    460  OD1 ASN A  55      -7.852  25.859 -12.917  1.00  0.00           O  
ATOM    461  N   LEU A  56      -6.182  22.255 -13.943  1.00  0.00           N  
ATOM    462  CA  LEU A  56      -6.734  21.288 -14.883  1.00  0.00           C  
ATOM    463  C   LEU A  56      -8.049  20.715 -14.365  1.00  0.00           C  
ATOM    464  O   LEU A  56      -8.345  20.812 -13.172  1.00  0.00           O  
ATOM    465  CB  LEU A  56      -5.735  20.156 -15.138  1.00  0.00           C  
ATOM    466  CG  LEU A  56      -4.361  20.571 -15.667  1.00  0.00           C  
ATOM    467  CD1 LEU A  56      -3.444  19.358 -15.770  1.00  0.00           C  
ATOM    468  CD2 LEU A  56      -4.495  21.263 -17.020  1.00  0.00           C  
ATOM    469  N   SER A  57      -8.828  20.200 -15.344  1.00  0.00           N  
ATOM    470  CA  SER A  57     -10.006  19.450 -14.921  1.00  0.00           C  
ATOM    471  C   SER A  57      -9.615  18.190 -14.156  1.00  0.00           C  
ATOM    472  O   SER A  57      -8.488  17.707 -14.282  1.00  0.00           O  
ATOM    473  CB  SER A  57     -10.867  19.078 -16.130  1.00  0.00           C  
ATOM    474  OG  SER A  57     -10.255  18.044 -16.881  1.00  0.00           O  
ATOM    475  N   ARG A  58     -10.405  17.751 -13.180  1.00  0.00           N  
ATOM    476  CA  ARG A  58     -10.187  16.532 -12.408  1.00  0.00           C  
ATOM    477  C   ARG A  58      -9.883  15.351 -13.323  1.00  0.00           C  
ATOM    478  O   ARG A  58      -9.003  14.540 -13.028  1.00  0.00           O  
ATOM    479  CB  ARG A  58     -11.405  16.221 -11.538  1.00  0.00           C  
ATOM    480  CG  ARG A  58     -11.220  15.018 -10.625  1.00  0.00           C  
ATOM    481  CD  ARG A  58     -10.088  15.235  -9.630  1.00  0.00           C  
ATOM    482  NE  ARG A  58      -9.965  14.114  -8.703  1.00  0.00           N  
ATOM    483  CZ  ARG A  58      -8.813  13.643  -8.234  1.00  0.00           C  
ATOM    484  NH1 ARG A  58      -7.658  14.188  -8.598  1.00  0.00           N1+
ATOM    485  NH2 ARG A  58      -8.815  12.618  -7.394  1.00  0.00           N  
ATOM    486  N   ARG A  59     -10.595  15.284 -14.385  1.00  0.00           N  
ATOM    487  CA  ARG A  59     -10.380  14.206 -15.344  1.00  0.00           C  
ATOM    488  C   ARG A  59      -8.963  14.246 -15.905  1.00  0.00           C  
ATOM    489  O   ARG A  59      -8.311  13.208 -16.035  1.00  0.00           O  
ATOM    490  CB  ARG A  59     -11.396  14.291 -16.485  1.00  0.00           C  
ATOM    491  CG  ARG A  59     -11.346  13.113 -17.444  1.00  0.00           C  
ATOM    492  CD  ARG A  59     -12.482  13.161 -18.457  1.00  0.00           C  
ATOM    493  NE  ARG A  59     -12.382  12.077 -19.432  1.00  0.00           N  
ATOM    494  CZ  ARG A  59     -13.412  11.547 -20.083  1.00  0.00           C  
ATOM    495  NH1 ARG A  59     -14.647  11.993 -19.878  1.00  0.00           N1+
ATOM    496  NH2 ARG A  59     -13.209  10.565 -20.948  1.00  0.00           N  
ATOM    497  N   GLN A  60      -8.401  15.448 -16.229  1.00  0.00           N  
ATOM    498  CA  GLN A  60      -7.055  15.617 -16.766  1.00  0.00           C  
ATOM    499  C   GLN A  60      -5.997  15.292 -15.716  1.00  0.00           C  
ATOM    500  O   GLN A  60      -4.989  14.651 -16.020  1.00  0.00           O  
ATOM    501  CB  GLN A  60      -6.859  17.042 -17.286  1.00  0.00           C  
ATOM    502  CG  GLN A  60      -7.655  17.351 -18.546  1.00  0.00           C  
ATOM    503  CD  GLN A  60      -7.638  18.826 -18.905  1.00  0.00           C  
ATOM    504  NE2 GLN A  60      -7.735  19.124 -20.195  1.00  0.00           N  
ATOM    505  OE1 GLN A  60      -7.540  19.690 -18.027  1.00  0.00           O  
ATOM    506  N   GLN A  61      -6.356  15.731 -14.518  1.00  0.00           N  
ATOM    507  CA  GLN A  61      -5.445  15.418 -13.423  1.00  0.00           C  
ATOM    508  C   GLN A  61      -5.372  13.913 -13.181  1.00  0.00           C  
ATOM    509  O   GLN A  61      -4.284  13.360 -13.005  1.00  0.00           O  
ATOM    510  CB  GLN A  61      -5.878  16.134 -12.143  1.00  0.00           C  
ATOM    511  CG  GLN A  61      -5.680  17.644 -12.186  1.00  0.00           C  
ATOM    512  CD  GLN A  61      -6.237  18.344 -10.961  1.00  0.00           C  
ATOM    513  NE2 GLN A  61      -5.958  19.637 -10.839  1.00  0.00           N  
ATOM    514  OE1 GLN A  61      -6.915  17.728 -10.133  1.00  0.00           O  
ATOM    515  N   LEU A  62      -6.549  13.309 -13.202  1.00  0.00           N  
ATOM    516  CA  LEU A  62      -6.609  11.869 -12.981  1.00  0.00           C  
ATOM    517  C   LEU A  62      -5.891  11.117 -14.098  1.00  0.00           C  
ATOM    518  O   LEU A  62      -5.209  10.122 -13.842  1.00  0.00           O  
ATOM    519  CB  LEU A  62      -8.063  11.400 -12.887  1.00  0.00           C  
ATOM    520  CG  LEU A  62      -8.765  11.634 -11.549  1.00  0.00           C  
ATOM    521  CD1 LEU A  62     -10.268  11.420 -11.694  1.00  0.00           C  
ATOM    522  CD2 LEU A  62      -8.191  10.716 -10.475  1.00  0.00           C  
ATOM    523  N   TYR A  63      -6.112  11.561 -15.259  1.00  0.00           N  
ATOM    524  CA  TYR A  63      -5.437  10.943 -16.396  1.00  0.00           C  
ATOM    525  C   TYR A  63      -3.925  10.964 -16.211  1.00  0.00           C  
ATOM    526  O   TYR A  63      -3.256   9.946 -16.402  1.00  0.00           O  
ATOM    527  CB  TYR A  63      -5.814  11.659 -17.697  1.00  0.00           C  
ATOM    528  CG  TYR A  63      -5.005  11.212 -18.891  1.00  0.00           C  
ATOM    529  CD1 TYR A  63      -3.946  11.983 -19.366  1.00  0.00           C  
ATOM    530  CD2 TYR A  63      -5.298  10.021 -19.546  1.00  0.00           C  
ATOM    531  CE1 TYR A  63      -3.199  11.577 -20.468  1.00  0.00           C  
ATOM    532  CE2 TYR A  63      -4.558   9.605 -20.647  1.00  0.00           C  
ATOM    533  CZ  TYR A  63      -3.512  10.389 -21.100  1.00  0.00           C  
ATOM    534  OH  TYR A  63      -2.776   9.981 -22.190  1.00  0.00           O  
ATOM    535  N   LEU A  64      -3.334  12.127 -15.802  1.00  0.00           N  
ATOM    536  CA  LEU A  64      -1.891  12.285 -15.644  1.00  0.00           C  
ATOM    537  C   LEU A  64      -1.377  11.441 -14.483  1.00  0.00           C  
ATOM    538  O   LEU A  64      -0.355  10.762 -14.608  1.00  0.00           O  
ATOM    539  CB  LEU A  64      -1.535  13.756 -15.419  1.00  0.00           C  
ATOM    540  CG  LEU A  64      -1.724  14.690 -16.615  1.00  0.00           C  
ATOM    541  CD1 LEU A  64      -1.577  16.145 -16.181  1.00  0.00           C  
ATOM    542  CD2 LEU A  64      -0.728  14.354 -17.720  1.00  0.00           C  
ATOM    543  N   MET A  65      -2.119  11.446 -13.397  1.00  0.00           N  
ATOM    544  CA  MET A  65      -1.706  10.709 -12.207  1.00  0.00           C  
ATOM    545  C   MET A  65      -1.758   9.205 -12.453  1.00  0.00           C  
ATOM    546  O   MET A  65      -0.827   8.480 -12.093  1.00  0.00           O  
ATOM    547  CB  MET A  65      -2.592  11.074 -11.014  1.00  0.00           C  
ATOM    548  CG  MET A  65      -2.383  12.490 -10.505  1.00  0.00           C  
ATOM    549  SD  MET A  65      -3.378  12.853  -9.006  1.00  0.00           S  
ATOM    550  CE  MET A  65      -5.010  13.103  -9.757  1.00  0.00           C  
ATOM    551  N   THR A  66      -2.829   8.782 -12.996  1.00  0.00           N  
ATOM    552  CA  THR A  66      -3.009   7.349 -13.206  1.00  0.00           C  
ATOM    553  C   THR A  66      -2.000   6.821 -14.222  1.00  0.00           C  
ATOM    554  O   THR A  66      -1.477   5.716 -14.068  1.00  0.00           O  
ATOM    555  CB  THR A  66      -4.437   7.028 -13.681  1.00  0.00           C  
ATOM    556  CG2 THR A  66      -5.461   7.338 -12.594  1.00  0.00           C  
ATOM    557  OG1 THR A  66      -4.736   7.814 -14.841  1.00  0.00           O  
ATOM    558  N   THR A  67      -1.793   7.659 -15.297  1.00  0.00           N  
ATOM    559  CA  THR A  67      -0.807   7.269 -16.299  1.00  0.00           C  
ATOM    560  C   THR A  67       0.575   7.122 -15.668  1.00  0.00           C  
ATOM    561  O   THR A  67       1.285   6.150 -15.936  1.00  0.00           O  
ATOM    562  CB  THR A  67      -0.744   8.291 -17.448  1.00  0.00           C  
ATOM    563  CG2 THR A  67       0.303   7.891 -18.483  1.00  0.00           C  
ATOM    564  OG1 THR A  67      -2.025   8.366 -18.084  1.00  0.00           O  
ATOM    565  N   TRP A  68       0.876   8.000 -14.841  1.00  0.00           N  
ATOM    566  CA  TRP A  68       2.154   8.006 -14.137  1.00  0.00           C  
ATOM    567  C   TRP A  68       2.278   6.789 -13.224  1.00  0.00           C  
ATOM    568  O   TRP A  68       3.264   6.052 -13.292  1.00  0.00           O  
ATOM    569  CB  TRP A  68       2.313   9.290 -13.319  1.00  0.00           C  
ATOM    570  CG  TRP A  68       3.579   9.350 -12.519  1.00  0.00           C  
ATOM    571  CD1 TRP A  68       3.757   8.942 -11.226  1.00  0.00           C  
ATOM    572  CD2 TRP A  68       4.845   9.852 -12.959  1.00  0.00           C  
ATOM    573  CE2 TRP A  68       5.747   9.717 -11.881  1.00  0.00           C  
ATOM    574  CE3 TRP A  68       5.305  10.402 -14.164  1.00  0.00           C  
ATOM    575  NE1 TRP A  68       5.059   9.161 -10.836  1.00  0.00           N  
ATOM    576  CZ2 TRP A  68       7.083  10.114 -11.970  1.00  0.00           C  
ATOM    577  CZ3 TRP A  68       6.636  10.796 -14.250  1.00  0.00           C  
ATOM    578  CH2 TRP A  68       7.507  10.649 -13.159  1.00  0.00           C  
ATOM    579  N   ASP A  69       1.297   6.482 -12.421  1.00  0.00           N  
ATOM    580  CA  ASP A  69       1.312   5.353 -11.496  1.00  0.00           C  
ATOM    581  C   ASP A  69       1.352   4.026 -12.249  1.00  0.00           C  
ATOM    582  O   ASP A  69       2.059   3.099 -11.848  1.00  0.00           O  
ATOM    583  CB  ASP A  69       0.091   5.398 -10.574  1.00  0.00           C  
ATOM    584  CG  ASP A  69       0.181   6.492  -9.524  1.00  0.00           C  
ATOM    585  OD1 ASP A  69       1.294   6.995  -9.261  1.00  0.00           O  
ATOM    586  OD2 ASP A  69      -0.872   6.852  -8.953  1.00  0.00           O1-
ATOM    587  N   ASP A  70       0.590   4.011 -13.268  1.00  0.00           N  
ATOM    588  CA  ASP A  70       0.516   2.781 -14.050  1.00  0.00           C  
ATOM    589  C   ASP A  70       1.870   2.442 -14.670  1.00  0.00           C  
ATOM    590  O   ASP A  70       2.267   1.276 -14.706  1.00  0.00           O  
ATOM    591  CB  ASP A  70      -0.547   2.904 -15.144  1.00  0.00           C  
ATOM    592  CG  ASP A  70      -1.965   2.804 -14.607  1.00  0.00           C  
ATOM    593  OD1 ASP A  70      -2.145   2.430 -13.427  1.00  0.00           O  
ATOM    594  OD2 ASP A  70      -2.910   3.097 -15.370  1.00  0.00           O1-
ATOM    595  N   TRP A  71       2.590   3.492 -15.083  1.00  0.00           N  
ATOM    596  CA  TRP A  71       3.908   3.297 -15.678  1.00  0.00           C  
ATOM    597  C   TRP A  71       4.838   2.569 -14.713  1.00  0.00           C  
ATOM    598  O   TRP A  71       5.464   1.570 -15.077  1.00  0.00           O  
ATOM    599  CB  TRP A  71       4.520   4.641 -16.080  1.00  0.00           C  
ATOM    600  CG  TRP A  71       3.704   5.408 -17.076  1.00  0.00           C  
ATOM    601  CD1 TRP A  71       2.640   4.946 -17.800  1.00  0.00           C  
ATOM    602  CD2 TRP A  71       3.887   6.774 -17.461  1.00  0.00           C  
ATOM    603  CE2 TRP A  71       2.898   7.074 -18.423  1.00  0.00           C  
ATOM    604  CE3 TRP A  71       4.794   7.774 -17.085  1.00  0.00           C  
ATOM    605  NE1 TRP A  71       2.151   5.944 -18.611  1.00  0.00           N  
ATOM    606  CZ2 TRP A  71       2.790   8.336 -19.014  1.00  0.00           C  
ATOM    607  CZ3 TRP A  71       4.685   9.029 -17.673  1.00  0.00           C  
ATOM    608  CH2 TRP A  71       3.689   9.297 -18.628  1.00  0.00           C  
ATOM    609  N   TRP A  72       4.893   3.130 -13.525  1.00  0.00           N  
ATOM    610  CA  TRP A  72       5.843   2.615 -12.544  1.00  0.00           C  
ATOM    611  C   TRP A  72       5.451   1.213 -12.091  1.00  0.00           C  
ATOM    612  O   TRP A  72       6.315   0.373 -11.832  1.00  0.00           O  
ATOM    613  CB  TRP A  72       5.929   3.550 -11.336  1.00  0.00           C  
ATOM    614  CG  TRP A  72       6.604   4.858 -11.624  1.00  0.00           C  
ATOM    615  CD1 TRP A  72       6.054   6.106 -11.535  1.00  0.00           C  
ATOM    616  CD2 TRP A  72       7.956   5.045 -12.053  1.00  0.00           C  
ATOM    617  CE2 TRP A  72       8.157   6.435 -12.205  1.00  0.00           C  
ATOM    618  CE3 TRP A  72       9.018   4.172 -12.324  1.00  0.00           C  
ATOM    619  NE1 TRP A  72       6.983   7.059 -11.883  1.00  0.00           N  
ATOM    620  CZ2 TRP A  72       9.381   6.971 -12.616  1.00  0.00           C  
ATOM    621  CZ3 TRP A  72      10.234   4.707 -12.733  1.00  0.00           C  
ATOM    622  CH2 TRP A  72      10.403   6.095 -12.875  1.00  0.00           C  
ATOM    623  N   ASP A  73       4.169   0.967 -12.033  1.00  0.00           N  
ATOM    624  CA  ASP A  73       3.699  -0.360 -11.646  1.00  0.00           C  
ATOM    625  C   ASP A  73       4.071  -1.402 -12.700  1.00  0.00           C  
ATOM    626  O   ASP A  73       4.516  -2.501 -12.363  1.00  0.00           O  
ATOM    627  CB  ASP A  73       2.184  -0.350 -11.428  1.00  0.00           C  
ATOM    628  CG  ASP A  73       1.782   0.243 -10.090  1.00  0.00           C  
ATOM    629  OD1 ASP A  73       2.663   0.463  -9.230  1.00  0.00           O  
ATOM    630  OD2 ASP A  73       0.574   0.490  -9.891  1.00  0.00           O1-
ATOM    631  N   ARG A  74       3.923  -1.108 -13.905  1.00  0.00           N  
ATOM    632  CA  ARG A  74       4.260  -2.036 -14.980  1.00  0.00           C  
ATOM    633  C   ARG A  74       5.753  -2.350 -14.984  1.00  0.00           C  
ATOM    634  O   ARG A  74       6.150  -3.501 -15.179  1.00  0.00           O  
ATOM    635  CB  ARG A  74       3.842  -1.465 -16.337  1.00  0.00           C  
ATOM    636  CG  ARG A  74       2.342  -1.497 -16.581  1.00  0.00           C  
ATOM    637  CD  ARG A  74       1.994  -1.087 -18.006  1.00  0.00           C  
ATOM    638  NE  ARG A  74       2.209   0.340 -18.224  1.00  0.00           N  
ATOM    639  CZ  ARG A  74       1.346   1.153 -18.828  1.00  0.00           C  
ATOM    640  NH1 ARG A  74       0.189   0.693 -19.287  1.00  0.00           N1+
ATOM    641  NH2 ARG A  74       1.643   2.436 -18.973  1.00  0.00           N  
ATOM    642  N   ILE A  75       6.561  -1.297 -14.727  1.00  0.00           N  
ATOM    643  CA  ILE A  75       8.011  -1.462 -14.693  1.00  0.00           C  
ATOM    644  C   ILE A  75       8.402  -2.338 -13.505  1.00  0.00           C  
ATOM    645  O   ILE A  75       9.232  -3.240 -13.637  1.00  0.00           O  
ATOM    646  CB  ILE A  75       8.733  -0.099 -14.615  1.00  0.00           C  
ATOM    647  CG1 ILE A  75       8.527   0.689 -15.915  1.00  0.00           C  
ATOM    648  CG2 ILE A  75      10.224  -0.293 -14.324  1.00  0.00           C  
ATOM    649  CD1 ILE A  75       9.009   2.132 -15.846  1.00  0.00           C  
ATOM    650  N   ARG A  76       7.711  -2.118 -12.441  1.00  0.00           N  
ATOM    651  CA  ARG A  76       7.962  -2.893 -11.230  1.00  0.00           C  
ATOM    652  C   ARG A  76       7.654  -4.370 -11.451  1.00  0.00           C  
ATOM    653  O   ARG A  76       8.451  -5.237 -11.087  1.00  0.00           O  
ATOM    654  CB  ARG A  76       7.132  -2.353 -10.063  1.00  0.00           C  
ATOM    655  CG  ARG A  76       7.394  -3.059  -8.743  1.00  0.00           C  
ATOM    656  CD  ARG A  76       6.465  -2.562  -7.644  1.00  0.00           C  
ATOM    657  NE  ARG A  76       5.085  -2.979  -7.876  1.00  0.00           N  
ATOM    658  CZ  ARG A  76       4.500  -4.021  -7.293  1.00  0.00           C  
ATOM    659  NH1 ARG A  76       5.166  -4.777  -6.428  1.00  0.00           N1+
ATOM    660  NH2 ARG A  76       3.238  -4.312  -7.577  1.00  0.00           N  
ATOM    661  N   ILE A  77       6.597  -4.612 -11.950  1.00  0.00           N  
ATOM    662  CA  ILE A  77       6.156  -5.983 -12.180  1.00  0.00           C  
ATOM    663  C   ILE A  77       7.104  -6.671 -13.160  1.00  0.00           C  
ATOM    664  O   ILE A  77       7.509  -7.816 -12.941  1.00  0.00           O  
ATOM    665  CB  ILE A  77       4.708  -6.029 -12.715  1.00  0.00           C  
ATOM    666  CG1 ILE A  77       3.724  -5.576 -11.629  1.00  0.00           C  
ATOM    667  CG2 ILE A  77       4.360  -7.433 -13.217  1.00  0.00           C  
ATOM    668  CD1 ILE A  77       2.314  -5.315 -12.142  1.00  0.00           C  
ATOM    669  N   ALA A  78       7.514  -5.928 -14.156  1.00  0.00           N  
ATOM    670  CA  ALA A  78       8.390  -6.494 -15.177  1.00  0.00           C  
ATOM    671  C   ALA A  78       9.771  -6.804 -14.606  1.00  0.00           C  
ATOM    672  O   ALA A  78      10.360  -7.842 -14.916  1.00  0.00           O  
ATOM    673  CB  ALA A  78       8.511  -5.539 -16.363  1.00  0.00           C  
ATOM    674  N   ILE A  79      10.249  -5.936 -13.729  1.00  0.00           N  
ATOM    675  CA  ILE A  79      11.564  -6.120 -13.123  1.00  0.00           C  
ATOM    676  C   ILE A  79      11.526  -7.302 -12.156  1.00  0.00           C  
ATOM    677  O   ILE A  79      12.470  -8.093 -12.097  1.00  0.00           O  
ATOM    678  CB  ILE A  79      12.031  -4.842 -12.389  1.00  0.00           C  
ATOM    679  CG1 ILE A  79      12.368  -3.740 -13.400  1.00  0.00           C  
ATOM    680  CG2 ILE A  79      13.232  -5.146 -11.489  1.00  0.00           C  
ATOM    681  CD1 ILE A  79      12.657  -2.386 -12.765  1.00  0.00           C  
ATOM    682  N   ASN A  80      10.435  -7.449 -11.422  1.00  0.00           N  
ATOM    683  CA  ASN A  80      10.295  -8.517 -10.438  1.00  0.00           C  
ATOM    684  C   ASN A  80      10.147  -9.881 -11.106  1.00  0.00           C  
ATOM    685  O   ASN A  80      10.478 -10.908 -10.512  1.00  0.00           O  
ATOM    686  CB  ASN A  80       9.105  -8.244  -9.516  1.00  0.00           C  
ATOM    687  CG  ASN A  80       9.383  -7.142  -8.513  1.00  0.00           C  
ATOM    688  ND2 ASN A  80       8.324  -6.581  -7.940  1.00  0.00           N  
ATOM    689  OD1 ASN A  80      10.538  -6.797  -8.257  1.00  0.00           O  
ATOM    690  N   GLN A  81       9.777  -9.847 -12.317  1.00  0.00           N  
ATOM    691  CA  GLN A  81       9.609 -11.105 -13.036  1.00  0.00           C  
ATOM    692  C   GLN A  81      10.908 -11.531 -13.713  1.00  0.00           C  
ATOM    693  O   GLN A  81      10.979 -12.607 -14.312  1.00  0.00           O  
ATOM    694  CB  GLN A  81       8.491 -10.985 -14.074  1.00  0.00           C  
ATOM    695  CG  GLN A  81       7.097 -10.883 -13.469  1.00  0.00           C  
ATOM    696  CD  GLN A  81       6.011 -10.734 -14.517  1.00  0.00           C  
ATOM    697  NE2 GLN A  81       4.757 -10.827 -14.089  1.00  0.00           N  
ATOM    698  OE1 GLN A  81       6.297 -10.535 -15.703  1.00  0.00           O  
ATOM    699  N   ASN A  82      12.054 -10.797 -13.527  1.00  0.00           N  
ATOM    700  CA  ASN A  82      13.393 -11.053 -14.046  1.00  0.00           C  
ATOM    701  C   ASN A  82      13.366 -11.352 -15.543  1.00  0.00           C  
ATOM    702  O   ASN A  82      14.136 -12.182 -16.029  1.00  0.00           O  
ATOM    703  CB  ASN A  82      14.052 -12.206 -13.288  1.00  0.00           C  
ATOM    704  CG  ASN A  82      14.348 -11.859 -11.842  1.00  0.00           C  
ATOM    705  ND2 ASN A  82      13.936 -12.728 -10.926  1.00  0.00           N  
ATOM    706  OD1 ASN A  82      14.943 -10.819 -11.549  1.00  0.00           O  
ATOM    707  N   GLN A  83      12.373 -10.799 -16.205  1.00  0.00           N  
ATOM    708  CA  GLN A  83      12.335 -10.965 -17.654  1.00  0.00           C  
ATOM    709  C   GLN A  83      12.817  -9.703 -18.365  1.00  0.00           C  
ATOM    710  O   GLN A  83      12.131  -8.679 -18.355  1.00  0.00           O  
ATOM    711  CB  GLN A  83      10.922 -11.322 -18.118  1.00  0.00           C  
ATOM    712  CG  GLN A  83      10.432 -12.672 -17.612  1.00  0.00           C  
ATOM    713  CD  GLN A  83       9.031 -13.004 -18.090  1.00  0.00           C  
ATOM    714  NE2 GLN A  83       8.660 -14.276 -17.998  1.00  0.00           N  
ATOM    715  OE1 GLN A  83       8.289 -12.123 -18.538  1.00  0.00           O  
ATOM    716  N   ARG A  84      13.987  -9.653 -18.758  1.00  0.00           N  
ATOM    717  CA  ARG A  84      14.614  -8.484 -19.368  1.00  0.00           C  
ATOM    718  C   ARG A  84      13.781  -7.963 -20.534  1.00  0.00           C  
ATOM    719  O   ARG A  84      13.519  -6.762 -20.630  1.00  0.00           O  
ATOM    720  CB  ARG A  84      16.030  -8.819 -19.843  1.00  0.00           C  
ATOM    721  CG  ARG A  84      16.788  -7.629 -20.409  1.00  0.00           C  
ATOM    722  CD  ARG A  84      18.220  -7.993 -20.772  1.00  0.00           C  
ATOM    723  NE  ARG A  84      18.918  -6.875 -21.399  1.00  0.00           N  
ATOM    724  CZ  ARG A  84      20.188  -6.899 -21.795  1.00  0.00           C  
ATOM    725  NH1 ARG A  84      20.928  -7.991 -21.633  1.00  0.00           N1+
ATOM    726  NH2 ARG A  84      20.724  -5.825 -22.354  1.00  0.00           N  
ATOM    727  N   GLN A  85      13.423  -8.853 -21.464  1.00  0.00           N  
ATOM    728  CA  GLN A  85      12.654  -8.431 -22.630  1.00  0.00           C  
ATOM    729  C   GLN A  85      11.324  -7.811 -22.216  1.00  0.00           C  
ATOM    730  O   GLN A  85      10.894  -6.808 -22.791  1.00  0.00           O  
ATOM    731  CB  GLN A  85      12.413  -9.613 -23.570  1.00  0.00           C  
ATOM    732  CG  GLN A  85      13.648 -10.040 -24.352  1.00  0.00           C  
ATOM    733  CD  GLN A  85      13.351 -11.122 -25.373  1.00  0.00           C  
ATOM    734  NE2 GLN A  85      14.309 -11.381 -26.257  1.00  0.00           N  
ATOM    735  OE1 GLN A  85      12.271 -11.721 -25.367  1.00  0.00           O  
ATOM    736  N   GLU A  86      10.709  -8.353 -21.292  1.00  0.00           N  
ATOM    737  CA  GLU A  86       9.451  -7.812 -20.789  1.00  0.00           C  
ATOM    738  C   GLU A  86       9.663  -6.467 -20.101  1.00  0.00           C  
ATOM    739  O   GLU A  86       8.839  -5.560 -20.230  1.00  0.00           O  
ATOM    740  CB  GLU A  86       8.789  -8.797 -19.822  1.00  0.00           C  
ATOM    741  CG  GLU A  86       8.228 -10.040 -20.498  1.00  0.00           C  
ATOM    742  CD  GLU A  86       7.099  -9.736 -21.470  1.00  0.00           C  
ATOM    743  OE1 GLU A  86       7.054 -10.350 -22.561  1.00  0.00           O  
ATOM    744  OE2 GLU A  86       6.252  -8.877 -21.139  1.00  0.00           O1-
ATOM    745  N   ALA A  87      10.782  -6.427 -19.378  1.00  0.00           N  
ATOM    746  CA  ALA A  87      11.109  -5.156 -18.736  1.00  0.00           C  
ATOM    747  C   ALA A  87      11.335  -4.060 -19.775  1.00  0.00           C  
ATOM    748  O   ALA A  87      10.840  -2.940 -19.621  1.00  0.00           O  
ATOM    749  CB  ALA A  87      12.345  -5.308 -17.852  1.00  0.00           C  
ATOM    750  N   LEU A  88      12.062  -4.477 -20.808  1.00  0.00           N  
ATOM    751  CA  LEU A  88      12.312  -3.522 -21.881  1.00  0.00           C  
ATOM    752  C   LEU A  88      11.003  -3.047 -22.503  1.00  0.00           C  
ATOM    753  O   LEU A  88      10.815  -1.848 -22.722  1.00  0.00           O  
ATOM    754  CB  LEU A  88      13.205  -4.146 -22.958  1.00  0.00           C  
ATOM    755  CG  LEU A  88      14.703  -4.197 -22.652  1.00  0.00           C  
ATOM    756  CD1 LEU A  88      15.417  -5.104 -23.648  1.00  0.00           C  
ATOM    757  CD2 LEU A  88      15.300  -2.794 -22.675  1.00  0.00           C  
ATOM    758  N   LYS A  89      10.156  -3.920 -22.771  1.00  0.00           N  
ATOM    759  CA  LYS A  89       8.861  -3.572 -23.348  1.00  0.00           C  
ATOM    760  C   LYS A  89       8.073  -2.654 -22.418  1.00  0.00           C  
ATOM    761  O   LYS A  89       7.450  -1.691 -22.869  1.00  0.00           O  
ATOM    762  CB  LYS A  89       8.050  -4.834 -23.647  1.00  0.00           C  
ATOM    763  CG  LYS A  89       8.524  -5.596 -24.876  1.00  0.00           C  
ATOM    764  CD  LYS A  89       7.629  -6.794 -25.169  1.00  0.00           C  
ATOM    765  CE  LYS A  89       8.134  -7.590 -26.365  1.00  0.00           C  
ATOM    766  NZ  LYS A  89       7.287  -8.792 -26.629  1.00  0.00           N1+
ATOM    767  N   ALA A  90       8.100  -2.980 -21.155  1.00  0.00           N  
ATOM    768  CA  ALA A  90       7.399  -2.158 -20.172  1.00  0.00           C  
ATOM    769  C   ALA A  90       7.983  -0.750 -20.118  1.00  0.00           C  
ATOM    770  O   ALA A  90       7.243   0.234 -20.051  1.00  0.00           O  
ATOM    771  CB  ALA A  90       7.460  -2.810 -18.793  1.00  0.00           C  
ATOM    772  N   TYR A  91       9.329  -0.650 -20.241  1.00  0.00           N  
ATOM    773  CA  TYR A  91       9.987   0.651 -20.225  1.00  0.00           C  
ATOM    774  C   TYR A  91       9.617   1.463 -21.461  1.00  0.00           C  
ATOM    775  O   TYR A  91       9.328   2.657 -21.361  1.00  0.00           O  
ATOM    776  CB  TYR A  91      11.508   0.484 -20.145  1.00  0.00           C  
ATOM    777  CG  TYR A  91      12.015   0.201 -18.752  1.00  0.00           C  
ATOM    778  CD1 TYR A  91      12.071   1.209 -17.792  1.00  0.00           C  
ATOM    779  CD2 TYR A  91      12.441  -1.073 -18.394  1.00  0.00           C  
ATOM    780  CE1 TYR A  91      12.540   0.953 -16.508  1.00  0.00           C  
ATOM    781  CE2 TYR A  91      12.912  -1.340 -17.113  1.00  0.00           C  
ATOM    782  CZ  TYR A  91      12.957  -0.322 -16.178  1.00  0.00           C  
ATOM    783  OH  TYR A  91      13.422  -0.581 -14.908  1.00  0.00           O  
ATOM    784  N   GLU A  92       9.654   0.787 -22.558  1.00  0.00           N  
ATOM    785  CA  GLU A  92       9.320   1.464 -23.808  1.00  0.00           C  
ATOM    786  C   GLU A  92       7.890   1.995 -23.783  1.00  0.00           C  
ATOM    787  O   GLU A  92       7.630   3.115 -24.229  1.00  0.00           O  
ATOM    788  CB  GLU A  92       9.510   0.520 -24.999  1.00  0.00           C  
ATOM    789  CG  GLU A  92      10.968   0.246 -25.340  1.00  0.00           C  
ATOM    790  CD  GLU A  92      11.144  -0.822 -26.407  1.00  0.00           C  
ATOM    791  OE1 GLU A  92      12.260  -0.953 -26.958  1.00  0.00           O  
ATOM    792  OE2 GLU A  92      10.157  -1.535 -26.695  1.00  0.00           O1-
ATOM    793  N   LYS A  93       7.034   1.188 -23.314  1.00  0.00           N  
ATOM    794  CA  LYS A  93       5.644   1.624 -23.215  1.00  0.00           C  
ATOM    795  C   LYS A  93       5.507   2.809 -22.264  1.00  0.00           C  
ATOM    796  O   LYS A  93       4.775   3.760 -22.550  1.00  0.00           O  
ATOM    797  CB  LYS A  93       4.753   0.472 -22.749  1.00  0.00           C  
ATOM    798  CG  LYS A  93       3.267   0.800 -22.751  1.00  0.00           C  
ATOM    799  CD  LYS A  93       2.421  -0.439 -22.486  1.00  0.00           C  
ATOM    800  CE  LYS A  93       0.935  -0.110 -22.474  1.00  0.00           C  
ATOM    801  NZ  LYS A  93       0.132  -1.146 -23.192  1.00  0.00           N1+
ATOM    802  N   ALA A  94       6.176   2.740 -21.095  1.00  0.00           N  
ATOM    803  CA  ALA A  94       6.161   3.847 -20.141  1.00  0.00           C  
ATOM    804  C   ALA A  94       6.724   5.119 -20.769  1.00  0.00           C  
ATOM    805  O   ALA A  94       6.207   6.214 -20.536  1.00  0.00           O  
ATOM    806  CB  ALA A  94       6.955   3.479 -18.890  1.00  0.00           C  
ATOM    807  N   LEU A  95       7.741   4.986 -21.544  1.00  0.00           N  
ATOM    808  CA  LEU A  95       8.323   6.113 -22.263  1.00  0.00           C  
ATOM    809  C   LEU A  95       7.311   6.725 -23.226  1.00  0.00           C  
ATOM    810  O   LEU A  95       7.142   7.946 -23.263  1.00  0.00           O  
ATOM    811  CB  LEU A  95       9.573   5.674 -23.029  1.00  0.00           C  
ATOM    812  CG  LEU A  95      10.313   6.766 -23.803  1.00  0.00           C  
ATOM    813  CD1 LEU A  95      10.776   7.868 -22.854  1.00  0.00           C  
ATOM    814  CD2 LEU A  95      11.497   6.176 -24.563  1.00  0.00           C  
ATOM    815  N   ASP A  96       6.693   5.926 -23.984  1.00  0.00           N  
ATOM    816  CA  ASP A  96       5.673   6.403 -24.914  1.00  0.00           C  
ATOM    817  C   ASP A  96       4.552   7.129 -24.172  1.00  0.00           C  
ATOM    818  O   ASP A  96       4.105   8.194 -24.602  1.00  0.00           O  
ATOM    819  CB  ASP A  96       5.100   5.239 -25.725  1.00  0.00           C  
ATOM    820  CG  ASP A  96       6.061   4.725 -26.783  1.00  0.00           C  
ATOM    821  OD1 ASP A  96       7.033   5.433 -27.120  1.00  0.00           O  
ATOM    822  OD2 ASP A  96       5.840   3.602 -27.287  1.00  0.00           O1-
ATOM    823  N   ASP A  97       4.111   6.559 -23.117  1.00  0.00           N  
ATOM    824  CA  ASP A  97       3.056   7.171 -22.316  1.00  0.00           C  
ATOM    825  C   ASP A  97       3.501   8.523 -21.761  1.00  0.00           C  
ATOM    826  O   ASP A  97       2.721   9.478 -21.739  1.00  0.00           O  
ATOM    827  CB  ASP A  97       2.645   6.244 -21.170  1.00  0.00           C  
ATOM    828  CG  ASP A  97       1.882   5.018 -21.645  1.00  0.00           C  
ATOM    829  OD1 ASP A  97       1.350   5.031 -22.775  1.00  0.00           O  
ATOM    830  OD2 ASP A  97       1.811   4.032 -20.880  1.00  0.00           O1-
ATOM    831  N   ALA A  98       4.722   8.534 -21.292  1.00  0.00           N  
ATOM    832  CA  ALA A  98       5.258   9.782 -20.756  1.00  0.00           C  
ATOM    833  C   ALA A  98       5.298  10.866 -21.829  1.00  0.00           C  
ATOM    834  O   ALA A  98       4.935  12.017 -21.572  1.00  0.00           O  
ATOM    835  CB  ALA A  98       6.653   9.558 -20.179  1.00  0.00           C  
ATOM    836  N   ARG A  99       5.694  10.504 -22.961  1.00  0.00           N  
ATOM    837  CA  ARG A  99       5.745  11.444 -24.075  1.00  0.00           C  
ATOM    838  C   ARG A  99       4.352  11.963 -24.417  1.00  0.00           C  
ATOM    839  O   ARG A  99       4.174  13.155 -24.676  1.00  0.00           O  
ATOM    840  CB  ARG A  99       6.378  10.790 -25.304  1.00  0.00           C  
ATOM    841  CG  ARG A  99       7.884  10.611 -25.200  1.00  0.00           C  
ATOM    842  CD  ARG A  99       8.445   9.847 -26.391  1.00  0.00           C  
ATOM    843  NE  ARG A  99       9.894   9.690 -26.298  1.00  0.00           N  
ATOM    844  CZ  ARG A  99      10.620   8.880 -27.063  1.00  0.00           C  
ATOM    845  NH1 ARG A  99      10.044   8.133 -27.997  1.00  0.00           N1+
ATOM    846  NH2 ARG A  99      11.933   8.815 -26.893  1.00  0.00           N  
ATOM    847  N   ARG A 100       3.435  11.068 -24.427  1.00  0.00           N  
ATOM    848  CA  ARG A 100       2.054  11.456 -24.698  1.00  0.00           C  
ATOM    849  C   ARG A 100       1.528  12.393 -23.616  1.00  0.00           C  
ATOM    850  O   ARG A 100       0.829  13.364 -23.916  1.00  0.00           O  
ATOM    851  CB  ARG A 100       1.159  10.220 -24.801  1.00  0.00           C  
ATOM    852  CG  ARG A 100       1.347   9.428 -26.085  1.00  0.00           C  
ATOM    853  CD  ARG A 100       0.304   8.328 -26.228  1.00  0.00           C  
ATOM    854  NE  ARG A 100       0.673   7.135 -25.472  1.00  0.00           N  
ATOM    855  CZ  ARG A 100       0.337   5.892 -25.807  1.00  0.00           C  
ATOM    856  NH1 ARG A 100      -0.385   5.654 -26.897  1.00  0.00           N1+
ATOM    857  NH2 ARG A 100       0.726   4.878 -25.047  1.00  0.00           N  
ATOM    858  N   ALA A 101       1.822  12.081 -22.372  1.00  0.00           N  
ATOM    859  CA  ALA A 101       1.408  12.929 -21.256  1.00  0.00           C  
ATOM    860  C   ALA A 101       2.024  14.320 -21.367  1.00  0.00           C  
ATOM    861  O   ALA A 101       1.353  15.325 -21.120  1.00  0.00           O  
ATOM    862  CB  ALA A 101       1.791  12.284 -19.927  1.00  0.00           C  
ATOM    863  N   LEU A 102       3.291  14.310 -21.706  1.00  0.00           N  
ATOM    864  CA  LEU A 102       3.964  15.587 -21.912  1.00  0.00           C  
ATOM    865  C   LEU A 102       3.297  16.380 -23.032  1.00  0.00           C  
ATOM    866  O   LEU A 102       3.030  17.574 -22.878  1.00  0.00           O  
ATOM    867  CB  LEU A 102       5.444  15.368 -22.238  1.00  0.00           C  
ATOM    868  CG  LEU A 102       6.281  16.626 -22.472  1.00  0.00           C  
ATOM    869  CD1 LEU A 102       6.317  17.481 -21.211  1.00  0.00           C  
ATOM    870  CD2 LEU A 102       7.692  16.255 -22.914  1.00  0.00           C  
ATOM    871  N   ALA A 103       3.109  15.770 -24.128  1.00  0.00           N  
ATOM    872  CA  ALA A 103       2.455  16.423 -25.259  1.00  0.00           C  
ATOM    873  C   ALA A 103       1.067  16.927 -24.874  1.00  0.00           C  
ATOM    874  O   ALA A 103       0.663  18.020 -25.277  1.00  0.00           O  
ATOM    875  CB  ALA A 103       2.361  15.465 -26.443  1.00  0.00           C  
ATOM    876  N   PHE A 104       0.323  16.078 -24.185  1.00  0.00           N  
ATOM    877  CA  PHE A 104      -1.006  16.426 -23.697  1.00  0.00           C  
ATOM    878  C   PHE A 104      -0.956  17.677 -22.829  1.00  0.00           C  
ATOM    879  O   PHE A 104      -1.735  18.610 -23.029  1.00  0.00           O  
ATOM    880  CB  PHE A 104      -1.612  15.262 -22.906  1.00  0.00           C  
ATOM    881  CG  PHE A 104      -2.935  15.585 -22.268  1.00  0.00           C  
ATOM    882  CD1 PHE A 104      -3.021  15.852 -20.908  1.00  0.00           C  
ATOM    883  CD2 PHE A 104      -4.097  15.622 -23.030  1.00  0.00           C  
ATOM    884  CE1 PHE A 104      -4.245  16.151 -20.314  1.00  0.00           C  
ATOM    885  CE2 PHE A 104      -5.324  15.920 -22.445  1.00  0.00           C  
ATOM    886  CZ  PHE A 104      -5.395  16.183 -21.087  1.00  0.00           C  
ATOM    887  N   LEU A 105      -0.016  17.691 -21.872  1.00  0.00           N  
ATOM    888  CA  LEU A 105       0.132  18.837 -20.981  1.00  0.00           C  
ATOM    889  C   LEU A 105       0.534  20.085 -21.761  1.00  0.00           C  
ATOM    890  O   LEU A 105       0.013  21.174 -21.509  1.00  0.00           O  
ATOM    891  CB  LEU A 105       1.171  18.542 -19.896  1.00  0.00           C  
ATOM    892  CG  LEU A 105       1.284  19.570 -18.768  1.00  0.00           C  
ATOM    893  CD1 LEU A 105      -0.004  19.604 -17.953  1.00  0.00           C  
ATOM    894  CD2 LEU A 105       2.480  19.255 -17.877  1.00  0.00           C  
ATOM    895  N   ASP A 106       1.480  19.934 -22.618  1.00  0.00           N  
ATOM    896  CA  ASP A 106       1.912  21.040 -23.468  1.00  0.00           C  
ATOM    897  C   ASP A 106       0.733  21.639 -24.231  1.00  0.00           C  
ATOM    898  O   ASP A 106       0.629  22.860 -24.365  1.00  0.00           O  
ATOM    899  CB  ASP A 106       2.990  20.574 -24.447  1.00  0.00           C  
ATOM    900  CG  ASP A 106       3.746  21.726 -25.089  1.00  0.00           C  
ATOM    901  OD1 ASP A 106       4.135  22.673 -24.374  1.00  0.00           O  
ATOM    902  OD2 ASP A 106       3.948  21.686 -26.322  1.00  0.00           O1-
ATOM    903  N   ALA A 107      -0.177  20.821 -24.667  1.00  0.00           N  
ATOM    904  CA  ALA A 107      -1.348  21.267 -25.419  1.00  0.00           C  
ATOM    905  C   ALA A 107      -2.319  22.028 -24.522  1.00  0.00           C  
ATOM    906  O   ALA A 107      -2.924  23.014 -24.947  1.00  0.00           O  
ATOM    907  CB  ALA A 107      -2.048  20.074 -26.066  1.00  0.00           C  
ATOM    908  N   LEU A 108      -2.415  21.591 -23.298  1.00  0.00           N  
ATOM    909  CA  LEU A 108      -3.358  22.187 -22.358  1.00  0.00           C  
ATOM    910  C   LEU A 108      -2.884  23.567 -21.913  1.00  0.00           C  
ATOM    911  O   LEU A 108      -3.701  24.450 -21.640  1.00  0.00           O  
ATOM    912  CB  LEU A 108      -3.543  21.281 -21.138  1.00  0.00           C  
ATOM    913  CG  LEU A 108      -4.369  20.012 -21.355  1.00  0.00           C  
ATOM    914  CD1 LEU A 108      -4.348  19.146 -20.099  1.00  0.00           C  
ATOM    915  CD2 LEU A 108      -5.800  20.366 -21.744  1.00  0.00           C  
ATOM    916  N   LEU A 109      -1.616  23.779 -21.947  1.00  0.00           N  
ATOM    917  CA  LEU A 109      -1.050  25.009 -21.406  1.00  0.00           C  
ATOM    918  C   LEU A 109      -0.941  26.080 -22.487  1.00  0.00           C  
ATOM    919  O   LEU A 109      -0.758  27.260 -22.181  1.00  0.00           O  
ATOM    920  CB  LEU A 109       0.328  24.743 -20.795  1.00  0.00           C  
ATOM    921  CG  LEU A 109       0.358  23.857 -19.548  1.00  0.00           C  
ATOM    922  CD1 LEU A 109       1.797  23.552 -19.148  1.00  0.00           C  
ATOM    923  CD2 LEU A 109      -0.392  24.524 -18.400  1.00  0.00           C  
ATOM    924  N   GLN A 110      -1.253  25.920 -23.787  1.00  0.00           N  
ATOM    925  CA  GLN A 110      -1.295  26.896 -24.869  1.00  0.00           C  
ATOM    926  C   GLN A 110      -2.654  27.589 -24.933  1.00  0.00           C  
ATOM    927  O   GLN A 110      -2.733  28.787 -25.212  1.00  0.00           O  
ATOM    928  CB  GLN A 110      -0.986  26.227 -26.210  1.00  0.00           C  
ATOM    929  CG  GLN A 110       0.469  25.805 -26.365  1.00  0.00           C  
ATOM    930  CD  GLN A 110       0.749  25.139 -27.698  1.00  0.00           C  
ATOM    931  NE2 GLN A 110       2.012  24.808 -27.943  1.00  0.00           N  
ATOM    932  OE1 GLN A 110      -0.164  24.923 -28.502  1.00  0.00           O  
TER   
END
