# Supplementary material for: Scaffolding protein functional sites using deep learning
Source: Science. Author manuscript; Available in PMC 2022 Oct 31. (PMC9621694; doi:10.1126/science.abn2100)
Supplement: Data S1 [file NIHMS1830590-supplement-Data_S1.zip › rsvf-ii_158_RF.pdb]

ATOM      1  N   ASP A   1       5.580  28.951 -11.600  1.00  0.00           N  
ATOM      2  CA  ASP A   1       4.269  28.432 -11.229  1.00  0.00           C  
ATOM      3  C   ASP A   1       4.194  26.904 -11.281  1.00  0.00           C  
ATOM      4  O   ASP A   1       5.127  26.225 -11.733  1.00  0.00           O  
ATOM      5  CB  ASP A   1       3.199  29.009 -12.159  1.00  0.00           C  
ATOM      6  CG  ASP A   1       3.322  28.513 -13.592  1.00  0.00           C  
ATOM      7  OD1 ASP A   1       3.992  27.519 -13.802  1.00  0.00           O  
ATOM      8  OD2 ASP A   1       2.742  29.106 -14.467  1.00  0.00           O1-
ATOM      9 1H   ASP A   1       5.469  29.833 -12.079  1.00  0.00           H  
ATOM     10 2H   ASP A   1       6.128  29.094 -10.763  1.00  0.00           H  
ATOM     11 3H   ASP A   1       6.054  28.297 -12.204  1.00  0.00           H  
ATOM     12  HA  ASP A   1       4.053  28.748 -10.207  1.00  0.00           H  
ATOM     13 1HB  ASP A   1       2.209  28.757 -11.787  1.00  0.00           H  
ATOM     14 2HB  ASP A   1       3.275  30.097 -12.165  1.00  0.00           H  
ATOM     15  N   LYS A   2       3.042  26.369 -10.876  1.00  0.00           N  
ATOM     16  CA  LYS A   2       2.832  24.925 -10.833  1.00  0.00           C  
ATOM     17  C   LYS A   2       2.918  24.236 -12.194  1.00  0.00           C  
ATOM     18  O   LYS A   2       3.426  23.119 -12.282  1.00  0.00           O  
ATOM     19  CB  LYS A   2       1.484  24.637 -10.184  1.00  0.00           C  
ATOM     20  CG  LYS A   2       1.451  24.953  -8.694  1.00  0.00           C  
ATOM     21  CD  LYS A   2       0.155  24.503  -8.047  1.00  0.00           C  
ATOM     22  CE  LYS A   2      -0.999  25.434  -8.375  1.00  0.00           C  
ATOM     23  NZ  LYS A   2      -2.226  25.072  -7.615  1.00  0.00           N1+
ATOM     24  H   LYS A   2       2.302  26.971 -10.546  1.00  0.00           H  
ATOM     25  HA  LYS A   2       3.609  24.495 -10.201  1.00  0.00           H  
ATOM     26 1HB  LYS A   2       0.701  25.206 -10.682  1.00  0.00           H  
ATOM     27 2HB  LYS A   2       1.246  23.579 -10.299  1.00  0.00           H  
ATOM     28 1HG  LYS A   2       2.281  24.445  -8.204  1.00  0.00           H  
ATOM     29 2HG  LYS A   2       1.566  26.024  -8.548  1.00  0.00           H  
ATOM     30 1HD  LYS A   2      -0.099  23.514  -8.421  1.00  0.00           H  
ATOM     31 2HD  LYS A   2       0.278  24.442  -6.966  1.00  0.00           H  
ATOM     32 1HE  LYS A   2      -0.718  26.456  -8.129  1.00  0.00           H  
ATOM     33 2HE  LYS A   2      -1.216  25.369  -9.440  1.00  0.00           H  
ATOM     34 1HZ  LYS A   2      -2.978  25.697  -7.854  1.00  0.00           H  
ATOM     35 2HZ  LYS A   2      -2.489  24.105  -7.862  1.00  0.00           H  
ATOM     36 3HZ  LYS A   2      -2.043  25.127  -6.628  1.00  0.00           H  
ATOM     37  N   GLN A   3       2.435  24.880 -13.256  1.00  0.00           N  
ATOM     38  CA  GLN A   3       2.477  24.241 -14.567  1.00  0.00           C  
ATOM     39  C   GLN A   3       3.913  24.040 -15.038  1.00  0.00           C  
ATOM     40  O   GLN A   3       4.244  22.989 -15.591  1.00  0.00           O  
ATOM     41  CB  GLN A   3       1.697  25.067 -15.583  1.00  0.00           C  
ATOM     42  CG  GLN A   3       0.163  25.058 -15.413  1.00  0.00           C  
ATOM     43  CD  GLN A   3      -0.485  23.718 -15.794  1.00  0.00           C  
ATOM     44  NE2 GLN A   3      -1.759  23.560 -15.457  1.00  0.00           N  
ATOM     45  OE1 GLN A   3       0.144  22.856 -16.410  1.00  0.00           O  
ATOM     46  H   GLN A   3       2.058  25.813 -13.160  1.00  0.00           H  
ATOM     47  HA  GLN A   3       2.009  23.261 -14.487  1.00  0.00           H  
ATOM     48 1HB  GLN A   3       2.034  26.109 -15.527  1.00  0.00           H  
ATOM     49 2HB  GLN A   3       1.927  24.709 -16.585  1.00  0.00           H  
ATOM     50 1HG  GLN A   3      -0.050  25.240 -14.360  1.00  0.00           H  
ATOM     51 2HG  GLN A   3      -0.286  25.844 -16.009  1.00  0.00           H  
ATOM     52 1HE2 GLN A   3      -2.242  22.715 -15.695  1.00  0.00           H  
ATOM     53 2HE2 GLN A   3      -2.241  24.290 -14.974  1.00  0.00           H  
ATOM     54  N   GLN A   4       4.790  25.004 -14.750  1.00  0.00           N  
ATOM     55  CA  GLN A   4       6.182  24.859 -15.149  1.00  0.00           C  
ATOM     56  C   GLN A   4       6.841  23.762 -14.329  1.00  0.00           C  
ATOM     57  O   GLN A   4       7.694  23.029 -14.837  1.00  0.00           O  
ATOM     58  CB  GLN A   4       6.934  26.180 -15.022  1.00  0.00           C  
ATOM     59  CG  GLN A   4       6.487  27.241 -16.036  1.00  0.00           C  
ATOM     60  CD  GLN A   4       6.700  26.813 -17.490  1.00  0.00           C  
ATOM     61  NE2 GLN A   4       5.714  27.082 -18.337  1.00  0.00           N  
ATOM     62  OE1 GLN A   4       7.744  26.260 -17.846  1.00  0.00           O  
ATOM     63  H   GLN A   4       4.479  25.865 -14.291  1.00  0.00           H  
ATOM     64  HA  GLN A   4       6.209  24.560 -16.193  1.00  0.00           H  
ATOM     65 1HB  GLN A   4       6.763  26.586 -14.023  1.00  0.00           H  
ATOM     66 2HB  GLN A   4       8.000  26.010 -15.136  1.00  0.00           H  
ATOM     67 1HG  GLN A   4       5.417  27.420 -15.891  1.00  0.00           H  
ATOM     68 2HG  GLN A   4       7.042  28.161 -15.858  1.00  0.00           H  
ATOM     69 1HE2 GLN A   4       5.800  26.834 -19.304  1.00  0.00           H  
ATOM     70 2HE2 GLN A   4       4.888  27.544 -18.004  1.00  0.00           H  
ATOM     71  N   GLN A   5       6.414  23.600 -13.073  1.00  0.00           N  
ATOM     72  CA  GLN A   5       6.943  22.523 -12.243  1.00  0.00           C  
ATOM     73  C   GLN A   5       6.555  21.162 -12.826  1.00  0.00           C  
ATOM     74  O   GLN A   5       7.335  20.208 -12.754  1.00  0.00           O  
ATOM     75  CB  GLN A   5       6.474  22.660 -10.796  1.00  0.00           C  
ATOM     76  CG  GLN A   5       7.111  23.819 -10.047  1.00  0.00           C  
ATOM     77  CD  GLN A   5       8.611  23.593  -9.850  1.00  0.00           C  
ATOM     78  NE2 GLN A   5       9.436  24.592 -10.156  1.00  0.00           N  
ATOM     79  OE1 GLN A   5       9.007  22.499  -9.411  1.00  0.00           O  
ATOM     80  H   GLN A   5       5.734  24.258 -12.683  1.00  0.00           H  
ATOM     81  HA  GLN A   5       8.030  22.590 -12.250  1.00  0.00           H  
ATOM     82 1HB  GLN A   5       5.401  22.796 -10.775  1.00  0.00           H  
ATOM     83 2HB  GLN A   5       6.695  21.742 -10.255  1.00  0.00           H  
ATOM     84 1HG  GLN A   5       6.971  24.729 -10.634  1.00  0.00           H  
ATOM     85 2HG  GLN A   5       6.637  23.925  -9.073  1.00  0.00           H  
ATOM     86 1HE2 GLN A   5      10.423  24.494 -10.031  1.00  0.00           H  
ATOM     87 2HE2 GLN A   5       9.067  25.454 -10.503  1.00  0.00           H  
ATOM     88  N   ILE A   6       5.379  21.082 -13.457  1.00  0.00           N  
ATOM     89  CA  ILE A   6       4.961  19.828 -14.071  1.00  0.00           C  
ATOM     90  C   ILE A   6       5.841  19.542 -15.255  1.00  0.00           C  
ATOM     91  O   ILE A   6       6.336  18.429 -15.416  1.00  0.00           O  
ATOM     92  CB  ILE A   6       3.563  19.896 -14.673  1.00  0.00           C  
ATOM     93  CG1 ILE A   6       2.628  20.189 -13.743  1.00  0.00           C  
ATOM     94  CG2 ILE A   6       3.257  18.505 -15.171  1.00  0.00           C  
ATOM     95  CD1 ILE A   6       2.436  19.140 -12.825  1.00  0.00           C  
ATOM     96  H   ILE A   6       4.755  21.894 -13.455  1.00  0.00           H  
ATOM     97  HA  ILE A   6       5.042  19.018 -13.347  1.00  0.00           H  
ATOM     98  HB  ILE A   6       3.499  20.618 -15.483  1.00  0.00           H  
ATOM     99 1HG1 ILE A   6       2.974  21.029 -13.195  1.00  0.00           H  
ATOM    100 2HG1 ILE A   6       1.730  20.473 -14.245  1.00  0.00           H  
ATOM    101 1HG2 ILE A   6       2.264  18.475 -15.565  1.00  0.00           H  
ATOM    102 2HG2 ILE A   6       3.974  18.234 -15.931  1.00  0.00           H  
ATOM    103 3HG2 ILE A   6       3.324  17.801 -14.344  1.00  0.00           H  
ATOM    104 1HD1 ILE A   6       1.720  19.456 -12.088  1.00  0.00           H  
ATOM    105 2HD1 ILE A   6       2.076  18.260 -13.334  1.00  0.00           H  
ATOM    106 3HD1 ILE A   6       3.370  18.931 -12.386  1.00  0.00           H  
ATOM    107  N   LEU A   7       6.041  20.566 -16.086  1.00  0.00           N  
ATOM    108  CA  LEU A   7       6.812  20.398 -17.301  1.00  0.00           C  
ATOM    109  C   LEU A   7       8.242  20.015 -16.947  1.00  0.00           C  
ATOM    110  O   LEU A   7       8.838  19.139 -17.578  1.00  0.00           O  
ATOM    111  CB  LEU A   7       6.757  21.696 -18.103  1.00  0.00           C  
ATOM    112  CG  LEU A   7       5.333  22.069 -18.639  1.00  0.00           C  
ATOM    113  CD1 LEU A   7       5.389  23.430 -19.288  1.00  0.00           C  
ATOM    114  CD2 LEU A   7       4.830  21.037 -19.594  1.00  0.00           C  
ATOM    115  H   LEU A   7       5.603  21.465 -15.877  1.00  0.00           H  
ATOM    116  HA  LEU A   7       6.381  19.611 -17.895  1.00  0.00           H  
ATOM    117 1HB  LEU A   7       7.100  22.513 -17.468  1.00  0.00           H  
ATOM    118 2HB  LEU A   7       7.428  21.611 -18.956  1.00  0.00           H  
ATOM    119  HG  LEU A   7       4.647  22.126 -17.806  1.00  0.00           H  
ATOM    120 1HD1 LEU A   7       4.397  23.696 -19.637  1.00  0.00           H  
ATOM    121 2HD1 LEU A   7       5.731  24.160 -18.565  1.00  0.00           H  
ATOM    122 3HD1 LEU A   7       6.074  23.402 -20.134  1.00  0.00           H  
ATOM    123 1HD2 LEU A   7       3.841  21.322 -19.948  1.00  0.00           H  
ATOM    124 2HD2 LEU A   7       5.504  20.988 -20.444  1.00  0.00           H  
ATOM    125 3HD2 LEU A   7       4.778  20.075 -19.098  1.00  0.00           H  
ATOM    126  N   ARG A   8       8.784  20.618 -15.890  1.00  0.00           N  
ATOM    127  CA  ARG A   8      10.117  20.264 -15.448  1.00  0.00           C  
ATOM    128  C   ARG A   8      10.141  18.807 -15.000  1.00  0.00           C  
ATOM    129  O   ARG A   8      10.988  18.031 -15.445  1.00  0.00           O  
ATOM    130  CB  ARG A   8      10.588  21.170 -14.322  1.00  0.00           C  
ATOM    131  CG  ARG A   8      12.009  20.877 -13.834  1.00  0.00           C  
ATOM    132  CD  ARG A   8      12.446  21.802 -12.741  1.00  0.00           C  
ATOM    133  NE  ARG A   8      11.682  21.640 -11.514  1.00  0.00           N  
ATOM    134  CZ  ARG A   8      11.877  20.651 -10.620  1.00  0.00           C  
ATOM    135  NH1 ARG A   8      12.799  19.731 -10.835  1.00  0.00           N1+
ATOM    136  NH2 ARG A   8      11.142  20.614  -9.527  1.00  0.00           N  
ATOM    137  H   ARG A   8       8.272  21.353 -15.401  1.00  0.00           H  
ATOM    138  HA  ARG A   8      10.803  20.378 -16.289  1.00  0.00           H  
ATOM    139 1HB  ARG A   8      10.541  22.208 -14.647  1.00  0.00           H  
ATOM    140 2HB  ARG A   8       9.912  21.066 -13.471  1.00  0.00           H  
ATOM    141 1HG  ARG A   8      12.054  19.851 -13.451  1.00  0.00           H  
ATOM    142 2HG  ARG A   8      12.705  20.977 -14.667  1.00  0.00           H  
ATOM    143 1HD  ARG A   8      13.495  21.611 -12.515  1.00  0.00           H  
ATOM    144 2HD  ARG A   8      12.331  22.832 -13.076  1.00  0.00           H  
ATOM    145  HE  ARG A   8      10.957  22.318 -11.310  1.00  0.00           H  
ATOM    146 1HH1 ARG A   8      13.361  19.761 -11.683  1.00  0.00           H  
ATOM    147 2HH1 ARG A   8      12.942  18.983 -10.170  1.00  0.00           H  
ATOM    148 1HH2 ARG A   8      10.427  21.340  -9.375  1.00  0.00           H  
ATOM    149 2HH2 ARG A   8      11.278  19.881  -8.847  1.00  0.00           H  
ATOM    150  N   ALA A   9       9.180  18.422 -14.148  1.00  0.00           N  
ATOM    151  CA  ALA A   9       9.110  17.062 -13.632  1.00  0.00           C  
ATOM    152  C   ALA A   9       8.971  16.050 -14.770  1.00  0.00           C  
ATOM    153  O   ALA A   9       9.572  14.974 -14.722  1.00  0.00           O  
ATOM    154  CB  ALA A   9       7.951  16.943 -12.662  1.00  0.00           C  
ATOM    155  H   ALA A   9       8.489  19.096 -13.818  1.00  0.00           H  
ATOM    156  HA  ALA A   9      10.042  16.854 -13.104  1.00  0.00           H  
ATOM    157 1HB  ALA A   9       7.924  15.940 -12.257  1.00  0.00           H  
ATOM    158 2HB  ALA A   9       8.079  17.660 -11.851  1.00  0.00           H  
ATOM    159 3HB  ALA A   9       7.019  17.156 -13.185  1.00  0.00           H  
ATOM    160  N   LEU A  10       8.212  16.406 -15.807  1.00  0.00           N  
ATOM    161  CA  LEU A  10       8.069  15.549 -16.971  1.00  0.00           C  
ATOM    162  C   LEU A  10       9.379  15.359 -17.689  1.00  0.00           C  
ATOM    163  O   LEU A  10       9.766  14.230 -17.981  1.00  0.00           O  
ATOM    164  CB  LEU A  10       7.078  16.166 -17.933  1.00  0.00           C  
ATOM    165  CG  LEU A  10       5.678  16.053 -17.564  1.00  0.00           C  
ATOM    166  CD1 LEU A  10       4.863  16.914 -18.326  1.00  0.00           C  
ATOM    167  CD2 LEU A  10       5.306  14.728 -17.916  1.00  0.00           C  
ATOM    168  H   LEU A  10       7.715  17.293 -15.781  1.00  0.00           H  
ATOM    169  HA  LEU A  10       7.703  14.582 -16.642  1.00  0.00           H  
ATOM    170 1HB  LEU A  10       7.300  17.219 -18.026  1.00  0.00           H  
ATOM    171 2HB  LEU A  10       7.207  15.702 -18.912  1.00  0.00           H  
ATOM    172  HG  LEU A  10       5.546  16.253 -16.511  1.00  0.00           H  
ATOM    173 1HD1 LEU A  10       3.843  16.745 -18.063  1.00  0.00           H  
ATOM    174 2HD1 LEU A  10       5.113  17.925 -18.148  1.00  0.00           H  
ATOM    175 3HD1 LEU A  10       5.044  16.657 -19.312  1.00  0.00           H  
ATOM    176 1HD2 LEU A  10       4.272  14.542 -17.694  1.00  0.00           H  
ATOM    177 2HD2 LEU A  10       5.473  14.572 -18.988  1.00  0.00           H  
ATOM    178 3HD2 LEU A  10       5.930  14.098 -17.359  1.00  0.00           H  
ATOM    179  N   ASP A  11      10.100  16.448 -17.935  1.00  0.00           N  
ATOM    180  CA  ASP A  11      11.375  16.311 -18.612  1.00  0.00           C  
ATOM    181  C   ASP A  11      12.341  15.475 -17.778  1.00  0.00           C  
ATOM    182  O   ASP A  11      13.072  14.634 -18.318  1.00  0.00           O  
ATOM    183  CB  ASP A  11      11.964  17.680 -18.941  1.00  0.00           C  
ATOM    184  CG  ASP A  11      11.271  18.407 -20.122  1.00  0.00           C  
ATOM    185  OD1 ASP A  11      10.521  17.787 -20.842  1.00  0.00           O  
ATOM    186  OD2 ASP A  11      11.533  19.577 -20.303  1.00  0.00           O1-
ATOM    187  H   ASP A  11       9.752  17.372 -17.671  1.00  0.00           H  
ATOM    188  HA  ASP A  11      11.207  15.791 -19.553  1.00  0.00           H  
ATOM    189 1HB  ASP A  11      11.879  18.316 -18.053  1.00  0.00           H  
ATOM    190 2HB  ASP A  11      13.024  17.575 -19.162  1.00  0.00           H  
ATOM    191  N   ASP A  12      12.319  15.654 -16.449  1.00  0.00           N  
ATOM    192  CA  ASP A  12      13.197  14.850 -15.612  1.00  0.00           C  
ATOM    193  C   ASP A  12      12.820  13.373 -15.722  1.00  0.00           C  
ATOM    194  O   ASP A  12      13.693  12.521 -15.885  1.00  0.00           O  
ATOM    195  CB  ASP A  12      13.121  15.280 -14.135  1.00  0.00           C  
ATOM    196  CG  ASP A  12      13.807  16.640 -13.792  1.00  0.00           C  
ATOM    197  OD1 ASP A  12      14.549  17.151 -14.601  1.00  0.00           O  
ATOM    198  OD2 ASP A  12      13.589  17.131 -12.698  1.00  0.00           O1-
ATOM    199  H   ASP A  12      11.710  16.361 -16.036  1.00  0.00           H  
ATOM    200  HA  ASP A  12      14.222  14.973 -15.962  1.00  0.00           H  
ATOM    201 1HB  ASP A  12      12.071  15.351 -13.850  1.00  0.00           H  
ATOM    202 2HB  ASP A  12      13.567  14.504 -13.516  1.00  0.00           H  
ATOM    203  N   ALA A  13      11.513  13.073 -15.703  1.00  0.00           N  
ATOM    204  CA  ALA A  13      11.045  11.692 -15.800  1.00  0.00           C  
ATOM    205  C   ALA A  13      11.467  11.058 -17.112  1.00  0.00           C  
ATOM    206  O   ALA A  13      11.905   9.907 -17.149  1.00  0.00           O  
ATOM    207  CB  ALA A  13       9.544  11.644 -15.669  1.00  0.00           C  
ATOM    208  H   ALA A  13      10.829  13.818 -15.573  1.00  0.00           H  
ATOM    209  HA  ALA A  13      11.486  11.123 -14.989  1.00  0.00           H  
ATOM    210 1HB  ALA A  13       9.207  10.610 -15.718  1.00  0.00           H  
ATOM    211 2HB  ALA A  13       9.251  12.083 -14.715  1.00  0.00           H  
ATOM    212 3HB  ALA A  13       9.107  12.212 -16.483  1.00  0.00           H  
ATOM    213  N   ILE A  14      11.403  11.834 -18.188  1.00  0.00           N  
ATOM    214  CA  ILE A  14      11.806  11.358 -19.498  1.00  0.00           C  
ATOM    215  C   ILE A  14      13.286  11.014 -19.501  1.00  0.00           C  
ATOM    216  O   ILE A  14      13.672   9.911 -19.899  1.00  0.00           O  
ATOM    217  CB  ILE A  14      11.434  12.426 -20.551  1.00  0.00           C  
ATOM    218  CG1 ILE A  14       9.864  12.465 -20.664  1.00  0.00           C  
ATOM    219  CG2 ILE A  14      12.137  12.224 -21.882  1.00  0.00           C  
ATOM    220  CD1 ILE A  14       9.278  13.656 -21.410  1.00  0.00           C  
ATOM    221  H   ILE A  14      11.029  12.780 -18.095  1.00  0.00           H  
ATOM    222  HA  ILE A  14      11.246  10.453 -19.721  1.00  0.00           H  
ATOM    223  HB  ILE A  14      11.735  13.395 -20.161  1.00  0.00           H  
ATOM    224 1HG1 ILE A  14       9.542  11.562 -21.178  1.00  0.00           H  
ATOM    225 2HG1 ILE A  14       9.451  12.454 -19.661  1.00  0.00           H  
ATOM    226 1HG2 ILE A  14      11.855  13.026 -22.558  1.00  0.00           H  
ATOM    227 2HG2 ILE A  14      13.219  12.243 -21.729  1.00  0.00           H  
ATOM    228 3HG2 ILE A  14      11.860  11.305 -22.306  1.00  0.00           H  
ATOM    229 1HD1 ILE A  14       8.190  13.576 -21.425  1.00  0.00           H  
ATOM    230 2HD1 ILE A  14       9.561  14.581 -20.901  1.00  0.00           H  
ATOM    231 3HD1 ILE A  14       9.654  13.675 -22.427  1.00  0.00           H  
ATOM    232  N   ASN A  15      14.116  11.907 -18.973  1.00  0.00           N  
ATOM    233  CA  ASN A  15      15.547  11.647 -18.927  1.00  0.00           C  
ATOM    234  C   ASN A  15      15.884  10.428 -18.048  1.00  0.00           C  
ATOM    235  O   ASN A  15      16.775   9.626 -18.375  1.00  0.00           O  
ATOM    236  CB  ASN A  15      16.255  12.892 -18.436  1.00  0.00           C  
ATOM    237  CG  ASN A  15      16.262  13.990 -19.480  1.00  0.00           C  
ATOM    238  ND2 ASN A  15      16.460  15.202 -19.036  1.00  0.00           N  
ATOM    239  OD1 ASN A  15      16.088  13.749 -20.680  1.00  0.00           O  
ATOM    240  H   ASN A  15      13.750  12.798 -18.633  1.00  0.00           H  
ATOM    241  HA  ASN A  15      15.886  11.424 -19.939  1.00  0.00           H  
ATOM    242 1HB  ASN A  15      15.748  13.262 -17.541  1.00  0.00           H  
ATOM    243 2HB  ASN A  15      17.279  12.649 -18.161  1.00  0.00           H  
ATOM    244 1HD2 ASN A  15      16.473  15.971 -19.674  1.00  0.00           H  
ATOM    245 2HD2 ASN A  15      16.591  15.361 -18.057  1.00  0.00           H  
ATOM    246  N   LEU A  16      15.161  10.266 -16.934  1.00  0.00           N  
ATOM    247  CA  LEU A  16      15.391   9.133 -16.043  1.00  0.00           C  
ATOM    248  C   LEU A  16      15.028   7.814 -16.704  1.00  0.00           C  
ATOM    249  O   LEU A  16      15.788   6.843 -16.629  1.00  0.00           O  
ATOM    250  CB  LEU A  16      14.553   9.306 -14.782  1.00  0.00           C  
ATOM    251  CG  LEU A  16      14.982  10.389 -13.847  1.00  0.00           C  
ATOM    252  CD1 LEU A  16      13.893  10.609 -12.854  1.00  0.00           C  
ATOM    253  CD2 LEU A  16      16.249   9.959 -13.147  1.00  0.00           C  
ATOM    254  H   LEU A  16      14.451  10.960 -16.688  1.00  0.00           H  
ATOM    255  HA  LEU A  16      16.446   9.112 -15.778  1.00  0.00           H  
ATOM    256 1HB  LEU A  16      13.530   9.522 -15.083  1.00  0.00           H  
ATOM    257 2HB  LEU A  16      14.554   8.369 -14.232  1.00  0.00           H  
ATOM    258  HG  LEU A  16      15.163  11.309 -14.387  1.00  0.00           H  
ATOM    259 1HD1 LEU A  16      14.198  11.388 -12.167  1.00  0.00           H  
ATOM    260 2HD1 LEU A  16      12.992  10.914 -13.360  1.00  0.00           H  
ATOM    261 3HD1 LEU A  16      13.711   9.687 -12.324  1.00  0.00           H  
ATOM    262 1HD2 LEU A  16      16.560  10.738 -12.452  1.00  0.00           H  
ATOM    263 2HD2 LEU A  16      16.063   9.035 -12.599  1.00  0.00           H  
ATOM    264 3HD2 LEU A  16      17.032   9.794 -13.888  1.00  0.00           H  
ATOM    265  N   LEU A  17      13.890   7.792 -17.397  1.00  0.00           N  
ATOM    266  CA  LEU A  17      13.454   6.592 -18.086  1.00  0.00           C  
ATOM    267  C   LEU A  17      14.397   6.242 -19.218  1.00  0.00           C  
ATOM    268  O   LEU A  17      14.746   5.080 -19.394  1.00  0.00           O  
ATOM    269  CB  LEU A  17      12.038   6.792 -18.610  1.00  0.00           C  
ATOM    270  CG  LEU A  17      10.922   6.826 -17.565  1.00  0.00           C  
ATOM    271  CD1 LEU A  17       9.638   7.307 -18.229  1.00  0.00           C  
ATOM    272  CD2 LEU A  17      10.729   5.406 -17.002  1.00  0.00           C  
ATOM    273  H   LEU A  17      13.296   8.623 -17.426  1.00  0.00           H  
ATOM    274  HA  LEU A  17      13.447   5.770 -17.374  1.00  0.00           H  
ATOM    275 1HB  LEU A  17      12.015   7.753 -19.116  1.00  0.00           H  
ATOM    276 2HB  LEU A  17      11.811   6.011 -19.335  1.00  0.00           H  
ATOM    277  HG  LEU A  17      11.183   7.515 -16.761  1.00  0.00           H  
ATOM    278 1HD1 LEU A  17       8.830   7.333 -17.500  1.00  0.00           H  
ATOM    279 2HD1 LEU A  17       9.793   8.309 -18.637  1.00  0.00           H  
ATOM    280 3HD1 LEU A  17       9.391   6.622 -19.019  1.00  0.00           H  
ATOM    281 1HD2 LEU A  17       9.930   5.411 -16.264  1.00  0.00           H  
ATOM    282 2HD2 LEU A  17      10.465   4.730 -17.820  1.00  0.00           H  
ATOM    283 3HD2 LEU A  17      11.655   5.070 -16.535  1.00  0.00           H  
ATOM    284  N   GLN A  18      14.873   7.237 -19.961  1.00  0.00           N  
ATOM    285  CA  GLN A  18      15.786   6.949 -21.058  1.00  0.00           C  
ATOM    286  C   GLN A  18      17.094   6.364 -20.529  1.00  0.00           C  
ATOM    287  O   GLN A  18      17.612   5.376 -21.059  1.00  0.00           O  
ATOM    288  CB  GLN A  18      16.031   8.232 -21.845  1.00  0.00           C  
ATOM    289  CG  GLN A  18      14.817   8.689 -22.627  1.00  0.00           C  
ATOM    290  CD  GLN A  18      14.960  10.080 -23.184  1.00  0.00           C  
ATOM    291  NE2 GLN A  18      14.262  10.348 -24.277  1.00  0.00           N  
ATOM    292  OE1 GLN A  18      15.689  10.916 -22.644  1.00  0.00           O  
ATOM    293  H   GLN A  18      14.566   8.197 -19.795  1.00  0.00           H  
ATOM    294  HA  GLN A  18      15.324   6.217 -21.716  1.00  0.00           H  
ATOM    295 1HB  GLN A  18      16.308   9.033 -21.155  1.00  0.00           H  
ATOM    296 2HB  GLN A  18      16.859   8.088 -22.539  1.00  0.00           H  
ATOM    297 1HG  GLN A  18      14.678   8.006 -23.460  1.00  0.00           H  
ATOM    298 2HG  GLN A  18      13.952   8.657 -21.979  1.00  0.00           H  
ATOM    299 1HE2 GLN A  18      14.315  11.257 -24.692  1.00  0.00           H  
ATOM    300 2HE2 GLN A  18      13.693   9.641 -24.684  1.00  0.00           H  
ATOM    301  N   THR A  19      17.582   6.908 -19.411  1.00  0.00           N  
ATOM    302  CA  THR A  19      18.811   6.425 -18.806  1.00  0.00           C  
ATOM    303  C   THR A  19      18.632   4.969 -18.368  1.00  0.00           C  
ATOM    304  O   THR A  19      19.502   4.115 -18.602  1.00  0.00           O  
ATOM    305  CB  THR A  19      19.192   7.299 -17.593  1.00  0.00           C  
ATOM    306  CG2 THR A  19      20.466   6.773 -16.945  1.00  0.00           C  
ATOM    307  OG1 THR A  19      19.392   8.658 -18.028  1.00  0.00           O  
ATOM    308  H   THR A  19      17.121   7.722 -18.997  1.00  0.00           H  
ATOM    309  HA  THR A  19      19.610   6.469 -19.543  1.00  0.00           H  
ATOM    310  HB  THR A  19      18.381   7.280 -16.865  1.00  0.00           H  
ATOM    311  HG1 THR A  19      18.517   9.042 -18.289  1.00  0.00           H  
ATOM    312 1HG2 THR A  19      20.720   7.398 -16.091  1.00  0.00           H  
ATOM    313 2HG2 THR A  19      20.305   5.747 -16.610  1.00  0.00           H  
ATOM    314 3HG2 THR A  19      21.279   6.797 -17.668  1.00  0.00           H  
ATOM    315  N   LEU A  20      17.487   4.690 -17.746  1.00  0.00           N  
ATOM    316  CA  LEU A  20      17.140   3.373 -17.245  1.00  0.00           C  
ATOM    317  C   LEU A  20      16.979   2.352 -18.369  1.00  0.00           C  
ATOM    318  O   LEU A  20      17.445   1.217 -18.246  1.00  0.00           O  
ATOM    319  CB  LEU A  20      15.907   3.501 -16.369  1.00  0.00           C  
ATOM    320  CG  LEU A  20      15.421   2.281 -15.701  1.00  0.00           C  
ATOM    321  CD1 LEU A  20      16.516   1.675 -14.919  1.00  0.00           C  
ATOM    322  CD2 LEU A  20      14.369   2.709 -14.729  1.00  0.00           C  
ATOM    323  H   LEU A  20      16.823   5.451 -17.581  1.00  0.00           H  
ATOM    324  HA  LEU A  20      17.954   3.039 -16.605  1.00  0.00           H  
ATOM    325 1HB  LEU A  20      16.105   4.251 -15.602  1.00  0.00           H  
ATOM    326 2HB  LEU A  20      15.093   3.873 -16.993  1.00  0.00           H  
ATOM    327  HG  LEU A  20      15.034   1.568 -16.430  1.00  0.00           H  
ATOM    328 1HD1 LEU A  20      16.158   0.808 -14.394  1.00  0.00           H  
ATOM    329 2HD1 LEU A  20      17.332   1.385 -15.579  1.00  0.00           H  
ATOM    330 3HD1 LEU A  20      16.845   2.416 -14.224  1.00  0.00           H  
ATOM    331 1HD2 LEU A  20      14.003   1.848 -14.197  1.00  0.00           H  
ATOM    332 2HD2 LEU A  20      14.811   3.408 -14.024  1.00  0.00           H  
ATOM    333 3HD2 LEU A  20      13.557   3.199 -15.257  1.00  0.00           H  
ATOM    334  N   ILE A  21      16.355   2.750 -19.476  1.00  0.00           N  
ATOM    335  CA  ILE A  21      16.225   1.889 -20.646  1.00  0.00           C  
ATOM    336  C   ILE A  21      17.588   1.496 -21.173  1.00  0.00           C  
ATOM    337  O   ILE A  21      17.862   0.315 -21.393  1.00  0.00           O  
ATOM    338  CB  ILE A  21      15.410   2.609 -21.731  1.00  0.00           C  
ATOM    339  CG1 ILE A  21      13.939   2.709 -21.252  1.00  0.00           C  
ATOM    340  CG2 ILE A  21      15.538   1.960 -23.094  1.00  0.00           C  
ATOM    341  CD1 ILE A  21      13.077   3.668 -22.032  1.00  0.00           C  
ATOM    342  H   ILE A  21      15.957   3.689 -19.511  1.00  0.00           H  
ATOM    343  HA  ILE A  21      15.693   0.982 -20.349  1.00  0.00           H  
ATOM    344  HB  ILE A  21      15.784   3.630 -21.807  1.00  0.00           H  
ATOM    345 1HG1 ILE A  21      13.494   1.719 -21.341  1.00  0.00           H  
ATOM    346 2HG1 ILE A  21      13.930   2.989 -20.208  1.00  0.00           H  
ATOM    347 1HG2 ILE A  21      14.963   2.529 -23.821  1.00  0.00           H  
ATOM    348 2HG2 ILE A  21      16.586   1.940 -23.400  1.00  0.00           H  
ATOM    349 3HG2 ILE A  21      15.162   0.978 -23.051  1.00  0.00           H  
ATOM    350 1HD1 ILE A  21      12.064   3.663 -21.633  1.00  0.00           H  
ATOM    351 2HD1 ILE A  21      13.497   4.660 -21.937  1.00  0.00           H  
ATOM    352 3HD1 ILE A  21      13.057   3.376 -23.076  1.00  0.00           H  
ATOM    353  N   HIS A  22      18.481   2.476 -21.299  1.00  0.00           N  
ATOM    354  CA  HIS A  22      19.812   2.169 -21.788  1.00  0.00           C  
ATOM    355  C   HIS A  22      20.554   1.267 -20.801  1.00  0.00           C  
ATOM    356  O   HIS A  22      21.236   0.328 -21.212  1.00  0.00           O  
ATOM    357  CB  HIS A  22      20.608   3.451 -22.047  1.00  0.00           C  
ATOM    358  CG  HIS A  22      20.088   4.232 -23.227  1.00  0.00           C  
ATOM    359  CD2 HIS A  22      19.634   5.506 -23.328  1.00  0.00           C  
ATOM    360  ND1 HIS A  22      20.006   3.694 -24.495  1.00  0.00           N  
ATOM    361  CE1 HIS A  22      19.515   4.599 -25.323  1.00  0.00           C  
ATOM    362  NE2 HIS A  22      19.284   5.709 -24.642  1.00  0.00           N  
ATOM    363  H   HIS A  22      18.219   3.442 -21.095  1.00  0.00           H  
ATOM    364  HA  HIS A  22      19.734   1.632 -22.731  1.00  0.00           H  
ATOM    365 1HB  HIS A  22      20.556   4.093 -21.164  1.00  0.00           H  
ATOM    366 2HB  HIS A  22      21.654   3.207 -22.220  1.00  0.00           H  
ATOM    367  HD1 HIS A  22      20.257   2.759 -24.761  1.00  0.00           H  
ATOM    368  HD2 HIS A  22      19.517   6.309 -22.601  1.00  0.00           H  
ATOM    369  HE1 HIS A  22      19.371   4.364 -26.377  1.00  0.00           H  
ATOM    370  N   THR A  23      20.380   1.508 -19.497  1.00  0.00           N  
ATOM    371  CA  THR A  23      21.035   0.690 -18.488  1.00  0.00           C  
ATOM    372  C   THR A  23      20.538  -0.756 -18.592  1.00  0.00           C  
ATOM    373  O   THR A  23      21.337  -1.690 -18.644  1.00  0.00           O  
ATOM    374  CB  THR A  23      20.757   1.244 -17.078  1.00  0.00           C  
ATOM    375  CG2 THR A  23      21.426   0.375 -16.014  1.00  0.00           C  
ATOM    376  OG1 THR A  23      21.262   2.592 -16.993  1.00  0.00           O  
ATOM    377  H   THR A  23      19.820   2.306 -19.198  1.00  0.00           H  
ATOM    378  HA  THR A  23      22.109   0.701 -18.669  1.00  0.00           H  
ATOM    379  HB  THR A  23      19.686   1.259 -16.902  1.00  0.00           H  
ATOM    380  HG1 THR A  23      20.802   3.143 -17.674  1.00  0.00           H  
ATOM    381 1HG2 THR A  23      21.220   0.787 -15.041  1.00  0.00           H  
ATOM    382 2HG2 THR A  23      21.034  -0.640 -16.071  1.00  0.00           H  
ATOM    383 3HG2 THR A  23      22.503   0.357 -16.175  1.00  0.00           H  
ATOM    384  N   LEU A  24      19.223  -0.949 -18.690  1.00  0.00           N  
ATOM    385  CA  LEU A  24      18.620  -2.280 -18.808  1.00  0.00           C  
ATOM    386  C   LEU A  24      19.132  -3.052 -20.020  1.00  0.00           C  
ATOM    387  O   LEU A  24      19.427  -4.252 -19.938  1.00  0.00           O  
ATOM    388  CB  LEU A  24      17.092  -2.150 -18.804  1.00  0.00           C  
ATOM    389  CG  LEU A  24      16.283  -3.437 -19.014  1.00  0.00           C  
ATOM    390  CD1 LEU A  24      16.673  -4.424 -18.043  1.00  0.00           C  
ATOM    391  CD2 LEU A  24      14.870  -3.128 -18.781  1.00  0.00           C  
ATOM    392  H   LEU A  24      18.608  -0.139 -18.657  1.00  0.00           H  
ATOM    393  HA  LEU A  24      18.891  -2.845 -17.918  1.00  0.00           H  
ATOM    394 1HB  LEU A  24      16.787  -1.718 -17.848  1.00  0.00           H  
ATOM    395 2HB  LEU A  24      16.810  -1.448 -19.593  1.00  0.00           H  
ATOM    396  HG  LEU A  24      16.432  -3.825 -20.023  1.00  0.00           H  
ATOM    397 1HD1 LEU A  24      16.078  -5.319 -18.164  1.00  0.00           H  
ATOM    398 2HD1 LEU A  24      17.689  -4.635 -18.210  1.00  0.00           H  
ATOM    399 3HD1 LEU A  24      16.542  -4.031 -17.072  1.00  0.00           H  
ATOM    400 1HD2 LEU A  24      14.266  -4.026 -18.898  1.00  0.00           H  
ATOM    401 2HD2 LEU A  24      14.794  -2.764 -17.782  1.00  0.00           H  
ATOM    402 3HD2 LEU A  24      14.549  -2.370 -19.470  1.00  0.00           H  
ATOM    403  N   GLN A  25      19.282  -2.358 -21.137  1.00  0.00           N  
ATOM    404  CA  GLN A  25      19.781  -2.940 -22.372  1.00  0.00           C  
ATOM    405  C   GLN A  25      21.257  -3.394 -22.298  1.00  0.00           C  
ATOM    406  O   GLN A  25      21.699  -4.171 -23.149  1.00  0.00           O  
ATOM    407  CB  GLN A  25      19.602  -1.928 -23.503  1.00  0.00           C  
ATOM    408  CG  GLN A  25      18.146  -1.687 -23.880  1.00  0.00           C  
ATOM    409  CD  GLN A  25      17.952  -0.533 -24.856  1.00  0.00           C  
ATOM    410  NE2 GLN A  25      16.884  -0.601 -25.642  1.00  0.00           N  
ATOM    411  OE1 GLN A  25      18.750   0.413 -24.914  1.00  0.00           O  
ATOM    412  H   GLN A  25      19.003  -1.373 -21.145  1.00  0.00           H  
ATOM    413  HA  GLN A  25      19.174  -3.817 -22.594  1.00  0.00           H  
ATOM    414 1HB  GLN A  25      20.032  -0.974 -23.195  1.00  0.00           H  
ATOM    415 2HB  GLN A  25      20.140  -2.266 -24.385  1.00  0.00           H  
ATOM    416 1HG  GLN A  25      17.766  -2.590 -24.350  1.00  0.00           H  
ATOM    417 2HG  GLN A  25      17.581  -1.484 -22.982  1.00  0.00           H  
ATOM    418 1HE2 GLN A  25      16.698   0.127 -26.301  1.00  0.00           H  
ATOM    419 2HE2 GLN A  25      16.261  -1.381 -25.586  1.00  0.00           H  
ATOM    420  N   GLN A  26      22.035  -2.861 -21.339  1.00  0.00           N  
ATOM    421  CA  GLN A  26      23.460  -3.182 -21.219  1.00  0.00           C  
ATOM    422  C   GLN A  26      23.831  -4.010 -19.976  1.00  0.00           C  
ATOM    423  O   GLN A  26      24.749  -4.835 -20.026  1.00  0.00           O  
ATOM    424  CB  GLN A  26      24.272  -1.884 -21.201  1.00  0.00           C  
ATOM    425  CG  GLN A  26      24.146  -1.038 -22.468  1.00  0.00           C  
ATOM    426  CD  GLN A  26      24.704  -1.732 -23.702  1.00  0.00           C  
ATOM    427  NE2 GLN A  26      23.883  -1.871 -24.739  1.00  0.00           N  
ATOM    428  OE1 GLN A  26      25.870  -2.139 -23.718  1.00  0.00           O  
ATOM    429  H   GLN A  26      21.623  -2.242 -20.646  1.00  0.00           H  
ATOM    430  HA  GLN A  26      23.747  -3.758 -22.095  1.00  0.00           H  
ATOM    431 1HB  GLN A  26      23.932  -1.269 -20.363  1.00  0.00           H  
ATOM    432 2HB  GLN A  26      25.322  -2.112 -21.037  1.00  0.00           H  
ATOM    433 1HG  GLN A  26      23.091  -0.827 -22.642  1.00  0.00           H  
ATOM    434 2HG  GLN A  26      24.690  -0.106 -22.321  1.00  0.00           H  
ATOM    435 1HE2 GLN A  26      24.202  -2.324 -25.573  1.00  0.00           H  
ATOM    436 2HE2 GLN A  26      22.945  -1.530 -24.684  1.00  0.00           H  
ATOM    437  N   SER A  27      23.154  -3.765 -18.858  1.00  0.00           N  
ATOM    438  CA  SER A  27      23.456  -4.436 -17.600  1.00  0.00           C  
ATOM    439  C   SER A  27      22.981  -5.878 -17.602  1.00  0.00           C  
ATOM    440  O   SER A  27      22.092  -6.251 -18.367  1.00  0.00           O  
ATOM    441  CB  SER A  27      22.838  -3.649 -16.431  1.00  0.00           C  
ATOM    442  OG  SER A  27      21.430  -3.622 -16.502  1.00  0.00           O  
ATOM    443  H   SER A  27      22.412  -3.080 -18.870  1.00  0.00           H  
ATOM    444  HA  SER A  27      24.539  -4.439 -17.470  1.00  0.00           H  
ATOM    445 1HB  SER A  27      23.144  -4.100 -15.488  1.00  0.00           H  
ATOM    446 2HB  SER A  27      23.218  -2.627 -16.441  1.00  0.00           H  
ATOM    447  HG  SER A  27      21.231  -3.034 -17.269  1.00  0.00           H  
ATOM    448  N   THR A  28      23.546  -6.675 -16.697  1.00  0.00           N  
ATOM    449  CA  THR A  28      23.128  -8.063 -16.518  1.00  0.00           C  
ATOM    450  C   THR A  28      22.732  -8.354 -15.065  1.00  0.00           C  
ATOM    451  O   THR A  28      22.187  -9.409 -14.753  1.00  0.00           O  
ATOM    452  CB  THR A  28      24.253  -9.017 -16.957  1.00  0.00           C  
ATOM    453  CG2 THR A  28      24.635  -8.749 -18.413  1.00  0.00           C  
ATOM    454  OG1 THR A  28      25.406  -8.815 -16.129  1.00  0.00           O  
ATOM    455  H   THR A  28      24.293  -6.309 -16.130  1.00  0.00           H  
ATOM    456  HA  THR A  28      22.256  -8.248 -17.145  1.00  0.00           H  
ATOM    457  HB  THR A  28      23.914 -10.047 -16.857  1.00  0.00           H  
ATOM    458  HG1 THR A  28      25.231  -9.162 -15.249  1.00  0.00           H  
ATOM    459 1HG2 THR A  28      25.428  -9.432 -18.713  1.00  0.00           H  
ATOM    460 2HG2 THR A  28      23.763  -8.903 -19.050  1.00  0.00           H  
ATOM    461 3HG2 THR A  28      24.986  -7.724 -18.525  1.00  0.00           H  
ATOM    462  N   ASP A  29      23.077  -7.427 -14.175  1.00  0.00           N  
ATOM    463  CA  ASP A  29      22.876  -7.564 -12.734  1.00  0.00           C  
ATOM    464  C   ASP A  29      21.509  -7.054 -12.271  1.00  0.00           C  
ATOM    465  O   ASP A  29      21.244  -5.847 -12.308  1.00  0.00           O  
ATOM    466  CB  ASP A  29      23.973  -6.833 -11.962  1.00  0.00           C  
ATOM    467  CG  ASP A  29      23.886  -7.036 -10.445  1.00  0.00           C  
ATOM    468  OD1 ASP A  29      22.933  -7.648  -9.991  1.00  0.00           O  
ATOM    469  OD2 ASP A  29      24.747  -6.552  -9.757  1.00  0.00           O1-
ATOM    470  H   ASP A  29      23.503  -6.586 -14.518  1.00  0.00           H  
ATOM    471  HA  ASP A  29      22.936  -8.624 -12.484  1.00  0.00           H  
ATOM    472 1HB  ASP A  29      24.948  -7.180 -12.303  1.00  0.00           H  
ATOM    473 2HB  ASP A  29      23.917  -5.762 -12.176  1.00  0.00           H  
ATOM    474  N   GLU A  30      20.654  -7.967 -11.817  1.00  0.00           N  
ATOM    475  CA  GLU A  30      19.305  -7.617 -11.381  1.00  0.00           C  
ATOM    476  C   GLU A  30      19.332  -6.644 -10.192  1.00  0.00           C  
ATOM    477  O   GLU A  30      18.381  -5.888 -10.001  1.00  0.00           O  
ATOM    478  CB  GLU A  30      18.508  -8.867 -10.977  1.00  0.00           C  
ATOM    479  CG  GLU A  30      18.127  -9.842 -12.115  1.00  0.00           C  
ATOM    480  CD  GLU A  30      17.130  -9.303 -13.114  1.00  0.00           C  
ATOM    481  OE1 GLU A  30      16.094  -8.838 -12.712  1.00  0.00           O  
ATOM    482  OE2 GLU A  30      17.413  -9.359 -14.288  1.00  0.00           O1-
ATOM    483  H   GLU A  30      20.954  -8.933 -11.789  1.00  0.00           H  
ATOM    484  HA  GLU A  30      18.794  -7.129 -12.210  1.00  0.00           H  
ATOM    485 1HB  GLU A  30      19.078  -9.429 -10.238  1.00  0.00           H  
ATOM    486 2HB  GLU A  30      17.579  -8.555 -10.495  1.00  0.00           H  
ATOM    487 1HG  GLU A  30      19.039 -10.115 -12.651  1.00  0.00           H  
ATOM    488 2HG  GLU A  30      17.720 -10.749 -11.669  1.00  0.00           H  
ATOM    489  N   GLU A  31      20.375  -6.689  -9.345  1.00  0.00           N  
ATOM    490  CA  GLU A  31      20.382  -5.779  -8.205  1.00  0.00           C  
ATOM    491  C   GLU A  31      20.608  -4.354  -8.671  1.00  0.00           C  
ATOM    492  O   GLU A  31      19.868  -3.448  -8.275  1.00  0.00           O  
ATOM    493  CB  GLU A  31      21.424  -6.147  -7.153  1.00  0.00           C  
ATOM    494  CG  GLU A  31      21.420  -5.179  -5.952  1.00  0.00           C  
ATOM    495  CD  GLU A  31      22.360  -5.554  -4.819  1.00  0.00           C  
ATOM    496  OE1 GLU A  31      22.870  -6.649  -4.806  1.00  0.00           O  
ATOM    497  OE2 GLU A  31      22.577  -4.709  -3.970  1.00  0.00           O1-
ATOM    498  H   GLU A  31      21.185  -7.290  -9.533  1.00  0.00           H  
ATOM    499  HA  GLU A  31      19.403  -5.823  -7.727  1.00  0.00           H  
ATOM    500 1HB  GLU A  31      21.238  -7.156  -6.789  1.00  0.00           H  
ATOM    501 2HB  GLU A  31      22.419  -6.136  -7.605  1.00  0.00           H  
ATOM    502 1HG  GLU A  31      21.697  -4.190  -6.319  1.00  0.00           H  
ATOM    503 2HG  GLU A  31      20.403  -5.111  -5.565  1.00  0.00           H  
ATOM    504  N   GLU A  32      21.613  -4.133  -9.526  1.00  0.00           N  
ATOM    505  CA  GLU A  32      21.831  -2.774 -10.006  1.00  0.00           C  
ATOM    506  C   GLU A  32      20.590  -2.283 -10.692  1.00  0.00           C  
ATOM    507  O   GLU A  32      20.151  -1.152 -10.470  1.00  0.00           O  
ATOM    508  CB  GLU A  32      22.973  -2.641 -11.013  1.00  0.00           C  
ATOM    509  CG  GLU A  32      23.132  -1.176 -11.498  1.00  0.00           C  
ATOM    510  CD  GLU A  32      24.243  -0.930 -12.485  1.00  0.00           C  
ATOM    511  OE1 GLU A  32      24.945  -1.854 -12.832  1.00  0.00           O  
ATOM    512  OE2 GLU A  32      24.374   0.210 -12.909  1.00  0.00           O1-
ATOM    513  H   GLU A  32      22.202  -4.902  -9.833  1.00  0.00           H  
ATOM    514  HA  GLU A  32      22.033  -2.128  -9.151  1.00  0.00           H  
ATOM    515 1HB  GLU A  32      23.908  -2.969 -10.560  1.00  0.00           H  
ATOM    516 2HB  GLU A  32      22.777  -3.279 -11.879  1.00  0.00           H  
ATOM    517 1HG  GLU A  32      22.194  -0.875 -11.962  1.00  0.00           H  
ATOM    518 2HG  GLU A  32      23.287  -0.539 -10.628  1.00  0.00           H  
ATOM    519  N   TRP A  33      19.993  -3.151 -11.502  1.00  0.00           N  
ATOM    520  CA  TRP A  33      18.824  -2.745 -12.231  1.00  0.00           C  
ATOM    521  C   TRP A  33      17.738  -2.299 -11.285  1.00  0.00           C  
ATOM    522  O   TRP A  33      17.243  -1.189 -11.430  1.00  0.00           O  
ATOM    523  CB  TRP A  33      18.302  -3.884 -13.079  1.00  0.00           C  
ATOM    524  CG  TRP A  33      17.083  -3.552 -13.791  1.00  0.00           C  
ATOM    525  CD1 TRP A  33      16.600  -2.321 -14.094  1.00  0.00           C  
ATOM    526  CD2 TRP A  33      16.128  -4.480 -14.269  1.00  0.00           C  
ATOM    527  CE2 TRP A  33      15.124  -3.753 -14.867  1.00  0.00           C  
ATOM    528  CE3 TRP A  33      16.040  -5.858 -14.234  1.00  0.00           C  
ATOM    529  NE1 TRP A  33      15.413  -2.442 -14.741  1.00  0.00           N  
ATOM    530  CZ2 TRP A  33      14.076  -4.345 -15.440  1.00  0.00           C  
ATOM    531  CZ3 TRP A  33      14.953  -6.462 -14.803  1.00  0.00           C  
ATOM    532  CH2 TRP A  33      14.004  -5.734 -15.401  1.00  0.00           C  
ATOM    533  H   TRP A  33      20.384  -4.085 -11.642  1.00  0.00           H  
ATOM    534  HA  TRP A  33      19.091  -1.910 -12.877  1.00  0.00           H  
ATOM    535 1HB  TRP A  33      19.066  -4.181 -13.802  1.00  0.00           H  
ATOM    536 2HB  TRP A  33      18.104  -4.744 -12.445  1.00  0.00           H  
ATOM    537  HD1 TRP A  33      17.086  -1.380 -13.843  1.00  0.00           H  
ATOM    538  HE1 TRP A  33      14.803  -1.692 -15.061  1.00  0.00           H  
ATOM    539  HE3 TRP A  33      16.814  -6.454 -13.754  1.00  0.00           H  
ATOM    540  HZ2 TRP A  33      13.318  -3.763 -15.892  1.00  0.00           H  
ATOM    541  HZ3 TRP A  33      14.884  -7.555 -14.759  1.00  0.00           H  
ATOM    542  HH2 TRP A  33      13.155  -6.247 -15.832  1.00  0.00           H  
ATOM    543  N   ARG A  34      17.413  -3.114 -10.281  1.00  0.00           N  
ATOM    544  CA  ARG A  34      16.356  -2.775  -9.338  1.00  0.00           C  
ATOM    545  C   ARG A  34      16.666  -1.482  -8.594  1.00  0.00           C  
ATOM    546  O   ARG A  34      15.781  -0.663  -8.343  1.00  0.00           O  
ATOM    547  CB  ARG A  34      16.179  -3.925  -8.368  1.00  0.00           C  
ATOM    548  CG  ARG A  34      15.549  -5.129  -9.013  1.00  0.00           C  
ATOM    549  CD  ARG A  34      15.560  -6.350  -8.177  1.00  0.00           C  
ATOM    550  NE  ARG A  34      15.001  -7.485  -8.922  1.00  0.00           N  
ATOM    551  CZ  ARG A  34      14.958  -8.761  -8.498  1.00  0.00           C  
ATOM    552  NH1 ARG A  34      15.436  -9.081  -7.312  1.00  0.00           N1+
ATOM    553  NH2 ARG A  34      14.437  -9.695  -9.276  1.00  0.00           N  
ATOM    554  H   ARG A  34      17.881  -4.017 -10.181  1.00  0.00           H  
ATOM    555  HA  ARG A  34      15.430  -2.649  -9.897  1.00  0.00           H  
ATOM    556 1HB  ARG A  34      17.154  -4.224  -7.976  1.00  0.00           H  
ATOM    557 2HB  ARG A  34      15.558  -3.616  -7.529  1.00  0.00           H  
ATOM    558 1HG  ARG A  34      14.522  -4.878  -9.145  1.00  0.00           H  
ATOM    559 2HG  ARG A  34      16.000  -5.336  -9.982  1.00  0.00           H  
ATOM    560 1HD  ARG A  34      16.590  -6.593  -7.905  1.00  0.00           H  
ATOM    561 2HD  ARG A  34      14.965  -6.196  -7.281  1.00  0.00           H  
ATOM    562  HE  ARG A  34      14.628  -7.298  -9.845  1.00  0.00           H  
ATOM    563 1HH1 ARG A  34      15.836  -8.368  -6.719  1.00  0.00           H  
ATOM    564 2HH1 ARG A  34      15.404 -10.041  -6.998  1.00  0.00           H  
ATOM    565 1HH2 ARG A  34      14.064  -9.457 -10.201  1.00  0.00           H  
ATOM    566 2HH2 ARG A  34      14.403 -10.656  -8.971  1.00  0.00           H  
ATOM    567  N   ARG A  35      17.926  -1.252  -8.250  1.00  0.00           N  
ATOM    568  CA  ARG A  35      18.231  -0.002  -7.579  1.00  0.00           C  
ATOM    569  C   ARG A  35      17.935   1.183  -8.508  1.00  0.00           C  
ATOM    570  O   ARG A  35      17.367   2.197  -8.081  1.00  0.00           O  
ATOM    571  CB  ARG A  35      19.678   0.001  -7.117  1.00  0.00           C  
ATOM    572  CG  ARG A  35      19.954  -0.930  -5.920  1.00  0.00           C  
ATOM    573  CD  ARG A  35      21.382  -0.913  -5.497  1.00  0.00           C  
ATOM    574  NE  ARG A  35      21.630  -1.814  -4.363  1.00  0.00           N  
ATOM    575  CZ  ARG A  35      21.440  -1.502  -3.074  1.00  0.00           C  
ATOM    576  NH1 ARG A  35      21.003  -0.311  -2.714  1.00  0.00           N1+
ATOM    577  NH2 ARG A  35      21.706  -2.422  -2.177  1.00  0.00           N  
ATOM    578  H   ARG A  35      18.659  -1.940  -8.440  1.00  0.00           H  
ATOM    579  HA  ARG A  35      17.595   0.081  -6.700  1.00  0.00           H  
ATOM    580 1HB  ARG A  35      20.317  -0.321  -7.940  1.00  0.00           H  
ATOM    581 2HB  ARG A  35      19.975   1.013  -6.844  1.00  0.00           H  
ATOM    582 1HG  ARG A  35      19.343  -0.620  -5.073  1.00  0.00           H  
ATOM    583 2HG  ARG A  35      19.695  -1.953  -6.195  1.00  0.00           H  
ATOM    584 1HD  ARG A  35      22.003  -1.242  -6.332  1.00  0.00           H  
ATOM    585 2HD  ARG A  35      21.668   0.094  -5.203  1.00  0.00           H  
ATOM    586  HE  ARG A  35      21.971  -2.771  -4.542  1.00  0.00           H  
ATOM    587 1HH1 ARG A  35      20.803   0.385  -3.417  1.00  0.00           H  
ATOM    588 2HH1 ARG A  35      20.868  -0.097  -1.737  1.00  0.00           H  
ATOM    589 1HH2 ARG A  35      22.049  -3.335  -2.512  1.00  0.00           H  
ATOM    590 2HH2 ARG A  35      21.583  -2.237  -1.195  1.00  0.00           H  
ATOM    591  N   ARG A  36      18.263   1.032  -9.794  1.00  0.00           N  
ATOM    592  CA  ARG A  36      18.032   2.088 -10.773  1.00  0.00           C  
ATOM    593  C   ARG A  36      16.529   2.379 -10.956  1.00  0.00           C  
ATOM    594  O   ARG A  36      16.139   3.544 -11.119  1.00  0.00           O  
ATOM    595  CB  ARG A  36      18.657   1.699 -12.109  1.00  0.00           C  
ATOM    596  CG  ARG A  36      20.190   1.547 -12.133  1.00  0.00           C  
ATOM    597  CD  ARG A  36      20.917   2.832 -12.240  1.00  0.00           C  
ATOM    598  NE  ARG A  36      22.371   2.627 -12.390  1.00  0.00           N  
ATOM    599  CZ  ARG A  36      23.291   3.594 -12.390  1.00  0.00           C  
ATOM    600  NH1 ARG A  36      22.958   4.864 -12.245  1.00  0.00           N1+
ATOM    601  NH2 ARG A  36      24.545   3.238 -12.541  1.00  0.00           N  
ATOM    602  H   ARG A  36      18.722   0.169 -10.096  1.00  0.00           H  
ATOM    603  HA  ARG A  36      18.520   2.993 -10.416  1.00  0.00           H  
ATOM    604 1HB  ARG A  36      18.211   0.792 -12.494  1.00  0.00           H  
ATOM    605 2HB  ARG A  36      18.461   2.489 -12.806  1.00  0.00           H  
ATOM    606 1HG  ARG A  36      20.501   1.115 -11.191  1.00  0.00           H  
ATOM    607 2HG  ARG A  36      20.484   0.885 -12.933  1.00  0.00           H  
ATOM    608 1HD  ARG A  36      20.559   3.378 -13.113  1.00  0.00           H  
ATOM    609 2HD  ARG A  36      20.745   3.421 -11.342  1.00  0.00           H  
ATOM    610  HE  ARG A  36      22.738   1.666 -12.518  1.00  0.00           H  
ATOM    611 1HH1 ARG A  36      21.987   5.122 -12.134  1.00  0.00           H  
ATOM    612 2HH1 ARG A  36      23.672   5.577 -12.249  1.00  0.00           H  
ATOM    613 1HH2 ARG A  36      24.748   2.232 -12.659  1.00  0.00           H  
ATOM    614 2HH2 ARG A  36      25.280   3.926 -12.551  1.00  0.00           H  
ATOM    615  N   ILE A  37      15.677   1.339 -10.881  1.00  0.00           N  
ATOM    616  CA  ILE A  37      14.239   1.564 -11.084  1.00  0.00           C  
ATOM    617  C   ILE A  37      13.637   2.236  -9.865  1.00  0.00           C  
ATOM    618  O   ILE A  37      12.774   3.109  -9.994  1.00  0.00           O  
ATOM    619  CB  ILE A  37      13.442   0.262 -11.427  1.00  0.00           C  
ATOM    620  CG1 ILE A  37      12.965  -0.549 -10.197  1.00  0.00           C  
ATOM    621  CG2 ILE A  37      14.324  -0.593 -12.139  1.00  0.00           C  
ATOM    622  CD1 ILE A  37      11.592  -0.173  -9.712  1.00  0.00           C  
ATOM    623  H   ILE A  37      16.057   0.398 -10.754  1.00  0.00           H  
ATOM    624  HA  ILE A  37      14.117   2.245 -11.916  1.00  0.00           H  
ATOM    625  HB  ILE A  37      12.584   0.510 -12.043  1.00  0.00           H  
ATOM    626 1HG1 ILE A  37      12.953  -1.576 -10.457  1.00  0.00           H  
ATOM    627 2HG1 ILE A  37      13.654  -0.445  -9.410  1.00  0.00           H  
ATOM    628 1HG2 ILE A  37      13.848  -1.501 -12.420  1.00  0.00           H  
ATOM    629 2HG2 ILE A  37      14.699  -0.103 -13.005  1.00  0.00           H  
ATOM    630 3HG2 ILE A  37      15.087  -0.799 -11.481  1.00  0.00           H  
ATOM    631 1HD1 ILE A  37      11.326  -0.795  -8.857  1.00  0.00           H  
ATOM    632 2HD1 ILE A  37      11.601   0.869  -9.414  1.00  0.00           H  
ATOM    633 3HD1 ILE A  37      10.869  -0.324 -10.513  1.00  0.00           H  
ATOM    634  N   ARG A  38      14.119   1.876  -8.677  1.00  0.00           N  
ATOM    635  CA  ARG A  38      13.613   2.478  -7.468  1.00  0.00           C  
ATOM    636  C   ARG A  38      13.934   3.961  -7.469  1.00  0.00           C  
ATOM    637  O   ARG A  38      13.099   4.789  -7.083  1.00  0.00           O  
ATOM    638  CB  ARG A  38      14.204   1.771  -6.263  1.00  0.00           C  
ATOM    639  CG  ARG A  38      13.660   0.361  -6.050  1.00  0.00           C  
ATOM    640  CD  ARG A  38      14.365  -0.349  -4.963  1.00  0.00           C  
ATOM    641  NE  ARG A  38      13.838  -1.690  -4.766  1.00  0.00           N  
ATOM    642  CZ  ARG A  38      14.400  -2.627  -3.979  1.00  0.00           C  
ATOM    643  NH1 ARG A  38      15.508  -2.360  -3.324  1.00  0.00           N1+
ATOM    644  NH2 ARG A  38      13.834  -3.816  -3.863  1.00  0.00           N  
ATOM    645  H   ARG A  38      14.828   1.142  -8.616  1.00  0.00           H  
ATOM    646  HA  ARG A  38      12.531   2.354  -7.443  1.00  0.00           H  
ATOM    647 1HB  ARG A  38      15.285   1.688  -6.391  1.00  0.00           H  
ATOM    648 2HB  ARG A  38      14.018   2.350  -5.362  1.00  0.00           H  
ATOM    649 1HG  ARG A  38      12.605   0.419  -5.792  1.00  0.00           H  
ATOM    650 2HG  ARG A  38      13.770  -0.213  -6.964  1.00  0.00           H  
ATOM    651 1HD  ARG A  38      15.422  -0.433  -5.221  1.00  0.00           H  
ATOM    652 2HD  ARG A  38      14.258   0.204  -4.033  1.00  0.00           H  
ATOM    653  HE  ARG A  38      12.984  -1.933  -5.252  1.00  0.00           H  
ATOM    654 1HH1 ARG A  38      15.940  -1.451  -3.413  1.00  0.00           H  
ATOM    655 2HH1 ARG A  38      15.928  -3.064  -2.733  1.00  0.00           H  
ATOM    656 1HH2 ARG A  38      12.980  -4.021  -4.363  1.00  0.00           H  
ATOM    657 2HH2 ARG A  38      14.254  -4.519  -3.271  1.00  0.00           H  
ATOM    658  N   ARG A  39      15.128   4.316  -7.954  1.00  0.00           N  
ATOM    659  CA  ARG A  39      15.511   5.713  -8.030  1.00  0.00           C  
ATOM    660  C   ARG A  39      14.672   6.474  -9.060  1.00  0.00           C  
ATOM    661  O   ARG A  39      14.220   7.597  -8.793  1.00  0.00           O  
ATOM    662  CB  ARG A  39      16.987   5.817  -8.370  1.00  0.00           C  
ATOM    663  CG  ARG A  39      17.914   5.384  -7.238  1.00  0.00           C  
ATOM    664  CD  ARG A  39      19.336   5.357  -7.651  1.00  0.00           C  
ATOM    665  NE  ARG A  39      20.208   4.954  -6.555  1.00  0.00           N  
ATOM    666  CZ  ARG A  39      21.523   4.682  -6.671  1.00  0.00           C  
ATOM    667  NH1 ARG A  39      22.115   4.768  -7.840  1.00  0.00           N1+
ATOM    668  NH2 ARG A  39      22.218   4.331  -5.605  1.00  0.00           N  
ATOM    669  H   ARG A  39      15.796   3.595  -8.239  1.00  0.00           H  
ATOM    670  HA  ARG A  39      15.351   6.164  -7.050  1.00  0.00           H  
ATOM    671 1HB  ARG A  39      17.202   5.182  -9.230  1.00  0.00           H  
ATOM    672 2HB  ARG A  39      17.233   6.841  -8.643  1.00  0.00           H  
ATOM    673 1HG  ARG A  39      17.815   6.079  -6.406  1.00  0.00           H  
ATOM    674 2HG  ARG A  39      17.633   4.387  -6.904  1.00  0.00           H  
ATOM    675 1HD  ARG A  39      19.459   4.640  -8.466  1.00  0.00           H  
ATOM    676 2HD  ARG A  39      19.641   6.346  -7.986  1.00  0.00           H  
ATOM    677  HE  ARG A  39      19.794   4.876  -5.636  1.00  0.00           H  
ATOM    678 1HH1 ARG A  39      21.584   5.037  -8.654  1.00  0.00           H  
ATOM    679 2HH1 ARG A  39      23.100   4.564  -7.924  1.00  0.00           H  
ATOM    680 1HH2 ARG A  39      21.765   4.267  -4.703  1.00  0.00           H  
ATOM    681 2HH2 ARG A  39      23.205   4.130  -5.688  1.00  0.00           H  
ATOM    682  N   ALA A  40      14.414   5.858 -10.226  1.00  0.00           N  
ATOM    683  CA  ALA A  40      13.607   6.520 -11.251  1.00  0.00           C  
ATOM    684  C   ALA A  40      12.180   6.769 -10.761  1.00  0.00           C  
ATOM    685  O   ALA A  40      11.620   7.862 -10.943  1.00  0.00           O  
ATOM    686  CB  ALA A  40      13.572   5.671 -12.513  1.00  0.00           C  
ATOM    687  H   ALA A  40      14.817   4.938 -10.421  1.00  0.00           H  
ATOM    688  HA  ALA A  40      14.065   7.481 -11.473  1.00  0.00           H  
ATOM    689 1HB  ALA A  40      12.991   6.178 -13.282  1.00  0.00           H  
ATOM    690 2HB  ALA A  40      14.591   5.518 -12.867  1.00  0.00           H  
ATOM    691 3HB  ALA A  40      13.116   4.707 -12.287  1.00  0.00           H  
ATOM    692  N   ARG A  41      11.597   5.763 -10.100  1.00  0.00           N  
ATOM    693  CA  ARG A  41      10.235   5.881  -9.603  1.00  0.00           C  
ATOM    694  C   ARG A  41      10.145   6.860  -8.443  1.00  0.00           C  
ATOM    695  O   ARG A  41       9.183   7.622  -8.341  1.00  0.00           O  
ATOM    696  CB  ARG A  41       9.685   4.533  -9.172  1.00  0.00           C  
ATOM    697  CG  ARG A  41       9.382   3.557 -10.296  1.00  0.00           C  
ATOM    698  CD  ARG A  41       8.874   2.290  -9.742  1.00  0.00           C  
ATOM    699  NE  ARG A  41       7.583   2.462  -9.104  1.00  0.00           N  
ATOM    700  CZ  ARG A  41       7.132   1.705  -8.087  1.00  0.00           C  
ATOM    701  NH1 ARG A  41       7.888   0.747  -7.595  1.00  0.00           N1+
ATOM    702  NH2 ARG A  41       5.935   1.934  -7.570  1.00  0.00           N  
ATOM    703  H   ARG A  41      12.099   4.882  -9.969  1.00  0.00           H  
ATOM    704  HA  ARG A  41       9.608   6.252 -10.415  1.00  0.00           H  
ATOM    705 1HB  ARG A  41      10.414   4.050  -8.515  1.00  0.00           H  
ATOM    706 2HB  ARG A  41       8.772   4.679  -8.602  1.00  0.00           H  
ATOM    707 1HG  ARG A  41       8.629   3.982 -10.957  1.00  0.00           H  
ATOM    708 2HG  ARG A  41      10.295   3.354 -10.859  1.00  0.00           H  
ATOM    709 1HD  ARG A  41       8.770   1.552 -10.541  1.00  0.00           H  
ATOM    710 2HD  ARG A  41       9.570   1.926  -8.994  1.00  0.00           H  
ATOM    711  HE  ARG A  41       6.981   3.194  -9.453  1.00  0.00           H  
ATOM    712 1HH1 ARG A  41       8.804   0.578  -7.988  1.00  0.00           H  
ATOM    713 2HH1 ARG A  41       7.561   0.197  -6.814  1.00  0.00           H  
ATOM    714 1HH2 ARG A  41       5.356   2.676  -7.941  1.00  0.00           H  
ATOM    715 2HH2 ARG A  41       5.600   1.372  -6.800  1.00  0.00           H  
ATOM    716  N   SER A  42      11.151   6.860  -7.562  1.00  0.00           N  
ATOM    717  CA  SER A  42      11.137   7.771  -6.430  1.00  0.00           C  
ATOM    718  C   SER A  42      11.258   9.208  -6.916  1.00  0.00           C  
ATOM    719  O   SER A  42      10.506  10.089  -6.504  1.00  0.00           O  
ATOM    720  CB  SER A  42      12.286   7.464  -5.499  1.00  0.00           C  
ATOM    721  OG  SER A  42      12.149   6.186  -4.939  1.00  0.00           O  
ATOM    722  H   SER A  42      11.926   6.202  -7.651  1.00  0.00           H  
ATOM    723  HA  SER A  42      10.199   7.650  -5.897  1.00  0.00           H  
ATOM    724 1HB  SER A  42      13.226   7.523  -6.049  1.00  0.00           H  
ATOM    725 2HB  SER A  42      12.320   8.210  -4.709  1.00  0.00           H  
ATOM    726  HG  SER A  42      12.325   5.561  -5.680  1.00  0.00           H  
ATOM    727  N   SER A  43      12.155   9.433  -7.872  1.00  0.00           N  
ATOM    728  CA  SER A  43      12.392  10.754  -8.427  1.00  0.00           C  
ATOM    729  C   SER A  43      11.140  11.291  -9.103  1.00  0.00           C  
ATOM    730  O   SER A  43      10.790  12.469  -8.968  1.00  0.00           O  
ATOM    731  CB  SER A  43      13.506  10.676  -9.431  1.00  0.00           C  
ATOM    732  OG  SER A  43      14.713  10.311  -8.823  1.00  0.00           O  
ATOM    733  H   SER A  43      12.742   8.668  -8.204  1.00  0.00           H  
ATOM    734  HA  SER A  43      12.674  11.428  -7.618  1.00  0.00           H  
ATOM    735 1HB  SER A  43      13.241   9.936 -10.168  1.00  0.00           H  
ATOM    736 2HB  SER A  43      13.611  11.634  -9.928  1.00  0.00           H  
ATOM    737  HG  SER A  43      14.616   9.353  -8.613  1.00  0.00           H  
ATOM    738  N   SER A  44      10.412  10.400  -9.769  1.00  0.00           N  
ATOM    739  CA  SER A  44       9.226  10.758 -10.514  1.00  0.00           C  
ATOM    740  C   SER A  44       8.031  11.072  -9.611  1.00  0.00           C  
ATOM    741  O   SER A  44       7.000  11.548 -10.100  1.00  0.00           O  
ATOM    742  CB  SER A  44       8.870   9.650 -11.463  1.00  0.00           C  
ATOM    743  OG  SER A  44       9.894   9.452 -12.408  1.00  0.00           O  
ATOM    744  H   SER A  44      10.744   9.436  -9.842  1.00  0.00           H  
ATOM    745  HA  SER A  44       9.453  11.648 -11.101  1.00  0.00           H  
ATOM    746 1HB  SER A  44       8.692   8.729 -10.905  1.00  0.00           H  
ATOM    747 2HB  SER A  44       7.963   9.925 -11.976  1.00  0.00           H  
ATOM    748  HG  SER A  44      10.619   8.988 -11.919  1.00  0.00           H  
ATOM    749  N   ARG A  45       8.175  10.882  -8.287  1.00  0.00           N  
ATOM    750  CA  ARG A  45       7.101  11.206  -7.360  1.00  0.00           C  
ATOM    751  C   ARG A  45       6.777  12.684  -7.473  1.00  0.00           C  
ATOM    752  O   ARG A  45       5.628  13.081  -7.264  1.00  0.00           O  
ATOM    753  CB  ARG A  45       7.493  10.914  -5.916  1.00  0.00           C  
ATOM    754  CG  ARG A  45       7.569   9.449  -5.526  1.00  0.00           C  
ATOM    755  CD  ARG A  45       8.092   9.288  -4.130  1.00  0.00           C  
ATOM    756  NE  ARG A  45       8.161   7.890  -3.720  1.00  0.00           N  
ATOM    757  CZ  ARG A  45       8.744   7.452  -2.586  1.00  0.00           C  
ATOM    758  NH1 ARG A  45       9.302   8.307  -1.757  1.00  0.00           N1+
ATOM    759  NH2 ARG A  45       8.754   6.160  -2.306  1.00  0.00           N  
ATOM    760  H   ARG A  45       9.043  10.510  -7.902  1.00  0.00           H  
ATOM    761  HA  ARG A  45       6.220  10.621  -7.617  1.00  0.00           H  
ATOM    762 1HB  ARG A  45       8.467  11.357  -5.718  1.00  0.00           H  
ATOM    763 2HB  ARG A  45       6.780  11.399  -5.249  1.00  0.00           H  
ATOM    764 1HG  ARG A  45       6.577   9.016  -5.563  1.00  0.00           H  
ATOM    765 2HG  ARG A  45       8.214   8.922  -6.218  1.00  0.00           H  
ATOM    766 1HD  ARG A  45       9.101   9.702  -4.087  1.00  0.00           H  
ATOM    767 2HD  ARG A  45       7.448   9.820  -3.432  1.00  0.00           H  
ATOM    768  HE  ARG A  45       7.746   7.200  -4.330  1.00  0.00           H  
ATOM    769 1HH1 ARG A  45       9.295   9.295  -1.971  1.00  0.00           H  
ATOM    770 2HH1 ARG A  45       9.739   7.976  -0.909  1.00  0.00           H  
ATOM    771 1HH2 ARG A  45       8.327   5.501  -2.942  1.00  0.00           H  
ATOM    772 2HH2 ARG A  45       9.192   5.831  -1.459  1.00  0.00           H  
ATOM    773  N   ASP A  46       7.774  13.514  -7.815  1.00  0.00           N  
ATOM    774  CA  ASP A  46       7.504  14.935  -7.958  1.00  0.00           C  
ATOM    775  C   ASP A  46       6.486  15.182  -9.069  1.00  0.00           C  
ATOM    776  O   ASP A  46       5.703  16.123  -8.987  1.00  0.00           O  
ATOM    777  CB  ASP A  46       8.781  15.743  -8.209  1.00  0.00           C  
ATOM    778  CG  ASP A  46       9.679  15.913  -6.960  1.00  0.00           C  
ATOM    779  OD1 ASP A  46       9.230  15.624  -5.869  1.00  0.00           O  
ATOM    780  OD2 ASP A  46      10.792  16.365  -7.113  1.00  0.00           O1-
ATOM    781  H   ASP A  46       8.712  13.149  -8.011  1.00  0.00           H  
ATOM    782  HA  ASP A  46       7.071  15.295  -7.025  1.00  0.00           H  
ATOM    783 1HB  ASP A  46       9.367  15.240  -8.985  1.00  0.00           H  
ATOM    784 2HB  ASP A  46       8.517  16.728  -8.592  1.00  0.00           H  
ATOM    785  N   PHE A  47       6.494  14.363 -10.133  1.00  0.00           N  
ATOM    786  CA  PHE A  47       5.511  14.536 -11.191  1.00  0.00           C  
ATOM    787  C   PHE A  47       4.143  14.257 -10.640  1.00  0.00           C  
ATOM    788  O   PHE A  47       3.224  15.058 -10.796  1.00  0.00           O  
ATOM    789  CB  PHE A  47       5.753  13.623 -12.394  1.00  0.00           C  
ATOM    790  CG  PHE A  47       4.628  13.696 -13.406  1.00  0.00           C  
ATOM    791  CD1 PHE A  47       4.472  14.784 -14.237  1.00  0.00           C  
ATOM    792  CD2 PHE A  47       3.719  12.642 -13.523  1.00  0.00           C  
ATOM    793  CE1 PHE A  47       3.436  14.809 -15.158  1.00  0.00           C  
ATOM    794  CE2 PHE A  47       2.706  12.670 -14.452  1.00  0.00           C  
ATOM    795  CZ  PHE A  47       2.573  13.752 -15.271  1.00  0.00           C  
ATOM    796  H   PHE A  47       7.117  13.565 -10.171  1.00  0.00           H  
ATOM    797  HA  PHE A  47       5.535  15.572 -11.530  1.00  0.00           H  
ATOM    798 1HB  PHE A  47       6.681  13.898 -12.893  1.00  0.00           H  
ATOM    799 2HB  PHE A  47       5.849  12.592 -12.067  1.00  0.00           H  
ATOM    800  HD1 PHE A  47       5.166  15.625 -14.165  1.00  0.00           H  
ATOM    801  HD2 PHE A  47       3.831  11.774 -12.872  1.00  0.00           H  
ATOM    802  HE1 PHE A  47       3.310  15.667 -15.810  1.00  0.00           H  
ATOM    803  HE2 PHE A  47       2.018  11.829 -14.537  1.00  0.00           H  
ATOM    804  HZ  PHE A  47       1.787  13.776 -15.998  1.00  0.00           H  
ATOM    805  N   ARG A  48       4.008  13.108  -9.974  1.00  0.00           N  
ATOM    806  CA  ARG A  48       2.701  12.730  -9.451  1.00  0.00           C  
ATOM    807  C   ARG A  48       2.155  13.812  -8.530  1.00  0.00           C  
ATOM    808  O   ARG A  48       1.007  14.256  -8.665  1.00  0.00           O  
ATOM    809  CB  ARG A  48       2.767  11.442  -8.629  1.00  0.00           C  
ATOM    810  CG  ARG A  48       1.374  10.966  -8.154  1.00  0.00           C  
ATOM    811  CD  ARG A  48       1.371   9.761  -7.238  1.00  0.00           C  
ATOM    812  NE  ARG A  48       1.937   8.556  -7.824  1.00  0.00           N  
ATOM    813  CZ  ARG A  48       3.121   8.018  -7.455  1.00  0.00           C  
ATOM    814  NH1 ARG A  48       3.846   8.574  -6.514  1.00  0.00           N1+
ATOM    815  NH2 ARG A  48       3.542   6.929  -8.039  1.00  0.00           N  
ATOM    816  H   ARG A  48       4.827  12.510  -9.853  1.00  0.00           H  
ATOM    817  HA  ARG A  48       2.020  12.597 -10.287  1.00  0.00           H  
ATOM    818 1HB  ARG A  48       3.217  10.646  -9.221  1.00  0.00           H  
ATOM    819 2HB  ARG A  48       3.392  11.599  -7.746  1.00  0.00           H  
ATOM    820 1HG  ARG A  48       0.882  11.788  -7.633  1.00  0.00           H  
ATOM    821 2HG  ARG A  48       0.790  10.694  -9.031  1.00  0.00           H  
ATOM    822 1HD  ARG A  48       1.942  10.004  -6.343  1.00  0.00           H  
ATOM    823 2HD  ARG A  48       0.342   9.543  -6.956  1.00  0.00           H  
ATOM    824  HE  ARG A  48       1.384   8.042  -8.549  1.00  0.00           H  
ATOM    825 1HH1 ARG A  48       3.521   9.415  -6.055  1.00  0.00           H  
ATOM    826 2HH1 ARG A  48       4.720   8.149  -6.256  1.00  0.00           H  
ATOM    827 1HH2 ARG A  48       2.963   6.526  -8.791  1.00  0.00           H  
ATOM    828 2HH2 ARG A  48       4.418   6.512  -7.784  1.00  0.00           H  
ATOM    829  N   ASN A  49       3.001  14.252  -7.602  1.00  0.00           N  
ATOM    830  CA  ASN A  49       2.576  15.233  -6.632  1.00  0.00           C  
ATOM    831  C   ASN A  49       2.239  16.546  -7.303  1.00  0.00           C  
ATOM    832  O   ASN A  49       1.211  17.161  -7.004  1.00  0.00           O  
ATOM    833  CB  ASN A  49       3.669  15.440  -5.608  1.00  0.00           C  
ATOM    834  CG  ASN A  49       3.825  14.256  -4.686  1.00  0.00           C  
ATOM    835  ND2 ASN A  49       4.958  14.176  -4.039  1.00  0.00           N  
ATOM    836  OD1 ASN A  49       2.925  13.414  -4.552  1.00  0.00           O  
ATOM    837  H   ASN A  49       3.949  13.876  -7.557  1.00  0.00           H  
ATOM    838  HA  ASN A  49       1.675  14.870  -6.137  1.00  0.00           H  
ATOM    839 1HB  ASN A  49       4.618  15.608  -6.126  1.00  0.00           H  
ATOM    840 2HB  ASN A  49       3.453  16.327  -5.018  1.00  0.00           H  
ATOM    841 1HD2 ASN A  49       5.125  13.418  -3.412  1.00  0.00           H  
ATOM    842 2HD2 ASN A  49       5.660  14.875  -4.177  1.00  0.00           H  
ATOM    843  N   ALA A  50       3.080  16.964  -8.250  1.00  0.00           N  
ATOM    844  CA  ALA A  50       2.842  18.210  -8.937  1.00  0.00           C  
ATOM    845  C   ALA A  50       1.529  18.161  -9.721  1.00  0.00           C  
ATOM    846  O   ALA A  50       0.739  19.105  -9.660  1.00  0.00           O  
ATOM    847  CB  ALA A  50       4.024  18.513  -9.848  1.00  0.00           C  
ATOM    848  H   ALA A  50       3.917  16.437  -8.487  1.00  0.00           H  
ATOM    849  HA  ALA A  50       2.760  18.998  -8.193  1.00  0.00           H  
ATOM    850 1HB  ALA A  50       3.870  19.473 -10.329  1.00  0.00           H  
ATOM    851 2HB  ALA A  50       4.934  18.558  -9.255  1.00  0.00           H  
ATOM    852 3HB  ALA A  50       4.120  17.720 -10.593  1.00  0.00           H  
ATOM    853  N   VAL A  51       1.220  17.036 -10.375  1.00  0.00           N  
ATOM    854  CA  VAL A  51      -0.017  16.951 -11.148  1.00  0.00           C  
ATOM    855  C   VAL A  51      -1.239  17.125 -10.285  1.00  0.00           C  
ATOM    856  O   VAL A  51      -2.184  17.822 -10.665  1.00  0.00           O  
ATOM    857  CB  VAL A  51      -0.162  15.635 -11.905  1.00  0.00           C  
ATOM    858  CG1 VAL A  51      -1.573  15.552 -12.471  1.00  0.00           C  
ATOM    859  CG2 VAL A  51       0.795  15.581 -13.032  1.00  0.00           C  
ATOM    860  H   VAL A  51       1.879  16.255 -10.385  1.00  0.00           H  
ATOM    861  HA  VAL A  51      -0.002  17.741 -11.889  1.00  0.00           H  
ATOM    862  HB  VAL A  51       0.007  14.800 -11.222  1.00  0.00           H  
ATOM    863 1HG1 VAL A  51      -1.693  14.627 -13.007  1.00  0.00           H  
ATOM    864 2HG1 VAL A  51      -2.296  15.590 -11.659  1.00  0.00           H  
ATOM    865 3HG1 VAL A  51      -1.745  16.385 -13.146  1.00  0.00           H  
ATOM    866 1HG2 VAL A  51       0.646  14.644 -13.543  1.00  0.00           H  
ATOM    867 2HG2 VAL A  51       0.606  16.406 -13.717  1.00  0.00           H  
ATOM    868 3HG2 VAL A  51       1.808  15.645 -12.664  1.00  0.00           H  
ATOM    869  N   SER A  52      -1.227  16.517  -9.105  1.00  0.00           N  
ATOM    870  CA  SER A  52      -2.372  16.598  -8.213  1.00  0.00           C  
ATOM    871  C   SER A  52      -2.671  18.039  -7.759  1.00  0.00           C  
ATOM    872  O   SER A  52      -3.760  18.310  -7.248  1.00  0.00           O  
ATOM    873  CB  SER A  52      -2.148  15.728  -6.987  1.00  0.00           C  
ATOM    874  OG  SER A  52      -1.175  16.262  -6.123  1.00  0.00           O  
ATOM    875  H   SER A  52      -0.414  15.950  -8.839  1.00  0.00           H  
ATOM    876  HA  SER A  52      -3.243  16.222  -8.750  1.00  0.00           H  
ATOM    877 1HB  SER A  52      -3.086  15.602  -6.451  1.00  0.00           H  
ATOM    878 2HB  SER A  52      -1.825  14.740  -7.315  1.00  0.00           H  
ATOM    879  HG  SER A  52      -0.417  16.538  -6.681  1.00  0.00           H  
ATOM    880  N   SER A  53      -1.696  18.954  -7.892  1.00  0.00           N  
ATOM    881  CA  SER A  53      -1.869  20.338  -7.477  1.00  0.00           C  
ATOM    882  C   SER A  53      -2.393  21.241  -8.607  1.00  0.00           C  
ATOM    883  O   SER A  53      -2.651  22.436  -8.387  1.00  0.00           O  
ATOM    884  CB  SER A  53      -0.549  20.889  -6.942  1.00  0.00           C  
ATOM    885  OG  SER A  53       0.397  21.059  -7.957  1.00  0.00           O  
ATOM    886  H   SER A  53      -0.815  18.706  -8.341  1.00  0.00           H  
ATOM    887  HA  SER A  53      -2.597  20.355  -6.667  1.00  0.00           H  
ATOM    888 1HB  SER A  53      -0.723  21.836  -6.439  1.00  0.00           H  
ATOM    889 2HB  SER A  53      -0.156  20.194  -6.203  1.00  0.00           H  
ATOM    890  HG  SER A  53       0.349  20.257  -8.514  1.00  0.00           H  
ATOM    891  N   LEU A  54      -2.536  20.700  -9.820  1.00  0.00           N  
ATOM    892  CA  LEU A  54      -2.922  21.531 -10.958  1.00  0.00           C  
ATOM    893  C   LEU A  54      -4.413  21.810 -11.014  1.00  0.00           C  
ATOM    894  O   LEU A  54      -5.237  20.938 -10.729  1.00  0.00           O  
ATOM    895  CB  LEU A  54      -2.558  20.843 -12.260  1.00  0.00           C  
ATOM    896  CG  LEU A  54      -1.152  20.540 -12.467  1.00  0.00           C  
ATOM    897  CD1 LEU A  54      -1.070  19.763 -13.787  1.00  0.00           C  
ATOM    898  CD2 LEU A  54      -0.343  21.845 -12.424  1.00  0.00           C  
ATOM    899  H   LEU A  54      -2.348  19.708  -9.968  1.00  0.00           H  
ATOM    900  HA  LEU A  54      -2.390  22.478 -10.888  1.00  0.00           H  
ATOM    901 1HB  LEU A  54      -3.113  19.906 -12.329  1.00  0.00           H  
ATOM    902 2HB  LEU A  54      -2.858  21.494 -13.071  1.00  0.00           H  
ATOM    903  HG  LEU A  54      -0.799  19.895 -11.674  1.00  0.00           H  
ATOM    904 1HD1 LEU A  54      -0.091  19.459 -14.004  1.00  0.00           H  
ATOM    905 2HD1 LEU A  54      -1.689  18.873 -13.699  1.00  0.00           H  
ATOM    906 3HD1 LEU A  54      -1.439  20.390 -14.594  1.00  0.00           H  
ATOM    907 1HD2 LEU A  54       0.700  21.659 -12.559  1.00  0.00           H  
ATOM    908 2HD2 LEU A  54      -0.684  22.509 -13.191  1.00  0.00           H  
ATOM    909 3HD2 LEU A  54      -0.490  22.311 -11.453  1.00  0.00           H  
ATOM    910  N   ASN A  55      -4.782  23.002 -11.493  1.00  0.00           N  
ATOM    911  CA  ASN A  55      -6.196  23.365 -11.642  1.00  0.00           C  
ATOM    912  C   ASN A  55      -6.810  22.771 -12.916  1.00  0.00           C  
ATOM    913  O   ASN A  55      -7.199  23.488 -13.838  1.00  0.00           O  
ATOM    914  CB  ASN A  55      -6.345  24.878 -11.628  1.00  0.00           C  
ATOM    915  CG  ASN A  55      -7.781  25.355 -11.473  1.00  0.00           C  
ATOM    916  ND2 ASN A  55      -8.043  26.563 -11.916  1.00  0.00           N  
ATOM    917  OD1 ASN A  55      -8.644  24.640 -10.950  1.00  0.00           O  
ATOM    918  H   ASN A  55      -4.074  23.680 -11.731  1.00  0.00           H  
ATOM    919  HA  ASN A  55      -6.748  22.950 -10.796  1.00  0.00           H  
ATOM    920 1HB  ASN A  55      -5.751  25.289 -10.812  1.00  0.00           H  
ATOM    921 2HB  ASN A  55      -5.946  25.285 -12.557  1.00  0.00           H  
ATOM    922 1HD2 ASN A  55      -8.970  26.933 -11.839  1.00  0.00           H  
ATOM    923 2HD2 ASN A  55      -7.318  27.111 -12.331  1.00  0.00           H  
ATOM    924  N   LEU A  56      -6.848  21.451 -12.949  1.00  0.00           N  
ATOM    925  CA  LEU A  56      -7.368  20.653 -14.050  1.00  0.00           C  
ATOM    926  C   LEU A  56      -8.582  19.863 -13.610  1.00  0.00           C  
ATOM    927  O   LEU A  56      -8.833  19.715 -12.413  1.00  0.00           O  
ATOM    928  CB  LEU A  56      -6.330  19.670 -14.591  1.00  0.00           C  
ATOM    929  CG  LEU A  56      -5.033  20.209 -15.090  1.00  0.00           C  
ATOM    930  CD1 LEU A  56      -4.155  19.016 -15.509  1.00  0.00           C  
ATOM    931  CD2 LEU A  56      -5.294  21.157 -16.230  1.00  0.00           C  
ATOM    932  H   LEU A  56      -6.484  20.981 -12.124  1.00  0.00           H  
ATOM    933  HA  LEU A  56      -7.670  21.321 -14.856  1.00  0.00           H  
ATOM    934 1HB  LEU A  56      -6.109  18.947 -13.819  1.00  0.00           H  
ATOM    935 2HB  LEU A  56      -6.776  19.155 -15.414  1.00  0.00           H  
ATOM    936  HG  LEU A  56      -4.535  20.736 -14.309  1.00  0.00           H  
ATOM    937 1HD1 LEU A  56      -3.197  19.373 -15.878  1.00  0.00           H  
ATOM    938 2HD1 LEU A  56      -3.997  18.360 -14.651  1.00  0.00           H  
ATOM    939 3HD1 LEU A  56      -4.658  18.459 -16.298  1.00  0.00           H  
ATOM    940 1HD2 LEU A  56      -4.351  21.550 -16.606  1.00  0.00           H  
ATOM    941 2HD2 LEU A  56      -5.817  20.627 -17.023  1.00  0.00           H  
ATOM    942 3HD2 LEU A  56      -5.918  21.982 -15.881  1.00  0.00           H  
ATOM    943  N   SER A  57      -9.354  19.352 -14.559  1.00  0.00           N  
ATOM    944  CA  SER A  57     -10.430  18.468 -14.145  1.00  0.00           C  
ATOM    945  C   SER A  57      -9.802  17.301 -13.449  1.00  0.00           C  
ATOM    946  O   SER A  57      -8.751  16.820 -13.882  1.00  0.00           O  
ATOM    947  CB  SER A  57     -11.256  17.928 -15.294  1.00  0.00           C  
ATOM    948  OG  SER A  57     -12.152  16.918 -14.824  1.00  0.00           O  
ATOM    949  H   SER A  57      -9.136  19.495 -15.548  1.00  0.00           H  
ATOM    950  HA  SER A  57     -11.082  18.994 -13.446  1.00  0.00           H  
ATOM    951 1HB  SER A  57     -11.817  18.734 -15.763  1.00  0.00           H  
ATOM    952 2HB  SER A  57     -10.600  17.512 -16.041  1.00  0.00           H  
ATOM    953  HG  SER A  57     -12.815  17.382 -14.300  1.00  0.00           H  
ATOM    954  N   ARG A  58     -10.468  16.776 -12.438  1.00  0.00           N  
ATOM    955  CA  ARG A  58      -9.946  15.604 -11.761  1.00  0.00           C  
ATOM    956  C   ARG A  58      -9.666  14.492 -12.774  1.00  0.00           C  
ATOM    957  O   ARG A  58      -8.729  13.716 -12.609  1.00  0.00           O  
ATOM    958  CB  ARG A  58     -10.921  15.118 -10.698  1.00  0.00           C  
ATOM    959  CG  ARG A  58     -10.464  13.897  -9.919  1.00  0.00           C  
ATOM    960  CD  ARG A  58      -9.221  14.166  -9.135  1.00  0.00           C  
ATOM    961  NE  ARG A  58      -8.862  13.048  -8.276  1.00  0.00           N  
ATOM    962  CZ  ARG A  58      -7.721  12.955  -7.556  1.00  0.00           C  
ATOM    963  NH1 ARG A  58      -6.818  13.915  -7.595  1.00  0.00           N1+
ATOM    964  NH2 ARG A  58      -7.510  11.889  -6.799  1.00  0.00           N  
ATOM    965  H   ARG A  58     -11.324  17.206 -12.121  1.00  0.00           H  
ATOM    966  HA  ARG A  58      -9.011  15.875 -11.269  1.00  0.00           H  
ATOM    967 1HB  ARG A  58     -11.105  15.917  -9.983  1.00  0.00           H  
ATOM    968 2HB  ARG A  58     -11.873  14.869 -11.168  1.00  0.00           H  
ATOM    969 1HG  ARG A  58     -11.247  13.580  -9.233  1.00  0.00           H  
ATOM    970 2HG  ARG A  58     -10.254  13.102 -10.623  1.00  0.00           H  
ATOM    971 1HD  ARG A  58      -8.401  14.328  -9.831  1.00  0.00           H  
ATOM    972 2HD  ARG A  58      -9.350  15.053  -8.514  1.00  0.00           H  
ATOM    973  HE  ARG A  58      -9.520  12.285  -8.209  1.00  0.00           H  
ATOM    974 1HH1 ARG A  58      -6.962  14.755  -8.179  1.00  0.00           H  
ATOM    975 2HH1 ARG A  58      -5.979  13.830  -7.048  1.00  0.00           H  
ATOM    976 1HH2 ARG A  58      -8.201  11.151  -6.764  1.00  0.00           H  
ATOM    977 2HH2 ARG A  58      -6.663  11.816  -6.257  1.00  0.00           H  
ATOM    978  N   ARG A  59     -10.467  14.400 -13.842  1.00  0.00           N  
ATOM    979  CA  ARG A  59     -10.235  13.338 -14.813  1.00  0.00           C  
ATOM    980  C   ARG A  59      -8.874  13.500 -15.516  1.00  0.00           C  
ATOM    981  O   ARG A  59      -8.234  12.510 -15.881  1.00  0.00           O  
ATOM    982  CB  ARG A  59     -11.347  13.312 -15.850  1.00  0.00           C  
ATOM    983  CG  ARG A  59     -12.695  12.829 -15.323  1.00  0.00           C  
ATOM    984  CD  ARG A  59     -13.755  12.878 -16.374  1.00  0.00           C  
ATOM    985  NE  ARG A  59     -15.041  12.411 -15.871  1.00  0.00           N  
ATOM    986  CZ  ARG A  59     -16.207  12.481 -16.550  1.00  0.00           C  
ATOM    987  NH1 ARG A  59     -16.238  12.999 -17.758  1.00  0.00           N1+
ATOM    988  NH2 ARG A  59     -17.318  12.027 -15.998  1.00  0.00           N  
ATOM    989  H   ARG A  59     -11.198  15.100 -14.008  1.00  0.00           H  
ATOM    990  HA  ARG A  59     -10.238  12.386 -14.283  1.00  0.00           H  
ATOM    991 1HB  ARG A  59     -11.489  14.317 -16.248  1.00  0.00           H  
ATOM    992 2HB  ARG A  59     -11.059  12.668 -16.679  1.00  0.00           H  
ATOM    993 1HG  ARG A  59     -12.603  11.801 -14.973  1.00  0.00           H  
ATOM    994 2HG  ARG A  59     -13.005  13.467 -14.495  1.00  0.00           H  
ATOM    995 1HD  ARG A  59     -13.874  13.905 -16.716  1.00  0.00           H  
ATOM    996 2HD  ARG A  59     -13.466  12.246 -17.213  1.00  0.00           H  
ATOM    997  HE  ARG A  59     -15.063  12.005 -14.945  1.00  0.00           H  
ATOM    998 1HH1 ARG A  59     -15.389  13.346 -18.181  1.00  0.00           H  
ATOM    999 2HH1 ARG A  59     -17.112  13.051 -18.262  1.00  0.00           H  
ATOM   1000 1HH2 ARG A  59     -17.294  11.628 -15.068  1.00  0.00           H  
ATOM   1001 2HH2 ARG A  59     -18.191  12.080 -16.501  1.00  0.00           H  
ATOM   1002  N   GLN A  60      -8.450  14.750 -15.733  1.00  0.00           N  
ATOM   1003  CA  GLN A  60      -7.199  15.065 -16.420  1.00  0.00           C  
ATOM   1004  C   GLN A  60      -6.041  14.771 -15.477  1.00  0.00           C  
ATOM   1005  O   GLN A  60      -4.997  14.236 -15.868  1.00  0.00           O  
ATOM   1006  CB  GLN A  60      -7.206  16.537 -16.839  1.00  0.00           C  
ATOM   1007  CG  GLN A  60      -8.259  16.877 -17.905  1.00  0.00           C  
ATOM   1008  CD  GLN A  60      -8.447  18.395 -18.211  1.00  0.00           C  
ATOM   1009  NE2 GLN A  60      -8.604  18.679 -19.499  1.00  0.00           N  
ATOM   1010  OE1 GLN A  60      -8.492  19.292 -17.340  1.00  0.00           O  
ATOM   1011  H   GLN A  60      -8.984  15.522 -15.352  1.00  0.00           H  
ATOM   1012  HA  GLN A  60      -7.105  14.432 -17.301  1.00  0.00           H  
ATOM   1013 1HB  GLN A  60      -7.419  17.133 -15.973  1.00  0.00           H  
ATOM   1014 2HB  GLN A  60      -6.227  16.824 -17.210  1.00  0.00           H  
ATOM   1015 1HG  GLN A  60      -7.986  16.394 -18.833  1.00  0.00           H  
ATOM   1016 2HG  GLN A  60      -9.212  16.478 -17.571  1.00  0.00           H  
ATOM   1017 1HE2 GLN A  60      -8.770  19.626 -19.789  1.00  0.00           H  
ATOM   1018 2HE2 GLN A  60      -8.580  17.946 -20.182  1.00  0.00           H  
ATOM   1019  N   GLN A  61      -6.244  15.084 -14.193  1.00  0.00           N  
ATOM   1020  CA  GLN A  61      -5.192  14.833 -13.220  1.00  0.00           C  
ATOM   1021  C   GLN A  61      -4.959  13.326 -13.116  1.00  0.00           C  
ATOM   1022  O   GLN A  61      -3.816  12.852 -13.119  1.00  0.00           O  
ATOM   1023  CB  GLN A  61      -5.590  15.344 -11.829  1.00  0.00           C  
ATOM   1024  CG  GLN A  61      -5.690  16.832 -11.619  1.00  0.00           C  
ATOM   1025  CD  GLN A  61      -6.134  17.118 -10.159  1.00  0.00           C  
ATOM   1026  NE2 GLN A  61      -5.869  18.315  -9.651  1.00  0.00           N  
ATOM   1027  OE1 GLN A  61      -6.717  16.225  -9.506  1.00  0.00           O  
ATOM   1028  H   GLN A  61      -7.124  15.526 -13.918  1.00  0.00           H  
ATOM   1029  HA  GLN A  61      -4.275  15.315 -13.555  1.00  0.00           H  
ATOM   1030 1HB  GLN A  61      -6.556  14.916 -11.567  1.00  0.00           H  
ATOM   1031 2HB  GLN A  61      -4.897  14.997 -11.108  1.00  0.00           H  
ATOM   1032 1HG  GLN A  61      -4.720  17.310 -11.797  1.00  0.00           H  
ATOM   1033 2HG  GLN A  61      -6.451  17.229 -12.292  1.00  0.00           H  
ATOM   1034 1HE2 GLN A  61      -6.137  18.539  -8.713  1.00  0.00           H  
ATOM   1035 2HE2 GLN A  61      -5.393  19.025 -10.203  1.00  0.00           H  
ATOM   1036  N   LEU A  62      -6.062  12.569 -13.083  1.00  0.00           N  
ATOM   1037  CA  LEU A  62      -5.996  11.125 -12.984  1.00  0.00           C  
ATOM   1038  C   LEU A  62      -5.404  10.498 -14.227  1.00  0.00           C  
ATOM   1039  O   LEU A  62      -4.633   9.548 -14.112  1.00  0.00           O  
ATOM   1040  CB  LEU A  62      -7.375  10.552 -12.688  1.00  0.00           C  
ATOM   1041  CG  LEU A  62      -7.900  10.879 -11.290  1.00  0.00           C  
ATOM   1042  CD1 LEU A  62      -9.332  10.412 -11.170  1.00  0.00           C  
ATOM   1043  CD2 LEU A  62      -7.006  10.216 -10.261  1.00  0.00           C  
ATOM   1044  H   LEU A  62      -6.980  13.017 -13.087  1.00  0.00           H  
ATOM   1045  HA  LEU A  62      -5.349  10.879 -12.144  1.00  0.00           H  
ATOM   1046 1HB  LEU A  62      -8.079  10.959 -13.414  1.00  0.00           H  
ATOM   1047 2HB  LEU A  62      -7.342   9.469 -12.801  1.00  0.00           H  
ATOM   1048  HG  LEU A  62      -7.878  11.952 -11.132  1.00  0.00           H  
ATOM   1049 1HD1 LEU A  62      -9.712  10.649 -10.180  1.00  0.00           H  
ATOM   1050 2HD1 LEU A  62      -9.938  10.919 -11.925  1.00  0.00           H  
ATOM   1051 3HD1 LEU A  62      -9.378   9.337 -11.329  1.00  0.00           H  
ATOM   1052 1HD2 LEU A  62      -7.366  10.445  -9.268  1.00  0.00           H  
ATOM   1053 2HD2 LEU A  62      -7.019   9.136 -10.411  1.00  0.00           H  
ATOM   1054 3HD2 LEU A  62      -5.988  10.586 -10.374  1.00  0.00           H  
ATOM   1055  N   TYR A  63      -5.713  11.042 -15.411  1.00  0.00           N  
ATOM   1056  CA  TYR A  63      -5.136  10.544 -16.655  1.00  0.00           C  
ATOM   1057  C   TYR A  63      -3.623  10.555 -16.581  1.00  0.00           C  
ATOM   1058  O   TYR A  63      -2.961   9.529 -16.813  1.00  0.00           O  
ATOM   1059  CB  TYR A  63      -5.599  11.431 -17.823  1.00  0.00           C  
ATOM   1060  CG  TYR A  63      -4.893  11.215 -19.147  1.00  0.00           C  
ATOM   1061  CD1 TYR A  63      -5.222  10.168 -19.981  1.00  0.00           C  
ATOM   1062  CD2 TYR A  63      -3.897  12.118 -19.522  1.00  0.00           C  
ATOM   1063  CE1 TYR A  63      -4.553  10.021 -21.186  1.00  0.00           C  
ATOM   1064  CE2 TYR A  63      -3.231  11.975 -20.712  1.00  0.00           C  
ATOM   1065  CZ  TYR A  63      -3.553  10.930 -21.547  1.00  0.00           C  
ATOM   1066  OH  TYR A  63      -2.891  10.774 -22.743  1.00  0.00           O  
ATOM   1067  H   TYR A  63      -6.392  11.802 -15.462  1.00  0.00           H  
ATOM   1068  HA  TYR A  63      -5.468   9.519 -16.812  1.00  0.00           H  
ATOM   1069 1HB  TYR A  63      -6.668  11.284 -17.980  1.00  0.00           H  
ATOM   1070 2HB  TYR A  63      -5.466  12.469 -17.553  1.00  0.00           H  
ATOM   1071  HD1 TYR A  63      -6.001   9.463 -19.695  1.00  0.00           H  
ATOM   1072  HD2 TYR A  63      -3.648  12.940 -18.867  1.00  0.00           H  
ATOM   1073  HE1 TYR A  63      -4.805   9.194 -21.850  1.00  0.00           H  
ATOM   1074  HE2 TYR A  63      -2.453  12.687 -20.993  1.00  0.00           H  
ATOM   1075  HH  TYR A  63      -3.248  10.011 -23.206  1.00  0.00           H  
ATOM   1076  N   LEU A  64      -3.085  11.715 -16.220  1.00  0.00           N  
ATOM   1077  CA  LEU A  64      -1.652  11.908 -16.141  1.00  0.00           C  
ATOM   1078  C   LEU A  64      -0.960  11.038 -15.096  1.00  0.00           C  
ATOM   1079  O   LEU A  64       0.087  10.443 -15.361  1.00  0.00           O  
ATOM   1080  CB  LEU A  64      -1.409  13.376 -15.810  1.00  0.00           C  
ATOM   1081  CG  LEU A  64      -1.693  14.356 -16.901  1.00  0.00           C  
ATOM   1082  CD1 LEU A  64      -1.627  15.788 -16.339  1.00  0.00           C  
ATOM   1083  CD2 LEU A  64      -0.669  14.119 -17.968  1.00  0.00           C  
ATOM   1084  H   LEU A  64      -3.704  12.507 -16.020  1.00  0.00           H  
ATOM   1085  HA  LEU A  64      -1.229  11.679 -17.119  1.00  0.00           H  
ATOM   1086 1HB  LEU A  64      -2.072  13.630 -14.991  1.00  0.00           H  
ATOM   1087 2HB  LEU A  64      -0.396  13.501 -15.477  1.00  0.00           H  
ATOM   1088  HG  LEU A  64      -2.689  14.199 -17.295  1.00  0.00           H  
ATOM   1089 1HD1 LEU A  64      -1.820  16.510 -17.130  1.00  0.00           H  
ATOM   1090 2HD1 LEU A  64      -2.383  15.897 -15.560  1.00  0.00           H  
ATOM   1091 3HD1 LEU A  64      -0.647  15.966 -15.916  1.00  0.00           H  
ATOM   1092 1HD2 LEU A  64      -0.793  14.777 -18.792  1.00  0.00           H  
ATOM   1093 2HD2 LEU A  64       0.297  14.280 -17.537  1.00  0.00           H  
ATOM   1094 3HD2 LEU A  64      -0.750  13.093 -18.325  1.00  0.00           H  
ATOM   1095  N   MET A  65      -1.560  10.919 -13.919  1.00  0.00           N  
ATOM   1096  CA  MET A  65      -0.944  10.138 -12.857  1.00  0.00           C  
ATOM   1097  C   MET A  65      -1.103   8.629 -13.043  1.00  0.00           C  
ATOM   1098  O   MET A  65      -0.143   7.869 -12.869  1.00  0.00           O  
ATOM   1099  CB  MET A  65      -1.542  10.582 -11.534  1.00  0.00           C  
ATOM   1100  CG  MET A  65      -1.125  11.980 -11.130  1.00  0.00           C  
ATOM   1101  SD  MET A  65      -1.662  12.455  -9.483  1.00  0.00           S  
ATOM   1102  CE  MET A  65      -3.360  12.829  -9.819  1.00  0.00           C  
ATOM   1103  H   MET A  65      -2.432  11.423 -13.739  1.00  0.00           H  
ATOM   1104  HA  MET A  65       0.123  10.357 -12.852  1.00  0.00           H  
ATOM   1105 1HB  MET A  65      -2.631  10.568 -11.609  1.00  0.00           H  
ATOM   1106 2HB  MET A  65      -1.251   9.886 -10.745  1.00  0.00           H  
ATOM   1107 1HG  MET A  65      -0.051  12.082 -11.192  1.00  0.00           H  
ATOM   1108 2HG  MET A  65      -1.566  12.666 -11.834  1.00  0.00           H  
ATOM   1109 1HE  MET A  65      -3.858  13.156  -8.909  1.00  0.00           H  
ATOM   1110 2HE  MET A  65      -3.378  13.608 -10.548  1.00  0.00           H  
ATOM   1111 3HE  MET A  65      -3.859  11.948 -10.219  1.00  0.00           H  
ATOM   1112  N   THR A  66      -2.307   8.204 -13.433  1.00  0.00           N  
ATOM   1113  CA  THR A  66      -2.650   6.797 -13.564  1.00  0.00           C  
ATOM   1114  C   THR A  66      -1.853   6.127 -14.643  1.00  0.00           C  
ATOM   1115  O   THR A  66      -1.379   5.004 -14.465  1.00  0.00           O  
ATOM   1116  CB  THR A  66      -4.129   6.597 -13.904  1.00  0.00           C  
ATOM   1117  CG2 THR A  66      -4.431   5.119 -14.036  1.00  0.00           C  
ATOM   1118  OG1 THR A  66      -4.935   7.167 -12.873  1.00  0.00           O  
ATOM   1119  H   THR A  66      -3.046   8.876 -13.616  1.00  0.00           H  
ATOM   1120  HA  THR A  66      -2.434   6.302 -12.617  1.00  0.00           H  
ATOM   1121  HB  THR A  66      -4.358   7.095 -14.848  1.00  0.00           H  
ATOM   1122  HG1 THR A  66      -4.892   8.141 -12.978  1.00  0.00           H  
ATOM   1123 1HG2 THR A  66      -5.484   4.984 -14.279  1.00  0.00           H  
ATOM   1124 2HG2 THR A  66      -3.815   4.696 -14.831  1.00  0.00           H  
ATOM   1125 3HG2 THR A  66      -4.207   4.616 -13.097  1.00  0.00           H  
ATOM   1126  N   THR A  67      -1.705   6.801 -15.776  1.00  0.00           N  
ATOM   1127  CA  THR A  67      -1.000   6.206 -16.880  1.00  0.00           C  
ATOM   1128  C   THR A  67       0.422   5.822 -16.469  1.00  0.00           C  
ATOM   1129  O   THR A  67       0.878   4.700 -16.723  1.00  0.00           O  
ATOM   1130  CB  THR A  67      -0.983   7.190 -18.056  1.00  0.00           C  
ATOM   1131  CG2 THR A  67      -0.225   6.620 -19.190  1.00  0.00           C  
ATOM   1132  OG1 THR A  67      -2.326   7.470 -18.467  1.00  0.00           O  
ATOM   1133  H   THR A  67      -2.113   7.733 -15.895  1.00  0.00           H  
ATOM   1134  HA  THR A  67      -1.526   5.301 -17.185  1.00  0.00           H  
ATOM   1135  HB  THR A  67      -0.517   8.125 -17.738  1.00  0.00           H  
ATOM   1136  HG1 THR A  67      -2.713   8.129 -17.847  1.00  0.00           H  
ATOM   1137 1HG2 THR A  67      -0.227   7.333 -20.011  1.00  0.00           H  
ATOM   1138 2HG2 THR A  67       0.800   6.420 -18.879  1.00  0.00           H  
ATOM   1139 3HG2 THR A  67      -0.686   5.691 -19.521  1.00  0.00           H  
ATOM   1140  N   TRP A  68       1.117   6.726 -15.787  1.00  0.00           N  
ATOM   1141  CA  TRP A  68       2.483   6.438 -15.389  1.00  0.00           C  
ATOM   1142  C   TRP A  68       2.530   5.338 -14.342  1.00  0.00           C  
ATOM   1143  O   TRP A  68       3.339   4.410 -14.448  1.00  0.00           O  
ATOM   1144  CB  TRP A  68       3.126   7.678 -14.816  1.00  0.00           C  
ATOM   1145  CG  TRP A  68       3.360   8.732 -15.788  1.00  0.00           C  
ATOM   1146  CD1 TRP A  68       2.679   8.993 -16.941  1.00  0.00           C  
ATOM   1147  CD2 TRP A  68       4.391   9.692 -15.708  1.00  0.00           C  
ATOM   1148  CE2 TRP A  68       4.286  10.495 -16.809  1.00  0.00           C  
ATOM   1149  CE3 TRP A  68       5.385   9.925 -14.794  1.00  0.00           C  
ATOM   1150  NE1 TRP A  68       3.224  10.060 -17.559  1.00  0.00           N  
ATOM   1151  CZ2 TRP A  68       5.138  11.507 -17.013  1.00  0.00           C  
ATOM   1152  CZ3 TRP A  68       6.249  10.939 -14.993  1.00  0.00           C  
ATOM   1153  CH2 TRP A  68       6.136  11.713 -16.073  1.00  0.00           C  
ATOM   1154  H   TRP A  68       0.699   7.622 -15.563  1.00  0.00           H  
ATOM   1155  HA  TRP A  68       3.042   6.111 -16.266  1.00  0.00           H  
ATOM   1156 1HB  TRP A  68       2.485   8.080 -14.024  1.00  0.00           H  
ATOM   1157 2HB  TRP A  68       4.076   7.411 -14.357  1.00  0.00           H  
ATOM   1158  HD1 TRP A  68       1.825   8.436 -17.301  1.00  0.00           H  
ATOM   1159  HE1 TRP A  68       2.899  10.461 -18.429  1.00  0.00           H  
ATOM   1160  HE3 TRP A  68       5.463   9.319 -13.942  1.00  0.00           H  
ATOM   1161  HZ2 TRP A  68       5.054  12.133 -17.875  1.00  0.00           H  
ATOM   1162  HZ3 TRP A  68       7.027  11.110 -14.252  1.00  0.00           H  
ATOM   1163  HH2 TRP A  68       6.838  12.515 -16.199  1.00  0.00           H  
ATOM   1164  N   ASP A  69       1.615   5.405 -13.366  1.00  0.00           N  
ATOM   1165  CA  ASP A  69       1.553   4.399 -12.314  1.00  0.00           C  
ATOM   1166  C   ASP A  69       1.279   3.005 -12.856  1.00  0.00           C  
ATOM   1167  O   ASP A  69       1.846   2.017 -12.373  1.00  0.00           O  
ATOM   1168  CB  ASP A  69       0.515   4.794 -11.263  1.00  0.00           C  
ATOM   1169  CG  ASP A  69       1.021   5.916 -10.330  1.00  0.00           C  
ATOM   1170  OD1 ASP A  69       2.199   6.131 -10.331  1.00  0.00           O  
ATOM   1171  OD2 ASP A  69       0.264   6.529  -9.611  1.00  0.00           O1-
ATOM   1172  H   ASP A  69       0.958   6.189 -13.336  1.00  0.00           H  
ATOM   1173  HA  ASP A  69       2.518   4.375 -11.821  1.00  0.00           H  
ATOM   1174 1HB  ASP A  69      -0.388   5.140 -11.770  1.00  0.00           H  
ATOM   1175 2HB  ASP A  69       0.246   3.924 -10.667  1.00  0.00           H  
ATOM   1176  N   ASP A  70       0.456   2.911 -13.897  1.00  0.00           N  
ATOM   1177  CA  ASP A  70       0.169   1.612 -14.468  1.00  0.00           C  
ATOM   1178  C   ASP A  70       1.433   1.043 -15.090  1.00  0.00           C  
ATOM   1179  O   ASP A  70       1.765  -0.126 -14.868  1.00  0.00           O  
ATOM   1180  CB  ASP A  70      -0.932   1.701 -15.525  1.00  0.00           C  
ATOM   1181  CG  ASP A  70      -1.412   0.323 -15.995  1.00  0.00           C  
ATOM   1182  OD1 ASP A  70      -1.965  -0.392 -15.192  1.00  0.00           O  
ATOM   1183  OD2 ASP A  70      -1.224  -0.013 -17.147  1.00  0.00           O1-
ATOM   1184  H   ASP A  70      -0.008   3.741 -14.264  1.00  0.00           H  
ATOM   1185  HA  ASP A  70      -0.158   0.943 -13.674  1.00  0.00           H  
ATOM   1186 1HB  ASP A  70      -1.778   2.262 -15.119  1.00  0.00           H  
ATOM   1187 2HB  ASP A  70      -0.558   2.264 -16.385  1.00  0.00           H  
ATOM   1188  N   TRP A  71       2.185   1.864 -15.834  1.00  0.00           N  
ATOM   1189  CA  TRP A  71       3.382   1.302 -16.439  1.00  0.00           C  
ATOM   1190  C   TRP A  71       4.398   0.948 -15.373  1.00  0.00           C  
ATOM   1191  O   TRP A  71       5.044  -0.091 -15.466  1.00  0.00           O  
ATOM   1192  CB  TRP A  71       4.003   2.229 -17.462  1.00  0.00           C  
ATOM   1193  CG  TRP A  71       3.198   2.345 -18.662  1.00  0.00           C  
ATOM   1194  CD1 TRP A  71       2.589   3.453 -19.143  1.00  0.00           C  
ATOM   1195  CD2 TRP A  71       2.863   1.277 -19.560  1.00  0.00           C  
ATOM   1196  CE2 TRP A  71       2.044   1.820 -20.537  1.00  0.00           C  
ATOM   1197  CE3 TRP A  71       3.187  -0.080 -19.605  1.00  0.00           C  
ATOM   1198  NE1 TRP A  71       1.908   3.154 -20.276  1.00  0.00           N  
ATOM   1199  CZ2 TRP A  71       1.516   1.047 -21.567  1.00  0.00           C  
ATOM   1200  CZ3 TRP A  71       2.671  -0.859 -20.633  1.00  0.00           C  
ATOM   1201  CH2 TRP A  71       1.851  -0.309 -21.587  1.00  0.00           C  
ATOM   1202  H   TRP A  71       1.902   2.834 -15.999  1.00  0.00           H  
ATOM   1203  HA  TRP A  71       3.102   0.389 -16.958  1.00  0.00           H  
ATOM   1204 1HB  TRP A  71       4.146   3.222 -17.026  1.00  0.00           H  
ATOM   1205 2HB  TRP A  71       4.973   1.834 -17.746  1.00  0.00           H  
ATOM   1206  HD1 TRP A  71       2.642   4.444 -18.694  1.00  0.00           H  
ATOM   1207  HE1 TRP A  71       1.385   3.836 -20.849  1.00  0.00           H  
ATOM   1208  HE3 TRP A  71       3.834  -0.516 -18.847  1.00  0.00           H  
ATOM   1209  HZ2 TRP A  71       0.871   1.473 -22.337  1.00  0.00           H  
ATOM   1210  HZ3 TRP A  71       2.932  -1.917 -20.662  1.00  0.00           H  
ATOM   1211  HH2 TRP A  71       1.459  -0.946 -22.381  1.00  0.00           H  
ATOM   1212  N   TRP A  72       4.506   1.767 -14.327  1.00  0.00           N  
ATOM   1213  CA  TRP A  72       5.465   1.496 -13.264  1.00  0.00           C  
ATOM   1214  C   TRP A  72       5.168   0.175 -12.586  1.00  0.00           C  
ATOM   1215  O   TRP A  72       6.087  -0.584 -12.264  1.00  0.00           O  
ATOM   1216  CB  TRP A  72       5.480   2.618 -12.252  1.00  0.00           C  
ATOM   1217  CG  TRP A  72       6.161   3.818 -12.734  1.00  0.00           C  
ATOM   1218  CD1 TRP A  72       7.114   3.893 -13.701  1.00  0.00           C  
ATOM   1219  CD2 TRP A  72       5.945   5.151 -12.283  1.00  0.00           C  
ATOM   1220  CE2 TRP A  72       6.796   5.967 -13.011  1.00  0.00           C  
ATOM   1221  CE3 TRP A  72       5.110   5.713 -11.337  1.00  0.00           C  
ATOM   1222  NE1 TRP A  72       7.502   5.183 -13.870  1.00  0.00           N  
ATOM   1223  CZ2 TRP A  72       6.832   7.309 -12.818  1.00  0.00           C  
ATOM   1224  CZ3 TRP A  72       5.142   7.070 -11.149  1.00  0.00           C  
ATOM   1225  CH2 TRP A  72       5.969   7.843 -11.854  1.00  0.00           C  
ATOM   1226  H   TRP A  72       3.941   2.616 -14.288  1.00  0.00           H  
ATOM   1227  HA  TRP A  72       6.455   1.436 -13.693  1.00  0.00           H  
ATOM   1228 1HB  TRP A  72       4.456   2.884 -11.999  1.00  0.00           H  
ATOM   1229 2HB  TRP A  72       5.962   2.278 -11.348  1.00  0.00           H  
ATOM   1230  HD1 TRP A  72       7.507   3.052 -14.251  1.00  0.00           H  
ATOM   1231  HE1 TRP A  72       8.194   5.508 -14.524  1.00  0.00           H  
ATOM   1232  HE3 TRP A  72       4.431   5.095 -10.756  1.00  0.00           H  
ATOM   1233  HZ2 TRP A  72       7.500   7.955 -13.391  1.00  0.00           H  
ATOM   1234  HZ3 TRP A  72       4.476   7.506 -10.417  1.00  0.00           H  
ATOM   1235  HH2 TRP A  72       5.954   8.917 -11.668  1.00  0.00           H  
ATOM   1236  N   ASP A  73       3.887  -0.129 -12.387  1.00  0.00           N  
ATOM   1237  CA  ASP A  73       3.530  -1.388 -11.766  1.00  0.00           C  
ATOM   1238  C   ASP A  73       3.864  -2.541 -12.713  1.00  0.00           C  
ATOM   1239  O   ASP A  73       4.402  -3.566 -12.291  1.00  0.00           O  
ATOM   1240  CB  ASP A  73       2.049  -1.402 -11.396  1.00  0.00           C  
ATOM   1241  CG  ASP A  73       1.695  -2.582 -10.497  1.00  0.00           C  
ATOM   1242  OD1 ASP A  73       2.247  -2.644  -9.409  1.00  0.00           O  
ATOM   1243  OD2 ASP A  73       0.886  -3.398 -10.869  1.00  0.00           O1-
ATOM   1244  H   ASP A  73       3.154   0.538 -12.640  1.00  0.00           H  
ATOM   1245  HA  ASP A  73       4.114  -1.505 -10.856  1.00  0.00           H  
ATOM   1246 1HB  ASP A  73       1.791  -0.469 -10.890  1.00  0.00           H  
ATOM   1247 2HB  ASP A  73       1.449  -1.450 -12.312  1.00  0.00           H  
ATOM   1248  N   ARG A  74       3.595  -2.371 -14.012  1.00  0.00           N  
ATOM   1249  CA  ARG A  74       3.907  -3.422 -14.979  1.00  0.00           C  
ATOM   1250  C   ARG A  74       5.417  -3.694 -15.010  1.00  0.00           C  
ATOM   1251  O   ARG A  74       5.849  -4.850 -15.111  1.00  0.00           O  
ATOM   1252  CB  ARG A  74       3.371  -3.021 -16.342  1.00  0.00           C  
ATOM   1253  CG  ARG A  74       1.825  -3.079 -16.430  1.00  0.00           C  
ATOM   1254  CD  ARG A  74       1.305  -2.578 -17.722  1.00  0.00           C  
ATOM   1255  NE  ARG A  74      -0.153  -2.594 -17.778  1.00  0.00           N  
ATOM   1256  CZ  ARG A  74      -0.900  -3.661 -18.120  1.00  0.00           C  
ATOM   1257  NH1 ARG A  74      -0.318  -4.802 -18.439  1.00  0.00           N1+
ATOM   1258  NH2 ARG A  74      -2.219  -3.568 -18.135  1.00  0.00           N  
ATOM   1259  H   ARG A  74       3.141  -1.513 -14.328  1.00  0.00           H  
ATOM   1260  HA  ARG A  74       3.400  -4.335 -14.669  1.00  0.00           H  
ATOM   1261 1HB  ARG A  74       3.678  -2.005 -16.569  1.00  0.00           H  
ATOM   1262 2HB  ARG A  74       3.785  -3.670 -17.110  1.00  0.00           H  
ATOM   1263 1HG  ARG A  74       1.496  -4.109 -16.310  1.00  0.00           H  
ATOM   1264 2HG  ARG A  74       1.393  -2.473 -15.633  1.00  0.00           H  
ATOM   1265 1HD  ARG A  74       1.614  -1.545 -17.824  1.00  0.00           H  
ATOM   1266 2HD  ARG A  74       1.694  -3.166 -18.548  1.00  0.00           H  
ATOM   1267  HE  ARG A  74      -0.650  -1.713 -17.533  1.00  0.00           H  
ATOM   1268 1HH1 ARG A  74       0.689  -4.875 -18.427  1.00  0.00           H  
ATOM   1269 2HH1 ARG A  74      -0.880  -5.602 -18.694  1.00  0.00           H  
ATOM   1270 1HH2 ARG A  74      -2.675  -2.692 -17.890  1.00  0.00           H  
ATOM   1271 2HH2 ARG A  74      -2.775  -4.365 -18.387  1.00  0.00           H  
ATOM   1272  N   ILE A  75       6.212  -2.626 -14.873  1.00  0.00           N  
ATOM   1273  CA  ILE A  75       7.666  -2.707 -14.810  1.00  0.00           C  
ATOM   1274  C   ILE A  75       8.087  -3.459 -13.562  1.00  0.00           C  
ATOM   1275  O   ILE A  75       8.849  -4.415 -13.650  1.00  0.00           O  
ATOM   1276  CB  ILE A  75       8.252  -1.282 -14.805  1.00  0.00           C  
ATOM   1277  CG1 ILE A  75       8.006  -0.652 -16.165  1.00  0.00           C  
ATOM   1278  CG2 ILE A  75       9.671  -1.308 -14.434  1.00  0.00           C  
ATOM   1279  CD1 ILE A  75       8.150   0.830 -16.248  1.00  0.00           C  
ATOM   1280  H   ILE A  75       5.777  -1.706 -14.831  1.00  0.00           H  
ATOM   1281  HA  ILE A  75       8.029  -3.242 -15.685  1.00  0.00           H  
ATOM   1282  HB  ILE A  75       7.720  -0.686 -14.087  1.00  0.00           H  
ATOM   1283 1HG1 ILE A  75       8.730  -1.081 -16.859  1.00  0.00           H  
ATOM   1284 2HG1 ILE A  75       7.029  -0.912 -16.479  1.00  0.00           H  
ATOM   1285 1HG2 ILE A  75      10.039  -0.300 -14.416  1.00  0.00           H  
ATOM   1286 2HG2 ILE A  75       9.768  -1.738 -13.455  1.00  0.00           H  
ATOM   1287 3HG2 ILE A  75      10.230  -1.902 -15.157  1.00  0.00           H  
ATOM   1288 1HD1 ILE A  75       7.958   1.147 -17.257  1.00  0.00           H  
ATOM   1289 2HD1 ILE A  75       7.436   1.284 -15.611  1.00  0.00           H  
ATOM   1290 3HD1 ILE A  75       9.116   1.120 -15.946  1.00  0.00           H  
ATOM   1291  N   ARG A  76       7.533  -3.075 -12.410  1.00  0.00           N  
ATOM   1292  CA  ARG A  76       7.837  -3.708 -11.132  1.00  0.00           C  
ATOM   1293  C   ARG A  76       7.602  -5.209 -11.192  1.00  0.00           C  
ATOM   1294  O   ARG A  76       8.450  -6.007 -10.779  1.00  0.00           O  
ATOM   1295  CB  ARG A  76       6.962  -3.099 -10.052  1.00  0.00           C  
ATOM   1296  CG  ARG A  76       7.144  -3.614  -8.645  1.00  0.00           C  
ATOM   1297  CD  ARG A  76       6.094  -3.032  -7.725  1.00  0.00           C  
ATOM   1298  NE  ARG A  76       4.724  -3.516  -8.019  1.00  0.00           N  
ATOM   1299  CZ  ARG A  76       4.208  -4.686  -7.599  1.00  0.00           C  
ATOM   1300  NH1 ARG A  76       4.919  -5.505  -6.854  1.00  0.00           N1+
ATOM   1301  NH2 ARG A  76       2.971  -4.981  -7.934  1.00  0.00           N  
ATOM   1302  H   ARG A  76       6.893  -2.280 -12.414  1.00  0.00           H  
ATOM   1303  HA  ARG A  76       8.880  -3.524 -10.887  1.00  0.00           H  
ATOM   1304 1HB  ARG A  76       7.112  -2.019 -10.038  1.00  0.00           H  
ATOM   1305 2HB  ARG A  76       5.920  -3.267 -10.306  1.00  0.00           H  
ATOM   1306 1HG  ARG A  76       7.040  -4.699  -8.646  1.00  0.00           H  
ATOM   1307 2HG  ARG A  76       8.131  -3.339  -8.274  1.00  0.00           H  
ATOM   1308 1HD  ARG A  76       6.332  -3.295  -6.696  1.00  0.00           H  
ATOM   1309 2HD  ARG A  76       6.094  -1.947  -7.830  1.00  0.00           H  
ATOM   1310  HE  ARG A  76       4.088  -2.932  -8.594  1.00  0.00           H  
ATOM   1311 1HH1 ARG A  76       5.858  -5.244  -6.589  1.00  0.00           H  
ATOM   1312 2HH1 ARG A  76       4.518  -6.374  -6.534  1.00  0.00           H  
ATOM   1313 1HH2 ARG A  76       2.449  -4.292  -8.511  1.00  0.00           H  
ATOM   1314 2HH2 ARG A  76       2.542  -5.838  -7.637  1.00  0.00           H  
ATOM   1315  N   ILE A  77       6.454  -5.600 -11.729  1.00  0.00           N  
ATOM   1316  CA  ILE A  77       6.117  -7.006 -11.828  1.00  0.00           C  
ATOM   1317  C   ILE A  77       7.093  -7.734 -12.741  1.00  0.00           C  
ATOM   1318  O   ILE A  77       7.639  -8.780 -12.373  1.00  0.00           O  
ATOM   1319  CB  ILE A  77       4.686  -7.153 -12.349  1.00  0.00           C  
ATOM   1320  CG1 ILE A  77       3.712  -6.624 -11.287  1.00  0.00           C  
ATOM   1321  CG2 ILE A  77       4.410  -8.615 -12.695  1.00  0.00           C  
ATOM   1322  CD1 ILE A  77       2.319  -6.424 -11.798  1.00  0.00           C  
ATOM   1323  H   ILE A  77       5.786  -4.897 -12.055  1.00  0.00           H  
ATOM   1324  HA  ILE A  77       6.175  -7.445 -10.834  1.00  0.00           H  
ATOM   1325  HB  ILE A  77       4.562  -6.534 -13.241  1.00  0.00           H  
ATOM   1326 1HG1 ILE A  77       3.679  -7.324 -10.458  1.00  0.00           H  
ATOM   1327 2HG1 ILE A  77       4.078  -5.665 -10.916  1.00  0.00           H  
ATOM   1328 1HG2 ILE A  77       3.394  -8.712 -13.070  1.00  0.00           H  
ATOM   1329 2HG2 ILE A  77       5.112  -8.944 -13.461  1.00  0.00           H  
ATOM   1330 3HG2 ILE A  77       4.529  -9.229 -11.805  1.00  0.00           H  
ATOM   1331 1HD1 ILE A  77       1.690  -6.038 -10.993  1.00  0.00           H  
ATOM   1332 2HD1 ILE A  77       2.338  -5.697 -12.614  1.00  0.00           H  
ATOM   1333 3HD1 ILE A  77       1.919  -7.368 -12.156  1.00  0.00           H  
ATOM   1334  N   ALA A  78       7.359  -7.167 -13.917  1.00  0.00           N  
ATOM   1335  CA  ALA A  78       8.285  -7.791 -14.844  1.00  0.00           C  
ATOM   1336  C   ALA A  78       9.665  -7.951 -14.205  1.00  0.00           C  
ATOM   1337  O   ALA A  78      10.332  -8.975 -14.374  1.00  0.00           O  
ATOM   1338  CB  ALA A  78       8.371  -6.951 -16.095  1.00  0.00           C  
ATOM   1339  H   ALA A  78       6.895  -6.298 -14.191  1.00  0.00           H  
ATOM   1340  HA  ALA A  78       7.908  -8.783 -15.094  1.00  0.00           H  
ATOM   1341 1HB  ALA A  78       9.053  -7.416 -16.801  1.00  0.00           H  
ATOM   1342 2HB  ALA A  78       7.382  -6.862 -16.544  1.00  0.00           H  
ATOM   1343 3HB  ALA A  78       8.732  -5.961 -15.831  1.00  0.00           H  
ATOM   1344  N   ILE A  79      10.084  -6.966 -13.420  1.00  0.00           N  
ATOM   1345  CA  ILE A  79      11.368  -7.030 -12.742  1.00  0.00           C  
ATOM   1346  C   ILE A  79      11.413  -8.158 -11.733  1.00  0.00           C  
ATOM   1347  O   ILE A  79      12.353  -8.951 -11.705  1.00  0.00           O  
ATOM   1348  CB  ILE A  79      11.652  -5.720 -12.027  1.00  0.00           C  
ATOM   1349  CG1 ILE A  79      11.860  -4.678 -12.964  1.00  0.00           C  
ATOM   1350  CG2 ILE A  79      12.841  -5.838 -11.172  1.00  0.00           C  
ATOM   1351  CD1 ILE A  79      11.824  -3.376 -12.401  1.00  0.00           C  
ATOM   1352  H   ILE A  79       9.509  -6.130 -13.309  1.00  0.00           H  
ATOM   1353  HA  ILE A  79      12.143  -7.202 -13.488  1.00  0.00           H  
ATOM   1354  HB  ILE A  79      10.794  -5.451 -11.418  1.00  0.00           H  
ATOM   1355 1HG1 ILE A  79      12.806  -4.799 -13.303  1.00  0.00           H  
ATOM   1356 2HG1 ILE A  79      11.168  -4.762 -13.783  1.00  0.00           H  
ATOM   1357 1HG2 ILE A  79      12.984  -4.883 -10.693  1.00  0.00           H  
ATOM   1358 2HG2 ILE A  79      12.676  -6.612 -10.428  1.00  0.00           H  
ATOM   1359 3HG2 ILE A  79      13.714  -6.085 -11.783  1.00  0.00           H  
ATOM   1360 1HD1 ILE A  79      12.050  -2.653 -13.174  1.00  0.00           H  
ATOM   1361 2HD1 ILE A  79      10.849  -3.182 -11.989  1.00  0.00           H  
ATOM   1362 3HD1 ILE A  79      12.563  -3.343 -11.625  1.00  0.00           H  
ATOM   1363  N   ASN A  80      10.367  -8.267 -10.921  1.00  0.00           N  
ATOM   1364  CA  ASN A  80      10.297  -9.298  -9.897  1.00  0.00           C  
ATOM   1365  C   ASN A  80      10.335 -10.704 -10.500  1.00  0.00           C  
ATOM   1366  O   ASN A  80      10.884 -11.635  -9.906  1.00  0.00           O  
ATOM   1367  CB  ASN A  80       9.048  -9.100  -9.071  1.00  0.00           C  
ATOM   1368  CG  ASN A  80       9.149  -7.916  -8.141  1.00  0.00           C  
ATOM   1369  ND2 ASN A  80       8.021  -7.464  -7.664  1.00  0.00           N  
ATOM   1370  OD1 ASN A  80      10.243  -7.419  -7.838  1.00  0.00           O  
ATOM   1371  H   ASN A  80       9.607  -7.587 -10.995  1.00  0.00           H  
ATOM   1372  HA  ASN A  80      11.167  -9.195  -9.249  1.00  0.00           H  
ATOM   1373 1HB  ASN A  80       8.198  -8.943  -9.741  1.00  0.00           H  
ATOM   1374 2HB  ASN A  80       8.846  -9.997  -8.489  1.00  0.00           H  
ATOM   1375 1HD2 ASN A  80       8.028  -6.696  -7.030  1.00  0.00           H  
ATOM   1376 2HD2 ASN A  80       7.161  -7.896  -7.929  1.00  0.00           H  
ATOM   1377  N   GLN A  81       9.789 -10.833 -11.707  1.00  0.00           N  
ATOM   1378  CA  GLN A  81       9.731 -12.084 -12.456  1.00  0.00           C  
ATOM   1379  C   GLN A  81      10.990 -12.322 -13.317  1.00  0.00           C  
ATOM   1380  O   GLN A  81      11.061 -13.309 -14.061  1.00  0.00           O  
ATOM   1381  CB  GLN A  81       8.498 -12.062 -13.358  1.00  0.00           C  
ATOM   1382  CG  GLN A  81       7.171 -12.028 -12.640  1.00  0.00           C  
ATOM   1383  CD  GLN A  81       6.026 -11.860 -13.616  1.00  0.00           C  
ATOM   1384  NE2 GLN A  81       4.814 -12.124 -13.148  1.00  0.00           N  
ATOM   1385  OE1 GLN A  81       6.227 -11.490 -14.781  1.00  0.00           O  
ATOM   1386  H   GLN A  81       9.330 -10.014 -12.112  1.00  0.00           H  
ATOM   1387  HA  GLN A  81       9.645 -12.904 -11.746  1.00  0.00           H  
ATOM   1388 1HB  GLN A  81       8.540 -11.172 -13.989  1.00  0.00           H  
ATOM   1389 2HB  GLN A  81       8.504 -12.934 -14.006  1.00  0.00           H  
ATOM   1390 1HG  GLN A  81       7.033 -12.965 -12.103  1.00  0.00           H  
ATOM   1391 2HG  GLN A  81       7.158 -11.193 -11.942  1.00  0.00           H  
ATOM   1392 1HE2 GLN A  81       4.017 -12.029 -13.744  1.00  0.00           H  
ATOM   1393 2HE2 GLN A  81       4.698 -12.417 -12.199  1.00  0.00           H  
ATOM   1394  N   ASN A  82      11.951 -11.384 -13.253  1.00  0.00           N  
ATOM   1395  CA  ASN A  82      13.204 -11.360 -14.023  1.00  0.00           C  
ATOM   1396  C   ASN A  82      12.950 -11.274 -15.536  1.00  0.00           C  
ATOM   1397  O   ASN A  82      13.797 -11.631 -16.365  1.00  0.00           O  
ATOM   1398  CB  ASN A  82      14.045 -12.591 -13.704  1.00  0.00           C  
ATOM   1399  CG  ASN A  82      14.404 -12.712 -12.231  1.00  0.00           C  
ATOM   1400  ND2 ASN A  82      14.346 -13.927 -11.741  1.00  0.00           N  
ATOM   1401  OD1 ASN A  82      14.724 -11.745 -11.536  1.00  0.00           O  
ATOM   1402  H   ASN A  82      11.831 -10.605 -12.610  1.00  0.00           H  
ATOM   1403  HA  ASN A  82      13.765 -10.466 -13.734  1.00  0.00           H  
ATOM   1404 1HB  ASN A  82      13.533 -13.496 -14.020  1.00  0.00           H  
ATOM   1405 2HB  ASN A  82      14.973 -12.535 -14.274  1.00  0.00           H  
ATOM   1406 1HD2 ASN A  82      14.563 -14.090 -10.778  1.00  0.00           H  
ATOM   1407 2HD2 ASN A  82      14.079 -14.691 -12.329  1.00  0.00           H  
ATOM   1408  N   GLN A  83      11.804 -10.724 -15.918  1.00  0.00           N  
ATOM   1409  CA  GLN A  83      11.443 -10.608 -17.317  1.00  0.00           C  
ATOM   1410  C   GLN A  83      11.988  -9.299 -17.845  1.00  0.00           C  
ATOM   1411  O   GLN A  83      11.241  -8.347 -18.090  1.00  0.00           O  
ATOM   1412  CB  GLN A  83       9.930 -10.687 -17.485  1.00  0.00           C  
ATOM   1413  CG  GLN A  83       9.309 -11.955 -16.953  1.00  0.00           C  
ATOM   1414  CD  GLN A  83       9.726 -13.199 -17.675  1.00  0.00           C  
ATOM   1415  NE2 GLN A  83      10.396 -14.091 -16.950  1.00  0.00           N  
ATOM   1416  OE1 GLN A  83       9.450 -13.377 -18.869  1.00  0.00           O  
ATOM   1417  H   GLN A  83      11.155 -10.373 -15.219  1.00  0.00           H  
ATOM   1418  HA  GLN A  83      11.904 -11.425 -17.871  1.00  0.00           H  
ATOM   1419 1HB  GLN A  83       9.467  -9.854 -16.966  1.00  0.00           H  
ATOM   1420 2HB  GLN A  83       9.676 -10.607 -18.537  1.00  0.00           H  
ATOM   1421 1HG  GLN A  83       9.639 -12.059 -15.938  1.00  0.00           H  
ATOM   1422 2HG  GLN A  83       8.220 -11.871 -16.986  1.00  0.00           H  
ATOM   1423 1HE2 GLN A  83      10.705 -14.947 -17.365  1.00  0.00           H  
ATOM   1424 2HE2 GLN A  83      10.600 -13.902 -15.959  1.00  0.00           H  
ATOM   1425  N   ARG A  84      13.301  -9.270 -18.039  1.00  0.00           N  
ATOM   1426  CA  ARG A  84      13.993  -8.043 -18.415  1.00  0.00           C  
ATOM   1427  C   ARG A  84      13.432  -7.448 -19.700  1.00  0.00           C  
ATOM   1428  O   ARG A  84      13.216  -6.240 -19.787  1.00  0.00           O  
ATOM   1429  CB  ARG A  84      15.477  -8.317 -18.600  1.00  0.00           C  
ATOM   1430  CG  ARG A  84      16.238  -8.678 -17.317  1.00  0.00           C  
ATOM   1431  CD  ARG A  84      17.676  -8.976 -17.550  1.00  0.00           C  
ATOM   1432  NE  ARG A  84      18.440  -7.778 -17.888  1.00  0.00           N  
ATOM   1433  CZ  ARG A  84      19.043  -6.965 -16.976  1.00  0.00           C  
ATOM   1434  NH1 ARG A  84      18.982  -7.236 -15.688  1.00  0.00           N1+
ATOM   1435  NH2 ARG A  84      19.698  -5.893 -17.389  1.00  0.00           N  
ATOM   1436  H   ARG A  84      13.814 -10.124 -17.808  1.00  0.00           H  
ATOM   1437  HA  ARG A  84      13.867  -7.320 -17.623  1.00  0.00           H  
ATOM   1438 1HB  ARG A  84      15.602  -9.146 -19.291  1.00  0.00           H  
ATOM   1439 2HB  ARG A  84      15.958  -7.452 -19.047  1.00  0.00           H  
ATOM   1440 1HG  ARG A  84      16.230  -7.836 -16.669  1.00  0.00           H  
ATOM   1441 2HG  ARG A  84      15.768  -9.532 -16.818  1.00  0.00           H  
ATOM   1442 1HD  ARG A  84      18.103  -9.409 -16.648  1.00  0.00           H  
ATOM   1443 2HD  ARG A  84      17.770  -9.686 -18.369  1.00  0.00           H  
ATOM   1444  HE  ARG A  84      18.520  -7.524 -18.864  1.00  0.00           H  
ATOM   1445 1HH1 ARG A  84      18.475  -8.064 -15.344  1.00  0.00           H  
ATOM   1446 2HH1 ARG A  84      19.435  -6.625 -15.027  1.00  0.00           H  
ATOM   1447 1HH2 ARG A  84      19.736  -5.646 -18.391  1.00  0.00           H  
ATOM   1448 2HH2 ARG A  84      20.162  -5.262 -16.746  1.00  0.00           H  
ATOM   1449  N   GLN A  85      13.122  -8.300 -20.679  1.00  0.00           N  
ATOM   1450  CA  GLN A  85      12.583  -7.805 -21.943  1.00  0.00           C  
ATOM   1451  C   GLN A  85      11.200  -7.176 -21.777  1.00  0.00           C  
ATOM   1452  O   GLN A  85      10.889  -6.170 -22.423  1.00  0.00           O  
ATOM   1453  CB  GLN A  85      12.516  -8.929 -22.975  1.00  0.00           C  
ATOM   1454  CG  GLN A  85      13.873  -9.411 -23.462  1.00  0.00           C  
ATOM   1455  CD  GLN A  85      13.766 -10.581 -24.434  1.00  0.00           C  
ATOM   1456  NE2 GLN A  85      14.752 -10.710 -25.318  1.00  0.00           N  
ATOM   1457  OE1 GLN A  85      12.809 -11.359 -24.391  1.00  0.00           O  
ATOM   1458  H   GLN A  85      13.289  -9.287 -20.547  1.00  0.00           H  
ATOM   1459  HA  GLN A  85      13.256  -7.035 -22.321  1.00  0.00           H  
ATOM   1460 1HB  GLN A  85      11.983  -9.779 -22.549  1.00  0.00           H  
ATOM   1461 2HB  GLN A  85      11.945  -8.589 -23.839  1.00  0.00           H  
ATOM   1462 1HG  GLN A  85      14.374  -8.588 -23.973  1.00  0.00           H  
ATOM   1463 2HG  GLN A  85      14.463  -9.730 -22.604  1.00  0.00           H  
ATOM   1464 1HE2 GLN A  85      14.737 -11.460 -25.981  1.00  0.00           H  
ATOM   1465 2HE2 GLN A  85      15.510 -10.058 -25.320  1.00  0.00           H  
ATOM   1466  N   GLU A  86      10.360  -7.752 -20.915  1.00  0.00           N  
ATOM   1467  CA  GLU A  86       9.026  -7.190 -20.756  1.00  0.00           C  
ATOM   1468  C   GLU A  86       9.129  -5.877 -20.005  1.00  0.00           C  
ATOM   1469  O   GLU A  86       8.409  -4.920 -20.309  1.00  0.00           O  
ATOM   1470  CB  GLU A  86       8.103  -8.149 -20.016  1.00  0.00           C  
ATOM   1471  CG  GLU A  86       7.754  -9.450 -20.764  1.00  0.00           C  
ATOM   1472  CD  GLU A  86       6.940  -9.247 -22.033  1.00  0.00           C  
ATOM   1473  OE1 GLU A  86       5.933  -8.581 -21.971  1.00  0.00           O  
ATOM   1474  OE2 GLU A  86       7.337  -9.755 -23.071  1.00  0.00           O1-
ATOM   1475  H   GLU A  86      10.648  -8.555 -20.369  1.00  0.00           H  
ATOM   1476  HA  GLU A  86       8.608  -6.990 -21.737  1.00  0.00           H  
ATOM   1477 1HB  GLU A  86       8.566  -8.427 -19.072  1.00  0.00           H  
ATOM   1478 2HB  GLU A  86       7.170  -7.640 -19.780  1.00  0.00           H  
ATOM   1479 1HG  GLU A  86       8.687  -9.949 -21.026  1.00  0.00           H  
ATOM   1480 2HG  GLU A  86       7.206 -10.103 -20.085  1.00  0.00           H  
ATOM   1481  N   ALA A  87      10.047  -5.815 -19.033  1.00  0.00           N  
ATOM   1482  CA  ALA A  87      10.231  -4.585 -18.293  1.00  0.00           C  
ATOM   1483  C   ALA A  87      10.689  -3.498 -19.242  1.00  0.00           C  
ATOM   1484  O   ALA A  87      10.199  -2.373 -19.182  1.00  0.00           O  
ATOM   1485  CB  ALA A  87      11.242  -4.753 -17.192  1.00  0.00           C  
ATOM   1486  H   ALA A  87      10.607  -6.641 -18.809  1.00  0.00           H  
ATOM   1487  HA  ALA A  87       9.272  -4.296 -17.863  1.00  0.00           H  
ATOM   1488 1HB  ALA A  87      11.327  -3.811 -16.667  1.00  0.00           H  
ATOM   1489 2HB  ALA A  87      10.928  -5.530 -16.503  1.00  0.00           H  
ATOM   1490 3HB  ALA A  87      12.192  -5.029 -17.642  1.00  0.00           H  
ATOM   1491  N   LEU A  88      11.590  -3.862 -20.166  1.00  0.00           N  
ATOM   1492  CA  LEU A  88      12.135  -2.929 -21.135  1.00  0.00           C  
ATOM   1493  C   LEU A  88      11.003  -2.353 -21.952  1.00  0.00           C  
ATOM   1494  O   LEU A  88      10.891  -1.133 -22.094  1.00  0.00           O  
ATOM   1495  CB  LEU A  88      13.166  -3.632 -22.014  1.00  0.00           C  
ATOM   1496  CG  LEU A  88      13.861  -2.805 -23.058  1.00  0.00           C  
ATOM   1497  CD1 LEU A  88      14.646  -1.704 -22.380  1.00  0.00           C  
ATOM   1498  CD2 LEU A  88      14.796  -3.700 -23.843  1.00  0.00           C  
ATOM   1499  H   LEU A  88      11.955  -4.814 -20.157  1.00  0.00           H  
ATOM   1500  HA  LEU A  88      12.634  -2.124 -20.635  1.00  0.00           H  
ATOM   1501 1HB  LEU A  88      13.922  -4.082 -21.379  1.00  0.00           H  
ATOM   1502 2HB  LEU A  88      12.664  -4.433 -22.538  1.00  0.00           H  
ATOM   1503  HG  LEU A  88      13.126  -2.349 -23.732  1.00  0.00           H  
ATOM   1504 1HD1 LEU A  88      15.145  -1.143 -23.146  1.00  0.00           H  
ATOM   1505 2HD1 LEU A  88      13.975  -1.054 -21.815  1.00  0.00           H  
ATOM   1506 3HD1 LEU A  88      15.386  -2.135 -21.711  1.00  0.00           H  
ATOM   1507 1HD2 LEU A  88      15.311  -3.113 -24.599  1.00  0.00           H  
ATOM   1508 2HD2 LEU A  88      15.528  -4.143 -23.162  1.00  0.00           H  
ATOM   1509 3HD2 LEU A  88      14.220  -4.490 -24.324  1.00  0.00           H  
ATOM   1510  N   LYS A  89      10.123  -3.220 -22.450  1.00  0.00           N  
ATOM   1511  CA  LYS A  89       9.002  -2.734 -23.232  1.00  0.00           C  
ATOM   1512  C   LYS A  89       8.099  -1.826 -22.401  1.00  0.00           C  
ATOM   1513  O   LYS A  89       7.660  -0.776 -22.879  1.00  0.00           O  
ATOM   1514  CB  LYS A  89       8.218  -3.923 -23.790  1.00  0.00           C  
ATOM   1515  CG  LYS A  89       8.961  -4.652 -24.921  1.00  0.00           C  
ATOM   1516  CD  LYS A  89       8.100  -5.717 -25.588  1.00  0.00           C  
ATOM   1517  CE  LYS A  89       7.948  -6.920 -24.683  1.00  0.00           C  
ATOM   1518  NZ  LYS A  89       7.240  -8.053 -25.343  1.00  0.00           N1+
ATOM   1519  H   LYS A  89      10.257  -4.224 -22.306  1.00  0.00           H  
ATOM   1520  HA  LYS A  89       9.393  -2.150 -24.066  1.00  0.00           H  
ATOM   1521 1HB  LYS A  89       8.033  -4.644 -22.988  1.00  0.00           H  
ATOM   1522 2HB  LYS A  89       7.255  -3.587 -24.165  1.00  0.00           H  
ATOM   1523 1HG  LYS A  89       9.272  -3.925 -25.671  1.00  0.00           H  
ATOM   1524 2HG  LYS A  89       9.854  -5.124 -24.511  1.00  0.00           H  
ATOM   1525 1HD  LYS A  89       7.115  -5.309 -25.809  1.00  0.00           H  
ATOM   1526 2HD  LYS A  89       8.566  -6.032 -26.520  1.00  0.00           H  
ATOM   1527 1HE  LYS A  89       8.938  -7.258 -24.371  1.00  0.00           H  
ATOM   1528 2HE  LYS A  89       7.382  -6.627 -23.799  1.00  0.00           H  
ATOM   1529 1HZ  LYS A  89       7.187  -8.817 -24.646  1.00  0.00           H  
ATOM   1530 2HZ  LYS A  89       6.312  -7.776 -25.612  1.00  0.00           H  
ATOM   1531 3HZ  LYS A  89       7.751  -8.364 -26.149  1.00  0.00           H  
ATOM   1532  N   ALA A  90       7.840  -2.199 -21.148  1.00  0.00           N  
ATOM   1533  CA  ALA A  90       7.010  -1.375 -20.284  1.00  0.00           C  
ATOM   1534  C   ALA A  90       7.657  -0.001 -20.045  1.00  0.00           C  
ATOM   1535  O   ALA A  90       6.952   1.008 -20.014  1.00  0.00           O  
ATOM   1536  CB  ALA A  90       6.726  -2.098 -18.988  1.00  0.00           C  
ATOM   1537  H   ALA A  90       8.214  -3.081 -20.791  1.00  0.00           H  
ATOM   1538  HA  ALA A  90       6.061  -1.206 -20.795  1.00  0.00           H  
ATOM   1539 1HB  ALA A  90       6.069  -1.493 -18.374  1.00  0.00           H  
ATOM   1540 2HB  ALA A  90       6.244  -3.050 -19.205  1.00  0.00           H  
ATOM   1541 3HB  ALA A  90       7.657  -2.286 -18.478  1.00  0.00           H  
ATOM   1542  N   TYR A  91       8.999   0.058 -19.928  1.00  0.00           N  
ATOM   1543  CA  TYR A  91       9.675   1.345 -19.740  1.00  0.00           C  
ATOM   1544  C   TYR A  91       9.536   2.204 -20.972  1.00  0.00           C  
ATOM   1545  O   TYR A  91       9.313   3.411 -20.866  1.00  0.00           O  
ATOM   1546  CB  TYR A  91      11.166   1.202 -19.494  1.00  0.00           C  
ATOM   1547  CG  TYR A  91      11.609   0.739 -18.199  1.00  0.00           C  
ATOM   1548  CD1 TYR A  91      12.208  -0.451 -18.110  1.00  0.00           C  
ATOM   1549  CD2 TYR A  91      11.456   1.504 -17.102  1.00  0.00           C  
ATOM   1550  CE1 TYR A  91      12.658  -0.912 -16.959  1.00  0.00           C  
ATOM   1551  CE2 TYR A  91      11.910   1.031 -15.918  1.00  0.00           C  
ATOM   1552  CZ  TYR A  91      12.523  -0.188 -15.873  1.00  0.00           C  
ATOM   1553  OH  TYR A  91      12.996  -0.672 -14.742  1.00  0.00           O  
ATOM   1554  H   TYR A  91       9.542  -0.806 -19.939  1.00  0.00           H  
ATOM   1555  HA  TYR A  91       9.221   1.874 -18.912  1.00  0.00           H  
ATOM   1556 1HB  TYR A  91      11.584   0.530 -20.246  1.00  0.00           H  
ATOM   1557 2HB  TYR A  91      11.619   2.171 -19.652  1.00  0.00           H  
ATOM   1558  HD1 TYR A  91      12.323  -1.026 -18.974  1.00  0.00           H  
ATOM   1559  HD2 TYR A  91      10.974   2.471 -17.169  1.00  0.00           H  
ATOM   1560  HE1 TYR A  91      13.125  -1.860 -16.906  1.00  0.00           H  
ATOM   1561  HE2 TYR A  91      11.792   1.620 -15.014  1.00  0.00           H  
ATOM   1562  HH  TYR A  91      12.633  -0.166 -14.014  1.00  0.00           H  
ATOM   1563  N   GLU A  92       9.643   1.586 -22.147  1.00  0.00           N  
ATOM   1564  CA  GLU A  92       9.504   2.330 -23.389  1.00  0.00           C  
ATOM   1565  C   GLU A  92       8.092   2.899 -23.474  1.00  0.00           C  
ATOM   1566  O   GLU A  92       7.892   4.028 -23.937  1.00  0.00           O  
ATOM   1567  CB  GLU A  92       9.866   1.457 -24.593  1.00  0.00           C  
ATOM   1568  CG  GLU A  92      11.387   1.142 -24.671  1.00  0.00           C  
ATOM   1569  CD  GLU A  92      11.794   0.231 -25.812  1.00  0.00           C  
ATOM   1570  OE1 GLU A  92      10.939  -0.273 -26.504  1.00  0.00           O  
ATOM   1571  OE2 GLU A  92      12.981   0.048 -25.988  1.00  0.00           O1-
ATOM   1572  H   GLU A  92       9.851   0.585 -22.174  1.00  0.00           H  
ATOM   1573  HA  GLU A  92      10.201   3.166 -23.369  1.00  0.00           H  
ATOM   1574 1HB  GLU A  92       9.326   0.513 -24.534  1.00  0.00           H  
ATOM   1575 2HB  GLU A  92       9.568   1.956 -25.512  1.00  0.00           H  
ATOM   1576 1HG  GLU A  92      11.921   2.082 -24.782  1.00  0.00           H  
ATOM   1577 2HG  GLU A  92      11.700   0.696 -23.727  1.00  0.00           H  
ATOM   1578  N   LYS A  93       7.113   2.146 -22.971  1.00  0.00           N  
ATOM   1579  CA  LYS A  93       5.751   2.633 -22.961  1.00  0.00           C  
ATOM   1580  C   LYS A  93       5.585   3.733 -21.911  1.00  0.00           C  
ATOM   1581  O   LYS A  93       4.922   4.737 -22.173  1.00  0.00           O  
ATOM   1582  CB  LYS A  93       4.784   1.499 -22.696  1.00  0.00           C  
ATOM   1583  CG  LYS A  93       4.685   0.474 -23.808  1.00  0.00           C  
ATOM   1584  CD  LYS A  93       4.024   1.067 -25.037  1.00  0.00           C  
ATOM   1585  CE  LYS A  93       3.852   0.023 -26.130  1.00  0.00           C  
ATOM   1586  NZ  LYS A  93       3.228   0.600 -27.359  1.00  0.00           N1+
ATOM   1587  H   LYS A  93       7.322   1.205 -22.634  1.00  0.00           H  
ATOM   1588  HA  LYS A  93       5.523   3.061 -23.937  1.00  0.00           H  
ATOM   1589 1HB  LYS A  93       5.040   0.999 -21.768  1.00  0.00           H  
ATOM   1590 2HB  LYS A  93       3.823   1.933 -22.591  1.00  0.00           H  
ATOM   1591 1HG  LYS A  93       5.685   0.150 -24.078  1.00  0.00           H  
ATOM   1592 2HG  LYS A  93       4.125  -0.391 -23.467  1.00  0.00           H  
ATOM   1593 1HD  LYS A  93       3.044   1.464 -24.762  1.00  0.00           H  
ATOM   1594 2HD  LYS A  93       4.635   1.885 -25.419  1.00  0.00           H  
ATOM   1595 1HE  LYS A  93       4.829  -0.385 -26.387  1.00  0.00           H  
ATOM   1596 2HE  LYS A  93       3.220  -0.783 -25.756  1.00  0.00           H  
ATOM   1597 1HZ  LYS A  93       3.132  -0.122 -28.059  1.00  0.00           H  
ATOM   1598 2HZ  LYS A  93       2.316   0.973 -27.133  1.00  0.00           H  
ATOM   1599 3HZ  LYS A  93       3.813   1.342 -27.718  1.00  0.00           H  
ATOM   1600  N   ALA A  94       6.240   3.604 -20.746  1.00  0.00           N  
ATOM   1601  CA  ALA A  94       6.158   4.662 -19.737  1.00  0.00           C  
ATOM   1602  C   ALA A  94       6.716   5.955 -20.320  1.00  0.00           C  
ATOM   1603  O   ALA A  94       6.177   7.038 -20.083  1.00  0.00           O  
ATOM   1604  CB  ALA A  94       6.930   4.293 -18.473  1.00  0.00           C  
ATOM   1605  H   ALA A  94       6.760   2.753 -20.550  1.00  0.00           H  
ATOM   1606  HA  ALA A  94       5.111   4.817 -19.489  1.00  0.00           H  
ATOM   1607 1HB  ALA A  94       6.841   5.094 -17.742  1.00  0.00           H  
ATOM   1608 2HB  ALA A  94       6.546   3.385 -18.055  1.00  0.00           H  
ATOM   1609 3HB  ALA A  94       7.977   4.151 -18.725  1.00  0.00           H  
ATOM   1610  N   LEU A  95       7.785   5.822 -21.107  1.00  0.00           N  
ATOM   1611  CA  LEU A  95       8.453   6.938 -21.753  1.00  0.00           C  
ATOM   1612  C   LEU A  95       7.561   7.575 -22.795  1.00  0.00           C  
ATOM   1613  O   LEU A  95       7.435   8.803 -22.842  1.00  0.00           O  
ATOM   1614  CB  LEU A  95       9.745   6.463 -22.396  1.00  0.00           C  
ATOM   1615  CG  LEU A  95      10.554   7.497 -23.084  1.00  0.00           C  
ATOM   1616  CD1 LEU A  95      10.957   8.535 -22.105  1.00  0.00           C  
ATOM   1617  CD2 LEU A  95      11.776   6.852 -23.696  1.00  0.00           C  
ATOM   1618  H   LEU A  95       8.181   4.891 -21.231  1.00  0.00           H  
ATOM   1619  HA  LEU A  95       8.687   7.687 -21.002  1.00  0.00           H  
ATOM   1620 1HB  LEU A  95      10.365   6.001 -21.627  1.00  0.00           H  
ATOM   1621 2HB  LEU A  95       9.505   5.705 -23.128  1.00  0.00           H  
ATOM   1622  HG  LEU A  95       9.957   7.964 -23.852  1.00  0.00           H  
ATOM   1623 1HD1 LEU A  95      11.539   9.257 -22.627  1.00  0.00           H  
ATOM   1624 2HD1 LEU A  95      10.074   9.004 -21.667  1.00  0.00           H  
ATOM   1625 3HD1 LEU A  95      11.556   8.085 -21.324  1.00  0.00           H  
ATOM   1626 1HD2 LEU A  95      12.367   7.611 -24.203  1.00  0.00           H  
ATOM   1627 2HD2 LEU A  95      12.364   6.400 -22.910  1.00  0.00           H  
ATOM   1628 3HD2 LEU A  95      11.468   6.088 -24.411  1.00  0.00           H  
ATOM   1629  N   ASP A  96       6.925   6.751 -23.635  1.00  0.00           N  
ATOM   1630  CA  ASP A  96       6.053   7.296 -24.661  1.00  0.00           C  
ATOM   1631  C   ASP A  96       4.922   8.049 -23.993  1.00  0.00           C  
ATOM   1632  O   ASP A  96       4.572   9.157 -24.408  1.00  0.00           O  
ATOM   1633  CB  ASP A  96       5.492   6.189 -25.559  1.00  0.00           C  
ATOM   1634  CG  ASP A  96       4.739   6.745 -26.787  1.00  0.00           C  
ATOM   1635  OD1 ASP A  96       5.375   7.379 -27.624  1.00  0.00           O  
ATOM   1636  OD2 ASP A  96       3.553   6.511 -26.900  1.00  0.00           O1-
ATOM   1637  H   ASP A  96       7.074   5.743 -23.575  1.00  0.00           H  
ATOM   1638  HA  ASP A  96       6.615   7.999 -25.264  1.00  0.00           H  
ATOM   1639 1HB  ASP A  96       6.308   5.542 -25.890  1.00  0.00           H  
ATOM   1640 2HB  ASP A  96       4.805   5.570 -24.972  1.00  0.00           H  
ATOM   1641  N   ASP A  97       4.378   7.477 -22.927  1.00  0.00           N  
ATOM   1642  CA  ASP A  97       3.331   8.149 -22.203  1.00  0.00           C  
ATOM   1643  C   ASP A  97       3.822   9.406 -21.505  1.00  0.00           C  
ATOM   1644  O   ASP A  97       3.080  10.384 -21.439  1.00  0.00           O  
ATOM   1645  CB  ASP A  97       2.601   7.166 -21.311  1.00  0.00           C  
ATOM   1646  CG  ASP A  97       1.612   6.338 -22.211  1.00  0.00           C  
ATOM   1647  OD1 ASP A  97       1.307   6.845 -23.269  1.00  0.00           O  
ATOM   1648  OD2 ASP A  97       1.207   5.240 -21.884  1.00  0.00           O1-
ATOM   1649  H   ASP A  97       4.689   6.554 -22.622  1.00  0.00           H  
ATOM   1650  HA  ASP A  97       2.592   8.462 -22.934  1.00  0.00           H  
ATOM   1651 1HB  ASP A  97       3.321   6.489 -20.836  1.00  0.00           H  
ATOM   1652 2HB  ASP A  97       2.072   7.699 -20.536  1.00  0.00           H  
ATOM   1653  N   ALA A  98       5.063   9.430 -21.014  1.00  0.00           N  
ATOM   1654  CA  ALA A  98       5.562  10.670 -20.437  1.00  0.00           C  
ATOM   1655  C   ALA A  98       5.636  11.754 -21.512  1.00  0.00           C  
ATOM   1656  O   ALA A  98       5.282  12.911 -21.265  1.00  0.00           O  
ATOM   1657  CB  ALA A  98       6.918  10.469 -19.790  1.00  0.00           C  
ATOM   1658  H   ALA A  98       5.648   8.596 -21.019  1.00  0.00           H  
ATOM   1659  HA  ALA A  98       4.848  10.993 -19.700  1.00  0.00           H  
ATOM   1660 1HB  ALA A  98       7.253  11.404 -19.349  1.00  0.00           H  
ATOM   1661 2HB  ALA A  98       6.839   9.707 -19.014  1.00  0.00           H  
ATOM   1662 3HB  ALA A  98       7.631  10.143 -20.545  1.00  0.00           H  
ATOM   1663  N   ARG A  99       6.059  11.380 -22.727  1.00  0.00           N  
ATOM   1664  CA  ARG A  99       6.116  12.351 -23.812  1.00  0.00           C  
ATOM   1665  C   ARG A  99       4.714  12.845 -24.171  1.00  0.00           C  
ATOM   1666  O   ARG A  99       4.500  14.042 -24.398  1.00  0.00           O  
ATOM   1667  CB  ARG A  99       6.760  11.766 -25.059  1.00  0.00           C  
ATOM   1668  CG  ARG A  99       8.271  11.525 -25.016  1.00  0.00           C  
ATOM   1669  CD  ARG A  99       8.760  11.268 -26.413  1.00  0.00           C  
ATOM   1670  NE  ARG A  99       8.255  10.004 -26.963  1.00  0.00           N  
ATOM   1671  CZ  ARG A  99       8.916   8.832 -26.915  1.00  0.00           C  
ATOM   1672  NH1 ARG A  99      10.123   8.786 -26.410  1.00  0.00           N1+
ATOM   1673  NH2 ARG A  99       8.352   7.731 -27.389  1.00  0.00           N  
ATOM   1674  H   ARG A  99       6.361  10.417 -22.883  1.00  0.00           H  
ATOM   1675  HA  ARG A  99       6.712  13.203 -23.484  1.00  0.00           H  
ATOM   1676 1HB  ARG A  99       6.295  10.807 -25.279  1.00  0.00           H  
ATOM   1677 2HB  ARG A  99       6.559  12.419 -25.904  1.00  0.00           H  
ATOM   1678 1HG  ARG A  99       8.781  12.398 -24.609  1.00  0.00           H  
ATOM   1679 2HG  ARG A  99       8.486  10.650 -24.396  1.00  0.00           H  
ATOM   1680 1HD  ARG A  99       8.434  12.077 -27.065  1.00  0.00           H  
ATOM   1681 2HD  ARG A  99       9.848  11.225 -26.407  1.00  0.00           H  
ATOM   1682  HE  ARG A  99       7.318   9.995 -27.358  1.00  0.00           H  
ATOM   1683 1HH1 ARG A  99      10.549   9.628 -26.053  1.00  0.00           H  
ATOM   1684 2HH1 ARG A  99      10.624   7.911 -26.376  1.00  0.00           H  
ATOM   1685 1HH2 ARG A  99       7.384   7.761 -27.765  1.00  0.00           H  
ATOM   1686 2HH2 ARG A  99       8.845   6.854 -27.357  1.00  0.00           H  
ATOM   1687  N   ARG A 100       3.746  11.928 -24.196  1.00  0.00           N  
ATOM   1688  CA  ARG A 100       2.373  12.299 -24.491  1.00  0.00           C  
ATOM   1689  C   ARG A 100       1.818  13.192 -23.385  1.00  0.00           C  
ATOM   1690  O   ARG A 100       1.090  14.147 -23.668  1.00  0.00           O  
ATOM   1691  CB  ARG A 100       1.531  11.056 -24.698  1.00  0.00           C  
ATOM   1692  CG  ARG A 100       1.849  10.317 -26.016  1.00  0.00           C  
ATOM   1693  CD  ARG A 100       1.086   9.054 -26.175  1.00  0.00           C  
ATOM   1694  NE  ARG A 100       1.445   8.355 -27.410  1.00  0.00           N  
ATOM   1695  CZ  ARG A 100       0.895   8.589 -28.619  1.00  0.00           C  
ATOM   1696  NH1 ARG A 100      -0.050   9.500 -28.750  1.00  0.00           N1+
ATOM   1697  NH2 ARG A 100       1.296   7.904 -29.676  1.00  0.00           N  
ATOM   1698  H   ARG A 100       3.975  10.945 -24.031  1.00  0.00           H  
ATOM   1699  HA  ARG A 100       2.363  12.862 -25.423  1.00  0.00           H  
ATOM   1700 1HB  ARG A 100       1.699  10.368 -23.880  1.00  0.00           H  
ATOM   1701 2HB  ARG A 100       0.474  11.316 -24.697  1.00  0.00           H  
ATOM   1702 1HG  ARG A 100       1.614  10.965 -26.859  1.00  0.00           H  
ATOM   1703 2HG  ARG A 100       2.909  10.068 -26.042  1.00  0.00           H  
ATOM   1704 1HD  ARG A 100       1.322   8.391 -25.335  1.00  0.00           H  
ATOM   1705 2HD  ARG A 100       0.020   9.259 -26.190  1.00  0.00           H  
ATOM   1706  HE  ARG A 100       2.194   7.639 -27.345  1.00  0.00           H  
ATOM   1707 1HH1 ARG A 100      -0.361  10.024 -27.944  1.00  0.00           H  
ATOM   1708 2HH1 ARG A 100      -0.463   9.674 -29.655  1.00  0.00           H  
ATOM   1709 1HH2 ARG A 100       2.023   7.199 -29.584  1.00  0.00           H  
ATOM   1710 2HH2 ARG A 100       0.883   8.080 -30.575  1.00  0.00           H  
ATOM   1711  N   ALA A 101       2.186  12.906 -22.124  1.00  0.00           N  
ATOM   1712  CA  ALA A 101       1.764  13.726 -21.000  1.00  0.00           C  
ATOM   1713  C   ALA A 101       2.274  15.134 -21.191  1.00  0.00           C  
ATOM   1714  O   ALA A 101       1.532  16.087 -20.999  1.00  0.00           O  
ATOM   1715  CB  ALA A 101       2.291  13.173 -19.683  1.00  0.00           C  
ATOM   1716  H   ALA A 101       2.760  12.088 -21.943  1.00  0.00           H  
ATOM   1717  HA  ALA A 101       0.675  13.749 -20.977  1.00  0.00           H  
ATOM   1718 1HB  ALA A 101       1.983  13.796 -18.871  1.00  0.00           H  
ATOM   1719 2HB  ALA A 101       1.918  12.163 -19.537  1.00  0.00           H  
ATOM   1720 3HB  ALA A 101       3.369  13.152 -19.713  1.00  0.00           H  
ATOM   1721  N   LEU A 102       3.505  15.262 -21.674  1.00  0.00           N  
ATOM   1722  CA  LEU A 102       4.087  16.569 -21.902  1.00  0.00           C  
ATOM   1723  C   LEU A 102       3.269  17.306 -22.946  1.00  0.00           C  
ATOM   1724  O   LEU A 102       2.892  18.460 -22.737  1.00  0.00           O  
ATOM   1725  CB  LEU A 102       5.568  16.390 -22.304  1.00  0.00           C  
ATOM   1726  CG  LEU A 102       6.386  17.629 -22.532  1.00  0.00           C  
ATOM   1727  CD1 LEU A 102       6.439  18.416 -21.252  1.00  0.00           C  
ATOM   1728  CD2 LEU A 102       7.787  17.224 -22.954  1.00  0.00           C  
ATOM   1729  H   LEU A 102       4.074  14.429 -21.821  1.00  0.00           H  
ATOM   1730  HA  LEU A 102       4.012  17.161 -21.009  1.00  0.00           H  
ATOM   1731 1HB  LEU A 102       6.065  15.794 -21.537  1.00  0.00           H  
ATOM   1732 2HB  LEU A 102       5.602  15.831 -23.224  1.00  0.00           H  
ATOM   1733  HG  LEU A 102       5.920  18.250 -23.305  1.00  0.00           H  
ATOM   1734 1HD1 LEU A 102       7.030  19.322 -21.403  1.00  0.00           H  
ATOM   1735 2HD1 LEU A 102       5.428  18.676 -20.969  1.00  0.00           H  
ATOM   1736 3HD1 LEU A 102       6.901  17.816 -20.472  1.00  0.00           H  
ATOM   1737 1HD2 LEU A 102       8.397  18.116 -23.111  1.00  0.00           H  
ATOM   1738 2HD2 LEU A 102       8.241  16.613 -22.167  1.00  0.00           H  
ATOM   1739 3HD2 LEU A 102       7.737  16.648 -23.877  1.00  0.00           H  
ATOM   1740  N   ALA A 103       2.936  16.635 -24.047  1.00  0.00           N  
ATOM   1741  CA  ALA A 103       2.123  17.281 -25.074  1.00  0.00           C  
ATOM   1742  C   ALA A 103       0.747  17.711 -24.521  1.00  0.00           C  
ATOM   1743  O   ALA A 103       0.262  18.809 -24.826  1.00  0.00           O  
ATOM   1744  CB  ALA A 103       1.948  16.335 -26.249  1.00  0.00           C  
ATOM   1745  H   ALA A 103       3.276  15.680 -24.175  1.00  0.00           H  
ATOM   1746  HA  ALA A 103       2.650  18.176 -25.406  1.00  0.00           H  
ATOM   1747 1HB  ALA A 103       1.369  16.823 -27.029  1.00  0.00           H  
ATOM   1748 2HB  ALA A 103       2.928  16.059 -26.639  1.00  0.00           H  
ATOM   1749 3HB  ALA A 103       1.428  15.439 -25.917  1.00  0.00           H  
ATOM   1750  N   PHE A 104       0.150  16.861 -23.674  1.00  0.00           N  
ATOM   1751  CA  PHE A 104      -1.147  17.108 -23.036  1.00  0.00           C  
ATOM   1752  C   PHE A 104      -1.047  18.367 -22.180  1.00  0.00           C  
ATOM   1753  O   PHE A 104      -1.863  19.282 -22.306  1.00  0.00           O  
ATOM   1754  CB  PHE A 104      -1.527  15.877 -22.198  1.00  0.00           C  
ATOM   1755  CG  PHE A 104      -2.843  15.810 -21.444  1.00  0.00           C  
ATOM   1756  CD1 PHE A 104      -4.013  15.451 -22.083  1.00  0.00           C  
ATOM   1757  CD2 PHE A 104      -2.889  16.037 -20.085  1.00  0.00           C  
ATOM   1758  CE1 PHE A 104      -5.190  15.315 -21.370  1.00  0.00           C  
ATOM   1759  CE2 PHE A 104      -4.059  15.888 -19.371  1.00  0.00           C  
ATOM   1760  CZ  PHE A 104      -5.204  15.527 -20.015  1.00  0.00           C  
ATOM   1761  H   PHE A 104       0.611  15.972 -23.482  1.00  0.00           H  
ATOM   1762  HA  PHE A 104      -1.897  17.267 -23.810  1.00  0.00           H  
ATOM   1763 1HB  PHE A 104      -1.475  15.000 -22.843  1.00  0.00           H  
ATOM   1764 2HB  PHE A 104      -0.765  15.737 -21.462  1.00  0.00           H  
ATOM   1765  HD1 PHE A 104      -3.995  15.257 -23.157  1.00  0.00           H  
ATOM   1766  HD2 PHE A 104      -1.985  16.325 -19.579  1.00  0.00           H  
ATOM   1767  HE1 PHE A 104      -6.107  15.021 -21.884  1.00  0.00           H  
ATOM   1768  HE2 PHE A 104      -4.072  16.059 -18.293  1.00  0.00           H  
ATOM   1769  HZ  PHE A 104      -6.118  15.403 -19.462  1.00  0.00           H  
ATOM   1770  N   LEU A 105      -0.008  18.438 -21.342  1.00  0.00           N  
ATOM   1771  CA  LEU A 105       0.182  19.590 -20.478  1.00  0.00           C  
ATOM   1772  C   LEU A 105       0.388  20.856 -21.289  1.00  0.00           C  
ATOM   1773  O   LEU A 105      -0.195  21.893 -20.967  1.00  0.00           O  
ATOM   1774  CB  LEU A 105       1.386  19.417 -19.566  1.00  0.00           C  
ATOM   1775  CG  LEU A 105       1.179  18.792 -18.202  1.00  0.00           C  
ATOM   1776  CD1 LEU A 105      -0.005  19.432 -17.489  1.00  0.00           C  
ATOM   1777  CD2 LEU A 105       0.979  17.330 -18.322  1.00  0.00           C  
ATOM   1778  H   LEU A 105       0.648  17.660 -21.297  1.00  0.00           H  
ATOM   1779  HA  LEU A 105      -0.707  19.714 -19.866  1.00  0.00           H  
ATOM   1780 1HB  LEU A 105       2.130  18.817 -20.096  1.00  0.00           H  
ATOM   1781 2HB  LEU A 105       1.808  20.401 -19.393  1.00  0.00           H  
ATOM   1782  HG  LEU A 105       2.058  18.984 -17.633  1.00  0.00           H  
ATOM   1783 1HD1 LEU A 105      -0.112  18.990 -16.502  1.00  0.00           H  
ATOM   1784 2HD1 LEU A 105       0.167  20.501 -17.390  1.00  0.00           H  
ATOM   1785 3HD1 LEU A 105      -0.908  19.260 -18.058  1.00  0.00           H  
ATOM   1786 1HD2 LEU A 105       0.876  16.902 -17.337  1.00  0.00           H  
ATOM   1787 2HD2 LEU A 105       0.091  17.134 -18.910  1.00  0.00           H  
ATOM   1788 3HD2 LEU A 105       1.821  16.896 -18.802  1.00  0.00           H  
ATOM   1789  N   ASP A 106       1.218  20.798 -22.338  1.00  0.00           N  
ATOM   1790  CA  ASP A 106       1.426  22.000 -23.134  1.00  0.00           C  
ATOM   1791  C   ASP A 106       0.101  22.485 -23.724  1.00  0.00           C  
ATOM   1792  O   ASP A 106      -0.189  23.685 -23.702  1.00  0.00           O  
ATOM   1793  CB  ASP A 106       2.423  21.750 -24.279  1.00  0.00           C  
ATOM   1794  CG  ASP A 106       3.916  21.655 -23.870  1.00  0.00           C  
ATOM   1795  OD1 ASP A 106       4.258  22.021 -22.772  1.00  0.00           O  
ATOM   1796  OD2 ASP A 106       4.702  21.243 -24.699  1.00  0.00           O1-
ATOM   1797  H   ASP A 106       1.699  19.929 -22.574  1.00  0.00           H  
ATOM   1798  HA  ASP A 106       1.825  22.780 -22.487  1.00  0.00           H  
ATOM   1799 1HB  ASP A 106       2.152  20.814 -24.773  1.00  0.00           H  
ATOM   1800 2HB  ASP A 106       2.320  22.543 -25.020  1.00  0.00           H  
ATOM   1801  N   ALA A 107      -0.735  21.554 -24.205  1.00  0.00           N  
ATOM   1802  CA  ALA A 107      -2.037  21.915 -24.763  1.00  0.00           C  
ATOM   1803  C   ALA A 107      -2.938  22.573 -23.717  1.00  0.00           C  
ATOM   1804  O   ALA A 107      -3.671  23.516 -24.017  1.00  0.00           O  
ATOM   1805  CB  ALA A 107      -2.723  20.687 -25.328  1.00  0.00           C  
ATOM   1806  H   ALA A 107      -0.451  20.570 -24.211  1.00  0.00           H  
ATOM   1807  HA  ALA A 107      -1.870  22.636 -25.563  1.00  0.00           H  
ATOM   1808 1HB  ALA A 107      -3.677  20.973 -25.766  1.00  0.00           H  
ATOM   1809 2HB  ALA A 107      -2.087  20.237 -26.091  1.00  0.00           H  
ATOM   1810 3HB  ALA A 107      -2.891  19.969 -24.528  1.00  0.00           H  
ATOM   1811  N   LEU A 108      -2.872  22.078 -22.483  1.00  0.00           N  
ATOM   1812  CA  LEU A 108      -3.664  22.622 -21.388  1.00  0.00           C  
ATOM   1813  C   LEU A 108      -3.175  24.011 -20.968  1.00  0.00           C  
ATOM   1814  O   LEU A 108      -3.973  24.882 -20.612  1.00  0.00           O  
ATOM   1815  CB  LEU A 108      -3.589  21.655 -20.202  1.00  0.00           C  
ATOM   1816  CG  LEU A 108      -4.292  20.315 -20.414  1.00  0.00           C  
ATOM   1817  CD1 LEU A 108      -3.930  19.378 -19.328  1.00  0.00           C  
ATOM   1818  CD2 LEU A 108      -5.759  20.525 -20.415  1.00  0.00           C  
ATOM   1819  H   LEU A 108      -2.271  21.273 -22.308  1.00  0.00           H  
ATOM   1820  HA  LEU A 108      -4.696  22.703 -21.718  1.00  0.00           H  
ATOM   1821 1HB  LEU A 108      -2.543  21.453 -19.987  1.00  0.00           H  
ATOM   1822 2HB  LEU A 108      -4.029  22.135 -19.330  1.00  0.00           H  
ATOM   1823  HG  LEU A 108      -3.997  19.886 -21.363  1.00  0.00           H  
ATOM   1824 1HD1 LEU A 108      -4.455  18.472 -19.498  1.00  0.00           H  
ATOM   1825 2HD1 LEU A 108      -2.870  19.198 -19.337  1.00  0.00           H  
ATOM   1826 3HD1 LEU A 108      -4.215  19.782 -18.392  1.00  0.00           H  
ATOM   1827 1HD2 LEU A 108      -6.242  19.566 -20.571  1.00  0.00           H  
ATOM   1828 2HD2 LEU A 108      -6.071  20.943 -19.461  1.00  0.00           H  
ATOM   1829 3HD2 LEU A 108      -6.030  21.207 -21.220  1.00  0.00           H  
ATOM   1830  N   LEU A 109      -1.856  24.207 -21.005  1.00  0.00           N  
ATOM   1831  CA  LEU A 109      -1.221  25.456 -20.601  1.00  0.00           C  
ATOM   1832  C   LEU A 109      -1.400  26.640 -21.556  1.00  0.00           C  
ATOM   1833  O   LEU A 109      -1.787  27.727 -21.112  1.00  0.00           O  
ATOM   1834  CB  LEU A 109       0.276  25.212 -20.383  1.00  0.00           C  
ATOM   1835  CG  LEU A 109       1.113  26.439 -20.028  1.00  0.00           C  
ATOM   1836  CD1 LEU A 109       0.589  27.050 -18.772  1.00  0.00           C  
ATOM   1837  CD2 LEU A 109       2.561  26.012 -19.837  1.00  0.00           C  
ATOM   1838  H   LEU A 109      -1.259  23.432 -21.291  1.00  0.00           H  
ATOM   1839  HA  LEU A 109      -1.653  25.739 -19.643  1.00  0.00           H  
ATOM   1840 1HB  LEU A 109       0.393  24.479 -19.582  1.00  0.00           H  
ATOM   1841 2HB  LEU A 109       0.687  24.781 -21.297  1.00  0.00           H  
ATOM   1842  HG  LEU A 109       1.046  27.175 -20.830  1.00  0.00           H  
ATOM   1843 1HD1 LEU A 109       1.185  27.925 -18.511  1.00  0.00           H  
ATOM   1844 2HD1 LEU A 109      -0.451  27.345 -18.915  1.00  0.00           H  
ATOM   1845 3HD1 LEU A 109       0.655  26.325 -17.993  1.00  0.00           H  
ATOM   1846 1HD2 LEU A 109       3.161  26.881 -19.586  1.00  0.00           H  
ATOM   1847 2HD2 LEU A 109       2.619  25.279 -19.031  1.00  0.00           H  
ATOM   1848 3HD2 LEU A 109       2.930  25.566 -20.764  1.00  0.00           H  
ATOM   1849  N   GLN A 110      -1.096  26.462 -22.844  1.00  0.00           N  
ATOM   1850  CA  GLN A 110      -1.168  27.593 -23.774  1.00  0.00           C  
ATOM   1851  C   GLN A 110      -1.057  27.173 -25.241  1.00  0.00           C  
ATOM   1852  O   GLN A 110      -1.879  27.593 -26.059  1.00  0.00           O  
ATOM   1853  CB  GLN A 110      -0.064  28.622 -23.451  1.00  0.00           C  
ATOM   1854  CG  GLN A 110      -0.105  29.892 -24.294  1.00  0.00           C  
ATOM   1855  CD  GLN A 110       0.936  30.925 -23.852  1.00  0.00           C  
ATOM   1856  NE2 GLN A 110       0.615  32.203 -24.043  1.00  0.00           N  
ATOM   1857  OE1 GLN A 110       2.010  30.583 -23.344  1.00  0.00           O  
ATOM   1858  OXT GLN A 110       0.033  26.770 -25.646  1.00  0.00           O1-
ATOM   1859  H   GLN A 110      -0.802  25.536 -23.169  1.00  0.00           H  
ATOM   1860  HA  GLN A 110      -2.137  28.073 -23.641  1.00  0.00           H  
ATOM   1861 1HB  GLN A 110      -0.123  28.933 -22.412  1.00  0.00           H  
ATOM   1862 2HB  GLN A 110       0.912  28.157 -23.591  1.00  0.00           H  
ATOM   1863 1HG  GLN A 110       0.089  29.633 -25.334  1.00  0.00           H  
ATOM   1864 2HG  GLN A 110      -1.093  30.344 -24.200  1.00  0.00           H  
ATOM   1865 1HE2 GLN A 110       1.252  32.926 -23.774  1.00  0.00           H  
ATOM   1866 2HE2 GLN A 110      -0.264  32.441 -24.456  1.00  0.00           H  
TER   
END
