# Supplementary material for: Scaffolding protein functional sites using deep learning
Source: Science. Author manuscript; Available in PMC 2022 Oct 31. (PMC9621694; doi:10.1126/science.abn2100)
Supplement: Data S1 [file NIHMS1830590-supplement-Data_S1.zip › rsvf-ii_171_AF.pdb]

ATOM      1  N   GLY A   1      11.276  12.211  -6.641  1.00  0.00           N  
ATOM      2  CA  GLY A   1      11.390  13.650  -6.823  1.00  0.00           C  
ATOM      3  C   GLY A   1      12.022  14.352  -5.635  1.00  0.00           C  
ATOM      4  O   GLY A   1      12.287  13.727  -4.606  1.00  0.00           O  
ATOM      5  N   ALA A   2      12.785  15.453  -5.844  1.00  0.00           N  
ATOM      6  CA  ALA A   2      13.485  16.217  -4.814  1.00  0.00           C  
ATOM      7  C   ALA A   2      12.671  16.273  -3.524  1.00  0.00           C  
ATOM      8  O   ALA A   2      13.226  16.172  -2.428  1.00  0.00           O  
ATOM      9  CB  ALA A   2      13.787  17.628  -5.311  1.00  0.00           C  
ATOM     10  N   ARG A   3      11.398  16.296  -3.639  1.00  0.00           N  
ATOM     11  CA  ARG A   3      10.521  16.370  -2.474  1.00  0.00           C  
ATOM     12  C   ARG A   3      10.552  15.068  -1.681  1.00  0.00           C  
ATOM     13  O   ARG A   3      10.679  15.085  -0.455  1.00  0.00           O  
ATOM     14  CB  ARG A   3       9.087  16.690  -2.901  1.00  0.00           C  
ATOM     15  CG  ARG A   3       8.119  16.847  -1.739  1.00  0.00           C  
ATOM     16  CD  ARG A   3       6.731  17.254  -2.212  1.00  0.00           C  
ATOM     17  NE  ARG A   3       5.765  17.248  -1.118  1.00  0.00           N  
ATOM     18  CZ  ARG A   3       4.660  17.987  -1.078  1.00  0.00           C  
ATOM     19  NH1 ARG A   3       4.358  18.811  -2.075  1.00  0.00           N1+
ATOM     20  NH2 ARG A   3       3.850  17.902  -0.033  1.00  0.00           N  
ATOM     21  N   ARG A   4      10.428  14.025  -2.299  1.00  0.00           N  
ATOM     22  CA  ARG A   4      10.464  12.710  -1.665  1.00  0.00           C  
ATOM     23  C   ARG A   4      11.813  12.462  -0.997  1.00  0.00           C  
ATOM     24  O   ARG A   4      11.873  11.918   0.108  1.00  0.00           O  
ATOM     25  CB  ARG A   4      10.175  11.611  -2.688  1.00  0.00           C  
ATOM     26  CG  ARG A   4       9.920  10.244  -2.070  1.00  0.00           C  
ATOM     27  CD  ARG A   4       9.512   9.219  -3.118  1.00  0.00           C  
ATOM     28  NE  ARG A   4       8.165   9.470  -3.621  1.00  0.00           N  
ATOM     29  CZ  ARG A   4       7.569   8.762  -4.577  1.00  0.00           C  
ATOM     30  NH1 ARG A   4       8.192   7.741  -5.154  1.00  0.00           N1+
ATOM     31  NH2 ARG A   4       6.339   9.077  -4.959  1.00  0.00           N  
ATOM     32  N   ASP A   5      12.845  12.862  -1.701  1.00  0.00           N  
ATOM     33  CA  ASP A   5      14.181  12.722  -1.130  1.00  0.00           C  
ATOM     34  C   ASP A   5      14.317  13.534   0.156  1.00  0.00           C  
ATOM     35  O   ASP A   5      14.935  13.079   1.121  1.00  0.00           O  
ATOM     36  CB  ASP A   5      15.245  13.155  -2.141  1.00  0.00           C  
ATOM     37  CG  ASP A   5      15.418  12.166  -3.280  1.00  0.00           C  
ATOM     38  OD1 ASP A   5      15.006  10.994  -3.138  1.00  0.00           O  
ATOM     39  OD2 ASP A   5      15.974  12.561  -4.327  1.00  0.00           O1-
ATOM     40  N   ALA A   6      13.739  14.716   0.132  1.00  0.00           N  
ATOM     41  CA  ALA A   6      13.786  15.556   1.326  1.00  0.00           C  
ATOM     42  C   ALA A   6      13.012  14.919   2.477  1.00  0.00           C  
ATOM     43  O   ALA A   6      13.453  14.958   3.628  1.00  0.00           O  
ATOM     44  CB  ALA A   6      13.233  16.946   1.022  1.00  0.00           C  
ATOM     45  N   LEU A   7      11.892  14.333   2.099  1.00  0.00           N  
ATOM     46  CA  LEU A   7      11.081  13.675   3.117  1.00  0.00           C  
ATOM     47  C   LEU A   7      11.797  12.447   3.672  1.00  0.00           C  
ATOM     48  O   LEU A   7      11.772  12.203   4.881  1.00  0.00           O  
ATOM     49  CB  LEU A   7       9.721  13.271   2.542  1.00  0.00           C  
ATOM     50  CG  LEU A   7       8.737  14.409   2.267  1.00  0.00           C  
ATOM     51  CD1 LEU A   7       7.484  13.872   1.582  1.00  0.00           C  
ATOM     52  CD2 LEU A   7       8.377  15.130   3.562  1.00  0.00           C  
ATOM     53  N   ARG A   8      12.392  11.750   2.829  1.00  0.00           N  
ATOM     54  CA  ARG A   8      13.165  10.587   3.254  1.00  0.00           C  
ATOM     55  C   ARG A   8      14.301  10.994   4.185  1.00  0.00           C  
ATOM     56  O   ARG A   8      14.573  10.314   5.177  1.00  0.00           O  
ATOM     57  CB  ARG A   8      13.723   9.839   2.042  1.00  0.00           C  
ATOM     58  CG  ARG A   8      12.704   8.956   1.339  1.00  0.00           C  
ATOM     59  CD  ARG A   8      13.344   8.126   0.235  1.00  0.00           C  
ATOM     60  NE  ARG A   8      12.341   7.562  -0.665  1.00  0.00           N  
ATOM     61  CZ  ARG A   8      12.451   7.519  -1.989  1.00  0.00           C  
ATOM     62  NH1 ARG A   8      13.525   8.008  -2.598  1.00  0.00           N1+
ATOM     63  NH2 ARG A   8      11.477   6.983  -2.713  1.00  0.00           N  
ATOM     64  N   ALA A   9      14.974  12.036   3.796  1.00  0.00           N  
ATOM     65  CA  ALA A   9      16.056  12.529   4.646  1.00  0.00           C  
ATOM     66  C   ALA A   9      15.530  12.944   6.017  1.00  0.00           C  
ATOM     67  O   ALA A   9      16.152  12.653   7.042  1.00  0.00           O  
ATOM     68  CB  ALA A   9      16.768  13.700   3.975  1.00  0.00           C  
ATOM     69  N   ARG A  10      14.477  13.536   6.025  1.00  0.00           N  
ATOM     70  CA  ARG A  10      13.852  13.960   7.273  1.00  0.00           C  
ATOM     71  C   ARG A  10      13.487  12.757   8.138  1.00  0.00           C  
ATOM     72  O   ARG A  10      13.731  12.759   9.347  1.00  0.00           O  
ATOM     73  CB  ARG A  10      12.603  14.800   6.992  1.00  0.00           C  
ATOM     74  CG  ARG A  10      12.035  15.489   8.223  1.00  0.00           C  
ATOM     75  CD  ARG A  10      10.930  16.470   7.859  1.00  0.00           C  
ATOM     76  NE  ARG A  10      10.333  17.073   9.047  1.00  0.00           N  
ATOM     77  CZ  ARG A  10       9.670  18.227   9.059  1.00  0.00           C  
ATOM     78  NH1 ARG A  10       9.505  18.927   7.943  1.00  0.00           N1+
ATOM     79  NH2 ARG A  10       9.167  18.684  10.198  1.00  0.00           N  
ATOM     80  N   LEU A  11      12.932  11.856   7.589  1.00  0.00           N  
ATOM     81  CA  LEU A  11      12.560  10.634   8.294  1.00  0.00           C  
ATOM     82  C   LEU A  11      13.791   9.942   8.868  1.00  0.00           C  
ATOM     83  O   LEU A  11      13.764   9.453  10.001  1.00  0.00           O  
ATOM     84  CB  LEU A  11      11.812   9.681   7.358  1.00  0.00           C  
ATOM     85  CG  LEU A  11      11.166   8.458   8.012  1.00  0.00           C  
ATOM     86  CD1 LEU A  11       9.651   8.630   8.076  1.00  0.00           C  
ATOM     87  CD2 LEU A  11      11.533   7.189   7.251  1.00  0.00           C  
ATOM     88  N   ARG A  12      14.791   9.833   8.123  1.00  0.00           N  
ATOM     89  CA  ARG A  12      16.039   9.244   8.601  1.00  0.00           C  
ATOM     90  C   ARG A  12      16.567   9.994   9.819  1.00  0.00           C  
ATOM     91  O   ARG A  12      17.053   9.379  10.770  1.00  0.00           O  
ATOM     92  CB  ARG A  12      17.090   9.241   7.490  1.00  0.00           C  
ATOM     93  CG  ARG A  12      16.858   8.183   6.424  1.00  0.00           C  
ATOM     94  CD  ARG A  12      18.058   8.041   5.499  1.00  0.00           C  
ATOM     95  NE  ARG A  12      18.149   9.152   4.556  1.00  0.00           N  
ATOM     96  CZ  ARG A  12      18.834   9.127   3.417  1.00  0.00           C  
ATOM     97  NH1 ARG A  12      19.506   8.040   3.054  1.00  0.00           N1+
ATOM     98  NH2 ARG A  12      18.848  10.195   2.633  1.00  0.00           N  
ATOM     99  N   ASN A  13      16.460  11.250   9.696  1.00  0.00           N  
ATOM    100  CA  ASN A  13      16.914  12.061  10.821  1.00  0.00           C  
ATOM    101  C   ASN A  13      16.060  11.822  12.064  1.00  0.00           C  
ATOM    102  O   ASN A  13      16.586  11.727  13.173  1.00  0.00           O  
ATOM    103  CB  ASN A  13      16.908  13.546  10.449  1.00  0.00           C  
ATOM    104  CG  ASN A  13      18.042  13.917   9.514  1.00  0.00           C  
ATOM    105  ND2 ASN A  13      17.859  14.996   8.761  1.00  0.00           N  
ATOM    106  OD1 ASN A  13      19.072  13.242   9.469  1.00  0.00           O  
ATOM    107  N   TYR A  14      14.761  11.708  11.871  1.00  0.00           N  
ATOM    108  CA  TYR A  14      13.868  11.411  12.986  1.00  0.00           C  
ATOM    109  C   TYR A  14      14.216  10.069  13.619  1.00  0.00           C  
ATOM    110  O   TYR A  14      14.323   9.962  14.843  1.00  0.00           O  
ATOM    111  CB  TYR A  14      12.409  11.406  12.520  1.00  0.00           C  
ATOM    112  CG  TYR A  14      11.832  12.786  12.318  1.00  0.00           C  
ATOM    113  CD1 TYR A  14      12.471  13.911  12.833  1.00  0.00           C  
ATOM    114  CD2 TYR A  14      10.646  12.968  11.615  1.00  0.00           C  
ATOM    115  CE1 TYR A  14      11.942  15.186  12.651  1.00  0.00           C  
ATOM    116  CE2 TYR A  14      10.108  14.236  11.428  1.00  0.00           C  
ATOM    117  CZ  TYR A  14      10.762  15.337  11.948  1.00  0.00           C  
ATOM    118  OH  TYR A  14      10.233  16.596  11.765  1.00  0.00           O  
ATOM    119  N   SER A  15      14.339   9.154  12.749  1.00  0.00           N  
ATOM    120  CA  SER A  15      14.623   7.804  13.226  1.00  0.00           C  
ATOM    121  C   SER A  15      15.949   7.750  13.976  1.00  0.00           C  
ATOM    122  O   SER A  15      16.042   7.132  15.039  1.00  0.00           O  
ATOM    123  CB  SER A  15      14.647   6.817  12.058  1.00  0.00           C  
ATOM    124  OG  SER A  15      13.381   6.755  11.425  1.00  0.00           O  
ATOM    125  N   ALA A  16      16.911   8.384  13.392  1.00  0.00           N  
ATOM    126  CA  ALA A  16      18.224   8.399  14.033  1.00  0.00           C  
ATOM    127  C   ALA A  16      18.154   9.056  15.408  1.00  0.00           C  
ATOM    128  O   ALA A  16      18.818   8.613  16.349  1.00  0.00           O  
ATOM    129  CB  ALA A  16      19.238   9.123  13.150  1.00  0.00           C  
ATOM    130  N   ALA A  17      17.426  10.060  15.527  1.00  0.00           N  
ATOM    131  CA  ALA A  17      17.273  10.769  16.795  1.00  0.00           C  
ATOM    132  C   ALA A  17      16.658   9.864  17.859  1.00  0.00           C  
ATOM    133  O   ALA A  17      17.115   9.842  19.004  1.00  0.00           O  
ATOM    134  CB  ALA A  17      16.419  12.020  16.606  1.00  0.00           C  
ATOM    135  N   ILE A  18      15.639   9.093  17.494  1.00  0.00           N  
ATOM    136  CA  ILE A  18      14.975   8.203  18.441  1.00  0.00           C  
ATOM    137  C   ILE A  18      15.919   7.068  18.831  1.00  0.00           C  
ATOM    138  O   ILE A  18      16.056   6.746  20.013  1.00  0.00           O  
ATOM    139  CB  ILE A  18      13.664   7.633  17.856  1.00  0.00           C  
ATOM    140  CG1 ILE A  18      12.630   8.752  17.671  1.00  0.00           C  
ATOM    141  CG2 ILE A  18      13.112   6.521  18.752  1.00  0.00           C  
ATOM    142  CD1 ILE A  18      11.401   8.334  16.876  1.00  0.00           C  
ATOM    143  N   LEU A  19      16.572   6.550  17.866  1.00  0.00           N  
ATOM    144  CA  LEU A  19      17.496   5.451  18.124  1.00  0.00           C  
ATOM    145  C   LEU A  19      18.644   5.904  19.019  1.00  0.00           C  
ATOM    146  O   LEU A  19      19.064   5.172  19.918  1.00  0.00           O  
ATOM    147  CB  LEU A  19      18.048   4.894  16.809  1.00  0.00           C  
ATOM    148  CG  LEU A  19      17.040   4.199  15.891  1.00  0.00           C  
ATOM    149  CD1 LEU A  19      17.700   3.823  14.569  1.00  0.00           C  
ATOM    150  CD2 LEU A  19      16.457   2.967  16.574  1.00  0.00           C  
ATOM    151  N   GLU A  20      19.095   7.053  18.744  1.00  0.00           N  
ATOM    152  CA  GLU A  20      20.164   7.605  19.571  1.00  0.00           C  
ATOM    153  C   GLU A  20      19.701   7.807  21.011  1.00  0.00           C  
ATOM    154  O   GLU A  20      20.443   7.525  21.954  1.00  0.00           O  
ATOM    155  CB  GLU A  20      20.664   8.929  18.988  1.00  0.00           C  
ATOM    156  CG  GLU A  20      21.887   9.490  19.700  1.00  0.00           C  
ATOM    157  CD  GLU A  20      22.381  10.798  19.102  1.00  0.00           C  
ATOM    158  OE1 GLU A  20      23.532  11.200  19.387  1.00  0.00           O  
ATOM    159  OE2 GLU A  20      21.609  11.428  18.345  1.00  0.00           O1-
ATOM    160  N   ARG A  21      18.559   8.184  21.187  1.00  0.00           N  
ATOM    161  CA  ARG A  21      17.997   8.365  22.522  1.00  0.00           C  
ATOM    162  C   ARG A  21      17.907   7.036  23.263  1.00  0.00           C  
ATOM    163  O   ARG A  21      18.194   6.965  24.460  1.00  0.00           O  
ATOM    164  CB  ARG A  21      16.614   9.016  22.441  1.00  0.00           C  
ATOM    165  CG  ARG A  21      16.653  10.521  22.229  1.00  0.00           C  
ATOM    166  CD  ARG A  21      15.254  11.112  22.131  1.00  0.00           C  
ATOM    167  NE  ARG A  21      15.272  12.442  21.529  1.00  0.00           N  
ATOM    168  CZ  ARG A  21      14.240  13.281  21.515  1.00  0.00           C  
ATOM    169  NH1 ARG A  21      13.083  12.944  22.073  1.00  0.00           N1+
ATOM    170  NH2 ARG A  21      14.366  14.469  20.938  1.00  0.00           N  
ATOM    171  N   ILE A  22      17.505   6.025  22.522  1.00  0.00           N  
ATOM    172  CA  ILE A  22      17.389   4.693  23.107  1.00  0.00           C  
ATOM    173  C   ILE A  22      18.773   4.185  23.509  1.00  0.00           C  
ATOM    174  O   ILE A  22      18.955   3.672  24.616  1.00  0.00           O  
ATOM    175  CB  ILE A  22      16.717   3.702  22.131  1.00  0.00           C  
ATOM    176  CG1 ILE A  22      15.245   4.076  21.921  1.00  0.00           C  
ATOM    177  CG2 ILE A  22      16.850   2.266  22.644  1.00  0.00           C  
ATOM    178  CD1 ILE A  22      14.569   3.314  20.790  1.00  0.00           C  
ATOM    179  N   ARG A  23      19.758   4.478  22.750  1.00  0.00           N  
ATOM    180  CA  ARG A  23      21.113   3.991  22.981  1.00  0.00           C  
ATOM    181  C   ARG A  23      21.780   4.747  24.125  1.00  0.00           C  
ATOM    182  O   ARG A  23      22.595   4.183  24.857  1.00  0.00           O  
ATOM    183  CB  ARG A  23      21.954   4.117  21.709  1.00  0.00           C  
ATOM    184  CG  ARG A  23      21.590   3.113  20.628  1.00  0.00           C  
ATOM    185  CD  ARG A  23      22.510   3.226  19.419  1.00  0.00           C  
ATOM    186  NE  ARG A  23      22.026   2.425  18.298  1.00  0.00           N  
ATOM    187  CZ  ARG A  23      21.848   2.883  17.062  1.00  0.00           C  
ATOM    188  NH1 ARG A  23      22.111   4.151  16.763  1.00  0.00           N1+
ATOM    189  NH2 ARG A  23      21.404   2.068  16.115  1.00  0.00           N  
ATOM    190  N   GLN A  24      21.342   5.917  24.417  1.00  0.00           N  
ATOM    191  CA  GLN A  24      21.952   6.769  25.432  1.00  0.00           C  
ATOM    192  C   GLN A  24      21.138   6.756  26.723  1.00  0.00           C  
ATOM    193  O   GLN A  24      21.373   7.569  27.619  1.00  0.00           O  
ATOM    194  CB  GLN A  24      22.096   8.202  24.916  1.00  0.00           C  
ATOM    195  CG  GLN A  24      23.095   8.347  23.775  1.00  0.00           C  
ATOM    196  CD  GLN A  24      23.222   9.777  23.286  1.00  0.00           C  
ATOM    197  NE2 GLN A  24      24.241  10.038  22.473  1.00  0.00           N  
ATOM    198  OE1 GLN A  24      22.411  10.641  23.633  1.00  0.00           O  
ATOM    199  N   SER A  25      20.127   5.917  26.813  1.00  0.00           N  
ATOM    200  CA  SER A  25      19.198   5.914  27.939  1.00  0.00           C  
ATOM    201  C   SER A  25      19.851   5.341  29.193  1.00  0.00           C  
ATOM    202  O   SER A  25      19.387   5.586  30.308  1.00  0.00           O  
ATOM    203  CB  SER A  25      17.943   5.110  27.596  1.00  0.00           C  
ATOM    204  OG  SER A  25      18.237   3.726  27.518  1.00  0.00           O  
ATOM    205  N   GLY A  26      21.154   4.904  29.155  1.00  0.00           N  
ATOM    206  CA  GLY A  26      21.819   4.315  30.305  1.00  0.00           C  
ATOM    207  C   GLY A  26      21.178   3.020  30.766  1.00  0.00           C  
ATOM    208  O   GLY A  26      21.532   2.486  31.819  1.00  0.00           O  
ATOM    209  N   ARG A  27      20.266   2.372  29.943  1.00  0.00           N  
ATOM    210  CA  ARG A  27      19.567   1.133  30.269  1.00  0.00           C  
ATOM    211  C   ARG A  27      20.379  -0.084  29.837  1.00  0.00           C  
ATOM    212  O   ARG A  27      21.404   0.054  29.168  1.00  0.00           O  
ATOM    213  CB  ARG A  27      18.187   1.104  29.608  1.00  0.00           C  
ATOM    214  CG  ARG A  27      17.242   2.185  30.108  1.00  0.00           C  
ATOM    215  CD  ARG A  27      15.891   2.120  29.411  1.00  0.00           C  
ATOM    216  NE  ARG A  27      15.034   3.241  29.788  1.00  0.00           N  
ATOM    217  CZ  ARG A  27      14.019   3.164  30.644  1.00  0.00           C  
ATOM    218  NH1 ARG A  27      13.711   2.012  31.230  1.00  0.00           N1+
ATOM    219  NH2 ARG A  27      13.304   4.246  30.916  1.00  0.00           N  
ATOM    220  N   SER A  28      19.821  -1.256  30.391  1.00  0.00           N  
ATOM    221  CA  SER A  28      20.460  -2.519  30.036  1.00  0.00           C  
ATOM    222  C   SER A  28      20.304  -2.820  28.550  1.00  0.00           C  
ATOM    223  O   SER A  28      19.445  -2.243  27.881  1.00  0.00           O  
ATOM    224  CB  SER A  28      19.873  -3.667  30.861  1.00  0.00           C  
ATOM    225  OG  SER A  28      18.538  -3.936  30.469  1.00  0.00           O  
ATOM    226  N   GLU A  29      21.167  -3.657  28.011  1.00  0.00           N  
ATOM    227  CA  GLU A  29      21.117  -4.063  26.609  1.00  0.00           C  
ATOM    228  C   GLU A  29      19.768  -4.685  26.262  1.00  0.00           C  
ATOM    229  O   GLU A  29      19.210  -4.416  25.195  1.00  0.00           O  
ATOM    230  CB  GLU A  29      22.247  -5.047  26.294  1.00  0.00           C  
ATOM    231  CG  GLU A  29      22.425  -5.322  24.808  1.00  0.00           C  
ATOM    232  CD  GLU A  29      23.605  -6.233  24.503  1.00  0.00           C  
ATOM    233  OE1 GLU A  29      23.715  -6.720  23.355  1.00  0.00           O  
ATOM    234  OE2 GLU A  29      24.423  -6.462  25.421  1.00  0.00           O1-
ATOM    235  N   GLU A  30      19.251  -5.461  27.171  1.00  0.00           N  
ATOM    236  CA  GLU A  30      17.963  -6.110  26.946  1.00  0.00           C  
ATOM    237  C   GLU A  30      16.841  -5.082  26.827  1.00  0.00           C  
ATOM    238  O   GLU A  30      15.996  -5.178  25.934  1.00  0.00           O  
ATOM    239  CB  GLU A  30      17.654  -7.098  28.074  1.00  0.00           C  
ATOM    240  CG  GLU A  30      16.391  -7.915  27.846  1.00  0.00           C  
ATOM    241  CD  GLU A  30      16.056  -8.837  29.008  1.00  0.00           C  
ATOM    242  OE1 GLU A  30      14.889  -9.280  29.116  1.00  0.00           O  
ATOM    243  OE2 GLU A  30      16.966  -9.118  29.819  1.00  0.00           O1-
ATOM    244  N   ASP A  31      16.875  -4.131  27.702  1.00  0.00           N  
ATOM    245  CA  ASP A  31      15.859  -3.084  27.680  1.00  0.00           C  
ATOM    246  C   ASP A  31      16.010  -2.198  26.445  1.00  0.00           C  
ATOM    247  O   ASP A  31      15.017  -1.825  25.817  1.00  0.00           O  
ATOM    248  CB  ASP A  31      15.935  -2.233  28.950  1.00  0.00           C  
ATOM    249  CG  ASP A  31      15.423  -2.960  30.181  1.00  0.00           C  
ATOM    250  OD1 ASP A  31      14.606  -3.896  30.041  1.00  0.00           O  
ATOM    251  OD2 ASP A  31      15.837  -2.591  31.301  1.00  0.00           O1-
ATOM    252  N   GLN A  32      17.209  -1.894  26.094  1.00  0.00           N  
ATOM    253  CA  GLN A  32      17.444  -1.125  24.876  1.00  0.00           C  
ATOM    254  C   GLN A  32      16.946  -1.876  23.646  1.00  0.00           C  
ATOM    255  O   GLN A  32      16.300  -1.291  22.774  1.00  0.00           O  
ATOM    256  CB  GLN A  32      18.931  -0.798  24.727  1.00  0.00           C  
ATOM    257  CG  GLN A  32      19.437   0.236  25.723  1.00  0.00           C  
ATOM    258  CD  GLN A  32      20.935   0.459  25.628  1.00  0.00           C  
ATOM    259  NE2 GLN A  32      21.447   1.394  26.422  1.00  0.00           N  
ATOM    260  OE1 GLN A  32      21.626  -0.204  24.849  1.00  0.00           O  
ATOM    261  N   ASP A  33      17.264  -3.182  23.641  1.00  0.00           N  
ATOM    262  CA  ASP A  33      16.844  -4.007  22.512  1.00  0.00           C  
ATOM    263  C   ASP A  33      15.321  -4.051  22.400  1.00  0.00           C  
ATOM    264  O   ASP A  33      14.774  -4.003  21.297  1.00  0.00           O  
ATOM    265  CB  ASP A  33      17.403  -5.425  22.647  1.00  0.00           C  
ATOM    266  CG  ASP A  33      18.875  -5.519  22.285  1.00  0.00           C  
ATOM    267  OD1 ASP A  33      19.422  -4.559  21.702  1.00  0.00           O  
ATOM    268  OD2 ASP A  33      19.492  -6.565  22.582  1.00  0.00           O1-
ATOM    269  N   TYR A  34      14.742  -4.177  23.500  1.00  0.00           N  
ATOM    270  CA  TYR A  34      13.284  -4.193  23.530  1.00  0.00           C  
ATOM    271  C   TYR A  34      12.712  -2.921  22.915  1.00  0.00           C  
ATOM    272  O   TYR A  34      11.838  -2.983  22.047  1.00  0.00           O  
ATOM    273  CB  TYR A  34      12.777  -4.350  24.967  1.00  0.00           C  
ATOM    274  CG  TYR A  34      11.283  -4.186  25.106  1.00  0.00           C  
ATOM    275  CD1 TYR A  34      10.739  -3.033  25.668  1.00  0.00           C  
ATOM    276  CD2 TYR A  34      10.413  -5.181  24.676  1.00  0.00           C  
ATOM    277  CE1 TYR A  34       9.363  -2.877  25.800  1.00  0.00           C  
ATOM    278  CE2 TYR A  34       9.035  -5.037  24.802  1.00  0.00           C  
ATOM    279  CZ  TYR A  34       8.521  -3.883  25.364  1.00  0.00           C  
ATOM    280  OH  TYR A  34       7.157  -3.735  25.492  1.00  0.00           O  
ATOM    281  N   CYS A  35      13.228  -1.803  23.325  1.00  0.00           N  
ATOM    282  CA  CYS A  35      12.749  -0.521  22.820  1.00  0.00           C  
ATOM    283  C   CYS A  35      13.115  -0.343  21.352  1.00  0.00           C  
ATOM    284  O   CYS A  35      12.308   0.152  20.562  1.00  0.00           O  
ATOM    285  CB  CYS A  35      13.328   0.629  23.643  1.00  0.00           C  
ATOM    286  SG  CYS A  35      12.658   0.738  25.316  1.00  0.00           S  
ATOM    287  N   LEU A  36      14.234  -0.808  20.993  1.00  0.00           N  
ATOM    288  CA  LEU A  36      14.680  -0.694  19.609  1.00  0.00           C  
ATOM    289  C   LEU A  36      13.774  -1.491  18.677  1.00  0.00           C  
ATOM    290  O   LEU A  36      13.392  -1.006  17.611  1.00  0.00           O  
ATOM    291  CB  LEU A  36      16.127  -1.178  19.469  1.00  0.00           C  
ATOM    292  CG  LEU A  36      17.214  -0.208  19.936  1.00  0.00           C  
ATOM    293  CD1 LEU A  36      18.561  -0.919  20.009  1.00  0.00           C  
ATOM    294  CD2 LEU A  36      17.290   0.997  19.005  1.00  0.00           C  
ATOM    295  N   ASN A  37      13.476  -2.626  19.061  1.00  0.00           N  
ATOM    296  CA  ASN A  37      12.632  -3.475  18.227  1.00  0.00           C  
ATOM    297  C   ASN A  37      11.241  -2.875  18.045  1.00  0.00           C  
ATOM    298  O   ASN A  37      10.674  -2.931  16.952  1.00  0.00           O  
ATOM    299  CB  ASN A  37      12.532  -4.881  18.820  1.00  0.00           C  
ATOM    300  CG  ASN A  37      13.746  -5.733  18.513  1.00  0.00           C  
ATOM    301  ND2 ASN A  37      14.009  -6.721  19.361  1.00  0.00           N  
ATOM    302  OD1 ASN A  37      14.444  -5.507  17.521  1.00  0.00           O  
ATOM    303  N   THR A  38      10.761  -2.308  19.049  1.00  0.00           N  
ATOM    304  CA  THR A  38       9.444  -1.682  18.989  1.00  0.00           C  
ATOM    305  C   THR A  38       9.459  -0.478  18.051  1.00  0.00           C  
ATOM    306  O   THR A  38       8.553  -0.313  17.231  1.00  0.00           O  
ATOM    307  CB  THR A  38       8.970  -1.241  20.386  1.00  0.00           C  
ATOM    308  CG2 THR A  38       7.629  -0.519  20.311  1.00  0.00           C  
ATOM    309  OG1 THR A  38       8.833  -2.396  21.224  1.00  0.00           O  
ATOM    310  N   ILE A  39      10.501   0.317  18.026  1.00  0.00           N  
ATOM    311  CA  ILE A  39      10.616   1.556  17.265  1.00  0.00           C  
ATOM    312  C   ILE A  39      10.930   1.237  15.805  1.00  0.00           C  
ATOM    313  O   ILE A  39      10.436   1.909  14.896  1.00  0.00           O  
ATOM    314  CB  ILE A  39      11.701   2.483  17.855  1.00  0.00           C  
ATOM    315  CG1 ILE A  39      11.298   2.951  19.259  1.00  0.00           C  
ATOM    316  CG2 ILE A  39      11.952   3.678  16.931  1.00  0.00           C  
ATOM    317  CD1 ILE A  39       9.974   3.701  19.304  1.00  0.00           C  
ATOM    318  N   GLN A  40      11.654   0.199  15.491  1.00  0.00           N  
ATOM    319  CA  GLN A  40      12.049  -0.167  14.136  1.00  0.00           C  
ATOM    320  C   GLN A  40      10.834  -0.531  13.287  1.00  0.00           C  
ATOM    321  O   GLN A  40      10.811  -0.271  12.082  1.00  0.00           O  
ATOM    322  CB  GLN A  40      13.040  -1.332  14.161  1.00  0.00           C  
ATOM    323  CG  GLN A  40      14.458  -0.925  14.539  1.00  0.00           C  
ATOM    324  CD  GLN A  40      15.412  -2.103  14.591  1.00  0.00           C  
ATOM    325  NE2 GLN A  40      16.702  -1.830  14.427  1.00  0.00           N  
ATOM    326  OE1 GLN A  40      14.994  -3.251  14.776  1.00  0.00           O  
ATOM    327  N   ASP A  41       9.782  -1.111  13.917  1.00  0.00           N  
ATOM    328  CA  ASP A  41       8.549  -1.410  13.196  1.00  0.00           C  
ATOM    329  C   ASP A  41       7.854  -0.127  12.741  1.00  0.00           C  
ATOM    330  O   ASP A  41       7.329  -0.061  11.628  1.00  0.00           O  
ATOM    331  CB  ASP A  41       7.603  -2.239  14.068  1.00  0.00           C  
ATOM    332  CG  ASP A  41       8.078  -3.668  14.264  1.00  0.00           C  
ATOM    333  OD1 ASP A  41       8.894  -4.156  13.453  1.00  0.00           O  
ATOM    334  OD2 ASP A  41       7.629  -4.312  15.235  1.00  0.00           O1-
ATOM    335  N   TYR A  42       8.016   0.844  13.463  1.00  0.00           N  
ATOM    336  CA  TYR A  42       7.399   2.123  13.130  1.00  0.00           C  
ATOM    337  C   TYR A  42       8.172   2.830  12.023  1.00  0.00           C  
ATOM    338  O   TYR A  42       7.574   3.411  11.115  1.00  0.00           O  
ATOM    339  CB  TYR A  42       7.322   3.020  14.369  1.00  0.00           C  
ATOM    340  CG  TYR A  42       6.235   2.625  15.339  1.00  0.00           C  
ATOM    341  CD1 TYR A  42       4.907   2.975  15.106  1.00  0.00           C  
ATOM    342  CD2 TYR A  42       6.533   1.904  16.489  1.00  0.00           C  
ATOM    343  CE1 TYR A  42       3.902   2.614  15.998  1.00  0.00           C  
ATOM    344  CE2 TYR A  42       5.537   1.539  17.388  1.00  0.00           C  
ATOM    345  CZ  TYR A  42       4.226   1.897  17.134  1.00  0.00           C  
ATOM    346  OH  TYR A  42       3.235   1.537  18.020  1.00  0.00           O  
ATOM    347  N   ILE A  43       9.481   2.719  12.085  1.00  0.00           N  
ATOM    348  CA  ILE A  43      10.350   3.327  11.083  1.00  0.00           C  
ATOM    349  C   ILE A  43      10.108   2.668   9.725  1.00  0.00           C  
ATOM    350  O   ILE A  43      10.049   3.349   8.699  1.00  0.00           O  
ATOM    351  CB  ILE A  43      11.839   3.209  11.478  1.00  0.00           C  
ATOM    352  CG1 ILE A  43      12.140   4.095  12.692  1.00  0.00           C  
ATOM    353  CG2 ILE A  43      12.742   3.574  10.296  1.00  0.00           C  
ATOM    354  CD1 ILE A  43      13.524   3.880  13.287  1.00  0.00           C  
ATOM    355  N   ALA A  44       9.919   1.351   9.719  1.00  0.00           N  
ATOM    356  CA  ALA A  44       9.652   0.618   8.483  1.00  0.00           C  
ATOM    357  C   ALA A  44       8.339   1.072   7.850  1.00  0.00           C  
ATOM    358  O   ALA A  44       8.223   1.133   6.624  1.00  0.00           O  
ATOM    359  CB  ALA A  44       9.619  -0.885   8.752  1.00  0.00           C  
ATOM    360  N   GLN A  45       7.369   1.461   8.563  1.00  0.00           N  
ATOM    361  CA  GLN A  45       6.069   1.937   8.103  1.00  0.00           C  
ATOM    362  C   GLN A  45       6.187   3.308   7.443  1.00  0.00           C  
ATOM    363  O   GLN A  45       5.470   3.605   6.484  1.00  0.00           O  
ATOM    364  CB  GLN A  45       5.077   1.998   9.265  1.00  0.00           C  
ATOM    365  CG  GLN A  45       4.667   0.630   9.796  1.00  0.00           C  
ATOM    366  CD  GLN A  45       3.701   0.718  10.963  1.00  0.00           C  
ATOM    367  NE2 GLN A  45       3.992  -0.018  12.030  1.00  0.00           N  
ATOM    368  OE1 GLN A  45       2.702   1.443  10.905  1.00  0.00           O  
ATOM    369  N   TYR A  46       7.160   4.085   7.909  1.00  0.00           N  
ATOM    370  CA  TYR A  46       7.426   5.396   7.328  1.00  0.00           C  
ATOM    371  C   TYR A  46       7.783   5.276   5.851  1.00  0.00           C  
ATOM    372  O   TYR A  46       7.265   6.024   5.018  1.00  0.00           O  
ATOM    373  CB  TYR A  46       8.558   6.100   8.083  1.00  0.00           C  
ATOM    374  CG  TYR A  46       8.242   6.372   9.534  1.00  0.00           C  
ATOM    375  CD1 TYR A  46       6.924   6.515   9.965  1.00  0.00           C  
ATOM    376  CD2 TYR A  46       9.258   6.490  10.476  1.00  0.00           C  
ATOM    377  CE1 TYR A  46       6.628   6.769  11.300  1.00  0.00           C  
ATOM    378  CE2 TYR A  46       8.973   6.743  11.813  1.00  0.00           C  
ATOM    379  CZ  TYR A  46       7.657   6.881  12.215  1.00  0.00           C  
ATOM    380  OH  TYR A  46       7.370   7.132  13.539  1.00  0.00           O  
ATOM    381  N   ASP A  47       8.747   4.292   5.676  1.00  0.00           N  
ATOM    382  CA  ASP A  47       9.304   4.120   4.338  1.00  0.00           C  
ATOM    383  C   ASP A  47       8.221   3.713   3.341  1.00  0.00           C  
ATOM    384  O   ASP A  47       8.190   4.211   2.214  1.00  0.00           O  
ATOM    385  CB  ASP A  47      10.423   3.077   4.353  1.00  0.00           C  
ATOM    386  CG  ASP A  47      11.741   3.629   4.867  1.00  0.00           C  
ATOM    387  OD1 ASP A  47      11.935   4.864   4.847  1.00  0.00           O  
ATOM    388  OD2 ASP A  47      12.594   2.822   5.294  1.00  0.00           O1-
ATOM    389  N   ARG A  48       7.305   3.017   3.896  1.00  0.00           N  
ATOM    390  CA  ARG A  48       6.227   2.545   3.033  1.00  0.00           C  
ATOM    391  C   ARG A  48       5.234   3.664   2.736  1.00  0.00           C  
ATOM    392  O   ARG A  48       4.763   3.798   1.605  1.00  0.00           O  
ATOM    393  CB  ARG A  48       5.505   1.360   3.676  1.00  0.00           C  
ATOM    394  CG  ARG A  48       6.329   0.083   3.714  1.00  0.00           C  
ATOM    395  CD  ARG A  48       5.500  -1.111   4.168  1.00  0.00           C  
ATOM    396  NE  ARG A  48       5.349  -1.140   5.620  1.00  0.00           N  
ATOM    397  CZ  ARG A  48       4.843  -2.158   6.310  1.00  0.00           C  
ATOM    398  NH1 ARG A  48       4.426  -3.256   5.689  1.00  0.00           N1+
ATOM    399  NH2 ARG A  48       4.752  -2.079   7.629  1.00  0.00           N  
ATOM    400  N   LEU A  49       4.934   4.489   3.720  1.00  0.00           N  
ATOM    401  CA  LEU A  49       3.997   5.594   3.553  1.00  0.00           C  
ATOM    402  C   LEU A  49       4.561   6.647   2.606  1.00  0.00           C  
ATOM    403  O   LEU A  49       3.838   7.179   1.759  1.00  0.00           O  
ATOM    404  CB  LEU A  49       3.670   6.229   4.907  1.00  0.00           C  
ATOM    405  CG  LEU A  49       2.577   7.299   4.908  1.00  0.00           C  
ATOM    406  CD1 LEU A  49       1.230   6.682   4.553  1.00  0.00           C  
ATOM    407  CD2 LEU A  49       2.513   7.996   6.263  1.00  0.00           C  
ATOM    408  N   LEU A  50       5.833   6.928   2.750  1.00  0.00           N  
ATOM    409  CA  LEU A  50       6.470   7.882   1.851  1.00  0.00           C  
ATOM    410  C   LEU A  50       6.400   7.399   0.406  1.00  0.00           C  
ATOM    411  O   LEU A  50       6.155   8.191  -0.507  1.00  0.00           O  
ATOM    412  CB  LEU A  50       7.930   8.106   2.254  1.00  0.00           C  
ATOM    413  CG  LEU A  50       8.644   9.284   1.590  1.00  0.00           C  
ATOM    414  CD1 LEU A  50       8.614  10.506   2.501  1.00  0.00           C  
ATOM    415  CD2 LEU A  50      10.080   8.910   1.238  1.00  0.00           C  
ATOM    416  N   ASP A  51       6.479   6.085   0.263  1.00  0.00           N  
ATOM    417  CA  ASP A  51       6.451   5.540  -1.091  1.00  0.00           C  
ATOM    418  C   ASP A  51       5.047   5.620  -1.686  1.00  0.00           C  
ATOM    419  O   ASP A  51       4.889   5.847  -2.888  1.00  0.00           O  
ATOM    420  CB  ASP A  51       6.941   4.090  -1.096  1.00  0.00           C  
ATOM    421  CG  ASP A  51       8.439   3.970  -0.878  1.00  0.00           C  
ATOM    422  OD1 ASP A  51       9.171   4.955  -1.119  1.00  0.00           O  
ATOM    423  OD2 ASP A  51       8.892   2.880  -0.465  1.00  0.00           O1-
ATOM    424  N   ARG A  52       4.039   5.685  -0.769  1.00  0.00           N  
ATOM    425  CA  ARG A  52       2.651   5.619  -1.217  1.00  0.00           C  
ATOM    426  C   ARG A  52       2.052   7.015  -1.349  1.00  0.00           C  
ATOM    427  O   ARG A  52       1.410   7.328  -2.354  1.00  0.00           O  
ATOM    428  CB  ARG A  52       1.814   4.780  -0.250  1.00  0.00           C  
ATOM    429  CG  ARG A  52       0.370   4.590  -0.690  1.00  0.00           C  
ATOM    430  CD  ARG A  52      -0.398   3.691   0.269  1.00  0.00           C  
ATOM    431  NE  ARG A  52      -1.818   3.632  -0.068  1.00  0.00           N  
ATOM    432  CZ  ARG A  52      -2.732   2.952   0.618  1.00  0.00           C  
ATOM    433  NH1 ARG A  52      -2.392   2.256   1.697  1.00  0.00           N1+
ATOM    434  NH2 ARG A  52      -3.996   2.967   0.222  1.00  0.00           N  
ATOM    435  N   GLU A  53       2.289   7.937  -0.373  1.00  0.00           N  
ATOM    436  CA  GLU A  53       1.527   9.178  -0.255  1.00  0.00           C  
ATOM    437  C   GLU A  53       2.404  10.393  -0.539  1.00  0.00           C  
ATOM    438  O   GLU A  53       1.970  11.336  -1.206  1.00  0.00           O  
ATOM    439  CB  GLU A  53       0.901   9.293   1.138  1.00  0.00           C  
ATOM    440  CG  GLU A  53      -0.158   8.240   1.426  1.00  0.00           C  
ATOM    441  CD  GLU A  53      -1.044   8.588   2.611  1.00  0.00           C  
ATOM    442  OE1 GLU A  53      -2.032   7.862   2.864  1.00  0.00           O  
ATOM    443  OE2 GLU A  53      -0.748   9.596   3.292  1.00  0.00           O1-
ATOM    444  N   GLY A  54       3.667  10.269  -0.150  1.00  0.00           N  
ATOM    445  CA  GLY A  54       4.604  11.374  -0.268  1.00  0.00           C  
ATOM    446  C   GLY A  54       4.130  12.634   0.431  1.00  0.00           C  
ATOM    447  O   GLY A  54       4.290  13.738  -0.093  1.00  0.00           O  
ATOM    448  N   SER A  55       3.498  12.456   1.668  1.00  0.00           N  
ATOM    449  CA  SER A  55       2.948  13.595   2.397  1.00  0.00           C  
ATOM    450  C   SER A  55       3.777  13.908   3.638  1.00  0.00           C  
ATOM    451  O   SER A  55       4.040  13.024   4.455  1.00  0.00           O  
ATOM    452  CB  SER A  55       1.498  13.326   2.798  1.00  0.00           C  
ATOM    453  OG  SER A  55       1.006  14.363   3.631  1.00  0.00           O  
ATOM    454  N   GLU A  56       4.115  15.193   3.839  1.00  0.00           N  
ATOM    455  CA  GLU A  56       4.828  15.675   5.018  1.00  0.00           C  
ATOM    456  C   GLU A  56       4.014  15.441   6.288  1.00  0.00           C  
ATOM    457  O   GLU A  56       4.565  15.059   7.323  1.00  0.00           O  
ATOM    458  CB  GLU A  56       5.162  17.162   4.876  1.00  0.00           C  
ATOM    459  CG  GLU A  56       6.259  17.450   3.861  1.00  0.00           C  
ATOM    460  CD  GLU A  56       6.593  18.929   3.742  1.00  0.00           C  
ATOM    461  OE1 GLU A  56       7.353  19.307   2.822  1.00  0.00           O  
ATOM    462  OE2 GLU A  56       6.091  19.715   4.575  1.00  0.00           O1-
ATOM    463  N   ALA A  57       2.738  15.700   6.154  1.00  0.00           N  
ATOM    464  CA  ALA A  57       1.860  15.520   7.307  1.00  0.00           C  
ATOM    465  C   ALA A  57       1.863  14.069   7.779  1.00  0.00           C  
ATOM    466  O   ALA A  57       1.893  13.801   8.983  1.00  0.00           O  
ATOM    467  CB  ALA A  57       0.438  15.962   6.968  1.00  0.00           C  
ATOM    468  N   ALA A  58       1.836  13.187   6.854  1.00  0.00           N  
ATOM    469  CA  ALA A  58       1.842  11.764   7.185  1.00  0.00           C  
ATOM    470  C   ALA A  58       3.150  11.365   7.862  1.00  0.00           C  
ATOM    471  O   ALA A  58       3.146  10.613   8.841  1.00  0.00           O  
ATOM    472  CB  ALA A  58       1.618  10.924   5.930  1.00  0.00           C  
ATOM    473  N   VAL A  59       4.273  11.924   7.335  1.00  0.00           N  
ATOM    474  CA  VAL A  59       5.583  11.644   7.911  1.00  0.00           C  
ATOM    475  C   VAL A  59       5.639  12.162   9.347  1.00  0.00           C  
ATOM    476  O   VAL A  59       6.084  11.454  10.252  1.00  0.00           O  
ATOM    477  CB  VAL A  59       6.718  12.275   7.073  1.00  0.00           C  
ATOM    478  CG1 VAL A  59       8.049  12.195   7.818  1.00  0.00           C  
ATOM    479  CG2 VAL A  59       6.822  11.587   5.713  1.00  0.00           C  
ATOM    480  N   ASP A  60       5.173  13.342   9.570  1.00  0.00           N  
ATOM    481  CA  ASP A  60       5.160  13.941  10.900  1.00  0.00           C  
ATOM    482  C   ASP A  60       4.275  13.140  11.854  1.00  0.00           C  
ATOM    483  O   ASP A  60       4.616  12.966  13.027  1.00  0.00           O  
ATOM    484  CB  ASP A  60       4.680  15.392  10.831  1.00  0.00           C  
ATOM    485  CG  ASP A  60       5.725  16.336  10.263  1.00  0.00           C  
ATOM    486  OD1 ASP A  60       6.916  15.960  10.201  1.00  0.00           O  
ATOM    487  OD2 ASP A  60       5.355  17.466   9.878  1.00  0.00           O1-
ATOM    488  N   ALA A  61       3.120  12.744  11.450  1.00  0.00           N  
ATOM    489  CA  ALA A  61       2.207  11.954  12.271  1.00  0.00           C  
ATOM    490  C   ALA A  61       2.851  10.639  12.698  1.00  0.00           C  
ATOM    491  O   ALA A  61       2.729  10.226  13.853  1.00  0.00           O  
ATOM    492  CB  ALA A  61       0.907  11.686  11.515  1.00  0.00           C  
ATOM    493  N   LEU A  62       3.558  10.005  11.821  1.00  0.00           N  
ATOM    494  CA  LEU A  62       4.229   8.744  12.120  1.00  0.00           C  
ATOM    495  C   LEU A  62       5.349   8.952  13.135  1.00  0.00           C  
ATOM    496  O   LEU A  62       5.552   8.118  14.020  1.00  0.00           O  
ATOM    497  CB  LEU A  62       4.793   8.121  10.841  1.00  0.00           C  
ATOM    498  CG  LEU A  62       3.786   7.421   9.926  1.00  0.00           C  
ATOM    499  CD1 LEU A  62       4.427   7.099   8.580  1.00  0.00           C  
ATOM    500  CD2 LEU A  62       3.251   6.156  10.588  1.00  0.00           C  
ATOM    501  N   TYR A  63       6.115   9.991  12.924  1.00  0.00           N  
ATOM    502  CA  TYR A  63       7.156  10.328  13.889  1.00  0.00           C  
ATOM    503  C   TYR A  63       6.572  10.487  15.288  1.00  0.00           C  
ATOM    504  O   TYR A  63       7.141   9.992  16.264  1.00  0.00           O  
ATOM    505  CB  TYR A  63       7.877  11.614  13.476  1.00  0.00           C  
ATOM    506  CG  TYR A  63       8.884  12.099  14.491  1.00  0.00           C  
ATOM    507  CD1 TYR A  63       8.717  13.320  15.139  1.00  0.00           C  
ATOM    508  CD2 TYR A  63      10.005  11.336  14.802  1.00  0.00           C  
ATOM    509  CE1 TYR A  63       9.643  13.772  16.073  1.00  0.00           C  
ATOM    510  CE2 TYR A  63      10.938  11.779  15.735  1.00  0.00           C  
ATOM    511  CZ  TYR A  63      10.748  12.995  16.364  1.00  0.00           C  
ATOM    512  OH  TYR A  63      11.668  13.437  17.289  1.00  0.00           O  
ATOM    513  N   ARG A  64       5.540  11.120  15.428  1.00  0.00           N  
ATOM    514  CA  ARG A  64       4.896  11.322  16.722  1.00  0.00           C  
ATOM    515  C   ARG A  64       4.485   9.992  17.344  1.00  0.00           C  
ATOM    516  O   ARG A  64       4.648   9.788  18.548  1.00  0.00           O  
ATOM    517  CB  ARG A  64       3.676  12.234  16.578  1.00  0.00           C  
ATOM    518  CG  ARG A  64       4.022  13.688  16.298  1.00  0.00           C  
ATOM    519  CD  ARG A  64       2.817  14.599  16.482  1.00  0.00           C  
ATOM    520  NE  ARG A  64       1.790  14.344  15.476  1.00  0.00           N  
ATOM    521  CZ  ARG A  64       1.681  14.996  14.321  1.00  0.00           C  
ATOM    522  NH1 ARG A  64       2.540  15.959  14.002  1.00  0.00           N1+
ATOM    523  NH2 ARG A  64       0.708  14.685  13.479  1.00  0.00           N  
ATOM    524  N   ARG A  65       3.957   9.201  16.574  1.00  0.00           N  
ATOM    525  CA  ARG A  65       3.554   7.878  17.037  1.00  0.00           C  
ATOM    526  C   ARG A  65       4.759   7.072  17.507  1.00  0.00           C  
ATOM    527  O   ARG A  65       4.684   6.361  18.513  1.00  0.00           O  
ATOM    528  CB  ARG A  65       2.818   7.121  15.929  1.00  0.00           C  
ATOM    529  CG  ARG A  65       2.156   5.834  16.396  1.00  0.00           C  
ATOM    530  CD  ARG A  65       1.325   5.194  15.293  1.00  0.00           C  
ATOM    531  NE  ARG A  65       0.795   3.897  15.701  1.00  0.00           N  
ATOM    532  CZ  ARG A  65       0.025   3.121  14.944  1.00  0.00           C  
ATOM    533  NH1 ARG A  65      -0.320   3.497  13.717  1.00  0.00           N1+
ATOM    534  NH2 ARG A  65      -0.403   1.958  15.415  1.00  0.00           N  
ATOM    535  N   ALA A  66       5.885   7.153  16.673  1.00  0.00           N  
ATOM    536  CA  ALA A  66       7.122   6.493  17.086  1.00  0.00           C  
ATOM    537  C   ALA A  66       7.620   7.047  18.417  1.00  0.00           C  
ATOM    538  O   ALA A  66       8.063   6.292  19.285  1.00  0.00           O  
ATOM    539  CB  ALA A  66       8.194   6.652  16.011  1.00  0.00           C  
ATOM    540  N   GLN A  67       7.506   8.308  18.562  1.00  0.00           N  
ATOM    541  CA  GLN A  67       7.892   8.955  19.811  1.00  0.00           C  
ATOM    542  C   GLN A  67       7.054   8.443  20.978  1.00  0.00           C  
ATOM    543  O   GLN A  67       7.577   8.204  22.069  1.00  0.00           O  
ATOM    544  CB  GLN A  67       7.754  10.474  19.693  1.00  0.00           C  
ATOM    545  CG  GLN A  67       8.431  11.242  20.821  1.00  0.00           C  
ATOM    546  CD  GLN A  67       8.468  12.739  20.572  1.00  0.00           C  
ATOM    547  NE2 GLN A  67       9.441  13.415  21.172  1.00  0.00           N  
ATOM    548  OE1 GLN A  67       7.630  13.282  19.846  1.00  0.00           O  
ATOM    549  N   ARG A  68       5.853   8.358  20.777  1.00  0.00           N  
ATOM    550  CA  ARG A  68       4.967   7.842  21.816  1.00  0.00           C  
ATOM    551  C   ARG A  68       5.311   6.397  22.161  1.00  0.00           C  
ATOM    552  O   ARG A  68       5.298   6.013  23.332  1.00  0.00           O  
ATOM    553  CB  ARG A  68       3.505   7.942  21.375  1.00  0.00           C  
ATOM    554  CG  ARG A  68       2.942   9.353  21.425  1.00  0.00           C  
ATOM    555  CD  ARG A  68       1.428   9.362  21.267  1.00  0.00           C  
ATOM    556  NE  ARG A  68       1.026   9.060  19.896  1.00  0.00           N  
ATOM    557  CZ  ARG A  68       0.654   9.968  18.998  1.00  0.00           C  
ATOM    558  NH1 ARG A  68       0.623  11.259  19.311  1.00  0.00           N1+
ATOM    559  NH2 ARG A  68       0.308   9.584  17.778  1.00  0.00           N  
ATOM    560  N   ALA A  69       5.495   5.618  21.125  1.00  0.00           N  
ATOM    561  CA  ALA A  69       5.900   4.231  21.343  1.00  0.00           C  
ATOM    562  C   ALA A  69       7.192   4.156  22.151  1.00  0.00           C  
ATOM    563  O   ALA A  69       7.332   3.305  23.032  1.00  0.00           O  
ATOM    564  CB  ALA A  69       6.068   3.510  20.007  1.00  0.00           C  
ATOM    565  N   TYR A  70       8.132   4.964  21.812  1.00  0.00           N  
ATOM    566  CA  TYR A  70       9.366   5.032  22.588  1.00  0.00           C  
ATOM    567  C   TYR A  70       9.077   5.379  24.043  1.00  0.00           C  
ATOM    568  O   TYR A  70       9.603   4.740  24.957  1.00  0.00           O  
ATOM    569  CB  TYR A  70      10.323   6.064  21.985  1.00  0.00           C  
ATOM    570  CG  TYR A  70      11.470   6.432  22.895  1.00  0.00           C  
ATOM    571  CD1 TYR A  70      11.592   7.721  23.407  1.00  0.00           C  
ATOM    572  CD2 TYR A  70      12.434   5.492  23.242  1.00  0.00           C  
ATOM    573  CE1 TYR A  70      12.649   8.065  24.244  1.00  0.00           C  
ATOM    574  CE2 TYR A  70      13.494   5.824  24.079  1.00  0.00           C  
ATOM    575  CZ  TYR A  70      13.593   7.111  24.573  1.00  0.00           C  
ATOM    576  OH  TYR A  70      14.641   7.447  25.402  1.00  0.00           O  
ATOM    577  N   GLN A  71       8.307   6.377  24.355  1.00  0.00           N  
ATOM    578  CA  GLN A  71       7.960   6.783  25.713  1.00  0.00           C  
ATOM    579  C   GLN A  71       7.281   5.648  26.471  1.00  0.00           C  
ATOM    580  O   GLN A  71       7.556   5.432  27.653  1.00  0.00           O  
ATOM    581  CB  GLN A  71       7.054   8.015  25.690  1.00  0.00           C  
ATOM    582  CG  GLN A  71       7.772   9.301  25.298  1.00  0.00           C  
ATOM    583  CD  GLN A  71       6.831  10.483  25.170  1.00  0.00           C  
ATOM    584  NE2 GLN A  71       7.395  11.681  25.066  1.00  0.00           N  
ATOM    585  OE1 GLN A  71       5.606  10.321  25.165  1.00  0.00           O  
ATOM    586  N   ARG A  72       6.421   4.996  25.761  1.00  0.00           N  
ATOM    587  CA  ARG A  72       5.739   3.865  26.380  1.00  0.00           C  
ATOM    588  C   ARG A  72       6.729   2.764  26.747  1.00  0.00           C  
ATOM    589  O   ARG A  72       6.645   2.184  27.832  1.00  0.00           O  
ATOM    590  CB  ARG A  72       4.661   3.310  25.447  1.00  0.00           C  
ATOM    591  CG  ARG A  72       3.790   2.238  26.081  1.00  0.00           C  
ATOM    592  CD  ARG A  72       2.686   1.777  25.139  1.00  0.00           C  
ATOM    593  NE  ARG A  72       1.697   2.828  24.915  1.00  0.00           N  
ATOM    594  CZ  ARG A  72       0.505   2.639  24.356  1.00  0.00           C  
ATOM    595  NH1 ARG A  72       0.129   1.430  23.952  1.00  0.00           N1+
ATOM    596  NH2 ARG A  72      -0.319   3.665  24.200  1.00  0.00           N  
ATOM    597  N   CYS A  73       7.559   2.556  25.815  1.00  0.00           N  
ATOM    598  CA  CYS A  73       8.583   1.551  26.079  1.00  0.00           C  
ATOM    599  C   CYS A  73       9.431   1.941  27.284  1.00  0.00           C  
ATOM    600  O   CYS A  73       9.720   1.105  28.143  1.00  0.00           O  
ATOM    601  CB  CYS A  73       9.477   1.361  24.854  1.00  0.00           C  
ATOM    602  SG  CYS A  73      10.786   0.140  25.091  1.00  0.00           S  
ATOM    603  N   GLU A  74       9.740   3.157  27.357  1.00  0.00           N  
ATOM    604  CA  GLU A  74      10.515   3.638  28.497  1.00  0.00           C  
ATOM    605  C   GLU A  74       9.746   3.454  29.803  1.00  0.00           C  
ATOM    606  O   GLU A  74      10.325   3.068  30.821  1.00  0.00           O  
ATOM    607  CB  GLU A  74      10.889   5.110  28.310  1.00  0.00           C  
ATOM    608  CG  GLU A  74      11.951   5.344  27.244  1.00  0.00           C  
ATOM    609  CD  GLU A  74      13.369   5.150  27.757  1.00  0.00           C  
ATOM    610  OE1 GLU A  74      14.097   4.288  27.216  1.00  0.00           O  
ATOM    611  OE2 GLU A  74      13.754   5.865  28.708  1.00  0.00           O1-
ATOM    612  N   GLU A  75       8.598   3.675  29.754  1.00  0.00           N  
ATOM    613  CA  GLU A  75       7.763   3.513  30.942  1.00  0.00           C  
ATOM    614  C   GLU A  75       7.681   2.049  31.362  1.00  0.00           C  
ATOM    615  O   GLU A  75       7.732   1.735  32.553  1.00  0.00           O  
ATOM    616  CB  GLU A  75       6.359   4.070  30.693  1.00  0.00           C  
ATOM    617  CG  GLU A  75       6.311   5.586  30.573  1.00  0.00           C  
ATOM    618  CD  GLU A  75       4.935   6.114  30.198  1.00  0.00           C  
ATOM    619  OE1 GLU A  75       4.711   7.342  30.293  1.00  0.00           O  
ATOM    620  OE2 GLU A  75       4.075   5.294  29.808  1.00  0.00           O1-
ATOM    621  N   GLU A  76       7.579   1.216  30.411  1.00  0.00           N  
ATOM    622  CA  GLU A  76       7.497  -0.218  30.672  1.00  0.00           C  
ATOM    623  C   GLU A  76       8.793  -0.744  31.282  1.00  0.00           C  
ATOM    624  O   GLU A  76       8.764  -1.546  32.218  1.00  0.00           O  
ATOM    625  CB  GLU A  76       7.176  -0.981  29.383  1.00  0.00           C  
ATOM    626  CG  GLU A  76       5.764  -0.747  28.865  1.00  0.00           C  
ATOM    627  CD  GLU A  76       5.462  -1.505  27.583  1.00  0.00           C  
ATOM    628  OE1 GLU A  76       4.406  -1.249  26.961  1.00  0.00           O  
ATOM    629  OE2 GLU A  76       6.287  -2.364  27.198  1.00  0.00           O1-
ATOM    630  N   VAL A  77       9.869  -0.347  30.753  1.00  0.00           N  
ATOM    631  CA  VAL A  77      11.182  -0.760  31.238  1.00  0.00           C  
ATOM    632  C   VAL A  77      11.399  -0.228  32.653  1.00  0.00           C  
ATOM    633  O   VAL A  77      11.939  -0.931  33.511  1.00  0.00           O  
ATOM    634  CB  VAL A  77      12.311  -0.269  30.305  1.00  0.00           C  
ATOM    635  CG1 VAL A  77      13.676  -0.443  30.971  1.00  0.00           C  
ATOM    636  CG2 VAL A  77      12.263  -1.015  28.973  1.00  0.00           C  
ATOM    637  N   ARG A  78      10.983   0.985  32.957  1.00  0.00           N  
ATOM    638  CA  ARG A  78      11.099   1.577  34.286  1.00  0.00           C  
ATOM    639  C   ARG A  78      10.292   0.786  35.310  1.00  0.00           C  
ATOM    640  O   ARG A  78      10.719   0.628  36.455  1.00  0.00           O  
ATOM    641  CB  ARG A  78      10.635   3.035  34.267  1.00  0.00           C  
ATOM    642  CG  ARG A  78      10.855   3.768  35.581  1.00  0.00           C  
ATOM    643  CD  ARG A  78      10.352   5.204  35.516  1.00  0.00           C  
ATOM    644  NE  ARG A  78      11.167   6.021  34.623  1.00  0.00           N  
ATOM    645  CZ  ARG A  78      10.906   7.285  34.301  1.00  0.00           C  
ATOM    646  NH1 ARG A  78       9.840   7.904  34.796  1.00  0.00           N1+
ATOM    647  NH2 ARG A  78      11.715   7.936  33.479  1.00  0.00           N  
ATOM    648  N   ALA A  79       9.192   0.256  34.893  1.00  0.00           N  
ATOM    649  CA  ALA A  79       8.280  -0.479  35.764  1.00  0.00           C  
ATOM    650  C   ALA A  79       8.778  -1.902  36.004  1.00  0.00           C  
ATOM    651  O   ALA A  79       8.317  -2.580  36.925  1.00  0.00           O  
ATOM    652  CB  ALA A  79       6.876  -0.504  35.165  1.00  0.00           C  
ATOM    653  N   ARG A  80       9.838  -2.375  35.283  1.00  0.00           N  
ATOM    654  CA  ARG A  80      10.408  -3.710  35.429  1.00  0.00           C  
ATOM    655  C   ARG A  80      11.506  -3.723  36.488  1.00  0.00           C  
ATOM    656  O   ARG A  80      11.600  -4.661  37.282  1.00  0.00           O  
ATOM    657  CB  ARG A  80      10.963  -4.209  34.094  1.00  0.00           C  
ATOM    658  CG  ARG A  80       9.891  -4.595  33.088  1.00  0.00           C  
ATOM    659  CD  ARG A  80      10.495  -5.062  31.771  1.00  0.00           C  
ATOM    660  NE  ARG A  80       9.464  -5.373  30.785  1.00  0.00           N  
ATOM    661  CZ  ARG A  80       9.588  -6.278  29.818  1.00  0.00           C  
ATOM    662  NH1 ARG A  80      10.707  -6.982  29.688  1.00  0.00           N1+
ATOM    663  NH2 ARG A  80       8.587  -6.481  28.975  1.00  0.00           N  
TER   
END
