# Supplementary material for: Scaffolding protein functional sites using deep learning
Source: Science. Author manuscript; Available in PMC 2022 Oct 31. (PMC9621694; doi:10.1126/science.abn2100)
Supplement: Data S1 [file NIHMS1830590-supplement-Data_S1.zip › rsvf-ii_171_RF.pdb]

ATOM      1  N   GLY A   1      10.646  14.548  -5.811  1.00  0.00           N  
ATOM      2  CA  GLY A   1       9.985  14.962  -4.579  1.00  0.00           C  
ATOM      3  C   GLY A   1      10.994  15.104  -3.448  1.00  0.00           C  
ATOM      4  O   GLY A   1      11.039  14.280  -2.529  1.00  0.00           O  
ATOM      5 1H   GLY A   1      10.427  13.582  -6.006  1.00  0.00           H  
ATOM      6 2H   GLY A   1      10.328  15.124  -6.577  1.00  0.00           H  
ATOM      7 3H   GLY A   1      11.646  14.648  -5.705  1.00  0.00           H  
ATOM      8 1HA  GLY A   1       9.473  15.911  -4.739  1.00  0.00           H  
ATOM      9 2HA  GLY A   1       9.225  14.229  -4.307  1.00  0.00           H  
ATOM     10  N   ALA A   2      11.753  16.202  -3.462  1.00  0.00           N  
ATOM     11  CA  ALA A   2      12.773  16.451  -2.434  1.00  0.00           C  
ATOM     12  C   ALA A   2      12.164  16.463  -1.038  1.00  0.00           C  
ATOM     13  O   ALA A   2      12.804  16.046  -0.072  1.00  0.00           O  
ATOM     14  CB  ALA A   2      13.474  17.769  -2.696  1.00  0.00           C  
ATOM     15  H   ALA A   2      11.657  16.877  -4.209  1.00  0.00           H  
ATOM     16  HA  ALA A   2      13.504  15.641  -2.477  1.00  0.00           H  
ATOM     17 1HB  ALA A   2      14.243  17.927  -1.940  1.00  0.00           H  
ATOM     18 2HB  ALA A   2      13.935  17.749  -3.682  1.00  0.00           H  
ATOM     19 3HB  ALA A   2      12.751  18.582  -2.649  1.00  0.00           H  
ATOM     20  N   ARG A   3      10.914  16.908  -0.935  1.00  0.00           N  
ATOM     21  CA  ARG A   3      10.239  16.955   0.348  1.00  0.00           C  
ATOM     22  C   ARG A   3      10.128  15.556   0.944  1.00  0.00           C  
ATOM     23  O   ARG A   3      10.244  15.381   2.153  1.00  0.00           O  
ATOM     24  CB  ARG A   3       8.847  17.553   0.206  1.00  0.00           C  
ATOM     25  CG  ARG A   3       8.066  17.663   1.513  1.00  0.00           C  
ATOM     26  CD  ARG A   3       8.717  18.607   2.464  1.00  0.00           C  
ATOM     27  NE  ARG A   3       7.933  18.789   3.670  1.00  0.00           N  
ATOM     28  CZ  ARG A   3       8.360  19.428   4.780  1.00  0.00           C  
ATOM     29  NH1 ARG A   3       9.574  19.948   4.829  1.00  0.00           N1+
ATOM     30  NH2 ARG A   3       7.553  19.531   5.821  1.00  0.00           N  
ATOM     31  H   ARG A   3      10.436  17.231  -1.760  1.00  0.00           H  
ATOM     32  HA  ARG A   3      10.821  17.581   1.023  1.00  0.00           H  
ATOM     33 1HB  ARG A   3       8.920  18.550  -0.224  1.00  0.00           H  
ATOM     34 2HB  ARG A   3       8.258  16.941  -0.477  1.00  0.00           H  
ATOM     35 1HG  ARG A   3       7.053  18.019   1.317  1.00  0.00           H  
ATOM     36 2HG  ARG A   3       8.014  16.683   1.991  1.00  0.00           H  
ATOM     37 1HD  ARG A   3       9.692  18.214   2.750  1.00  0.00           H  
ATOM     38 2HD  ARG A   3       8.841  19.578   1.988  1.00  0.00           H  
ATOM     39  HE  ARG A   3       6.969  18.418   3.674  1.00  0.00           H  
ATOM     40 1HH1 ARG A   3      10.188  19.874   4.031  1.00  0.00           H  
ATOM     41 2HH1 ARG A   3       9.885  20.426   5.663  1.00  0.00           H  
ATOM     42 1HH2 ARG A   3       6.607  19.112   5.776  1.00  0.00           H  
ATOM     43 2HH2 ARG A   3       7.855  20.004   6.654  1.00  0.00           H  
ATOM     44  N   ARG A   4       9.886  14.546   0.113  1.00  0.00           N  
ATOM     45  CA  ARG A   4       9.713  13.200   0.635  1.00  0.00           C  
ATOM     46  C   ARG A   4      11.023  12.728   1.247  1.00  0.00           C  
ATOM     47  O   ARG A   4      11.047  12.112   2.321  1.00  0.00           O  
ATOM     48  CB  ARG A   4       9.263  12.286  -0.485  1.00  0.00           C  
ATOM     49  CG  ARG A   4       7.838  12.575  -0.966  1.00  0.00           C  
ATOM     50  CD  ARG A   4       7.474  11.777  -2.157  1.00  0.00           C  
ATOM     51  NE  ARG A   4       6.151  12.137  -2.675  1.00  0.00           N  
ATOM     52  CZ  ARG A   4       5.755  11.916  -3.953  1.00  0.00           C  
ATOM     53  NH1 ARG A   4       6.589  11.355  -4.803  1.00  0.00           N1+
ATOM     54  NH2 ARG A   4       4.541  12.259  -4.363  1.00  0.00           N  
ATOM     55  H   ARG A   4       9.876  14.691  -0.891  1.00  0.00           H  
ATOM     56  HA  ARG A   4       8.949  13.215   1.405  1.00  0.00           H  
ATOM     57 1HB  ARG A   4       9.927  12.404  -1.334  1.00  0.00           H  
ATOM     58 2HB  ARG A   4       9.324  11.248  -0.182  1.00  0.00           H  
ATOM     59 1HG  ARG A   4       7.128  12.339  -0.170  1.00  0.00           H  
ATOM     60 2HG  ARG A   4       7.756  13.632  -1.223  1.00  0.00           H  
ATOM     61 1HD  ARG A   4       8.207  11.942  -2.943  1.00  0.00           H  
ATOM     62 2HD  ARG A   4       7.458  10.718  -1.890  1.00  0.00           H  
ATOM     63  HE  ARG A   4       5.463  12.536  -2.012  1.00  0.00           H  
ATOM     64 1HH1 ARG A   4       7.514  11.086  -4.497  1.00  0.00           H  
ATOM     65 2HH1 ARG A   4       6.300  11.187  -5.757  1.00  0.00           H  
ATOM     66 1HH2 ARG A   4       3.885  12.708  -3.734  1.00  0.00           H  
ATOM     67 2HH2 ARG A   4       4.267  12.084  -5.318  1.00  0.00           H  
ATOM     68  N   ASP A   5      12.131  13.066   0.587  1.00  0.00           N  
ATOM     69  CA  ASP A   5      13.429  12.690   1.131  1.00  0.00           C  
ATOM     70  C   ASP A   5      13.715  13.469   2.414  1.00  0.00           C  
ATOM     71  O   ASP A   5      14.277  12.919   3.367  1.00  0.00           O  
ATOM     72  CB  ASP A   5      14.546  12.883   0.106  1.00  0.00           C  
ATOM     73  CG  ASP A   5      14.538  11.807  -1.028  1.00  0.00           C  
ATOM     74  OD1 ASP A   5      13.854  10.790  -0.899  1.00  0.00           O  
ATOM     75  OD2 ASP A   5      15.244  12.001  -1.991  1.00  0.00           O1-
ATOM     76  H   ASP A   5      12.045  13.578  -0.297  1.00  0.00           H  
ATOM     77  HA  ASP A   5      13.397  11.634   1.387  1.00  0.00           H  
ATOM     78 1HB  ASP A   5      14.442  13.872  -0.349  1.00  0.00           H  
ATOM     79 2HB  ASP A   5      15.511  12.857   0.611  1.00  0.00           H  
ATOM     80  N   ALA A   6      13.310  14.745   2.452  1.00  0.00           N  
ATOM     81  CA  ALA A   6      13.502  15.562   3.645  1.00  0.00           C  
ATOM     82  C   ALA A   6      12.747  14.974   4.835  1.00  0.00           C  
ATOM     83  O   ALA A   6      13.268  14.937   5.954  1.00  0.00           O  
ATOM     84  CB  ALA A   6      13.032  16.981   3.397  1.00  0.00           C  
ATOM     85  H   ALA A   6      12.880  15.159   1.625  1.00  0.00           H  
ATOM     86  HA  ALA A   6      14.566  15.570   3.880  1.00  0.00           H  
ATOM     87 1HB  ALA A   6      13.204  17.583   4.286  1.00  0.00           H  
ATOM     88 2HB  ALA A   6      13.582  17.403   2.555  1.00  0.00           H  
ATOM     89 3HB  ALA A   6      11.974  16.971   3.168  1.00  0.00           H  
ATOM     90  N   LEU A   7      11.533  14.473   4.587  1.00  0.00           N  
ATOM     91  CA  LEU A   7      10.731  13.868   5.643  1.00  0.00           C  
ATOM     92  C   LEU A   7      11.432  12.620   6.163  1.00  0.00           C  
ATOM     93  O   LEU A   7      11.519  12.400   7.379  1.00  0.00           O  
ATOM     94  CB  LEU A   7       9.339  13.537   5.088  1.00  0.00           C  
ATOM     95  CG  LEU A   7       8.444  14.766   4.766  1.00  0.00           C  
ATOM     96  CD1 LEU A   7       7.212  14.323   3.990  1.00  0.00           C  
ATOM     97  CD2 LEU A   7       8.030  15.450   6.055  1.00  0.00           C  
ATOM     98  H   LEU A   7      11.146  14.551   3.646  1.00  0.00           H  
ATOM     99  HA  LEU A   7      10.629  14.581   6.458  1.00  0.00           H  
ATOM    100 1HB  LEU A   7       9.471  12.985   4.163  1.00  0.00           H  
ATOM    101 2HB  LEU A   7       8.815  12.907   5.780  1.00  0.00           H  
ATOM    102  HG  LEU A   7       8.998  15.464   4.164  1.00  0.00           H  
ATOM    103 1HD1 LEU A   7       6.610  15.194   3.758  1.00  0.00           H  
ATOM    104 2HD1 LEU A   7       7.513  13.845   3.069  1.00  0.00           H  
ATOM    105 3HD1 LEU A   7       6.633  13.630   4.585  1.00  0.00           H  
ATOM    106 1HD2 LEU A   7       7.410  16.317   5.820  1.00  0.00           H  
ATOM    107 2HD2 LEU A   7       7.460  14.754   6.664  1.00  0.00           H  
ATOM    108 3HD2 LEU A   7       8.917  15.774   6.599  1.00  0.00           H  
ATOM    109  N   ARG A   8      12.002  11.833   5.247  1.00  0.00           N  
ATOM    110  CA  ARG A   8      12.747  10.652   5.650  1.00  0.00           C  
ATOM    111  C   ARG A   8      13.918  11.038   6.533  1.00  0.00           C  
ATOM    112  O   ARG A   8      14.125  10.441   7.596  1.00  0.00           O  
ATOM    113  CB  ARG A   8      13.239   9.871   4.457  1.00  0.00           C  
ATOM    114  CG  ARG A   8      13.925   8.580   4.834  1.00  0.00           C  
ATOM    115  CD  ARG A   8      14.272   7.781   3.658  1.00  0.00           C  
ATOM    116  NE  ARG A   8      13.086   7.360   2.948  1.00  0.00           N  
ATOM    117  CZ  ARG A   8      12.701   7.852   1.749  1.00  0.00           C  
ATOM    118  NH1 ARG A   8      13.457   8.787   1.186  1.00  0.00           N1+
ATOM    119  NH2 ARG A   8      11.597   7.405   1.161  1.00  0.00           N  
ATOM    120  H   ARG A   8      11.886  12.045   4.254  1.00  0.00           H  
ATOM    121  HA  ARG A   8      12.106   9.993   6.213  1.00  0.00           H  
ATOM    122 1HB  ARG A   8      12.416   9.646   3.795  1.00  0.00           H  
ATOM    123 2HB  ARG A   8      13.952  10.468   3.895  1.00  0.00           H  
ATOM    124 1HG  ARG A   8      14.839   8.803   5.383  1.00  0.00           H  
ATOM    125 2HG  ARG A   8      13.258   7.983   5.463  1.00  0.00           H  
ATOM    126 1HD  ARG A   8      14.892   8.367   2.981  1.00  0.00           H  
ATOM    127 2HD  ARG A   8      14.810   6.886   3.975  1.00  0.00           H  
ATOM    128  HE  ARG A   8      12.500   6.661   3.424  1.00  0.00           H  
ATOM    129 1HH1 ARG A   8      14.286   9.105   1.658  1.00  0.00           H  
ATOM    130 2HH1 ARG A   8      13.230   9.231   0.285  1.00  0.00           H  
ATOM    131 1HH2 ARG A   8      11.040   6.676   1.602  1.00  0.00           H  
ATOM    132 2HH2 ARG A   8      11.315   7.770   0.259  1.00  0.00           H  
ATOM    133  N   ALA A   9      14.673  12.056   6.106  1.00  0.00           N  
ATOM    134  CA  ALA A   9      15.828  12.512   6.862  1.00  0.00           C  
ATOM    135  C   ALA A   9      15.425  12.983   8.250  1.00  0.00           C  
ATOM    136  O   ALA A   9      16.089  12.652   9.233  1.00  0.00           O  
ATOM    137  CB  ALA A   9      16.525  13.636   6.118  1.00  0.00           C  
ATOM    138  H   ALA A   9      14.447  12.509   5.220  1.00  0.00           H  
ATOM    139  HA  ALA A   9      16.513  11.673   6.971  1.00  0.00           H  
ATOM    140 1HB  ALA A   9      17.401  13.955   6.678  1.00  0.00           H  
ATOM    141 2HB  ALA A   9      16.825  13.285   5.131  1.00  0.00           H  
ATOM    142 3HB  ALA A   9      15.838  14.473   6.009  1.00  0.00           H  
ATOM    143  N   ARG A  10      14.290  13.684   8.347  1.00  0.00           N  
ATOM    144  CA  ARG A  10      13.800  14.163   9.631  1.00  0.00           C  
ATOM    145  C   ARG A  10      13.601  13.012  10.603  1.00  0.00           C  
ATOM    146  O   ARG A  10      14.068  13.066  11.750  1.00  0.00           O  
ATOM    147  CB  ARG A  10      12.475  14.903   9.454  1.00  0.00           C  
ATOM    148  CG  ARG A  10      11.826  15.394  10.734  1.00  0.00           C  
ATOM    149  CD  ARG A  10      10.423  15.953  10.527  1.00  0.00           C  
ATOM    150  NE  ARG A  10       9.471  14.958   9.994  1.00  0.00           N  
ATOM    151  CZ  ARG A  10       8.113  15.120   9.976  1.00  0.00           C  
ATOM    152  NH1 ARG A  10       7.545  16.183  10.483  1.00  0.00           N1+
ATOM    153  NH2 ARG A  10       7.310  14.207   9.471  1.00  0.00           N  
ATOM    154  H   ARG A  10      13.780  13.931   7.499  1.00  0.00           H  
ATOM    155  HA  ARG A  10      14.536  14.851  10.046  1.00  0.00           H  
ATOM    156 1HB  ARG A  10      12.622  15.756   8.795  1.00  0.00           H  
ATOM    157 2HB  ARG A  10      11.759  14.250   8.973  1.00  0.00           H  
ATOM    158 1HG  ARG A  10      11.761  14.568  11.433  1.00  0.00           H  
ATOM    159 2HG  ARG A  10      12.440  16.182  11.168  1.00  0.00           H  
ATOM    160 1HD  ARG A  10      10.038  16.308  11.483  1.00  0.00           H  
ATOM    161 2HD  ARG A  10      10.470  16.783   9.825  1.00  0.00           H  
ATOM    162  HE  ARG A  10       9.854  14.106   9.590  1.00  0.00           H  
ATOM    163 1HH1 ARG A  10       8.096  16.917  10.898  1.00  0.00           H  
ATOM    164 2HH1 ARG A  10       6.506  16.226  10.469  1.00  0.00           H  
ATOM    165 1HH2 ARG A  10       7.682  13.351   9.065  1.00  0.00           H  
ATOM    166 2HH2 ARG A  10       6.288  14.392   9.524  1.00  0.00           H  
ATOM    167  N   LEU A  11      12.927  11.957  10.144  1.00  0.00           N  
ATOM    168  CA  LEU A  11      12.674  10.828  11.020  1.00  0.00           C  
ATOM    169  C   LEU A  11      13.943  10.067  11.346  1.00  0.00           C  
ATOM    170  O   LEU A  11      14.144   9.685  12.497  1.00  0.00           O  
ATOM    171  CB  LEU A  11      11.603   9.887  10.459  1.00  0.00           C  
ATOM    172  CG  LEU A  11      11.270   8.660  11.406  1.00  0.00           C  
ATOM    173  CD1 LEU A  11      10.852   9.129  12.799  1.00  0.00           C  
ATOM    174  CD2 LEU A  11      10.120   7.881  10.823  1.00  0.00           C  
ATOM    175  H   LEU A  11      12.574  11.961   9.182  1.00  0.00           H  
ATOM    176  HA  LEU A  11      12.289  11.215  11.956  1.00  0.00           H  
ATOM    177 1HB  LEU A  11      10.699  10.446  10.267  1.00  0.00           H  
ATOM    178 2HB  LEU A  11      11.964   9.489   9.506  1.00  0.00           H  
ATOM    179  HG  LEU A  11      12.156   8.034  11.506  1.00  0.00           H  
ATOM    180 1HD1 LEU A  11      10.637   8.260  13.413  1.00  0.00           H  
ATOM    181 2HD1 LEU A  11      11.660   9.704  13.253  1.00  0.00           H  
ATOM    182 3HD1 LEU A  11       9.973   9.732  12.739  1.00  0.00           H  
ATOM    183 1HD2 LEU A  11       9.865   7.051  11.465  1.00  0.00           H  
ATOM    184 2HD2 LEU A  11       9.253   8.532  10.736  1.00  0.00           H  
ATOM    185 3HD2 LEU A  11      10.405   7.511   9.848  1.00  0.00           H  
ATOM    186  N   ARG A  12      14.805   9.829  10.360  1.00  0.00           N  
ATOM    187  CA  ARG A  12      16.027   9.079  10.625  1.00  0.00           C  
ATOM    188  C   ARG A  12      16.956   9.807  11.601  1.00  0.00           C  
ATOM    189  O   ARG A  12      17.574   9.179  12.469  1.00  0.00           O  
ATOM    190  CB  ARG A  12      16.754   8.799   9.321  1.00  0.00           C  
ATOM    191  CG  ARG A  12      16.019   7.823   8.390  1.00  0.00           C  
ATOM    192  CD  ARG A  12      16.080   6.419   8.898  1.00  0.00           C  
ATOM    193  NE  ARG A  12      15.414   5.476   8.002  1.00  0.00           N  
ATOM    194  CZ  ARG A  12      15.403   4.139   8.166  1.00  0.00           C  
ATOM    195  NH1 ARG A  12      16.050   3.585   9.173  1.00  0.00           N1+
ATOM    196  NH2 ARG A  12      14.741   3.378   7.317  1.00  0.00           N  
ATOM    197  H   ARG A  12      14.609  10.164   9.415  1.00  0.00           H  
ATOM    198  HA  ARG A  12      15.746   8.123  11.065  1.00  0.00           H  
ATOM    199 1HB  ARG A  12      16.881   9.738   8.779  1.00  0.00           H  
ATOM    200 2HB  ARG A  12      17.744   8.399   9.528  1.00  0.00           H  
ATOM    201 1HG  ARG A  12      14.969   8.113   8.320  1.00  0.00           H  
ATOM    202 2HG  ARG A  12      16.469   7.858   7.398  1.00  0.00           H  
ATOM    203 1HD  ARG A  12      17.121   6.114   9.000  1.00  0.00           H  
ATOM    204 2HD  ARG A  12      15.589   6.368   9.871  1.00  0.00           H  
ATOM    205  HE  ARG A  12      14.894   5.853   7.213  1.00  0.00           H  
ATOM    206 1HH1 ARG A  12      16.557   4.161   9.829  1.00  0.00           H  
ATOM    207 2HH1 ARG A  12      16.038   2.579   9.285  1.00  0.00           H  
ATOM    208 1HH2 ARG A  12      14.204   3.797   6.532  1.00  0.00           H  
ATOM    209 2HH2 ARG A  12      14.725   2.382   7.438  1.00  0.00           H  
ATOM    210  N   ASN A  13      17.019  11.136  11.516  1.00  0.00           N  
ATOM    211  CA  ASN A  13      17.864  11.887  12.434  1.00  0.00           C  
ATOM    212  C   ASN A  13      17.287  11.817  13.841  1.00  0.00           C  
ATOM    213  O   ASN A  13      18.012  11.579  14.816  1.00  0.00           O  
ATOM    214  CB  ASN A  13      17.966  13.328  11.985  1.00  0.00           C  
ATOM    215  CG  ASN A  13      18.813  13.501  10.749  1.00  0.00           C  
ATOM    216  ND2 ASN A  13      18.614  14.599  10.064  1.00  0.00           N  
ATOM    217  OD1 ASN A  13      19.644  12.649  10.406  1.00  0.00           O  
ATOM    218  H   ASN A  13      16.508  11.632  10.784  1.00  0.00           H  
ATOM    219  HA  ASN A  13      18.856  11.437  12.454  1.00  0.00           H  
ATOM    220 1HB  ASN A  13      16.960  13.703  11.769  1.00  0.00           H  
ATOM    221 2HB  ASN A  13      18.377  13.935  12.788  1.00  0.00           H  
ATOM    222 1HD2 ASN A  13      19.140  14.771   9.233  1.00  0.00           H  
ATOM    223 2HD2 ASN A  13      17.931  15.258  10.371  1.00  0.00           H  
ATOM    224  N   TYR A  14      15.962  11.977  13.936  1.00  0.00           N  
ATOM    225  CA  TYR A  14      15.276  11.913  15.212  1.00  0.00           C  
ATOM    226  C   TYR A  14      15.517  10.548  15.823  1.00  0.00           C  
ATOM    227  O   TYR A  14      15.857  10.425  17.002  1.00  0.00           O  
ATOM    228  CB  TYR A  14      13.773  12.173  15.046  1.00  0.00           C  
ATOM    229  CG  TYR A  14      13.009  12.221  16.359  1.00  0.00           C  
ATOM    230  CD1 TYR A  14      13.089  13.376  17.124  1.00  0.00           C  
ATOM    231  CD2 TYR A  14      12.231  11.158  16.795  1.00  0.00           C  
ATOM    232  CE1 TYR A  14      12.406  13.475  18.314  1.00  0.00           C  
ATOM    233  CE2 TYR A  14      11.542  11.269  18.001  1.00  0.00           C  
ATOM    234  CZ  TYR A  14      11.631  12.420  18.750  1.00  0.00           C  
ATOM    235  OH  TYR A  14      10.946  12.531  19.942  1.00  0.00           O  
ATOM    236  H   TYR A  14      15.409  12.176  13.100  1.00  0.00           H  
ATOM    237  HA  TYR A  14      15.698  12.663  15.880  1.00  0.00           H  
ATOM    238 1HB  TYR A  14      13.622  13.117  14.522  1.00  0.00           H  
ATOM    239 2HB  TYR A  14      13.338  11.389  14.427  1.00  0.00           H  
ATOM    240  HD1 TYR A  14      13.698  14.211  16.778  1.00  0.00           H  
ATOM    241  HD2 TYR A  14      12.162  10.251  16.197  1.00  0.00           H  
ATOM    242  HE1 TYR A  14      12.475  14.386  18.907  1.00  0.00           H  
ATOM    243  HE2 TYR A  14      10.930  10.462  18.361  1.00  0.00           H  
ATOM    244  HH  TYR A  14      10.599  11.673  20.193  1.00  0.00           H  
ATOM    245  N   SER A  15      15.343   9.518  15.003  1.00  0.00           N  
ATOM    246  CA  SER A  15      15.449   8.157  15.452  1.00  0.00           C  
ATOM    247  C   SER A  15      16.807   7.899  16.042  1.00  0.00           C  
ATOM    248  O   SER A  15      16.910   7.327  17.126  1.00  0.00           O  
ATOM    249  CB  SER A  15      15.257   7.203  14.298  1.00  0.00           C  
ATOM    250  OG  SER A  15      15.226   5.895  14.762  1.00  0.00           O  
ATOM    251  H   SER A  15      15.080   9.687  14.037  1.00  0.00           H  
ATOM    252  HA  SER A  15      14.708   7.990  16.218  1.00  0.00           H  
ATOM    253 1HB  SER A  15      14.349   7.440  13.751  1.00  0.00           H  
ATOM    254 2HB  SER A  15      16.083   7.318  13.604  1.00  0.00           H  
ATOM    255  HG  SER A  15      14.342   5.848  15.160  1.00  0.00           H  
ATOM    256  N   ALA A  16      17.861   8.332  15.350  1.00  0.00           N  
ATOM    257  CA  ALA A  16      19.204   8.128  15.851  1.00  0.00           C  
ATOM    258  C   ALA A  16      19.392   8.798  17.207  1.00  0.00           C  
ATOM    259  O   ALA A  16      19.999   8.225  18.118  1.00  0.00           O  
ATOM    260  CB  ALA A  16      20.203   8.684  14.859  1.00  0.00           C  
ATOM    261  H   ALA A  16      17.725   8.791  14.446  1.00  0.00           H  
ATOM    262  HA  ALA A  16      19.364   7.057  15.972  1.00  0.00           H  
ATOM    263 1HB  ALA A  16      21.213   8.516  15.222  1.00  0.00           H  
ATOM    264 2HB  ALA A  16      20.070   8.190  13.897  1.00  0.00           H  
ATOM    265 3HB  ALA A  16      20.029   9.756  14.741  1.00  0.00           H  
ATOM    266  N   ALA A  17      18.832  10.003  17.371  1.00  0.00           N  
ATOM    267  CA  ALA A  17      18.955  10.701  18.645  1.00  0.00           C  
ATOM    268  C   ALA A  17      18.308   9.914  19.774  1.00  0.00           C  
ATOM    269  O   ALA A  17      18.848   9.832  20.886  1.00  0.00           O  
ATOM    270  CB  ALA A  17      18.308  12.068  18.561  1.00  0.00           C  
ATOM    271  H   ALA A  17      18.343  10.452  16.592  1.00  0.00           H  
ATOM    272  HA  ALA A  17      20.015  10.812  18.866  1.00  0.00           H  
ATOM    273 1HB  ALA A  17      18.429  12.585  19.510  1.00  0.00           H  
ATOM    274 2HB  ALA A  17      18.780  12.644  17.766  1.00  0.00           H  
ATOM    275 3HB  ALA A  17      17.249  11.959  18.346  1.00  0.00           H  
ATOM    276  N   ILE A  18      17.169   9.295  19.485  1.00  0.00           N  
ATOM    277  CA  ILE A  18      16.469   8.603  20.543  1.00  0.00           C  
ATOM    278  C   ILE A  18      17.119   7.257  20.799  1.00  0.00           C  
ATOM    279  O   ILE A  18      17.250   6.834  21.948  1.00  0.00           O  
ATOM    280  CB  ILE A  18      14.997   8.388  20.257  1.00  0.00           C  
ATOM    281  CG1 ILE A  18      14.275   9.732  19.980  1.00  0.00           C  
ATOM    282  CG2 ILE A  18      14.426   7.741  21.546  1.00  0.00           C  
ATOM    283  CD1 ILE A  18      14.381  10.732  21.061  1.00  0.00           C  
ATOM    284  H   ILE A  18      16.768   9.381  18.547  1.00  0.00           H  
ATOM    285  HA  ILE A  18      16.544   9.195  21.449  1.00  0.00           H  
ATOM    286  HB  ILE A  18      14.873   7.751  19.391  1.00  0.00           H  
ATOM    287 1HG1 ILE A  18      14.683  10.166  19.082  1.00  0.00           H  
ATOM    288 2HG1 ILE A  18      13.224   9.531  19.813  1.00  0.00           H  
ATOM    289 1HG2 ILE A  18      13.378   7.556  21.479  1.00  0.00           H  
ATOM    290 2HG2 ILE A  18      14.942   6.804  21.730  1.00  0.00           H  
ATOM    291 3HG2 ILE A  18      14.596   8.415  22.385  1.00  0.00           H  
ATOM    292 1HD1 ILE A  18      13.844  11.636  20.775  1.00  0.00           H  
ATOM    293 2HD1 ILE A  18      13.948  10.325  21.976  1.00  0.00           H  
ATOM    294 3HD1 ILE A  18      15.429  10.970  21.225  1.00  0.00           H  
ATOM    295  N   LEU A  19      17.511   6.564  19.735  1.00  0.00           N  
ATOM    296  CA  LEU A  19      18.164   5.278  19.876  1.00  0.00           C  
ATOM    297  C   LEU A  19      19.332   5.422  20.825  1.00  0.00           C  
ATOM    298  O   LEU A  19      19.501   4.608  21.735  1.00  0.00           O  
ATOM    299  CB  LEU A  19      18.645   4.755  18.519  1.00  0.00           C  
ATOM    300  CG  LEU A  19      19.255   3.344  18.513  1.00  0.00           C  
ATOM    301  CD1 LEU A  19      19.082   2.730  17.132  1.00  0.00           C  
ATOM    302  CD2 LEU A  19      20.715   3.421  18.881  1.00  0.00           C  
ATOM    303  H   LEU A  19      17.369   6.947  18.807  1.00  0.00           H  
ATOM    304  HA  LEU A  19      17.459   4.577  20.302  1.00  0.00           H  
ATOM    305 1HB  LEU A  19      17.799   4.760  17.832  1.00  0.00           H  
ATOM    306 2HB  LEU A  19      19.395   5.447  18.132  1.00  0.00           H  
ATOM    307  HG  LEU A  19      18.745   2.728  19.232  1.00  0.00           H  
ATOM    308 1HD1 LEU A  19      19.505   1.726  17.124  1.00  0.00           H  
ATOM    309 2HD1 LEU A  19      18.024   2.680  16.885  1.00  0.00           H  
ATOM    310 3HD1 LEU A  19      19.595   3.349  16.396  1.00  0.00           H  
ATOM    311 1HD2 LEU A  19      21.144   2.421  18.876  1.00  0.00           H  
ATOM    312 2HD2 LEU A  19      21.241   4.045  18.157  1.00  0.00           H  
ATOM    313 3HD2 LEU A  19      20.818   3.857  19.868  1.00  0.00           H  
ATOM    314  N   GLU A  20      20.140   6.467  20.632  1.00  0.00           N  
ATOM    315  CA  GLU A  20      21.276   6.674  21.505  1.00  0.00           C  
ATOM    316  C   GLU A  20      20.822   6.866  22.960  1.00  0.00           C  
ATOM    317  O   GLU A  20      21.416   6.287  23.875  1.00  0.00           O  
ATOM    318  CB  GLU A  20      22.073   7.887  21.033  1.00  0.00           C  
ATOM    319  CG  GLU A  20      23.342   8.155  21.819  1.00  0.00           C  
ATOM    320  CD  GLU A  20      24.418   7.100  21.629  1.00  0.00           C  
ATOM    321  OE1 GLU A  20      24.383   6.391  20.648  1.00  0.00           O  
ATOM    322  OE2 GLU A  20      25.273   7.007  22.487  1.00  0.00           O1-
ATOM    323  H   GLU A  20      19.973   7.113  19.855  1.00  0.00           H  
ATOM    324  HA  GLU A  20      21.915   5.793  21.456  1.00  0.00           H  
ATOM    325 1HB  GLU A  20      22.342   7.757  19.984  1.00  0.00           H  
ATOM    326 2HB  GLU A  20      21.442   8.777  21.095  1.00  0.00           H  
ATOM    327 1HG  GLU A  20      23.740   9.125  21.526  1.00  0.00           H  
ATOM    328 2HG  GLU A  20      23.073   8.207  22.872  1.00  0.00           H  
ATOM    329  N   ARG A  21      19.726   7.613  23.184  1.00  0.00           N  
ATOM    330  CA  ARG A  21      19.235   7.807  24.552  1.00  0.00           C  
ATOM    331  C   ARG A  21      18.829   6.470  25.177  1.00  0.00           C  
ATOM    332  O   ARG A  21      19.077   6.222  26.359  1.00  0.00           O  
ATOM    333  CB  ARG A  21      18.018   8.724  24.579  1.00  0.00           C  
ATOM    334  CG  ARG A  21      18.267  10.173  24.266  1.00  0.00           C  
ATOM    335  CD  ARG A  21      16.986  10.914  24.227  1.00  0.00           C  
ATOM    336  NE  ARG A  21      17.155  12.304  23.872  1.00  0.00           N  
ATOM    337  CZ  ARG A  21      16.135  13.153  23.660  1.00  0.00           C  
ATOM    338  NH1 ARG A  21      14.893  12.730  23.784  1.00  0.00           N1+
ATOM    339  NH2 ARG A  21      16.379  14.412  23.329  1.00  0.00           N  
ATOM    340  H   ARG A  21      19.262   8.090  22.406  1.00  0.00           H  
ATOM    341  HA  ARG A  21      20.034   8.249  25.147  1.00  0.00           H  
ATOM    342 1HB  ARG A  21      17.273   8.370  23.876  1.00  0.00           H  
ATOM    343 2HB  ARG A  21      17.562   8.682  25.566  1.00  0.00           H  
ATOM    344 1HG  ARG A  21      18.899  10.611  25.034  1.00  0.00           H  
ATOM    345 2HG  ARG A  21      18.752  10.260  23.302  1.00  0.00           H  
ATOM    346 1HD  ARG A  21      16.340  10.455  23.489  1.00  0.00           H  
ATOM    347 2HD  ARG A  21      16.502  10.865  25.201  1.00  0.00           H  
ATOM    348  HE  ARG A  21      18.096  12.655  23.769  1.00  0.00           H  
ATOM    349 1HH1 ARG A  21      14.696  11.744  24.045  1.00  0.00           H  
ATOM    350 2HH1 ARG A  21      14.124  13.360  23.628  1.00  0.00           H  
ATOM    351 1HH2 ARG A  21      17.332  14.736  23.237  1.00  0.00           H  
ATOM    352 2HH2 ARG A  21      15.612  15.050  23.171  1.00  0.00           H  
ATOM    353  N   ILE A  22      18.222   5.596  24.372  1.00  0.00           N  
ATOM    354  CA  ILE A  22      17.829   4.268  24.835  1.00  0.00           C  
ATOM    355  C   ILE A  22      19.054   3.407  25.149  1.00  0.00           C  
ATOM    356  O   ILE A  22      19.141   2.800  26.224  1.00  0.00           O  
ATOM    357  CB  ILE A  22      16.893   3.562  23.810  1.00  0.00           C  
ATOM    358  CG1 ILE A  22      15.511   4.284  23.764  1.00  0.00           C  
ATOM    359  CG2 ILE A  22      16.757   2.065  24.117  1.00  0.00           C  
ATOM    360  CD1 ILE A  22      14.615   3.848  22.607  1.00  0.00           C  
ATOM    361  H   ILE A  22      18.027   5.876  23.410  1.00  0.00           H  
ATOM    362  HA  ILE A  22      17.264   4.388  25.757  1.00  0.00           H  
ATOM    363  HB  ILE A  22      17.327   3.670  22.816  1.00  0.00           H  
ATOM    364 1HG1 ILE A  22      14.985   4.089  24.699  1.00  0.00           H  
ATOM    365 2HG1 ILE A  22      15.683   5.362  23.681  1.00  0.00           H  
ATOM    366 1HG2 ILE A  22      16.119   1.589  23.369  1.00  0.00           H  
ATOM    367 2HG2 ILE A  22      17.742   1.606  24.091  1.00  0.00           H  
ATOM    368 3HG2 ILE A  22      16.326   1.930  25.096  1.00  0.00           H  
ATOM    369 1HD1 ILE A  22      13.674   4.400  22.651  1.00  0.00           H  
ATOM    370 2HD1 ILE A  22      15.115   4.062  21.664  1.00  0.00           H  
ATOM    371 3HD1 ILE A  22      14.414   2.781  22.678  1.00  0.00           H  
ATOM    372  N   ARG A  23      20.041   3.405  24.249  1.00  0.00           N  
ATOM    373  CA  ARG A  23      21.236   2.591  24.447  1.00  0.00           C  
ATOM    374  C   ARG A  23      22.048   2.974  25.687  1.00  0.00           C  
ATOM    375  O   ARG A  23      22.532   2.099  26.417  1.00  0.00           O  
ATOM    376  CB  ARG A  23      22.132   2.626  23.227  1.00  0.00           C  
ATOM    377  CG  ARG A  23      21.569   1.907  22.017  1.00  0.00           C  
ATOM    378  CD  ARG A  23      21.394   0.455  22.286  1.00  0.00           C  
ATOM    379  NE  ARG A  23      20.979  -0.269  21.107  1.00  0.00           N  
ATOM    380  CZ  ARG A  23      20.487  -1.529  21.101  1.00  0.00           C  
ATOM    381  NH1 ARG A  23      20.342  -2.229  22.201  1.00  0.00           N1+
ATOM    382  NH2 ARG A  23      20.121  -2.098  19.974  1.00  0.00           N  
ATOM    383  H   ARG A  23      19.936   3.949  23.394  1.00  0.00           H  
ATOM    384  HA  ARG A  23      20.913   1.564  24.548  1.00  0.00           H  
ATOM    385 1HB  ARG A  23      22.305   3.668  22.940  1.00  0.00           H  
ATOM    386 2HB  ARG A  23      23.097   2.186  23.468  1.00  0.00           H  
ATOM    387 1HG  ARG A  23      20.589   2.317  21.778  1.00  0.00           H  
ATOM    388 2HG  ARG A  23      22.239   2.033  21.170  1.00  0.00           H  
ATOM    389 1HD  ARG A  23      22.325   0.023  22.650  1.00  0.00           H  
ATOM    390 2HD  ARG A  23      20.620   0.335  23.039  1.00  0.00           H  
ATOM    391  HE  ARG A  23      21.053   0.208  20.220  1.00  0.00           H  
ATOM    392 1HH1 ARG A  23      20.621  -1.852  23.123  1.00  0.00           H  
ATOM    393 2HH1 ARG A  23      19.933  -3.179  22.098  1.00  0.00           H  
ATOM    394 1HH2 ARG A  23      20.204  -1.608  19.097  1.00  0.00           H  
ATOM    395 2HH2 ARG A  23      19.724  -3.056  20.025  1.00  0.00           H  
ATOM    396  N   GLN A  24      22.079   4.260  26.020  1.00  0.00           N  
ATOM    397  CA  GLN A  24      22.829   4.717  27.189  1.00  0.00           C  
ATOM    398  C   GLN A  24      22.101   4.494  28.518  1.00  0.00           C  
ATOM    399  O   GLN A  24      22.639   4.822  29.577  1.00  0.00           O  
ATOM    400  CB  GLN A  24      23.164   6.213  27.092  1.00  0.00           C  
ATOM    401  CG  GLN A  24      24.141   6.603  25.998  1.00  0.00           C  
ATOM    402  CD  GLN A  24      24.459   8.101  26.029  1.00  0.00           C  
ATOM    403  NE2 GLN A  24      24.970   8.624  24.927  1.00  0.00           N  
ATOM    404  OE1 GLN A  24      24.253   8.774  27.051  1.00  0.00           O  
ATOM    405  H   GLN A  24      21.648   4.951  25.398  1.00  0.00           H  
ATOM    406  HA  GLN A  24      23.763   4.160  27.225  1.00  0.00           H  
ATOM    407 1HB  GLN A  24      22.236   6.763  26.903  1.00  0.00           H  
ATOM    408 2HB  GLN A  24      23.560   6.559  28.044  1.00  0.00           H  
ATOM    409 1HG  GLN A  24      25.068   6.051  26.132  1.00  0.00           H  
ATOM    410 2HG  GLN A  24      23.705   6.368  25.023  1.00  0.00           H  
ATOM    411 1HE2 GLN A  24      25.199   9.592  24.888  1.00  0.00           H  
ATOM    412 2HE2 GLN A  24      25.125   8.034  24.100  1.00  0.00           H  
ATOM    413  N   SER A  25      20.887   3.947  28.479  1.00  0.00           N  
ATOM    414  CA  SER A  25      20.091   3.734  29.681  1.00  0.00           C  
ATOM    415  C   SER A  25      20.642   2.729  30.687  1.00  0.00           C  
ATOM    416  O   SER A  25      20.225   2.717  31.842  1.00  0.00           O  
ATOM    417  CB  SER A  25      18.749   3.209  29.288  1.00  0.00           C  
ATOM    418  OG  SER A  25      18.855   1.880  28.779  1.00  0.00           O  
ATOM    419  H   SER A  25      20.475   3.673  27.586  1.00  0.00           H  
ATOM    420  HA  SER A  25      19.980   4.697  30.181  1.00  0.00           H  
ATOM    421 1HB  SER A  25      18.100   3.220  30.160  1.00  0.00           H  
ATOM    422 2HB  SER A  25      18.315   3.864  28.532  1.00  0.00           H  
ATOM    423  HG  SER A  25      19.100   2.000  27.823  1.00  0.00           H  
ATOM    424  N   GLY A  26      21.511   1.831  30.239  1.00  0.00           N  
ATOM    425  CA  GLY A  26      22.051   0.788  31.105  1.00  0.00           C  
ATOM    426  C   GLY A  26      21.105  -0.416  31.238  1.00  0.00           C  
ATOM    427  O   GLY A  26      21.411  -1.379  31.943  1.00  0.00           O  
ATOM    428  H   GLY A  26      21.818   1.891  29.279  1.00  0.00           H  
ATOM    429 1HA  GLY A  26      23.008   0.455  30.703  1.00  0.00           H  
ATOM    430 2HA  GLY A  26      22.250   1.207  32.091  1.00  0.00           H  
ATOM    431  N   ARG A  27      19.954  -0.360  30.566  1.00  0.00           N  
ATOM    432  CA  ARG A  27      18.963  -1.429  30.618  1.00  0.00           C  
ATOM    433  C   ARG A  27      19.381  -2.656  29.847  1.00  0.00           C  
ATOM    434  O   ARG A  27      20.162  -2.575  28.899  1.00  0.00           O  
ATOM    435  CB  ARG A  27      17.609  -0.953  30.120  1.00  0.00           C  
ATOM    436  CG  ARG A  27      16.948   0.055  31.016  1.00  0.00           C  
ATOM    437  CD  ARG A  27      16.509  -0.586  32.268  1.00  0.00           C  
ATOM    438  NE  ARG A  27      15.519  -1.624  31.981  1.00  0.00           N  
ATOM    439  CZ  ARG A  27      14.203  -1.387  31.869  1.00  0.00           C  
ATOM    440  NH1 ARG A  27      13.760  -0.187  32.051  1.00  0.00           N1+
ATOM    441  NH2 ARG A  27      13.360  -2.356  31.566  1.00  0.00           N  
ATOM    442  H   ARG A  27      19.737   0.460  30.001  1.00  0.00           H  
ATOM    443  HA  ARG A  27      18.841  -1.717  31.662  1.00  0.00           H  
ATOM    444 1HB  ARG A  27      17.723  -0.496  29.139  1.00  0.00           H  
ATOM    445 2HB  ARG A  27      16.936  -1.803  30.006  1.00  0.00           H  
ATOM    446 1HG  ARG A  27      17.629   0.878  31.243  1.00  0.00           H  
ATOM    447 2HG  ARG A  27      16.063   0.429  30.539  1.00  0.00           H  
ATOM    448 1HD  ARG A  27      17.354  -1.039  32.780  1.00  0.00           H  
ATOM    449 2HD  ARG A  27      16.038   0.164  32.918  1.00  0.00           H  
ATOM    450  HE  ARG A  27      15.838  -2.567  31.834  1.00  0.00           H  
ATOM    451 1HH1 ARG A  27      14.392   0.586  32.269  1.00  0.00           H  
ATOM    452 2HH1 ARG A  27      12.774   0.029  31.951  1.00  0.00           H  
ATOM    453 1HH2 ARG A  27      13.690  -3.308  31.387  1.00  0.00           H  
ATOM    454 2HH2 ARG A  27      12.376  -2.164  31.485  1.00  0.00           H  
ATOM    455  N   SER A  28      18.824  -3.801  30.231  1.00  0.00           N  
ATOM    456  CA  SER A  28      19.096  -5.023  29.502  1.00  0.00           C  
ATOM    457  C   SER A  28      18.884  -4.809  28.037  1.00  0.00           C  
ATOM    458  O   SER A  28      17.892  -4.201  27.610  1.00  0.00           O  
ATOM    459  CB  SER A  28      18.186  -6.162  29.915  1.00  0.00           C  
ATOM    460  OG  SER A  28      18.376  -7.285  29.051  1.00  0.00           O  
ATOM    461  H   SER A  28      18.213  -3.822  31.032  1.00  0.00           H  
ATOM    462  HA  SER A  28      20.137  -5.307  29.667  1.00  0.00           H  
ATOM    463 1HB  SER A  28      18.399  -6.449  30.943  1.00  0.00           H  
ATOM    464 2HB  SER A  28      17.143  -5.836  29.871  1.00  0.00           H  
ATOM    465  HG  SER A  28      17.778  -7.974  29.380  1.00  0.00           H  
ATOM    466  N   GLU A  29      19.761  -5.418  27.266  1.00  0.00           N  
ATOM    467  CA  GLU A  29      19.704  -5.323  25.832  1.00  0.00           C  
ATOM    468  C   GLU A  29      18.361  -5.820  25.330  1.00  0.00           C  
ATOM    469  O   GLU A  29      17.861  -5.323  24.331  1.00  0.00           O  
ATOM    470  CB  GLU A  29      20.839  -6.144  25.205  1.00  0.00           C  
ATOM    471  CG  GLU A  29      22.235  -5.567  25.433  1.00  0.00           C  
ATOM    472  CD  GLU A  29      23.344  -6.418  24.848  1.00  0.00           C  
ATOM    473  OE1 GLU A  29      23.066  -7.505  24.400  1.00  0.00           O  
ATOM    474  OE2 GLU A  29      24.468  -5.973  24.850  1.00  0.00           O1-
ATOM    475  H   GLU A  29      20.518  -5.924  27.700  1.00  0.00           H  
ATOM    476  HA  GLU A  29      19.821  -4.276  25.547  1.00  0.00           H  
ATOM    477 1HB  GLU A  29      20.820  -7.156  25.609  1.00  0.00           H  
ATOM    478 2HB  GLU A  29      20.677  -6.219  24.128  1.00  0.00           H  
ATOM    479 1HG  GLU A  29      22.278  -4.573  24.986  1.00  0.00           H  
ATOM    480 2HG  GLU A  29      22.393  -5.456  26.506  1.00  0.00           H  
ATOM    481  N   GLU A  30      17.744  -6.781  26.025  1.00  0.00           N  
ATOM    482  CA  GLU A  30      16.469  -7.300  25.542  1.00  0.00           C  
ATOM    483  C   GLU A  30      15.380  -6.220  25.515  1.00  0.00           C  
ATOM    484  O   GLU A  30      14.550  -6.189  24.600  1.00  0.00           O  
ATOM    485  CB  GLU A  30      16.008  -8.476  26.403  1.00  0.00           C  
ATOM    486  CG  GLU A  30      16.860  -9.744  26.249  1.00  0.00           C  
ATOM    487  CD  GLU A  30      16.425 -10.886  27.148  1.00  0.00           C  
ATOM    488  OE1 GLU A  30      15.569 -10.683  27.975  1.00  0.00           O  
ATOM    489  OE2 GLU A  30      16.957 -11.962  27.000  1.00  0.00           O1-
ATOM    490  H   GLU A  30      18.141  -7.113  26.907  1.00  0.00           H  
ATOM    491  HA  GLU A  30      16.615  -7.655  24.519  1.00  0.00           H  
ATOM    492 1HB  GLU A  30      16.026  -8.180  27.454  1.00  0.00           H  
ATOM    493 2HB  GLU A  30      14.978  -8.727  26.153  1.00  0.00           H  
ATOM    494 1HG  GLU A  30      16.809 -10.074  25.212  1.00  0.00           H  
ATOM    495 2HG  GLU A  30      17.897  -9.490  26.468  1.00  0.00           H  
ATOM    496  N   ASP A  31      15.377  -5.333  26.516  1.00  0.00           N  
ATOM    497  CA  ASP A  31      14.357  -4.298  26.600  1.00  0.00           C  
ATOM    498  C   ASP A  31      14.693  -3.190  25.626  1.00  0.00           C  
ATOM    499  O   ASP A  31      13.815  -2.602  24.982  1.00  0.00           O  
ATOM    500  CB  ASP A  31      14.229  -3.770  28.031  1.00  0.00           C  
ATOM    501  CG  ASP A  31      13.661  -4.868  29.000  1.00  0.00           C  
ATOM    502  OD1 ASP A  31      13.170  -5.856  28.509  1.00  0.00           O  
ATOM    503  OD2 ASP A  31      13.719  -4.697  30.210  1.00  0.00           O1-
ATOM    504  H   ASP A  31      16.129  -5.346  27.199  1.00  0.00           H  
ATOM    505  HA  ASP A  31      13.398  -4.729  26.312  1.00  0.00           H  
ATOM    506 1HB  ASP A  31      15.216  -3.456  28.388  1.00  0.00           H  
ATOM    507 2HB  ASP A  31      13.575  -2.897  28.049  1.00  0.00           H  
ATOM    508  N   GLN A  32      15.989  -2.913  25.480  1.00  0.00           N  
ATOM    509  CA  GLN A  32      16.366  -1.865  24.552  1.00  0.00           C  
ATOM    510  C   GLN A  32      16.016  -2.314  23.127  1.00  0.00           C  
ATOM    511  O   GLN A  32      15.461  -1.536  22.350  1.00  0.00           O  
ATOM    512  CB  GLN A  32      17.860  -1.551  24.647  1.00  0.00           C  
ATOM    513  CG  GLN A  32      18.335  -0.891  25.964  1.00  0.00           C  
ATOM    514  CD  GLN A  32      19.864  -0.603  25.949  1.00  0.00           C  
ATOM    515  NE2 GLN A  32      20.323   0.307  26.827  1.00  0.00           N  
ATOM    516  OE1 GLN A  32      20.623  -1.166  25.123  1.00  0.00           O  
ATOM    517  H   GLN A  32      16.690  -3.416  26.030  1.00  0.00           H  
ATOM    518  HA  GLN A  32      15.796  -0.964  24.782  1.00  0.00           H  
ATOM    519 1HB  GLN A  32      18.416  -2.479  24.529  1.00  0.00           H  
ATOM    520 2HB  GLN A  32      18.140  -0.900  23.821  1.00  0.00           H  
ATOM    521 1HG  GLN A  32      17.807   0.047  26.127  1.00  0.00           H  
ATOM    522 2HG  GLN A  32      18.133  -1.583  26.788  1.00  0.00           H  
ATOM    523 1HE2 GLN A  32      21.312   0.571  26.824  1.00  0.00           H  
ATOM    524 2HE2 GLN A  32      19.697   0.790  27.456  1.00  0.00           H  
ATOM    525  N   ASP A  33      16.271  -3.597  22.802  1.00  0.00           N  
ATOM    526  CA  ASP A  33      15.958  -4.119  21.473  1.00  0.00           C  
ATOM    527  C   ASP A  33      14.457  -4.122  21.230  1.00  0.00           C  
ATOM    528  O   ASP A  33      14.005  -3.747  20.150  1.00  0.00           O  
ATOM    529  CB  ASP A  33      16.503  -5.541  21.271  1.00  0.00           C  
ATOM    530  CG  ASP A  33      18.060  -5.629  21.103  1.00  0.00           C  
ATOM    531  OD1 ASP A  33      18.702  -4.593  20.912  1.00  0.00           O  
ATOM    532  OD2 ASP A  33      18.573  -6.731  21.115  1.00  0.00           O1-
ATOM    533  H   ASP A  33      16.721  -4.211  23.476  1.00  0.00           H  
ATOM    534  HA  ASP A  33      16.421  -3.470  20.732  1.00  0.00           H  
ATOM    535 1HB  ASP A  33      16.221  -6.148  22.137  1.00  0.00           H  
ATOM    536 2HB  ASP A  33      16.031  -5.988  20.397  1.00  0.00           H  
ATOM    537  N   TYR A  34      13.671  -4.486  22.249  1.00  0.00           N  
ATOM    538  CA  TYR A  34      12.218  -4.470  22.126  1.00  0.00           C  
ATOM    539  C   TYR A  34      11.748  -3.087  21.719  1.00  0.00           C  
ATOM    540  O   TYR A  34      10.973  -2.915  20.762  1.00  0.00           O  
ATOM    541  CB  TYR A  34      11.570  -4.861  23.453  1.00  0.00           C  
ATOM    542  CG  TYR A  34      10.076  -4.729  23.475  1.00  0.00           C  
ATOM    543  CD1 TYR A  34       9.272  -5.706  22.913  1.00  0.00           C  
ATOM    544  CD2 TYR A  34       9.506  -3.610  24.069  1.00  0.00           C  
ATOM    545  CE1 TYR A  34       7.896  -5.565  22.946  1.00  0.00           C  
ATOM    546  CE2 TYR A  34       8.139  -3.468  24.102  1.00  0.00           C  
ATOM    547  CZ  TYR A  34       7.331  -4.439  23.544  1.00  0.00           C  
ATOM    548  OH  TYR A  34       5.962  -4.297  23.580  1.00  0.00           O  
ATOM    549  H   TYR A  34      14.082  -4.819  23.122  1.00  0.00           H  
ATOM    550  HA  TYR A  34      11.922  -5.176  21.352  1.00  0.00           H  
ATOM    551 1HB  TYR A  34      11.830  -5.893  23.694  1.00  0.00           H  
ATOM    552 2HB  TYR A  34      11.971  -4.239  24.245  1.00  0.00           H  
ATOM    553  HD1 TYR A  34       9.723  -6.583  22.448  1.00  0.00           H  
ATOM    554  HD2 TYR A  34      10.142  -2.841  24.512  1.00  0.00           H  
ATOM    555  HE1 TYR A  34       7.258  -6.332  22.506  1.00  0.00           H  
ATOM    556  HE2 TYR A  34       7.696  -2.583  24.574  1.00  0.00           H  
ATOM    557  HH  TYR A  34       5.741  -3.471  24.021  1.00  0.00           H  
ATOM    558  N   CYS A  35      12.232  -2.093  22.448  1.00  0.00           N  
ATOM    559  CA  CYS A  35      11.842  -0.731  22.193  1.00  0.00           C  
ATOM    560  C   CYS A  35      12.222  -0.291  20.794  1.00  0.00           C  
ATOM    561  O   CYS A  35      11.405   0.276  20.056  1.00  0.00           O  
ATOM    562  CB  CYS A  35      12.563   0.155  23.185  1.00  0.00           C  
ATOM    563  SG  CYS A  35      11.963  -0.029  24.862  1.00  0.00           S  
ATOM    564  H   CYS A  35      12.873  -2.294  23.220  1.00  0.00           H  
ATOM    565  HA  CYS A  35      10.764  -0.649  22.324  1.00  0.00           H  
ATOM    566 1HB  CYS A  35      13.614  -0.110  23.194  1.00  0.00           H  
ATOM    567 2HB  CYS A  35      12.518   1.157  22.872  1.00  0.00           H  
ATOM    568  HG  CYS A  35      12.552  -1.236  25.060  1.00  0.00           H  
ATOM    569  N   LEU A  36      13.440  -0.617  20.400  1.00  0.00           N  
ATOM    570  CA  LEU A  36      13.925  -0.225  19.102  1.00  0.00           C  
ATOM    571  C   LEU A  36      13.168  -0.930  17.990  1.00  0.00           C  
ATOM    572  O   LEU A  36      12.925  -0.335  16.946  1.00  0.00           O  
ATOM    573  CB  LEU A  36      15.429  -0.431  19.068  1.00  0.00           C  
ATOM    574  CG  LEU A  36      16.153   0.559  20.014  1.00  0.00           C  
ATOM    575  CD1 LEU A  36      17.598   0.221  20.114  1.00  0.00           C  
ATOM    576  CD2 LEU A  36      15.953   1.956  19.510  1.00  0.00           C  
ATOM    577  H   LEU A  36      14.069  -1.108  21.038  1.00  0.00           H  
ATOM    578  HA  LEU A  36      13.756   0.839  18.990  1.00  0.00           H  
ATOM    579 1HB  LEU A  36      15.651  -1.448  19.394  1.00  0.00           H  
ATOM    580 2HB  LEU A  36      15.794  -0.290  18.053  1.00  0.00           H  
ATOM    581  HG  LEU A  36      15.724   0.486  21.009  1.00  0.00           H  
ATOM    582 1HD1 LEU A  36      18.088   0.917  20.798  1.00  0.00           H  
ATOM    583 2HD1 LEU A  36      17.680  -0.792  20.502  1.00  0.00           H  
ATOM    584 3HD1 LEU A  36      18.061   0.283  19.133  1.00  0.00           H  
ATOM    585 1HD2 LEU A  36      16.442   2.630  20.188  1.00  0.00           H  
ATOM    586 2HD2 LEU A  36      16.377   2.055  18.518  1.00  0.00           H  
ATOM    587 3HD2 LEU A  36      14.901   2.182  19.472  1.00  0.00           H  
ATOM    588  N   ASN A  37      12.745  -2.174  18.207  1.00  0.00           N  
ATOM    589  CA  ASN A  37      11.979  -2.877  17.188  1.00  0.00           C  
ATOM    590  C   ASN A  37      10.636  -2.182  16.934  1.00  0.00           C  
ATOM    591  O   ASN A  37      10.195  -2.068  15.786  1.00  0.00           O  
ATOM    592  CB  ASN A  37      11.763  -4.315  17.599  1.00  0.00           C  
ATOM    593  CG  ASN A  37      13.019  -5.152  17.496  1.00  0.00           C  
ATOM    594  ND2 ASN A  37      13.040  -6.241  18.222  1.00  0.00           N  
ATOM    595  OD1 ASN A  37      13.966  -4.820  16.768  1.00  0.00           O  
ATOM    596  H   ASN A  37      12.983  -2.653  19.075  1.00  0.00           H  
ATOM    597  HA  ASN A  37      12.544  -2.858  16.256  1.00  0.00           H  
ATOM    598 1HB  ASN A  37      11.413  -4.344  18.631  1.00  0.00           H  
ATOM    599 2HB  ASN A  37      10.988  -4.760  16.978  1.00  0.00           H  
ATOM    600 1HD2 ASN A  37      13.840  -6.838  18.203  1.00  0.00           H  
ATOM    601 2HD2 ASN A  37      12.257  -6.470  18.797  1.00  0.00           H  
ATOM    602  N   THR A  38      10.003  -1.662  17.998  1.00  0.00           N  
ATOM    603  CA  THR A  38       8.727  -0.955  17.838  1.00  0.00           C  
ATOM    604  C   THR A  38       8.938   0.284  16.976  1.00  0.00           C  
ATOM    605  O   THR A  38       8.179   0.579  16.043  1.00  0.00           O  
ATOM    606  CB  THR A  38       8.146  -0.525  19.191  1.00  0.00           C  
ATOM    607  CG2 THR A  38       6.858   0.253  18.967  1.00  0.00           C  
ATOM    608  OG1 THR A  38       7.882  -1.684  20.000  1.00  0.00           O  
ATOM    609  H   THR A  38      10.403  -1.799  18.932  1.00  0.00           H  
ATOM    610  HA  THR A  38       8.018  -1.611  17.335  1.00  0.00           H  
ATOM    611  HB  THR A  38       8.864   0.113  19.709  1.00  0.00           H  
ATOM    612  HG1 THR A  38       8.720  -2.143  20.185  1.00  0.00           H  
ATOM    613 1HG2 THR A  38       6.450   0.568  19.926  1.00  0.00           H  
ATOM    614 2HG2 THR A  38       7.072   1.123  18.356  1.00  0.00           H  
ATOM    615 3HG2 THR A  38       6.135  -0.378  18.453  1.00  0.00           H  
ATOM    616  N   ILE A  39      10.000   0.994  17.293  1.00  0.00           N  
ATOM    617  CA  ILE A  39      10.393   2.188  16.584  1.00  0.00           C  
ATOM    618  C   ILE A  39      10.728   1.926  15.125  1.00  0.00           C  
ATOM    619  O   ILE A  39      10.226   2.620  14.238  1.00  0.00           O  
ATOM    620  CB  ILE A  39      11.589   2.762  17.311  1.00  0.00           C  
ATOM    621  CG1 ILE A  39      11.111   3.319  18.692  1.00  0.00           C  
ATOM    622  CG2 ILE A  39      12.301   3.697  16.437  1.00  0.00           C  
ATOM    623  CD1 ILE A  39      12.217   3.579  19.692  1.00  0.00           C  
ATOM    624  H   ILE A  39      10.566   0.686  18.089  1.00  0.00           H  
ATOM    625  HA  ILE A  39       9.570   2.900  16.628  1.00  0.00           H  
ATOM    626  HB  ILE A  39      12.264   1.963  17.549  1.00  0.00           H  
ATOM    627 1HG1 ILE A  39      10.596   4.262  18.508  1.00  0.00           H  
ATOM    628 2HG1 ILE A  39      10.400   2.621  19.139  1.00  0.00           H  
ATOM    629 1HG2 ILE A  39      13.170   4.066  16.951  1.00  0.00           H  
ATOM    630 2HG2 ILE A  39      12.620   3.201  15.534  1.00  0.00           H  
ATOM    631 3HG2 ILE A  39      11.629   4.493  16.181  1.00  0.00           H  
ATOM    632 1HD1 ILE A  39      11.799   3.981  20.604  1.00  0.00           H  
ATOM    633 2HD1 ILE A  39      12.707   2.649  19.917  1.00  0.00           H  
ATOM    634 3HD1 ILE A  39      12.934   4.260  19.293  1.00  0.00           H  
ATOM    635  N   GLN A  40      11.527   0.890  14.867  1.00  0.00           N  
ATOM    636  CA  GLN A  40      11.919   0.562  13.510  1.00  0.00           C  
ATOM    637  C   GLN A  40      10.729   0.105  12.691  1.00  0.00           C  
ATOM    638  O   GLN A  40      10.674   0.357  11.489  1.00  0.00           O  
ATOM    639  CB  GLN A  40      13.046  -0.460  13.497  1.00  0.00           C  
ATOM    640  CG  GLN A  40      14.386   0.087  14.018  1.00  0.00           C  
ATOM    641  CD  GLN A  40      14.905   1.269  13.201  1.00  0.00           C  
ATOM    642  NE2 GLN A  40      15.469   2.261  13.891  1.00  0.00           N  
ATOM    643  OE1 GLN A  40      14.816   1.288  11.968  1.00  0.00           O  
ATOM    644  H   GLN A  40      11.901   0.344  15.637  1.00  0.00           H  
ATOM    645  HA  GLN A  40      12.305   1.459  13.047  1.00  0.00           H  
ATOM    646 1HB  GLN A  40      12.763  -1.308  14.125  1.00  0.00           H  
ATOM    647 2HB  GLN A  40      13.192  -0.832  12.485  1.00  0.00           H  
ATOM    648 1HG  GLN A  40      14.250   0.432  15.037  1.00  0.00           H  
ATOM    649 2HG  GLN A  40      15.129  -0.710  13.992  1.00  0.00           H  
ATOM    650 1HE2 GLN A  40      15.833   3.062  13.413  1.00  0.00           H  
ATOM    651 2HE2 GLN A  40      15.530   2.207  14.887  1.00  0.00           H  
ATOM    652  N   ASP A  41       9.743  -0.517  13.337  1.00  0.00           N  
ATOM    653  CA  ASP A  41       8.531  -0.916  12.644  1.00  0.00           C  
ATOM    654  C   ASP A  41       7.870   0.341  12.084  1.00  0.00           C  
ATOM    655  O   ASP A  41       7.611   0.424  10.879  1.00  0.00           O  
ATOM    656  CB  ASP A  41       7.575  -1.668  13.585  1.00  0.00           C  
ATOM    657  CG  ASP A  41       6.307  -2.216  12.893  1.00  0.00           C  
ATOM    658  OD1 ASP A  41       6.244  -2.193  11.677  1.00  0.00           O  
ATOM    659  OD2 ASP A  41       5.402  -2.640  13.582  1.00  0.00           O1-
ATOM    660  H   ASP A  41       9.845  -0.753  14.324  1.00  0.00           H  
ATOM    661  HA  ASP A  41       8.794  -1.571  11.815  1.00  0.00           H  
ATOM    662 1HB  ASP A  41       8.110  -2.492  14.060  1.00  0.00           H  
ATOM    663 2HB  ASP A  41       7.258  -0.999  14.379  1.00  0.00           H  
ATOM    664  N   TYR A  42       7.624   1.338  12.941  1.00  0.00           N  
ATOM    665  CA  TYR A  42       6.993   2.566  12.459  1.00  0.00           C  
ATOM    666  C   TYR A  42       7.841   3.274  11.402  1.00  0.00           C  
ATOM    667  O   TYR A  42       7.303   3.798  10.423  1.00  0.00           O  
ATOM    668  CB  TYR A  42       6.677   3.513  13.605  1.00  0.00           C  
ATOM    669  CG  TYR A  42       5.484   3.093  14.385  1.00  0.00           C  
ATOM    670  CD1 TYR A  42       5.581   2.833  15.737  1.00  0.00           C  
ATOM    671  CD2 TYR A  42       4.271   2.959  13.730  1.00  0.00           C  
ATOM    672  CE1 TYR A  42       4.460   2.439  16.435  1.00  0.00           C  
ATOM    673  CE2 TYR A  42       3.157   2.567  14.421  1.00  0.00           C  
ATOM    674  CZ  TYR A  42       3.246   2.307  15.771  1.00  0.00           C  
ATOM    675  OH  TYR A  42       2.131   1.911  16.468  1.00  0.00           O  
ATOM    676  H   TYR A  42       7.868   1.225  13.930  1.00  0.00           H  
ATOM    677  HA  TYR A  42       6.050   2.292  11.988  1.00  0.00           H  
ATOM    678 1HB  TYR A  42       7.536   3.584  14.282  1.00  0.00           H  
ATOM    679 2HB  TYR A  42       6.477   4.496  13.200  1.00  0.00           H  
ATOM    680  HD1 TYR A  42       6.540   2.935  16.246  1.00  0.00           H  
ATOM    681  HD2 TYR A  42       4.204   3.160  12.661  1.00  0.00           H  
ATOM    682  HE1 TYR A  42       4.525   2.229  17.501  1.00  0.00           H  
ATOM    683  HE2 TYR A  42       2.205   2.458  13.902  1.00  0.00           H  
ATOM    684  HH  TYR A  42       2.363   1.786  17.391  1.00  0.00           H  
ATOM    685  N   ILE A  43       9.161   3.276  11.572  1.00  0.00           N  
ATOM    686  CA  ILE A  43      10.020   3.924  10.589  1.00  0.00           C  
ATOM    687  C   ILE A  43       9.898   3.214   9.242  1.00  0.00           C  
ATOM    688  O   ILE A  43       9.802   3.856   8.197  1.00  0.00           O  
ATOM    689  CB  ILE A  43      11.484   3.923  11.022  1.00  0.00           C  
ATOM    690  CG1 ILE A  43      11.693   4.782  12.218  1.00  0.00           C  
ATOM    691  CG2 ILE A  43      12.337   4.432   9.888  1.00  0.00           C  
ATOM    692  CD1 ILE A  43      13.000   4.573  12.827  1.00  0.00           C  
ATOM    693  H   ILE A  43       9.567   2.848  12.405  1.00  0.00           H  
ATOM    694  HA  ILE A  43       9.693   4.950  10.464  1.00  0.00           H  
ATOM    695  HB  ILE A  43      11.787   2.911  11.276  1.00  0.00           H  
ATOM    696 1HG1 ILE A  43      11.640   5.799  11.936  1.00  0.00           H  
ATOM    697 2HG1 ILE A  43      10.921   4.580  12.952  1.00  0.00           H  
ATOM    698 1HG2 ILE A  43      13.373   4.419  10.201  1.00  0.00           H  
ATOM    699 2HG2 ILE A  43      12.208   3.792   9.014  1.00  0.00           H  
ATOM    700 3HG2 ILE A  43      12.045   5.453   9.634  1.00  0.00           H  
ATOM    701 1HD1 ILE A  43      13.091   5.208  13.668  1.00  0.00           H  
ATOM    702 2HD1 ILE A  43      13.083   3.553  13.143  1.00  0.00           H  
ATOM    703 3HD1 ILE A  43      13.786   4.797  12.111  1.00  0.00           H  
ATOM    704  N   ALA A  44       9.918   1.884   9.245  1.00  0.00           N  
ATOM    705  CA  ALA A  44       9.773   1.152   7.998  1.00  0.00           C  
ATOM    706  C   ALA A  44       8.435   1.479   7.335  1.00  0.00           C  
ATOM    707  O   ALA A  44       8.364   1.650   6.113  1.00  0.00           O  
ATOM    708  CB  ALA A  44       9.877  -0.334   8.257  1.00  0.00           C  
ATOM    709  H   ALA A  44      10.030   1.372  10.117  1.00  0.00           H  
ATOM    710  HA  ALA A  44      10.573   1.461   7.325  1.00  0.00           H  
ATOM    711 1HB  ALA A  44       9.787  -0.875   7.320  1.00  0.00           H  
ATOM    712 2HB  ALA A  44      10.840  -0.554   8.718  1.00  0.00           H  
ATOM    713 3HB  ALA A  44       9.076  -0.636   8.934  1.00  0.00           H  
ATOM    714  N   GLN A  45       7.375   1.620   8.141  1.00  0.00           N  
ATOM    715  CA  GLN A  45       6.063   1.960   7.603  1.00  0.00           C  
ATOM    716  C   GLN A  45       6.103   3.348   6.964  1.00  0.00           C  
ATOM    717  O   GLN A  45       5.537   3.561   5.889  1.00  0.00           O  
ATOM    718  CB  GLN A  45       5.004   1.916   8.715  1.00  0.00           C  
ATOM    719  CG  GLN A  45       4.680   0.523   9.241  1.00  0.00           C  
ATOM    720  CD  GLN A  45       3.761   0.528  10.468  1.00  0.00           C  
ATOM    721  NE2 GLN A  45       4.009  -0.401  11.372  1.00  0.00           N  
ATOM    722  OE1 GLN A  45       2.840   1.349  10.595  1.00  0.00           O  
ATOM    723  H   GLN A  45       7.480   1.449   9.146  1.00  0.00           H  
ATOM    724  HA  GLN A  45       5.803   1.235   6.835  1.00  0.00           H  
ATOM    725 1HB  GLN A  45       5.353   2.494   9.555  1.00  0.00           H  
ATOM    726 2HB  GLN A  45       4.084   2.375   8.361  1.00  0.00           H  
ATOM    727 1HG  GLN A  45       4.170  -0.021   8.457  1.00  0.00           H  
ATOM    728 2HG  GLN A  45       5.604   0.013   9.508  1.00  0.00           H  
ATOM    729 1HE2 GLN A  45       3.459  -0.480  12.201  1.00  0.00           H  
ATOM    730 2HE2 GLN A  45       4.779  -1.078  11.228  1.00  0.00           H  
ATOM    731  N   TYR A  46       6.825   4.272   7.605  1.00  0.00           N  
ATOM    732  CA  TYR A  46       6.995   5.647   7.145  1.00  0.00           C  
ATOM    733  C   TYR A  46       7.622   5.614   5.749  1.00  0.00           C  
ATOM    734  O   TYR A  46       7.096   6.217   4.811  1.00  0.00           O  
ATOM    735  CB  TYR A  46       7.888   6.387   8.145  1.00  0.00           C  
ATOM    736  CG  TYR A  46       8.104   7.841   8.011  1.00  0.00           C  
ATOM    737  CD1 TYR A  46       7.155   8.660   8.495  1.00  0.00           C  
ATOM    738  CD2 TYR A  46       9.260   8.376   7.477  1.00  0.00           C  
ATOM    739  CE1 TYR A  46       7.319   9.979   8.472  1.00  0.00           C  
ATOM    740  CE2 TYR A  46       9.400   9.748   7.472  1.00  0.00           C  
ATOM    741  CZ  TYR A  46       8.423  10.534   7.977  1.00  0.00           C  
ATOM    742  OH  TYR A  46       8.543  11.896   7.976  1.00  0.00           O  
ATOM    743  H   TYR A  46       7.253   4.013   8.494  1.00  0.00           H  
ATOM    744  HA  TYR A  46       6.020   6.130   7.082  1.00  0.00           H  
ATOM    745 1HB  TYR A  46       7.510   6.200   9.153  1.00  0.00           H  
ATOM    746 2HB  TYR A  46       8.860   5.958   8.108  1.00  0.00           H  
ATOM    747  HD1 TYR A  46       6.260   8.255   8.908  1.00  0.00           H  
ATOM    748  HD2 TYR A  46      10.050   7.728   7.084  1.00  0.00           H  
ATOM    749  HE1 TYR A  46       6.549  10.597   8.849  1.00  0.00           H  
ATOM    750  HE2 TYR A  46      10.266  10.200   7.084  1.00  0.00           H  
ATOM    751  HH  TYR A  46       7.683  12.287   8.156  1.00  0.00           H  
ATOM    752  N   ASP A  47       8.738   4.874   5.604  1.00  0.00           N  
ATOM    753  CA  ASP A  47       9.388   4.749   4.297  1.00  0.00           C  
ATOM    754  C   ASP A  47       8.485   4.122   3.241  1.00  0.00           C  
ATOM    755  O   ASP A  47       8.427   4.606   2.108  1.00  0.00           O  
ATOM    756  CB  ASP A  47      10.669   3.910   4.386  1.00  0.00           C  
ATOM    757  CG  ASP A  47      11.878   4.625   4.991  1.00  0.00           C  
ATOM    758  OD1 ASP A  47      11.869   5.830   5.072  1.00  0.00           O  
ATOM    759  OD2 ASP A  47      12.832   3.949   5.326  1.00  0.00           O1-
ATOM    760  H   ASP A  47       9.121   4.396   6.423  1.00  0.00           H  
ATOM    761  HA  ASP A  47       9.656   5.746   3.959  1.00  0.00           H  
ATOM    762 1HB  ASP A  47      10.460   3.025   4.996  1.00  0.00           H  
ATOM    763 2HB  ASP A  47      10.936   3.556   3.390  1.00  0.00           H  
ATOM    764  N   ARG A  48       7.737   3.077   3.604  1.00  0.00           N  
ATOM    765  CA  ARG A  48       6.866   2.458   2.614  1.00  0.00           C  
ATOM    766  C   ARG A  48       5.793   3.433   2.159  1.00  0.00           C  
ATOM    767  O   ARG A  48       5.453   3.479   0.979  1.00  0.00           O  
ATOM    768  CB  ARG A  48       6.229   1.175   3.133  1.00  0.00           C  
ATOM    769  CG  ARG A  48       7.206  -0.008   3.271  1.00  0.00           C  
ATOM    770  CD  ARG A  48       6.500  -1.311   3.455  1.00  0.00           C  
ATOM    771  NE  ARG A  48       5.764  -1.419   4.711  1.00  0.00           N  
ATOM    772  CZ  ARG A  48       6.269  -1.901   5.869  1.00  0.00           C  
ATOM    773  NH1 ARG A  48       7.512  -2.317   5.939  1.00  0.00           N1+
ATOM    774  NH2 ARG A  48       5.503  -1.976   6.937  1.00  0.00           N  
ATOM    775  H   ARG A  48       7.804   2.692   4.549  1.00  0.00           H  
ATOM    776  HA  ARG A  48       7.473   2.195   1.748  1.00  0.00           H  
ATOM    777 1HB  ARG A  48       5.800   1.364   4.118  1.00  0.00           H  
ATOM    778 2HB  ARG A  48       5.420   0.872   2.471  1.00  0.00           H  
ATOM    779 1HG  ARG A  48       7.818  -0.075   2.372  1.00  0.00           H  
ATOM    780 2HG  ARG A  48       7.851   0.155   4.132  1.00  0.00           H  
ATOM    781 1HD  ARG A  48       5.793  -1.442   2.643  1.00  0.00           H  
ATOM    782 2HD  ARG A  48       7.231  -2.117   3.424  1.00  0.00           H  
ATOM    783  HE  ARG A  48       4.801  -1.115   4.714  1.00  0.00           H  
ATOM    784 1HH1 ARG A  48       8.108  -2.270   5.124  1.00  0.00           H  
ATOM    785 2HH1 ARG A  48       7.860  -2.705   6.806  1.00  0.00           H  
ATOM    786 1HH2 ARG A  48       4.540  -1.672   6.894  1.00  0.00           H  
ATOM    787 2HH2 ARG A  48       5.880  -2.345   7.800  1.00  0.00           H  
ATOM    788  N   LEU A  49       5.285   4.229   3.090  1.00  0.00           N  
ATOM    789  CA  LEU A  49       4.245   5.209   2.836  1.00  0.00           C  
ATOM    790  C   LEU A  49       4.786   6.338   1.950  1.00  0.00           C  
ATOM    791  O   LEU A  49       4.133   6.748   0.981  1.00  0.00           O  
ATOM    792  CB  LEU A  49       3.741   5.667   4.192  1.00  0.00           C  
ATOM    793  CG  LEU A  49       2.615   6.558   4.282  1.00  0.00           C  
ATOM    794  CD1 LEU A  49       1.439   5.945   3.589  1.00  0.00           C  
ATOM    795  CD2 LEU A  49       2.337   6.695   5.747  1.00  0.00           C  
ATOM    796  H   LEU A  49       5.610   4.125   4.052  1.00  0.00           H  
ATOM    797  HA  LEU A  49       3.427   4.718   2.312  1.00  0.00           H  
ATOM    798 1HB  LEU A  49       3.493   4.781   4.772  1.00  0.00           H  
ATOM    799 2HB  LEU A  49       4.565   6.164   4.698  1.00  0.00           H  
ATOM    800  HG  LEU A  49       2.832   7.520   3.828  1.00  0.00           H  
ATOM    801 1HD1 LEU A  49       0.573   6.587   3.679  1.00  0.00           H  
ATOM    802 2HD1 LEU A  49       1.672   5.810   2.538  1.00  0.00           H  
ATOM    803 3HD1 LEU A  49       1.215   4.979   4.035  1.00  0.00           H  
ATOM    804 1HD2 LEU A  49       1.497   7.314   5.909  1.00  0.00           H  
ATOM    805 2HD2 LEU A  49       2.130   5.709   6.157  1.00  0.00           H  
ATOM    806 3HD2 LEU A  49       3.199   7.107   6.248  1.00  0.00           H  
ATOM    807  N   LEU A  50       6.016   6.786   2.221  1.00  0.00           N  
ATOM    808  CA  LEU A  50       6.665   7.776   1.363  1.00  0.00           C  
ATOM    809  C   LEU A  50       6.819   7.270  -0.069  1.00  0.00           C  
ATOM    810  O   LEU A  50       6.599   8.025  -1.018  1.00  0.00           O  
ATOM    811  CB  LEU A  50       8.050   8.142   1.914  1.00  0.00           C  
ATOM    812  CG  LEU A  50       8.108   9.081   3.125  1.00  0.00           C  
ATOM    813  CD1 LEU A  50       9.481   9.080   3.755  1.00  0.00           C  
ATOM    814  CD2 LEU A  50       7.892  10.478   2.592  1.00  0.00           C  
ATOM    815  H   LEU A  50       6.506   6.438   3.046  1.00  0.00           H  
ATOM    816  HA  LEU A  50       6.050   8.671   1.350  1.00  0.00           H  
ATOM    817 1HB  LEU A  50       8.550   7.220   2.197  1.00  0.00           H  
ATOM    818 2HB  LEU A  50       8.625   8.602   1.112  1.00  0.00           H  
ATOM    819  HG  LEU A  50       7.360   8.800   3.866  1.00  0.00           H  
ATOM    820 1HD1 LEU A  50       9.500   9.792   4.574  1.00  0.00           H  
ATOM    821 2HD1 LEU A  50       9.718   8.088   4.132  1.00  0.00           H  
ATOM    822 3HD1 LEU A  50      10.211   9.372   3.007  1.00  0.00           H  
ATOM    823 1HD2 LEU A  50       7.957  11.199   3.382  1.00  0.00           H  
ATOM    824 2HD2 LEU A  50       8.670  10.676   1.888  1.00  0.00           H  
ATOM    825 3HD2 LEU A  50       6.936  10.556   2.097  1.00  0.00           H  
ATOM    826  N   ASP A  51       7.189   6.002  -0.237  1.00  0.00           N  
ATOM    827  CA  ASP A  51       7.344   5.451  -1.575  1.00  0.00           C  
ATOM    828  C   ASP A  51       6.010   5.103  -2.267  1.00  0.00           C  
ATOM    829  O   ASP A  51       5.870   5.289  -3.478  1.00  0.00           O  
ATOM    830  CB  ASP A  51       8.230   4.207  -1.534  1.00  0.00           C  
ATOM    831  CG  ASP A  51       9.692   4.518  -1.159  1.00  0.00           C  
ATOM    832  OD1 ASP A  51      10.063   5.676  -1.143  1.00  0.00           O  
ATOM    833  OD2 ASP A  51      10.427   3.590  -0.917  1.00  0.00           O1-
ATOM    834  H   ASP A  51       7.391   5.420   0.579  1.00  0.00           H  
ATOM    835  HA  ASP A  51       7.847   6.200  -2.186  1.00  0.00           H  
ATOM    836 1HB  ASP A  51       7.824   3.512  -0.792  1.00  0.00           H  
ATOM    837 2HB  ASP A  51       8.205   3.709  -2.500  1.00  0.00           H  
ATOM    838  N   ARG A  52       5.039   4.577  -1.510  1.00  0.00           N  
ATOM    839  CA  ARG A  52       3.764   4.132  -2.079  1.00  0.00           C  
ATOM    840  C   ARG A  52       2.712   5.220  -2.271  1.00  0.00           C  
ATOM    841  O   ARG A  52       1.999   5.208  -3.276  1.00  0.00           O  
ATOM    842  CB  ARG A  52       3.160   3.045  -1.211  1.00  0.00           C  
ATOM    843  CG  ARG A  52       3.915   1.723  -1.235  1.00  0.00           C  
ATOM    844  CD  ARG A  52       3.322   0.733  -0.305  1.00  0.00           C  
ATOM    845  NE  ARG A  52       4.023  -0.542  -0.352  1.00  0.00           N  
ATOM    846  CZ  ARG A  52       3.730  -1.607   0.417  1.00  0.00           C  
ATOM    847  NH1 ARG A  52       2.754  -1.537   1.295  1.00  0.00           N1+
ATOM    848  NH2 ARG A  52       4.422  -2.726   0.286  1.00  0.00           N  
ATOM    849  H   ARG A  52       5.200   4.440  -0.519  1.00  0.00           H  
ATOM    850  HA  ARG A  52       3.978   3.699  -3.054  1.00  0.00           H  
ATOM    851 1HB  ARG A  52       3.123   3.390  -0.177  1.00  0.00           H  
ATOM    852 2HB  ARG A  52       2.137   2.856  -1.527  1.00  0.00           H  
ATOM    853 1HG  ARG A  52       3.888   1.310  -2.242  1.00  0.00           H  
ATOM    854 2HG  ARG A  52       4.953   1.892  -0.943  1.00  0.00           H  
ATOM    855 1HD  ARG A  52       3.384   1.120   0.713  1.00  0.00           H  
ATOM    856 2HD  ARG A  52       2.280   0.562  -0.568  1.00  0.00           H  
ATOM    857  HE  ARG A  52       4.778  -0.635  -1.018  1.00  0.00           H  
ATOM    858 1HH1 ARG A  52       2.223  -0.681   1.393  1.00  0.00           H  
ATOM    859 2HH1 ARG A  52       2.530  -2.338   1.868  1.00  0.00           H  
ATOM    860 1HH2 ARG A  52       5.170  -2.781  -0.393  1.00  0.00           H  
ATOM    861 2HH2 ARG A  52       4.201  -3.528   0.859  1.00  0.00           H  
ATOM    862  N   GLU A  53       2.581   6.143  -1.315  1.00  0.00           N  
ATOM    863  CA  GLU A  53       1.575   7.191  -1.443  1.00  0.00           C  
ATOM    864  C   GLU A  53       2.247   8.522  -1.720  1.00  0.00           C  
ATOM    865  O   GLU A  53       1.810   9.289  -2.578  1.00  0.00           O  
ATOM    866  CB  GLU A  53       0.704   7.300  -0.176  1.00  0.00           C  
ATOM    867  CG  GLU A  53      -0.145   6.053   0.098  1.00  0.00           C  
ATOM    868  CD  GLU A  53      -1.143   6.210   1.238  1.00  0.00           C  
ATOM    869  OE1 GLU A  53      -1.201   7.260   1.834  1.00  0.00           O  
ATOM    870  OE2 GLU A  53      -1.844   5.263   1.509  1.00  0.00           O1-
ATOM    871  H   GLU A  53       3.183   6.137  -0.498  1.00  0.00           H  
ATOM    872  HA  GLU A  53       0.926   6.958  -2.286  1.00  0.00           H  
ATOM    873 1HB  GLU A  53       1.346   7.473   0.691  1.00  0.00           H  
ATOM    874 2HB  GLU A  53       0.037   8.157  -0.263  1.00  0.00           H  
ATOM    875 1HG  GLU A  53      -0.689   5.800  -0.811  1.00  0.00           H  
ATOM    876 2HG  GLU A  53       0.526   5.224   0.323  1.00  0.00           H  
ATOM    877  N   GLY A  54       3.289   8.817  -0.946  1.00  0.00           N  
ATOM    878  CA  GLY A  54       4.049  10.047  -1.113  1.00  0.00           C  
ATOM    879  C   GLY A  54       3.384  11.279  -0.505  1.00  0.00           C  
ATOM    880  O   GLY A  54       3.912  12.392  -0.620  1.00  0.00           O  
ATOM    881  H   GLY A  54       3.600   8.140  -0.250  1.00  0.00           H  
ATOM    882 1HA  GLY A  54       5.033   9.918  -0.667  1.00  0.00           H  
ATOM    883 2HA  GLY A  54       4.207  10.205  -2.175  1.00  0.00           H  
ATOM    884  N   SER A  55       2.228  11.076   0.126  1.00  0.00           N  
ATOM    885  CA  SER A  55       1.435  12.143   0.713  1.00  0.00           C  
ATOM    886  C   SER A  55       1.929  12.504   2.093  1.00  0.00           C  
ATOM    887  O   SER A  55       1.816  11.710   3.033  1.00  0.00           O  
ATOM    888  CB  SER A  55      -0.017  11.720   0.777  1.00  0.00           C  
ATOM    889  OG  SER A  55      -0.794  12.666   1.463  1.00  0.00           O  
ATOM    890  H   SER A  55       1.881  10.130   0.169  1.00  0.00           H  
ATOM    891  HA  SER A  55       1.517  13.025   0.075  1.00  0.00           H  
ATOM    892 1HB  SER A  55      -0.401  11.593  -0.236  1.00  0.00           H  
ATOM    893 2HB  SER A  55      -0.092  10.751   1.276  1.00  0.00           H  
ATOM    894  HG  SER A  55      -1.706  12.366   1.374  1.00  0.00           H  
ATOM    895  N   GLU A  56       2.411  13.735   2.236  1.00  0.00           N  
ATOM    896  CA  GLU A  56       2.981  14.173   3.498  1.00  0.00           C  
ATOM    897  C   GLU A  56       2.036  14.007   4.672  1.00  0.00           C  
ATOM    898  O   GLU A  56       2.479  13.719   5.773  1.00  0.00           O  
ATOM    899  CB  GLU A  56       3.472  15.616   3.427  1.00  0.00           C  
ATOM    900  CG  GLU A  56       4.036  16.103   4.763  1.00  0.00           C  
ATOM    901  CD  GLU A  56       4.801  17.386   4.679  1.00  0.00           C  
ATOM    902  OE1 GLU A  56       5.166  17.775   3.598  1.00  0.00           O  
ATOM    903  OE2 GLU A  56       5.046  17.979   5.707  1.00  0.00           O1-
ATOM    904  H   GLU A  56       2.438  14.347   1.431  1.00  0.00           H  
ATOM    905  HA  GLU A  56       3.859  13.560   3.685  1.00  0.00           H  
ATOM    906 1HB  GLU A  56       4.251  15.704   2.670  1.00  0.00           H  
ATOM    907 2HB  GLU A  56       2.649  16.271   3.142  1.00  0.00           H  
ATOM    908 1HG  GLU A  56       3.201  16.247   5.449  1.00  0.00           H  
ATOM    909 2HG  GLU A  56       4.670  15.329   5.188  1.00  0.00           H  
ATOM    910  N   ALA A  57       0.739  14.209   4.480  1.00  0.00           N  
ATOM    911  CA  ALA A  57      -0.168  14.052   5.610  1.00  0.00           C  
ATOM    912  C   ALA A  57      -0.134  12.628   6.182  1.00  0.00           C  
ATOM    913  O   ALA A  57      -0.216  12.433   7.400  1.00  0.00           O  
ATOM    914  CB  ALA A  57      -1.582  14.375   5.185  1.00  0.00           C  
ATOM    915  H   ALA A  57       0.391  14.448   3.562  1.00  0.00           H  
ATOM    916  HA  ALA A  57       0.146  14.741   6.394  1.00  0.00           H  
ATOM    917 1HB  ALA A  57      -2.249  14.279   6.041  1.00  0.00           H  
ATOM    918 2HB  ALA A  57      -1.622  15.394   4.803  1.00  0.00           H  
ATOM    919 3HB  ALA A  57      -1.890  13.681   4.404  1.00  0.00           H  
ATOM    920  N   ALA A  58      -0.034  11.624   5.303  1.00  0.00           N  
ATOM    921  CA  ALA A  58      -0.042  10.241   5.762  1.00  0.00           C  
ATOM    922  C   ALA A  58       1.267   9.948   6.432  1.00  0.00           C  
ATOM    923  O   ALA A  58       1.345   9.315   7.488  1.00  0.00           O  
ATOM    924  CB  ALA A  58      -0.256   9.293   4.603  1.00  0.00           C  
ATOM    925  H   ALA A  58       0.110  11.821   4.316  1.00  0.00           H  
ATOM    926  HA  ALA A  58      -0.844  10.122   6.489  1.00  0.00           H  
ATOM    927 1HB  ALA A  58      -0.278   8.281   4.965  1.00  0.00           H  
ATOM    928 2HB  ALA A  58      -1.206   9.513   4.120  1.00  0.00           H  
ATOM    929 3HB  ALA A  58       0.551   9.406   3.876  1.00  0.00           H  
ATOM    930  N   VAL A  59       2.306  10.461   5.817  1.00  0.00           N  
ATOM    931  CA  VAL A  59       3.641  10.254   6.291  1.00  0.00           C  
ATOM    932  C   VAL A  59       3.803  10.876   7.661  1.00  0.00           C  
ATOM    933  O   VAL A  59       4.273  10.222   8.590  1.00  0.00           O  
ATOM    934  CB  VAL A  59       4.585  10.834   5.253  1.00  0.00           C  
ATOM    935  CG1 VAL A  59       5.935  10.860   5.718  1.00  0.00           C  
ATOM    936  CG2 VAL A  59       4.464   9.984   3.985  1.00  0.00           C  
ATOM    937  H   VAL A  59       2.158  10.995   4.957  1.00  0.00           H  
ATOM    938  HA  VAL A  59       3.831   9.191   6.369  1.00  0.00           H  
ATOM    939  HB  VAL A  59       4.291  11.847   5.052  1.00  0.00           H  
ATOM    940 1HG1 VAL A  59       6.555  11.285   4.980  1.00  0.00           H  
ATOM    941 2HG1 VAL A  59       5.978  11.471   6.608  1.00  0.00           H  
ATOM    942 3HG1 VAL A  59       6.256   9.844   5.924  1.00  0.00           H  
ATOM    943 1HG2 VAL A  59       5.082  10.389   3.221  1.00  0.00           H  
ATOM    944 2HG2 VAL A  59       4.772   8.962   4.206  1.00  0.00           H  
ATOM    945 3HG2 VAL A  59       3.437   9.983   3.642  1.00  0.00           H  
ATOM    946  N   ASP A  60       3.321  12.101   7.827  1.00  0.00           N  
ATOM    947  CA  ASP A  60       3.409  12.772   9.104  1.00  0.00           C  
ATOM    948  C   ASP A  60       2.624  11.998  10.164  1.00  0.00           C  
ATOM    949  O   ASP A  60       3.035  11.944  11.326  1.00  0.00           O  
ATOM    950  CB  ASP A  60       2.914  14.214   8.993  1.00  0.00           C  
ATOM    951  CG  ASP A  60       3.325  15.054  10.198  1.00  0.00           C  
ATOM    952  OD1 ASP A  60       4.534  15.255  10.382  1.00  0.00           O  
ATOM    953  OD2 ASP A  60       2.453  15.481  10.938  1.00  0.00           O1-
ATOM    954  H   ASP A  60       2.915  12.593   7.041  1.00  0.00           H  
ATOM    955  HA  ASP A  60       4.454  12.797   9.404  1.00  0.00           H  
ATOM    956 1HB  ASP A  60       3.315  14.670   8.082  1.00  0.00           H  
ATOM    957 2HB  ASP A  60       1.824  14.214   8.901  1.00  0.00           H  
ATOM    958  N   ALA A  61       1.513  11.343   9.779  1.00  0.00           N  
ATOM    959  CA  ALA A  61       0.791  10.538  10.756  1.00  0.00           C  
ATOM    960  C   ALA A  61       1.713   9.446  11.296  1.00  0.00           C  
ATOM    961  O   ALA A  61       1.714   9.161  12.497  1.00  0.00           O  
ATOM    962  CB  ALA A  61      -0.452   9.912  10.142  1.00  0.00           C  
ATOM    963  H   ALA A  61       1.151  11.435   8.828  1.00  0.00           H  
ATOM    964  HA  ALA A  61       0.499  11.186  11.581  1.00  0.00           H  
ATOM    965 1HB  ALA A  61      -0.975   9.332  10.899  1.00  0.00           H  
ATOM    966 2HB  ALA A  61      -1.104  10.699   9.765  1.00  0.00           H  
ATOM    967 3HB  ALA A  61      -0.173   9.259   9.331  1.00  0.00           H  
ATOM    968  N   LEU A  62       2.546   8.876  10.421  1.00  0.00           N  
ATOM    969  CA  LEU A  62       3.462   7.823  10.840  1.00  0.00           C  
ATOM    970  C   LEU A  62       4.629   8.380  11.646  1.00  0.00           C  
ATOM    971  O   LEU A  62       5.083   7.739  12.594  1.00  0.00           O  
ATOM    972  CB  LEU A  62       3.953   7.034   9.635  1.00  0.00           C  
ATOM    973  CG  LEU A  62       3.145   5.826   9.298  1.00  0.00           C  
ATOM    974  CD1 LEU A  62       3.407   4.769  10.353  1.00  0.00           C  
ATOM    975  CD2 LEU A  62       1.667   6.217   9.257  1.00  0.00           C  
ATOM    976  H   LEU A  62       2.495   9.158   9.435  1.00  0.00           H  
ATOM    977  HA  LEU A  62       2.912   7.137  11.477  1.00  0.00           H  
ATOM    978 1HB  LEU A  62       3.955   7.687   8.762  1.00  0.00           H  
ATOM    979 2HB  LEU A  62       4.966   6.696   9.830  1.00  0.00           H  
ATOM    980  HG  LEU A  62       3.451   5.427   8.330  1.00  0.00           H  
ATOM    981 1HD1 LEU A  62       2.827   3.879  10.128  1.00  0.00           H  
ATOM    982 2HD1 LEU A  62       4.472   4.521  10.359  1.00  0.00           H  
ATOM    983 3HD1 LEU A  62       3.128   5.146  11.326  1.00  0.00           H  
ATOM    984 1HD2 LEU A  62       1.067   5.343   9.016  1.00  0.00           H  
ATOM    985 2HD2 LEU A  62       1.366   6.610  10.224  1.00  0.00           H  
ATOM    986 3HD2 LEU A  62       1.512   6.982   8.502  1.00  0.00           H  
ATOM    987  N   TYR A  63       5.088   9.586  11.310  1.00  0.00           N  
ATOM    988  CA  TYR A  63       6.152  10.224  12.088  1.00  0.00           C  
ATOM    989  C   TYR A  63       5.676  10.329  13.521  1.00  0.00           C  
ATOM    990  O   TYR A  63       6.373   9.937  14.456  1.00  0.00           O  
ATOM    991  CB  TYR A  63       6.475  11.625  11.566  1.00  0.00           C  
ATOM    992  CG  TYR A  63       7.489  12.419  12.331  1.00  0.00           C  
ATOM    993  CD1 TYR A  63       8.825  12.151  12.173  1.00  0.00           C  
ATOM    994  CD2 TYR A  63       7.085  13.456  13.143  1.00  0.00           C  
ATOM    995  CE1 TYR A  63       9.774  12.895  12.845  1.00  0.00           C  
ATOM    996  CE2 TYR A  63       8.026  14.211  13.800  1.00  0.00           C  
ATOM    997  CZ  TYR A  63       9.370  13.930  13.661  1.00  0.00           C  
ATOM    998  OH  TYR A  63      10.311  14.690  14.326  1.00  0.00           O  
ATOM    999  H   TYR A  63       4.689  10.049  10.492  1.00  0.00           H  
ATOM   1000  HA  TYR A  63       7.046   9.601  12.059  1.00  0.00           H  
ATOM   1001 1HB  TYR A  63       6.826  11.575  10.593  1.00  0.00           H  
ATOM   1002 2HB  TYR A  63       5.562  12.211  11.539  1.00  0.00           H  
ATOM   1003  HD1 TYR A  63       9.121  11.351  11.514  1.00  0.00           H  
ATOM   1004  HD2 TYR A  63       6.023  13.684  13.253  1.00  0.00           H  
ATOM   1005  HE1 TYR A  63      10.829  12.682  12.725  1.00  0.00           H  
ATOM   1006  HE2 TYR A  63       7.705  15.035  14.431  1.00  0.00           H  
ATOM   1007  HH  TYR A  63      11.193  14.377  14.102  1.00  0.00           H  
ATOM   1008  N   ARG A  64       4.468  10.864  13.682  1.00  0.00           N  
ATOM   1009  CA  ARG A  64       3.866  11.048  14.987  1.00  0.00           C  
ATOM   1010  C   ARG A  64       3.639   9.714  15.708  1.00  0.00           C  
ATOM   1011  O   ARG A  64       3.847   9.625  16.921  1.00  0.00           O  
ATOM   1012  CB  ARG A  64       2.592  11.840  14.816  1.00  0.00           C  
ATOM   1013  CG  ARG A  64       2.886  13.298  14.428  1.00  0.00           C  
ATOM   1014  CD  ARG A  64       1.682  14.093  14.169  1.00  0.00           C  
ATOM   1015  NE  ARG A  64       2.030  15.443  13.739  1.00  0.00           N  
ATOM   1016  CZ  ARG A  64       2.276  16.477  14.568  1.00  0.00           C  
ATOM   1017  NH1 ARG A  64       2.189  16.314  15.873  1.00  0.00           N1+
ATOM   1018  NH2 ARG A  64       2.605  17.658  14.074  1.00  0.00           N  
ATOM   1019  H   ARG A  64       3.950  11.171  12.855  1.00  0.00           H  
ATOM   1020  HA  ARG A  64       4.546  11.650  15.584  1.00  0.00           H  
ATOM   1021 1HB  ARG A  64       1.985  11.396  14.026  1.00  0.00           H  
ATOM   1022 2HB  ARG A  64       2.015  11.830  15.737  1.00  0.00           H  
ATOM   1023 1HG  ARG A  64       3.455  13.776  15.226  1.00  0.00           H  
ATOM   1024 2HG  ARG A  64       3.483  13.305  13.512  1.00  0.00           H  
ATOM   1025 1HD  ARG A  64       1.110  13.621  13.368  1.00  0.00           H  
ATOM   1026 2HD  ARG A  64       1.075  14.161  15.069  1.00  0.00           H  
ATOM   1027  HE  ARG A  64       2.136  15.601  12.720  1.00  0.00           H  
ATOM   1028 1HH1 ARG A  64       1.942  15.410  16.252  1.00  0.00           H  
ATOM   1029 2HH1 ARG A  64       2.376  17.087  16.493  1.00  0.00           H  
ATOM   1030 1HH2 ARG A  64       2.673  17.789  13.068  1.00  0.00           H  
ATOM   1031 2HH2 ARG A  64       2.790  18.429  14.693  1.00  0.00           H  
ATOM   1032  N   ARG A  65       3.246   8.655  14.985  1.00  0.00           N  
ATOM   1033  CA  ARG A  65       3.102   7.363  15.653  1.00  0.00           C  
ATOM   1034  C   ARG A  65       4.462   6.901  16.149  1.00  0.00           C  
ATOM   1035  O   ARG A  65       4.580   6.391  17.269  1.00  0.00           O  
ATOM   1036  CB  ARG A  65       2.530   6.306  14.728  1.00  0.00           C  
ATOM   1037  CG  ARG A  65       1.062   6.491  14.376  1.00  0.00           C  
ATOM   1038  CD  ARG A  65       0.603   5.515  13.362  1.00  0.00           C  
ATOM   1039  NE  ARG A  65      -0.781   5.731  12.988  1.00  0.00           N  
ATOM   1040  CZ  ARG A  65      -1.380   5.158  11.929  1.00  0.00           C  
ATOM   1041  NH1 ARG A  65      -0.703   4.340  11.157  1.00  0.00           N1+
ATOM   1042  NH2 ARG A  65      -2.649   5.417  11.666  1.00  0.00           N  
ATOM   1043  H   ARG A  65       3.022   8.754  13.994  1.00  0.00           H  
ATOM   1044  HA  ARG A  65       2.435   7.480  16.506  1.00  0.00           H  
ATOM   1045 1HB  ARG A  65       3.102   6.284  13.803  1.00  0.00           H  
ATOM   1046 2HB  ARG A  65       2.633   5.334  15.197  1.00  0.00           H  
ATOM   1047 1HG  ARG A  65       0.464   6.344  15.275  1.00  0.00           H  
ATOM   1048 2HG  ARG A  65       0.893   7.487  14.001  1.00  0.00           H  
ATOM   1049 1HD  ARG A  65       1.205   5.616  12.475  1.00  0.00           H  
ATOM   1050 2HD  ARG A  65       0.699   4.505  13.754  1.00  0.00           H  
ATOM   1051  HE  ARG A  65      -1.332   6.357  13.562  1.00  0.00           H  
ATOM   1052 1HH1 ARG A  65       0.269   4.145  11.359  1.00  0.00           H  
ATOM   1053 2HH1 ARG A  65      -1.148   3.906  10.362  1.00  0.00           H  
ATOM   1054 1HH2 ARG A  65      -3.171   6.047  12.261  1.00  0.00           H  
ATOM   1055 2HH2 ARG A  65      -3.098   4.986  10.872  1.00  0.00           H  
ATOM   1056  N   ALA A  66       5.503   7.114  15.330  1.00  0.00           N  
ATOM   1057  CA  ALA A  66       6.837   6.743  15.747  1.00  0.00           C  
ATOM   1058  C   ALA A  66       7.208   7.564  16.977  1.00  0.00           C  
ATOM   1059  O   ALA A  66       7.736   7.003  17.931  1.00  0.00           O  
ATOM   1060  CB  ALA A  66       7.855   6.936  14.621  1.00  0.00           C  
ATOM   1061  H   ALA A  66       5.358   7.523  14.409  1.00  0.00           H  
ATOM   1062  HA  ALA A  66       6.826   5.691  16.025  1.00  0.00           H  
ATOM   1063 1HB  ALA A  66       8.833   6.625  14.963  1.00  0.00           H  
ATOM   1064 2HB  ALA A  66       7.577   6.350  13.762  1.00  0.00           H  
ATOM   1065 3HB  ALA A  66       7.887   7.981  14.335  1.00  0.00           H  
ATOM   1066  N   GLN A  67       6.854   8.870  17.011  1.00  0.00           N  
ATOM   1067  CA  GLN A  67       7.182   9.713  18.170  1.00  0.00           C  
ATOM   1068  C   GLN A  67       6.534   9.185  19.421  1.00  0.00           C  
ATOM   1069  O   GLN A  67       7.168   9.139  20.477  1.00  0.00           O  
ATOM   1070  CB  GLN A  67       6.772  11.164  17.997  1.00  0.00           C  
ATOM   1071  CG  GLN A  67       7.576  11.979  17.021  1.00  0.00           C  
ATOM   1072  CD  GLN A  67       7.010  13.384  16.930  1.00  0.00           C  
ATOM   1073  NE2 GLN A  67       7.874  14.383  17.061  1.00  0.00           N  
ATOM   1074  OE1 GLN A  67       5.797  13.574  16.780  1.00  0.00           O  
ATOM   1075  H   GLN A  67       6.412   9.284  16.192  1.00  0.00           H  
ATOM   1076  HA  GLN A  67       8.240   9.735  18.324  1.00  0.00           H  
ATOM   1077 1HB  GLN A  67       5.735  11.201  17.683  1.00  0.00           H  
ATOM   1078 2HB  GLN A  67       6.827  11.663  18.964  1.00  0.00           H  
ATOM   1079 1HG  GLN A  67       8.608  12.041  17.360  1.00  0.00           H  
ATOM   1080 2HG  GLN A  67       7.528  11.519  16.036  1.00  0.00           H  
ATOM   1081 1HE2 GLN A  67       7.556  15.330  17.027  1.00  0.00           H  
ATOM   1082 2HE2 GLN A  67       8.849  14.193  17.193  1.00  0.00           H  
ATOM   1083  N   ARG A  68       5.295   8.724  19.314  1.00  0.00           N  
ATOM   1084  CA  ARG A  68       4.656   8.189  20.495  1.00  0.00           C  
ATOM   1085  C   ARG A  68       5.367   6.911  20.913  1.00  0.00           C  
ATOM   1086  O   ARG A  68       5.584   6.667  22.104  1.00  0.00           O  
ATOM   1087  CB  ARG A  68       3.186   7.928  20.249  1.00  0.00           C  
ATOM   1088  CG  ARG A  68       2.354   9.182  20.026  1.00  0.00           C  
ATOM   1089  CD  ARG A  68       2.428  10.105  21.193  1.00  0.00           C  
ATOM   1090  NE  ARG A  68       1.508  11.226  21.059  1.00  0.00           N  
ATOM   1091  CZ  ARG A  68       1.503  12.331  21.840  1.00  0.00           C  
ATOM   1092  NH1 ARG A  68       2.388  12.488  22.806  1.00  0.00           N1+
ATOM   1093  NH2 ARG A  68       0.594  13.270  21.629  1.00  0.00           N  
ATOM   1094  H   ARG A  68       4.797   8.790  18.425  1.00  0.00           H  
ATOM   1095  HA  ARG A  68       4.745   8.918  21.301  1.00  0.00           H  
ATOM   1096 1HB  ARG A  68       3.078   7.301  19.362  1.00  0.00           H  
ATOM   1097 2HB  ARG A  68       2.763   7.384  21.092  1.00  0.00           H  
ATOM   1098 1HG  ARG A  68       2.729   9.712  19.156  1.00  0.00           H  
ATOM   1099 2HG  ARG A  68       1.312   8.907  19.863  1.00  0.00           H  
ATOM   1100 1HD  ARG A  68       2.188   9.567  22.109  1.00  0.00           H  
ATOM   1101 2HD  ARG A  68       3.439  10.503  21.261  1.00  0.00           H  
ATOM   1102  HE  ARG A  68       0.809  11.164  20.333  1.00  0.00           H  
ATOM   1103 1HH1 ARG A  68       3.118  11.784  22.977  1.00  0.00           H  
ATOM   1104 2HH1 ARG A  68       2.364  13.318  23.376  1.00  0.00           H  
ATOM   1105 1HH2 ARG A  68      -0.087  13.157  20.890  1.00  0.00           H  
ATOM   1106 2HH2 ARG A  68       0.580  14.098  22.205  1.00  0.00           H  
ATOM   1107  N   ALA A  69       5.791   6.100  19.939  1.00  0.00           N  
ATOM   1108  CA  ALA A  69       6.516   4.895  20.289  1.00  0.00           C  
ATOM   1109  C   ALA A  69       7.802   5.248  21.008  1.00  0.00           C  
ATOM   1110  O   ALA A  69       8.115   4.651  22.035  1.00  0.00           O  
ATOM   1111  CB  ALA A  69       6.843   4.078  19.060  1.00  0.00           C  
ATOM   1112  H   ALA A  69       5.588   6.312  18.960  1.00  0.00           H  
ATOM   1113  HA  ALA A  69       5.894   4.305  20.961  1.00  0.00           H  
ATOM   1114 1HB  ALA A  69       7.374   3.183  19.364  1.00  0.00           H  
ATOM   1115 2HB  ALA A  69       5.924   3.816  18.560  1.00  0.00           H  
ATOM   1116 3HB  ALA A  69       7.468   4.644  18.387  1.00  0.00           H  
ATOM   1117  N   TYR A  70       8.507   6.281  20.536  1.00  0.00           N  
ATOM   1118  CA  TYR A  70       9.771   6.652  21.153  1.00  0.00           C  
ATOM   1119  C   TYR A  70       9.550   7.127  22.576  1.00  0.00           C  
ATOM   1120  O   TYR A  70      10.303   6.764  23.478  1.00  0.00           O  
ATOM   1121  CB  TYR A  70      10.456   7.790  20.389  1.00  0.00           C  
ATOM   1122  CG  TYR A  70      11.095   7.477  19.038  1.00  0.00           C  
ATOM   1123  CD1 TYR A  70      10.490   7.885  17.928  1.00  0.00           C  
ATOM   1124  CD2 TYR A  70      12.264   6.852  18.923  1.00  0.00           C  
ATOM   1125  CE1 TYR A  70      10.973   7.685  16.718  1.00  0.00           C  
ATOM   1126  CE2 TYR A  70      12.794   6.650  17.700  1.00  0.00           C  
ATOM   1127  CZ  TYR A  70      12.119   7.067  16.596  1.00  0.00           C  
ATOM   1128  OH  TYR A  70      12.596   6.843  15.377  1.00  0.00           O  
ATOM   1129  H   TYR A  70       8.183   6.762  19.698  1.00  0.00           H  
ATOM   1130  HA  TYR A  70      10.420   5.781  21.178  1.00  0.00           H  
ATOM   1131 1HB  TYR A  70       9.719   8.572  20.219  1.00  0.00           H  
ATOM   1132 2HB  TYR A  70      11.217   8.229  21.025  1.00  0.00           H  
ATOM   1133  HD1 TYR A  70       9.611   8.371  18.019  1.00  0.00           H  
ATOM   1134  HD2 TYR A  70      12.784   6.506  19.784  1.00  0.00           H  
ATOM   1135  HE1 TYR A  70      10.428   8.035  15.846  1.00  0.00           H  
ATOM   1136  HE2 TYR A  70      13.751   6.139  17.602  1.00  0.00           H  
ATOM   1137  HH  TYR A  70      11.938   7.108  14.724  1.00  0.00           H  
ATOM   1138  N   GLN A  71       8.486   7.898  22.803  1.00  0.00           N  
ATOM   1139  CA  GLN A  71       8.217   8.412  24.141  1.00  0.00           C  
ATOM   1140  C   GLN A  71       7.892   7.284  25.101  1.00  0.00           C  
ATOM   1141  O   GLN A  71       8.368   7.264  26.242  1.00  0.00           O  
ATOM   1142  CB  GLN A  71       7.044   9.385  24.096  1.00  0.00           C  
ATOM   1143  CG  GLN A  71       7.347  10.684  23.374  1.00  0.00           C  
ATOM   1144  CD  GLN A  71       6.112  11.563  23.169  1.00  0.00           C  
ATOM   1145  NE2 GLN A  71       6.371  12.829  22.834  1.00  0.00           N  
ATOM   1146  OE1 GLN A  71       4.950  11.119  23.294  1.00  0.00           O  
ATOM   1147  H   GLN A  71       7.884   8.170  22.023  1.00  0.00           H  
ATOM   1148  HA  GLN A  71       9.107   8.927  24.502  1.00  0.00           H  
ATOM   1149 1HB  GLN A  71       6.206   8.908  23.583  1.00  0.00           H  
ATOM   1150 2HB  GLN A  71       6.721   9.617  25.108  1.00  0.00           H  
ATOM   1151 1HG  GLN A  71       8.062  11.247  23.973  1.00  0.00           H  
ATOM   1152 2HG  GLN A  71       7.781  10.463  22.408  1.00  0.00           H  
ATOM   1153 1HE2 GLN A  71       5.635  13.484  22.671  1.00  0.00           H  
ATOM   1154 2HE2 GLN A  71       7.321  13.131  22.741  1.00  0.00           H  
ATOM   1155  N   ARG A  72       7.105   6.319  24.628  1.00  0.00           N  
ATOM   1156  CA  ARG A  72       6.738   5.193  25.459  1.00  0.00           C  
ATOM   1157  C   ARG A  72       7.966   4.352  25.737  1.00  0.00           C  
ATOM   1158  O   ARG A  72       8.186   3.917  26.866  1.00  0.00           O  
ATOM   1159  CB  ARG A  72       5.668   4.369  24.769  1.00  0.00           C  
ATOM   1160  CG  ARG A  72       4.309   5.055  24.692  1.00  0.00           C  
ATOM   1161  CD  ARG A  72       3.345   4.286  23.876  1.00  0.00           C  
ATOM   1162  NE  ARG A  72       2.055   4.955  23.792  1.00  0.00           N  
ATOM   1163  CZ  ARG A  72       1.040   4.565  22.998  1.00  0.00           C  
ATOM   1164  NH1 ARG A  72       1.175   3.510  22.227  1.00  0.00           N1+
ATOM   1165  NH2 ARG A  72      -0.095   5.244  22.996  1.00  0.00           N  
ATOM   1166  H   ARG A  72       6.730   6.385  23.678  1.00  0.00           H  
ATOM   1167  HA  ARG A  72       6.345   5.566  26.404  1.00  0.00           H  
ATOM   1168 1HB  ARG A  72       5.985   4.155  23.746  1.00  0.00           H  
ATOM   1169 2HB  ARG A  72       5.545   3.415  25.284  1.00  0.00           H  
ATOM   1170 1HG  ARG A  72       3.900   5.157  25.697  1.00  0.00           H  
ATOM   1171 2HG  ARG A  72       4.425   6.044  24.250  1.00  0.00           H  
ATOM   1172 1HD  ARG A  72       3.741   4.180  22.865  1.00  0.00           H  
ATOM   1173 2HD  ARG A  72       3.194   3.301  24.315  1.00  0.00           H  
ATOM   1174  HE  ARG A  72       1.912   5.770  24.372  1.00  0.00           H  
ATOM   1175 1HH1 ARG A  72       2.042   2.991  22.232  1.00  0.00           H  
ATOM   1176 2HH1 ARG A  72       0.412   3.217  21.635  1.00  0.00           H  
ATOM   1177 1HH2 ARG A  72      -0.200   6.055  23.590  1.00  0.00           H  
ATOM   1178 2HH2 ARG A  72      -0.857   4.951  22.402  1.00  0.00           H  
ATOM   1179  N   CYS A  73       8.812   4.183  24.722  1.00  0.00           N  
ATOM   1180  CA  CYS A  73      10.008   3.387  24.883  1.00  0.00           C  
ATOM   1181  C   CYS A  73      10.948   4.020  25.877  1.00  0.00           C  
ATOM   1182  O   CYS A  73      11.446   3.346  26.773  1.00  0.00           O  
ATOM   1183  CB  CYS A  73      10.734   3.268  23.565  1.00  0.00           C  
ATOM   1184  SG  CYS A  73       9.864   2.254  22.324  1.00  0.00           S  
ATOM   1185  H   CYS A  73       8.598   4.572  23.807  1.00  0.00           H  
ATOM   1186  HA  CYS A  73       9.724   2.395  25.237  1.00  0.00           H  
ATOM   1187 1HB  CYS A  73      10.855   4.260  23.144  1.00  0.00           H  
ATOM   1188 2HB  CYS A  73      11.712   2.893  23.741  1.00  0.00           H  
ATOM   1189  HG  CYS A  73       8.847   3.124  22.165  1.00  0.00           H  
ATOM   1190  N   GLU A  74      11.144   5.337  25.793  1.00  0.00           N  
ATOM   1191  CA  GLU A  74      12.048   5.940  26.750  1.00  0.00           C  
ATOM   1192  C   GLU A  74      11.518   5.768  28.163  1.00  0.00           C  
ATOM   1193  O   GLU A  74      12.297   5.516  29.079  1.00  0.00           O  
ATOM   1194  CB  GLU A  74      12.292   7.431  26.510  1.00  0.00           C  
ATOM   1195  CG  GLU A  74      13.129   7.842  25.309  1.00  0.00           C  
ATOM   1196  CD  GLU A  74      13.377   9.382  25.279  1.00  0.00           C  
ATOM   1197  OE1 GLU A  74      12.842  10.106  26.114  1.00  0.00           O  
ATOM   1198  OE2 GLU A  74      14.143   9.802  24.447  1.00  0.00           O1-
ATOM   1199  H   GLU A  74      10.712   5.890  25.055  1.00  0.00           H  
ATOM   1200  HA  GLU A  74      13.007   5.431  26.682  1.00  0.00           H  
ATOM   1201 1HB  GLU A  74      11.328   7.943  26.437  1.00  0.00           H  
ATOM   1202 2HB  GLU A  74      12.798   7.817  27.368  1.00  0.00           H  
ATOM   1203 1HG  GLU A  74      14.090   7.326  25.344  1.00  0.00           H  
ATOM   1204 2HG  GLU A  74      12.619   7.540  24.396  1.00  0.00           H  
ATOM   1205  N   GLU A  75      10.197   5.859  28.353  1.00  0.00           N  
ATOM   1206  CA  GLU A  75       9.660   5.706  29.696  1.00  0.00           C  
ATOM   1207  C   GLU A  75       9.825   4.268  30.198  1.00  0.00           C  
ATOM   1208  O   GLU A  75      10.217   4.054  31.350  1.00  0.00           O  
ATOM   1209  CB  GLU A  75       8.186   6.111  29.729  1.00  0.00           C  
ATOM   1210  CG  GLU A  75       7.536   6.082  31.129  1.00  0.00           C  
ATOM   1211  CD  GLU A  75       8.111   7.103  32.127  1.00  0.00           C  
ATOM   1212  OE1 GLU A  75       8.733   8.071  31.715  1.00  0.00           O  
ATOM   1213  OE2 GLU A  75       7.917   6.902  33.305  1.00  0.00           O1-
ATOM   1214  H   GLU A  75       9.575   6.081  27.572  1.00  0.00           H  
ATOM   1215  HA  GLU A  75      10.211   6.364  30.363  1.00  0.00           H  
ATOM   1216 1HB  GLU A  75       8.080   7.118  29.325  1.00  0.00           H  
ATOM   1217 2HB  GLU A  75       7.617   5.442  29.080  1.00  0.00           H  
ATOM   1218 1HG  GLU A  75       6.469   6.270  31.016  1.00  0.00           H  
ATOM   1219 2HG  GLU A  75       7.654   5.079  31.540  1.00  0.00           H  
ATOM   1220  N   GLU A  76       9.587   3.274  29.331  1.00  0.00           N  
ATOM   1221  CA  GLU A  76       9.742   1.878  29.746  1.00  0.00           C  
ATOM   1222  C   GLU A  76      11.184   1.592  30.141  1.00  0.00           C  
ATOM   1223  O   GLU A  76      11.434   0.833  31.083  1.00  0.00           O  
ATOM   1224  CB  GLU A  76       9.313   0.903  28.640  1.00  0.00           C  
ATOM   1225  CG  GLU A  76       7.795   0.851  28.373  1.00  0.00           C  
ATOM   1226  CD  GLU A  76       7.399  -0.092  27.240  1.00  0.00           C  
ATOM   1227  OE1 GLU A  76       8.265  -0.638  26.597  1.00  0.00           O  
ATOM   1228  OE2 GLU A  76       6.218  -0.259  27.029  1.00  0.00           O1-
ATOM   1229  H   GLU A  76       9.264   3.493  28.387  1.00  0.00           H  
ATOM   1230  HA  GLU A  76       9.112   1.709  30.618  1.00  0.00           H  
ATOM   1231 1HB  GLU A  76       9.802   1.191  27.703  1.00  0.00           H  
ATOM   1232 2HB  GLU A  76       9.651  -0.101  28.888  1.00  0.00           H  
ATOM   1233 1HG  GLU A  76       7.295   0.528  29.284  1.00  0.00           H  
ATOM   1234 2HG  GLU A  76       7.445   1.853  28.143  1.00  0.00           H  
ATOM   1235  N   VAL A  77      12.116   2.209  29.410  1.00  0.00           N  
ATOM   1236  CA  VAL A  77      13.551   2.102  29.622  1.00  0.00           C  
ATOM   1237  C   VAL A  77      14.017   2.847  30.893  1.00  0.00           C  
ATOM   1238  O   VAL A  77      14.774   2.298  31.698  1.00  0.00           O  
ATOM   1239  CB  VAL A  77      14.256   2.592  28.350  1.00  0.00           C  
ATOM   1240  CG1 VAL A  77      15.688   2.703  28.517  1.00  0.00           C  
ATOM   1241  CG2 VAL A  77      13.989   1.595  27.246  1.00  0.00           C  
ATOM   1242  H   VAL A  77      11.800   2.784  28.627  1.00  0.00           H  
ATOM   1243  HA  VAL A  77      13.791   1.049  29.722  1.00  0.00           H  
ATOM   1244  HB  VAL A  77      13.860   3.569  28.086  1.00  0.00           H  
ATOM   1245 1HG1 VAL A  77      16.133   3.055  27.586  1.00  0.00           H  
ATOM   1246 2HG1 VAL A  77      15.885   3.417  29.312  1.00  0.00           H  
ATOM   1247 3HG1 VAL A  77      16.105   1.745  28.764  1.00  0.00           H  
ATOM   1248 1HG2 VAL A  77      14.443   1.932  26.328  1.00  0.00           H  
ATOM   1249 2HG2 VAL A  77      14.397   0.622  27.523  1.00  0.00           H  
ATOM   1250 3HG2 VAL A  77      12.925   1.507  27.110  1.00  0.00           H  
ATOM   1251  N   ARG A  78      13.543   4.077  31.106  1.00  0.00           N  
ATOM   1252  CA  ARG A  78      13.877   4.820  32.324  1.00  0.00           C  
ATOM   1253  C   ARG A  78      13.351   4.141  33.590  1.00  0.00           C  
ATOM   1254  O   ARG A  78      14.002   4.168  34.637  1.00  0.00           O  
ATOM   1255  CB  ARG A  78      13.319   6.238  32.287  1.00  0.00           C  
ATOM   1256  CG  ARG A  78      14.038   7.245  31.374  1.00  0.00           C  
ATOM   1257  CD  ARG A  78      13.563   8.643  31.665  1.00  0.00           C  
ATOM   1258  NE  ARG A  78      12.181   8.853  31.238  1.00  0.00           N  
ATOM   1259  CZ  ARG A  78      11.826   9.330  30.027  1.00  0.00           C  
ATOM   1260  NH1 ARG A  78      12.759   9.696  29.166  1.00  0.00           N1+
ATOM   1261  NH2 ARG A  78      10.547   9.433  29.717  1.00  0.00           N  
ATOM   1262  H   ARG A  78      12.940   4.509  30.416  1.00  0.00           H  
ATOM   1263  HA  ARG A  78      14.962   4.882  32.393  1.00  0.00           H  
ATOM   1264 1HB  ARG A  78      12.277   6.193  31.953  1.00  0.00           H  
ATOM   1265 2HB  ARG A  78      13.315   6.649  33.294  1.00  0.00           H  
ATOM   1266 1HG  ARG A  78      15.111   7.197  31.551  1.00  0.00           H  
ATOM   1267 2HG  ARG A  78      13.832   7.019  30.331  1.00  0.00           H  
ATOM   1268 1HD  ARG A  78      13.618   8.830  32.736  1.00  0.00           H  
ATOM   1269 2HD  ARG A  78      14.194   9.356  31.137  1.00  0.00           H  
ATOM   1270  HE  ARG A  78      11.430   8.578  31.873  1.00  0.00           H  
ATOM   1271 1HH1 ARG A  78      13.732   9.611  29.414  1.00  0.00           H  
ATOM   1272 2HH1 ARG A  78      12.515  10.065  28.232  1.00  0.00           H  
ATOM   1273 1HH2 ARG A  78       9.834   9.134  30.401  1.00  0.00           H  
ATOM   1274 2HH2 ARG A  78      10.272   9.785  28.814  1.00  0.00           H  
ATOM   1275  N   ALA A  79      12.160   3.556  33.503  1.00  0.00           N  
ATOM   1276  CA  ALA A  79      11.534   2.888  34.633  1.00  0.00           C  
ATOM   1277  C   ALA A  79      12.367   1.708  35.116  1.00  0.00           C  
ATOM   1278  O   ALA A  79      12.997   1.032  34.311  1.00  0.00           O  
ATOM   1279  CB  ALA A  79      10.146   2.411  34.247  1.00  0.00           C  
ATOM   1280  H   ALA A  79      11.645   3.592  32.623  1.00  0.00           H  
ATOM   1281  HA  ALA A  79      11.455   3.606  35.448  1.00  0.00           H  
ATOM   1282 1HB  ALA A  79       9.673   1.933  35.101  1.00  0.00           H  
ATOM   1283 2HB  ALA A  79       9.546   3.265  33.921  1.00  0.00           H  
ATOM   1284 3HB  ALA A  79      10.232   1.696  33.427  1.00  0.00           H  
ATOM   1285  N   ARG A  80      12.324   1.477  36.433  1.00  0.00           N  
ATOM   1286  CA  ARG A  80      12.974   0.374  37.152  1.00  0.00           C  
ATOM   1287  C   ARG A  80      13.832  -0.564  36.301  1.00  0.00           C  
ATOM   1288  O   ARG A  80      15.049  -0.609  36.493  1.00  0.00           O  
ATOM   1289  CB  ARG A  80      11.916  -0.456  37.873  1.00  0.00           C  
ATOM   1290  CG  ARG A  80      12.457  -1.597  38.736  1.00  0.00           C  
ATOM   1291  CD  ARG A  80      11.363  -2.301  39.480  1.00  0.00           C  
ATOM   1292  NE  ARG A  80      11.875  -3.399  40.294  1.00  0.00           N  
ATOM   1293  CZ  ARG A  80      11.113  -4.217  41.050  1.00  0.00           C  
ATOM   1294  NH1 ARG A  80       9.808  -4.056  41.088  1.00  0.00           N1+
ATOM   1295  NH2 ARG A  80      11.679  -5.184  41.752  1.00  0.00           N  
ATOM   1296  OXT ARG A  80      13.275  -1.538  35.791  1.00  0.00           O1-
ATOM   1297  H   ARG A  80      11.786   2.127  36.987  1.00  0.00           H  
ATOM   1298  HA  ARG A  80      13.622   0.818  37.908  1.00  0.00           H  
ATOM   1299 1HB  ARG A  80      11.324   0.191  38.517  1.00  0.00           H  
ATOM   1300 2HB  ARG A  80      11.239  -0.894  37.138  1.00  0.00           H  
ATOM   1301 1HG  ARG A  80      12.962  -2.324  38.101  1.00  0.00           H  
ATOM   1302 2HG  ARG A  80      13.164  -1.198  39.465  1.00  0.00           H  
ATOM   1303 1HD  ARG A  80      10.858  -1.595  40.139  1.00  0.00           H  
ATOM   1304 2HD  ARG A  80      10.645  -2.709  38.769  1.00  0.00           H  
ATOM   1305  HE  ARG A  80      12.874  -3.557  40.293  1.00  0.00           H  
ATOM   1306 1HH1 ARG A  80       9.374  -3.319  40.551  1.00  0.00           H  
ATOM   1307 2HH1 ARG A  80       9.240  -4.671  41.654  1.00  0.00           H  
ATOM   1308 1HH2 ARG A  80      12.682  -5.309  41.723  1.00  0.00           H  
ATOM   1309 2HH2 ARG A  80      11.110  -5.796  42.317  1.00  0.00           H  
TER   
END
