# Supplementary material for: Scaffolding protein functional sites using deep learning
Source: Science. Author manuscript; Available in PMC 2022 Oct 31. (PMC9621694; doi:10.1126/science.abn2100)
Supplement: Data S1 [file NIHMS1830590-supplement-Data_S1.zip › rsvf-ii_29_AF.pdb]

ATOM      1  N   ALA A   1      29.314  27.315  22.775  1.00  0.00           N  
ATOM      2  CA  ALA A   1      28.157  27.218  23.660  1.00  0.00           C  
ATOM      3  C   ALA A   1      26.968  27.991  23.096  1.00  0.00           C  
ATOM      4  O   ALA A   1      25.825  27.536  23.182  1.00  0.00           O  
ATOM      5  CB  ALA A   1      28.508  27.732  25.054  1.00  0.00           C  
ATOM      6  N   ALA A   2      27.263  29.132  22.484  1.00  0.00           N  
ATOM      7  CA  ALA A   2      26.210  29.945  21.878  1.00  0.00           C  
ATOM      8  C   ALA A   2      25.586  29.232  20.683  1.00  0.00           C  
ATOM      9  O   ALA A   2      24.366  29.251  20.508  1.00  0.00           O  
ATOM     10  CB  ALA A   2      26.764  31.303  21.456  1.00  0.00           C  
ATOM     11  N   TYR A   3      26.495  28.561  19.924  1.00  0.00           N  
ATOM     12  CA  TYR A   3      26.012  27.850  18.746  1.00  0.00           C  
ATOM     13  C   TYR A   3      25.108  26.689  19.141  1.00  0.00           C  
ATOM     14  O   TYR A   3      24.032  26.508  18.568  1.00  0.00           O  
ATOM     15  CB  TYR A   3      27.187  27.336  17.908  1.00  0.00           C  
ATOM     16  CG  TYR A   3      26.766  26.539  16.696  1.00  0.00           C  
ATOM     17  CD1 TYR A   3      26.781  25.147  16.715  1.00  0.00           C  
ATOM     18  CD2 TYR A   3      26.354  27.178  15.531  1.00  0.00           C  
ATOM     19  CE1 TYR A   3      26.396  24.409  15.600  1.00  0.00           C  
ATOM     20  CE2 TYR A   3      25.967  26.450  14.412  1.00  0.00           C  
ATOM     21  CZ  TYR A   3      25.991  25.068  14.455  1.00  0.00           C  
ATOM     22  OH  TYR A   3      25.609  24.343  13.349  1.00  0.00           O  
ATOM     23  N   LYS A   4      25.502  26.017  20.121  1.00  0.00           N  
ATOM     24  CA  LYS A   4      24.728  24.869  20.585  1.00  0.00           C  
ATOM     25  C   LYS A   4      23.375  25.307  21.139  1.00  0.00           C  
ATOM     26  O   LYS A   4      22.357  24.660  20.886  1.00  0.00           O  
ATOM     27  CB  LYS A   4      25.505  24.094  21.650  1.00  0.00           C  
ATOM     28  CG  LYS A   4      26.705  23.332  21.109  1.00  0.00           C  
ATOM     29  CD  LYS A   4      27.413  22.551  22.209  1.00  0.00           C  
ATOM     30  CE  LYS A   4      28.641  21.823  21.677  1.00  0.00           C  
ATOM     31  NZ  LYS A   4      29.361  21.087  22.759  1.00  0.00           N1+
ATOM     32  N   LYS A   5      23.416  26.407  21.857  1.00  0.00           N  
ATOM     33  CA  LYS A   5      22.173  26.943  22.402  1.00  0.00           C  
ATOM     34  C   LYS A   5      21.192  27.300  21.287  1.00  0.00           C  
ATOM     35  O   LYS A   5      20.003  26.987  21.376  1.00  0.00           O  
ATOM     36  CB  LYS A   5      22.451  28.173  23.267  1.00  0.00           C  
ATOM     37  CG  LYS A   5      21.230  28.699  24.007  1.00  0.00           C  
ATOM     38  CD  LYS A   5      21.584  29.882  24.898  1.00  0.00           C  
ATOM     39  CE  LYS A   5      20.352  30.451  25.589  1.00  0.00           C  
ATOM     40  NZ  LYS A   5      20.694  31.612  26.464  1.00  0.00           N1+
ATOM     41  N   GLU A   6      21.639  27.895  20.246  1.00  0.00           N  
ATOM     42  CA  GLU A   6      20.796  28.283  19.119  1.00  0.00           C  
ATOM     43  C   GLU A   6      20.243  27.058  18.397  1.00  0.00           C  
ATOM     44  O   GLU A   6      19.067  27.026  18.028  1.00  0.00           O  
ATOM     45  CB  GLU A   6      21.577  29.163  18.140  1.00  0.00           C  
ATOM     46  CG  GLU A   6      20.733  29.707  16.996  1.00  0.00           C  
ATOM     47  CD  GLU A   6      21.515  30.604  16.049  1.00  0.00           C  
ATOM     48  OE1 GLU A   6      20.937  31.075  15.043  1.00  0.00           O  
ATOM     49  OE2 GLU A   6      22.716  30.835  16.313  1.00  0.00           O1-
ATOM     50  N   TYR A   7      20.951  26.074  18.265  1.00  0.00           N  
ATOM     51  CA  TYR A   7      20.515  24.862  17.581  1.00  0.00           C  
ATOM     52  C   TYR A   7      19.440  24.140  18.383  1.00  0.00           C  
ATOM     53  O   TYR A   7      18.444  23.677  17.821  1.00  0.00           O  
ATOM     54  CB  TYR A   7      21.703  23.926  17.337  1.00  0.00           C  
ATOM     55  CG  TYR A   7      22.355  24.110  15.988  1.00  0.00           C  
ATOM     56  CD1 TYR A   7      21.905  23.408  14.873  1.00  0.00           C  
ATOM     57  CD2 TYR A   7      23.422  24.987  15.826  1.00  0.00           C  
ATOM     58  CE1 TYR A   7      22.503  23.573  13.628  1.00  0.00           C  
ATOM     59  CE2 TYR A   7      24.028  25.161  14.586  1.00  0.00           C  
ATOM     60  CZ  TYR A   7      23.563  24.451  13.495  1.00  0.00           C  
ATOM     61  OH  TYR A   7      24.159  24.619  12.265  1.00  0.00           O  
ATOM     62  N   TYR A   8      19.675  24.145  19.667  1.00  0.00           N  
ATOM     63  CA  TYR A   8      18.653  23.532  20.509  1.00  0.00           C  
ATOM     64  C   TYR A   8      17.349  24.317  20.441  1.00  0.00           C  
ATOM     65  O   TYR A   8      16.263  23.732  20.478  1.00  0.00           O  
ATOM     66  CB  TYR A   8      19.134  23.444  21.960  1.00  0.00           C  
ATOM     67  CG  TYR A   8      19.890  22.176  22.273  1.00  0.00           C  
ATOM     68  CD1 TYR A   8      19.249  20.939  22.261  1.00  0.00           C  
ATOM     69  CD2 TYR A   8      21.245  22.211  22.582  1.00  0.00           C  
ATOM     70  CE1 TYR A   8      19.941  19.767  22.551  1.00  0.00           C  
ATOM     71  CE2 TYR A   8      21.948  21.046  22.872  1.00  0.00           C  
ATOM     72  CZ  TYR A   8      21.288  19.831  22.854  1.00  0.00           C  
ATOM     73  OH  TYR A   8      21.978  18.674  23.141  1.00  0.00           O  
ATOM     74  N   LYS A   9      17.533  25.508  20.369  1.00  0.00           N  
ATOM     75  CA  LYS A   9      16.323  26.315  20.245  1.00  0.00           C  
ATOM     76  C   LYS A   9      15.548  25.953  18.981  1.00  0.00           C  
ATOM     77  O   LYS A   9      14.338  25.723  19.032  1.00  0.00           O  
ATOM     78  CB  LYS A   9      16.667  27.804  20.241  1.00  0.00           C  
ATOM     79  CG  LYS A   9      15.453  28.721  20.208  1.00  0.00           C  
ATOM     80  CD  LYS A   9      15.859  30.188  20.239  1.00  0.00           C  
ATOM     81  CE  LYS A   9      14.648  31.107  20.142  1.00  0.00           C  
ATOM     82  NZ  LYS A   9      15.045  32.546  20.127  1.00  0.00           N1+
ATOM     83  N   LYS A  10      16.234  25.912  17.858  1.00  0.00           N  
ATOM     84  CA  LYS A  10      15.589  25.567  16.595  1.00  0.00           C  
ATOM     85  C   LYS A  10      15.012  24.154  16.640  1.00  0.00           C  
ATOM     86  O   LYS A  10      13.902  23.916  16.160  1.00  0.00           O  
ATOM     87  CB  LYS A  10      16.578  25.691  15.435  1.00  0.00           C  
ATOM     88  CG  LYS A  10      16.961  27.125  15.100  1.00  0.00           C  
ATOM     89  CD  LYS A  10      17.946  27.184  13.939  1.00  0.00           C  
ATOM     90  CE  LYS A  10      18.385  28.612  13.648  1.00  0.00           C  
ATOM     91  NZ  LYS A  10      19.374  28.671  12.530  1.00  0.00           N1+
ATOM     92  N   TYR A  11      15.792  23.302  17.248  1.00  0.00           N  
ATOM     93  CA  TYR A  11      15.335  21.927  17.411  1.00  0.00           C  
ATOM     94  C   TYR A  11      14.042  21.874  18.216  1.00  0.00           C  
ATOM     95  O   TYR A  11      13.084  21.206  17.820  1.00  0.00           O  
ATOM     96  CB  TYR A  11      16.412  21.080  18.096  1.00  0.00           C  
ATOM     97  CG  TYR A  11      15.918  19.730  18.561  1.00  0.00           C  
ATOM     98  CD1 TYR A  11      15.547  19.521  19.887  1.00  0.00           C  
ATOM     99  CD2 TYR A  11      15.822  18.663  17.675  1.00  0.00           C  
ATOM    100  CE1 TYR A  11      15.093  18.280  20.320  1.00  0.00           C  
ATOM    101  CE2 TYR A  11      15.370  17.416  18.097  1.00  0.00           C  
ATOM    102  CZ  TYR A  11      15.009  17.236  19.419  1.00  0.00           C  
ATOM    103  OH  TYR A  11      14.560  16.004  19.842  1.00  0.00           O  
ATOM    104  N   ASN A  12      14.026  22.505  19.303  1.00  0.00           N  
ATOM    105  CA  ASN A  12      12.855  22.496  20.173  1.00  0.00           C  
ATOM    106  C   ASN A  12      11.627  23.064  19.466  1.00  0.00           C  
ATOM    107  O   ASN A  12      10.513  22.573  19.657  1.00  0.00           O  
ATOM    108  CB  ASN A  12      13.135  23.276  21.460  1.00  0.00           C  
ATOM    109  CG  ASN A  12      14.030  22.516  22.419  1.00  0.00           C  
ATOM    110  ND2 ASN A  12      14.727  23.245  23.283  1.00  0.00           N  
ATOM    111  OD1 ASN A  12      14.094  21.284  22.384  1.00  0.00           O  
ATOM    112  N   GLU A  13      11.859  24.076  18.681  1.00  0.00           N  
ATOM    113  CA  GLU A  13      10.757  24.665  17.927  1.00  0.00           C  
ATOM    114  C   GLU A  13      10.182  23.671  16.923  1.00  0.00           C  
ATOM    115  O   GLU A  13       8.962  23.554  16.784  1.00  0.00           O  
ATOM    116  CB  GLU A  13      11.217  25.935  17.206  1.00  0.00           C  
ATOM    117  CG  GLU A  13      11.505  27.101  18.139  1.00  0.00           C  
ATOM    118  CD  GLU A  13      12.118  28.299  17.430  1.00  0.00           C  
ATOM    119  OE1 GLU A  13      12.269  29.368  18.065  1.00  0.00           O  
ATOM    120  OE2 GLU A  13      12.448  28.168  16.231  1.00  0.00           O1-
ATOM    121  N   LEU A  14      11.084  22.977  16.300  1.00  0.00           N  
ATOM    122  CA  LEU A  14      10.650  21.987  15.320  1.00  0.00           C  
ATOM    123  C   LEU A  14       9.934  20.826  16.001  1.00  0.00           C  
ATOM    124  O   LEU A  14       8.911  20.345  15.507  1.00  0.00           O  
ATOM    125  CB  LEU A  14      11.845  21.466  14.519  1.00  0.00           C  
ATOM    126  CG  LEU A  14      12.430  22.420  13.475  1.00  0.00           C  
ATOM    127  CD1 LEU A  14      13.688  21.820  12.855  1.00  0.00           C  
ATOM    128  CD2 LEU A  14      11.395  22.736  12.400  1.00  0.00           C  
ATOM    129  N   GLN A  15      10.526  20.461  17.120  1.00  0.00           N  
ATOM    130  CA  GLN A  15       9.903  19.406  17.912  1.00  0.00           C  
ATOM    131  C   GLN A  15       8.477  19.780  18.304  1.00  0.00           C  
ATOM    132  O   GLN A  15       7.560  18.964  18.189  1.00  0.00           O  
ATOM    133  CB  GLN A  15      10.732  19.113  19.164  1.00  0.00           C  
ATOM    134  CG  GLN A  15      10.139  18.029  20.054  1.00  0.00           C  
ATOM    135  CD  GLN A  15      10.952  17.796  21.314  1.00  0.00           C  
ATOM    136  NE2 GLN A  15      10.273  17.445  22.401  1.00  0.00           N  
ATOM    137  OE1 GLN A  15      12.180  17.928  21.310  1.00  0.00           O  
ATOM    138  N   GLN A  16       8.219  20.943  18.772  1.00  0.00           N  
ATOM    139  CA  GLN A  16       6.902  21.396  19.205  1.00  0.00           C  
ATOM    140  C   GLN A  16       5.917  21.419  18.039  1.00  0.00           C  
ATOM    141  O   GLN A  16       4.770  20.990  18.180  1.00  0.00           O  
ATOM    142  CB  GLN A  16       6.994  22.785  19.842  1.00  0.00           C  
ATOM    143  CG  GLN A  16       7.633  22.786  21.224  1.00  0.00           C  
ATOM    144  CD  GLN A  16       7.802  24.183  21.791  1.00  0.00           C  
ATOM    145  NE2 GLN A  16       8.390  24.274  22.979  1.00  0.00           N  
ATOM    146  OE1 GLN A  16       7.408  25.173  21.166  1.00  0.00           O  
ATOM    147  N   GLU A  17       6.391  21.883  16.935  1.00  0.00           N  
ATOM    148  CA  GLU A  17       5.538  21.926  15.750  1.00  0.00           C  
ATOM    149  C   GLU A  17       5.172  20.521  15.282  1.00  0.00           C  
ATOM    150  O   GLU A  17       4.031  20.270  14.887  1.00  0.00           O  
ATOM    151  CB  GLU A  17       6.228  22.695  14.619  1.00  0.00           C  
ATOM    152  CG  GLU A  17       6.341  24.191  14.873  1.00  0.00           C  
ATOM    153  CD  GLU A  17       6.932  24.955  13.698  1.00  0.00           C  
ATOM    154  OE1 GLU A  17       7.359  26.117  13.883  1.00  0.00           O  
ATOM    155  OE2 GLU A  17       6.966  24.387  12.584  1.00  0.00           O1-
ATOM    156  N   MET A  18       6.137  19.721  15.323  1.00  0.00           N  
ATOM    157  CA  MET A  18       5.881  18.335  14.941  1.00  0.00           C  
ATOM    158  C   MET A  18       4.880  17.686  15.891  1.00  0.00           C  
ATOM    159  O   MET A  18       3.984  16.959  15.454  1.00  0.00           O  
ATOM    160  CB  MET A  18       7.182  17.532  14.923  1.00  0.00           C  
ATOM    161  CG  MET A  18       7.004  16.085  14.493  1.00  0.00           C  
ATOM    162  SD  MET A  18       6.367  15.936  12.778  1.00  0.00           S  
ATOM    163  CE  MET A  18       7.912  16.119  11.845  1.00  0.00           C  
ATOM    164  N   GLN A  19       5.044  17.882  17.144  1.00  0.00           N  
ATOM    165  CA  GLN A  19       4.111  17.348  18.132  1.00  0.00           C  
ATOM    166  C   GLN A  19       2.696  17.859  17.886  1.00  0.00           C  
ATOM    167  O   GLN A  19       1.731  17.097  17.975  1.00  0.00           O  
ATOM    168  CB  GLN A  19       4.563  17.712  19.548  1.00  0.00           C  
ATOM    169  CG  GLN A  19       5.781  16.931  20.024  1.00  0.00           C  
ATOM    170  CD  GLN A  19       6.268  17.380  21.389  1.00  0.00           C  
ATOM    171  NE2 GLN A  19       7.135  16.582  22.002  1.00  0.00           N  
ATOM    172  OE1 GLN A  19       5.868  18.437  21.890  1.00  0.00           O  
ATOM    173  N   LYS A  20       2.571  19.139  17.608  1.00  0.00           N  
ATOM    174  CA  LYS A  20       1.264  19.723  17.320  1.00  0.00           C  
ATOM    175  C   LYS A  20       0.641  19.090  16.079  1.00  0.00           C  
ATOM    176  O   LYS A  20      -0.550  18.771  16.070  1.00  0.00           O  
ATOM    177  CB  LYS A  20       1.381  21.237  17.135  1.00  0.00           C  
ATOM    178  CG  LYS A  20       1.668  21.998  18.420  1.00  0.00           C  
ATOM    179  CD  LYS A  20       1.779  23.497  18.169  1.00  0.00           C  
ATOM    180  CE  LYS A  20       2.158  24.250  19.436  1.00  0.00           C  
ATOM    181  NZ  LYS A  20       2.329  25.712  19.182  1.00  0.00           N1+
ATOM    182  N   LEU A  21       1.485  18.974  15.079  1.00  0.00           N  
ATOM    183  CA  LEU A  21       1.020  18.372  13.833  1.00  0.00           C  
ATOM    184  C   LEU A  21       0.548  16.942  14.064  1.00  0.00           C  
ATOM    185  O   LEU A  21      -0.526  16.554  13.597  1.00  0.00           O  
ATOM    186  CB  LEU A  21       2.130  18.394  12.780  1.00  0.00           C  
ATOM    187  CG  LEU A  21       1.821  17.697  11.454  1.00  0.00           C  
ATOM    188  CD1 LEU A  21       0.709  18.434  10.714  1.00  0.00           C  
ATOM    189  CD2 LEU A  21       3.075  17.605  10.592  1.00  0.00           C  
ATOM    190  N   MET A  22       1.247  16.283  14.880  1.00  0.00           N  
ATOM    191  CA  MET A  22       0.942  14.872  15.101  1.00  0.00           C  
ATOM    192  C   MET A  22      -0.340  14.712  15.910  1.00  0.00           C  
ATOM    193  O   MET A  22      -1.116  13.783  15.677  1.00  0.00           O  
ATOM    194  CB  MET A  22       2.102  14.178  15.818  1.00  0.00           C  
ATOM    195  CG  MET A  22       3.355  14.043  14.967  1.00  0.00           C  
ATOM    196  SD  MET A  22       3.042  13.161  13.389  1.00  0.00           S  
ATOM    197  CE  MET A  22       3.135  14.548  12.223  1.00  0.00           C  
ATOM    198  N   LYS A  23      -0.521  15.545  16.918  1.00  0.00           N  
ATOM    199  CA  LYS A  23      -1.770  15.533  17.675  1.00  0.00           C  
ATOM    200  C   LYS A  23      -2.972  15.715  16.754  1.00  0.00           C  
ATOM    201  O   LYS A  23      -3.991  15.039  16.912  1.00  0.00           O  
ATOM    202  CB  LYS A  23      -1.760  16.624  18.746  1.00  0.00           C  
ATOM    203  CG  LYS A  23      -0.869  16.313  19.939  1.00  0.00           C  
ATOM    204  CD  LYS A  23      -0.972  17.390  21.011  1.00  0.00           C  
ATOM    205  CE  LYS A  23      -0.079  17.082  22.204  1.00  0.00           C  
ATOM    206  NZ  LYS A  23      -0.115  18.174  23.222  1.00  0.00           N1+
ATOM    207  N   LYS A  24      -2.742  16.479  15.796  1.00  0.00           N  
ATOM    208  CA  LYS A  24      -3.819  16.755  14.850  1.00  0.00           C  
ATOM    209  C   LYS A  24      -4.045  15.570  13.914  1.00  0.00           C  
ATOM    210  O   LYS A  24      -5.187  15.227  13.604  1.00  0.00           O  
ATOM    211  CB  LYS A  24      -3.511  18.013  14.037  1.00  0.00           C  
ATOM    212  CG  LYS A  24      -3.604  19.304  14.836  1.00  0.00           C  
ATOM    213  CD  LYS A  24      -3.339  20.524  13.961  1.00  0.00           C  
ATOM    214  CE  LYS A  24      -3.422  21.816  14.762  1.00  0.00           C  
ATOM    215  NZ  LYS A  24      -3.111  23.010  13.920  1.00  0.00           N1+
ATOM    216  N   LEU A  25      -2.974  14.905  13.510  1.00  0.00           N  
ATOM    217  CA  LEU A  25      -3.047  13.792  12.569  1.00  0.00           C  
ATOM    218  C   LEU A  25      -3.736  12.589  13.202  1.00  0.00           C  
ATOM    219  O   LEU A  25      -4.389  11.806  12.508  1.00  0.00           O  
ATOM    220  CB  LEU A  25      -1.646  13.401  12.093  1.00  0.00           C  
ATOM    221  CG  LEU A  25      -1.042  14.262  10.983  1.00  0.00           C  
ATOM    222  CD1 LEU A  25       0.405  13.855  10.724  1.00  0.00           C  
ATOM    223  CD2 LEU A  25      -1.870  14.148   9.706  1.00  0.00           C  
ATOM    224  N   LYS A  26      -3.667  12.582  14.558  1.00  0.00           N  
ATOM    225  CA  LYS A  26      -4.309  11.487  15.282  1.00  0.00           C  
ATOM    226  C   LYS A  26      -5.822  11.676  15.334  1.00  0.00           C  
ATOM    227  O   LYS A  26      -6.573  10.701  15.407  1.00  0.00           O  
ATOM    228  CB  LYS A  26      -3.745  11.375  16.699  1.00  0.00           C  
ATOM    229  CG  LYS A  26      -2.342  10.791  16.762  1.00  0.00           C  
ATOM    230  CD  LYS A  26      -1.886  10.585  18.201  1.00  0.00           C  
ATOM    231  CE  LYS A  26      -0.491   9.978  18.266  1.00  0.00           C  
ATOM    232  NZ  LYS A  26      -0.038   9.780  19.675  1.00  0.00           N1+
ATOM    233  N   THR A  27      -6.263  12.907  15.174  1.00  0.00           N  
ATOM    234  CA  THR A  27      -7.668  13.189  15.448  1.00  0.00           C  
ATOM    235  C   THR A  27      -8.408  13.547  14.163  1.00  0.00           C  
ATOM    236  O   THR A  27      -9.640  13.541  14.129  1.00  0.00           O  
ATOM    237  CB  THR A  27      -7.819  14.334  16.467  1.00  0.00           C  
ATOM    238  CG2 THR A  27      -7.140  13.988  17.788  1.00  0.00           C  
ATOM    239  OG1 THR A  27      -7.223  15.523  15.933  1.00  0.00           O  
ATOM    240  N   LEU A  28      -7.709  13.761  13.064  1.00  0.00           N  
ATOM    241  CA  LEU A  28      -8.358  14.353  11.899  1.00  0.00           C  
ATOM    242  C   LEU A  28      -8.952  13.274  11.000  1.00  0.00           C  
ATOM    243  O   LEU A  28      -8.415  12.167  10.914  1.00  0.00           O  
ATOM    244  CB  LEU A  28      -7.363  15.204  11.106  1.00  0.00           C  
ATOM    245  CG  LEU A  28      -6.953  16.535  11.739  1.00  0.00           C  
ATOM    246  CD1 LEU A  28      -5.776  17.142  10.982  1.00  0.00           C  
ATOM    247  CD2 LEU A  28      -8.133  17.500  11.765  1.00  0.00           C  
ATOM    248  N   PRO A  29     -10.109  13.677  10.437  1.00  0.00           N  
ATOM    249  CA  PRO A  29     -10.709  12.813   9.417  1.00  0.00           C  
ATOM    250  C   PRO A  29      -9.858  12.713   8.153  1.00  0.00           C  
ATOM    251  O   PRO A  29      -8.993  13.560   7.919  1.00  0.00           O  
ATOM    252  CB  PRO A  29     -12.048  13.494   9.122  1.00  0.00           C  
ATOM    253  CG  PRO A  29     -11.877  14.898   9.604  1.00  0.00           C  
ATOM    254  CD  PRO A  29     -10.753  14.928  10.600  1.00  0.00           C  
ATOM    255  N   ALA A  30      -9.858  11.626   7.399  1.00  0.00           N  
ATOM    256  CA  ALA A  30      -9.071  11.279   6.219  1.00  0.00           C  
ATOM    257  C   ALA A  30      -8.967  12.463   5.262  1.00  0.00           C  
ATOM    258  O   ALA A  30      -7.905  12.712   4.685  1.00  0.00           O  
ATOM    259  CB  ALA A  30      -9.683  10.075   5.506  1.00  0.00           C  
ATOM    260  N   GLU A  31     -10.060  13.357   5.155  1.00  0.00           N  
ATOM    261  CA  GLU A  31     -10.152  14.424   4.164  1.00  0.00           C  
ATOM    262  C   GLU A  31      -9.231  15.588   4.518  1.00  0.00           C  
ATOM    263  O   GLU A  31      -8.715  16.270   3.631  1.00  0.00           O  
ATOM    264  CB  GLU A  31     -11.596  14.916   4.035  1.00  0.00           C  
ATOM    265  CG  GLU A  31     -12.519  13.936   3.327  1.00  0.00           C  
ATOM    266  CD  GLU A  31     -13.953  14.429   3.223  1.00  0.00           C  
ATOM    267  OE1 GLU A  31     -14.707  13.929   2.357  1.00  0.00           O  
ATOM    268  OE2 GLU A  31     -14.327  15.324   4.015  1.00  0.00           O1-
ATOM    269  N   LYS A  32      -8.934  15.752   5.767  1.00  0.00           N  
ATOM    270  CA  LYS A  32      -8.081  16.851   6.208  1.00  0.00           C  
ATOM    271  C   LYS A  32      -6.631  16.399   6.349  1.00  0.00           C  
ATOM    272  O   LYS A  32      -5.746  17.212   6.625  1.00  0.00           O  
ATOM    273  CB  LYS A  32      -8.583  17.422   7.535  1.00  0.00           C  
ATOM    274  CG  LYS A  32      -9.915  18.151   7.432  1.00  0.00           C  
ATOM    275  CD  LYS A  32     -10.262  18.868   8.730  1.00  0.00           C  
ATOM    276  CE  LYS A  32     -11.574  19.633   8.614  1.00  0.00           C  
ATOM    277  NZ  LYS A  32     -11.944  20.296   9.900  1.00  0.00           N1+
ATOM    278  N   LYS A  33      -6.389  15.077   6.076  1.00  0.00           N  
ATOM    279  CA  LYS A  33      -5.065  14.508   6.307  1.00  0.00           C  
ATOM    280  C   LYS A  33      -4.070  14.984   5.252  1.00  0.00           C  
ATOM    281  O   LYS A  33      -2.887  15.171   5.546  1.00  0.00           O  
ATOM    282  CB  LYS A  33      -5.130  12.980   6.313  1.00  0.00           C  
ATOM    283  CG  LYS A  33      -5.744  12.392   7.576  1.00  0.00           C  
ATOM    284  CD  LYS A  33      -5.686  10.871   7.570  1.00  0.00           C  
ATOM    285  CE  LYS A  33      -6.348  10.280   8.808  1.00  0.00           C  
ATOM    286  NZ  LYS A  33      -6.333   8.787   8.785  1.00  0.00           N1+
ATOM    287  N   LYS A  34      -4.622  15.380   4.079  1.00  0.00           N  
ATOM    288  CA  LYS A  34      -3.732  15.770   2.990  1.00  0.00           C  
ATOM    289  C   LYS A  34      -2.934  17.019   3.352  1.00  0.00           C  
ATOM    290  O   LYS A  34      -1.719  17.066   3.149  1.00  0.00           O  
ATOM    291  CB  LYS A  34      -4.528  16.009   1.706  1.00  0.00           C  
ATOM    292  CG  LYS A  34      -3.662  16.212   0.470  1.00  0.00           C  
ATOM    293  CD  LYS A  34      -4.509  16.351  -0.788  1.00  0.00           C  
ATOM    294  CE  LYS A  34      -3.646  16.585  -2.020  1.00  0.00           C  
ATOM    295  NZ  LYS A  34      -4.472  16.719  -3.258  1.00  0.00           N1+
ATOM    296  N   LYS A  35      -3.597  18.076   3.898  1.00  0.00           N  
ATOM    297  CA  LYS A  35      -2.931  19.308   4.310  1.00  0.00           C  
ATOM    298  C   LYS A  35      -1.890  19.034   5.391  1.00  0.00           C  
ATOM    299  O   LYS A  35      -0.793  19.596   5.359  1.00  0.00           O  
ATOM    300  CB  LYS A  35      -3.953  20.329   4.813  1.00  0.00           C  
ATOM    301  CG  LYS A  35      -3.336  21.620   5.329  1.00  0.00           C  
ATOM    302  CD  LYS A  35      -4.391  22.549   5.917  1.00  0.00           C  
ATOM    303  CE  LYS A  35      -3.762  23.778   6.556  1.00  0.00           C  
ATOM    304  NZ  LYS A  35      -4.788  24.671   7.171  1.00  0.00           N1+
ATOM    305  N   TYR A  36      -2.034  18.125   6.280  1.00  0.00           N  
ATOM    306  CA  TYR A  36      -1.162  17.863   7.419  1.00  0.00           C  
ATOM    307  C   TYR A  36       0.035  17.014   7.005  1.00  0.00           C  
ATOM    308  O   TYR A  36       1.117  17.132   7.586  1.00  0.00           O  
ATOM    309  CB  TYR A  36      -1.937  17.162   8.540  1.00  0.00           C  
ATOM    310  CG  TYR A  36      -2.861  18.078   9.303  1.00  0.00           C  
ATOM    311  CD1 TYR A  36      -2.425  18.743  10.448  1.00  0.00           C  
ATOM    312  CD2 TYR A  36      -4.171  18.281   8.883  1.00  0.00           C  
ATOM    313  CE1 TYR A  36      -3.274  19.588  11.156  1.00  0.00           C  
ATOM    314  CE2 TYR A  36      -5.029  19.122   9.584  1.00  0.00           C  
ATOM    315  CZ  TYR A  36      -4.572  19.771  10.717  1.00  0.00           C  
ATOM    316  OH  TYR A  36      -5.416  20.605  11.415  1.00  0.00           O  
ATOM    317  N   LEU A  37      -0.296  16.242   5.978  1.00  0.00           N  
ATOM    318  CA  LEU A  37       0.826  15.483   5.438  1.00  0.00           C  
ATOM    319  C   LEU A  37       1.839  16.408   4.771  1.00  0.00           C  
ATOM    320  O   LEU A  37       3.048  16.195   4.882  1.00  0.00           O  
ATOM    321  CB  LEU A  37       0.332  14.441   4.431  1.00  0.00           C  
ATOM    322  CG  LEU A  37      -0.393  13.225   5.014  1.00  0.00           C  
ATOM    323  CD1 LEU A  37      -0.913  12.332   3.894  1.00  0.00           C  
ATOM    324  CD2 LEU A  37       0.532  12.445   5.942  1.00  0.00           C  
ATOM    325  N   LYS A  38       1.328  17.397   4.091  1.00  0.00           N  
ATOM    326  CA  LYS A  38       2.214  18.407   3.520  1.00  0.00           C  
ATOM    327  C   LYS A  38       3.003  19.127   4.610  1.00  0.00           C  
ATOM    328  O   LYS A  38       4.198  19.383   4.451  1.00  0.00           O  
ATOM    329  CB  LYS A  38       1.413  19.420   2.699  1.00  0.00           C  
ATOM    330  CG  LYS A  38       2.273  20.413   1.932  1.00  0.00           C  
ATOM    331  CD  LYS A  38       1.424  21.352   1.084  1.00  0.00           C  
ATOM    332  CE  LYS A  38       2.280  22.376   0.353  1.00  0.00           C  
ATOM    333  NZ  LYS A  38       1.449  23.318  -0.454  1.00  0.00           N1+
ATOM    334  N   GLN A  39       2.374  19.479   5.708  1.00  0.00           N  
ATOM    335  CA  GLN A  39       3.044  20.119   6.835  1.00  0.00           C  
ATOM    336  C   GLN A  39       4.134  19.219   7.409  1.00  0.00           C  
ATOM    337  O   GLN A  39       5.203  19.699   7.796  1.00  0.00           O  
ATOM    338  CB  GLN A  39       2.033  20.481   7.925  1.00  0.00           C  
ATOM    339  CG  GLN A  39       1.152  21.672   7.575  1.00  0.00           C  
ATOM    340  CD  GLN A  39       0.174  22.023   8.681  1.00  0.00           C  
ATOM    341  NE2 GLN A  39      -0.355  23.242   8.639  1.00  0.00           N  
ATOM    342  OE1 GLN A  39      -0.104  21.207   9.564  1.00  0.00           O  
ATOM    343  N   TYR A  40       3.773  17.966   7.487  1.00  0.00           N  
ATOM    344  CA  TYR A  40       4.770  16.995   7.924  1.00  0.00           C  
ATOM    345  C   TYR A  40       6.022  17.073   7.059  1.00  0.00           C  
ATOM    346  O   TYR A  40       7.139  17.152   7.577  1.00  0.00           O  
ATOM    347  CB  TYR A  40       4.195  15.577   7.885  1.00  0.00           C  
ATOM    348  CG  TYR A  40       5.204  14.503   8.209  1.00  0.00           C  
ATOM    349  CD1 TYR A  40       5.951  13.894   7.203  1.00  0.00           C  
ATOM    350  CD2 TYR A  40       5.412  14.093   9.522  1.00  0.00           C  
ATOM    351  CE1 TYR A  40       6.881  12.902   7.498  1.00  0.00           C  
ATOM    352  CE2 TYR A  40       6.340  13.104   9.828  1.00  0.00           C  
ATOM    353  CZ  TYR A  40       7.069  12.515   8.811  1.00  0.00           C  
ATOM    354  OH  TYR A  40       7.987  11.533   9.108  1.00  0.00           O  
ATOM    355  N   GLU A  41       5.845  17.125   5.837  1.00  0.00           N  
ATOM    356  CA  GLU A  41       6.964  17.164   4.899  1.00  0.00           C  
ATOM    357  C   GLU A  41       7.776  18.445   5.062  1.00  0.00           C  
ATOM    358  O   GLU A  41       9.008  18.418   5.002  1.00  0.00           O  
ATOM    359  CB  GLU A  41       6.462  17.038   3.458  1.00  0.00           C  
ATOM    360  CG  GLU A  41       5.931  15.656   3.110  1.00  0.00           C  
ATOM    361  CD  GLU A  41       5.473  15.534   1.666  1.00  0.00           C  
ATOM    362  OE1 GLU A  41       5.322  14.394   1.170  1.00  0.00           O  
ATOM    363  OE2 GLU A  41       5.264  16.588   1.024  1.00  0.00           O1-
ATOM    364  N   GLU A  42       7.074  19.423   5.299  1.00  0.00           N  
ATOM    365  CA  GLU A  42       7.737  20.708   5.504  1.00  0.00           C  
ATOM    366  C   GLU A  42       8.588  20.694   6.770  1.00  0.00           C  
ATOM    367  O   GLU A  42       9.715  21.193   6.772  1.00  0.00           O  
ATOM    368  CB  GLU A  42       6.707  21.839   5.576  1.00  0.00           C  
ATOM    369  CG  GLU A  42       6.039  22.149   4.244  1.00  0.00           C  
ATOM    370  CD  GLU A  42       4.910  23.160   4.359  1.00  0.00           C  
ATOM    371  OE1 GLU A  42       4.344  23.560   3.316  1.00  0.00           O  
ATOM    372  OE2 GLU A  42       4.589  23.557   5.502  1.00  0.00           O1-
ATOM    373  N   LEU A  43       8.008  20.171   7.764  1.00  0.00           N  
ATOM    374  CA  LEU A  43       8.741  20.072   9.022  1.00  0.00           C  
ATOM    375  C   LEU A  43       9.957  19.164   8.871  1.00  0.00           C  
ATOM    376  O   LEU A  43      11.029  19.463   9.403  1.00  0.00           O  
ATOM    377  CB  LEU A  43       7.829  19.543  10.132  1.00  0.00           C  
ATOM    378  CG  LEU A  43       6.772  20.514  10.660  1.00  0.00           C  
ATOM    379  CD1 LEU A  43       5.848  19.807  11.646  1.00  0.00           C  
ATOM    380  CD2 LEU A  43       7.433  21.723  11.313  1.00  0.00           C  
ATOM    381  N   TRP A  44       9.694  18.111   8.119  1.00  0.00           N  
ATOM    382  CA  TRP A  44      10.829  17.234   7.848  1.00  0.00           C  
ATOM    383  C   TRP A  44      11.944  17.990   7.132  1.00  0.00           C  
ATOM    384  O   TRP A  44      13.119  17.850   7.479  1.00  0.00           O  
ATOM    385  CB  TRP A  44      10.391  16.030   7.010  1.00  0.00           C  
ATOM    386  CG  TRP A  44      11.526  15.178   6.527  1.00  0.00           C  
ATOM    387  CD1 TRP A  44      12.080  15.175   5.276  1.00  0.00           C  
ATOM    388  CD2 TRP A  44      12.245  14.202   7.286  1.00  0.00           C  
ATOM    389  CE2 TRP A  44      13.221  13.644   6.432  1.00  0.00           C  
ATOM    390  CE3 TRP A  44      12.158  13.744   8.608  1.00  0.00           C  
ATOM    391  NE1 TRP A  44      13.100  14.254   5.213  1.00  0.00           N  
ATOM    392  CZ2 TRP A  44      14.107  12.650   6.857  1.00  0.00           C  
ATOM    393  CZ3 TRP A  44      13.039  12.755   9.029  1.00  0.00           C  
ATOM    394  CH2 TRP A  44      14.000  12.220   8.155  1.00  0.00           C  
ATOM    395  N   GLU A  45      11.653  18.764   6.130  1.00  0.00           N  
ATOM    396  CA  GLU A  45      12.652  19.513   5.373  1.00  0.00           C  
ATOM    397  C   GLU A  45      13.404  20.492   6.270  1.00  0.00           C  
ATOM    398  O   GLU A  45      14.612  20.683   6.114  1.00  0.00           O  
ATOM    399  CB  GLU A  45      11.995  20.262   4.211  1.00  0.00           C  
ATOM    400  CG  GLU A  45      11.502  19.354   3.094  1.00  0.00           C  
ATOM    401  CD  GLU A  45      12.621  18.595   2.399  1.00  0.00           C  
ATOM    402  OE1 GLU A  45      12.378  17.467   1.912  1.00  0.00           O  
ATOM    403  OE2 GLU A  45      13.749  19.133   2.340  1.00  0.00           O1-
ATOM    404  N   GLN A  46      12.735  21.108   7.118  1.00  0.00           N  
ATOM    405  CA  GLN A  46      13.386  22.010   8.061  1.00  0.00           C  
ATOM    406  C   GLN A  46      14.341  21.250   8.978  1.00  0.00           C  
ATOM    407  O   GLN A  46      15.440  21.727   9.271  1.00  0.00           O  
ATOM    408  CB  GLN A  46      12.346  22.761   8.893  1.00  0.00           C  
ATOM    409  CG  GLN A  46      11.528  23.766   8.094  1.00  0.00           C  
ATOM    410  CD  GLN A  46      10.465  24.454   8.928  1.00  0.00           C  
ATOM    411  NE2 GLN A  46       9.265  24.582   8.371  1.00  0.00           N  
ATOM    412  OE1 GLN A  46      10.719  24.866  10.064  1.00  0.00           O  
ATOM    413  N   PHE A  47      13.874  20.118   9.267  1.00  0.00           N  
ATOM    414  CA  PHE A  47      14.725  19.254  10.077  1.00  0.00           C  
ATOM    415  C   PHE A  47      15.971  18.843   9.302  1.00  0.00           C  
ATOM    416  O   PHE A  47      17.080  18.871   9.839  1.00  0.00           O  
ATOM    417  CB  PHE A  47      13.955  18.011  10.531  1.00  0.00           C  
ATOM    418  CG  PHE A  47      14.815  16.977  11.207  1.00  0.00           C  
ATOM    419  CD1 PHE A  47      15.291  15.879  10.502  1.00  0.00           C  
ATOM    420  CD2 PHE A  47      15.146  17.104  12.549  1.00  0.00           C  
ATOM    421  CE1 PHE A  47      16.086  14.921  11.125  1.00  0.00           C  
ATOM    422  CE2 PHE A  47      15.941  16.151  13.180  1.00  0.00           C  
ATOM    423  CZ  PHE A  47      16.410  15.060  12.466  1.00  0.00           C  
ATOM    424  N   ALA A  48      15.789  18.391   8.173  1.00  0.00           N  
ATOM    425  CA  ALA A  48      16.901  17.973   7.324  1.00  0.00           C  
ATOM    426  C   ALA A  48      17.930  19.090   7.179  1.00  0.00           C  
ATOM    427  O   ALA A  48      19.138  18.842   7.231  1.00  0.00           O  
ATOM    428  CB  ALA A  48      16.390  17.543   5.951  1.00  0.00           C  
ATOM    429  N   GLU A  49      17.468  20.279   7.102  1.00  0.00           N  
ATOM    430  CA  GLU A  49      18.360  21.429   6.990  1.00  0.00           C  
ATOM    431  C   GLU A  49      19.125  21.664   8.288  1.00  0.00           C  
ATOM    432  O   GLU A  49      20.322  21.958   8.265  1.00  0.00           O  
ATOM    433  CB  GLU A  49      17.571  22.686   6.609  1.00  0.00           C  
ATOM    434  CG  GLU A  49      18.446  23.892   6.304  1.00  0.00           C  
ATOM    435  CD  GLU A  49      17.657  25.099   5.819  1.00  0.00           C  
ATOM    436  OE1 GLU A  49      18.276  26.135   5.486  1.00  0.00           O  
ATOM    437  OE2 GLU A  49      16.411  25.007   5.773  1.00  0.00           O1-
ATOM    438  N   LEU A  50      18.408  21.554   9.361  1.00  0.00           N  
ATOM    439  CA  LEU A  50      19.052  21.707  10.661  1.00  0.00           C  
ATOM    440  C   LEU A  50      20.121  20.639  10.868  1.00  0.00           C  
ATOM    441  O   LEU A  50      21.214  20.936  11.355  1.00  0.00           O  
ATOM    442  CB  LEU A  50      18.015  21.632  11.785  1.00  0.00           C  
ATOM    443  CG  LEU A  50      18.535  21.867  13.204  1.00  0.00           C  
ATOM    444  CD1 LEU A  50      19.183  23.243  13.309  1.00  0.00           C  
ATOM    445  CD2 LEU A  50      17.405  21.723  14.218  1.00  0.00           C  
ATOM    446  N   ASN A  51      19.843  19.461  10.430  1.00  0.00           N  
ATOM    447  CA  ASN A  51      20.814  18.378  10.532  1.00  0.00           C  
ATOM    448  C   ASN A  51      22.064  18.664   9.704  1.00  0.00           C  
ATOM    449  O   ASN A  51      23.182  18.397  10.147  1.00  0.00           O  
ATOM    450  CB  ASN A  51      20.185  17.051  10.102  1.00  0.00           C  
ATOM    451  CG  ASN A  51      21.115  15.870  10.305  1.00  0.00           C  
ATOM    452  ND2 ASN A  51      21.423  15.165   9.224  1.00  0.00           N  
ATOM    453  OD1 ASN A  51      21.551  15.595  11.426  1.00  0.00           O  
ATOM    454  N   LYS A  52      21.858  19.132   8.508  1.00  0.00           N  
ATOM    455  CA  LYS A  52      22.983  19.495   7.651  1.00  0.00           C  
ATOM    456  C   LYS A  52      23.877  20.531   8.327  1.00  0.00           C  
ATOM    457  O   LYS A  52      25.103  20.406   8.310  1.00  0.00           O  
ATOM    458  CB  LYS A  52      22.484  20.030   6.308  1.00  0.00           C  
ATOM    459  CG  LYS A  52      23.591  20.296   5.298  1.00  0.00           C  
ATOM    460  CD  LYS A  52      23.032  20.814   3.979  1.00  0.00           C  
ATOM    461  CE  LYS A  52      24.144  21.168   3.001  1.00  0.00           C  
ATOM    462  NZ  LYS A  52      23.601  21.714   1.720  1.00  0.00           N1+
ATOM    463  N   GLU A  53      23.284  21.483   8.889  1.00  0.00           N  
ATOM    464  CA  GLU A  53      24.017  22.543   9.574  1.00  0.00           C  
ATOM    465  C   GLU A  53      24.819  21.991  10.750  1.00  0.00           C  
ATOM    466  O   GLU A  53      25.983  22.348  10.937  1.00  0.00           O  
ATOM    467  CB  GLU A  53      23.060  23.636  10.056  1.00  0.00           C  
ATOM    468  CG  GLU A  53      22.423  24.436   8.930  1.00  0.00           C  
ATOM    469  CD  GLU A  53      21.400  25.450   9.420  1.00  0.00           C  
ATOM    470  OE1 GLU A  53      20.571  25.918   8.605  1.00  0.00           O  
ATOM    471  OE2 GLU A  53      21.427  25.780  10.626  1.00  0.00           O1-
ATOM    472  N   MET A  54      24.214  21.078  11.461  1.00  0.00           N  
ATOM    473  CA  MET A  54      24.878  20.502  12.627  1.00  0.00           C  
ATOM    474  C   MET A  54      26.025  19.589  12.206  1.00  0.00           C  
ATOM    475  O   MET A  54      27.079  19.576  12.842  1.00  0.00           O  
ATOM    476  CB  MET A  54      23.879  19.725  13.486  1.00  0.00           C  
ATOM    477  CG  MET A  54      24.453  19.244  14.810  1.00  0.00           C  
ATOM    478  SD  MET A  54      24.951  20.629  15.904  1.00  0.00           S  
ATOM    479  CE  MET A  54      25.549  19.701  17.344  1.00  0.00           C  
ATOM    480  N   LYS A  55      25.754  18.865  11.202  1.00  0.00           N  
ATOM    481  CA  LYS A  55      26.805  17.998  10.679  1.00  0.00           C  
ATOM    482  C   LYS A  55      28.018  18.810  10.234  1.00  0.00           C  
ATOM    483  O   LYS A  55      29.159  18.423  10.495  1.00  0.00           O  
ATOM    484  CB  LYS A  55      26.278  17.160   9.512  1.00  0.00           C  
ATOM    485  CG  LYS A  55      27.252  16.097   9.025  1.00  0.00           C  
ATOM    486  CD  LYS A  55      26.609  15.183   7.990  1.00  0.00           C  
ATOM    487  CE  LYS A  55      27.553  14.065   7.568  1.00  0.00           C  
ATOM    488  NZ  LYS A  55      26.916  13.149   6.574  1.00  0.00           N1+
ATOM    489  N   GLU A  56      27.788  19.880   9.616  1.00  0.00           N  
ATOM    490  CA  GLU A  56      28.868  20.757   9.173  1.00  0.00           C  
ATOM    491  C   GLU A  56      29.635  21.332  10.361  1.00  0.00           C  
ATOM    492  O   GLU A  56      30.865  21.407  10.334  1.00  0.00           O  
ATOM    493  CB  GLU A  56      28.317  21.891   8.305  1.00  0.00           C  
ATOM    494  CG  GLU A  56      27.839  21.439   6.933  1.00  0.00           C  
ATOM    495  CD  GLU A  56      27.128  22.534   6.154  1.00  0.00           C  
ATOM    496  OE1 GLU A  56      26.759  22.302   4.979  1.00  0.00           O  
ATOM    497  OE2 GLU A  56      26.938  23.632   6.722  1.00  0.00           O1-
ATOM    498  N   TYR A  57      28.889  21.661  11.295  1.00  0.00           N  
ATOM    499  CA  TYR A  57      29.527  22.160  12.508  1.00  0.00           C  
ATOM    500  C   TYR A  57      30.402  21.087  13.145  1.00  0.00           C  
ATOM    501  O   TYR A  57      31.544  21.353  13.526  1.00  0.00           O  
ATOM    502  CB  TYR A  57      28.474  22.639  13.511  1.00  0.00           C  
ATOM    503  CG  TYR A  57      29.059  23.183  14.792  1.00  0.00           C  
ATOM    504  CD1 TYR A  57      29.164  22.383  15.927  1.00  0.00           C  
ATOM    505  CD2 TYR A  57      29.506  24.498  14.869  1.00  0.00           C  
ATOM    506  CE1 TYR A  57      29.700  22.881  17.111  1.00  0.00           C  
ATOM    507  CE2 TYR A  57      30.046  25.006  16.047  1.00  0.00           C  
ATOM    508  CZ  TYR A  57      30.138  24.191  17.160  1.00  0.00           C  
ATOM    509  OH  TYR A  57      30.670  24.688  18.329  1.00  0.00           O  
ATOM    510  N   TYR A  58      29.882  19.977  13.208  1.00  0.00           N  
ATOM    511  CA  TYR A  58      30.637  18.832  13.703  1.00  0.00           C  
ATOM    512  C   TYR A  58      31.876  18.586  12.851  1.00  0.00           C  
ATOM    513  O   TYR A  58      32.974  18.395  13.381  1.00  0.00           O  
ATOM    514  CB  TYR A  58      29.759  17.577  13.722  1.00  0.00           C  
ATOM    515  CG  TYR A  58      30.541  16.288  13.658  1.00  0.00           C  
ATOM    516  CD1 TYR A  58      30.463  15.457  12.542  1.00  0.00           C  
ATOM    517  CD2 TYR A  58      31.360  15.898  14.712  1.00  0.00           C  
ATOM    518  CE1 TYR A  58      31.180  14.268  12.479  1.00  0.00           C  
ATOM    519  CE2 TYR A  58      32.083  14.710  14.660  1.00  0.00           C  
ATOM    520  CZ  TYR A  58      31.987  13.903  13.541  1.00  0.00           C  
ATOM    521  OH  TYR A  58      32.700  12.726  13.485  1.00  0.00           O  
ATOM    522  N   ASN A  59      31.826  18.597  11.598  1.00  0.00           N  
ATOM    523  CA  ASN A  59      32.934  18.332  10.686  1.00  0.00           C  
ATOM    524  C   ASN A  59      34.027  19.389  10.811  1.00  0.00           C  
ATOM    525  O   ASN A  59      35.215  19.072  10.726  1.00  0.00           O  
ATOM    526  CB  ASN A  59      32.433  18.254   9.242  1.00  0.00           C  
ATOM    527  CG  ASN A  59      31.686  16.967   8.951  1.00  0.00           C  
ATOM    528  ND2 ASN A  59      30.900  16.966   7.882  1.00  0.00           N  
ATOM    529  OD1 ASN A  59      31.815  15.981   9.683  1.00  0.00           O  
ATOM    530  N   GLU A  60      33.615  20.634  11.134  1.00  0.00           N  
ATOM    531  CA  GLU A  60      34.561  21.742  11.241  1.00  0.00           C  
ATOM    532  C   GLU A  60      35.296  21.713  12.577  1.00  0.00           C  
ATOM    533  O   GLU A  60      36.462  22.108  12.659  1.00  0.00           O  
ATOM    534  CB  GLU A  60      33.843  23.081  11.062  1.00  0.00           C  
ATOM    535  CG  GLU A  60      33.369  23.341   9.640  1.00  0.00           C  
ATOM    536  CD  GLU A  60      32.619  24.655   9.488  1.00  0.00           C  
ATOM    537  OE1 GLU A  60      32.227  25.002   8.351  1.00  0.00           O  
ATOM    538  OE2 GLU A  60      32.421  25.343  10.515  1.00  0.00           O1-
ATOM    539  N   ASN A  61      34.731  21.152  13.601  1.00  0.00           N  
ATOM    540  CA  ASN A  61      35.269  21.195  14.956  1.00  0.00           C  
ATOM    541  C   ASN A  61      35.701  19.811  15.433  1.00  0.00           C  
ATOM    542  O   ASN A  61      36.474  19.690  16.384  1.00  0.00           O  
ATOM    543  CB  ASN A  61      34.244  21.793  15.923  1.00  0.00           C  
ATOM    544  CG  ASN A  61      33.952  23.253  15.636  1.00  0.00           C  
ATOM    545  ND2 ASN A  61      32.858  23.512  14.931  1.00  0.00           N  
ATOM    546  OD1 ASN A  61      34.705  24.140  16.044  1.00  0.00           O  
ATOM    547  N   ASN A  62      35.679  18.765  14.592  1.00  0.00           N  
ATOM    548  CA  ASN A  62      35.930  17.328  14.597  1.00  0.00           C  
ATOM    549  C   ASN A  62      36.583  16.878  15.901  1.00  0.00           C  
ATOM    550  O   ASN A  62      37.719  16.399  15.898  1.00  0.00           O  
ATOM    551  CB  ASN A  62      36.798  16.929  13.402  1.00  0.00           C  
ATOM    552  CG  ASN A  62      36.812  15.432  13.164  1.00  0.00           C  
ATOM    553  ND2 ASN A  62      37.841  14.951  12.478  1.00  0.00           N  
ATOM    554  OD1 ASN A  62      35.903  14.716  13.590  1.00  0.00           O  
ATOM    555  N   ASN A  63      35.748  17.095  17.088  1.00  0.00           N  
ATOM    556  CA  ASN A  63      36.150  16.476  18.347  1.00  0.00           C  
ATOM    557  C   ASN A  63      35.042  15.596  18.918  1.00  0.00           C  
ATOM    558  O   ASN A  63      33.918  15.598  18.412  1.00  0.00           O  
ATOM    559  CB  ASN A  63      36.558  17.543  19.364  1.00  0.00           C  
ATOM    560  CG  ASN A  63      35.400  18.433  19.773  1.00  0.00           C  
ATOM    561  ND2 ASN A  63      35.531  19.730  19.523  1.00  0.00           N  
ATOM    562  OD1 ASN A  63      34.396  17.958  20.310  1.00  0.00           O  
ATOM    563  N   GLU A  64      35.353  14.772  19.834  1.00  0.00           N  
ATOM    564  CA  GLU A  64      34.459  13.753  20.378  1.00  0.00           C  
ATOM    565  C   GLU A  64      33.197  14.381  20.962  1.00  0.00           C  
ATOM    566  O   GLU A  64      32.099  13.845  20.800  1.00  0.00           O  
ATOM    567  CB  GLU A  64      35.177  12.925  21.446  1.00  0.00           C  
ATOM    568  CG  GLU A  64      34.423  11.669  21.860  1.00  0.00           C  
ATOM    569  CD  GLU A  64      35.223  10.765  22.784  1.00  0.00           C  
ATOM    570  OE1 GLU A  64      34.655   9.783  23.313  1.00  0.00           O  
ATOM    571  OE2 GLU A  64      36.427  11.043  22.982  1.00  0.00           O1-
ATOM    572  N   GLU A  65      33.399  15.466  21.625  1.00  0.00           N  
ATOM    573  CA  GLU A  65      32.261  16.147  22.235  1.00  0.00           C  
ATOM    574  C   GLU A  65      31.250  16.585  21.179  1.00  0.00           C  
ATOM    575  O   GLU A  65      30.045  16.384  21.345  1.00  0.00           O  
ATOM    576  CB  GLU A  65      32.732  17.357  23.045  1.00  0.00           C  
ATOM    577  CG  GLU A  65      31.613  18.070  23.793  1.00  0.00           C  
ATOM    578  CD  GLU A  65      32.092  19.277  24.582  1.00  0.00           C  
ATOM    579  OE1 GLU A  65      31.245  20.035  25.107  1.00  0.00           O  
ATOM    580  OE2 GLU A  65      33.325  19.468  24.676  1.00  0.00           O1-
ATOM    581  N   GLU A  66      31.655  17.075  20.083  1.00  0.00           N  
ATOM    582  CA  GLU A  66      30.764  17.535  19.023  1.00  0.00           C  
ATOM    583  C   GLU A  66      30.118  16.357  18.296  1.00  0.00           C  
ATOM    584  O   GLU A  66      28.955  16.432  17.896  1.00  0.00           O  
ATOM    585  CB  GLU A  66      31.523  18.414  18.027  1.00  0.00           C  
ATOM    586  CG  GLU A  66      32.046  19.712  18.626  1.00  0.00           C  
ATOM    587  CD  GLU A  66      30.960  20.550  19.281  1.00  0.00           C  
ATOM    588  OE1 GLU A  66      31.258  21.268  20.263  1.00  0.00           O  
ATOM    589  OE2 GLU A  66      29.803  20.487  18.811  1.00  0.00           O1-
ATOM    590  N   LYS A  67      30.899  15.350  18.196  1.00  0.00           N  
ATOM    591  CA  LYS A  67      30.351  14.128  17.614  1.00  0.00           C  
ATOM    592  C   LYS A  67      29.193  13.593  18.452  1.00  0.00           C  
ATOM    593  O   LYS A  67      28.138  13.247  17.915  1.00  0.00           O  
ATOM    594  CB  LYS A  67      31.438  13.062  17.480  1.00  0.00           C  
ATOM    595  CG  LYS A  67      30.989  11.808  16.744  1.00  0.00           C  
ATOM    596  CD  LYS A  67      32.130  10.812  16.588  1.00  0.00           C  
ATOM    597  CE  LYS A  67      31.674   9.543  15.880  1.00  0.00           C  
ATOM    598  NZ  LYS A  67      32.794   8.571  15.708  1.00  0.00           N1+
ATOM    599  N   TYR A  68      29.415  13.559  19.696  1.00  0.00           N  
ATOM    600  CA  TYR A  68      28.380  13.086  20.608  1.00  0.00           C  
ATOM    601  C   TYR A  68      27.144  13.976  20.539  1.00  0.00           C  
ATOM    602  O   TYR A  68      26.016  13.480  20.508  1.00  0.00           O  
ATOM    603  CB  TYR A  68      28.909  13.038  22.044  1.00  0.00           C  
ATOM    604  CG  TYR A  68      27.904  12.519  23.044  1.00  0.00           C  
ATOM    605  CD1 TYR A  68      27.155  13.395  23.827  1.00  0.00           C  
ATOM    606  CD2 TYR A  68      27.703  11.153  23.210  1.00  0.00           C  
ATOM    607  CE1 TYR A  68      26.229  12.922  24.751  1.00  0.00           C  
ATOM    608  CE2 TYR A  68      26.780  10.668  24.130  1.00  0.00           C  
ATOM    609  CZ  TYR A  68      26.050  11.559  24.896  1.00  0.00           C  
ATOM    610  OH  TYR A  68      25.134  11.085  25.809  1.00  0.00           O  
ATOM    611  N   PHE A  69      27.462  15.229  20.536  1.00  0.00           N  
ATOM    612  CA  PHE A  69      26.357  16.176  20.437  1.00  0.00           C  
ATOM    613  C   PHE A  69      25.547  15.931  19.170  1.00  0.00           C  
ATOM    614  O   PHE A  69      24.317  15.857  19.218  1.00  0.00           O  
ATOM    615  CB  PHE A  69      26.878  17.616  20.458  1.00  0.00           C  
ATOM    616  CG  PHE A  69      25.797  18.655  20.337  1.00  0.00           C  
ATOM    617  CD1 PHE A  69      25.558  19.294  19.127  1.00  0.00           C  
ATOM    618  CD2 PHE A  69      25.017  18.993  21.436  1.00  0.00           C  
ATOM    619  CE1 PHE A  69      24.557  20.256  19.012  1.00  0.00           C  
ATOM    620  CE2 PHE A  69      24.016  19.953  21.330  1.00  0.00           C  
ATOM    621  CZ  PHE A  69      23.788  20.584  20.117  1.00  0.00           C  
ATOM    622  N   TYR A  70      26.116  15.777  17.994  1.00  0.00           N  
ATOM    623  CA  TYR A  70      25.448  15.531  16.721  1.00  0.00           C  
ATOM    624  C   TYR A  70      24.670  14.220  16.758  1.00  0.00           C  
ATOM    625  O   TYR A  70      23.497  14.176  16.379  1.00  0.00           O  
ATOM    626  CB  TYR A  70      26.465  15.501  15.576  1.00  0.00           C  
ATOM    627  CG  TYR A  70      25.877  15.074  14.253  1.00  0.00           C  
ATOM    628  CD1 TYR A  70      26.282  13.891  13.638  1.00  0.00           C  
ATOM    629  CD2 TYR A  70      24.919  15.853  13.614  1.00  0.00           C  
ATOM    630  CE1 TYR A  70      25.744  13.494  12.418  1.00  0.00           C  
ATOM    631  CE2 TYR A  70      24.375  15.467  12.393  1.00  0.00           C  
ATOM    632  CZ  TYR A  70      24.793  14.287  11.805  1.00  0.00           C  
ATOM    633  OH  TYR A  70      24.258  13.900  10.596  1.00  0.00           O  
ATOM    634  N   TYR A  71      25.248  13.152  17.296  1.00  0.00           N  
ATOM    635  CA  TYR A  71      24.580  11.856  17.338  1.00  0.00           C  
ATOM    636  C   TYR A  71      23.371  11.895  18.264  1.00  0.00           C  
ATOM    637  O   TYR A  71      22.332  11.303  17.964  1.00  0.00           O  
ATOM    638  CB  TYR A  71      25.552  10.764  17.795  1.00  0.00           C  
ATOM    639  CG  TYR A  71      26.600  10.415  16.765  1.00  0.00           C  
ATOM    640  CD1 TYR A  71      26.370  10.631  15.408  1.00  0.00           C  
ATOM    641  CD2 TYR A  71      27.819   9.866  17.146  1.00  0.00           C  
ATOM    642  CE1 TYR A  71      27.331  10.308  14.455  1.00  0.00           C  
ATOM    643  CE2 TYR A  71      28.787   9.539  16.203  1.00  0.00           C  
ATOM    644  CZ  TYR A  71      28.535   9.764  14.862  1.00  0.00           C  
ATOM    645  OH  TYR A  71      29.489   9.442  13.923  1.00  0.00           O  
ATOM    646  N   ASN A  72      23.568  12.480  19.390  1.00  0.00           N  
ATOM    647  CA  ASN A  72      22.437  12.641  20.297  1.00  0.00           C  
ATOM    648  C   ASN A  72      21.285  13.388  19.629  1.00  0.00           C  
ATOM    649  O   ASN A  72      20.121  13.025  19.803  1.00  0.00           O  
ATOM    650  CB  ASN A  72      22.871  13.366  21.573  1.00  0.00           C  
ATOM    651  CG  ASN A  72      21.809  13.332  22.653  1.00  0.00           C  
ATOM    652  ND2 ASN A  72      21.520  14.489  23.238  1.00  0.00           N  
ATOM    653  OD1 ASN A  72      21.254  12.274  22.962  1.00  0.00           O  
ATOM    654  N   PHE A  73      21.668  14.322  18.918  1.00  0.00           N  
ATOM    655  CA  PHE A  73      20.675  15.089  18.175  1.00  0.00           C  
ATOM    656  C   PHE A  73      19.973  14.212  17.146  1.00  0.00           C  
ATOM    657  O   PHE A  73      18.746  14.237  17.036  1.00  0.00           O  
ATOM    658  CB  PHE A  73      21.328  16.290  17.485  1.00  0.00           C  
ATOM    659  CG  PHE A  73      20.364  17.139  16.701  1.00  0.00           C  
ATOM    660  CD1 PHE A  73      20.260  17.003  15.322  1.00  0.00           C  
ATOM    661  CD2 PHE A  73      19.560  18.071  17.344  1.00  0.00           C  
ATOM    662  CE1 PHE A  73      19.368  17.787  14.593  1.00  0.00           C  
ATOM    663  CE2 PHE A  73      18.666  18.857  16.623  1.00  0.00           C  
ATOM    664  CZ  PHE A  73      18.572  18.715  15.247  1.00  0.00           C  
ATOM    665  N   CYS A  74      20.664  13.494  16.367  1.00  0.00           N  
ATOM    666  CA  CYS A  74      20.104  12.580  15.379  1.00  0.00           C  
ATOM    667  C   CYS A  74      19.151  11.586  16.034  1.00  0.00           C  
ATOM    668  O   CYS A  74      18.060  11.334  15.519  1.00  0.00           O  
ATOM    669  CB  CYS A  74      21.219  11.827  14.652  1.00  0.00           C  
ATOM    670  SG  CYS A  74      22.198  12.868  13.548  1.00  0.00           S  
ATOM    671  N   ALA A  75      19.519  11.104  17.167  1.00  0.00           N  
ATOM    672  CA  ALA A  75      18.701  10.122  17.875  1.00  0.00           C  
ATOM    673  C   ALA A  75      17.388  10.740  18.348  1.00  0.00           C  
ATOM    674  O   ALA A  75      16.329  10.116  18.246  1.00  0.00           O  
ATOM    675  CB  ALA A  75      19.471   9.543  19.060  1.00  0.00           C  
ATOM    676  N   LYS A  76      17.432  11.847  18.908  1.00  0.00           N  
ATOM    677  CA  LYS A  76      16.235  12.520  19.406  1.00  0.00           C  
ATOM    678  C   LYS A  76      15.232  12.759  18.281  1.00  0.00           C  
ATOM    679  O   LYS A  76      14.031  12.542  18.459  1.00  0.00           O  
ATOM    680  CB  LYS A  76      16.603  13.850  20.069  1.00  0.00           C  
ATOM    681  CG  LYS A  76      17.281  13.698  21.422  1.00  0.00           C  
ATOM    682  CD  LYS A  76      17.591  15.053  22.047  1.00  0.00           C  
ATOM    683  CE  LYS A  76      18.266  14.903  23.403  1.00  0.00           C  
ATOM    684  NZ  LYS A  76      18.550  16.229  24.030  1.00  0.00           N1+
ATOM    685  N   PHE A  77      15.770  13.028  17.181  1.00  0.00           N  
ATOM    686  CA  PHE A  77      14.911  13.326  16.042  1.00  0.00           C  
ATOM    687  C   PHE A  77      14.255  12.056  15.511  1.00  0.00           C  
ATOM    688  O   PHE A  77      13.060  12.047  15.213  1.00  0.00           O  
ATOM    689  CB  PHE A  77      15.710  14.009  14.928  1.00  0.00           C  
ATOM    690  CG  PHE A  77      15.931  15.480  15.154  1.00  0.00           C  
ATOM    691  CD1 PHE A  77      14.855  16.355  15.235  1.00  0.00           C  
ATOM    692  CD2 PHE A  77      17.217  15.989  15.285  1.00  0.00           C  
ATOM    693  CE1 PHE A  77      15.057  17.717  15.445  1.00  0.00           C  
ATOM    694  CE2 PHE A  77      17.427  17.349  15.494  1.00  0.00           C  
ATOM    695  CZ  PHE A  77      16.346  18.211  15.573  1.00  0.00           C  
ATOM    696  N   TRP A  78      15.101  11.072  15.336  1.00  0.00           N  
ATOM    697  CA  TRP A  78      14.561   9.786  14.906  1.00  0.00           C  
ATOM    698  C   TRP A  78      13.405   9.356  15.803  1.00  0.00           C  
ATOM    699  O   TRP A  78      12.345   8.960  15.311  1.00  0.00           O  
ATOM    700  CB  TRP A  78      15.654   8.714  14.912  1.00  0.00           C  
ATOM    701  CG  TRP A  78      15.147   7.326  14.658  1.00  0.00           C  
ATOM    702  CD1 TRP A  78      14.774   6.401  15.594  1.00  0.00           C  
ATOM    703  CD2 TRP A  78      14.964   6.704  13.382  1.00  0.00           C  
ATOM    704  CE2 TRP A  78      14.474   5.401  13.621  1.00  0.00           C  
ATOM    705  CE3 TRP A  78      15.165   7.123  12.061  1.00  0.00           C  
ATOM    706  NE1 TRP A  78      14.367   5.241  14.975  1.00  0.00           N  
ATOM    707  CZ2 TRP A  78      14.182   4.512  12.582  1.00  0.00           C  
ATOM    708  CZ3 TRP A  78      14.873   6.237  11.029  1.00  0.00           C  
ATOM    709  CH2 TRP A  78      14.387   4.947  11.299  1.00  0.00           C  
ATOM    710  N   ASN A  79      13.608   9.639  17.010  1.00  0.00           N  
ATOM    711  CA  ASN A  79      12.613   9.199  17.981  1.00  0.00           C  
ATOM    712  C   ASN A  79      11.318   9.998  17.859  1.00  0.00           C  
ATOM    713  O   ASN A  79      10.226   9.436  17.957  1.00  0.00           O  
ATOM    714  CB  ASN A  79      13.168   9.303  19.403  1.00  0.00           C  
ATOM    715  CG  ASN A  79      14.037   8.119  19.779  1.00  0.00           C  
ATOM    716  ND2 ASN A  79      14.960   8.332  20.710  1.00  0.00           N  
ATOM    717  OD1 ASN A  79      13.881   7.021  19.236  1.00  0.00           O  
ATOM    718  N   ILE A  80      11.428  11.260  17.570  1.00  0.00           N  
ATOM    719  CA  ILE A  80      10.246  12.104  17.447  1.00  0.00           C  
ATOM    720  C   ILE A  80       9.444  11.694  16.215  1.00  0.00           C  
ATOM    721  O   ILE A  80       8.233  11.473  16.298  1.00  0.00           O  
ATOM    722  CB  ILE A  80      10.624  13.600  17.367  1.00  0.00           C  
ATOM    723  CG1 ILE A  80      11.170  14.085  18.716  1.00  0.00           C  
ATOM    724  CG2 ILE A  80       9.421  14.439  16.930  1.00  0.00           C  
ATOM    725  CD1 ILE A  80      11.829  15.456  18.659  1.00  0.00           C  
ATOM    726  N   PHE A  81      10.146  11.400  15.174  1.00  0.00           N  
ATOM    727  CA  PHE A  81       9.443  11.175  13.917  1.00  0.00           C  
ATOM    728  C   PHE A  81       8.925   9.744  13.835  1.00  0.00           C  
ATOM    729  O   PHE A  81       7.767   9.516  13.481  1.00  0.00           O  
ATOM    730  CB  PHE A  81      10.359  11.471  12.726  1.00  0.00           C  
ATOM    731  CG  PHE A  81      10.432  12.930  12.363  1.00  0.00           C  
ATOM    732  CD1 PHE A  81       9.611  13.456  11.375  1.00  0.00           C  
ATOM    733  CD2 PHE A  81      11.322  13.775  13.013  1.00  0.00           C  
ATOM    734  CE1 PHE A  81       9.676  14.807  11.037  1.00  0.00           C  
ATOM    735  CE2 PHE A  81      11.393  15.125  12.682  1.00  0.00           C  
ATOM    736  CZ  PHE A  81      10.569  15.638  11.692  1.00  0.00           C  
ATOM    737  N   ILE A  82       9.762   8.788  14.291  1.00  0.00           N  
ATOM    738  CA  ILE A  82       9.378   7.389  14.129  1.00  0.00           C  
ATOM    739  C   ILE A  82       8.300   7.028  15.147  1.00  0.00           C  
ATOM    740  O   ILE A  82       7.320   6.359  14.813  1.00  0.00           O  
ATOM    741  CB  ILE A  82      10.595   6.448  14.278  1.00  0.00           C  
ATOM    742  CG1 ILE A  82      11.574   6.652  13.116  1.00  0.00           C  
ATOM    743  CG2 ILE A  82      10.141   4.988  14.362  1.00  0.00           C  
ATOM    744  CD1 ILE A  82      10.981   6.352  11.747  1.00  0.00           C  
ATOM    745  N   ASN A  83       8.540   7.396  16.399  1.00  0.00           N  
ATOM    746  CA  ASN A  83       7.563   7.081  17.437  1.00  0.00           C  
ATOM    747  C   ASN A  83       6.193   7.668  17.113  1.00  0.00           C  
ATOM    748  O   ASN A  83       5.168   7.019  17.329  1.00  0.00           O  
ATOM    749  CB  ASN A  83       8.047   7.584  18.799  1.00  0.00           C  
ATOM    750  CG  ASN A  83       9.145   6.718  19.385  1.00  0.00           C  
ATOM    751  ND2 ASN A  83       9.911   7.279  20.314  1.00  0.00           N  
ATOM    752  OD1 ASN A  83       9.303   5.554  19.007  1.00  0.00           O  
ATOM    753  N   TYR A  84       6.263   8.732  16.392  1.00  0.00           N  
ATOM    754  CA  TYR A  84       5.000   9.413  16.123  1.00  0.00           C  
ATOM    755  C   TYR A  84       4.285   8.784  14.935  1.00  0.00           C  
ATOM    756  O   TYR A  84       3.069   8.579  14.971  1.00  0.00           O  
ATOM    757  CB  TYR A  84       5.238  10.903  15.861  1.00  0.00           C  
ATOM    758  CG  TYR A  84       5.639  11.679  17.092  1.00  0.00           C  
ATOM    759  CD1 TYR A  84       4.790  11.764  18.193  1.00  0.00           C  
ATOM    760  CD2 TYR A  84       6.865  12.333  17.155  1.00  0.00           C  
ATOM    761  CE1 TYR A  84       5.154  12.479  19.329  1.00  0.00           C  
ATOM    762  CE2 TYR A  84       7.239  13.052  18.286  1.00  0.00           C  
ATOM    763  CZ  TYR A  84       6.378  13.119  19.366  1.00  0.00           C  
ATOM    764  OH  TYR A  84       6.744  13.829  20.488  1.00  0.00           O  
ATOM    765  N   ILE A  85       5.022   8.532  13.895  1.00  0.00           N  
ATOM    766  CA  ILE A  85       4.474   7.829  12.741  1.00  0.00           C  
ATOM    767  C   ILE A  85       3.882   6.492  13.183  1.00  0.00           C  
ATOM    768  O   ILE A  85       2.765   6.143  12.795  1.00  0.00           O  
ATOM    769  CB  ILE A  85       5.549   7.605  11.653  1.00  0.00           C  
ATOM    770  CG1 ILE A  85       5.992   8.946  11.057  1.00  0.00           C  
ATOM    771  CG2 ILE A  85       5.027   6.666  10.562  1.00  0.00           C  
ATOM    772  CD1 ILE A  85       7.234   8.854  10.180  1.00  0.00           C  
ATOM    773  N   MET A  86       4.619   5.899  14.123  1.00  0.00           N  
ATOM    774  CA  MET A  86       4.216   4.558  14.533  1.00  0.00           C  
ATOM    775  C   MET A  86       3.007   4.613  15.461  1.00  0.00           C  
ATOM    776  O   MET A  86       2.241   3.652  15.548  1.00  0.00           O  
ATOM    777  CB  MET A  86       5.373   3.835  15.225  1.00  0.00           C  
ATOM    778  CG  MET A  86       6.552   3.547  14.308  1.00  0.00           C  
ATOM    779  SD  MET A  86       6.075   2.547  12.845  1.00  0.00           S  
ATOM    780  CE  MET A  86       5.671   0.973  13.650  1.00  0.00           C  
ATOM    781  N   SER A  87       2.774   5.695  16.067  1.00  0.00           N  
ATOM    782  CA  SER A  87       1.655   5.821  16.995  1.00  0.00           C  
ATOM    783  C   SER A  87       0.426   6.404  16.305  1.00  0.00           C  
ATOM    784  O   SER A  87      -0.630   6.548  16.923  1.00  0.00           O  
ATOM    785  CB  SER A  87       2.042   6.695  18.188  1.00  0.00           C  
ATOM    786  OG  SER A  87       2.279   8.031  17.777  1.00  0.00           O  
ATOM    787  N   SER A  88       0.458   6.719  15.003  1.00  0.00           N  
ATOM    788  CA  SER A  88      -0.647   7.322  14.264  1.00  0.00           C  
ATOM    789  C   SER A  88      -1.603   6.259  13.734  1.00  0.00           C  
ATOM    790  O   SER A  88      -1.310   5.064  13.799  1.00  0.00           O  
ATOM    791  CB  SER A  88      -0.118   8.167  13.104  1.00  0.00           C  
ATOM    792  OG  SER A  88       0.363   7.341  12.058  1.00  0.00           O  
ATOM    793  N   ASN A  89      -2.892   6.708  13.423  1.00  0.00           N  
ATOM    794  CA  ASN A  89      -3.891   5.815  12.845  1.00  0.00           C  
ATOM    795  C   ASN A  89      -3.750   5.723  11.329  1.00  0.00           C  
ATOM    796  O   ASN A  89      -4.710   5.391  10.631  1.00  0.00           O  
ATOM    797  CB  ASN A  89      -5.302   6.274  13.220  1.00  0.00           C  
ATOM    798  CG  ASN A  89      -5.627   6.032  14.681  1.00  0.00           C  
ATOM    799  ND2 ASN A  89      -6.505   6.856  15.238  1.00  0.00           N  
ATOM    800  OD1 ASN A  89      -5.090   5.112  15.304  1.00  0.00           O  
ATOM    801  N   LEU A  90      -2.534   6.048  10.829  1.00  0.00           N  
ATOM    802  CA  LEU A  90      -2.255   5.965   9.400  1.00  0.00           C  
ATOM    803  C   LEU A  90      -2.213   4.512   8.938  1.00  0.00           C  
ATOM    804  O   LEU A  90      -1.971   3.607   9.741  1.00  0.00           O  
ATOM    805  CB  LEU A  90      -0.929   6.655   9.072  1.00  0.00           C  
ATOM    806  CG  LEU A  90      -0.845   8.149   9.389  1.00  0.00           C  
ATOM    807  CD1 LEU A  90       0.573   8.661   9.160  1.00  0.00           C  
ATOM    808  CD2 LEU A  90      -1.844   8.933   8.545  1.00  0.00           C  
ATOM    809  N   SER A  91      -2.587   4.332   7.648  1.00  0.00           N  
ATOM    810  CA  SER A  91      -2.432   3.003   7.065  1.00  0.00           C  
ATOM    811  C   SER A  91      -0.963   2.599   6.991  1.00  0.00           C  
ATOM    812  O   SER A  91      -0.076   3.451   7.068  1.00  0.00           O  
ATOM    813  CB  SER A  91      -3.053   2.954   5.668  1.00  0.00           C  
ATOM    814  OG  SER A  91      -2.268   3.686   4.742  1.00  0.00           O  
ATOM    815  N   TRP A  92      -0.790   1.336   6.957  1.00  0.00           N  
ATOM    816  CA  TRP A  92       0.570   0.819   6.849  1.00  0.00           C  
ATOM    817  C   TRP A  92       1.320   1.494   5.706  1.00  0.00           C  
ATOM    818  O   TRP A  92       2.468   1.913   5.870  1.00  0.00           O  
ATOM    819  CB  TRP A  92       0.555  -0.698   6.641  1.00  0.00           C  
ATOM    820  CG  TRP A  92       1.919  -1.314   6.549  1.00  0.00           C  
ATOM    821  CD1 TRP A  92       2.685  -1.777   7.582  1.00  0.00           C  
ATOM    822  CD2 TRP A  92       2.679  -1.529   5.356  1.00  0.00           C  
ATOM    823  CE2 TRP A  92       3.899  -2.129   5.741  1.00  0.00           C  
ATOM    824  CE3 TRP A  92       2.447  -1.275   3.998  1.00  0.00           C  
ATOM    825  NE1 TRP A  92       3.877  -2.268   7.102  1.00  0.00           N  
ATOM    826  CZ2 TRP A  92       4.885  -2.477   4.815  1.00  0.00           C  
ATOM    827  CZ3 TRP A  92       3.429  -1.623   3.077  1.00  0.00           C  
ATOM    828  CH2 TRP A  92       4.632  -2.217   3.492  1.00  0.00           C  
ATOM    829  N   GLU A  93       0.779   1.666   4.563  1.00  0.00           N  
ATOM    830  CA  GLU A  93       1.399   2.274   3.390  1.00  0.00           C  
ATOM    831  C   GLU A  93       1.767   3.732   3.652  1.00  0.00           C  
ATOM    832  O   GLU A  93       2.846   4.183   3.265  1.00  0.00           O  
ATOM    833  CB  GLU A  93       0.467   2.176   2.179  1.00  0.00           C  
ATOM    834  CG  GLU A  93       0.329   0.768   1.620  1.00  0.00           C  
ATOM    835  CD  GLU A  93      -0.697   0.663   0.503  1.00  0.00           C  
ATOM    836  OE1 GLU A  93      -0.795  -0.412  -0.131  1.00  0.00           O  
ATOM    837  OE2 GLU A  93      -1.407   1.663   0.259  1.00  0.00           O1-
ATOM    838  N   GLN A  94       0.879   4.446   4.364  1.00  0.00           N  
ATOM    839  CA  GLN A  94       1.172   5.835   4.704  1.00  0.00           C  
ATOM    840  C   GLN A  94       2.328   5.927   5.694  1.00  0.00           C  
ATOM    841  O   GLN A  94       3.192   6.798   5.569  1.00  0.00           O  
ATOM    842  CB  GLN A  94      -0.069   6.520   5.280  1.00  0.00           C  
ATOM    843  CG  GLN A  94      -1.153   6.799   4.248  1.00  0.00           C  
ATOM    844  CD  GLN A  94      -2.432   7.326   4.868  1.00  0.00           C  
ATOM    845  NE2 GLN A  94      -2.974   8.394   4.292  1.00  0.00           N  
ATOM    846  OE1 GLN A  94      -2.931   6.778   5.856  1.00  0.00           O  
ATOM    847  N   LYS A  95       2.276   4.949   6.614  1.00  0.00           N  
ATOM    848  CA  LYS A  95       3.371   4.936   7.579  1.00  0.00           C  
ATOM    849  C   LYS A  95       4.710   4.687   6.888  1.00  0.00           C  
ATOM    850  O   LYS A  95       5.693   5.377   7.162  1.00  0.00           O  
ATOM    851  CB  LYS A  95       3.130   3.873   8.651  1.00  0.00           C  
ATOM    852  CG  LYS A  95       2.003   4.210   9.614  1.00  0.00           C  
ATOM    853  CD  LYS A  95       1.801   3.107  10.647  1.00  0.00           C  
ATOM    854  CE  LYS A  95       0.677   3.449  11.617  1.00  0.00           C  
ATOM    855  NZ  LYS A  95       0.444   2.350  12.601  1.00  0.00           N1+
ATOM    856  N   GLN A  96       4.759   3.749   5.971  1.00  0.00           N  
ATOM    857  CA  GLN A  96       5.989   3.422   5.257  1.00  0.00           C  
ATOM    858  C   GLN A  96       6.475   4.606   4.425  1.00  0.00           C  
ATOM    859  O   GLN A  96       7.675   4.880   4.369  1.00  0.00           O  
ATOM    860  CB  GLN A  96       5.780   2.201   4.359  1.00  0.00           C  
ATOM    861  CG  GLN A  96       5.794   0.876   5.111  1.00  0.00           C  
ATOM    862  CD  GLN A  96       7.156   0.544   5.690  1.00  0.00           C  
ATOM    863  NE2 GLN A  96       7.164  -0.091   6.858  1.00  0.00           N  
ATOM    864  OE1 GLN A  96       8.191   0.855   5.094  1.00  0.00           O  
ATOM    865  N   ALA A  97       5.527   5.273   3.790  1.00  0.00           N  
ATOM    866  CA  ALA A  97       5.880   6.439   2.983  1.00  0.00           C  
ATOM    867  C   ALA A  97       6.495   7.537   3.845  1.00  0.00           C  
ATOM    868  O   ALA A  97       7.458   8.190   3.436  1.00  0.00           O  
ATOM    869  CB  ALA A  97       4.650   6.969   2.249  1.00  0.00           C  
ATOM    870  N   LEU A  98       6.085   7.602   5.048  1.00  0.00           N  
ATOM    871  CA  LEU A  98       6.527   8.681   5.925  1.00  0.00           C  
ATOM    872  C   LEU A  98       7.822   8.305   6.637  1.00  0.00           C  
ATOM    873  O   LEU A  98       8.651   9.171   6.927  1.00  0.00           O  
ATOM    874  CB  LEU A  98       5.444   9.015   6.953  1.00  0.00           C  
ATOM    875  CG  LEU A  98       4.186   9.700   6.415  1.00  0.00           C  
ATOM    876  CD1 LEU A  98       3.142   9.832   7.518  1.00  0.00           C  
ATOM    877  CD2 LEU A  98       4.530  11.065   5.831  1.00  0.00           C  
ATOM    878  N   ILE A  99       8.057   7.011   6.849  1.00  0.00           N  
ATOM    879  CA  ILE A  99       9.218   6.559   7.608  1.00  0.00           C  
ATOM    880  C   ILE A  99      10.444   6.518   6.699  1.00  0.00           C  
ATOM    881  O   ILE A  99      11.580   6.588   7.175  1.00  0.00           O  
ATOM    882  CB  ILE A  99       8.974   5.171   8.242  1.00  0.00           C  
ATOM    883  CG1 ILE A  99       7.949   5.276   9.378  1.00  0.00           C  
ATOM    884  CG2 ILE A  99      10.288   4.567   8.744  1.00  0.00           C  
ATOM    885  CD1 ILE A  99       7.439   3.931   9.876  1.00  0.00           C  
ATOM    886  N   SER A 100      10.279   6.416   5.416  1.00  0.00           N  
ATOM    887  CA  SER A 100      11.411   6.219   4.516  1.00  0.00           C  
ATOM    888  C   SER A 100      12.417   7.360   4.636  1.00  0.00           C  
ATOM    889  O   SER A 100      13.628   7.129   4.638  1.00  0.00           O  
ATOM    890  CB  SER A 100      10.932   6.101   3.069  1.00  0.00           C  
ATOM    891  OG  SER A 100      10.275   7.288   2.657  1.00  0.00           O  
ATOM    892  N   ARG A 101      11.999   8.545   4.877  1.00  0.00           N  
ATOM    893  CA  ARG A 101      12.896   9.696   4.918  1.00  0.00           C  
ATOM    894  C   ARG A 101      13.649   9.755   6.242  1.00  0.00           C  
ATOM    895  O   ARG A 101      14.875   9.878   6.260  1.00  0.00           O  
ATOM    896  CB  ARG A 101      12.116  10.994   4.700  1.00  0.00           C  
ATOM    897  CG  ARG A 101      11.568  11.154   3.290  1.00  0.00           C  
ATOM    898  CD  ARG A 101      10.962  12.533   3.074  1.00  0.00           C  
ATOM    899  NE  ARG A 101      10.464  12.695   1.711  1.00  0.00           N  
ATOM    900  CZ  ARG A 101       9.813  13.766   1.263  1.00  0.00           C  
ATOM    901  NH1 ARG A 101       9.569  14.794   2.067  1.00  0.00           N1+
ATOM    902  NH2 ARG A 101       9.404  13.808   0.005  1.00  0.00           N  
ATOM    903  N   PRO A 102      12.994   9.589   7.328  1.00  0.00           N  
ATOM    904  CA  PRO A 102      13.739   9.509   8.588  1.00  0.00           C  
ATOM    905  C   PRO A 102      14.735   8.352   8.611  1.00  0.00           C  
ATOM    906  O   PRO A 102      15.808   8.469   9.211  1.00  0.00           O  
ATOM    907  CB  PRO A 102      12.641   9.305   9.634  1.00  0.00           C  
ATOM    908  CG  PRO A 102      11.422   9.932   9.037  1.00  0.00           C  
ATOM    909  CD  PRO A 102      11.446   9.701   7.552  1.00  0.00           C  
ATOM    910  N   GLN A 103      14.361   7.262   7.983  1.00  0.00           N  
ATOM    911  CA  GLN A 103      15.263   6.120   7.884  1.00  0.00           C  
ATOM    912  C   GLN A 103      16.540   6.490   7.136  1.00  0.00           C  
ATOM    913  O   GLN A 103      17.640   6.117   7.552  1.00  0.00           O  
ATOM    914  CB  GLN A 103      14.570   4.947   7.190  1.00  0.00           C  
ATOM    915  CG  GLN A 103      15.353   3.643   7.257  1.00  0.00           C  
ATOM    916  CD  GLN A 103      14.573   2.460   6.715  1.00  0.00           C  
ATOM    917  NE2 GLN A 103      15.250   1.331   6.542  1.00  0.00           N  
ATOM    918  OE1 GLN A 103      13.370   2.561   6.453  1.00  0.00           O  
ATOM    919  N   ASP A 104      16.381   7.147   5.988  1.00  0.00           N  
ATOM    920  CA  ASP A 104      17.540   7.604   5.226  1.00  0.00           C  
ATOM    921  C   ASP A 104      18.376   8.591   6.039  1.00  0.00           C  
ATOM    922  O   ASP A 104      19.607   8.564   5.982  1.00  0.00           O  
ATOM    923  CB  ASP A 104      17.099   8.247   3.910  1.00  0.00           C  
ATOM    924  CG  ASP A 104      16.563   7.239   2.909  1.00  0.00           C  
ATOM    925  OD1 ASP A 104      16.922   6.044   2.994  1.00  0.00           O  
ATOM    926  OD2 ASP A 104      15.777   7.644   2.025  1.00  0.00           O1-
ATOM    927  N   TYR A 105      17.692   9.414   6.691  1.00  0.00           N  
ATOM    928  CA  TYR A 105      18.347  10.380   7.565  1.00  0.00           C  
ATOM    929  C   TYR A 105      19.177   9.676   8.632  1.00  0.00           C  
ATOM    930  O   TYR A 105      20.330  10.043   8.873  1.00  0.00           O  
ATOM    931  CB  TYR A 105      17.313  11.295   8.228  1.00  0.00           C  
ATOM    932  CG  TYR A 105      17.849  12.059   9.414  1.00  0.00           C  
ATOM    933  CD1 TYR A 105      17.602  11.627  10.715  1.00  0.00           C  
ATOM    934  CD2 TYR A 105      18.602  13.215   9.236  1.00  0.00           C  
ATOM    935  CE1 TYR A 105      18.093  12.329  11.811  1.00  0.00           C  
ATOM    936  CE2 TYR A 105      19.098  13.925  10.324  1.00  0.00           C  
ATOM    937  CZ  TYR A 105      18.839  13.474  11.606  1.00  0.00           C  
ATOM    938  OH  TYR A 105      19.327  14.174  12.688  1.00  0.00           O  
ATOM    939  N   TRP A 106      18.500   8.743   9.305  1.00  0.00           N  
ATOM    940  CA  TRP A 106      19.183   7.986  10.349  1.00  0.00           C  
ATOM    941  C   TRP A 106      20.455   7.340   9.811  1.00  0.00           C  
ATOM    942  O   TRP A 106      21.511   7.410  10.445  1.00  0.00           O  
ATOM    943  CB  TRP A 106      18.257   6.912  10.928  1.00  0.00           C  
ATOM    944  CG  TRP A 106      18.869   6.115  12.041  1.00  0.00           C  
ATOM    945  CD1 TRP A 106      19.325   4.828  11.978  1.00  0.00           C  
ATOM    946  CD2 TRP A 106      19.089   6.553  13.386  1.00  0.00           C  
ATOM    947  CE2 TRP A 106      19.682   5.479  14.084  1.00  0.00           C  
ATOM    948  CE3 TRP A 106      18.840   7.752  14.068  1.00  0.00           C  
ATOM    949  NE1 TRP A 106      19.816   4.439  13.203  1.00  0.00           N  
ATOM    950  CZ2 TRP A 106      20.032   5.568  15.433  1.00  0.00           C  
ATOM    951  CZ3 TRP A 106      19.189   7.838  15.411  1.00  0.00           C  
ATOM    952  CH2 TRP A 106      19.779   6.751  16.077  1.00  0.00           C  
ATOM    953  N   ALA A 107      20.392   6.854   8.704  1.00  0.00           N  
ATOM    954  CA  ALA A 107      21.555   6.224   8.083  1.00  0.00           C  
ATOM    955  C   ALA A 107      22.648   7.251   7.801  1.00  0.00           C  
ATOM    956  O   ALA A 107      23.831   6.986   8.029  1.00  0.00           O  
ATOM    957  CB  ALA A 107      21.151   5.514   6.794  1.00  0.00           C  
ATOM    958  N   ASP A 108      22.227   8.458   7.395  1.00  0.00           N  
ATOM    959  CA  ASP A 108      23.164   9.532   7.078  1.00  0.00           C  
ATOM    960  C   ASP A 108      23.841  10.061   8.341  1.00  0.00           C  
ATOM    961  O   ASP A 108      25.004  10.468   8.304  1.00  0.00           O  
ATOM    962  CB  ASP A 108      22.448  10.670   6.350  1.00  0.00           C  
ATOM    963  CG  ASP A 108      22.076  10.319   4.920  1.00  0.00           C  
ATOM    964  OD1 ASP A 108      22.656   9.366   4.356  1.00  0.00           O  
ATOM    965  OD2 ASP A 108      21.197  11.001   4.352  1.00  0.00           O1-
ATOM    966  N   CYS A 109      23.216   9.961   9.413  1.00  0.00           N  
ATOM    967  CA  CYS A 109      23.750  10.469  10.672  1.00  0.00           C  
ATOM    968  C   CYS A 109      24.950   9.647  11.125  1.00  0.00           C  
ATOM    969  O   CYS A 109      25.932  10.198  11.627  1.00  0.00           O  
ATOM    970  CB  CYS A 109      22.672  10.455  11.755  1.00  0.00           C  
ATOM    971  SG  CYS A 109      21.428  11.750  11.561  1.00  0.00           S  
ATOM    972  N   PHE A 110      24.986   8.441  10.623  1.00  0.00           N  
ATOM    973  CA  PHE A 110      26.007   7.551  11.161  1.00  0.00           C  
ATOM    974  C   PHE A 110      26.955   7.088  10.062  1.00  0.00           C  
ATOM    975  O   PHE A 110      27.837   6.260  10.304  1.00  0.00           O  
ATOM    976  CB  PHE A 110      25.361   6.341  11.842  1.00  0.00           C  
ATOM    977  CG  PHE A 110      24.533   6.693  13.049  1.00  0.00           C  
ATOM    978  CD1 PHE A 110      25.128   6.852  14.295  1.00  0.00           C  
ATOM    979  CD2 PHE A 110      23.160   6.865  12.936  1.00  0.00           C  
ATOM    980  CE1 PHE A 110      24.364   7.178  15.413  1.00  0.00           C  
ATOM    981  CE2 PHE A 110      22.390   7.191  14.049  1.00  0.00           C  
ATOM    982  CZ  PHE A 110      22.994   7.346  15.287  1.00  0.00           C  
ATOM    983  N   ALA A 111      26.664   7.573   8.884  1.00  0.00           N  
ATOM    984  CA  ALA A 111      27.601   7.321   7.793  1.00  0.00           C  
ATOM    985  C   ALA A 111      28.805   8.255   7.878  1.00  0.00           C  
ATOM    986  O   ALA A 111      29.947   7.823   7.697  1.00  0.00           O  
ATOM    987  CB  ALA A 111      26.903   7.480   6.444  1.00  0.00           C  
TER   
END
