# Supplementary material for: Scaffolding protein functional sites using deep learning
Source: Science. Author manuscript; Available in PMC 2022 Oct 31. (PMC9621694; doi:10.1126/science.abn2100)
Supplement: Data S1 [file NIHMS1830590-supplement-Data_S1.zip › rsvf-ii_29_RF.pdb]

ATOM      1  N   ALA A   1      28.843  26.940  22.846  1.00  0.00           N  
ATOM      2  CA  ALA A   1      28.745  27.173  21.410  1.00  0.00           C  
ATOM      3  C   ALA A   1      27.351  27.632  21.020  1.00  0.00           C  
ATOM      4  O   ALA A   1      26.363  26.906  21.188  1.00  0.00           O  
ATOM      5  CB  ALA A   1      29.093  25.919  20.631  1.00  0.00           C  
ATOM      6 1H   ALA A   1      29.683  26.416  23.045  1.00  0.00           H  
ATOM      7 2H   ALA A   1      28.881  27.826  23.326  1.00  0.00           H  
ATOM      8 3H   ALA A   1      28.039  26.420  23.163  1.00  0.00           H  
ATOM      9  HA  ALA A   1      29.450  27.963  21.148  1.00  0.00           H  
ATOM     10 1HB  ALA A   1      29.036  26.126  19.562  1.00  0.00           H  
ATOM     11 2HB  ALA A   1      30.103  25.601  20.886  1.00  0.00           H  
ATOM     12 3HB  ALA A   1      28.392  25.132  20.884  1.00  0.00           H  
ATOM     13  N   ALA A   2      27.287  28.803  20.394  1.00  0.00           N  
ATOM     14  CA  ALA A   2      26.015  29.365  19.944  1.00  0.00           C  
ATOM     15  C   ALA A   2      25.299  28.414  18.998  1.00  0.00           C  
ATOM     16  O   ALA A   2      24.073  28.362  18.984  1.00  0.00           O  
ATOM     17  CB  ALA A   2      26.239  30.694  19.256  1.00  0.00           C  
ATOM     18  H   ALA A   2      28.129  29.347  20.252  1.00  0.00           H  
ATOM     19  HA  ALA A   2      25.381  29.515  20.818  1.00  0.00           H  
ATOM     20 1HB  ALA A   2      25.279  31.108  18.948  1.00  0.00           H  
ATOM     21 2HB  ALA A   2      26.729  31.385  19.942  1.00  0.00           H  
ATOM     22 3HB  ALA A   2      26.868  30.549  18.377  1.00  0.00           H  
ATOM     23  N   TYR A   3      26.064  27.653  18.219  1.00  0.00           N  
ATOM     24  CA  TYR A   3      25.495  26.716  17.265  1.00  0.00           C  
ATOM     25  C   TYR A   3      24.650  25.655  17.955  1.00  0.00           C  
ATOM     26  O   TYR A   3      23.634  25.208  17.415  1.00  0.00           O  
ATOM     27  CB  TYR A   3      26.597  26.024  16.474  1.00  0.00           C  
ATOM     28  CG  TYR A   3      27.270  26.891  15.465  1.00  0.00           C  
ATOM     29  CD1 TYR A   3      28.644  27.018  15.473  1.00  0.00           C  
ATOM     30  CD2 TYR A   3      26.514  27.573  14.529  1.00  0.00           C  
ATOM     31  CE1 TYR A   3      29.266  27.818  14.534  1.00  0.00           C  
ATOM     32  CE2 TYR A   3      27.131  28.370  13.592  1.00  0.00           C  
ATOM     33  CZ  TYR A   3      28.503  28.493  13.588  1.00  0.00           C  
ATOM     34  OH  TYR A   3      29.121  29.287  12.649  1.00  0.00           O  
ATOM     35  H   TYR A   3      27.066  27.741  18.284  1.00  0.00           H  
ATOM     36  HA  TYR A   3      24.851  27.266  16.578  1.00  0.00           H  
ATOM     37 1HB  TYR A   3      27.355  25.655  17.164  1.00  0.00           H  
ATOM     38 2HB  TYR A   3      26.187  25.162  15.963  1.00  0.00           H  
ATOM     39  HD1 TYR A   3      29.237  26.485  16.215  1.00  0.00           H  
ATOM     40  HD2 TYR A   3      25.427  27.475  14.530  1.00  0.00           H  
ATOM     41  HE1 TYR A   3      30.352  27.915  14.535  1.00  0.00           H  
ATOM     42  HE2 TYR A   3      26.530  28.901  12.852  1.00  0.00           H  
ATOM     43  HH  TYR A   3      30.073  29.246  12.775  1.00  0.00           H  
ATOM     44  N   LYS A   4      25.078  25.206  19.135  1.00  0.00           N  
ATOM     45  CA  LYS A   4      24.324  24.183  19.837  1.00  0.00           C  
ATOM     46  C   LYS A   4      23.023  24.782  20.326  1.00  0.00           C  
ATOM     47  O   LYS A   4      21.967  24.146  20.277  1.00  0.00           O  
ATOM     48  CB  LYS A   4      25.124  23.616  21.000  1.00  0.00           C  
ATOM     49  CG  LYS A   4      26.284  22.776  20.558  1.00  0.00           C  
ATOM     50  CD  LYS A   4      27.168  22.360  21.718  1.00  0.00           C  
ATOM     51  CE  LYS A   4      26.523  21.290  22.585  1.00  0.00           C  
ATOM     52  NZ  LYS A   4      27.448  20.844  23.661  1.00  0.00           N1+
ATOM     53  H   LYS A   4      25.882  25.626  19.587  1.00  0.00           H  
ATOM     54  HA  LYS A   4      24.090  23.375  19.143  1.00  0.00           H  
ATOM     55 1HB  LYS A   4      25.506  24.435  21.609  1.00  0.00           H  
ATOM     56 2HB  LYS A   4      24.477  23.009  21.629  1.00  0.00           H  
ATOM     57 1HG  LYS A   4      25.888  21.899  20.076  1.00  0.00           H  
ATOM     58 2HG  LYS A   4      26.880  23.327  19.832  1.00  0.00           H  
ATOM     59 1HD  LYS A   4      28.113  21.965  21.327  1.00  0.00           H  
ATOM     60 2HD  LYS A   4      27.386  23.226  22.337  1.00  0.00           H  
ATOM     61 1HE  LYS A   4      25.613  21.682  23.035  1.00  0.00           H  
ATOM     62 2HE  LYS A   4      26.272  20.431  21.962  1.00  0.00           H  
ATOM     63 1HZ  LYS A   4      27.018  20.127  24.218  1.00  0.00           H  
ATOM     64 2HZ  LYS A   4      28.307  20.469  23.219  1.00  0.00           H  
ATOM     65 3HZ  LYS A   4      27.696  21.620  24.250  1.00  0.00           H  
ATOM     66  N   LYS A   5      23.095  26.038  20.775  1.00  0.00           N  
ATOM     67  CA  LYS A   5      21.899  26.708  21.269  1.00  0.00           C  
ATOM     68  C   LYS A   5      20.908  26.940  20.130  1.00  0.00           C  
ATOM     69  O   LYS A   5      19.697  26.760  20.300  1.00  0.00           O  
ATOM     70  CB  LYS A   5      22.261  28.039  21.924  1.00  0.00           C  
ATOM     71  CG  LYS A   5      23.016  27.908  23.241  1.00  0.00           C  
ATOM     72  CD  LYS A   5      23.345  29.276  23.833  1.00  0.00           C  
ATOM     73  CE  LYS A   5      24.107  29.145  25.144  1.00  0.00           C  
ATOM     74  NZ  LYS A   5      24.461  30.474  25.718  1.00  0.00           N1+
ATOM     75  H   LYS A   5      24.002  26.509  20.789  1.00  0.00           H  
ATOM     76  HA  LYS A   5      21.422  26.067  22.010  1.00  0.00           H  
ATOM     77 1HB  LYS A   5      22.877  28.623  21.243  1.00  0.00           H  
ATOM     78 2HB  LYS A   5      21.352  28.609  22.110  1.00  0.00           H  
ATOM     79 1HG  LYS A   5      22.416  27.341  23.951  1.00  0.00           H  
ATOM     80 2HG  LYS A   5      23.947  27.366  23.058  1.00  0.00           H  
ATOM     81 1HD  LYS A   5      23.952  29.842  23.124  1.00  0.00           H  
ATOM     82 2HD  LYS A   5      22.422  29.827  24.014  1.00  0.00           H  
ATOM     83 1HE  LYS A   5      23.491  28.603  25.861  1.00  0.00           H  
ATOM     84 2HE  LYS A   5      25.022  28.581  24.967  1.00  0.00           H  
ATOM     85 1HZ  LYS A   5      24.963  30.343  26.584  1.00  0.00           H  
ATOM     86 2HZ  LYS A   5      25.041  30.981  25.065  1.00  0.00           H  
ATOM     87 3HZ  LYS A   5      23.616  31.000  25.896  1.00  0.00           H  
ATOM     88  N   GLU A   6      21.424  27.316  18.954  1.00  0.00           N  
ATOM     89  CA  GLU A   6      20.571  27.542  17.794  1.00  0.00           C  
ATOM     90  C   GLU A   6      19.913  26.239  17.363  1.00  0.00           C  
ATOM     91  O   GLU A   6      18.698  26.192  17.141  1.00  0.00           O  
ATOM     92  CB  GLU A   6      21.364  28.155  16.633  1.00  0.00           C  
ATOM     93  CG  GLU A   6      20.509  28.468  15.405  1.00  0.00           C  
ATOM     94  CD  GLU A   6      21.254  29.157  14.265  1.00  0.00           C  
ATOM     95  OE1 GLU A   6      22.430  29.392  14.379  1.00  0.00           O  
ATOM     96  OE2 GLU A   6      20.619  29.447  13.273  1.00  0.00           O1-
ATOM     97  H   GLU A   6      22.429  27.474  18.879  1.00  0.00           H  
ATOM     98  HA  GLU A   6      19.784  28.240  18.077  1.00  0.00           H  
ATOM     99 1HB  GLU A   6      21.845  29.075  16.966  1.00  0.00           H  
ATOM    100 2HB  GLU A   6      22.156  27.465  16.332  1.00  0.00           H  
ATOM    101 1HG  GLU A   6      20.104  27.526  15.035  1.00  0.00           H  
ATOM    102 2HG  GLU A   6      19.670  29.092  15.714  1.00  0.00           H  
ATOM    103  N   TYR A   7      20.708  25.164  17.271  1.00  0.00           N  
ATOM    104  CA  TYR A   7      20.178  23.860  16.900  1.00  0.00           C  
ATOM    105  C   TYR A   7      19.080  23.426  17.834  1.00  0.00           C  
ATOM    106  O   TYR A   7      17.999  23.055  17.390  1.00  0.00           O  
ATOM    107  CB  TYR A   7      21.263  22.789  16.938  1.00  0.00           C  
ATOM    108  CG  TYR A   7      20.732  21.361  16.744  1.00  0.00           C  
ATOM    109  CD1 TYR A   7      20.472  20.850  15.483  1.00  0.00           C  
ATOM    110  CD2 TYR A   7      20.508  20.561  17.867  1.00  0.00           C  
ATOM    111  CE1 TYR A   7      20.006  19.550  15.349  1.00  0.00           C  
ATOM    112  CE2 TYR A   7      20.037  19.274  17.725  1.00  0.00           C  
ATOM    113  CZ  TYR A   7      19.792  18.771  16.469  1.00  0.00           C  
ATOM    114  OH  TYR A   7      19.339  17.486  16.317  1.00  0.00           O  
ATOM    115  H   TYR A   7      21.708  25.253  17.455  1.00  0.00           H  
ATOM    116  HA  TYR A   7      19.766  23.930  15.898  1.00  0.00           H  
ATOM    117 1HB  TYR A   7      21.999  22.991  16.160  1.00  0.00           H  
ATOM    118 2HB  TYR A   7      21.785  22.834  17.894  1.00  0.00           H  
ATOM    119  HD1 TYR A   7      20.648  21.460  14.598  1.00  0.00           H  
ATOM    120  HD2 TYR A   7      20.709  20.957  18.863  1.00  0.00           H  
ATOM    121  HE1 TYR A   7      19.816  19.139  14.359  1.00  0.00           H  
ATOM    122  HE2 TYR A   7      19.867  18.657  18.607  1.00  0.00           H  
ATOM    123  HH  TYR A   7      19.169  17.316  15.385  1.00  0.00           H  
ATOM    124  N   TYR A   8      19.368  23.470  19.135  1.00  0.00           N  
ATOM    125  CA  TYR A   8      18.448  23.043  20.174  1.00  0.00           C  
ATOM    126  C   TYR A   8      17.143  23.819  20.106  1.00  0.00           C  
ATOM    127  O   TYR A   8      16.058  23.233  20.138  1.00  0.00           O  
ATOM    128  CB  TYR A   8      19.124  23.194  21.530  1.00  0.00           C  
ATOM    129  CG  TYR A   8      18.313  22.776  22.729  1.00  0.00           C  
ATOM    130  CD1 TYR A   8      18.198  21.427  23.034  1.00  0.00           C  
ATOM    131  CD2 TYR A   8      17.722  23.728  23.545  1.00  0.00           C  
ATOM    132  CE1 TYR A   8      17.492  21.029  24.153  1.00  0.00           C  
ATOM    133  CE2 TYR A   8      17.017  23.331  24.669  1.00  0.00           C  
ATOM    134  CZ  TYR A   8      16.904  21.985  24.976  1.00  0.00           C  
ATOM    135  OH  TYR A   8      16.211  21.586  26.102  1.00  0.00           O  
ATOM    136  H   TYR A   8      20.286  23.802  19.429  1.00  0.00           H  
ATOM    137  HA  TYR A   8      18.222  21.990  20.018  1.00  0.00           H  
ATOM    138 1HB  TYR A   8      20.049  22.613  21.529  1.00  0.00           H  
ATOM    139 2HB  TYR A   8      19.411  24.238  21.665  1.00  0.00           H  
ATOM    140  HD1 TYR A   8      18.669  20.683  22.393  1.00  0.00           H  
ATOM    141  HD2 TYR A   8      17.821  24.788  23.303  1.00  0.00           H  
ATOM    142  HE1 TYR A   8      17.406  19.969  24.394  1.00  0.00           H  
ATOM    143  HE2 TYR A   8      16.556  24.079  25.315  1.00  0.00           H  
ATOM    144  HH  TYR A   8      16.206  20.625  26.150  1.00  0.00           H  
ATOM    145  N   LYS A   9      17.227  25.147  20.012  1.00  0.00           N  
ATOM    146  CA  LYS A   9      16.017  25.944  19.921  1.00  0.00           C  
ATOM    147  C   LYS A   9      15.201  25.537  18.693  1.00  0.00           C  
ATOM    148  O   LYS A   9      14.013  25.226  18.818  1.00  0.00           O  
ATOM    149  CB  LYS A   9      16.367  27.431  19.869  1.00  0.00           C  
ATOM    150  CG  LYS A   9      15.166  28.386  19.817  1.00  0.00           C  
ATOM    151  CD  LYS A   9      15.633  29.847  19.820  1.00  0.00           C  
ATOM    152  CE  LYS A   9      14.459  30.823  19.920  1.00  0.00           C  
ATOM    153  NZ  LYS A   9      13.618  30.816  18.699  1.00  0.00           N1+
ATOM    154  H   LYS A   9      18.135  25.615  20.001  1.00  0.00           H  
ATOM    155  HA  LYS A   9      15.412  25.755  20.806  1.00  0.00           H  
ATOM    156 1HB  LYS A   9      16.970  27.687  20.742  1.00  0.00           H  
ATOM    157 2HB  LYS A   9      16.987  27.617  18.988  1.00  0.00           H  
ATOM    158 1HG  LYS A   9      14.587  28.199  18.906  1.00  0.00           H  
ATOM    159 2HG  LYS A   9      14.519  28.215  20.675  1.00  0.00           H  
ATOM    160 1HD  LYS A   9      16.304  30.011  20.665  1.00  0.00           H  
ATOM    161 2HD  LYS A   9      16.184  30.047  18.901  1.00  0.00           H  
ATOM    162 1HE  LYS A   9      13.841  30.549  20.774  1.00  0.00           H  
ATOM    163 2HE  LYS A   9      14.846  31.829  20.072  1.00  0.00           H  
ATOM    164 1HZ  LYS A   9      12.852  31.459  18.798  1.00  0.00           H  
ATOM    165 2HZ  LYS A   9      14.161  31.072  17.895  1.00  0.00           H  
ATOM    166 3HZ  LYS A   9      13.227  29.874  18.552  1.00  0.00           H  
ATOM    167  N   LYS A  10      15.842  25.471  17.513  1.00  0.00           N  
ATOM    168  CA  LYS A  10      15.113  25.102  16.300  1.00  0.00           C  
ATOM    169  C   LYS A  10      14.543  23.702  16.408  1.00  0.00           C  
ATOM    170  O   LYS A  10      13.409  23.443  16.007  1.00  0.00           O  
ATOM    171  CB  LYS A  10      16.026  25.150  15.075  1.00  0.00           C  
ATOM    172  CG  LYS A  10      16.441  26.533  14.600  1.00  0.00           C  
ATOM    173  CD  LYS A  10      17.376  26.415  13.394  1.00  0.00           C  
ATOM    174  CE  LYS A  10      17.789  27.769  12.838  1.00  0.00           C  
ATOM    175  NZ  LYS A  10      18.763  27.625  11.701  1.00  0.00           N1+
ATOM    176  H   LYS A  10      16.837  25.700  17.450  1.00  0.00           H  
ATOM    177  HA  LYS A  10      14.284  25.797  16.164  1.00  0.00           H  
ATOM    178 1HB  LYS A  10      16.942  24.598  15.302  1.00  0.00           H  
ATOM    179 2HB  LYS A  10      15.539  24.641  14.244  1.00  0.00           H  
ATOM    180 1HG  LYS A  10      15.559  27.111  14.326  1.00  0.00           H  
ATOM    181 2HG  LYS A  10      16.962  27.049  15.407  1.00  0.00           H  
ATOM    182 1HD  LYS A  10      18.282  25.879  13.696  1.00  0.00           H  
ATOM    183 2HD  LYS A  10      16.888  25.846  12.607  1.00  0.00           H  
ATOM    184 1HE  LYS A  10      16.907  28.293  12.480  1.00  0.00           H  
ATOM    185 2HE  LYS A  10      18.246  28.354  13.624  1.00  0.00           H  
ATOM    186 1HZ  LYS A  10      19.025  28.536  11.349  1.00  0.00           H  
ATOM    187 2HZ  LYS A  10      19.610  27.140  12.020  1.00  0.00           H  
ATOM    188 3HZ  LYS A  10      18.341  27.088  10.956  1.00  0.00           H  
ATOM    189  N   TYR A  11      15.310  22.802  16.997  1.00  0.00           N  
ATOM    190  CA  TYR A  11      14.892  21.435  17.183  1.00  0.00           C  
ATOM    191  C   TYR A  11      13.599  21.383  17.964  1.00  0.00           C  
ATOM    192  O   TYR A  11      12.626  20.757  17.533  1.00  0.00           O  
ATOM    193  CB  TYR A  11      15.996  20.658  17.891  1.00  0.00           C  
ATOM    194  CG  TYR A  11      15.603  19.340  18.259  1.00  0.00           C  
ATOM    195  CD1 TYR A  11      15.598  18.355  17.331  1.00  0.00           C  
ATOM    196  CD2 TYR A  11      15.221  19.101  19.562  1.00  0.00           C  
ATOM    197  CE1 TYR A  11      15.196  17.130  17.697  1.00  0.00           C  
ATOM    198  CE2 TYR A  11      14.814  17.858  19.925  1.00  0.00           C  
ATOM    199  CZ  TYR A  11      14.803  16.874  18.985  1.00  0.00           C  
ATOM    200  OH  TYR A  11      14.374  15.635  19.303  1.00  0.00           O  
ATOM    201  H   TYR A  11      16.234  23.064  17.316  1.00  0.00           H  
ATOM    202  HA  TYR A  11      14.707  20.988  16.207  1.00  0.00           H  
ATOM    203 1HB  TYR A  11      16.876  20.591  17.254  1.00  0.00           H  
ATOM    204 2HB  TYR A  11      16.290  21.180  18.783  1.00  0.00           H  
ATOM    205  HD1 TYR A  11      15.903  18.560  16.306  1.00  0.00           H  
ATOM    206  HD2 TYR A  11      15.234  19.914  20.292  1.00  0.00           H  
ATOM    207  HE1 TYR A  11      15.180  16.367  16.991  1.00  0.00           H  
ATOM    208  HE2 TYR A  11      14.495  17.656  20.949  1.00  0.00           H  
ATOM    209  HH  TYR A  11      14.025  15.639  20.204  1.00  0.00           H  
ATOM    210  N   ASN A  12      13.573  22.061  19.109  1.00  0.00           N  
ATOM    211  CA  ASN A  12      12.380  22.065  19.930  1.00  0.00           C  
ATOM    212  C   ASN A  12      11.201  22.727  19.241  1.00  0.00           C  
ATOM    213  O   ASN A  12      10.081  22.220  19.312  1.00  0.00           O  
ATOM    214  CB  ASN A  12      12.669  22.733  21.251  1.00  0.00           C  
ATOM    215  CG  ASN A  12      13.449  21.861  22.166  1.00  0.00           C  
ATOM    216  ND2 ASN A  12      14.107  22.457  23.106  1.00  0.00           N  
ATOM    217  OD1 ASN A  12      13.433  20.630  22.027  1.00  0.00           O  
ATOM    218  H   ASN A  12      14.402  22.573  19.415  1.00  0.00           H  
ATOM    219  HA  ASN A  12      12.104  21.029  20.123  1.00  0.00           H  
ATOM    220 1HB  ASN A  12      13.241  23.650  21.068  1.00  0.00           H  
ATOM    221 2HB  ASN A  12      11.734  23.017  21.731  1.00  0.00           H  
ATOM    222 1HD2 ASN A  12      14.632  21.920  23.767  1.00  0.00           H  
ATOM    223 2HD2 ASN A  12      14.084  23.453  23.177  1.00  0.00           H  
ATOM    224  N   GLU A  13      11.429  23.822  18.513  1.00  0.00           N  
ATOM    225  CA  GLU A  13      10.294  24.455  17.855  1.00  0.00           C  
ATOM    226  C   GLU A  13       9.699  23.513  16.814  1.00  0.00           C  
ATOM    227  O   GLU A  13       8.477  23.357  16.715  1.00  0.00           O  
ATOM    228  CB  GLU A  13      10.717  25.768  17.181  1.00  0.00           C  
ATOM    229  CG  GLU A  13      11.078  26.906  18.147  1.00  0.00           C  
ATOM    230  CD  GLU A  13      11.563  28.160  17.443  1.00  0.00           C  
ATOM    231  OE1 GLU A  13      11.677  28.156  16.240  1.00  0.00           O  
ATOM    232  OE2 GLU A  13      11.843  29.131  18.127  1.00  0.00           O1-
ATOM    233  H   GLU A  13      12.367  24.226  18.456  1.00  0.00           H  
ATOM    234  HA  GLU A  13       9.530  24.668  18.605  1.00  0.00           H  
ATOM    235 1HB  GLU A  13      11.589  25.579  16.550  1.00  0.00           H  
ATOM    236 2HB  GLU A  13       9.914  26.117  16.535  1.00  0.00           H  
ATOM    237 1HG  GLU A  13      10.199  27.154  18.740  1.00  0.00           H  
ATOM    238 2HG  GLU A  13      11.849  26.557  18.827  1.00  0.00           H  
ATOM    239  N   LEU A  14      10.566  22.826  16.070  1.00  0.00           N  
ATOM    240  CA  LEU A  14      10.086  21.920  15.048  1.00  0.00           C  
ATOM    241  C   LEU A  14       9.362  20.728  15.683  1.00  0.00           C  
ATOM    242  O   LEU A  14       8.311  20.315  15.191  1.00  0.00           O  
ATOM    243  CB  LEU A  14      11.252  21.425  14.196  1.00  0.00           C  
ATOM    244  CG  LEU A  14      11.993  22.435  13.291  1.00  0.00           C  
ATOM    245  CD1 LEU A  14      13.201  21.753  12.706  1.00  0.00           C  
ATOM    246  CD2 LEU A  14      11.121  22.897  12.204  1.00  0.00           C  
ATOM    247  H   LEU A  14      11.569  22.971  16.191  1.00  0.00           H  
ATOM    248  HA  LEU A  14       9.382  22.453  14.413  1.00  0.00           H  
ATOM    249 1HB  LEU A  14      11.993  20.988  14.864  1.00  0.00           H  
ATOM    250 2HB  LEU A  14      10.874  20.674  13.532  1.00  0.00           H  
ATOM    251  HG  LEU A  14      12.313  23.282  13.878  1.00  0.00           H  
ATOM    252 1HD1 LEU A  14      13.754  22.446  12.071  1.00  0.00           H  
ATOM    253 2HD1 LEU A  14      13.834  21.405  13.512  1.00  0.00           H  
ATOM    254 3HD1 LEU A  14      12.863  20.916  12.117  1.00  0.00           H  
ATOM    255 1HD2 LEU A  14      11.664  23.598  11.577  1.00  0.00           H  
ATOM    256 2HD2 LEU A  14      10.817  22.038  11.609  1.00  0.00           H  
ATOM    257 3HD2 LEU A  14      10.254  23.395  12.622  1.00  0.00           H  
ATOM    258  N   GLN A  15       9.887  20.194  16.804  1.00  0.00           N  
ATOM    259  CA  GLN A  15       9.225  19.058  17.457  1.00  0.00           C  
ATOM    260  C   GLN A  15       7.866  19.453  18.010  1.00  0.00           C  
ATOM    261  O   GLN A  15       6.907  18.686  17.915  1.00  0.00           O  
ATOM    262  CB  GLN A  15      10.080  18.453  18.595  1.00  0.00           C  
ATOM    263  CG  GLN A  15      11.339  17.642  18.185  1.00  0.00           C  
ATOM    264  CD  GLN A  15      11.021  16.332  17.414  1.00  0.00           C  
ATOM    265  NE2 GLN A  15      11.906  15.345  17.517  1.00  0.00           N  
ATOM    266  OE1 GLN A  15       9.982  16.211  16.751  1.00  0.00           O  
ATOM    267  H   GLN A  15      10.764  20.555  17.183  1.00  0.00           H  
ATOM    268  HA  GLN A  15       9.060  18.283  16.713  1.00  0.00           H  
ATOM    269 1HB  GLN A  15      10.422  19.265  19.239  1.00  0.00           H  
ATOM    270 2HB  GLN A  15       9.454  17.803  19.203  1.00  0.00           H  
ATOM    271 1HG  GLN A  15      11.971  18.266  17.556  1.00  0.00           H  
ATOM    272 2HG  GLN A  15      11.878  17.377  19.091  1.00  0.00           H  
ATOM    273 1HE2 GLN A  15      11.739  14.481  17.036  1.00  0.00           H  
ATOM    274 2HE2 GLN A  15      12.741  15.457  18.080  1.00  0.00           H  
ATOM    275  N   GLN A  16       7.738  20.665  18.546  1.00  0.00           N  
ATOM    276  CA  GLN A  16       6.445  21.065  19.083  1.00  0.00           C  
ATOM    277  C   GLN A  16       5.424  21.147  17.960  1.00  0.00           C  
ATOM    278  O   GLN A  16       4.295  20.656  18.095  1.00  0.00           O  
ATOM    279  CB  GLN A  16       6.568  22.413  19.792  1.00  0.00           C  
ATOM    280  CG  GLN A  16       7.364  22.360  21.096  1.00  0.00           C  
ATOM    281  CD  GLN A  16       7.641  23.737  21.677  1.00  0.00           C  
ATOM    282  NE2 GLN A  16       8.053  23.767  22.940  1.00  0.00           N  
ATOM    283  OE1 GLN A  16       7.498  24.763  21.004  1.00  0.00           O  
ATOM    284  H   GLN A  16       8.542  21.290  18.622  1.00  0.00           H  
ATOM    285  HA  GLN A  16       6.113  20.311  19.797  1.00  0.00           H  
ATOM    286 1HB  GLN A  16       7.068  23.121  19.125  1.00  0.00           H  
ATOM    287 2HB  GLN A  16       5.577  22.807  20.005  1.00  0.00           H  
ATOM    288 1HG  GLN A  16       6.787  21.798  21.826  1.00  0.00           H  
ATOM    289 2HG  GLN A  16       8.308  21.860  20.921  1.00  0.00           H  
ATOM    290 1HE2 GLN A  16       8.256  24.643  23.380  1.00  0.00           H  
ATOM    291 2HE2 GLN A  16       8.162  22.916  23.451  1.00  0.00           H  
ATOM    292  N   GLU A  17       5.836  21.705  16.819  1.00  0.00           N  
ATOM    293  CA  GLU A  17       4.918  21.808  15.700  1.00  0.00           C  
ATOM    294  C   GLU A  17       4.590  20.423  15.139  1.00  0.00           C  
ATOM    295  O   GLU A  17       3.442  20.154  14.775  1.00  0.00           O  
ATOM    296  CB  GLU A  17       5.501  22.720  14.612  1.00  0.00           C  
ATOM    297  CG  GLU A  17       5.584  24.226  14.970  1.00  0.00           C  
ATOM    298  CD  GLU A  17       4.238  24.893  15.208  1.00  0.00           C  
ATOM    299  OE1 GLU A  17       3.372  24.761  14.379  1.00  0.00           O  
ATOM    300  OE2 GLU A  17       4.079  25.541  16.234  1.00  0.00           O1-
ATOM    301  H   GLU A  17       6.779  22.096  16.745  1.00  0.00           H  
ATOM    302  HA  GLU A  17       3.994  22.251  16.053  1.00  0.00           H  
ATOM    303 1HB  GLU A  17       6.520  22.404  14.399  1.00  0.00           H  
ATOM    304 2HB  GLU A  17       4.923  22.616  13.696  1.00  0.00           H  
ATOM    305 1HG  GLU A  17       6.188  24.332  15.872  1.00  0.00           H  
ATOM    306 2HG  GLU A  17       6.101  24.742  14.163  1.00  0.00           H  
ATOM    307  N   MET A  18       5.578  19.522  15.117  1.00  0.00           N  
ATOM    308  CA  MET A  18       5.353  18.193  14.571  1.00  0.00           C  
ATOM    309  C   MET A  18       4.361  17.436  15.431  1.00  0.00           C  
ATOM    310  O   MET A  18       3.471  16.761  14.906  1.00  0.00           O  
ATOM    311  CB  MET A  18       6.676  17.441  14.471  1.00  0.00           C  
ATOM    312  CG  MET A  18       6.627  16.154  13.693  1.00  0.00           C  
ATOM    313  SD  MET A  18       6.188  16.414  11.948  1.00  0.00           S  
ATOM    314  CE  MET A  18       7.690  16.896  11.133  1.00  0.00           C  
ATOM    315  H   MET A  18       6.514  19.782  15.427  1.00  0.00           H  
ATOM    316  HA  MET A  18       4.914  18.286  13.581  1.00  0.00           H  
ATOM    317 1HB  MET A  18       7.413  18.089  14.019  1.00  0.00           H  
ATOM    318 2HB  MET A  18       7.033  17.209  15.479  1.00  0.00           H  
ATOM    319 1HG  MET A  18       7.600  15.681  13.739  1.00  0.00           H  
ATOM    320 2HG  MET A  18       5.894  15.479  14.141  1.00  0.00           H  
ATOM    321 1HE  MET A  18       7.480  17.049  10.083  1.00  0.00           H  
ATOM    322 2HE  MET A  18       8.056  17.794  11.565  1.00  0.00           H  
ATOM    323 3HE  MET A  18       8.440  16.141  11.234  1.00  0.00           H  
ATOM    324  N   GLN A  19       4.462  17.590  16.758  1.00  0.00           N  
ATOM    325  CA  GLN A  19       3.516  16.920  17.635  1.00  0.00           C  
ATOM    326  C   GLN A  19       2.115  17.443  17.420  1.00  0.00           C  
ATOM    327  O   GLN A  19       1.167  16.662  17.347  1.00  0.00           O  
ATOM    328  CB  GLN A  19       3.856  17.121  19.109  1.00  0.00           C  
ATOM    329  CG  GLN A  19       5.045  16.408  19.594  1.00  0.00           C  
ATOM    330  CD  GLN A  19       5.300  16.710  21.055  1.00  0.00           C  
ATOM    331  NE2 GLN A  19       6.489  17.206  21.370  1.00  0.00           N  
ATOM    332  OE1 GLN A  19       4.412  16.498  21.902  1.00  0.00           O  
ATOM    333  H   GLN A  19       5.222  18.145  17.154  1.00  0.00           H  
ATOM    334  HA  GLN A  19       3.528  15.855  17.407  1.00  0.00           H  
ATOM    335 1HB  GLN A  19       4.026  18.187  19.287  1.00  0.00           H  
ATOM    336 2HB  GLN A  19       3.009  16.822  19.718  1.00  0.00           H  
ATOM    337 1HG  GLN A  19       4.870  15.342  19.481  1.00  0.00           H  
ATOM    338 2HG  GLN A  19       5.908  16.713  19.015  1.00  0.00           H  
ATOM    339 1HE2 GLN A  19       6.709  17.423  22.320  1.00  0.00           H  
ATOM    340 2HE2 GLN A  19       7.172  17.362  20.653  1.00  0.00           H  
ATOM    341  N   LYS A  20       1.969  18.762  17.262  1.00  0.00           N  
ATOM    342  CA  LYS A  20       0.636  19.302  17.056  1.00  0.00           C  
ATOM    343  C   LYS A  20       0.040  18.790  15.750  1.00  0.00           C  
ATOM    344  O   LYS A  20      -1.130  18.401  15.706  1.00  0.00           O  
ATOM    345  CB  LYS A  20       0.665  20.831  17.081  1.00  0.00           C  
ATOM    346  CG  LYS A  20       0.902  21.436  18.467  1.00  0.00           C  
ATOM    347  CD  LYS A  20       0.703  22.944  18.449  1.00  0.00           C  
ATOM    348  CE  LYS A  20       1.835  23.621  17.708  1.00  0.00           C  
ATOM    349  NZ  LYS A  20       1.730  25.107  17.732  1.00  0.00           N1+
ATOM    350  H   LYS A  20       2.778  19.388  17.327  1.00  0.00           H  
ATOM    351  HA  LYS A  20      -0.003  18.961  17.869  1.00  0.00           H  
ATOM    352 1HB  LYS A  20       1.465  21.186  16.422  1.00  0.00           H  
ATOM    353 2HB  LYS A  20      -0.275  21.220  16.695  1.00  0.00           H  
ATOM    354 1HG  LYS A  20       0.211  20.992  19.182  1.00  0.00           H  
ATOM    355 2HG  LYS A  20       1.919  21.217  18.787  1.00  0.00           H  
ATOM    356 1HD  LYS A  20      -0.240  23.186  17.957  1.00  0.00           H  
ATOM    357 2HD  LYS A  20       0.673  23.323  19.469  1.00  0.00           H  
ATOM    358 1HE  LYS A  20       2.782  23.328  18.162  1.00  0.00           H  
ATOM    359 2HE  LYS A  20       1.827  23.288  16.669  1.00  0.00           H  
ATOM    360 1HZ  LYS A  20       2.539  25.470  17.203  1.00  0.00           H  
ATOM    361 2HZ  LYS A  20       0.877  25.403  17.289  1.00  0.00           H  
ATOM    362 3HZ  LYS A  20       1.760  25.448  18.675  1.00  0.00           H  
ATOM    363  N   LEU A  21       0.851  18.723  14.696  1.00  0.00           N  
ATOM    364  CA  LEU A  21       0.336  18.233  13.428  1.00  0.00           C  
ATOM    365  C   LEU A  21      -0.069  16.770  13.529  1.00  0.00           C  
ATOM    366  O   LEU A  21      -1.134  16.387  13.045  1.00  0.00           O  
ATOM    367  CB  LEU A  21       1.400  18.393  12.349  1.00  0.00           C  
ATOM    368  CG  LEU A  21       1.726  19.835  11.917  1.00  0.00           C  
ATOM    369  CD1 LEU A  21       2.942  19.821  11.021  1.00  0.00           C  
ATOM    370  CD2 LEU A  21       0.532  20.416  11.172  1.00  0.00           C  
ATOM    371  H   LEU A  21       1.817  19.049  14.768  1.00  0.00           H  
ATOM    372  HA  LEU A  21      -0.539  18.821  13.159  1.00  0.00           H  
ATOM    373 1HB  LEU A  21       2.327  17.945  12.717  1.00  0.00           H  
ATOM    374 2HB  LEU A  21       1.083  17.846  11.463  1.00  0.00           H  
ATOM    375  HG  LEU A  21       1.948  20.441  12.793  1.00  0.00           H  
ATOM    376 1HD1 LEU A  21       3.187  20.834  10.708  1.00  0.00           H  
ATOM    377 2HD1 LEU A  21       3.786  19.389  11.557  1.00  0.00           H  
ATOM    378 3HD1 LEU A  21       2.704  19.229  10.165  1.00  0.00           H  
ATOM    379 1HD2 LEU A  21       0.755  21.434  10.855  1.00  0.00           H  
ATOM    380 2HD2 LEU A  21       0.315  19.805  10.291  1.00  0.00           H  
ATOM    381 3HD2 LEU A  21      -0.333  20.424  11.828  1.00  0.00           H  
ATOM    382  N   MET A  22       0.748  15.966  14.212  1.00  0.00           N  
ATOM    383  CA  MET A  22       0.478  14.546  14.391  1.00  0.00           C  
ATOM    384  C   MET A  22      -0.827  14.334  15.144  1.00  0.00           C  
ATOM    385  O   MET A  22      -1.667  13.518  14.745  1.00  0.00           O  
ATOM    386  CB  MET A  22       1.665  13.902  15.092  1.00  0.00           C  
ATOM    387  CG  MET A  22       1.588  12.425  15.358  1.00  0.00           C  
ATOM    388  SD  MET A  22       0.733  12.013  16.871  1.00  0.00           S  
ATOM    389  CE  MET A  22       1.959  12.609  18.046  1.00  0.00           C  
ATOM    390  H   MET A  22       1.616  16.345  14.598  1.00  0.00           H  
ATOM    391  HA  MET A  22       0.371  14.091  13.411  1.00  0.00           H  
ATOM    392 1HB  MET A  22       2.570  14.102  14.546  1.00  0.00           H  
ATOM    393 2HB  MET A  22       1.788  14.380  16.062  1.00  0.00           H  
ATOM    394 1HG  MET A  22       1.083  11.945  14.537  1.00  0.00           H  
ATOM    395 2HG  MET A  22       2.596  12.028  15.416  1.00  0.00           H  
ATOM    396 1HE  MET A  22       1.603  12.440  19.060  1.00  0.00           H  
ATOM    397 2HE  MET A  22       2.897  12.073  17.893  1.00  0.00           H  
ATOM    398 3HE  MET A  22       2.120  13.679  17.890  1.00  0.00           H  
ATOM    399  N   LYS A  23      -1.002  15.079  16.233  1.00  0.00           N  
ATOM    400  CA  LYS A  23      -2.200  14.968  17.044  1.00  0.00           C  
ATOM    401  C   LYS A  23      -3.430  15.382  16.239  1.00  0.00           C  
ATOM    402  O   LYS A  23      -4.502  14.795  16.378  1.00  0.00           O  
ATOM    403  CB  LYS A  23      -2.026  15.781  18.320  1.00  0.00           C  
ATOM    404  CG  LYS A  23      -0.995  15.145  19.273  1.00  0.00           C  
ATOM    405  CD  LYS A  23      -0.738  15.979  20.519  1.00  0.00           C  
ATOM    406  CE  LYS A  23       0.340  15.322  21.394  1.00  0.00           C  
ATOM    407  NZ  LYS A  23       0.656  16.131  22.614  1.00  0.00           N1+
ATOM    408  H   LYS A  23      -0.272  15.732  16.518  1.00  0.00           H  
ATOM    409  HA  LYS A  23      -2.324  13.922  17.325  1.00  0.00           H  
ATOM    410 1HB  LYS A  23      -1.680  16.787  18.063  1.00  0.00           H  
ATOM    411 2HB  LYS A  23      -2.977  15.872  18.839  1.00  0.00           H  
ATOM    412 1HG  LYS A  23      -1.353  14.162  19.576  1.00  0.00           H  
ATOM    413 2HG  LYS A  23      -0.057  15.007  18.742  1.00  0.00           H  
ATOM    414 1HD  LYS A  23      -0.394  16.972  20.219  1.00  0.00           H  
ATOM    415 2HD  LYS A  23      -1.657  16.082  21.092  1.00  0.00           H  
ATOM    416 1HE  LYS A  23      -0.006  14.338  21.703  1.00  0.00           H  
ATOM    417 2HE  LYS A  23       1.252  15.207  20.803  1.00  0.00           H  
ATOM    418 1HZ  LYS A  23       1.372  15.662  23.152  1.00  0.00           H  
ATOM    419 2HZ  LYS A  23       0.994  17.042  22.336  1.00  0.00           H  
ATOM    420 3HZ  LYS A  23      -0.174  16.238  23.177  1.00  0.00           H  
ATOM    421  N   LYS A  24      -3.282  16.364  15.346  1.00  0.00           N  
ATOM    422  CA  LYS A  24      -4.422  16.734  14.524  1.00  0.00           C  
ATOM    423  C   LYS A  24      -4.704  15.632  13.504  1.00  0.00           C  
ATOM    424  O   LYS A  24      -5.855  15.212  13.352  1.00  0.00           O  
ATOM    425  CB  LYS A  24      -4.183  18.076  13.839  1.00  0.00           C  
ATOM    426  CG  LYS A  24      -4.214  19.268  14.775  1.00  0.00           C  
ATOM    427  CD  LYS A  24      -5.618  19.509  15.299  1.00  0.00           C  
ATOM    428  CE  LYS A  24      -5.671  20.744  16.181  1.00  0.00           C  
ATOM    429  NZ  LYS A  24      -7.041  20.982  16.713  1.00  0.00           N1+
ATOM    430  H   LYS A  24      -2.400  16.871  15.265  1.00  0.00           H  
ATOM    431  HA  LYS A  24      -5.298  16.830  15.165  1.00  0.00           H  
ATOM    432 1HB  LYS A  24      -3.212  18.062  13.344  1.00  0.00           H  
ATOM    433 2HB  LYS A  24      -4.934  18.237  13.083  1.00  0.00           H  
ATOM    434 1HG  LYS A  24      -3.556  19.076  15.621  1.00  0.00           H  
ATOM    435 2HG  LYS A  24      -3.863  20.156  14.264  1.00  0.00           H  
ATOM    436 1HD  LYS A  24      -6.301  19.639  14.458  1.00  0.00           H  
ATOM    437 2HD  LYS A  24      -5.941  18.642  15.879  1.00  0.00           H  
ATOM    438 1HE  LYS A  24      -4.985  20.613  17.017  1.00  0.00           H  
ATOM    439 2HE  LYS A  24      -5.361  21.611  15.600  1.00  0.00           H  
ATOM    440 1HZ  LYS A  24      -7.038  21.808  17.294  1.00  0.00           H  
ATOM    441 2HZ  LYS A  24      -7.682  21.115  15.943  1.00  0.00           H  
ATOM    442 3HZ  LYS A  24      -7.335  20.185  17.261  1.00  0.00           H  
ATOM    443  N   LEU A  25      -3.660  15.028  12.932  1.00  0.00           N  
ATOM    444  CA  LEU A  25      -3.868  13.961  11.954  1.00  0.00           C  
ATOM    445  C   LEU A  25      -4.659  12.826  12.579  1.00  0.00           C  
ATOM    446  O   LEU A  25      -5.513  12.220  11.932  1.00  0.00           O  
ATOM    447  CB  LEU A  25      -2.515  13.439  11.425  1.00  0.00           C  
ATOM    448  CG  LEU A  25      -1.760  14.384  10.472  1.00  0.00           C  
ATOM    449  CD1 LEU A  25      -0.327  13.892  10.203  1.00  0.00           C  
ATOM    450  CD2 LEU A  25      -2.533  14.414   9.203  1.00  0.00           C  
ATOM    451  H   LEU A  25      -2.715  15.368  13.112  1.00  0.00           H  
ATOM    452  HA  LEU A  25      -4.438  14.363  11.118  1.00  0.00           H  
ATOM    453 1HB  LEU A  25      -1.866  13.237  12.270  1.00  0.00           H  
ATOM    454 2HB  LEU A  25      -2.687  12.503  10.897  1.00  0.00           H  
ATOM    455  HG  LEU A  25      -1.709  15.379  10.894  1.00  0.00           H  
ATOM    456 1HD1 LEU A  25       0.165  14.573   9.508  1.00  0.00           H  
ATOM    457 2HD1 LEU A  25       0.231  13.863  11.128  1.00  0.00           H  
ATOM    458 3HD1 LEU A  25      -0.359  12.912   9.779  1.00  0.00           H  
ATOM    459 1HD2 LEU A  25      -2.053  15.064   8.510  1.00  0.00           H  
ATOM    460 2HD2 LEU A  25      -2.589  13.417   8.775  1.00  0.00           H  
ATOM    461 3HD2 LEU A  25      -3.526  14.775   9.412  1.00  0.00           H  
ATOM    462  N   LYS A  26      -4.426  12.573  13.859  1.00  0.00           N  
ATOM    463  CA  LYS A  26      -5.142  11.520  14.557  1.00  0.00           C  
ATOM    464  C   LYS A  26      -6.658  11.717  14.692  1.00  0.00           C  
ATOM    465  O   LYS A  26      -7.369  10.724  14.879  1.00  0.00           O  
ATOM    466  CB  LYS A  26      -4.559  11.289  15.947  1.00  0.00           C  
ATOM    467  CG  LYS A  26      -3.221  10.660  15.898  1.00  0.00           C  
ATOM    468  CD  LYS A  26      -2.630  10.374  17.243  1.00  0.00           C  
ATOM    469  CE  LYS A  26      -3.315   9.177  17.886  1.00  0.00           C  
ATOM    470  NZ  LYS A  26      -2.529   8.647  19.010  1.00  0.00           N1+
ATOM    471  H   LYS A  26      -3.693  13.097  14.341  1.00  0.00           H  
ATOM    472  HA  LYS A  26      -4.992  10.612  13.993  1.00  0.00           H  
ATOM    473 1HB  LYS A  26      -4.474  12.239  16.475  1.00  0.00           H  
ATOM    474 2HB  LYS A  26      -5.221  10.647  16.522  1.00  0.00           H  
ATOM    475 1HG  LYS A  26      -3.313   9.720  15.376  1.00  0.00           H  
ATOM    476 2HG  LYS A  26      -2.541  11.293  15.342  1.00  0.00           H  
ATOM    477 1HD  LYS A  26      -1.578  10.172  17.151  1.00  0.00           H  
ATOM    478 2HD  LYS A  26      -2.752  11.245  17.885  1.00  0.00           H  
ATOM    479 1HE  LYS A  26      -4.293   9.482  18.247  1.00  0.00           H  
ATOM    480 2HE  LYS A  26      -3.440   8.388  17.139  1.00  0.00           H  
ATOM    481 1HZ  LYS A  26      -2.995   7.851  19.412  1.00  0.00           H  
ATOM    482 2HZ  LYS A  26      -1.621   8.355  18.586  1.00  0.00           H  
ATOM    483 3HZ  LYS A  26      -2.388   9.351  19.713  1.00  0.00           H  
ATOM    484  N   THR A  27      -7.145  12.968  14.644  1.00  0.00           N  
ATOM    485  CA  THR A  27      -8.567  13.243  14.881  1.00  0.00           C  
ATOM    486  C   THR A  27      -9.339  13.771  13.657  1.00  0.00           C  
ATOM    487  O   THR A  27     -10.572  13.726  13.621  1.00  0.00           O  
ATOM    488  CB  THR A  27      -8.697  14.271  16.018  1.00  0.00           C  
ATOM    489  CG2 THR A  27      -7.966  13.751  17.254  1.00  0.00           C  
ATOM    490  OG1 THR A  27      -8.096  15.513  15.620  1.00  0.00           O  
ATOM    491  H   THR A  27      -6.520  13.742  14.430  1.00  0.00           H  
ATOM    492  HA  THR A  27      -9.042  12.315  15.195  1.00  0.00           H  
ATOM    493  HB  THR A  27      -9.746  14.433  16.255  1.00  0.00           H  
ATOM    494  HG1 THR A  27      -7.322  15.334  15.055  1.00  0.00           H  
ATOM    495 1HG2 THR A  27      -8.050  14.478  18.060  1.00  0.00           H  
ATOM    496 2HG2 THR A  27      -8.408  12.805  17.567  1.00  0.00           H  
ATOM    497 3HG2 THR A  27      -6.912  13.599  17.017  1.00  0.00           H  
ATOM    498  N   LEU A  28      -8.622  14.272  12.668  1.00  0.00           N  
ATOM    499  CA  LEU A  28      -9.206  14.865  11.467  1.00  0.00           C  
ATOM    500  C   LEU A  28      -9.831  13.861  10.483  1.00  0.00           C  
ATOM    501  O   LEU A  28      -9.455  12.689  10.471  1.00  0.00           O  
ATOM    502  CB  LEU A  28      -8.122  15.630  10.731  1.00  0.00           C  
ATOM    503  CG  LEU A  28      -7.548  16.864  11.380  1.00  0.00           C  
ATOM    504  CD1 LEU A  28      -6.340  17.262  10.592  1.00  0.00           C  
ATOM    505  CD2 LEU A  28      -8.556  17.964  11.381  1.00  0.00           C  
ATOM    506  H   LEU A  28      -7.608  14.293  12.772  1.00  0.00           H  
ATOM    507  HA  LEU A  28      -9.961  15.563  11.816  1.00  0.00           H  
ATOM    508 1HB  LEU A  28      -7.279  14.950  10.620  1.00  0.00           H  
ATOM    509 2HB  LEU A  28      -8.457  15.881   9.739  1.00  0.00           H  
ATOM    510  HG  LEU A  28      -7.284  16.674  12.385  1.00  0.00           H  
ATOM    511 1HD1 LEU A  28      -5.914  18.145  11.032  1.00  0.00           H  
ATOM    512 2HD1 LEU A  28      -5.606  16.461  10.609  1.00  0.00           H  
ATOM    513 3HD1 LEU A  28      -6.621  17.462   9.569  1.00  0.00           H  
ATOM    514 1HD2 LEU A  28      -8.119  18.853  11.838  1.00  0.00           H  
ATOM    515 2HD2 LEU A  28      -8.845  18.184  10.374  1.00  0.00           H  
ATOM    516 3HD2 LEU A  28      -9.432  17.652  11.950  1.00  0.00           H  
ATOM    517  N   PRO A  29     -10.818  14.294   9.661  1.00  0.00           N  
ATOM    518  CA  PRO A  29     -11.406  13.557   8.551  1.00  0.00           C  
ATOM    519  C   PRO A  29     -10.353  13.440   7.462  1.00  0.00           C  
ATOM    520  O   PRO A  29      -9.427  14.251   7.419  1.00  0.00           O  
ATOM    521  CB  PRO A  29     -12.616  14.411   8.155  1.00  0.00           C  
ATOM    522  CG  PRO A  29     -12.257  15.811   8.596  1.00  0.00           C  
ATOM    523  CD  PRO A  29     -11.441  15.625   9.870  1.00  0.00           C  
ATOM    524  HA  PRO A  29     -11.715  12.560   8.905  1.00  0.00           H  
ATOM    525 1HB  PRO A  29     -12.787  14.338   7.069  1.00  0.00           H  
ATOM    526 2HB  PRO A  29     -13.525  14.028   8.647  1.00  0.00           H  
ATOM    527 1HG  PRO A  29     -11.698  16.320   7.800  1.00  0.00           H  
ATOM    528 2HG  PRO A  29     -13.172  16.398   8.761  1.00  0.00           H  
ATOM    529 1HD  PRO A  29     -10.710  16.424   9.916  1.00  0.00           H  
ATOM    530 2HD  PRO A  29     -12.096  15.606  10.755  1.00  0.00           H  
ATOM    531  N   ALA A  30     -10.503  12.484   6.551  1.00  0.00           N  
ATOM    532  CA  ALA A  30      -9.487  12.269   5.515  1.00  0.00           C  
ATOM    533  C   ALA A  30      -9.149  13.502   4.668  1.00  0.00           C  
ATOM    534  O   ALA A  30      -7.985  13.713   4.328  1.00  0.00           O  
ATOM    535  CB  ALA A  30      -9.940  11.162   4.587  1.00  0.00           C  
ATOM    536  H   ALA A  30     -11.298  11.860   6.601  1.00  0.00           H  
ATOM    537  HA  ALA A  30      -8.577  11.951   6.016  1.00  0.00           H  
ATOM    538 1HB  ALA A  30      -9.159  10.967   3.852  1.00  0.00           H  
ATOM    539 2HB  ALA A  30     -10.131  10.258   5.163  1.00  0.00           H  
ATOM    540 3HB  ALA A  30     -10.851  11.467   4.074  1.00  0.00           H  
ATOM    541  N   GLU A  31     -10.128  14.341   4.338  1.00  0.00           N  
ATOM    542  CA  GLU A  31      -9.793  15.500   3.504  1.00  0.00           C  
ATOM    543  C   GLU A  31      -8.807  16.426   4.223  1.00  0.00           C  
ATOM    544  O   GLU A  31      -7.878  16.983   3.619  1.00  0.00           O  
ATOM    545  CB  GLU A  31     -11.065  16.273   3.148  1.00  0.00           C  
ATOM    546  CG  GLU A  31     -11.998  15.539   2.189  1.00  0.00           C  
ATOM    547  CD  GLU A  31     -13.284  16.289   1.914  1.00  0.00           C  
ATOM    548  OE1 GLU A  31     -13.518  17.289   2.550  1.00  0.00           O  
ATOM    549  OE2 GLU A  31     -14.030  15.856   1.064  1.00  0.00           O1-
ATOM    550  H   GLU A  31     -11.074  14.171   4.638  1.00  0.00           H  
ATOM    551  HA  GLU A  31      -9.325  15.144   2.587  1.00  0.00           H  
ATOM    552 1HB  GLU A  31     -11.623  16.493   4.060  1.00  0.00           H  
ATOM    553 2HB  GLU A  31     -10.793  17.226   2.695  1.00  0.00           H  
ATOM    554 1HG  GLU A  31     -11.475  15.380   1.245  1.00  0.00           H  
ATOM    555 2HG  GLU A  31     -12.233  14.563   2.609  1.00  0.00           H  
ATOM    556  N   LYS A  32      -9.009  16.582   5.525  1.00  0.00           N  
ATOM    557  CA  LYS A  32      -8.160  17.455   6.299  1.00  0.00           C  
ATOM    558  C   LYS A  32      -6.880  16.732   6.682  1.00  0.00           C  
ATOM    559  O   LYS A  32      -5.829  17.364   6.802  1.00  0.00           O  
ATOM    560  CB  LYS A  32      -8.901  18.003   7.503  1.00  0.00           C  
ATOM    561  CG  LYS A  32     -10.023  18.975   7.155  1.00  0.00           C  
ATOM    562  CD  LYS A  32     -10.710  19.525   8.405  1.00  0.00           C  
ATOM    563  CE  LYS A  32     -11.825  20.505   8.042  1.00  0.00           C  
ATOM    564  NZ  LYS A  32     -12.514  21.043   9.250  1.00  0.00           N1+
ATOM    565  H   LYS A  32      -9.763  16.078   5.976  1.00  0.00           H  
ATOM    566  HA  LYS A  32      -7.881  18.304   5.677  1.00  0.00           H  
ATOM    567 1HB  LYS A  32      -9.328  17.177   8.057  1.00  0.00           H  
ATOM    568 2HB  LYS A  32      -8.201  18.519   8.149  1.00  0.00           H  
ATOM    569 1HG  LYS A  32      -9.612  19.803   6.578  1.00  0.00           H  
ATOM    570 2HG  LYS A  32     -10.761  18.458   6.539  1.00  0.00           H  
ATOM    571 1HD  LYS A  32     -11.134  18.704   8.979  1.00  0.00           H  
ATOM    572 2HD  LYS A  32      -9.976  20.038   9.026  1.00  0.00           H  
ATOM    573 1HE  LYS A  32     -11.399  21.335   7.478  1.00  0.00           H  
ATOM    574 2HE  LYS A  32     -12.557  19.994   7.416  1.00  0.00           H  
ATOM    575 1HZ  LYS A  32     -13.242  21.685   8.966  1.00  0.00           H  
ATOM    576 2HZ  LYS A  32     -12.922  20.283   9.774  1.00  0.00           H  
ATOM    577 3HZ  LYS A  32     -11.846  21.530   9.831  1.00  0.00           H  
ATOM    578  N   LYS A  33      -6.928  15.398   6.816  1.00  0.00           N  
ATOM    579  CA  LYS A  33      -5.702  14.682   7.134  1.00  0.00           C  
ATOM    580  C   LYS A  33      -4.704  14.902   6.017  1.00  0.00           C  
ATOM    581  O   LYS A  33      -3.528  15.115   6.275  1.00  0.00           O  
ATOM    582  CB  LYS A  33      -5.911  13.171   7.317  1.00  0.00           C  
ATOM    583  CG  LYS A  33      -6.610  12.791   8.601  1.00  0.00           C  
ATOM    584  CD  LYS A  33      -6.923  11.289   8.709  1.00  0.00           C  
ATOM    585  CE  LYS A  33      -5.683  10.420   9.008  1.00  0.00           C  
ATOM    586  NZ  LYS A  33      -6.080   8.986   9.239  1.00  0.00           N1+
ATOM    587  H   LYS A  33      -7.813  14.901   6.734  1.00  0.00           H  
ATOM    588  HA  LYS A  33      -5.292  15.094   8.052  1.00  0.00           H  
ATOM    589 1HB  LYS A  33      -6.482  12.785   6.483  1.00  0.00           H  
ATOM    590 2HB  LYS A  33      -4.944  12.671   7.306  1.00  0.00           H  
ATOM    591 1HG  LYS A  33      -5.992  13.077   9.449  1.00  0.00           H  
ATOM    592 2HG  LYS A  33      -7.533  13.336   8.669  1.00  0.00           H  
ATOM    593 1HD  LYS A  33      -7.642  11.143   9.515  1.00  0.00           H  
ATOM    594 2HD  LYS A  33      -7.374  10.944   7.787  1.00  0.00           H  
ATOM    595 1HE  LYS A  33      -4.984  10.467   8.177  1.00  0.00           H  
ATOM    596 2HE  LYS A  33      -5.192  10.792   9.900  1.00  0.00           H  
ATOM    597 1HZ  LYS A  33      -5.258   8.385   9.471  1.00  0.00           H  
ATOM    598 2HZ  LYS A  33      -6.722   8.955  10.016  1.00  0.00           H  
ATOM    599 3HZ  LYS A  33      -6.529   8.621   8.422  1.00  0.00           H  
ATOM    600  N   LYS A  34      -5.187  14.911   4.770  1.00  0.00           N  
ATOM    601  CA  LYS A  34      -4.295  15.133   3.639  1.00  0.00           C  
ATOM    602  C   LYS A  34      -3.686  16.536   3.693  1.00  0.00           C  
ATOM    603  O   LYS A  34      -2.483  16.711   3.461  1.00  0.00           O  
ATOM    604  CB  LYS A  34      -5.065  14.940   2.334  1.00  0.00           C  
ATOM    605  CG  LYS A  34      -5.447  13.487   2.051  1.00  0.00           C  
ATOM    606  CD  LYS A  34      -6.268  13.365   0.781  1.00  0.00           C  
ATOM    607  CE  LYS A  34      -6.683  11.924   0.529  1.00  0.00           C  
ATOM    608  NZ  LYS A  34      -7.524  11.795  -0.693  1.00  0.00           N1+
ATOM    609  H   LYS A  34      -6.177  14.712   4.610  1.00  0.00           H  
ATOM    610  HA  LYS A  34      -3.487  14.408   3.684  1.00  0.00           H  
ATOM    611 1HB  LYS A  34      -5.990  15.522   2.371  1.00  0.00           H  
ATOM    612 2HB  LYS A  34      -4.474  15.311   1.499  1.00  0.00           H  
ATOM    613 1HG  LYS A  34      -4.543  12.888   1.955  1.00  0.00           H  
ATOM    614 2HG  LYS A  34      -6.026  13.102   2.887  1.00  0.00           H  
ATOM    615 1HD  LYS A  34      -7.165  13.981   0.877  1.00  0.00           H  
ATOM    616 2HD  LYS A  34      -5.688  13.725  -0.067  1.00  0.00           H  
ATOM    617 1HE  LYS A  34      -5.792  11.311   0.412  1.00  0.00           H  
ATOM    618 2HE  LYS A  34      -7.251  11.563   1.390  1.00  0.00           H  
ATOM    619 1HZ  LYS A  34      -7.782  10.827  -0.828  1.00  0.00           H  
ATOM    620 2HZ  LYS A  34      -8.358  12.354  -0.585  1.00  0.00           H  
ATOM    621 3HZ  LYS A  34      -7.003  12.118  -1.496  1.00  0.00           H  
ATOM    622  N   LYS A  35      -4.475  17.543   4.072  1.00  0.00           N  
ATOM    623  CA  LYS A  35      -3.916  18.892   4.149  1.00  0.00           C  
ATOM    624  C   LYS A  35      -2.837  18.976   5.239  1.00  0.00           C  
ATOM    625  O   LYS A  35      -1.764  19.551   5.029  1.00  0.00           O  
ATOM    626  CB  LYS A  35      -5.025  19.907   4.426  1.00  0.00           C  
ATOM    627  CG  LYS A  35      -5.983  20.101   3.253  1.00  0.00           C  
ATOM    628  CD  LYS A  35      -7.085  21.098   3.576  1.00  0.00           C  
ATOM    629  CE  LYS A  35      -8.042  21.252   2.402  1.00  0.00           C  
ATOM    630  NZ  LYS A  35      -9.149  22.200   2.707  1.00  0.00           N1+
ATOM    631  H   LYS A  35      -5.471  17.378   4.246  1.00  0.00           H  
ATOM    632  HA  LYS A  35      -3.450  19.131   3.193  1.00  0.00           H  
ATOM    633 1HB  LYS A  35      -5.609  19.577   5.285  1.00  0.00           H  
ATOM    634 2HB  LYS A  35      -4.587  20.871   4.675  1.00  0.00           H  
ATOM    635 1HG  LYS A  35      -5.429  20.449   2.383  1.00  0.00           H  
ATOM    636 2HG  LYS A  35      -6.441  19.139   3.009  1.00  0.00           H  
ATOM    637 1HD  LYS A  35      -7.645  20.749   4.446  1.00  0.00           H  
ATOM    638 2HD  LYS A  35      -6.647  22.067   3.808  1.00  0.00           H  
ATOM    639 1HE  LYS A  35      -7.490  21.618   1.540  1.00  0.00           H  
ATOM    640 2HE  LYS A  35      -8.469  20.276   2.163  1.00  0.00           H  
ATOM    641 1HZ  LYS A  35      -9.760  22.273   1.905  1.00  0.00           H  
ATOM    642 2HZ  LYS A  35      -9.673  21.861   3.499  1.00  0.00           H  
ATOM    643 3HZ  LYS A  35      -8.765  23.110   2.920  1.00  0.00           H  
ATOM    644  N   TYR A  36      -3.101  18.333   6.376  1.00  0.00           N  
ATOM    645  CA  TYR A  36      -2.141  18.334   7.478  1.00  0.00           C  
ATOM    646  C   TYR A  36      -0.951  17.444   7.187  1.00  0.00           C  
ATOM    647  O   TYR A  36       0.153  17.724   7.654  1.00  0.00           O  
ATOM    648  CB  TYR A  36      -2.830  17.950   8.775  1.00  0.00           C  
ATOM    649  CG  TYR A  36      -3.553  19.099   9.419  1.00  0.00           C  
ATOM    650  CD1 TYR A  36      -4.709  19.625   8.857  1.00  0.00           C  
ATOM    651  CD2 TYR A  36      -3.082  19.601  10.613  1.00  0.00           C  
ATOM    652  CE1 TYR A  36      -5.376  20.655   9.479  1.00  0.00           C  
ATOM    653  CE2 TYR A  36      -3.744  20.638  11.237  1.00  0.00           C  
ATOM    654  CZ  TYR A  36      -4.891  21.165  10.673  1.00  0.00           C  
ATOM    655  OH  TYR A  36      -5.564  22.201  11.294  1.00  0.00           O  
ATOM    656  H   TYR A  36      -4.000  17.865   6.491  1.00  0.00           H  
ATOM    657  HA  TYR A  36      -1.769  19.350   7.596  1.00  0.00           H  
ATOM    658 1HB  TYR A  36      -3.555  17.159   8.575  1.00  0.00           H  
ATOM    659 2HB  TYR A  36      -2.095  17.562   9.481  1.00  0.00           H  
ATOM    660  HD1 TYR A  36      -5.087  19.234   7.931  1.00  0.00           H  
ATOM    661  HD2 TYR A  36      -2.184  19.178  11.059  1.00  0.00           H  
ATOM    662  HE1 TYR A  36      -6.280  21.066   9.031  1.00  0.00           H  
ATOM    663  HE2 TYR A  36      -3.364  21.035  12.174  1.00  0.00           H  
ATOM    664  HH  TYR A  36      -6.299  22.483  10.741  1.00  0.00           H  
ATOM    665  N   LEU A  37      -1.141  16.390   6.402  1.00  0.00           N  
ATOM    666  CA  LEU A  37      -0.030  15.523   6.086  1.00  0.00           C  
ATOM    667  C   LEU A  37       0.937  16.312   5.227  1.00  0.00           C  
ATOM    668  O   LEU A  37       2.144  16.241   5.432  1.00  0.00           O  
ATOM    669  CB  LEU A  37      -0.467  14.229   5.403  1.00  0.00           C  
ATOM    670  CG  LEU A  37       0.684  13.244   5.167  1.00  0.00           C  
ATOM    671  CD1 LEU A  37       1.346  12.928   6.505  1.00  0.00           C  
ATOM    672  CD2 LEU A  37       0.140  11.978   4.568  1.00  0.00           C  
ATOM    673  H   LEU A  37      -2.069  16.164   6.054  1.00  0.00           H  
ATOM    674  HA  LEU A  37       0.469  15.252   7.013  1.00  0.00           H  
ATOM    675 1HB  LEU A  37      -1.218  13.739   6.025  1.00  0.00           H  
ATOM    676 2HB  LEU A  37      -0.920  14.476   4.441  1.00  0.00           H  
ATOM    677  HG  LEU A  37       1.427  13.690   4.497  1.00  0.00           H  
ATOM    678 1HD1 LEU A  37       2.159  12.229   6.344  1.00  0.00           H  
ATOM    679 2HD1 LEU A  37       1.733  13.834   6.944  1.00  0.00           H  
ATOM    680 3HD1 LEU A  37       0.613  12.494   7.168  1.00  0.00           H  
ATOM    681 1HD2 LEU A  37       0.954  11.267   4.408  1.00  0.00           H  
ATOM    682 2HD2 LEU A  37      -0.590  11.547   5.249  1.00  0.00           H  
ATOM    683 3HD2 LEU A  37      -0.338  12.205   3.617  1.00  0.00           H  
ATOM    684  N   LYS A  38       0.424  17.101   4.286  1.00  0.00           N  
ATOM    685  CA  LYS A  38       1.322  17.909   3.474  1.00  0.00           C  
ATOM    686  C   LYS A  38       2.104  18.884   4.371  1.00  0.00           C  
ATOM    687  O   LYS A  38       3.304  19.085   4.177  1.00  0.00           O  
ATOM    688  CB  LYS A  38       0.534  18.656   2.400  1.00  0.00           C  
ATOM    689  CG  LYS A  38      -0.011  17.751   1.298  1.00  0.00           C  
ATOM    690  CD  LYS A  38      -0.836  18.532   0.288  1.00  0.00           C  
ATOM    691  CE  LYS A  38      -1.402  17.618  -0.789  1.00  0.00           C  
ATOM    692  NZ  LYS A  38      -2.247  18.365  -1.760  1.00  0.00           N1+
ATOM    693  H   LYS A  38      -0.584  17.121   4.120  1.00  0.00           H  
ATOM    694  HA  LYS A  38       2.042  17.245   2.985  1.00  0.00           H  
ATOM    695 1HB  LYS A  38      -0.316  19.166   2.862  1.00  0.00           H  
ATOM    696 2HB  LYS A  38       1.166  19.414   1.942  1.00  0.00           H  
ATOM    697 1HG  LYS A  38       0.823  17.269   0.785  1.00  0.00           H  
ATOM    698 2HG  LYS A  38      -0.631  16.977   1.746  1.00  0.00           H  
ATOM    699 1HD  LYS A  38      -1.664  19.020   0.807  1.00  0.00           H  
ATOM    700 2HD  LYS A  38      -0.217  19.296  -0.178  1.00  0.00           H  
ATOM    701 1HE  LYS A  38      -0.581  17.145  -1.325  1.00  0.00           H  
ATOM    702 2HE  LYS A  38      -2.009  16.844  -0.315  1.00  0.00           H  
ATOM    703 1HZ  LYS A  38      -2.606  17.729  -2.457  1.00  0.00           H  
ATOM    704 2HZ  LYS A  38      -3.017  18.797  -1.269  1.00  0.00           H  
ATOM    705 3HZ  LYS A  38      -1.692  19.079  -2.210  1.00  0.00           H  
ATOM    706  N   GLN A  39       1.443  19.451   5.395  1.00  0.00           N  
ATOM    707  CA  GLN A  39       2.136  20.357   6.320  1.00  0.00           C  
ATOM    708  C   GLN A  39       3.216  19.593   7.101  1.00  0.00           C  
ATOM    709  O   GLN A  39       4.308  20.112   7.352  1.00  0.00           O  
ATOM    710  CB  GLN A  39       1.147  20.983   7.312  1.00  0.00           C  
ATOM    711  CG  GLN A  39       0.157  21.948   6.694  1.00  0.00           C  
ATOM    712  CD  GLN A  39      -0.887  22.450   7.695  1.00  0.00           C  
ATOM    713  NE2 GLN A  39      -1.536  23.551   7.349  1.00  0.00           N  
ATOM    714  OE1 GLN A  39      -1.113  21.863   8.753  1.00  0.00           O  
ATOM    715  H   GLN A  39       0.439  19.283   5.498  1.00  0.00           H  
ATOM    716  HA  GLN A  39       2.619  21.149   5.744  1.00  0.00           H  
ATOM    717 1HB  GLN A  39       0.587  20.199   7.804  1.00  0.00           H  
ATOM    718 2HB  GLN A  39       1.701  21.514   8.083  1.00  0.00           H  
ATOM    719 1HG  GLN A  39       0.700  22.806   6.303  1.00  0.00           H  
ATOM    720 2HG  GLN A  39      -0.362  21.438   5.888  1.00  0.00           H  
ATOM    721 1HE2 GLN A  39      -2.235  23.931   7.956  1.00  0.00           H  
ATOM    722 2HE2 GLN A  39      -1.330  23.999   6.479  1.00  0.00           H  
ATOM    723  N   TYR A  40       2.903  18.345   7.465  1.00  0.00           N  
ATOM    724  CA  TYR A  40       3.804  17.455   8.197  1.00  0.00           C  
ATOM    725  C   TYR A  40       5.051  17.281   7.351  1.00  0.00           C  
ATOM    726  O   TYR A  40       6.173  17.396   7.848  1.00  0.00           O  
ATOM    727  CB  TYR A  40       3.129  16.104   8.401  1.00  0.00           C  
ATOM    728  CG  TYR A  40       3.720  15.135   9.346  1.00  0.00           C  
ATOM    729  CD1 TYR A  40       3.194  15.080  10.621  1.00  0.00           C  
ATOM    730  CD2 TYR A  40       4.767  14.308   8.983  1.00  0.00           C  
ATOM    731  CE1 TYR A  40       3.690  14.194  11.525  1.00  0.00           C  
ATOM    732  CE2 TYR A  40       5.279  13.423   9.914  1.00  0.00           C  
ATOM    733  CZ  TYR A  40       4.735  13.365  11.173  1.00  0.00           C  
ATOM    734  OH  TYR A  40       5.237  12.502  12.090  1.00  0.00           O  
ATOM    735  H   TYR A  40       1.970  18.000   7.247  1.00  0.00           H  
ATOM    736  HA  TYR A  40       4.098  17.897   9.144  1.00  0.00           H  
ATOM    737 1HB  TYR A  40       2.092  16.266   8.692  1.00  0.00           H  
ATOM    738 2HB  TYR A  40       3.114  15.606   7.460  1.00  0.00           H  
ATOM    739  HD1 TYR A  40       2.371  15.739  10.900  1.00  0.00           H  
ATOM    740  HD2 TYR A  40       5.185  14.361   7.976  1.00  0.00           H  
ATOM    741  HE1 TYR A  40       3.273  14.151  12.512  1.00  0.00           H  
ATOM    742  HE2 TYR A  40       6.108  12.767   9.655  1.00  0.00           H  
ATOM    743  HH  TYR A  40       5.986  12.041  11.705  1.00  0.00           H  
ATOM    744  N   GLU A  41       4.846  17.022   6.050  1.00  0.00           N  
ATOM    745  CA  GLU A  41       5.954  16.827   5.132  1.00  0.00           C  
ATOM    746  C   GLU A  41       6.808  18.087   5.013  1.00  0.00           C  
ATOM    747  O   GLU A  41       8.036  17.987   5.009  1.00  0.00           O  
ATOM    748  CB  GLU A  41       5.454  16.399   3.742  1.00  0.00           C  
ATOM    749  CG  GLU A  41       4.861  14.979   3.674  1.00  0.00           C  
ATOM    750  CD  GLU A  41       4.360  14.599   2.283  1.00  0.00           C  
ATOM    751  OE1 GLU A  41       3.699  15.403   1.666  1.00  0.00           O  
ATOM    752  OE2 GLU A  41       4.696  13.517   1.815  1.00  0.00           O1-
ATOM    753  H   GLU A  41       3.887  16.936   5.710  1.00  0.00           H  
ATOM    754  HA  GLU A  41       6.578  16.026   5.525  1.00  0.00           H  
ATOM    755 1HB  GLU A  41       4.682  17.088   3.411  1.00  0.00           H  
ATOM    756 2HB  GLU A  41       6.271  16.460   3.027  1.00  0.00           H  
ATOM    757 1HG  GLU A  41       5.586  14.273   4.010  1.00  0.00           H  
ATOM    758 2HG  GLU A  41       4.024  14.930   4.368  1.00  0.00           H  
ATOM    759  N   GLU A  42       6.181  19.274   4.975  1.00  0.00           N  
ATOM    760  CA  GLU A  42       6.974  20.504   4.904  1.00  0.00           C  
ATOM    761  C   GLU A  42       7.804  20.671   6.176  1.00  0.00           C  
ATOM    762  O   GLU A  42       8.966  21.095   6.128  1.00  0.00           O  
ATOM    763  CB  GLU A  42       6.093  21.750   4.707  1.00  0.00           C  
ATOM    764  CG  GLU A  42       5.428  21.879   3.335  1.00  0.00           C  
ATOM    765  CD  GLU A  42       4.609  23.161   3.183  1.00  0.00           C  
ATOM    766  OE1 GLU A  42       4.470  23.883   4.147  1.00  0.00           O  
ATOM    767  OE2 GLU A  42       4.138  23.415   2.097  1.00  0.00           O1-
ATOM    768  H   GLU A  42       5.160  19.304   4.952  1.00  0.00           H  
ATOM    769  HA  GLU A  42       7.658  20.427   4.058  1.00  0.00           H  
ATOM    770 1HB  GLU A  42       5.300  21.748   5.455  1.00  0.00           H  
ATOM    771 2HB  GLU A  42       6.691  22.644   4.872  1.00  0.00           H  
ATOM    772 1HG  GLU A  42       6.200  21.857   2.566  1.00  0.00           H  
ATOM    773 2HG  GLU A  42       4.778  21.019   3.183  1.00  0.00           H  
ATOM    774  N   LEU A  43       7.222  20.322   7.322  1.00  0.00           N  
ATOM    775  CA  LEU A  43       7.931  20.449   8.581  1.00  0.00           C  
ATOM    776  C   LEU A  43       9.084  19.441   8.581  1.00  0.00           C  
ATOM    777  O   LEU A  43      10.182  19.735   9.054  1.00  0.00           O  
ATOM    778  CB  LEU A  43       6.997  20.254   9.752  1.00  0.00           C  
ATOM    779  CG  LEU A  43       7.583  20.579  11.091  1.00  0.00           C  
ATOM    780  CD1 LEU A  43       8.000  21.999  11.108  1.00  0.00           C  
ATOM    781  CD2 LEU A  43       6.590  20.354  12.116  1.00  0.00           C  
ATOM    782  H   LEU A  43       6.252  19.997   7.316  1.00  0.00           H  
ATOM    783  HA  LEU A  43       8.351  21.453   8.643  1.00  0.00           H  
ATOM    784 1HB  LEU A  43       6.124  20.887   9.603  1.00  0.00           H  
ATOM    785 2HB  LEU A  43       6.655  19.225   9.758  1.00  0.00           H  
ATOM    786  HG  LEU A  43       8.461  19.964  11.275  1.00  0.00           H  
ATOM    787 1HD1 LEU A  43       8.401  22.222  12.082  1.00  0.00           H  
ATOM    788 2HD1 LEU A  43       8.752  22.179  10.340  1.00  0.00           H  
ATOM    789 3HD1 LEU A  43       7.135  22.634  10.925  1.00  0.00           H  
ATOM    790 1HD2 LEU A  43       7.028  20.594  13.068  1.00  0.00           H  
ATOM    791 2HD2 LEU A  43       5.725  20.986  11.936  1.00  0.00           H  
ATOM    792 3HD2 LEU A  43       6.293  19.338  12.092  1.00  0.00           H  
ATOM    793  N   TRP A  44       8.834  18.245   8.042  1.00  0.00           N  
ATOM    794  CA  TRP A  44       9.895  17.262   7.906  1.00  0.00           C  
ATOM    795  C   TRP A  44      11.036  17.806   7.070  1.00  0.00           C  
ATOM    796  O   TRP A  44      12.201  17.613   7.429  1.00  0.00           O  
ATOM    797  CB  TRP A  44       9.414  15.942   7.328  1.00  0.00           C  
ATOM    798  CG  TRP A  44      10.567  15.176   6.820  1.00  0.00           C  
ATOM    799  CD1 TRP A  44      10.750  14.809   5.529  1.00  0.00           C  
ATOM    800  CD2 TRP A  44      11.768  14.789   7.515  1.00  0.00           C  
ATOM    801  CE2 TRP A  44      12.595  14.182   6.578  1.00  0.00           C  
ATOM    802  CE3 TRP A  44      12.215  14.926   8.814  1.00  0.00           C  
ATOM    803  NE1 TRP A  44      11.960  14.198   5.381  1.00  0.00           N  
ATOM    804  CZ2 TRP A  44      13.821  13.713   6.901  1.00  0.00           C  
ATOM    805  CZ3 TRP A  44      13.479  14.466   9.115  1.00  0.00           C  
ATOM    806  CH2 TRP A  44      14.253  13.878   8.189  1.00  0.00           C  
ATOM    807  H   TRP A  44       7.898  18.022   7.713  1.00  0.00           H  
ATOM    808  HA  TRP A  44      10.279  17.047   8.899  1.00  0.00           H  
ATOM    809 1HB  TRP A  44       8.894  15.363   8.095  1.00  0.00           H  
ATOM    810 2HB  TRP A  44       8.729  16.119   6.517  1.00  0.00           H  
ATOM    811  HD1 TRP A  44      10.039  14.992   4.724  1.00  0.00           H  
ATOM    812  HE1 TRP A  44      12.343  13.849   4.518  1.00  0.00           H  
ATOM    813  HE3 TRP A  44      11.594  15.405   9.569  1.00  0.00           H  
ATOM    814  HZ2 TRP A  44      14.437  13.251   6.171  1.00  0.00           H  
ATOM    815  HZ3 TRP A  44      13.846  14.595  10.104  1.00  0.00           H  
ATOM    816  HH2 TRP A  44      15.244  13.535   8.471  1.00  0.00           H  
ATOM    817  N   GLU A  45      10.735  18.485   5.963  1.00  0.00           N  
ATOM    818  CA  GLU A  45      11.816  19.051   5.173  1.00  0.00           C  
ATOM    819  C   GLU A  45      12.616  20.043   6.026  1.00  0.00           C  
ATOM    820  O   GLU A  45      13.843  20.071   5.944  1.00  0.00           O  
ATOM    821  CB  GLU A  45      11.308  19.718   3.884  1.00  0.00           C  
ATOM    822  CG  GLU A  45      10.793  18.745   2.816  1.00  0.00           C  
ATOM    823  CD  GLU A  45      10.326  19.434   1.531  1.00  0.00           C  
ATOM    824  OE1 GLU A  45      10.288  20.644   1.495  1.00  0.00           O  
ATOM    825  OE2 GLU A  45      10.021  18.739   0.589  1.00  0.00           O1-
ATOM    826  H   GLU A  45       9.760  18.588   5.675  1.00  0.00           H  
ATOM    827  HA  GLU A  45      12.485  18.235   4.887  1.00  0.00           H  
ATOM    828 1HB  GLU A  45      10.492  20.396   4.129  1.00  0.00           H  
ATOM    829 2HB  GLU A  45      12.107  20.313   3.446  1.00  0.00           H  
ATOM    830 1HG  GLU A  45      11.589  18.042   2.569  1.00  0.00           H  
ATOM    831 2HG  GLU A  45       9.967  18.176   3.238  1.00  0.00           H  
ATOM    832  N   GLN A  46      11.936  20.821   6.889  1.00  0.00           N  
ATOM    833  CA  GLN A  46      12.664  21.755   7.753  1.00  0.00           C  
ATOM    834  C   GLN A  46      13.575  20.973   8.714  1.00  0.00           C  
ATOM    835  O   GLN A  46      14.718  21.377   8.965  1.00  0.00           O  
ATOM    836  CB  GLN A  46      11.698  22.640   8.546  1.00  0.00           C  
ATOM    837  CG  GLN A  46      10.920  23.641   7.715  1.00  0.00           C  
ATOM    838  CD  GLN A  46       9.896  24.428   8.534  1.00  0.00           C  
ATOM    839  NE2 GLN A  46       8.742  24.686   7.930  1.00  0.00           N  
ATOM    840  OE1 GLN A  46      10.131  24.803   9.687  1.00  0.00           O  
ATOM    841  H   GLN A  46      10.915  20.782   6.902  1.00  0.00           H  
ATOM    842  HA  GLN A  46      13.289  22.391   7.131  1.00  0.00           H  
ATOM    843 1HB  GLN A  46      10.990  22.026   9.075  1.00  0.00           H  
ATOM    844 2HB  GLN A  46      12.259  23.194   9.288  1.00  0.00           H  
ATOM    845 1HG  GLN A  46      11.617  24.343   7.263  1.00  0.00           H  
ATOM    846 2HG  GLN A  46      10.385  23.091   6.938  1.00  0.00           H  
ATOM    847 1HE2 GLN A  46       8.028  25.197   8.407  1.00  0.00           H  
ATOM    848 2HE2 GLN A  46       8.590  24.373   6.990  1.00  0.00           H  
ATOM    849  N   PHE A  47      13.096  19.827   9.220  1.00  0.00           N  
ATOM    850  CA  PHE A  47      13.952  18.993  10.064  1.00  0.00           C  
ATOM    851  C   PHE A  47      15.136  18.458   9.289  1.00  0.00           C  
ATOM    852  O   PHE A  47      16.248  18.419   9.817  1.00  0.00           O  
ATOM    853  CB  PHE A  47      13.213  17.794  10.643  1.00  0.00           C  
ATOM    854  CG  PHE A  47      12.543  17.966  11.934  1.00  0.00           C  
ATOM    855  CD1 PHE A  47      11.179  17.830  12.056  1.00  0.00           C  
ATOM    856  CD2 PHE A  47      13.311  18.206  13.073  1.00  0.00           C  
ATOM    857  CE1 PHE A  47      10.592  17.920  13.286  1.00  0.00           C  
ATOM    858  CE2 PHE A  47      12.722  18.301  14.302  1.00  0.00           C  
ATOM    859  CZ  PHE A  47      11.362  18.147  14.397  1.00  0.00           C  
ATOM    860  H   PHE A  47      12.136  19.554   9.016  1.00  0.00           H  
ATOM    861  HA  PHE A  47      14.328  19.594  10.884  1.00  0.00           H  
ATOM    862 1HB  PHE A  47      12.465  17.499   9.934  1.00  0.00           H  
ATOM    863 2HB  PHE A  47      13.910  16.966  10.739  1.00  0.00           H  
ATOM    864  HD1 PHE A  47      10.576  17.638  11.170  1.00  0.00           H  
ATOM    865  HD2 PHE A  47      14.393  18.305  12.975  1.00  0.00           H  
ATOM    866  HE1 PHE A  47       9.523  17.807  13.390  1.00  0.00           H  
ATOM    867  HE2 PHE A  47      13.318  18.486  15.197  1.00  0.00           H  
ATOM    868  HZ  PHE A  47      10.896  18.212  15.347  1.00  0.00           H  
ATOM    869  N   ALA A  48      14.927  18.062   8.036  1.00  0.00           N  
ATOM    870  CA  ALA A  48      16.029  17.560   7.236  1.00  0.00           C  
ATOM    871  C   ALA A  48      17.089  18.648   7.080  1.00  0.00           C  
ATOM    872  O   ALA A  48      18.290  18.369   7.180  1.00  0.00           O  
ATOM    873  CB  ALA A  48      15.540  17.099   5.885  1.00  0.00           C  
ATOM    874  H   ALA A  48      13.982  18.089   7.648  1.00  0.00           H  
ATOM    875  HA  ALA A  48      16.475  16.715   7.758  1.00  0.00           H  
ATOM    876 1HB  ALA A  48      16.367  16.721   5.318  1.00  0.00           H  
ATOM    877 2HB  ALA A  48      14.795  16.321   6.016  1.00  0.00           H  
ATOM    878 3HB  ALA A  48      15.094  17.936   5.357  1.00  0.00           H  
ATOM    879  N   GLU A  49      16.657  19.904   6.901  1.00  0.00           N  
ATOM    880  CA  GLU A  49      17.617  20.994   6.775  1.00  0.00           C  
ATOM    881  C   GLU A  49      18.377  21.181   8.087  1.00  0.00           C  
ATOM    882  O   GLU A  49      19.591  21.396   8.079  1.00  0.00           O  
ATOM    883  CB  GLU A  49      16.924  22.304   6.378  1.00  0.00           C  
ATOM    884  CG  GLU A  49      16.342  22.350   4.945  1.00  0.00           C  
ATOM    885  CD  GLU A  49      17.387  22.287   3.839  1.00  0.00           C  
ATOM    886  OE1 GLU A  49      18.314  23.060   3.878  1.00  0.00           O  
ATOM    887  OE2 GLU A  49      17.258  21.456   2.951  1.00  0.00           O1-
ATOM    888  H   GLU A  49      15.653  20.085   6.811  1.00  0.00           H  
ATOM    889  HA  GLU A  49      18.334  20.734   6.002  1.00  0.00           H  
ATOM    890 1HB  GLU A  49      16.102  22.494   7.066  1.00  0.00           H  
ATOM    891 2HB  GLU A  49      17.627  23.130   6.479  1.00  0.00           H  
ATOM    892 1HG  GLU A  49      15.664  21.506   4.826  1.00  0.00           H  
ATOM    893 2HG  GLU A  49      15.757  23.261   4.836  1.00  0.00           H  
ATOM    894  N   LEU A  50      17.676  21.030   9.216  1.00  0.00           N  
ATOM    895  CA  LEU A  50      18.311  21.176  10.521  1.00  0.00           C  
ATOM    896  C   LEU A  50      19.343  20.061  10.704  1.00  0.00           C  
ATOM    897  O   LEU A  50      20.441  20.288  11.225  1.00  0.00           O  
ATOM    898  CB  LEU A  50      17.274  21.130  11.649  1.00  0.00           C  
ATOM    899  CG  LEU A  50      17.839  21.388  13.041  1.00  0.00           C  
ATOM    900  CD1 LEU A  50      18.459  22.760  13.062  1.00  0.00           C  
ATOM    901  CD2 LEU A  50      16.757  21.295  14.104  1.00  0.00           C  
ATOM    902  H   LEU A  50      16.670  20.866   9.158  1.00  0.00           H  
ATOM    903  HA  LEU A  50      18.825  22.136  10.554  1.00  0.00           H  
ATOM    904 1HB  LEU A  50      16.498  21.866  11.445  1.00  0.00           H  
ATOM    905 2HB  LEU A  50      16.815  20.142  11.657  1.00  0.00           H  
ATOM    906  HG  LEU A  50      18.599  20.667  13.238  1.00  0.00           H  
ATOM    907 1HD1 LEU A  50      18.877  22.953  14.037  1.00  0.00           H  
ATOM    908 2HD1 LEU A  50      19.251  22.824  12.308  1.00  0.00           H  
ATOM    909 3HD1 LEU A  50      17.697  23.495  12.847  1.00  0.00           H  
ATOM    910 1HD2 LEU A  50      17.206  21.489  15.077  1.00  0.00           H  
ATOM    911 2HD2 LEU A  50      15.997  22.042  13.904  1.00  0.00           H  
ATOM    912 3HD2 LEU A  50      16.310  20.300  14.095  1.00  0.00           H  
ATOM    913  N   ASN A  51      18.989  18.844  10.283  1.00  0.00           N  
ATOM    914  CA  ASN A  51      19.901  17.717  10.391  1.00  0.00           C  
ATOM    915  C   ASN A  51      21.148  17.989   9.556  1.00  0.00           C  
ATOM    916  O   ASN A  51      22.262  17.685   9.989  1.00  0.00           O  
ATOM    917  CB  ASN A  51      19.229  16.443   9.930  1.00  0.00           C  
ATOM    918  CG  ASN A  51      18.186  15.933  10.890  1.00  0.00           C  
ATOM    919  ND2 ASN A  51      17.304  15.117  10.379  1.00  0.00           N  
ATOM    920  OD1 ASN A  51      18.170  16.275  12.083  1.00  0.00           O  
ATOM    921  H   ASN A  51      18.061  18.703   9.887  1.00  0.00           H  
ATOM    922  HA  ASN A  51      20.208  17.608  11.431  1.00  0.00           H  
ATOM    923 1HB  ASN A  51      18.758  16.615   8.967  1.00  0.00           H  
ATOM    924 2HB  ASN A  51      19.977  15.671   9.787  1.00  0.00           H  
ATOM    925 1HD2 ASN A  51      16.580  14.738  10.954  1.00  0.00           H  
ATOM    926 2HD2 ASN A  51      17.368  14.877   9.413  1.00  0.00           H  
ATOM    927  N   LYS A  52      20.974  18.603   8.377  1.00  0.00           N  
ATOM    928  CA  LYS A  52      22.126  18.942   7.556  1.00  0.00           C  
ATOM    929  C   LYS A  52      23.004  19.978   8.263  1.00  0.00           C  
ATOM    930  O   LYS A  52      24.231  19.870   8.213  1.00  0.00           O  
ATOM    931  CB  LYS A  52      21.704  19.395   6.152  1.00  0.00           C  
ATOM    932  CG  LYS A  52      21.179  18.232   5.272  1.00  0.00           C  
ATOM    933  CD  LYS A  52      20.991  18.652   3.821  1.00  0.00           C  
ATOM    934  CE  LYS A  52      19.795  19.558   3.680  1.00  0.00           C  
ATOM    935  NZ  LYS A  52      19.519  19.934   2.262  1.00  0.00           N1+
ATOM    936  H   LYS A  52      20.031  18.804   8.044  1.00  0.00           H  
ATOM    937  HA  LYS A  52      22.725  18.042   7.430  1.00  0.00           H  
ATOM    938 1HB  LYS A  52      20.912  20.140   6.231  1.00  0.00           H  
ATOM    939 2HB  LYS A  52      22.548  19.861   5.646  1.00  0.00           H  
ATOM    940 1HG  LYS A  52      21.886  17.401   5.314  1.00  0.00           H  
ATOM    941 2HG  LYS A  52      20.227  17.887   5.666  1.00  0.00           H  
ATOM    942 1HD  LYS A  52      21.880  19.176   3.470  1.00  0.00           H  
ATOM    943 2HD  LYS A  52      20.840  17.768   3.203  1.00  0.00           H  
ATOM    944 1HE  LYS A  52      18.918  19.051   4.088  1.00  0.00           H  
ATOM    945 2HE  LYS A  52      19.973  20.468   4.251  1.00  0.00           H  
ATOM    946 1HZ  LYS A  52      18.690  20.549   2.279  1.00  0.00           H  
ATOM    947 2HZ  LYS A  52      20.303  20.431   1.874  1.00  0.00           H  
ATOM    948 3HZ  LYS A  52      19.327  19.120   1.710  1.00  0.00           H  
ATOM    949  N   GLU A  53      22.402  20.945   8.978  1.00  0.00           N  
ATOM    950  CA  GLU A  53      23.235  21.906   9.709  1.00  0.00           C  
ATOM    951  C   GLU A  53      24.050  21.148  10.756  1.00  0.00           C  
ATOM    952  O   GLU A  53      25.241  21.411  10.946  1.00  0.00           O  
ATOM    953  CB  GLU A  53      22.399  22.994  10.414  1.00  0.00           C  
ATOM    954  CG  GLU A  53      21.711  24.008   9.496  1.00  0.00           C  
ATOM    955  CD  GLU A  53      20.885  25.060  10.259  1.00  0.00           C  
ATOM    956  OE1 GLU A  53      20.739  24.945  11.457  1.00  0.00           O  
ATOM    957  OE2 GLU A  53      20.407  25.984   9.632  1.00  0.00           O1-
ATOM    958  H   GLU A  53      21.383  21.023   8.974  1.00  0.00           H  
ATOM    959  HA  GLU A  53      23.925  22.382   9.011  1.00  0.00           H  
ATOM    960 1HB  GLU A  53      21.628  22.524  11.018  1.00  0.00           H  
ATOM    961 2HB  GLU A  53      23.041  23.550  11.095  1.00  0.00           H  
ATOM    962 1HG  GLU A  53      22.471  24.514   8.902  1.00  0.00           H  
ATOM    963 2HG  GLU A  53      21.057  23.464   8.815  1.00  0.00           H  
ATOM    964  N   MET A  54      23.426  20.153  11.390  1.00  0.00           N  
ATOM    965  CA  MET A  54      24.131  19.363  12.383  1.00  0.00           C  
ATOM    966  C   MET A  54      25.241  18.527  11.751  1.00  0.00           C  
ATOM    967  O   MET A  54      26.312  18.370  12.344  1.00  0.00           O  
ATOM    968  CB  MET A  54      23.159  18.541  13.211  1.00  0.00           C  
ATOM    969  CG  MET A  54      23.835  17.782  14.302  1.00  0.00           C  
ATOM    970  SD  MET A  54      24.798  18.837  15.387  1.00  0.00           S  
ATOM    971  CE  MET A  54      23.683  19.810  16.267  1.00  0.00           C  
ATOM    972  H   MET A  54      22.435  19.985  11.205  1.00  0.00           H  
ATOM    973  HA  MET A  54      24.614  20.053  13.069  1.00  0.00           H  
ATOM    974 1HB  MET A  54      22.405  19.190  13.640  1.00  0.00           H  
ATOM    975 2HB  MET A  54      22.648  17.824  12.566  1.00  0.00           H  
ATOM    976 1HG  MET A  54      23.088  17.266  14.902  1.00  0.00           H  
ATOM    977 2HG  MET A  54      24.499  17.035  13.864  1.00  0.00           H  
ATOM    978 1HE  MET A  54      24.224  20.447  16.967  1.00  0.00           H  
ATOM    979 2HE  MET A  54      23.149  20.426  15.563  1.00  0.00           H  
ATOM    980 3HE  MET A  54      22.993  19.177  16.800  1.00  0.00           H  
ATOM    981  N   LYS A  55      25.018  18.020  10.537  1.00  0.00           N  
ATOM    982  CA  LYS A  55      26.065  17.293   9.825  1.00  0.00           C  
ATOM    983  C   LYS A  55      27.272  18.209   9.656  1.00  0.00           C  
ATOM    984  O   LYS A  55      28.417  17.806   9.878  1.00  0.00           O  
ATOM    985  CB  LYS A  55      25.596  16.846   8.445  1.00  0.00           C  
ATOM    986  CG  LYS A  55      26.613  16.058   7.636  1.00  0.00           C  
ATOM    987  CD  LYS A  55      26.036  15.685   6.261  1.00  0.00           C  
ATOM    988  CE  LYS A  55      27.050  14.945   5.397  1.00  0.00           C  
ATOM    989  NZ  LYS A  55      26.534  14.717   4.020  1.00  0.00           N1+
ATOM    990  H   LYS A  55      24.098  18.132  10.112  1.00  0.00           H  
ATOM    991  HA  LYS A  55      26.361  16.424  10.413  1.00  0.00           H  
ATOM    992 1HB  LYS A  55      24.693  16.254   8.543  1.00  0.00           H  
ATOM    993 2HB  LYS A  55      25.343  17.717   7.856  1.00  0.00           H  
ATOM    994 1HG  LYS A  55      27.503  16.669   7.495  1.00  0.00           H  
ATOM    995 2HG  LYS A  55      26.900  15.154   8.171  1.00  0.00           H  
ATOM    996 1HD  LYS A  55      25.163  15.033   6.394  1.00  0.00           H  
ATOM    997 2HD  LYS A  55      25.715  16.588   5.743  1.00  0.00           H  
ATOM    998 1HE  LYS A  55      27.972  15.519   5.341  1.00  0.00           H  
ATOM    999 2HE  LYS A  55      27.261  13.982   5.854  1.00  0.00           H  
ATOM   1000 1HZ  LYS A  55      27.206  14.209   3.475  1.00  0.00           H  
ATOM   1001 2HZ  LYS A  55      25.670  14.174   4.059  1.00  0.00           H  
ATOM   1002 3HZ  LYS A  55      26.337  15.589   3.579  1.00  0.00           H  
ATOM   1003  N   GLU A  56      27.020  19.459   9.258  1.00  0.00           N  
ATOM   1004  CA  GLU A  56      28.121  20.386   9.087  1.00  0.00           C  
ATOM   1005  C   GLU A  56      28.840  20.647  10.412  1.00  0.00           C  
ATOM   1006  O   GLU A  56      30.068  20.647  10.449  1.00  0.00           O  
ATOM   1007  CB  GLU A  56      27.650  21.707   8.464  1.00  0.00           C  
ATOM   1008  CG  GLU A  56      27.228  21.606   6.991  1.00  0.00           C  
ATOM   1009  CD  GLU A  56      26.789  22.941   6.388  1.00  0.00           C  
ATOM   1010  OE1 GLU A  56      26.695  23.908   7.109  1.00  0.00           O  
ATOM   1011  OE2 GLU A  56      26.564  22.983   5.198  1.00  0.00           O1-
ATOM   1012  H   GLU A  56      26.056  19.748   9.067  1.00  0.00           H  
ATOM   1013  HA  GLU A  56      28.841  19.931   8.403  1.00  0.00           H  
ATOM   1014 1HB  GLU A  56      26.797  22.086   9.024  1.00  0.00           H  
ATOM   1015 2HB  GLU A  56      28.446  22.448   8.540  1.00  0.00           H  
ATOM   1016 1HG  GLU A  56      28.063  21.212   6.413  1.00  0.00           H  
ATOM   1017 2HG  GLU A  56      26.405  20.894   6.920  1.00  0.00           H  
ATOM   1018  N   TYR A  57      28.083  20.775  11.517  1.00  0.00           N  
ATOM   1019  CA  TYR A  57      28.710  21.036  12.816  1.00  0.00           C  
ATOM   1020  C   TYR A  57      29.609  19.859  13.201  1.00  0.00           C  
ATOM   1021  O   TYR A  57      30.720  20.051  13.702  1.00  0.00           O  
ATOM   1022  CB  TYR A  57      27.640  21.248  13.901  1.00  0.00           C  
ATOM   1023  CG  TYR A  57      26.759  22.479  13.665  1.00  0.00           C  
ATOM   1024  CD1 TYR A  57      25.487  22.547  14.231  1.00  0.00           C  
ATOM   1025  CD2 TYR A  57      27.200  23.514  12.853  1.00  0.00           C  
ATOM   1026  CE1 TYR A  57      24.668  23.623  13.985  1.00  0.00           C  
ATOM   1027  CE2 TYR A  57      26.379  24.595  12.608  1.00  0.00           C  
ATOM   1028  CZ  TYR A  57      25.115  24.651  13.164  1.00  0.00           C  
ATOM   1029  OH  TYR A  57      24.298  25.730  12.901  1.00  0.00           O  
ATOM   1030  H   TYR A  57      27.068  20.760  11.427  1.00  0.00           H  
ATOM   1031  HA  TYR A  57      29.328  21.927  12.739  1.00  0.00           H  
ATOM   1032 1HB  TYR A  57      26.999  20.373  13.946  1.00  0.00           H  
ATOM   1033 2HB  TYR A  57      28.117  21.351  14.871  1.00  0.00           H  
ATOM   1034  HD1 TYR A  57      25.140  21.744  14.860  1.00  0.00           H  
ATOM   1035  HD2 TYR A  57      28.191  23.469  12.400  1.00  0.00           H  
ATOM   1036  HE1 TYR A  57      23.670  23.666  14.425  1.00  0.00           H  
ATOM   1037  HE2 TYR A  57      26.727  25.404  11.965  1.00  0.00           H  
ATOM   1038  HH  TYR A  57      23.418  25.569  13.263  1.00  0.00           H  
ATOM   1039  N   TYR A  58      29.138  18.644  12.926  1.00  0.00           N  
ATOM   1040  CA  TYR A  58      29.857  17.393  13.159  1.00  0.00           C  
ATOM   1041  C   TYR A  58      31.167  17.385  12.392  1.00  0.00           C  
ATOM   1042  O   TYR A  58      32.229  17.098  12.954  1.00  0.00           O  
ATOM   1043  CB  TYR A  58      28.935  16.226  12.774  1.00  0.00           C  
ATOM   1044  CG  TYR A  58      29.448  14.804  12.846  1.00  0.00           C  
ATOM   1045  CD1 TYR A  58      29.499  14.126  14.051  1.00  0.00           C  
ATOM   1046  CD2 TYR A  58      29.814  14.157  11.671  1.00  0.00           C  
ATOM   1047  CE1 TYR A  58      29.920  12.800  14.086  1.00  0.00           C  
ATOM   1048  CE2 TYR A  58      30.233  12.835  11.703  1.00  0.00           C  
ATOM   1049  CZ  TYR A  58      30.287  12.157  12.902  1.00  0.00           C  
ATOM   1050  OH  TYR A  58      30.690  10.836  12.930  1.00  0.00           O  
ATOM   1051  H   TYR A  58      28.196  18.577  12.534  1.00  0.00           H  
ATOM   1052  HA  TYR A  58      30.125  17.316  14.204  1.00  0.00           H  
ATOM   1053 1HB  TYR A  58      28.043  16.281  13.401  1.00  0.00           H  
ATOM   1054 2HB  TYR A  58      28.596  16.379  11.772  1.00  0.00           H  
ATOM   1055  HD1 TYR A  58      29.201  14.627  14.966  1.00  0.00           H  
ATOM   1056  HD2 TYR A  58      29.758  14.690  10.720  1.00  0.00           H  
ATOM   1057  HE1 TYR A  58      29.951  12.265  15.037  1.00  0.00           H  
ATOM   1058  HE2 TYR A  58      30.512  12.327  10.777  1.00  0.00           H  
ATOM   1059  HH  TYR A  58      30.739  10.494  12.022  1.00  0.00           H  
ATOM   1060  N   ASN A  59      31.097  17.700  11.103  1.00  0.00           N  
ATOM   1061  CA  ASN A  59      32.281  17.710  10.263  1.00  0.00           C  
ATOM   1062  C   ASN A  59      33.299  18.805  10.623  1.00  0.00           C  
ATOM   1063  O   ASN A  59      34.506  18.557  10.579  1.00  0.00           O  
ATOM   1064  CB  ASN A  59      31.863  17.842   8.817  1.00  0.00           C  
ATOM   1065  CG  ASN A  59      31.239  16.580   8.288  1.00  0.00           C  
ATOM   1066  ND2 ASN A  59      30.481  16.713   7.235  1.00  0.00           N  
ATOM   1067  OD1 ASN A  59      31.443  15.482   8.823  1.00  0.00           O  
ATOM   1068  H   ASN A  59      30.188  17.922  10.692  1.00  0.00           H  
ATOM   1069  HA  ASN A  59      32.785  16.753  10.386  1.00  0.00           H  
ATOM   1070 1HB  ASN A  59      31.138  18.656   8.732  1.00  0.00           H  
ATOM   1071 2HB  ASN A  59      32.726  18.103   8.207  1.00  0.00           H  
ATOM   1072 1HD2 ASN A  59      30.043  15.913   6.835  1.00  0.00           H  
ATOM   1073 2HD2 ASN A  59      30.341  17.618   6.835  1.00  0.00           H  
ATOM   1074  N   GLU A  60      32.827  20.002  10.997  1.00  0.00           N  
ATOM   1075  CA  GLU A  60      33.736  21.107  11.326  1.00  0.00           C  
ATOM   1076  C   GLU A  60      34.317  21.065  12.741  1.00  0.00           C  
ATOM   1077  O   GLU A  60      35.469  21.439  12.962  1.00  0.00           O  
ATOM   1078  CB  GLU A  60      33.042  22.463  11.139  1.00  0.00           C  
ATOM   1079  CG  GLU A  60      32.723  22.839   9.687  1.00  0.00           C  
ATOM   1080  CD  GLU A  60      32.065  24.208   9.551  1.00  0.00           C  
ATOM   1081  OE1 GLU A  60      31.681  24.771  10.553  1.00  0.00           O  
ATOM   1082  OE2 GLU A  60      31.969  24.693   8.443  1.00  0.00           O1-
ATOM   1083  H   GLU A  60      31.819  20.160  11.013  1.00  0.00           H  
ATOM   1084  HA  GLU A  60      34.571  21.060  10.628  1.00  0.00           H  
ATOM   1085 1HB  GLU A  60      32.099  22.458  11.692  1.00  0.00           H  
ATOM   1086 2HB  GLU A  60      33.664  23.250  11.562  1.00  0.00           H  
ATOM   1087 1HG  GLU A  60      33.646  22.832   9.110  1.00  0.00           H  
ATOM   1088 2HG  GLU A  60      32.060  22.079   9.271  1.00  0.00           H  
ATOM   1089  N   ASN A  61      33.526  20.655  13.720  1.00  0.00           N  
ATOM   1090  CA  ASN A  61      34.005  20.640  15.093  1.00  0.00           C  
ATOM   1091  C   ASN A  61      35.088  19.573  15.216  1.00  0.00           C  
ATOM   1092  O   ASN A  61      34.877  18.429  14.822  1.00  0.00           O  
ATOM   1093  CB  ASN A  61      32.861  20.420  16.064  1.00  0.00           C  
ATOM   1094  CG  ASN A  61      33.239  20.740  17.482  1.00  0.00           C  
ATOM   1095  ND2 ASN A  61      32.448  21.605  18.077  1.00  0.00           N  
ATOM   1096  OD1 ASN A  61      34.228  20.267  18.049  1.00  0.00           O  
ATOM   1097  H   ASN A  61      32.569  20.363  13.528  1.00  0.00           H  
ATOM   1098  HA  ASN A  61      34.467  21.603  15.314  1.00  0.00           H  
ATOM   1099 1HB  ASN A  61      32.016  21.046  15.775  1.00  0.00           H  
ATOM   1100 2HB  ASN A  61      32.530  19.380  16.007  1.00  0.00           H  
ATOM   1101 1HD2 ASN A  61      32.638  21.902  19.015  1.00  0.00           H  
ATOM   1102 2HD2 ASN A  61      31.677  21.990  17.576  1.00  0.00           H  
ATOM   1103  N   ASN A  62      36.266  19.927  15.736  1.00  0.00           N  
ATOM   1104  CA  ASN A  62      37.348  18.944  15.833  1.00  0.00           C  
ATOM   1105  C   ASN A  62      37.414  18.230  17.188  1.00  0.00           C  
ATOM   1106  O   ASN A  62      38.345  17.468  17.451  1.00  0.00           O  
ATOM   1107  CB  ASN A  62      38.689  19.595  15.541  1.00  0.00           C  
ATOM   1108  CG  ASN A  62      38.878  19.975  14.082  1.00  0.00           C  
ATOM   1109  ND2 ASN A  62      38.851  21.253  13.792  1.00  0.00           N  
ATOM   1110  OD1 ASN A  62      39.063  19.101  13.226  1.00  0.00           O  
ATOM   1111  H   ASN A  62      36.413  20.878  16.046  1.00  0.00           H  
ATOM   1112  HA  ASN A  62      37.178  18.176  15.078  1.00  0.00           H  
ATOM   1113 1HB  ASN A  62      38.789  20.494  16.149  1.00  0.00           H  
ATOM   1114 2HB  ASN A  62      39.490  18.915  15.831  1.00  0.00           H  
ATOM   1115 1HD2 ASN A  62      38.974  21.556  12.846  1.00  0.00           H  
ATOM   1116 2HD2 ASN A  62      38.703  21.928  14.514  1.00  0.00           H  
ATOM   1117  N   ASN A  63      36.425  18.460  18.040  1.00  0.00           N  
ATOM   1118  CA  ASN A  63      36.367  17.811  19.343  1.00  0.00           C  
ATOM   1119  C   ASN A  63      35.550  16.525  19.283  1.00  0.00           C  
ATOM   1120  O   ASN A  63      34.352  16.555  18.992  1.00  0.00           O  
ATOM   1121  CB  ASN A  63      35.829  18.757  20.391  1.00  0.00           C  
ATOM   1122  CG  ASN A  63      35.827  18.161  21.735  1.00  0.00           C  
ATOM   1123  ND2 ASN A  63      36.759  18.560  22.570  1.00  0.00           N  
ATOM   1124  OD1 ASN A  63      34.966  17.324  22.030  1.00  0.00           O  
ATOM   1125  H   ASN A  63      35.676  19.101  17.790  1.00  0.00           H  
ATOM   1126  HA  ASN A  63      37.382  17.532  19.634  1.00  0.00           H  
ATOM   1127 1HB  ASN A  63      36.417  19.673  20.399  1.00  0.00           H  
ATOM   1128 2HB  ASN A  63      34.810  19.026  20.145  1.00  0.00           H  
ATOM   1129 1HD2 ASN A  63      36.792  18.182  23.496  1.00  0.00           H  
ATOM   1130 2HD2 ASN A  63      37.431  19.243  22.281  1.00  0.00           H  
ATOM   1131  N   GLU A  64      36.184  15.391  19.576  1.00  0.00           N  
ATOM   1132  CA  GLU A  64      35.477  14.117  19.465  1.00  0.00           C  
ATOM   1133  C   GLU A  64      34.256  14.023  20.373  1.00  0.00           C  
ATOM   1134  O   GLU A  64      33.229  13.480  19.970  1.00  0.00           O  
ATOM   1135  CB  GLU A  64      36.411  12.951  19.777  1.00  0.00           C  
ATOM   1136  CG  GLU A  64      37.474  12.694  18.723  1.00  0.00           C  
ATOM   1137  CD  GLU A  64      38.412  11.565  19.093  1.00  0.00           C  
ATOM   1138  OE1 GLU A  64      38.335  11.090  20.202  1.00  0.00           O  
ATOM   1139  OE2 GLU A  64      39.196  11.175  18.260  1.00  0.00           O1-
ATOM   1140  H   GLU A  64      37.163  15.411  19.829  1.00  0.00           H  
ATOM   1141  HA  GLU A  64      35.135  14.013  18.435  1.00  0.00           H  
ATOM   1142 1HB  GLU A  64      36.911  13.132  20.728  1.00  0.00           H  
ATOM   1143 2HB  GLU A  64      35.827  12.044  19.886  1.00  0.00           H  
ATOM   1144 1HG  GLU A  64      36.982  12.451  17.781  1.00  0.00           H  
ATOM   1145 2HG  GLU A  64      38.050  13.608  18.575  1.00  0.00           H  
ATOM   1146  N   GLU A  65      34.331  14.558  21.594  1.00  0.00           N  
ATOM   1147  CA  GLU A  65      33.159  14.430  22.451  1.00  0.00           C  
ATOM   1148  C   GLU A  65      31.990  15.187  21.840  1.00  0.00           C  
ATOM   1149  O   GLU A  65      30.876  14.656  21.797  1.00  0.00           O  
ATOM   1150  CB  GLU A  65      33.440  14.939  23.871  1.00  0.00           C  
ATOM   1151  CG  GLU A  65      34.390  14.056  24.673  1.00  0.00           C  
ATOM   1152  CD  GLU A  65      34.677  14.578  26.069  1.00  0.00           C  
ATOM   1153  OE1 GLU A  65      34.267  15.672  26.379  1.00  0.00           O  
ATOM   1154  OE2 GLU A  65      35.307  13.874  26.822  1.00  0.00           O1-
ATOM   1155  H   GLU A  65      35.167  15.027  21.908  1.00  0.00           H  
ATOM   1156  HA  GLU A  65      32.885  13.385  22.519  1.00  0.00           H  
ATOM   1157 1HB  GLU A  65      33.855  15.940  23.835  1.00  0.00           H  
ATOM   1158 2HB  GLU A  65      32.503  15.002  24.420  1.00  0.00           H  
ATOM   1159 1HG  GLU A  65      33.957  13.060  24.752  1.00  0.00           H  
ATOM   1160 2HG  GLU A  65      35.328  13.971  24.123  1.00  0.00           H  
ATOM   1161  N   GLU A  66      32.256  16.362  21.261  1.00  0.00           N  
ATOM   1162  CA  GLU A  66      31.163  17.127  20.677  1.00  0.00           C  
ATOM   1163  C   GLU A  66      30.612  16.403  19.452  1.00  0.00           C  
ATOM   1164  O   GLU A  66      29.399  16.381  19.242  1.00  0.00           O  
ATOM   1165  CB  GLU A  66      31.592  18.545  20.324  1.00  0.00           C  
ATOM   1166  CG  GLU A  66      31.962  19.427  21.544  1.00  0.00           C  
ATOM   1167  CD  GLU A  66      30.859  19.616  22.585  1.00  0.00           C  
ATOM   1168  OE1 GLU A  66      29.753  19.955  22.235  1.00  0.00           O  
ATOM   1169  OE2 GLU A  66      31.143  19.435  23.745  1.00  0.00           O1-
ATOM   1170  H   GLU A  66      33.209  16.734  21.293  1.00  0.00           H  
ATOM   1171  HA  GLU A  66      30.366  17.198  21.408  1.00  0.00           H  
ATOM   1172 1HB  GLU A  66      32.462  18.501  19.665  1.00  0.00           H  
ATOM   1173 2HB  GLU A  66      30.794  19.042  19.774  1.00  0.00           H  
ATOM   1174 1HG  GLU A  66      32.819  18.974  22.036  1.00  0.00           H  
ATOM   1175 2HG  GLU A  66      32.276  20.403  21.174  1.00  0.00           H  
ATOM   1176  N   LYS A  67      31.484  15.742  18.679  1.00  0.00           N  
ATOM   1177  CA  LYS A  67      31.006  15.009  17.509  1.00  0.00           C  
ATOM   1178  C   LYS A  67      30.075  13.887  17.948  1.00  0.00           C  
ATOM   1179  O   LYS A  67      29.025  13.657  17.336  1.00  0.00           O  
ATOM   1180  CB  LYS A  67      32.165  14.382  16.732  1.00  0.00           C  
ATOM   1181  CG  LYS A  67      33.055  15.329  15.963  1.00  0.00           C  
ATOM   1182  CD  LYS A  67      34.144  14.535  15.240  1.00  0.00           C  
ATOM   1183  CE  LYS A  67      35.147  15.447  14.590  1.00  0.00           C  
ATOM   1184  NZ  LYS A  67      34.563  16.210  13.450  1.00  0.00           N1+
ATOM   1185  H   LYS A  67      32.484  15.795  18.886  1.00  0.00           H  
ATOM   1186  HA  LYS A  67      30.455  15.690  16.864  1.00  0.00           H  
ATOM   1187 1HB  LYS A  67      32.799  13.843  17.431  1.00  0.00           H  
ATOM   1188 2HB  LYS A  67      31.782  13.654  16.038  1.00  0.00           H  
ATOM   1189 1HG  LYS A  67      32.465  15.883  15.228  1.00  0.00           H  
ATOM   1190 2HG  LYS A  67      33.520  16.044  16.643  1.00  0.00           H  
ATOM   1191 1HD  LYS A  67      34.660  13.896  15.957  1.00  0.00           H  
ATOM   1192 2HD  LYS A  67      33.686  13.906  14.476  1.00  0.00           H  
ATOM   1193 1HE  LYS A  67      35.499  16.142  15.349  1.00  0.00           H  
ATOM   1194 2HE  LYS A  67      35.994  14.868  14.231  1.00  0.00           H  
ATOM   1195 1HZ  LYS A  67      35.270  16.827  13.074  1.00  0.00           H  
ATOM   1196 2HZ  LYS A  67      34.243  15.589  12.732  1.00  0.00           H  
ATOM   1197 3HZ  LYS A  67      33.751  16.780  13.756  1.00  0.00           H  
ATOM   1198  N   TYR A  68      30.421  13.224  19.050  1.00  0.00           N  
ATOM   1199  CA  TYR A  68      29.585  12.147  19.544  1.00  0.00           C  
ATOM   1200  C   TYR A  68      28.269  12.707  20.062  1.00  0.00           C  
ATOM   1201  O   TYR A  68      27.213  12.097  19.873  1.00  0.00           O  
ATOM   1202  CB  TYR A  68      30.304  11.346  20.625  1.00  0.00           C  
ATOM   1203  CG  TYR A  68      31.460  10.500  20.084  1.00  0.00           C  
ATOM   1204  CD1 TYR A  68      32.736  10.621  20.623  1.00  0.00           C  
ATOM   1205  CD2 TYR A  68      31.239   9.623  19.033  1.00  0.00           C  
ATOM   1206  CE1 TYR A  68      33.780   9.871  20.120  1.00  0.00           C  
ATOM   1207  CE2 TYR A  68      32.286   8.870  18.530  1.00  0.00           C  
ATOM   1208  CZ  TYR A  68      33.554   8.995  19.071  1.00  0.00           C  
ATOM   1209  OH  TYR A  68      34.596   8.246  18.568  1.00  0.00           O  
ATOM   1210  H   TYR A  68      31.299  13.449  19.526  1.00  0.00           H  
ATOM   1211  HA  TYR A  68      29.359  11.479  18.715  1.00  0.00           H  
ATOM   1212 1HB  TYR A  68      30.705  12.032  21.376  1.00  0.00           H  
ATOM   1213 2HB  TYR A  68      29.597  10.688  21.123  1.00  0.00           H  
ATOM   1214  HD1 TYR A  68      32.915  11.312  21.443  1.00  0.00           H  
ATOM   1215  HD2 TYR A  68      30.241   9.528  18.604  1.00  0.00           H  
ATOM   1216  HE1 TYR A  68      34.779   9.972  20.547  1.00  0.00           H  
ATOM   1217  HE2 TYR A  68      32.112   8.181  17.704  1.00  0.00           H  
ATOM   1218  HH  TYR A  68      35.408   8.474  19.036  1.00  0.00           H  
ATOM   1219  N   PHE A  69      28.309  13.892  20.677  1.00  0.00           N  
ATOM   1220  CA  PHE A  69      27.085  14.492  21.180  1.00  0.00           C  
ATOM   1221  C   PHE A  69      26.160  14.786  20.007  1.00  0.00           C  
ATOM   1222  O   PHE A  69      24.969  14.495  20.073  1.00  0.00           O  
ATOM   1223  CB  PHE A  69      27.380  15.796  21.927  1.00  0.00           C  
ATOM   1224  CG  PHE A  69      28.177  15.600  23.197  1.00  0.00           C  
ATOM   1225  CD1 PHE A  69      28.242  14.363  23.821  1.00  0.00           C  
ATOM   1226  CD2 PHE A  69      28.889  16.652  23.751  1.00  0.00           C  
ATOM   1227  CE1 PHE A  69      29.003  14.189  24.966  1.00  0.00           C  
ATOM   1228  CE2 PHE A  69      29.647  16.481  24.886  1.00  0.00           C  
ATOM   1229  CZ  PHE A  69      29.706  15.249  25.496  1.00  0.00           C  
ATOM   1230  H   PHE A  69      29.206  14.353  20.832  1.00  0.00           H  
ATOM   1231  HA  PHE A  69      26.593  13.789  21.852  1.00  0.00           H  
ATOM   1232 1HB  PHE A  69      27.929  16.472  21.280  1.00  0.00           H  
ATOM   1233 2HB  PHE A  69      26.448  16.284  22.181  1.00  0.00           H  
ATOM   1234  HD1 PHE A  69      27.696  13.524  23.395  1.00  0.00           H  
ATOM   1235  HD2 PHE A  69      28.855  17.629  23.268  1.00  0.00           H  
ATOM   1236  HE1 PHE A  69      29.051  13.211  25.443  1.00  0.00           H  
ATOM   1237  HE2 PHE A  69      30.208  17.326  25.295  1.00  0.00           H  
ATOM   1238  HZ  PHE A  69      30.312  15.114  26.392  1.00  0.00           H  
ATOM   1239  N   TYR A  70      26.730  15.291  18.904  1.00  0.00           N  
ATOM   1240  CA  TYR A  70      25.951  15.628  17.719  1.00  0.00           C  
ATOM   1241  C   TYR A  70      25.317  14.381  17.125  1.00  0.00           C  
ATOM   1242  O   TYR A  70      24.140  14.384  16.732  1.00  0.00           O  
ATOM   1243  CB  TYR A  70      26.854  16.297  16.704  1.00  0.00           C  
ATOM   1244  CG  TYR A  70      27.358  17.634  17.178  1.00  0.00           C  
ATOM   1245  CD1 TYR A  70      28.469  18.189  16.614  1.00  0.00           C  
ATOM   1246  CD2 TYR A  70      26.709  18.282  18.194  1.00  0.00           C  
ATOM   1247  CE1 TYR A  70      28.939  19.401  17.037  1.00  0.00           C  
ATOM   1248  CE2 TYR A  70      27.160  19.489  18.629  1.00  0.00           C  
ATOM   1249  CZ  TYR A  70      28.273  20.060  18.054  1.00  0.00           C  
ATOM   1250  OH  TYR A  70      28.726  21.280  18.486  1.00  0.00           O  
ATOM   1251  H   TYR A  70      27.729  15.495  18.917  1.00  0.00           H  
ATOM   1252  HA  TYR A  70      25.157  16.313  18.002  1.00  0.00           H  
ATOM   1253 1HB  TYR A  70      27.716  15.666  16.523  1.00  0.00           H  
ATOM   1254 2HB  TYR A  70      26.341  16.416  15.759  1.00  0.00           H  
ATOM   1255  HD1 TYR A  70      28.958  17.665  15.845  1.00  0.00           H  
ATOM   1256  HD2 TYR A  70      25.838  17.830  18.644  1.00  0.00           H  
ATOM   1257  HE1 TYR A  70      29.825  19.836  16.575  1.00  0.00           H  
ATOM   1258  HE2 TYR A  70      26.642  19.986  19.425  1.00  0.00           H  
ATOM   1259  HH  TYR A  70      29.584  21.451  18.096  1.00  0.00           H  
ATOM   1260  N   TYR A  71      26.079  13.291  17.093  1.00  0.00           N  
ATOM   1261  CA  TYR A  71      25.546  12.025  16.628  1.00  0.00           C  
ATOM   1262  C   TYR A  71      24.357  11.630  17.488  1.00  0.00           C  
ATOM   1263  O   TYR A  71      23.293  11.280  16.974  1.00  0.00           O  
ATOM   1264  CB  TYR A  71      26.593  10.923  16.598  1.00  0.00           C  
ATOM   1265  CG  TYR A  71      25.958   9.582  16.259  1.00  0.00           C  
ATOM   1266  CD1 TYR A  71      25.585   9.290  14.956  1.00  0.00           C  
ATOM   1267  CD2 TYR A  71      25.748   8.649  17.261  1.00  0.00           C  
ATOM   1268  CE1 TYR A  71      24.996   8.071  14.661  1.00  0.00           C  
ATOM   1269  CE2 TYR A  71      25.163   7.433  16.962  1.00  0.00           C  
ATOM   1270  CZ  TYR A  71      24.789   7.145  15.666  1.00  0.00           C  
ATOM   1271  OH  TYR A  71      24.203   5.936  15.372  1.00  0.00           O  
ATOM   1272  H   TYR A  71      27.056  13.348  17.397  1.00  0.00           H  
ATOM   1273  HA  TYR A  71      25.180  12.167  15.608  1.00  0.00           H  
ATOM   1274 1HB  TYR A  71      27.364  11.150  15.858  1.00  0.00           H  
ATOM   1275 2HB  TYR A  71      27.075  10.843  17.572  1.00  0.00           H  
ATOM   1276  HD1 TYR A  71      25.748  10.023  14.165  1.00  0.00           H  
ATOM   1277  HD2 TYR A  71      26.041   8.876  18.289  1.00  0.00           H  
ATOM   1278  HE1 TYR A  71      24.698   7.841  13.638  1.00  0.00           H  
ATOM   1279  HE2 TYR A  71      24.997   6.703  17.754  1.00  0.00           H  
ATOM   1280  HH  TYR A  71      23.973   5.912  14.438  1.00  0.00           H  
ATOM   1281  N   ASN A  72      24.546  11.671  18.805  1.00  0.00           N  
ATOM   1282  CA  ASN A  72      23.483  11.315  19.722  1.00  0.00           C  
ATOM   1283  C   ASN A  72      22.283  12.249  19.581  1.00  0.00           C  
ATOM   1284  O   ASN A  72      21.142  11.805  19.697  1.00  0.00           O  
ATOM   1285  CB  ASN A  72      24.015  11.288  21.139  1.00  0.00           C  
ATOM   1286  CG  ASN A  72      24.871  10.074  21.374  1.00  0.00           C  
ATOM   1287  ND2 ASN A  72      25.748  10.143  22.340  1.00  0.00           N  
ATOM   1288  OD1 ASN A  72      24.726   9.065  20.671  1.00  0.00           O  
ATOM   1289  H   ASN A  72      25.451  11.959  19.177  1.00  0.00           H  
ATOM   1290  HA  ASN A  72      23.144  10.311  19.472  1.00  0.00           H  
ATOM   1291 1HB  ASN A  72      24.614  12.181  21.317  1.00  0.00           H  
ATOM   1292 2HB  ASN A  72      23.188  11.294  21.846  1.00  0.00           H  
ATOM   1293 1HD2 ASN A  72      26.340   9.362  22.535  1.00  0.00           H  
ATOM   1294 2HD2 ASN A  72      25.825  10.978  22.881  1.00  0.00           H  
ATOM   1295  N   PHE A  73      22.508  13.532  19.273  1.00  0.00           N  
ATOM   1296  CA  PHE A  73      21.374  14.433  19.107  1.00  0.00           C  
ATOM   1297  C   PHE A  73      20.538  13.961  17.923  1.00  0.00           C  
ATOM   1298  O   PHE A  73      19.304  13.927  17.991  1.00  0.00           O  
ATOM   1299  CB  PHE A  73      21.826  15.870  18.811  1.00  0.00           C  
ATOM   1300  CG  PHE A  73      22.536  16.581  19.936  1.00  0.00           C  
ATOM   1301  CD1 PHE A  73      22.523  16.088  21.224  1.00  0.00           C  
ATOM   1302  CD2 PHE A  73      23.222  17.756  19.686  1.00  0.00           C  
ATOM   1303  CE1 PHE A  73      23.195  16.753  22.237  1.00  0.00           C  
ATOM   1304  CE2 PHE A  73      23.888  18.425  20.681  1.00  0.00           C  
ATOM   1305  CZ  PHE A  73      23.878  17.923  21.962  1.00  0.00           C  
ATOM   1306  H   PHE A  73      23.461  13.883  19.208  1.00  0.00           H  
ATOM   1307  HA  PHE A  73      20.762  14.414  20.007  1.00  0.00           H  
ATOM   1308 1HB  PHE A  73      22.486  15.868  17.948  1.00  0.00           H  
ATOM   1309 2HB  PHE A  73      20.960  16.460  18.536  1.00  0.00           H  
ATOM   1310  HD1 PHE A  73      21.990  15.164  21.433  1.00  0.00           H  
ATOM   1311  HD2 PHE A  73      23.233  18.142  18.681  1.00  0.00           H  
ATOM   1312  HE1 PHE A  73      23.187  16.352  23.248  1.00  0.00           H  
ATOM   1313  HE2 PHE A  73      24.423  19.346  20.455  1.00  0.00           H  
ATOM   1314  HZ  PHE A  73      24.405  18.444  22.757  1.00  0.00           H  
ATOM   1315  N   CYS A  74      21.222  13.548  16.848  1.00  0.00           N  
ATOM   1316  CA  CYS A  74      20.548  13.079  15.647  1.00  0.00           C  
ATOM   1317  C   CYS A  74      19.802  11.778  15.924  1.00  0.00           C  
ATOM   1318  O   CYS A  74      18.663  11.595  15.482  1.00  0.00           O  
ATOM   1319  CB  CYS A  74      21.565  12.856  14.528  1.00  0.00           C  
ATOM   1320  SG  CYS A  74      22.327  14.392  13.916  1.00  0.00           S  
ATOM   1321  H   CYS A  74      22.244  13.601  16.859  1.00  0.00           H  
ATOM   1322  HA  CYS A  74      19.835  13.838  15.330  1.00  0.00           H  
ATOM   1323 1HB  CYS A  74      22.360  12.204  14.877  1.00  0.00           H  
ATOM   1324 2HB  CYS A  74      21.082  12.359  13.690  1.00  0.00           H  
ATOM   1325  HG  CYS A  74      23.053  14.611  15.038  1.00  0.00           H  
ATOM   1326  N   ALA A  75      20.436  10.876  16.682  1.00  0.00           N  
ATOM   1327  CA  ALA A  75      19.804   9.612  17.031  1.00  0.00           C  
ATOM   1328  C   ALA A  75      18.549   9.843  17.868  1.00  0.00           C  
ATOM   1329  O   ALA A  75      17.520   9.195  17.648  1.00  0.00           O  
ATOM   1330  CB  ALA A  75      20.780   8.735  17.787  1.00  0.00           C  
ATOM   1331  H   ALA A  75      21.385  11.075  17.001  1.00  0.00           H  
ATOM   1332  HA  ALA A  75      19.508   9.117  16.108  1.00  0.00           H  
ATOM   1333 1HB  ALA A  75      20.309   7.783  18.024  1.00  0.00           H  
ATOM   1334 2HB  ALA A  75      21.668   8.564  17.176  1.00  0.00           H  
ATOM   1335 3HB  ALA A  75      21.066   9.238  18.706  1.00  0.00           H  
ATOM   1336  N   LYS A  76      18.611  10.800  18.805  1.00  0.00           N  
ATOM   1337  CA  LYS A  76      17.459  11.112  19.642  1.00  0.00           C  
ATOM   1338  C   LYS A  76      16.357  11.718  18.795  1.00  0.00           C  
ATOM   1339  O   LYS A  76      15.190  11.343  18.943  1.00  0.00           O  
ATOM   1340  CB  LYS A  76      17.849  12.025  20.797  1.00  0.00           C  
ATOM   1341  CG  LYS A  76      18.693  11.332  21.869  1.00  0.00           C  
ATOM   1342  CD  LYS A  76      19.099  12.288  22.974  1.00  0.00           C  
ATOM   1343  CE  LYS A  76      19.945  11.583  24.025  1.00  0.00           C  
ATOM   1344  NZ  LYS A  76      20.367  12.508  25.110  1.00  0.00           N1+
ATOM   1345  H   LYS A  76      19.486  11.299  18.961  1.00  0.00           H  
ATOM   1346  HA  LYS A  76      17.080  10.182  20.065  1.00  0.00           H  
ATOM   1347 1HB  LYS A  76      18.432  12.861  20.406  1.00  0.00           H  
ATOM   1348 2HB  LYS A  76      16.954  12.436  21.264  1.00  0.00           H  
ATOM   1349 1HG  LYS A  76      18.113  10.520  22.304  1.00  0.00           H  
ATOM   1350 2HG  LYS A  76      19.583  10.907  21.415  1.00  0.00           H  
ATOM   1351 1HD  LYS A  76      19.680  13.106  22.541  1.00  0.00           H  
ATOM   1352 2HD  LYS A  76      18.210  12.702  23.447  1.00  0.00           H  
ATOM   1353 1HE  LYS A  76      19.368  10.768  24.459  1.00  0.00           H  
ATOM   1354 2HE  LYS A  76      20.835  11.171  23.546  1.00  0.00           H  
ATOM   1355 1HZ  LYS A  76      20.926  12.006  25.786  1.00  0.00           H  
ATOM   1356 2HZ  LYS A  76      20.912  13.261  24.716  1.00  0.00           H  
ATOM   1357 3HZ  LYS A  76      19.549  12.887  25.566  1.00  0.00           H  
ATOM   1358  N   PHE A  77      16.717  12.585  17.842  1.00  0.00           N  
ATOM   1359  CA  PHE A  77      15.714  13.107  16.932  1.00  0.00           C  
ATOM   1360  C   PHE A  77      14.993  11.992  16.237  1.00  0.00           C  
ATOM   1361  O   PHE A  77      13.759  11.975  16.185  1.00  0.00           O  
ATOM   1362  CB  PHE A  77      16.278  14.013  15.839  1.00  0.00           C  
ATOM   1363  CG  PHE A  77      15.213  14.163  14.726  1.00  0.00           C  
ATOM   1364  CD1 PHE A  77      14.060  14.923  14.851  1.00  0.00           C  
ATOM   1365  CD2 PHE A  77      15.388  13.470  13.538  1.00  0.00           C  
ATOM   1366  CE1 PHE A  77      13.132  14.965  13.843  1.00  0.00           C  
ATOM   1367  CE2 PHE A  77      14.457  13.527  12.539  1.00  0.00           C  
ATOM   1368  CZ  PHE A  77      13.324  14.279  12.701  1.00  0.00           C  
ATOM   1369  H   PHE A  77      17.687  12.895  17.762  1.00  0.00           H  
ATOM   1370  HA  PHE A  77      14.987  13.679  17.509  1.00  0.00           H  
ATOM   1371 1HB  PHE A  77      16.563  14.972  16.224  1.00  0.00           H  
ATOM   1372 2HB  PHE A  77      17.162  13.563  15.403  1.00  0.00           H  
ATOM   1373  HD1 PHE A  77      13.865  15.466  15.742  1.00  0.00           H  
ATOM   1374  HD2 PHE A  77      16.286  12.860  13.414  1.00  0.00           H  
ATOM   1375  HE1 PHE A  77      12.227  15.542  13.963  1.00  0.00           H  
ATOM   1376  HE2 PHE A  77      14.618  12.970  11.627  1.00  0.00           H  
ATOM   1377  HZ  PHE A  77      12.568  14.325  11.919  1.00  0.00           H  
ATOM   1378  N   TRP A  78      15.763  11.065  15.674  1.00  0.00           N  
ATOM   1379  CA  TRP A  78      15.171   9.985  14.926  1.00  0.00           C  
ATOM   1380  C   TRP A  78      14.245   9.195  15.833  1.00  0.00           C  
ATOM   1381  O   TRP A  78      13.085   9.006  15.498  1.00  0.00           O  
ATOM   1382  CB  TRP A  78      16.265   9.062  14.388  1.00  0.00           C  
ATOM   1383  CG  TRP A  78      15.818   7.966  13.448  1.00  0.00           C  
ATOM   1384  CD1 TRP A  78      15.767   8.054  12.107  1.00  0.00           C  
ATOM   1385  CD2 TRP A  78      15.366   6.638  13.767  1.00  0.00           C  
ATOM   1386  CE2 TRP A  78      15.075   6.006  12.559  1.00  0.00           C  
ATOM   1387  CE3 TRP A  78      15.198   5.947  14.946  1.00  0.00           C  
ATOM   1388  NE1 TRP A  78      15.318   6.882  11.565  1.00  0.00           N  
ATOM   1389  CZ2 TRP A  78      14.615   4.705  12.504  1.00  0.00           C  
ATOM   1390  CZ3 TRP A  78      14.738   4.645  14.905  1.00  0.00           C  
ATOM   1391  CH2 TRP A  78      14.453   4.034  13.709  1.00  0.00           C  
ATOM   1392  H   TRP A  78      16.780  11.133  15.752  1.00  0.00           H  
ATOM   1393  HA  TRP A  78      14.599  10.399  14.097  1.00  0.00           H  
ATOM   1394 1HB  TRP A  78      17.018   9.664  13.872  1.00  0.00           H  
ATOM   1395 2HB  TRP A  78      16.774   8.587  15.227  1.00  0.00           H  
ATOM   1396  HD1 TRP A  78      16.060   8.918  11.549  1.00  0.00           H  
ATOM   1397  HE1 TRP A  78      15.195   6.685  10.582  1.00  0.00           H  
ATOM   1398  HE3 TRP A  78      15.428   6.427  15.879  1.00  0.00           H  
ATOM   1399  HZ2 TRP A  78      14.390   4.214  11.557  1.00  0.00           H  
ATOM   1400  HZ3 TRP A  78      14.612   4.115  15.849  1.00  0.00           H  
ATOM   1401  HH2 TRP A  78      14.092   3.007  13.706  1.00  0.00           H  
ATOM   1402  N   ASN A  79      14.701   8.837  17.036  1.00  0.00           N  
ATOM   1403  CA  ASN A  79      13.870   8.032  17.923  1.00  0.00           C  
ATOM   1404  C   ASN A  79      12.546   8.714  18.254  1.00  0.00           C  
ATOM   1405  O   ASN A  79      11.482   8.086  18.212  1.00  0.00           O  
ATOM   1406  CB  ASN A  79      14.619   7.773  19.221  1.00  0.00           C  
ATOM   1407  CG  ASN A  79      15.767   6.782  19.114  1.00  0.00           C  
ATOM   1408  ND2 ASN A  79      16.660   6.846  20.070  1.00  0.00           N  
ATOM   1409  OD1 ASN A  79      15.857   5.974  18.189  1.00  0.00           O  
ATOM   1410  H   ASN A  79      15.656   9.068  17.307  1.00  0.00           H  
ATOM   1411  HA  ASN A  79      13.642   7.087  17.429  1.00  0.00           H  
ATOM   1412 1HB  ASN A  79      15.023   8.720  19.585  1.00  0.00           H  
ATOM   1413 2HB  ASN A  79      13.918   7.415  19.970  1.00  0.00           H  
ATOM   1414 1HD2 ASN A  79      17.445   6.228  20.063  1.00  0.00           H  
ATOM   1415 2HD2 ASN A  79      16.555   7.513  20.805  1.00  0.00           H  
ATOM   1416  N   ILE A  80      12.601  10.011  18.528  1.00  0.00           N  
ATOM   1417  CA  ILE A  80      11.415  10.771  18.877  1.00  0.00           C  
ATOM   1418  C   ILE A  80      10.461  10.906  17.702  1.00  0.00           C  
ATOM   1419  O   ILE A  80       9.259  10.658  17.836  1.00  0.00           O  
ATOM   1420  CB  ILE A  80      11.829  12.141  19.408  1.00  0.00           C  
ATOM   1421  CG1 ILE A  80      12.561  11.963  20.744  1.00  0.00           C  
ATOM   1422  CG2 ILE A  80      10.640  13.006  19.560  1.00  0.00           C  
ATOM   1423  CD1 ILE A  80      13.288  13.191  21.206  1.00  0.00           C  
ATOM   1424  H   ILE A  80      13.509  10.483  18.526  1.00  0.00           H  
ATOM   1425  HA  ILE A  80      10.896  10.242  19.674  1.00  0.00           H  
ATOM   1426  HB  ILE A  80      12.535  12.599  18.708  1.00  0.00           H  
ATOM   1427 1HG1 ILE A  80      11.833  11.689  21.505  1.00  0.00           H  
ATOM   1428 2HG1 ILE A  80      13.284  11.153  20.647  1.00  0.00           H  
ATOM   1429 1HG2 ILE A  80      10.934  13.983  19.933  1.00  0.00           H  
ATOM   1430 2HG2 ILE A  80      10.167  13.113  18.591  1.00  0.00           H  
ATOM   1431 3HG2 ILE A  80       9.943  12.545  20.259  1.00  0.00           H  
ATOM   1432 1HD1 ILE A  80      13.779  12.985  22.157  1.00  0.00           H  
ATOM   1433 2HD1 ILE A  80      14.036  13.448  20.461  1.00  0.00           H  
ATOM   1434 3HD1 ILE A  80      12.585  14.012  21.327  1.00  0.00           H  
ATOM   1435  N   PHE A  81      11.000  11.257  16.538  1.00  0.00           N  
ATOM   1436  CA  PHE A  81      10.209  11.431  15.334  1.00  0.00           C  
ATOM   1437  C   PHE A  81       9.544  10.129  14.939  1.00  0.00           C  
ATOM   1438  O   PHE A  81       8.353  10.115  14.619  1.00  0.00           O  
ATOM   1439  CB  PHE A  81      11.069  12.038  14.233  1.00  0.00           C  
ATOM   1440  CG  PHE A  81      10.399  12.298  12.910  1.00  0.00           C  
ATOM   1441  CD1 PHE A  81       9.322  13.158  12.802  1.00  0.00           C  
ATOM   1442  CD2 PHE A  81      10.913  11.763  11.761  1.00  0.00           C  
ATOM   1443  CE1 PHE A  81       8.754  13.425  11.573  1.00  0.00           C  
ATOM   1444  CE2 PHE A  81      10.355  12.053  10.514  1.00  0.00           C  
ATOM   1445  CZ  PHE A  81       9.270  12.881  10.428  1.00  0.00           C  
ATOM   1446  H   PHE A  81      12.006  11.422  16.480  1.00  0.00           H  
ATOM   1447  HA  PHE A  81       9.422  12.152  15.555  1.00  0.00           H  
ATOM   1448 1HB  PHE A  81      11.456  12.970  14.603  1.00  0.00           H  
ATOM   1449 2HB  PHE A  81      11.931  11.387  14.059  1.00  0.00           H  
ATOM   1450  HD1 PHE A  81       8.914  13.608  13.706  1.00  0.00           H  
ATOM   1451  HD2 PHE A  81      11.776  11.117  11.853  1.00  0.00           H  
ATOM   1452  HE1 PHE A  81       7.896  14.072  11.511  1.00  0.00           H  
ATOM   1453  HE2 PHE A  81      10.768  11.624   9.605  1.00  0.00           H  
ATOM   1454  HZ  PHE A  81       8.823  13.105   9.460  1.00  0.00           H  
ATOM   1455  N   ILE A  82      10.284   9.028  14.962  1.00  0.00           N  
ATOM   1456  CA  ILE A  82       9.690   7.770  14.568  1.00  0.00           C  
ATOM   1457  C   ILE A  82       8.571   7.413  15.534  1.00  0.00           C  
ATOM   1458  O   ILE A  82       7.514   6.943  15.114  1.00  0.00           O  
ATOM   1459  CB  ILE A  82      10.707   6.632  14.508  1.00  0.00           C  
ATOM   1460  CG1 ILE A  82      11.780   6.941  13.484  1.00  0.00           C  
ATOM   1461  CG2 ILE A  82      10.015   5.315  14.186  1.00  0.00           C  
ATOM   1462  CD1 ILE A  82      11.303   7.242  12.176  1.00  0.00           C  
ATOM   1463  H   ILE A  82      11.266   9.062  15.242  1.00  0.00           H  
ATOM   1464  HA  ILE A  82       9.258   7.888  13.577  1.00  0.00           H  
ATOM   1465  HB  ILE A  82      11.207   6.555  15.480  1.00  0.00           H  
ATOM   1466 1HG1 ILE A  82      12.365   7.750  13.786  1.00  0.00           H  
ATOM   1467 2HG1 ILE A  82      12.394   6.080  13.412  1.00  0.00           H  
ATOM   1468 1HG2 ILE A  82      10.756   4.517  14.164  1.00  0.00           H  
ATOM   1469 2HG2 ILE A  82       9.270   5.101  14.953  1.00  0.00           H  
ATOM   1470 3HG2 ILE A  82       9.531   5.381  13.226  1.00  0.00           H  
ATOM   1471 1HD1 ILE A  82      12.148   7.406  11.506  1.00  0.00           H  
ATOM   1472 2HD1 ILE A  82      10.742   6.434  11.852  1.00  0.00           H  
ATOM   1473 3HD1 ILE A  82      10.687   8.133  12.208  1.00  0.00           H  
ATOM   1474  N   ASN A  83       8.779   7.632  16.840  1.00  0.00           N  
ATOM   1475  CA  ASN A  83       7.714   7.341  17.787  1.00  0.00           C  
ATOM   1476  C   ASN A  83       6.479   8.210  17.513  1.00  0.00           C  
ATOM   1477  O   ASN A  83       5.338   7.728  17.589  1.00  0.00           O  
ATOM   1478  CB  ASN A  83       8.212   7.533  19.207  1.00  0.00           C  
ATOM   1479  CG  ASN A  83       9.150   6.433  19.650  1.00  0.00           C  
ATOM   1480  ND2 ASN A  83       9.935   6.714  20.660  1.00  0.00           N  
ATOM   1481  OD1 ASN A  83       9.166   5.331  19.085  1.00  0.00           O  
ATOM   1482  H   ASN A  83       9.671   7.993  17.183  1.00  0.00           H  
ATOM   1483  HA  ASN A  83       7.416   6.301  17.662  1.00  0.00           H  
ATOM   1484 1HB  ASN A  83       8.738   8.488  19.275  1.00  0.00           H  
ATOM   1485 2HB  ASN A  83       7.365   7.576  19.888  1.00  0.00           H  
ATOM   1486 1HD2 ASN A  83      10.578   6.029  20.997  1.00  0.00           H  
ATOM   1487 2HD2 ASN A  83       9.892   7.614  21.086  1.00  0.00           H  
ATOM   1488  N   TYR A  84       6.690   9.482  17.139  1.00  0.00           N  
ATOM   1489  CA  TYR A  84       5.551  10.344  16.841  1.00  0.00           C  
ATOM   1490  C   TYR A  84       4.789   9.808  15.635  1.00  0.00           C  
ATOM   1491  O   TYR A  84       3.561   9.725  15.658  1.00  0.00           O  
ATOM   1492  CB  TYR A  84       5.990  11.789  16.563  1.00  0.00           C  
ATOM   1493  CG  TYR A  84       6.479  12.548  17.775  1.00  0.00           C  
ATOM   1494  CD1 TYR A  84       6.139  12.114  19.040  1.00  0.00           C  
ATOM   1495  CD2 TYR A  84       7.261  13.693  17.617  1.00  0.00           C  
ATOM   1496  CE1 TYR A  84       6.586  12.798  20.149  1.00  0.00           C  
ATOM   1497  CE2 TYR A  84       7.703  14.381  18.727  1.00  0.00           C  
ATOM   1498  CZ  TYR A  84       7.371  13.930  19.994  1.00  0.00           C  
ATOM   1499  OH  TYR A  84       7.817  14.605  21.112  1.00  0.00           O  
ATOM   1500  H   TYR A  84       7.640   9.857  17.102  1.00  0.00           H  
ATOM   1501  HA  TYR A  84       4.876  10.337  17.694  1.00  0.00           H  
ATOM   1502 1HB  TYR A  84       6.789  11.784  15.824  1.00  0.00           H  
ATOM   1503 2HB  TYR A  84       5.156  12.344  16.128  1.00  0.00           H  
ATOM   1504  HD1 TYR A  84       5.525  11.223  19.163  1.00  0.00           H  
ATOM   1505  HD2 TYR A  84       7.529  14.044  16.619  1.00  0.00           H  
ATOM   1506  HE1 TYR A  84       6.324  12.447  21.144  1.00  0.00           H  
ATOM   1507  HE2 TYR A  84       8.317  15.275  18.606  1.00  0.00           H  
ATOM   1508  HH  TYR A  84       7.433  14.204  21.898  1.00  0.00           H  
ATOM   1509  N   ILE A  85       5.521   9.343  14.617  1.00  0.00           N  
ATOM   1510  CA  ILE A  85       4.896   8.803  13.415  1.00  0.00           C  
ATOM   1511  C   ILE A  85       4.101   7.548  13.730  1.00  0.00           C  
ATOM   1512  O   ILE A  85       2.933   7.426  13.350  1.00  0.00           O  
ATOM   1513  CB  ILE A  85       5.939   8.435  12.349  1.00  0.00           C  
ATOM   1514  CG1 ILE A  85       6.633   9.657  11.798  1.00  0.00           C  
ATOM   1515  CG2 ILE A  85       5.232   7.702  11.208  1.00  0.00           C  
ATOM   1516  CD1 ILE A  85       7.855   9.305  11.019  1.00  0.00           C  
ATOM   1517  H   ILE A  85       6.538   9.423  14.663  1.00  0.00           H  
ATOM   1518  HA  ILE A  85       4.218   9.553  13.007  1.00  0.00           H  
ATOM   1519  HB  ILE A  85       6.703   7.787  12.784  1.00  0.00           H  
ATOM   1520 1HG1 ILE A  85       5.950  10.168  11.130  1.00  0.00           H  
ATOM   1521 2HG1 ILE A  85       6.908  10.328  12.609  1.00  0.00           H  
ATOM   1522 1HG2 ILE A  85       5.938   7.429  10.445  1.00  0.00           H  
ATOM   1523 2HG2 ILE A  85       4.763   6.806  11.600  1.00  0.00           H  
ATOM   1524 3HG2 ILE A  85       4.475   8.354  10.772  1.00  0.00           H  
ATOM   1525 1HD1 ILE A  85       8.303  10.192  10.624  1.00  0.00           H  
ATOM   1526 2HD1 ILE A  85       8.553   8.807  11.656  1.00  0.00           H  
ATOM   1527 3HD1 ILE A  85       7.583   8.651  10.219  1.00  0.00           H  
ATOM   1528  N   MET A  86       4.714   6.627  14.477  1.00  0.00           N  
ATOM   1529  CA  MET A  86       4.074   5.368  14.831  1.00  0.00           C  
ATOM   1530  C   MET A  86       2.840   5.563  15.708  1.00  0.00           C  
ATOM   1531  O   MET A  86       1.925   4.734  15.689  1.00  0.00           O  
ATOM   1532  CB  MET A  86       5.088   4.448  15.501  1.00  0.00           C  
ATOM   1533  CG  MET A  86       6.152   3.907  14.549  1.00  0.00           C  
ATOM   1534  SD  MET A  86       5.437   2.959  13.195  1.00  0.00           S  
ATOM   1535  CE  MET A  86       4.796   1.549  14.076  1.00  0.00           C  
ATOM   1536  H   MET A  86       5.674   6.798  14.782  1.00  0.00           H  
ATOM   1537  HA  MET A  86       3.747   4.893  13.910  1.00  0.00           H  
ATOM   1538 1HB  MET A  86       5.602   5.002  16.290  1.00  0.00           H  
ATOM   1539 2HB  MET A  86       4.574   3.608  15.967  1.00  0.00           H  
ATOM   1540 1HG  MET A  86       6.709   4.740  14.125  1.00  0.00           H  
ATOM   1541 2HG  MET A  86       6.849   3.272  15.095  1.00  0.00           H  
ATOM   1542 1HE  MET A  86       4.317   0.866  13.373  1.00  0.00           H  
ATOM   1543 2HE  MET A  86       5.614   1.034  14.583  1.00  0.00           H  
ATOM   1544 3HE  MET A  86       4.067   1.882  14.814  1.00  0.00           H  
ATOM   1545  N   SER A  87       2.796   6.677  16.440  1.00  0.00           N  
ATOM   1546  CA  SER A  87       1.683   7.005  17.315  1.00  0.00           C  
ATOM   1547  C   SER A  87       0.527   7.688  16.572  1.00  0.00           C  
ATOM   1548  O   SER A  87      -0.522   7.953  17.184  1.00  0.00           O  
ATOM   1549  CB  SER A  87       2.158   7.933  18.413  1.00  0.00           C  
ATOM   1550  OG  SER A  87       3.139   7.318  19.205  1.00  0.00           O  
ATOM   1551  H   SER A  87       3.600   7.303  16.442  1.00  0.00           H  
ATOM   1552  HA  SER A  87       1.313   6.081  17.757  1.00  0.00           H  
ATOM   1553 1HB  SER A  87       2.564   8.843  17.969  1.00  0.00           H  
ATOM   1554 2HB  SER A  87       1.313   8.221  19.033  1.00  0.00           H  
ATOM   1555  HG  SER A  87       3.944   7.280  18.636  1.00  0.00           H  
ATOM   1556  N   SER A  88       0.726   8.012  15.280  1.00  0.00           N  
ATOM   1557  CA  SER A  88      -0.271   8.696  14.459  1.00  0.00           C  
ATOM   1558  C   SER A  88      -1.285   7.691  13.935  1.00  0.00           C  
ATOM   1559  O   SER A  88      -1.089   6.482  14.064  1.00  0.00           O  
ATOM   1560  CB  SER A  88       0.346   9.345  13.238  1.00  0.00           C  
ATOM   1561  OG  SER A  88       0.658   8.366  12.284  1.00  0.00           O  
ATOM   1562  H   SER A  88       1.608   7.767  14.831  1.00  0.00           H  
ATOM   1563  HA  SER A  88      -0.772   9.446  15.059  1.00  0.00           H  
ATOM   1564 1HB  SER A  88      -0.339  10.079  12.816  1.00  0.00           H  
ATOM   1565 2HB  SER A  88       1.258   9.863  13.525  1.00  0.00           H  
ATOM   1566  HG  SER A  88       1.429   7.885  12.664  1.00  0.00           H  
ATOM   1567  N   ASN A  89      -2.346   8.194  13.298  1.00  0.00           N  
ATOM   1568  CA  ASN A  89      -3.345   7.342  12.651  1.00  0.00           C  
ATOM   1569  C   ASN A  89      -3.176   7.349  11.121  1.00  0.00           C  
ATOM   1570  O   ASN A  89      -4.156   7.219  10.370  1.00  0.00           O  
ATOM   1571  CB  ASN A  89      -4.777   7.671  13.058  1.00  0.00           C  
ATOM   1572  CG  ASN A  89      -5.094   7.284  14.521  1.00  0.00           C  
ATOM   1573  ND2 ASN A  89      -5.950   8.019  15.213  1.00  0.00           N  
ATOM   1574  OD1 ASN A  89      -4.572   6.271  14.996  1.00  0.00           O  
ATOM   1575  H   ASN A  89      -2.450   9.195  13.242  1.00  0.00           H  
ATOM   1576  HA  ASN A  89      -3.165   6.314  12.968  1.00  0.00           H  
ATOM   1577 1HB  ASN A  89      -4.969   8.720  12.902  1.00  0.00           H  
ATOM   1578 2HB  ASN A  89      -5.460   7.127  12.410  1.00  0.00           H  
ATOM   1579 1HD2 ASN A  89      -6.177   7.758  16.152  1.00  0.00           H  
ATOM   1580 2HD2 ASN A  89      -6.410   8.841  14.822  1.00  0.00           H  
ATOM   1581  N   LEU A  90      -1.935   7.532  10.664  1.00  0.00           N  
ATOM   1582  CA  LEU A  90      -1.612   7.448   9.242  1.00  0.00           C  
ATOM   1583  C   LEU A  90      -1.566   5.983   8.811  1.00  0.00           C  
ATOM   1584  O   LEU A  90      -1.444   5.087   9.651  1.00  0.00           O  
ATOM   1585  CB  LEU A  90      -0.286   8.142   8.949  1.00  0.00           C  
ATOM   1586  CG  LEU A  90      -0.261   9.655   9.196  1.00  0.00           C  
ATOM   1587  CD1 LEU A  90       1.149  10.156   8.976  1.00  0.00           C  
ATOM   1588  CD2 LEU A  90      -1.252  10.329   8.226  1.00  0.00           C  
ATOM   1589  H   LEU A  90      -1.161   7.700  11.317  1.00  0.00           H  
ATOM   1590  HA  LEU A  90      -2.394   7.946   8.672  1.00  0.00           H  
ATOM   1591 1HB  LEU A  90       0.482   7.698   9.577  1.00  0.00           H  
ATOM   1592 2HB  LEU A  90      -0.024   7.967   7.913  1.00  0.00           H  
ATOM   1593  HG  LEU A  90      -0.545   9.872  10.225  1.00  0.00           H  
ATOM   1594 1HD1 LEU A  90       1.199  11.227   9.147  1.00  0.00           H  
ATOM   1595 2HD1 LEU A  90       1.822   9.650   9.671  1.00  0.00           H  
ATOM   1596 3HD1 LEU A  90       1.443   9.936   7.951  1.00  0.00           H  
ATOM   1597 1HD2 LEU A  90      -1.251  11.398   8.367  1.00  0.00           H  
ATOM   1598 2HD2 LEU A  90      -0.958  10.103   7.201  1.00  0.00           H  
ATOM   1599 3HD2 LEU A  90      -2.253   9.945   8.406  1.00  0.00           H  
ATOM   1600  N   SER A  91      -1.721   5.722   7.515  1.00  0.00           N  
ATOM   1601  CA  SER A  91      -1.677   4.348   7.030  1.00  0.00           C  
ATOM   1602  C   SER A  91      -0.288   3.780   7.128  1.00  0.00           C  
ATOM   1603  O   SER A  91       0.683   4.527   7.237  1.00  0.00           O  
ATOM   1604  CB  SER A  91      -2.121   4.292   5.593  1.00  0.00           C  
ATOM   1605  OG  SER A  91      -1.213   4.999   4.786  1.00  0.00           O  
ATOM   1606  H   SER A  91      -1.820   6.479   6.837  1.00  0.00           H  
ATOM   1607  HA  SER A  91      -2.347   3.743   7.641  1.00  0.00           H  
ATOM   1608 1HB  SER A  91      -2.176   3.257   5.264  1.00  0.00           H  
ATOM   1609 2HB  SER A  91      -3.115   4.727   5.494  1.00  0.00           H  
ATOM   1610  HG  SER A  91      -1.388   5.946   5.010  1.00  0.00           H  
ATOM   1611  N   TRP A  92      -0.176   2.458   7.029  1.00  0.00           N  
ATOM   1612  CA  TRP A  92       1.129   1.820   7.114  1.00  0.00           C  
ATOM   1613  C   TRP A  92       2.060   2.360   6.043  1.00  0.00           C  
ATOM   1614  O   TRP A  92       3.203   2.709   6.334  1.00  0.00           O  
ATOM   1615  CB  TRP A  92       0.981   0.302   6.968  1.00  0.00           C  
ATOM   1616  CG  TRP A  92       2.270  -0.482   7.101  1.00  0.00           C  
ATOM   1617  CD1 TRP A  92       2.820  -0.943   8.263  1.00  0.00           C  
ATOM   1618  CD2 TRP A  92       3.158  -0.919   6.042  1.00  0.00           C  
ATOM   1619  CE2 TRP A  92       4.200  -1.631   6.648  1.00  0.00           C  
ATOM   1620  CE3 TRP A  92       3.150  -0.769   4.656  1.00  0.00           C  
ATOM   1621  NE1 TRP A  92       3.980  -1.632   8.001  1.00  0.00           N  
ATOM   1622  CZ2 TRP A  92       5.228  -2.196   5.909  1.00  0.00           C  
ATOM   1623  CZ3 TRP A  92       4.176  -1.330   3.913  1.00  0.00           C  
ATOM   1624  CH2 TRP A  92       5.190  -2.028   4.522  1.00  0.00           C  
ATOM   1625  H   TRP A  92      -1.006   1.892   6.926  1.00  0.00           H  
ATOM   1626  HA  TRP A  92       1.560   2.040   8.091  1.00  0.00           H  
ATOM   1627 1HB  TRP A  92       0.284  -0.067   7.718  1.00  0.00           H  
ATOM   1628 2HB  TRP A  92       0.555   0.077   5.991  1.00  0.00           H  
ATOM   1629  HD1 TRP A  92       2.397  -0.791   9.254  1.00  0.00           H  
ATOM   1630  HE1 TRP A  92       4.571  -2.076   8.690  1.00  0.00           H  
ATOM   1631  HE3 TRP A  92       2.351  -0.224   4.169  1.00  0.00           H  
ATOM   1632  HZ2 TRP A  92       6.042  -2.750   6.376  1.00  0.00           H  
ATOM   1633  HZ3 TRP A  92       4.155  -1.203   2.831  1.00  0.00           H  
ATOM   1634  HH2 TRP A  92       5.984  -2.456   3.909  1.00  0.00           H  
ATOM   1635  N   GLU A  93       1.581   2.463   4.805  1.00  0.00           N  
ATOM   1636  CA  GLU A  93       2.449   2.951   3.745  1.00  0.00           C  
ATOM   1637  C   GLU A  93       2.905   4.388   4.007  1.00  0.00           C  
ATOM   1638  O   GLU A  93       4.077   4.720   3.791  1.00  0.00           O  
ATOM   1639  CB  GLU A  93       1.734   2.868   2.395  1.00  0.00           C  
ATOM   1640  CG  GLU A  93       1.512   1.442   1.893  1.00  0.00           C  
ATOM   1641  CD  GLU A  93       0.761   1.375   0.587  1.00  0.00           C  
ATOM   1642  OE1 GLU A  93       0.304   2.395   0.128  1.00  0.00           O  
ATOM   1643  OE2 GLU A  93       0.645   0.298   0.050  1.00  0.00           O1-
ATOM   1644  H   GLU A  93       0.629   2.194   4.607  1.00  0.00           H  
ATOM   1645  HA  GLU A  93       3.335   2.316   3.710  1.00  0.00           H  
ATOM   1646 1HB  GLU A  93       0.761   3.354   2.474  1.00  0.00           H  
ATOM   1647 2HB  GLU A  93       2.310   3.406   1.644  1.00  0.00           H  
ATOM   1648 1HG  GLU A  93       2.481   0.957   1.771  1.00  0.00           H  
ATOM   1649 2HG  GLU A  93       0.954   0.894   2.649  1.00  0.00           H  
ATOM   1650  N   GLN A  94       2.000   5.239   4.517  1.00  0.00           N  
ATOM   1651  CA  GLN A  94       2.394   6.618   4.807  1.00  0.00           C  
ATOM   1652  C   GLN A  94       3.410   6.658   5.937  1.00  0.00           C  
ATOM   1653  O   GLN A  94       4.396   7.403   5.870  1.00  0.00           O  
ATOM   1654  CB  GLN A  94       1.165   7.439   5.173  1.00  0.00           C  
ATOM   1655  CG  GLN A  94       0.227   7.703   4.005  1.00  0.00           C  
ATOM   1656  CD  GLN A  94      -1.124   8.250   4.445  1.00  0.00           C  
ATOM   1657  NE2 GLN A  94      -1.609   9.276   3.758  1.00  0.00           N  
ATOM   1658  OE1 GLN A  94      -1.741   7.711   5.392  1.00  0.00           O  
ATOM   1659  H   GLN A  94       1.031   4.947   4.686  1.00  0.00           H  
ATOM   1660  HA  GLN A  94       2.855   7.043   3.919  1.00  0.00           H  
ATOM   1661 1HB  GLN A  94       0.608   6.905   5.935  1.00  0.00           H  
ATOM   1662 2HB  GLN A  94       1.473   8.398   5.595  1.00  0.00           H  
ATOM   1663 1HG  GLN A  94       0.693   8.443   3.353  1.00  0.00           H  
ATOM   1664 2HG  GLN A  94       0.073   6.775   3.455  1.00  0.00           H  
ATOM   1665 1HE2 GLN A  94      -2.501   9.663   3.991  1.00  0.00           H  
ATOM   1666 2HE2 GLN A  94      -1.089   9.646   2.983  1.00  0.00           H  
ATOM   1667  N   LYS A  95       3.214   5.815   6.955  1.00  0.00           N  
ATOM   1668  CA  LYS A  95       4.148   5.786   8.062  1.00  0.00           C  
ATOM   1669  C   LYS A  95       5.507   5.326   7.581  1.00  0.00           C  
ATOM   1670  O   LYS A  95       6.515   5.942   7.910  1.00  0.00           O  
ATOM   1671  CB  LYS A  95       3.659   4.847   9.176  1.00  0.00           C  
ATOM   1672  CG  LYS A  95       2.466   5.340  10.018  1.00  0.00           C  
ATOM   1673  CD  LYS A  95       2.041   4.262  11.027  1.00  0.00           C  
ATOM   1674  CE  LYS A  95       0.969   4.764  12.009  1.00  0.00           C  
ATOM   1675  NZ  LYS A  95       0.414   3.656  12.860  1.00  0.00           N1+
ATOM   1676  H   LYS A  95       2.391   5.210   6.970  1.00  0.00           H  
ATOM   1677  HA  LYS A  95       4.247   6.794   8.461  1.00  0.00           H  
ATOM   1678 1HB  LYS A  95       3.366   3.897   8.729  1.00  0.00           H  
ATOM   1679 2HB  LYS A  95       4.482   4.641   9.859  1.00  0.00           H  
ATOM   1680 1HG  LYS A  95       2.710   6.256  10.549  1.00  0.00           H  
ATOM   1681 2HG  LYS A  95       1.626   5.544   9.360  1.00  0.00           H  
ATOM   1682 1HD  LYS A  95       1.637   3.409  10.481  1.00  0.00           H  
ATOM   1683 2HD  LYS A  95       2.909   3.934  11.591  1.00  0.00           H  
ATOM   1684 1HE  LYS A  95       1.426   5.500  12.665  1.00  0.00           H  
ATOM   1685 2HE  LYS A  95       0.164   5.241  11.472  1.00  0.00           H  
ATOM   1686 1HZ  LYS A  95      -0.269   4.052  13.508  1.00  0.00           H  
ATOM   1687 2HZ  LYS A  95      -0.034   2.973  12.269  1.00  0.00           H  
ATOM   1688 3HZ  LYS A  95       1.155   3.212  13.383  1.00  0.00           H  
ATOM   1689  N   GLN A  96       5.551   4.298   6.737  1.00  0.00           N  
ATOM   1690  CA  GLN A  96       6.840   3.794   6.292  1.00  0.00           C  
ATOM   1691  C   GLN A  96       7.596   4.827   5.472  1.00  0.00           C  
ATOM   1692  O   GLN A  96       8.822   4.952   5.599  1.00  0.00           O  
ATOM   1693  CB  GLN A  96       6.656   2.508   5.491  1.00  0.00           C  
ATOM   1694  CG  GLN A  96       6.192   1.325   6.322  1.00  0.00           C  
ATOM   1695  CD  GLN A  96       7.191   0.898   7.374  1.00  0.00           C  
ATOM   1696  NE2 GLN A  96       6.741   0.784   8.622  1.00  0.00           N  
ATOM   1697  OE1 GLN A  96       8.365   0.669   7.070  1.00  0.00           O  
ATOM   1698  H   GLN A  96       4.691   3.827   6.455  1.00  0.00           H  
ATOM   1699  HA  GLN A  96       7.434   3.557   7.172  1.00  0.00           H  
ATOM   1700 1HB  GLN A  96       5.902   2.676   4.716  1.00  0.00           H  
ATOM   1701 2HB  GLN A  96       7.586   2.241   4.997  1.00  0.00           H  
ATOM   1702 1HG  GLN A  96       5.270   1.575   6.827  1.00  0.00           H  
ATOM   1703 2HG  GLN A  96       6.031   0.506   5.649  1.00  0.00           H  
ATOM   1704 1HE2 GLN A  96       7.364   0.505   9.356  1.00  0.00           H  
ATOM   1705 2HE2 GLN A  96       5.781   0.980   8.826  1.00  0.00           H  
ATOM   1706  N   ALA A  97       6.878   5.605   4.656  1.00  0.00           N  
ATOM   1707  CA  ALA A  97       7.547   6.644   3.889  1.00  0.00           C  
ATOM   1708  C   ALA A  97       8.151   7.692   4.824  1.00  0.00           C  
ATOM   1709  O   ALA A  97       9.309   8.102   4.670  1.00  0.00           O  
ATOM   1710  CB  ALA A  97       6.558   7.299   2.939  1.00  0.00           C  
ATOM   1711  H   ALA A  97       5.872   5.456   4.552  1.00  0.00           H  
ATOM   1712  HA  ALA A  97       8.353   6.186   3.319  1.00  0.00           H  
ATOM   1713 1HB  ALA A  97       7.062   8.067   2.356  1.00  0.00           H  
ATOM   1714 2HB  ALA A  97       6.141   6.544   2.271  1.00  0.00           H  
ATOM   1715 3HB  ALA A  97       5.750   7.753   3.518  1.00  0.00           H  
ATOM   1716  N   LEU A  98       7.383   8.089   5.839  1.00  0.00           N  
ATOM   1717  CA  LEU A  98       7.835   9.103   6.781  1.00  0.00           C  
ATOM   1718  C   LEU A  98       9.003   8.618   7.631  1.00  0.00           C  
ATOM   1719  O   LEU A  98       9.903   9.393   7.946  1.00  0.00           O  
ATOM   1720  CB  LEU A  98       6.675   9.517   7.674  1.00  0.00           C  
ATOM   1721  CG  LEU A  98       5.556  10.277   7.020  1.00  0.00           C  
ATOM   1722  CD1 LEU A  98       4.428  10.388   8.014  1.00  0.00           C  
ATOM   1723  CD2 LEU A  98       6.067  11.636   6.585  1.00  0.00           C  
ATOM   1724  H   LEU A  98       6.439   7.708   5.938  1.00  0.00           H  
ATOM   1725  HA  LEU A  98       8.162   9.970   6.215  1.00  0.00           H  
ATOM   1726 1HB  LEU A  98       6.249   8.622   8.128  1.00  0.00           H  
ATOM   1727 2HB  LEU A  98       7.061  10.155   8.455  1.00  0.00           H  
ATOM   1728  HG  LEU A  98       5.190   9.739   6.149  1.00  0.00           H  
ATOM   1729 1HD1 LEU A  98       3.615  10.932   7.566  1.00  0.00           H  
ATOM   1730 2HD1 LEU A  98       4.098   9.388   8.286  1.00  0.00           H  
ATOM   1731 3HD1 LEU A  98       4.762  10.902   8.896  1.00  0.00           H  
ATOM   1732 1HD2 LEU A  98       5.258  12.200   6.113  1.00  0.00           H  
ATOM   1733 2HD2 LEU A  98       6.437  12.178   7.444  1.00  0.00           H  
ATOM   1734 3HD2 LEU A  98       6.874  11.491   5.877  1.00  0.00           H  
ATOM   1735  N   ILE A  99       8.975   7.332   7.993  1.00  0.00           N  
ATOM   1736  CA  ILE A  99       9.998   6.658   8.793  1.00  0.00           C  
ATOM   1737  C   ILE A  99      11.314   6.473   8.055  1.00  0.00           C  
ATOM   1738  O   ILE A  99      12.389   6.684   8.618  1.00  0.00           O  
ATOM   1739  CB  ILE A  99       9.466   5.299   9.288  1.00  0.00           C  
ATOM   1740  CG1 ILE A  99       8.353   5.561  10.300  1.00  0.00           C  
ATOM   1741  CG2 ILE A  99      10.580   4.353   9.795  1.00  0.00           C  
ATOM   1742  CD1 ILE A  99       7.547   4.376  10.659  1.00  0.00           C  
ATOM   1743  H   ILE A  99       8.167   6.780   7.710  1.00  0.00           H  
ATOM   1744  HA  ILE A  99      10.187   7.282   9.660  1.00  0.00           H  
ATOM   1745  HB  ILE A  99       8.986   4.810   8.444  1.00  0.00           H  
ATOM   1746 1HG1 ILE A  99       8.760   5.962  11.190  1.00  0.00           H  
ATOM   1747 2HG1 ILE A  99       7.716   6.291   9.886  1.00  0.00           H  
ATOM   1748 1HG2 ILE A  99      10.130   3.404  10.084  1.00  0.00           H  
ATOM   1749 2HG2 ILE A  99      11.291   4.180   8.989  1.00  0.00           H  
ATOM   1750 3HG2 ILE A  99      11.105   4.753  10.633  1.00  0.00           H  
ATOM   1751 1HD1 ILE A  99       6.783   4.696  11.356  1.00  0.00           H  
ATOM   1752 2HD1 ILE A  99       7.077   3.965   9.765  1.00  0.00           H  
ATOM   1753 3HD1 ILE A  99       8.177   3.619  11.118  1.00  0.00           H  
ATOM   1754  N   SER A 100      11.242   6.056   6.796  1.00  0.00           N  
ATOM   1755  CA  SER A 100      12.449   5.838   6.017  1.00  0.00           C  
ATOM   1756  C   SER A 100      13.234   7.129   5.781  1.00  0.00           C  
ATOM   1757  O   SER A 100      14.454   7.160   5.950  1.00  0.00           O  
ATOM   1758  CB  SER A 100      12.073   5.257   4.676  1.00  0.00           C  
ATOM   1759  OG  SER A 100      11.480   3.999   4.826  1.00  0.00           O  
ATOM   1760  H   SER A 100      10.334   5.863   6.373  1.00  0.00           H  
ATOM   1761  HA  SER A 100      13.082   5.132   6.554  1.00  0.00           H  
ATOM   1762 1HB  SER A 100      11.377   5.931   4.170  1.00  0.00           H  
ATOM   1763 2HB  SER A 100      12.966   5.174   4.058  1.00  0.00           H  
ATOM   1764  HG  SER A 100      10.592   4.177   5.216  1.00  0.00           H  
ATOM   1765  N   ARG A 101      12.541   8.220   5.465  1.00  0.00           N  
ATOM   1766  CA  ARG A 101      13.214   9.493   5.198  1.00  0.00           C  
ATOM   1767  C   ARG A 101      14.328   9.879   6.220  1.00  0.00           C  
ATOM   1768  O   ARG A 101      15.479  10.042   5.812  1.00  0.00           O  
ATOM   1769  CB  ARG A 101      12.166  10.578   5.062  1.00  0.00           C  
ATOM   1770  CG  ARG A 101      11.341  10.467   3.801  1.00  0.00           C  
ATOM   1771  CD  ARG A 101      10.222  11.415   3.835  1.00  0.00           C  
ATOM   1772  NE  ARG A 101       9.281  11.234   2.750  1.00  0.00           N  
ATOM   1773  CZ  ARG A 101       8.121  11.901   2.689  1.00  0.00           C  
ATOM   1774  NH1 ARG A 101       7.847  12.753   3.624  1.00  0.00           N1+
ATOM   1775  NH2 ARG A 101       7.253  11.721   1.713  1.00  0.00           N  
ATOM   1776  H   ARG A 101      11.523   8.162   5.352  1.00  0.00           H  
ATOM   1777  HA  ARG A 101      13.693   9.401   4.221  1.00  0.00           H  
ATOM   1778 1HB  ARG A 101      11.436  10.533   5.859  1.00  0.00           H  
ATOM   1779 2HB  ARG A 101      12.637  11.548   5.085  1.00  0.00           H  
ATOM   1780 1HG  ARG A 101      11.964  10.714   2.944  1.00  0.00           H  
ATOM   1781 2HG  ARG A 101      10.971   9.465   3.685  1.00  0.00           H  
ATOM   1782 1HD  ARG A 101       9.684  11.298   4.778  1.00  0.00           H  
ATOM   1783 2HD  ARG A 101      10.611  12.416   3.768  1.00  0.00           H  
ATOM   1784  HE  ARG A 101       9.496  10.562   2.025  1.00  0.00           H  
ATOM   1785 1HH1 ARG A 101       8.498  12.900   4.380  1.00  0.00           H  
ATOM   1786 2HH1 ARG A 101       6.975  13.261   3.583  1.00  0.00           H  
ATOM   1787 1HH2 ARG A 101       7.443  11.064   0.974  1.00  0.00           H  
ATOM   1788 2HH2 ARG A 101       6.369  12.265   1.721  1.00  0.00           H  
ATOM   1789  N   PRO A 102      14.068  10.023   7.541  1.00  0.00           N  
ATOM   1790  CA  PRO A 102      15.055  10.380   8.529  1.00  0.00           C  
ATOM   1791  C   PRO A 102      16.119   9.301   8.691  1.00  0.00           C  
ATOM   1792  O   PRO A 102      17.186   9.582   9.229  1.00  0.00           O  
ATOM   1793  CB  PRO A 102      14.213  10.547   9.802  1.00  0.00           C  
ATOM   1794  CG  PRO A 102      13.050   9.683   9.551  1.00  0.00           C  
ATOM   1795  CD  PRO A 102      12.759   9.857   8.105  1.00  0.00           C  
ATOM   1796  HA  PRO A 102      15.522  11.324   8.237  1.00  0.00           H  
ATOM   1797 1HB  PRO A 102      14.768  10.306  10.685  1.00  0.00           H  
ATOM   1798 2HB  PRO A 102      13.904  11.586   9.907  1.00  0.00           H  
ATOM   1799 1HG  PRO A 102      13.336   8.652   9.778  1.00  0.00           H  
ATOM   1800 2HG  PRO A 102      12.208   9.884  10.167  1.00  0.00           H  
ATOM   1801 1HD  PRO A 102      12.274   9.000   7.781  1.00  0.00           H  
ATOM   1802 2HD  PRO A 102      12.161  10.760   7.965  1.00  0.00           H  
ATOM   1803  N   GLN A 103      15.854   8.050   8.270  1.00  0.00           N  
ATOM   1804  CA  GLN A 103      16.876   7.015   8.392  1.00  0.00           C  
ATOM   1805  C   GLN A 103      17.985   7.336   7.410  1.00  0.00           C  
ATOM   1806  O   GLN A 103      19.177   7.241   7.725  1.00  0.00           O  
ATOM   1807  CB  GLN A 103      16.301   5.628   8.077  1.00  0.00           C  
ATOM   1808  CG  GLN A 103      17.258   4.430   8.263  1.00  0.00           C  
ATOM   1809  CD  GLN A 103      17.733   4.148   9.691  1.00  0.00           C  
ATOM   1810  NE2 GLN A 103      19.049   4.067   9.873  1.00  0.00           N  
ATOM   1811  OE1 GLN A 103      16.921   3.968  10.595  1.00  0.00           O  
ATOM   1812  H   GLN A 103      14.987   7.815   7.798  1.00  0.00           H  
ATOM   1813  HA  GLN A 103      17.286   7.027   9.402  1.00  0.00           H  
ATOM   1814 1HB  GLN A 103      15.402   5.459   8.673  1.00  0.00           H  
ATOM   1815 2HB  GLN A 103      15.999   5.603   7.035  1.00  0.00           H  
ATOM   1816 1HG  GLN A 103      16.752   3.538   7.898  1.00  0.00           H  
ATOM   1817 2HG  GLN A 103      18.143   4.621   7.650  1.00  0.00           H  
ATOM   1818 1HE2 GLN A 103      19.426   3.840  10.775  1.00  0.00           H  
ATOM   1819 2HE2 GLN A 103      19.666   4.203   9.099  1.00  0.00           H  
ATOM   1820  N   ASP A 104      17.580   7.782   6.215  1.00  0.00           N  
ATOM   1821  CA  ASP A 104      18.555   8.143   5.190  1.00  0.00           C  
ATOM   1822  C   ASP A 104      19.381   9.353   5.627  1.00  0.00           C  
ATOM   1823  O   ASP A 104      20.597   9.395   5.411  1.00  0.00           O  
ATOM   1824  CB  ASP A 104      17.873   8.409   3.845  1.00  0.00           C  
ATOM   1825  CG  ASP A 104      17.375   7.126   3.132  1.00  0.00           C  
ATOM   1826  OD1 ASP A 104      17.764   6.045   3.524  1.00  0.00           O  
ATOM   1827  OD2 ASP A 104      16.625   7.250   2.188  1.00  0.00           O1-
ATOM   1828  H   ASP A 104      16.576   7.840   6.024  1.00  0.00           H  
ATOM   1829  HA  ASP A 104      19.237   7.304   5.058  1.00  0.00           H  
ATOM   1830 1HB  ASP A 104      17.016   9.069   4.001  1.00  0.00           H  
ATOM   1831 2HB  ASP A 104      18.562   8.930   3.184  1.00  0.00           H  
ATOM   1832  N   TYR A 105      18.731  10.316   6.287  1.00  0.00           N  
ATOM   1833  CA  TYR A 105      19.469  11.495   6.747  1.00  0.00           C  
ATOM   1834  C   TYR A 105      20.340  11.177   7.953  1.00  0.00           C  
ATOM   1835  O   TYR A 105      21.466  11.665   8.049  1.00  0.00           O  
ATOM   1836  CB  TYR A 105      18.515  12.648   7.052  1.00  0.00           C  
ATOM   1837  CG  TYR A 105      18.039  13.355   5.811  1.00  0.00           C  
ATOM   1838  CD1 TYR A 105      16.867  12.990   5.233  1.00  0.00           C  
ATOM   1839  CD2 TYR A 105      18.795  14.387   5.262  1.00  0.00           C  
ATOM   1840  CE1 TYR A 105      16.412  13.618   4.100  1.00  0.00           C  
ATOM   1841  CE2 TYR A 105      18.352  15.030   4.123  1.00  0.00           C  
ATOM   1842  CZ  TYR A 105      17.157  14.642   3.540  1.00  0.00           C  
ATOM   1843  OH  TYR A 105      16.700  15.267   2.403  1.00  0.00           O  
ATOM   1844  H   TYR A 105      17.720  10.233   6.417  1.00  0.00           H  
ATOM   1845  HA  TYR A 105      20.128  11.817   5.944  1.00  0.00           H  
ATOM   1846 1HB  TYR A 105      17.648  12.265   7.586  1.00  0.00           H  
ATOM   1847 2HB  TYR A 105      19.009  13.376   7.699  1.00  0.00           H  
ATOM   1848  HD1 TYR A 105      16.298  12.196   5.674  1.00  0.00           H  
ATOM   1849  HD2 TYR A 105      19.735  14.685   5.730  1.00  0.00           H  
ATOM   1850  HE1 TYR A 105      15.470  13.308   3.648  1.00  0.00           H  
ATOM   1851  HE2 TYR A 105      18.940  15.837   3.687  1.00  0.00           H  
ATOM   1852  HH  TYR A 105      17.309  15.960   2.151  1.00  0.00           H  
ATOM   1853  N   TRP A 106      19.850  10.324   8.843  1.00  0.00           N  
ATOM   1854  CA  TRP A 106      20.601   9.949  10.028  1.00  0.00           C  
ATOM   1855  C   TRP A 106      21.881   9.273   9.580  1.00  0.00           C  
ATOM   1856  O   TRP A 106      22.971   9.615  10.044  1.00  0.00           O  
ATOM   1857  CB  TRP A 106      19.759   9.005  10.890  1.00  0.00           C  
ATOM   1858  CG  TRP A 106      20.359   8.555  12.188  1.00  0.00           C  
ATOM   1859  CD1 TRP A 106      21.403   9.096  12.880  1.00  0.00           C  
ATOM   1860  CD2 TRP A 106      19.895   7.436  12.975  1.00  0.00           C  
ATOM   1861  CE2 TRP A 106      20.701   7.368  14.108  1.00  0.00           C  
ATOM   1862  CE3 TRP A 106      18.872   6.501  12.806  1.00  0.00           C  
ATOM   1863  NE1 TRP A 106      21.619   8.385  14.034  1.00  0.00           N  
ATOM   1864  CZ2 TRP A 106      20.514   6.398  15.080  1.00  0.00           C  
ATOM   1865  CZ3 TRP A 106      18.681   5.533  13.776  1.00  0.00           C  
ATOM   1866  CH2 TRP A 106      19.476   5.483  14.887  1.00  0.00           C  
ATOM   1867  H   TRP A 106      18.914   9.950   8.730  1.00  0.00           H  
ATOM   1868  HA  TRP A 106      20.844  10.842  10.598  1.00  0.00           H  
ATOM   1869 1HB  TRP A 106      18.820   9.499  11.129  1.00  0.00           H  
ATOM   1870 2HB  TRP A 106      19.507   8.118  10.308  1.00  0.00           H  
ATOM   1871  HD1 TRP A 106      21.982   9.964  12.566  1.00  0.00           H  
ATOM   1872  HE1 TRP A 106      22.340   8.580  14.718  1.00  0.00           H  
ATOM   1873  HE3 TRP A 106      18.231   6.531  11.924  1.00  0.00           H  
ATOM   1874  HZ2 TRP A 106      21.141   6.340  15.971  1.00  0.00           H  
ATOM   1875  HZ3 TRP A 106      17.873   4.811  13.630  1.00  0.00           H  
ATOM   1876  HH2 TRP A 106      19.295   4.708  15.633  1.00  0.00           H  
ATOM   1877  N   ALA A 107      21.761   8.326   8.648  1.00  0.00           N  
ATOM   1878  CA  ALA A 107      22.932   7.645   8.134  1.00  0.00           C  
ATOM   1879  C   ALA A 107      23.891   8.628   7.464  1.00  0.00           C  
ATOM   1880  O   ALA A 107      25.096   8.605   7.733  1.00  0.00           O  
ATOM   1881  CB  ALA A 107      22.500   6.587   7.128  1.00  0.00           C  
ATOM   1882  H   ALA A 107      20.840   8.068   8.295  1.00  0.00           H  
ATOM   1883  HA  ALA A 107      23.450   7.173   8.967  1.00  0.00           H  
ATOM   1884 1HB  ALA A 107      23.374   6.059   6.750  1.00  0.00           H  
ATOM   1885 2HB  ALA A 107      21.825   5.883   7.611  1.00  0.00           H  
ATOM   1886 3HB  ALA A 107      21.978   7.073   6.297  1.00  0.00           H  
ATOM   1887  N   ASP A 108      23.352   9.565   6.666  1.00  0.00           N  
ATOM   1888  CA  ASP A 108      24.183  10.545   5.965  1.00  0.00           C  
ATOM   1889  C   ASP A 108      24.943  11.452   6.933  1.00  0.00           C  
ATOM   1890  O   ASP A 108      26.064  11.883   6.648  1.00  0.00           O  
ATOM   1891  CB  ASP A 108      23.328  11.388   5.014  1.00  0.00           C  
ATOM   1892  CG  ASP A 108      24.152  12.202   4.032  1.00  0.00           C  
ATOM   1893  OD1 ASP A 108      24.820  11.622   3.208  1.00  0.00           O  
ATOM   1894  OD2 ASP A 108      24.139  13.414   4.123  1.00  0.00           O1-
ATOM   1895  H   ASP A 108      22.348   9.563   6.477  1.00  0.00           H  
ATOM   1896  HA  ASP A 108      24.915  10.003   5.369  1.00  0.00           H  
ATOM   1897 1HB  ASP A 108      22.658  10.732   4.458  1.00  0.00           H  
ATOM   1898 2HB  ASP A 108      22.703  12.067   5.599  1.00  0.00           H  
ATOM   1899  N   CYS A 109      24.352  11.714   8.097  1.00  0.00           N  
ATOM   1900  CA  CYS A 109      24.956  12.573   9.104  1.00  0.00           C  
ATOM   1901  C   CYS A 109      26.043  11.863   9.918  1.00  0.00           C  
ATOM   1902  O   CYS A 109      26.688  12.480  10.767  1.00  0.00           O  
ATOM   1903  CB  CYS A 109      23.891  13.074  10.081  1.00  0.00           C  
ATOM   1904  SG  CYS A 109      22.643  14.186   9.347  1.00  0.00           S  
ATOM   1905  H   CYS A 109      23.415  11.347   8.263  1.00  0.00           H  
ATOM   1906  HA  CYS A 109      25.398  13.423   8.597  1.00  0.00           H  
ATOM   1907 1HB  CYS A 109      23.369  12.213  10.506  1.00  0.00           H  
ATOM   1908 2HB  CYS A 109      24.372  13.604  10.899  1.00  0.00           H  
ATOM   1909  HG  CYS A 109      22.119  13.242   8.526  1.00  0.00           H  
ATOM   1910  N   PHE A 110      26.212  10.557   9.699  1.00  0.00           N  
ATOM   1911  CA  PHE A 110      27.174   9.754  10.434  1.00  0.00           C  
ATOM   1912  C   PHE A 110      28.328   9.218   9.593  1.00  0.00           C  
ATOM   1913  O   PHE A 110      29.495   9.360   9.978  1.00  0.00           O  
ATOM   1914  CB  PHE A 110      26.444   8.591  11.095  1.00  0.00           C  
ATOM   1915  CG  PHE A 110      27.330   7.652  11.848  1.00  0.00           C  
ATOM   1916  CD1 PHE A 110      27.997   8.055  12.989  1.00  0.00           C  
ATOM   1917  CD2 PHE A 110      27.471   6.341  11.427  1.00  0.00           C  
ATOM   1918  CE1 PHE A 110      28.788   7.175  13.692  1.00  0.00           C  
ATOM   1919  CE2 PHE A 110      28.262   5.457  12.123  1.00  0.00           C  
ATOM   1920  CZ  PHE A 110      28.922   5.875  13.258  1.00  0.00           C  
ATOM   1921  H   PHE A 110      25.664  10.088   8.980  1.00  0.00           H  
ATOM   1922  HA  PHE A 110      27.601  10.375  11.220  1.00  0.00           H  
ATOM   1923 1HB  PHE A 110      25.693   8.983  11.772  1.00  0.00           H  
ATOM   1924 2HB  PHE A 110      25.918   8.024  10.326  1.00  0.00           H  
ATOM   1925  HD1 PHE A 110      27.894   9.083  13.332  1.00  0.00           H  
ATOM   1926  HD2 PHE A 110      26.943   6.014  10.529  1.00  0.00           H  
ATOM   1927  HE1 PHE A 110      29.306   7.509  14.589  1.00  0.00           H  
ATOM   1928  HE2 PHE A 110      28.364   4.427  11.777  1.00  0.00           H  
ATOM   1929  HZ  PHE A 110      29.548   5.176  13.811  1.00  0.00           H  
ATOM   1930  N   ALA A 111      28.009   8.573   8.471  1.00  0.00           N  
ATOM   1931  CA  ALA A 111      29.041   7.933   7.663  1.00  0.00           C  
ATOM   1932  C   ALA A 111      28.520   7.553   6.281  1.00  0.00           C  
ATOM   1933  O   ALA A 111      29.171   7.856   5.279  1.00  0.00           O  
ATOM   1934  CB  ALA A 111      29.564   6.688   8.377  1.00  0.00           C  
ATOM   1935  OXT ALA A 111      27.688   6.653   6.204  1.00  0.00           O1-
ATOM   1936  H   ALA A 111      27.030   8.517   8.186  1.00  0.00           H  
ATOM   1937  HA  ALA A 111      29.855   8.644   7.529  1.00  0.00           H  
ATOM   1938 1HB  ALA A 111      30.351   6.233   7.776  1.00  0.00           H  
ATOM   1939 2HB  ALA A 111      29.970   6.954   9.355  1.00  0.00           H  
ATOM   1940 3HB  ALA A 111      28.750   5.979   8.508  1.00  0.00           H  
TER   
END
