# Supplementary material for: Scaffolding protein functional sites using deep learning
Source: Science. Author manuscript; Available in PMC 2022 Oct 31. (PMC9621694; doi:10.1126/science.abn2100)
Supplement: Data S1 [file NIHMS1830590-supplement-Data_S1.zip › rsvf-v_1050_AF.pdb]

ATOM      1  N   MET A   1      23.797 -58.516 -40.396  1.00  0.00           N  
ATOM      2  CA  MET A   1      22.345 -58.460 -40.535  1.00  0.00           C  
ATOM      3  C   MET A   1      21.691 -59.688 -39.907  1.00  0.00           C  
ATOM      4  O   MET A   1      22.030 -60.821 -40.253  1.00  0.00           O  
ATOM      5  CB  MET A   1      21.948 -58.352 -42.008  1.00  0.00           C  
ATOM      6  CG  MET A   1      20.533 -57.843 -42.226  1.00  0.00           C  
ATOM      7  SD  MET A   1      20.449 -56.012 -42.301  1.00  0.00           S  
ATOM      8  CE  MET A   1      20.855 -55.743 -44.049  1.00  0.00           C  
ATOM      9  N   SER A   2      20.748 -59.539 -38.701  1.00  0.00           N  
ATOM     10  CA  SER A   2      20.304 -60.595 -37.797  1.00  0.00           C  
ATOM     11  C   SER A   2      19.118 -61.357 -38.377  1.00  0.00           C  
ATOM     12  O   SER A   2      18.311 -60.790 -39.115  1.00  0.00           O  
ATOM     13  CB  SER A   2      19.928 -60.012 -36.434  1.00  0.00           C  
ATOM     14  OG  SER A   2      21.088 -59.695 -35.685  1.00  0.00           O  
ATOM     15  N   VAL A   3      19.133 -62.665 -38.667  1.00  0.00           N  
ATOM     16  CA  VAL A   3      18.118 -63.654 -39.014  1.00  0.00           C  
ATOM     17  C   VAL A   3      16.742 -63.162 -38.567  1.00  0.00           C  
ATOM     18  O   VAL A   3      15.748 -63.361 -39.268  1.00  0.00           O  
ATOM     19  CB  VAL A   3      18.423 -65.029 -38.377  1.00  0.00           C  
ATOM     20  CG1 VAL A   3      17.306 -66.025 -38.681  1.00  0.00           C  
ATOM     21  CG2 VAL A   3      19.767 -65.559 -38.875  1.00  0.00           C  
ATOM     22  N   TYR A   4      16.736 -62.371 -37.478  1.00  0.00           N  
ATOM     23  CA  TYR A   4      15.519 -61.856 -36.860  1.00  0.00           C  
ATOM     24  C   TYR A   4      14.866 -60.797 -37.740  1.00  0.00           C  
ATOM     25  O   TYR A   4      13.639 -60.757 -37.869  1.00  0.00           O  
ATOM     26  CB  TYR A   4      15.823 -61.271 -35.478  1.00  0.00           C  
ATOM     27  CG  TYR A   4      14.598 -60.786 -34.742  1.00  0.00           C  
ATOM     28  CD1 TYR A   4      14.233 -59.441 -34.767  1.00  0.00           C  
ATOM     29  CD2 TYR A   4      13.803 -61.669 -34.018  1.00  0.00           C  
ATOM     30  CE1 TYR A   4      13.106 -58.989 -34.088  1.00  0.00           C  
ATOM     31  CE2 TYR A   4      12.675 -61.228 -33.336  1.00  0.00           C  
ATOM     32  CZ  TYR A   4      12.335 -59.888 -33.377  1.00  0.00           C  
ATOM     33  OH  TYR A   4      11.218 -59.445 -32.703  1.00  0.00           O  
ATOM     34  N   ASP A   5      15.740 -60.020 -38.446  1.00  0.00           N  
ATOM     35  CA  ASP A   5      15.224 -58.936 -39.278  1.00  0.00           C  
ATOM     36  C   ASP A   5      14.474 -59.484 -40.490  1.00  0.00           C  
ATOM     37  O   ASP A   5      13.423 -58.962 -40.864  1.00  0.00           O  
ATOM     38  CB  ASP A   5      16.362 -58.020 -39.733  1.00  0.00           C  
ATOM     39  CG  ASP A   5      16.687 -56.932 -38.724  1.00  0.00           C  
ATOM     40  OD1 ASP A   5      15.781 -56.501 -37.979  1.00  0.00           O  
ATOM     41  OD2 ASP A   5      17.859 -56.500 -38.676  1.00  0.00           O1-
ATOM     42  N   TYR A   6      14.867 -60.685 -40.948  1.00  0.00           N  
ATOM     43  CA  TYR A   6      14.239 -61.246 -42.139  1.00  0.00           C  
ATOM     44  C   TYR A   6      12.908 -61.904 -41.794  1.00  0.00           C  
ATOM     45  O   TYR A   6      11.919 -61.730 -42.510  1.00  0.00           O  
ATOM     46  CB  TYR A   6      15.167 -62.265 -42.807  1.00  0.00           C  
ATOM     47  CG  TYR A   6      16.314 -61.638 -43.562  1.00  0.00           C  
ATOM     48  CD1 TYR A   6      16.098 -60.963 -44.760  1.00  0.00           C  
ATOM     49  CD2 TYR A   6      17.615 -61.719 -43.077  1.00  0.00           C  
ATOM     50  CE1 TYR A   6      17.152 -60.385 -45.461  1.00  0.00           C  
ATOM     51  CE2 TYR A   6      18.677 -61.145 -43.768  1.00  0.00           C  
ATOM     52  CZ  TYR A   6      18.436 -60.480 -44.957  1.00  0.00           C  
ATOM     53  OH  TYR A   6      19.483 -59.909 -45.645  1.00  0.00           O  
ATOM     54  N   TYR A   7      12.941 -62.581 -40.600  1.00  0.00           N  
ATOM     55  CA  TYR A   7      11.728 -63.252 -40.146  1.00  0.00           C  
ATOM     56  C   TYR A   7      10.632 -62.242 -39.825  1.00  0.00           C  
ATOM     57  O   TYR A   7       9.484 -62.411 -40.240  1.00  0.00           O  
ATOM     58  CB  TYR A   7      12.019 -64.115 -38.914  1.00  0.00           C  
ATOM     59  CG  TYR A   7      10.842 -64.945 -38.463  1.00  0.00           C  
ATOM     60  CD1 TYR A   7      10.011 -64.508 -37.433  1.00  0.00           C  
ATOM     61  CD2 TYR A   7      10.560 -66.167 -39.062  1.00  0.00           C  
ATOM     62  CE1 TYR A   7       8.927 -65.271 -37.012  1.00  0.00           C  
ATOM     63  CE2 TYR A   7       9.478 -66.938 -38.649  1.00  0.00           C  
ATOM     64  CZ  TYR A   7       8.668 -66.482 -37.626  1.00  0.00           C  
ATOM     65  OH  TYR A   7       7.596 -67.242 -37.212  1.00  0.00           O  
ATOM     66  N   TYR A   8      11.031 -61.237 -39.164  1.00  0.00           N  
ATOM     67  CA  TYR A   8      10.063 -60.227 -38.752  1.00  0.00           C  
ATOM     68  C   TYR A   8       9.520 -59.468 -39.956  1.00  0.00           C  
ATOM     69  O   TYR A   8       8.319 -59.197 -40.037  1.00  0.00           O  
ATOM     70  CB  TYR A   8      10.698 -59.248 -37.760  1.00  0.00           C  
ATOM     71  CG  TYR A   8       9.693 -58.487 -36.930  1.00  0.00           C  
ATOM     72  CD1 TYR A   8       9.340 -57.178 -37.253  1.00  0.00           C  
ATOM     73  CD2 TYR A   8       9.093 -59.074 -35.821  1.00  0.00           C  
ATOM     74  CE1 TYR A   8       8.415 -56.473 -36.490  1.00  0.00           C  
ATOM     75  CE2 TYR A   8       8.168 -58.379 -35.050  1.00  0.00           C  
ATOM     76  CZ  TYR A   8       7.835 -57.080 -35.392  1.00  0.00           C  
ATOM     77  OH  TYR A   8       6.919 -56.388 -34.633  1.00  0.00           O  
ATOM     78  N   GLY A   9      10.413 -59.131 -40.810  1.00  0.00           N  
ATOM     79  CA  GLY A   9       9.984 -58.474 -42.034  1.00  0.00           C  
ATOM     80  C   GLY A   9       8.971 -59.285 -42.822  1.00  0.00           C  
ATOM     81  O   GLY A   9       7.967 -58.745 -43.291  1.00  0.00           O  
ATOM     82  N   TYR A  10       9.172 -60.625 -42.897  1.00  0.00           N  
ATOM     83  CA  TYR A  10       8.278 -61.545 -43.591  1.00  0.00           C  
ATOM     84  C   TYR A  10       6.891 -61.539 -42.961  1.00  0.00           C  
ATOM     85  O   TYR A  10       5.883 -61.429 -43.664  1.00  0.00           O  
ATOM     86  CB  TYR A  10       8.852 -62.966 -43.575  1.00  0.00           C  
ATOM     87  CG  TYR A  10       7.895 -64.012 -44.092  1.00  0.00           C  
ATOM     88  CD1 TYR A  10       7.133 -64.781 -43.216  1.00  0.00           C  
ATOM     89  CD2 TYR A  10       7.750 -64.235 -45.458  1.00  0.00           C  
ATOM     90  CE1 TYR A  10       6.251 -65.749 -43.687  1.00  0.00           C  
ATOM     91  CE2 TYR A  10       6.872 -65.199 -45.941  1.00  0.00           C  
ATOM     92  CZ  TYR A  10       6.127 -65.950 -45.049  1.00  0.00           C  
ATOM     93  OH  TYR A  10       5.256 -66.905 -45.521  1.00  0.00           O  
ATOM     94  N   ASN A  11       6.790 -61.719 -41.668  1.00  0.00           N  
ATOM     95  CA  ASN A  11       5.514 -61.752 -40.963  1.00  0.00           C  
ATOM     96  C   ASN A  11       4.750 -60.441 -41.123  1.00  0.00           C  
ATOM     97  O   ASN A  11       3.527 -60.443 -41.270  1.00  0.00           O  
ATOM     98  CB  ASN A  11       5.728 -62.065 -39.480  1.00  0.00           C  
ATOM     99  CG  ASN A  11       5.836 -63.551 -39.207  1.00  0.00           C  
ATOM    100  ND2 ASN A  11       6.741 -63.926 -38.311  1.00  0.00           N  
ATOM    101  OD1 ASN A  11       5.113 -64.358 -39.798  1.00  0.00           O  
ATOM    102  N   ARG A  12       5.399 -59.449 -41.279  1.00  0.00           N  
ATOM    103  CA  ARG A  12       4.760 -58.143 -41.410  1.00  0.00           C  
ATOM    104  C   ARG A  12       4.168 -57.960 -42.804  1.00  0.00           C  
ATOM    105  O   ARG A  12       3.054 -57.452 -42.950  1.00  0.00           O  
ATOM    106  CB  ARG A  12       5.760 -57.024 -41.114  1.00  0.00           C  
ATOM    107  CG  ARG A  12       5.983 -56.774 -39.630  1.00  0.00           C  
ATOM    108  CD  ARG A  12       5.087 -55.660 -39.106  1.00  0.00           C  
ATOM    109  NE  ARG A  12       5.362 -55.364 -37.703  1.00  0.00           N  
ATOM    110  CZ  ARG A  12       5.069 -54.216 -37.099  1.00  0.00           C  
ATOM    111  NH1 ARG A  12       4.485 -53.228 -37.767  1.00  0.00           N1+
ATOM    112  NH2 ARG A  12       5.362 -54.053 -35.817  1.00  0.00           N  
ATOM    113  N   ILE A  13       5.015 -58.382 -43.816  1.00  0.00           N  
ATOM    114  CA  ILE A  13       4.511 -58.261 -45.180  1.00  0.00           C  
ATOM    115  C   ILE A  13       3.282 -59.150 -45.356  1.00  0.00           C  
ATOM    116  O   ILE A  13       2.284 -58.728 -45.947  1.00  0.00           O  
ATOM    117  CB  ILE A  13       5.594 -58.632 -46.217  1.00  0.00           C  
ATOM    118  CG1 ILE A  13       6.708 -57.578 -46.228  1.00  0.00           C  
ATOM    119  CG2 ILE A  13       4.977 -58.790 -47.609  1.00  0.00           C  
ATOM    120  CD1 ILE A  13       7.879 -57.924 -47.137  1.00  0.00           C  
ATOM    121  N   LEU A  14       3.442 -60.320 -44.770  1.00  0.00           N  
ATOM    122  CA  LEU A  14       2.313 -61.240 -44.854  1.00  0.00           C  
ATOM    123  C   LEU A  14       1.086 -60.660 -44.158  1.00  0.00           C  
ATOM    124  O   LEU A  14      -0.025 -60.732 -44.689  1.00  0.00           O  
ATOM    125  CB  LEU A  14       2.675 -62.592 -44.234  1.00  0.00           C  
ATOM    126  CG  LEU A  14       3.394 -63.586 -45.147  1.00  0.00           C  
ATOM    127  CD1 LEU A  14       4.041 -64.692 -44.320  1.00  0.00           C  
ATOM    128  CD2 LEU A  14       2.426 -64.171 -46.169  1.00  0.00           C  
ATOM    129  N   SER A  15       1.383 -60.084 -42.967  1.00  0.00           N  
ATOM    130  CA  SER A  15       0.291 -59.466 -42.221  1.00  0.00           C  
ATOM    131  C   SER A  15      -0.299 -58.284 -42.983  1.00  0.00           C  
ATOM    132  O   SER A  15      -1.519 -58.115 -43.028  1.00  0.00           O  
ATOM    133  CB  SER A  15       0.776 -59.005 -40.845  1.00  0.00           C  
ATOM    134  OG  SER A  15      -0.309 -58.537 -40.061  1.00  0.00           O  
ATOM    135  N   ALA A  16       0.630 -57.533 -43.612  1.00  0.00           N  
ATOM    136  CA  ALA A  16       0.197 -56.361 -44.367  1.00  0.00           C  
ATOM    137  C   ALA A  16      -0.591 -56.768 -45.608  1.00  0.00           C  
ATOM    138  O   ALA A  16      -1.572 -56.114 -45.971  1.00  0.00           O  
ATOM    139  CB  ALA A  16       1.401 -55.508 -44.761  1.00  0.00           C  
ATOM    140  N   LEU A  17      -0.205 -57.865 -46.184  1.00  0.00           N  
ATOM    141  CA  LEU A  17      -0.840 -58.327 -47.413  1.00  0.00           C  
ATOM    142  C   LEU A  17      -2.268 -58.790 -47.146  1.00  0.00           C  
ATOM    143  O   LEU A  17      -3.136 -58.671 -48.014  1.00  0.00           O  
ATOM    144  CB  LEU A  17      -0.030 -59.466 -48.041  1.00  0.00           C  
ATOM    145  CG  LEU A  17       1.297 -59.074 -48.692  1.00  0.00           C  
ATOM    146  CD1 LEU A  17       2.059 -60.320 -49.131  1.00  0.00           C  
ATOM    147  CD2 LEU A  17       1.059 -58.141 -49.875  1.00  0.00           C  
ATOM    148  N   PHE A  18      -2.539 -59.101 -45.897  1.00  0.00           N  
ATOM    149  CA  PHE A  18      -3.857 -59.651 -45.602  1.00  0.00           C  
ATOM    150  C   PHE A  18      -4.702 -58.647 -44.829  1.00  0.00           C  
ATOM    151  O   PHE A  18      -5.859 -58.920 -44.505  1.00  0.00           O  
ATOM    152  CB  PHE A  18      -3.732 -60.954 -44.808  1.00  0.00           C  
ATOM    153  CG  PHE A  18      -3.186 -62.105 -45.610  1.00  0.00           C  
ATOM    154  CD1 PHE A  18      -4.027 -62.882 -46.397  1.00  0.00           C  
ATOM    155  CD2 PHE A  18      -1.832 -62.410 -45.576  1.00  0.00           C  
ATOM    156  CE1 PHE A  18      -3.525 -63.948 -47.141  1.00  0.00           C  
ATOM    157  CE2 PHE A  18      -1.322 -63.473 -46.317  1.00  0.00           C  
ATOM    158  CZ  PHE A  18      -2.171 -64.242 -47.098  1.00  0.00           C  
ATOM    159  N   THR A  19      -4.200 -57.505 -44.483  1.00  0.00           N  
ATOM    160  CA  THR A  19      -4.908 -56.547 -43.641  1.00  0.00           C  
ATOM    161  C   THR A  19      -5.559 -55.459 -44.490  1.00  0.00           C  
ATOM    162  O   THR A  19      -6.766 -55.231 -44.398  1.00  0.00           O  
ATOM    163  CB  THR A  19      -3.962 -55.903 -42.611  1.00  0.00           C  
ATOM    164  CG2 THR A  19      -4.721 -54.964 -41.680  1.00  0.00           C  
ATOM    165  OG1 THR A  19      -3.341 -56.931 -41.832  1.00  0.00           O  
ATOM    166  N   ASP A  20      -4.851 -54.714 -45.379  1.00  0.00           N  
ATOM    167  CA  ASP A  20      -5.368 -53.598 -46.165  1.00  0.00           C  
ATOM    168  C   ASP A  20      -4.852 -53.650 -47.601  1.00  0.00           C  
ATOM    169  O   ASP A  20      -3.679 -53.949 -47.833  1.00  0.00           O  
ATOM    170  CB  ASP A  20      -4.988 -52.265 -45.518  1.00  0.00           C  
ATOM    171  CG  ASP A  20      -5.674 -51.074 -46.164  1.00  0.00           C  
ATOM    172  OD1 ASP A  20      -5.091 -50.458 -47.082  1.00  0.00           O  
ATOM    173  OD2 ASP A  20      -6.807 -50.748 -45.748  1.00  0.00           O1-
ATOM    174  N   LYS A  21      -5.786 -53.536 -48.574  1.00  0.00           N  
ATOM    175  CA  LYS A  21      -5.461 -53.620 -49.995  1.00  0.00           C  
ATOM    176  C   LYS A  21      -4.388 -52.604 -50.375  1.00  0.00           C  
ATOM    177  O   LYS A  21      -3.468 -52.918 -51.134  1.00  0.00           O  
ATOM    178  CB  LYS A  21      -6.713 -53.402 -50.846  1.00  0.00           C  
ATOM    179  CG  LYS A  21      -6.498 -53.634 -52.334  1.00  0.00           C  
ATOM    180  CD  LYS A  21      -7.796 -53.478 -53.117  1.00  0.00           C  
ATOM    181  CE  LYS A  21      -7.575 -53.667 -54.612  1.00  0.00           C  
ATOM    182  NZ  LYS A  21      -8.838 -53.488 -55.386  1.00  0.00           N1+
ATOM    183  N   LYS A  22      -4.414 -51.359 -49.814  1.00  0.00           N  
ATOM    184  CA  LYS A  22      -3.456 -50.313 -50.158  1.00  0.00           C  
ATOM    185  C   LYS A  22      -2.045 -50.692 -49.717  1.00  0.00           C  
ATOM    186  O   LYS A  22      -1.091 -50.556 -50.485  1.00  0.00           O  
ATOM    187  CB  LYS A  22      -3.864 -48.982 -49.523  1.00  0.00           C  
ATOM    188  CG  LYS A  22      -3.034 -47.795 -49.987  1.00  0.00           C  
ATOM    189  CD  LYS A  22      -3.523 -46.494 -49.365  1.00  0.00           C  
ATOM    190  CE  LYS A  22      -2.650 -45.315 -49.773  1.00  0.00           C  
ATOM    191  NZ  LYS A  22      -3.098 -44.044 -49.128  1.00  0.00           N1+
ATOM    192  N   THR A  23      -1.997 -51.202 -48.489  1.00  0.00           N  
ATOM    193  CA  THR A  23      -0.696 -51.595 -47.958  1.00  0.00           C  
ATOM    194  C   THR A  23      -0.134 -52.786 -48.731  1.00  0.00           C  
ATOM    195  O   THR A  23       1.054 -52.814 -49.059  1.00  0.00           O  
ATOM    196  CB  THR A  23      -0.786 -51.948 -46.462  1.00  0.00           C  
ATOM    197  CG2 THR A  23       0.588 -52.291 -45.894  1.00  0.00           C  
ATOM    198  OG1 THR A  23      -1.322 -50.829 -45.745  1.00  0.00           O  
ATOM    199  N   ALA A  24      -0.990 -53.684 -49.054  1.00  0.00           N  
ATOM    200  CA  ALA A  24      -0.595 -54.863 -49.819  1.00  0.00           C  
ATOM    201  C   ALA A  24      -0.029 -54.470 -51.180  1.00  0.00           C  
ATOM    202  O   ALA A  24       1.008 -54.989 -51.601  1.00  0.00           O  
ATOM    203  CB  ALA A  24      -1.782 -55.807 -49.992  1.00  0.00           C  
ATOM    204  N   LYS A  25      -0.717 -53.607 -51.830  1.00  0.00           N  
ATOM    205  CA  LYS A  25      -0.285 -53.148 -53.146  1.00  0.00           C  
ATOM    206  C   LYS A  25       1.072 -52.453 -53.067  1.00  0.00           C  
ATOM    207  O   LYS A  25       1.931 -52.658 -53.926  1.00  0.00           O  
ATOM    208  CB  LYS A  25      -1.323 -52.203 -53.753  1.00  0.00           C  
ATOM    209  CG  LYS A  25      -1.064 -51.851 -55.211  1.00  0.00           C  
ATOM    210  CD  LYS A  25      -2.205 -51.035 -55.802  1.00  0.00           C  
ATOM    211  CE  LYS A  25      -1.940 -50.670 -57.255  1.00  0.00           C  
ATOM    212  NZ  LYS A  25      -3.065 -49.883 -57.844  1.00  0.00           N1+
ATOM    213  N   TYR A  26       1.257 -51.694 -52.098  1.00  0.00           N  
ATOM    214  CA  TYR A  26       2.513 -50.987 -51.874  1.00  0.00           C  
ATOM    215  C   TYR A  26       3.678 -51.964 -51.775  1.00  0.00           C  
ATOM    216  O   TYR A  26       4.679 -51.820 -52.481  1.00  0.00           O  
ATOM    217  CB  TYR A  26       2.432 -50.139 -50.602  1.00  0.00           C  
ATOM    218  CG  TYR A  26       3.742 -49.492 -50.220  1.00  0.00           C  
ATOM    219  CD1 TYR A  26       4.562 -50.056 -49.246  1.00  0.00           C  
ATOM    220  CD2 TYR A  26       4.161 -48.315 -50.832  1.00  0.00           C  
ATOM    221  CE1 TYR A  26       5.769 -49.462 -48.889  1.00  0.00           C  
ATOM    222  CE2 TYR A  26       5.366 -47.713 -50.484  1.00  0.00           C  
ATOM    223  CZ  TYR A  26       6.162 -48.293 -49.513  1.00  0.00           C  
ATOM    224  OH  TYR A  26       7.354 -47.701 -49.165  1.00  0.00           O  
ATOM    225  N   TYR A  27       3.537 -53.009 -50.988  1.00  0.00           N  
ATOM    226  CA  TYR A  27       4.603 -53.981 -50.775  1.00  0.00           C  
ATOM    227  C   TYR A  27       4.801 -54.854 -52.009  1.00  0.00           C  
ATOM    228  O   TYR A  27       5.935 -55.155 -52.390  1.00  0.00           O  
ATOM    229  CB  TYR A  27       4.295 -54.860 -49.559  1.00  0.00           C  
ATOM    230  CG  TYR A  27       4.533 -54.173 -48.236  1.00  0.00           C  
ATOM    231  CD1 TYR A  27       5.813 -53.778 -47.854  1.00  0.00           C  
ATOM    232  CD2 TYR A  27       3.479 -53.915 -47.366  1.00  0.00           C  
ATOM    233  CE1 TYR A  27       6.038 -53.146 -46.637  1.00  0.00           C  
ATOM    234  CE2 TYR A  27       3.691 -53.284 -46.146  1.00  0.00           C  
ATOM    235  CZ  TYR A  27       4.972 -52.903 -45.790  1.00  0.00           C  
ATOM    236  OH  TYR A  27       5.188 -52.277 -44.583  1.00  0.00           O  
ATOM    237  N   LEU A  28       3.667 -55.231 -52.626  1.00  0.00           N  
ATOM    238  CA  LEU A  28       3.741 -56.047 -53.834  1.00  0.00           C  
ATOM    239  C   LEU A  28       4.477 -55.307 -54.945  1.00  0.00           C  
ATOM    240  O   LEU A  28       5.295 -55.898 -55.654  1.00  0.00           O  
ATOM    241  CB  LEU A  28       2.337 -56.435 -54.306  1.00  0.00           C  
ATOM    242  CG  LEU A  28       1.607 -57.487 -53.469  1.00  0.00           C  
ATOM    243  CD1 LEU A  28       0.184 -57.678 -53.982  1.00  0.00           C  
ATOM    244  CD2 LEU A  28       2.369 -58.808 -53.485  1.00  0.00           C  
ATOM    245  N   ASN A  29       4.213 -54.085 -55.090  1.00  0.00           N  
ATOM    246  CA  ASN A  29       4.881 -53.276 -56.103  1.00  0.00           C  
ATOM    247  C   ASN A  29       6.377 -53.154 -55.828  1.00  0.00           C  
ATOM    248  O   ASN A  29       7.190 -53.232 -56.751  1.00  0.00           O  
ATOM    249  CB  ASN A  29       4.242 -51.889 -56.190  1.00  0.00           C  
ATOM    250  CG  ASN A  29       2.934 -51.895 -56.955  1.00  0.00           C  
ATOM    251  ND2 ASN A  29       2.122 -50.863 -56.751  1.00  0.00           N  
ATOM    252  OD1 ASN A  29       2.654 -52.818 -57.723  1.00  0.00           O  
ATOM    253  N   LYS A  30       6.629 -53.001 -54.540  1.00  0.00           N  
ATOM    254  CA  LYS A  30       8.037 -52.925 -54.161  1.00  0.00           C  
ATOM    255  C   LYS A  30       8.766 -54.224 -54.490  1.00  0.00           C  
ATOM    256  O   LYS A  30       9.882 -54.200 -55.013  1.00  0.00           O  
ATOM    257  CB  LYS A  30       8.175 -52.608 -52.671  1.00  0.00           C  
ATOM    258  CG  LYS A  30       8.129 -51.122 -52.346  1.00  0.00           C  
ATOM    259  CD  LYS A  30       8.621 -50.843 -50.932  1.00  0.00           C  
ATOM    260  CE  LYS A  30       8.703 -49.349 -50.652  1.00  0.00           C  
ATOM    261  NZ  LYS A  30       9.317 -49.068 -49.320  1.00  0.00           N1+
ATOM    262  N   ILE A  31       8.103 -55.361 -54.111  1.00  0.00           N  
ATOM    263  CA  ILE A  31       8.678 -56.679 -54.357  1.00  0.00           C  
ATOM    264  C   ILE A  31       8.833 -56.902 -55.860  1.00  0.00           C  
ATOM    265  O   ILE A  31       9.883 -57.357 -56.320  1.00  0.00           O  
ATOM    266  CB  ILE A  31       7.813 -57.798 -53.736  1.00  0.00           C  
ATOM    267  CG1 ILE A  31       7.827 -57.697 -52.206  1.00  0.00           C  
ATOM    268  CG2 ILE A  31       8.298 -59.175 -54.198  1.00  0.00           C  
ATOM    269  CD1 ILE A  31       6.776 -58.558 -51.519  1.00  0.00           C  
ATOM    270  N   LYS A  32       7.857 -56.542 -56.590  1.00  0.00           N  
ATOM    271  CA  LYS A  32       7.886 -56.687 -58.042  1.00  0.00           C  
ATOM    272  C   LYS A  32       9.028 -55.880 -58.652  1.00  0.00           C  
ATOM    273  O   LYS A  32       9.739 -56.369 -59.532  1.00  0.00           O  
ATOM    274  CB  LYS A  32       6.552 -56.253 -58.652  1.00  0.00           C  
ATOM    275  CG  LYS A  32       6.410 -56.582 -60.130  1.00  0.00           C  
ATOM    276  CD  LYS A  32       5.026 -56.221 -60.653  1.00  0.00           C  
ATOM    277  CE  LYS A  32       4.910 -56.472 -62.151  1.00  0.00           C  
ATOM    278  NZ  LYS A  32       3.565 -56.088 -62.674  1.00  0.00           N1+
ATOM    279  N   SER A  33       9.165 -54.747 -58.145  1.00  0.00           N  
ATOM    280  CA  SER A  33      10.219 -53.865 -58.636  1.00  0.00           C  
ATOM    281  C   SER A  33      11.600 -54.418 -58.305  1.00  0.00           C  
ATOM    282  O   SER A  33      12.519 -54.340 -59.123  1.00  0.00           O  
ATOM    283  CB  SER A  33      10.065 -52.464 -58.043  1.00  0.00           C  
ATOM    284  OG  SER A  33       8.892 -51.837 -58.532  1.00  0.00           O  
ATOM    285  N   ALA A  34      11.648 -54.976 -57.162  1.00  0.00           N  
ATOM    286  CA  ALA A  34      12.934 -55.514 -56.722  1.00  0.00           C  
ATOM    287  C   ALA A  34      13.307 -56.761 -57.517  1.00  0.00           C  
ATOM    288  O   ALA A  34      14.487 -57.006 -57.783  1.00  0.00           O  
ATOM    289  CB  ALA A  34      12.895 -55.828 -55.229  1.00  0.00           C  
ATOM    290  N   LEU A  35      12.325 -57.445 -58.008  1.00  0.00           N  
ATOM    291  CA  LEU A  35      12.560 -58.709 -58.698  1.00  0.00           C  
ATOM    292  C   LEU A  35      12.600 -58.505 -60.208  1.00  0.00           C  
ATOM    293  O   LEU A  35      12.635 -59.475 -60.968  1.00  0.00           O  
ATOM    294  CB  LEU A  35      11.476 -59.727 -58.336  1.00  0.00           C  
ATOM    295  CG  LEU A  35      11.496 -60.259 -56.902  1.00  0.00           C  
ATOM    296  CD1 LEU A  35      10.233 -61.067 -56.618  1.00  0.00           C  
ATOM    297  CD2 LEU A  35      12.743 -61.104 -56.661  1.00  0.00           C  
ATOM    298  N   LEU A  36      12.574 -57.238 -60.658  1.00  0.00           N  
ATOM    299  CA  LEU A  36      12.544 -56.947 -62.088  1.00  0.00           C  
ATOM    300  C   LEU A  36      13.841 -57.386 -62.759  1.00  0.00           C  
ATOM    301  O   LEU A  36      13.823 -57.892 -63.883  1.00  0.00           O  
ATOM    302  CB  LEU A  36      12.313 -55.452 -62.325  1.00  0.00           C  
ATOM    303  CG  LEU A  36      10.873 -54.957 -62.183  1.00  0.00           C  
ATOM    304  CD1 LEU A  36      10.832 -53.433 -62.198  1.00  0.00           C  
ATOM    305  CD2 LEU A  36       9.998 -55.532 -63.292  1.00  0.00           C  
ATOM    306  N   SER A  37      14.975 -57.433 -62.026  1.00  0.00           N  
ATOM    307  CA  SER A  37      16.255 -57.693 -62.677  1.00  0.00           C  
ATOM    308  C   SER A  37      16.984 -58.858 -62.016  1.00  0.00           C  
ATOM    309  O   SER A  37      18.118 -59.174 -62.382  1.00  0.00           O  
ATOM    310  CB  SER A  37      17.136 -56.444 -62.643  1.00  0.00           C  
ATOM    311  OG  SER A  37      16.473 -55.344 -63.244  1.00  0.00           O  
ATOM    312  N   THR A  38      16.310 -59.450 -61.037  1.00  0.00           N  
ATOM    313  CA  THR A  38      16.939 -60.542 -60.303  1.00  0.00           C  
ATOM    314  C   THR A  38      15.887 -61.501 -59.753  1.00  0.00           C  
ATOM    315  O   THR A  38      14.708 -61.153 -59.666  1.00  0.00           O  
ATOM    316  CB  THR A  38      17.808 -60.011 -59.148  1.00  0.00           C  
ATOM    317  CG2 THR A  38      16.965 -59.257 -58.126  1.00  0.00           C  
ATOM    318  OG1 THR A  38      18.454 -61.114 -58.498  1.00  0.00           O  
ATOM    319  N   ASN A  39      16.199 -62.730 -59.671  1.00  0.00           N  
ATOM    320  CA  ASN A  39      15.328 -63.763 -59.118  1.00  0.00           C  
ATOM    321  C   ASN A  39      15.296 -63.712 -57.594  1.00  0.00           C  
ATOM    322  O   ASN A  39      14.399 -64.280 -56.968  1.00  0.00           O  
ATOM    323  CB  ASN A  39      15.771 -65.149 -59.594  1.00  0.00           C  
ATOM    324  CG  ASN A  39      15.507 -65.371 -61.070  1.00  0.00           C  
ATOM    325  ND2 ASN A  39      16.297 -66.241 -61.689  1.00  0.00           N  
ATOM    326  OD1 ASN A  39      14.600 -64.767 -61.649  1.00  0.00           O  
ATOM    327  N   LYS A  40      16.207 -62.996 -57.008  1.00  0.00           N  
ATOM    328  CA  LYS A  40      16.295 -62.814 -55.562  1.00  0.00           C  
ATOM    329  C   LYS A  40      16.573 -61.356 -55.207  1.00  0.00           C  
ATOM    330  O   LYS A  40      17.443 -60.721 -55.806  1.00  0.00           O  
ATOM    331  CB  LYS A  40      17.383 -63.713 -54.973  1.00  0.00           C  
ATOM    332  CG  LYS A  40      17.102 -65.202 -55.121  1.00  0.00           C  
ATOM    333  CD  LYS A  40      18.188 -66.044 -54.463  1.00  0.00           C  
ATOM    334  CE  LYS A  40      17.935 -67.533 -54.655  1.00  0.00           C  
ATOM    335  NZ  LYS A  40      18.993 -68.363 -54.003  1.00  0.00           N1+
ATOM    336  N   ALA A  41      15.707 -60.783 -54.314  1.00  0.00           N  
ATOM    337  CA  ALA A  41      15.883 -59.390 -53.912  1.00  0.00           C  
ATOM    338  C   ALA A  41      15.545 -59.199 -52.435  1.00  0.00           C  
ATOM    339  O   ALA A  41      14.798 -59.991 -51.856  1.00  0.00           O  
ATOM    340  CB  ALA A  41      15.019 -58.473 -54.775  1.00  0.00           C  
ATOM    341  N   VAL A  42      16.260 -58.344 -51.918  1.00  0.00           N  
ATOM    342  CA  VAL A  42      15.995 -57.959 -50.537  1.00  0.00           C  
ATOM    343  C   VAL A  42      15.118 -56.710 -50.507  1.00  0.00           C  
ATOM    344  O   VAL A  42      15.439 -55.703 -51.142  1.00  0.00           O  
ATOM    345  CB  VAL A  42      17.305 -57.708 -49.756  1.00  0.00           C  
ATOM    346  CG1 VAL A  42      17.004 -57.227 -48.337  1.00  0.00           C  
ATOM    347  CG2 VAL A  42      18.157 -58.976 -49.723  1.00  0.00           C  
ATOM    348  N   VAL A  43      13.949 -56.836 -49.916  1.00  0.00           N  
ATOM    349  CA  VAL A  43      13.019 -55.719 -49.786  1.00  0.00           C  
ATOM    350  C   VAL A  43      13.058 -55.175 -48.360  1.00  0.00           C  
ATOM    351  O   VAL A  43      12.883 -55.927 -47.398  1.00  0.00           O  
ATOM    352  CB  VAL A  43      11.578 -56.133 -50.160  1.00  0.00           C  
ATOM    353  CG1 VAL A  43      10.625 -54.946 -50.035  1.00  0.00           C  
ATOM    354  CG2 VAL A  43      11.538 -56.708 -51.575  1.00  0.00           C  
ATOM    355  N   SER A  44      13.364 -53.936 -48.250  1.00  0.00           N  
ATOM    356  CA  SER A  44      13.437 -53.267 -46.956  1.00  0.00           C  
ATOM    357  C   SER A  44      12.091 -52.664 -46.568  1.00  0.00           C  
ATOM    358  O   SER A  44      11.453 -51.985 -47.376  1.00  0.00           O  
ATOM    359  CB  SER A  44      14.507 -52.175 -46.975  1.00  0.00           C  
ATOM    360  OG  SER A  44      15.786 -52.729 -47.237  1.00  0.00           O  
ATOM    361  N   LEU A  45      11.721 -52.963 -45.361  1.00  0.00           N  
ATOM    362  CA  LEU A  45      10.466 -52.424 -44.849  1.00  0.00           C  
ATOM    363  C   LEU A  45      10.697 -51.101 -44.128  1.00  0.00           C  
ATOM    364  O   LEU A  45      11.827 -50.787 -43.745  1.00  0.00           O  
ATOM    365  CB  LEU A  45       9.798 -53.425 -43.903  1.00  0.00           C  
ATOM    366  CG  LEU A  45       9.505 -54.811 -44.478  1.00  0.00           C  
ATOM    367  CD1 LEU A  45       8.965 -55.733 -43.391  1.00  0.00           C  
ATOM    368  CD2 LEU A  45       8.521 -54.711 -45.639  1.00  0.00           C  
ATOM    369  N   GLU A  46       9.642 -50.242 -44.048  1.00  0.00           N  
ATOM    370  CA  GLU A  46       9.724 -48.953 -43.369  1.00  0.00           C  
ATOM    371  C   GLU A  46      10.172 -49.120 -41.920  1.00  0.00           C  
ATOM    372  O   GLU A  46      10.831 -48.240 -41.362  1.00  0.00           O  
ATOM    373  CB  GLU A  46       8.375 -48.231 -43.421  1.00  0.00           C  
ATOM    374  CG  GLU A  46       8.006 -47.718 -44.806  1.00  0.00           C  
ATOM    375  CD  GLU A  46       6.839 -46.743 -44.793  1.00  0.00           C  
ATOM    376  OE1 GLU A  46       7.055 -45.534 -45.036  1.00  0.00           O  
ATOM    377  OE2 GLU A  46       5.699 -47.192 -44.537  1.00  0.00           O1-
ATOM    378  N   THR A  47      10.026 -50.251 -41.375  1.00  0.00           N  
ATOM    379  CA  THR A  47      10.354 -50.529 -39.982  1.00  0.00           C  
ATOM    380  C   THR A  47      11.834 -50.868 -39.831  1.00  0.00           C  
ATOM    381  O   THR A  47      12.351 -50.931 -38.714  1.00  0.00           O  
ATOM    382  CB  THR A  47       9.501 -51.686 -39.427  1.00  0.00           C  
ATOM    383  CG2 THR A  47       8.022 -51.313 -39.398  1.00  0.00           C  
ATOM    384  OG1 THR A  47       9.675 -52.841 -40.256  1.00  0.00           O  
ATOM    385  N   GLY A  48      12.544 -50.820 -41.014  1.00  0.00           N  
ATOM    386  CA  GLY A  48      13.968 -51.116 -40.982  1.00  0.00           C  
ATOM    387  C   GLY A  48      14.274 -52.594 -41.127  1.00  0.00           C  
ATOM    388  O   GLY A  48      15.440 -52.991 -41.165  1.00  0.00           O  
ATOM    389  N   HIS A  49      13.172 -53.391 -41.220  1.00  0.00           N  
ATOM    390  CA  HIS A  49      13.355 -54.829 -41.380  1.00  0.00           C  
ATOM    391  C   HIS A  49      13.463 -55.211 -42.852  1.00  0.00           C  
ATOM    392  O   HIS A  49      12.955 -54.499 -43.721  1.00  0.00           O  
ATOM    393  CB  HIS A  49      12.204 -55.593 -40.723  1.00  0.00           C  
ATOM    394  CG  HIS A  49      12.100 -55.368 -39.248  1.00  0.00           C  
ATOM    395  CD2 HIS A  49      12.717 -55.979 -38.209  1.00  0.00           C  
ATOM    396  ND1 HIS A  49      11.274 -54.412 -38.697  1.00  0.00           N  
ATOM    397  CE1 HIS A  49      11.389 -54.444 -37.380  1.00  0.00           C  
ATOM    398  NE2 HIS A  49      12.259 -55.387 -37.058  1.00  0.00           N  
ATOM    399  N   GLU A  50      14.241 -56.239 -43.135  1.00  0.00           N  
ATOM    400  CA  GLU A  50      14.428 -56.668 -44.518  1.00  0.00           C  
ATOM    401  C   GLU A  50      13.846 -58.060 -44.748  1.00  0.00           C  
ATOM    402  O   GLU A  50      13.838 -58.893 -43.839  1.00  0.00           O  
ATOM    403  CB  GLU A  50      15.913 -56.652 -44.890  1.00  0.00           C  
ATOM    404  CG  GLU A  50      16.553 -55.273 -44.809  1.00  0.00           C  
ATOM    405  CD  GLU A  50      18.015 -55.264 -45.224  1.00  0.00           C  
ATOM    406  OE1 GLU A  50      18.352 -54.625 -46.246  1.00  0.00           O  
ATOM    407  OE2 GLU A  50      18.831 -55.902 -44.521  1.00  0.00           O1-
ATOM    408  N   VAL A  51      13.256 -58.165 -45.948  1.00  0.00           N  
ATOM    409  CA  VAL A  51      12.683 -59.451 -46.332  1.00  0.00           C  
ATOM    410  C   VAL A  51      13.311 -59.927 -47.640  1.00  0.00           C  
ATOM    411  O   VAL A  51      13.429 -59.156 -48.596  1.00  0.00           O  
ATOM    412  CB  VAL A  51      11.147 -59.368 -46.478  1.00  0.00           C  
ATOM    413  CG1 VAL A  51      10.562 -60.737 -46.817  1.00  0.00           C  
ATOM    414  CG2 VAL A  51      10.519 -58.817 -45.200  1.00  0.00           C  
ATOM    415  N   LEU A  52      13.722 -61.132 -47.565  1.00  0.00           N  
ATOM    416  CA  LEU A  52      14.258 -61.742 -48.777  1.00  0.00           C  
ATOM    417  C   LEU A  52      13.148 -62.404 -49.588  1.00  0.00           C  
ATOM    418  O   LEU A  52      12.420 -63.254 -49.073  1.00  0.00           O  
ATOM    419  CB  LEU A  52      15.334 -62.773 -48.427  1.00  0.00           C  
ATOM    420  CG  LEU A  52      16.129 -63.348 -49.600  1.00  0.00           C  
ATOM    421  CD1 LEU A  52      17.010 -62.271 -50.223  1.00  0.00           C  
ATOM    422  CD2 LEU A  52      16.969 -64.537 -49.146  1.00  0.00           C  
ATOM    423  N   VAL A  53      13.093 -61.928 -50.807  1.00  0.00           N  
ATOM    424  CA  VAL A  53      12.039 -62.444 -51.675  1.00  0.00           C  
ATOM    425  C   VAL A  53      12.656 -63.059 -52.929  1.00  0.00           C  
ATOM    426  O   VAL A  53      13.678 -62.578 -53.425  1.00  0.00           O  
ATOM    427  CB  VAL A  53      11.032 -61.338 -52.064  1.00  0.00           C  
ATOM    428  CG1 VAL A  53      10.253 -60.863 -50.839  1.00  0.00           C  
ATOM    429  CG2 VAL A  53      11.755 -60.168 -52.728  1.00  0.00           C  
ATOM    430  N   GLU A  54      12.205 -64.270 -53.198  1.00  0.00           N  
ATOM    431  CA  GLU A  54      12.682 -64.993 -54.373  1.00  0.00           C  
ATOM    432  C   GLU A  54      11.531 -65.333 -55.317  1.00  0.00           C  
ATOM    433  O   GLU A  54      10.436 -65.680 -54.868  1.00  0.00           O  
ATOM    434  CB  GLU A  54      13.416 -66.270 -53.958  1.00  0.00           C  
ATOM    435  CG  GLU A  54      14.123 -66.974 -55.107  1.00  0.00           C  
ATOM    436  CD  GLU A  54      14.906 -68.202 -54.668  1.00  0.00           C  
ATOM    437  OE1 GLU A  54      15.942 -68.518 -55.296  1.00  0.00           O  
ATOM    438  OE2 GLU A  54      14.479 -68.853 -53.689  1.00  0.00           O1-
ATOM    439  N   LYS A  55      11.942 -65.106 -56.631  1.00  0.00           N  
ATOM    440  CA  LYS A  55      10.998 -65.476 -57.682  1.00  0.00           C  
ATOM    441  C   LYS A  55      11.448 -66.744 -58.403  1.00  0.00           C  
ATOM    442  O   LYS A  55      12.536 -66.785 -58.980  1.00  0.00           O  
ATOM    443  CB  LYS A  55      10.838 -64.333 -58.686  1.00  0.00           C  
ATOM    444  CG  LYS A  55       9.792 -64.595 -59.760  1.00  0.00           C  
ATOM    445  CD  LYS A  55       9.716 -63.446 -60.757  1.00  0.00           C  
ATOM    446  CE  LYS A  55       8.730 -63.743 -61.880  1.00  0.00           C  
ATOM    447  NZ  LYS A  55       8.697 -62.646 -62.893  1.00  0.00           N1+
ATOM    448  N   LYS A  56      10.743 -67.823 -58.149  1.00  0.00           N  
ATOM    449  CA  LYS A  56      11.030 -69.085 -58.826  1.00  0.00           C  
ATOM    450  C   LYS A  56       9.816 -69.577 -59.609  1.00  0.00           C  
ATOM    451  O   LYS A  56       8.714 -69.666 -59.065  1.00  0.00           O  
ATOM    452  CB  LYS A  56      11.468 -70.148 -57.817  1.00  0.00           C  
ATOM    453  CG  LYS A  56      12.835 -69.890 -57.202  1.00  0.00           C  
ATOM    454  CD  LYS A  56      13.316 -71.086 -56.389  1.00  0.00           C  
ATOM    455  CE  LYS A  56      14.726 -70.869 -55.855  1.00  0.00           C  
ATOM    456  NZ  LYS A  56      15.203 -72.040 -55.058  1.00  0.00           N1+
ATOM    457  N   ASN A  57       9.909 -69.767 -60.967  1.00  0.00           N  
ATOM    458  CA  ASN A  57       8.901 -70.365 -61.836  1.00  0.00           C  
ATOM    459  C   ASN A  57       7.593 -69.578 -61.802  1.00  0.00           C  
ATOM    460  O   ASN A  57       6.512 -70.167 -61.757  1.00  0.00           O  
ATOM    461  CB  ASN A  57       8.653 -71.824 -61.447  1.00  0.00           C  
ATOM    462  CG  ASN A  57       9.836 -72.720 -61.757  1.00  0.00           C  
ATOM    463  ND2 ASN A  57       9.954 -73.822 -61.025  1.00  0.00           N  
ATOM    464  OD1 ASN A  57      10.637 -72.424 -62.647  1.00  0.00           O  
ATOM    465  N   GLY A  58       7.654 -68.197 -61.659  1.00  0.00           N  
ATOM    466  CA  GLY A  58       6.501 -67.313 -61.711  1.00  0.00           C  
ATOM    467  C   GLY A  58       5.855 -67.094 -60.355  1.00  0.00           C  
ATOM    468  O   GLY A  58       4.849 -66.389 -60.248  1.00  0.00           O  
ATOM    469  N   LYS A  59       6.463 -67.894 -59.370  1.00  0.00           N  
ATOM    470  CA  LYS A  59       5.939 -67.755 -58.015  1.00  0.00           C  
ATOM    471  C   LYS A  59       6.935 -67.035 -57.111  1.00  0.00           C  
ATOM    472  O   LYS A  59       8.145 -67.246 -57.219  1.00  0.00           O  
ATOM    473  CB  LYS A  59       5.595 -69.124 -57.428  1.00  0.00           C  
ATOM    474  CG  LYS A  59       4.454 -69.835 -58.143  1.00  0.00           C  
ATOM    475  CD  LYS A  59       4.124 -71.166 -57.481  1.00  0.00           C  
ATOM    476  CE  LYS A  59       3.008 -71.896 -58.217  1.00  0.00           C  
ATOM    477  NZ  LYS A  59       2.674 -73.198 -57.566  1.00  0.00           N1+
ATOM    478  N   ILE A  60       6.408 -65.966 -56.331  1.00  0.00           N  
ATOM    479  CA  ILE A  60       7.243 -65.252 -55.370  1.00  0.00           C  
ATOM    480  C   ILE A  60       7.246 -65.996 -54.036  1.00  0.00           C  
ATOM    481  O   ILE A  60       6.186 -66.269 -53.468  1.00  0.00           O  
ATOM    482  CB  ILE A  60       6.760 -63.798 -55.171  1.00  0.00           C  
ATOM    483  CG1 ILE A  60       6.781 -63.042 -56.504  1.00  0.00           C  
ATOM    484  CG2 ILE A  60       7.617 -63.083 -54.122  1.00  0.00           C  
ATOM    485  CD1 ILE A  60       6.104 -61.678 -56.452  1.00  0.00           C  
ATOM    486  N   THR A  61       8.480 -66.546 -53.729  1.00  0.00           N  
ATOM    487  CA  THR A  61       8.617 -67.220 -52.442  1.00  0.00           C  
ATOM    488  C   THR A  61       9.407 -66.359 -51.461  1.00  0.00           C  
ATOM    489  O   THR A  61      10.299 -65.609 -51.864  1.00  0.00           O  
ATOM    490  CB  THR A  61       9.306 -68.588 -52.600  1.00  0.00           C  
ATOM    491  CG2 THR A  61       8.497 -69.512 -53.502  1.00  0.00           C  
ATOM    492  OG1 THR A  61      10.607 -68.398 -53.172  1.00  0.00           O  
ATOM    493  N   PHE A  62       8.765 -66.267 -50.224  1.00  0.00           N  
ATOM    494  CA  PHE A  62       9.459 -65.560 -49.154  1.00  0.00           C  
ATOM    495  C   PHE A  62      10.371 -66.506 -48.383  1.00  0.00           C  
ATOM    496  O   PHE A  62       9.932 -67.559 -47.917  1.00  0.00           O  
ATOM    497  CB  PHE A  62       8.454 -64.906 -48.200  1.00  0.00           C  
ATOM    498  CG  PHE A  62       7.535 -63.920 -48.869  1.00  0.00           C  
ATOM    499  CD1 PHE A  62       7.861 -62.571 -48.923  1.00  0.00           C  
ATOM    500  CD2 PHE A  62       6.343 -64.343 -49.444  1.00  0.00           C  
ATOM    501  CE1 PHE A  62       7.011 -61.656 -49.542  1.00  0.00           C  
ATOM    502  CE2 PHE A  62       5.491 -63.434 -50.065  1.00  0.00           C  
ATOM    503  CZ  PHE A  62       5.826 -62.091 -50.111  1.00  0.00           C  
ATOM    504  N   MET A  63      11.662 -66.461 -48.784  1.00  0.00           N  
ATOM    505  CA  MET A  63      12.508 -67.404 -48.059  1.00  0.00           C  
ATOM    506  C   MET A  63      12.454 -67.141 -46.557  1.00  0.00           C  
ATOM    507  O   MET A  63      12.498 -65.989 -46.122  1.00  0.00           O  
ATOM    508  CB  MET A  63      13.953 -67.321 -48.552  1.00  0.00           C  
ATOM    509  CG  MET A  63      14.147 -67.828 -49.972  1.00  0.00           C  
ATOM    510  SD  MET A  63      15.907 -67.817 -50.488  1.00  0.00           S  
ATOM    511  CE  MET A  63      16.515 -69.270 -49.589  1.00  0.00           C  
ATOM    512  N   PRO A  64      12.090 -68.196 -45.762  1.00  0.00           N  
ATOM    513  CA  PRO A  64      12.288 -68.057 -44.318  1.00  0.00           C  
ATOM    514  C   PRO A  64      13.756 -67.886 -43.936  1.00  0.00           C  
ATOM    515  O   PRO A  64      14.644 -68.336 -44.666  1.00  0.00           O  
ATOM    516  CB  PRO A  64      11.728 -69.367 -43.758  1.00  0.00           C  
ATOM    517  CG  PRO A  64      11.715 -70.305 -44.923  1.00  0.00           C  
ATOM    518  CD  PRO A  64      11.770 -69.497 -46.186  1.00  0.00           C  
ATOM    519  N   PRO A  65      14.118 -66.833 -43.194  1.00  0.00           N  
ATOM    520  CA  PRO A  65      15.550 -66.652 -42.947  1.00  0.00           C  
ATOM    521  C   PRO A  65      16.273 -67.969 -42.677  1.00  0.00           C  
ATOM    522  O   PRO A  65      15.822 -68.768 -41.852  1.00  0.00           O  
ATOM    523  CB  PRO A  65      15.583 -65.748 -41.711  1.00  0.00           C  
ATOM    524  CG  PRO A  65      14.206 -65.835 -41.138  1.00  0.00           C  
ATOM    525  CD  PRO A  65      13.290 -66.411 -42.180  1.00  0.00           C  
ATOM    526  N   LYS A  66      16.510 -68.965 -43.486  1.00  0.00           N  
ATOM    527  CA  LYS A  66      17.426 -70.069 -43.211  1.00  0.00           C  
ATOM    528  C   LYS A  66      18.727 -69.562 -42.595  1.00  0.00           C  
ATOM    529  O   LYS A  66      19.248 -68.520 -42.998  1.00  0.00           O  
ATOM    530  CB  LYS A  66      17.722 -70.852 -44.490  1.00  0.00           C  
ATOM    531  CG  LYS A  66      16.727 -71.966 -44.778  1.00  0.00           C  
ATOM    532  CD  LYS A  66      17.167 -72.816 -45.964  1.00  0.00           C  
ATOM    533  CE  LYS A  66      16.123 -73.867 -46.317  1.00  0.00           C  
ATOM    534  NZ  LYS A  66      16.575 -74.739 -47.442  1.00  0.00           N1+
ATOM    535  N   SER A  67      18.806 -69.394 -41.248  1.00  0.00           N  
ATOM    536  CA  SER A  67      20.022 -69.436 -40.444  1.00  0.00           C  
ATOM    537  C   SER A  67      21.228 -68.943 -41.238  1.00  0.00           C  
ATOM    538  O   SER A  67      21.793 -69.687 -42.042  1.00  0.00           O  
ATOM    539  CB  SER A  67      20.282 -70.855 -39.936  1.00  0.00           C  
ATOM    540  OG  SER A  67      20.573 -70.848 -38.550  1.00  0.00           O  
ATOM    541  N   TYR A  68      21.130 -67.829 -42.031  1.00  0.00           N  
ATOM    542  CA  TYR A  68      22.367 -67.378 -42.657  1.00  0.00           C  
ATOM    543  C   TYR A  68      23.377 -66.931 -41.606  1.00  0.00           C  
ATOM    544  O   TYR A  68      23.034 -66.192 -40.680  1.00  0.00           O  
ATOM    545  CB  TYR A  68      22.089 -66.231 -43.634  1.00  0.00           C  
ATOM    546  CG  TYR A  68      21.303 -66.650 -44.853  1.00  0.00           C  
ATOM    547  CD1 TYR A  68      21.939 -67.207 -45.959  1.00  0.00           C  
ATOM    548  CD2 TYR A  68      19.922 -66.488 -44.900  1.00  0.00           C  
ATOM    549  CE1 TYR A  68      21.219 -67.592 -47.084  1.00  0.00           C  
ATOM    550  CE2 TYR A  68      19.191 -66.870 -46.020  1.00  0.00           C  
ATOM    551  CZ  TYR A  68      19.847 -67.420 -47.106  1.00  0.00           C  
ATOM    552  OH  TYR A  68      19.130 -67.800 -48.217  1.00  0.00           O  
ATOM    553  N   MET A  69      23.835 -67.825 -40.704  1.00  0.00           N  
ATOM    554  CA  MET A  69      25.035 -67.675 -39.885  1.00  0.00           C  
ATOM    555  C   MET A  69      25.889 -66.512 -40.379  1.00  0.00           C  
ATOM    556  O   MET A  69      26.105 -66.363 -41.583  1.00  0.00           O  
ATOM    557  CB  MET A  69      25.855 -68.966 -39.891  1.00  0.00           C  
ATOM    558  CG  MET A  69      25.237 -70.088 -39.073  1.00  0.00           C  
ATOM    559  SD  MET A  69      26.355 -71.533 -38.904  1.00  0.00           S  
ATOM    560  CE  MET A  69      26.067 -71.960 -37.165  1.00  0.00           C  
TER   
END
