# Supplementary material for: Scaffolding protein functional sites using deep learning
Source: Science. Author manuscript; Available in PMC 2022 Oct 31. (PMC9621694; doi:10.1126/science.abn2100)
Supplement: Data S1 [file NIHMS1830590-supplement-Data_S1.zip › rsvf-v_1050_RF.pdb]

ATOM      1  N   MET A   1      19.840 -57.124 -37.944  1.00  0.00           N  
ATOM      2  CA  MET A   1      18.748 -58.040 -38.253  1.00  0.00           C  
ATOM      3  C   MET A   1      18.915 -59.417 -37.627  1.00  0.00           C  
ATOM      4  O   MET A   1      19.686 -60.248 -38.113  1.00  0.00           O  
ATOM      5  CB  MET A   1      18.587 -58.219 -39.757  1.00  0.00           C  
ATOM      6  CG  MET A   1      18.180 -57.024 -40.575  1.00  0.00           C  
ATOM      7  SD  MET A   1      16.513 -56.466 -40.161  1.00  0.00           S  
ATOM      8  CE  MET A   1      15.566 -57.915 -40.632  1.00  0.00           C  
ATOM      9 1H   MET A   1      19.469 -56.202 -37.763  1.00  0.00           H  
ATOM     10 2H   MET A   1      20.327 -57.458 -37.124  1.00  0.00           H  
ATOM     11 3H   MET A   1      20.480 -57.085 -38.724  1.00  0.00           H  
ATOM     12  HA  MET A   1      17.829 -57.615 -37.849  1.00  0.00           H  
ATOM     13 1HB  MET A   1      19.505 -58.624 -40.177  1.00  0.00           H  
ATOM     14 2HB  MET A   1      17.808 -58.948 -39.908  1.00  0.00           H  
ATOM     15 1HG  MET A   1      18.875 -56.203 -40.415  1.00  0.00           H  
ATOM     16 2HG  MET A   1      18.202 -57.290 -41.638  1.00  0.00           H  
ATOM     17 1HE  MET A   1      14.509 -57.739 -40.457  1.00  0.00           H  
ATOM     18 2HE  MET A   1      15.724 -58.135 -41.655  1.00  0.00           H  
ATOM     19 3HE  MET A   1      15.897 -58.768 -40.043  1.00  0.00           H  
ATOM     20  N   SER A   2      18.208 -59.646 -36.530  1.00  0.00           N  
ATOM     21  CA  SER A   2      18.208 -60.931 -35.841  1.00  0.00           C  
ATOM     22  C   SER A   2      17.136 -61.812 -36.453  1.00  0.00           C  
ATOM     23  O   SER A   2      16.309 -61.348 -37.246  1.00  0.00           O  
ATOM     24  CB  SER A   2      17.881 -60.786 -34.369  1.00  0.00           C  
ATOM     25  OG  SER A   2      16.520 -60.481 -34.211  1.00  0.00           O  
ATOM     26  H   SER A   2      17.591 -58.916 -36.151  1.00  0.00           H  
ATOM     27  HA  SER A   2      19.181 -61.410 -35.966  1.00  0.00           H  
ATOM     28 1HB  SER A   2      18.114 -61.711 -33.846  1.00  0.00           H  
ATOM     29 2HB  SER A   2      18.488 -59.996 -33.932  1.00  0.00           H  
ATOM     30  HG  SER A   2      16.424 -59.531 -34.524  1.00  0.00           H  
ATOM     31  N   VAL A   3      17.067 -63.047 -35.993  1.00  0.00           N  
ATOM     32  CA  VAL A   3      16.025 -63.976 -36.401  1.00  0.00           C  
ATOM     33  C   VAL A   3      14.607 -63.416 -36.175  1.00  0.00           C  
ATOM     34  O   VAL A   3      13.672 -63.773 -36.896  1.00  0.00           O  
ATOM     35  CB  VAL A   3      16.204 -65.292 -35.595  1.00  0.00           C  
ATOM     36  CG1 VAL A   3      15.929 -65.066 -34.133  1.00  0.00           C  
ATOM     37  CG2 VAL A   3      15.258 -66.339 -36.059  1.00  0.00           C  
ATOM     38  H   VAL A   3      17.772 -63.366 -35.345  1.00  0.00           H  
ATOM     39  HA  VAL A   3      16.154 -64.192 -37.460  1.00  0.00           H  
ATOM     40  HB  VAL A   3      17.235 -65.636 -35.707  1.00  0.00           H  
ATOM     41 1HG1 VAL A   3      16.077 -65.999 -33.590  1.00  0.00           H  
ATOM     42 2HG1 VAL A   3      16.602 -64.309 -33.738  1.00  0.00           H  
ATOM     43 3HG1 VAL A   3      14.910 -64.753 -34.006  1.00  0.00           H  
ATOM     44 1HG2 VAL A   3      15.416 -67.238 -35.476  1.00  0.00           H  
ATOM     45 2HG2 VAL A   3      14.231 -65.996 -35.934  1.00  0.00           H  
ATOM     46 3HG2 VAL A   3      15.447 -66.552 -37.073  1.00  0.00           H  
ATOM     47  N   TYR A   4      14.438 -62.504 -35.211  1.00  0.00           N  
ATOM     48  CA  TYR A   4      13.115 -61.999 -34.909  1.00  0.00           C  
ATOM     49  C   TYR A   4      12.766 -60.822 -35.798  1.00  0.00           C  
ATOM     50  O   TYR A   4      11.597 -60.445 -35.937  1.00  0.00           O  
ATOM     51  CB  TYR A   4      13.054 -61.607 -33.441  1.00  0.00           C  
ATOM     52  CG  TYR A   4      13.294 -62.785 -32.550  1.00  0.00           C  
ATOM     53  CD1 TYR A   4      14.450 -62.840 -31.785  1.00  0.00           C  
ATOM     54  CD2 TYR A   4      12.390 -63.834 -32.526  1.00  0.00           C  
ATOM     55  CE1 TYR A   4      14.696 -63.938 -30.987  1.00  0.00           C  
ATOM     56  CE2 TYR A   4      12.638 -64.934 -31.730  1.00  0.00           C  
ATOM     57  CZ  TYR A   4      13.785 -64.988 -30.961  1.00  0.00           C  
ATOM     58  OH  TYR A   4      14.033 -66.085 -30.170  1.00  0.00           O  
ATOM     59  H   TYR A   4      15.234 -62.126 -34.694  1.00  0.00           H  
ATOM     60  HA  TYR A   4      12.393 -62.792 -35.089  1.00  0.00           H  
ATOM     61 1HB  TYR A   4      13.813 -60.848 -33.229  1.00  0.00           H  
ATOM     62 2HB  TYR A   4      12.078 -61.184 -33.206  1.00  0.00           H  
ATOM     63  HD1 TYR A   4      15.165 -62.016 -31.817  1.00  0.00           H  
ATOM     64  HD2 TYR A   4      11.488 -63.794 -33.139  1.00  0.00           H  
ATOM     65  HE1 TYR A   4      15.604 -63.982 -30.386  1.00  0.00           H  
ATOM     66  HE2 TYR A   4      11.930 -65.763 -31.709  1.00  0.00           H  
ATOM     67  HH  TYR A   4      13.316 -66.716 -30.265  1.00  0.00           H  
ATOM     68  N   ASP A   5      13.779 -60.252 -36.430  1.00  0.00           N  
ATOM     69  CA  ASP A   5      13.567 -59.091 -37.256  1.00  0.00           C  
ATOM     70  C   ASP A   5      13.218 -59.585 -38.645  1.00  0.00           C  
ATOM     71  O   ASP A   5      12.375 -58.995 -39.326  1.00  0.00           O  
ATOM     72  CB  ASP A   5      14.818 -58.227 -37.263  1.00  0.00           C  
ATOM     73  CG  ASP A   5      15.171 -57.669 -35.873  1.00  0.00           C  
ATOM     74  OD1 ASP A   5      14.345 -57.022 -35.282  1.00  0.00           O  
ATOM     75  OD2 ASP A   5      16.283 -57.928 -35.403  1.00  0.00           O1-
ATOM     76  H   ASP A   5      14.715 -60.636 -36.355  1.00  0.00           H  
ATOM     77  HA  ASP A   5      12.731 -58.517 -36.862  1.00  0.00           H  
ATOM     78 1HB  ASP A   5      15.649 -58.819 -37.631  1.00  0.00           H  
ATOM     79 2HB  ASP A   5      14.685 -57.395 -37.931  1.00  0.00           H  
ATOM     80  N   TYR A   6      13.803 -60.720 -39.027  1.00  0.00           N  
ATOM     81  CA  TYR A   6      13.498 -61.292 -40.329  1.00  0.00           C  
ATOM     82  C   TYR A   6      12.096 -61.893 -40.271  1.00  0.00           C  
ATOM     83  O   TYR A   6      11.315 -61.794 -41.226  1.00  0.00           O  
ATOM     84  CB  TYR A   6      14.526 -62.339 -40.704  1.00  0.00           C  
ATOM     85  CG  TYR A   6      15.871 -61.798 -41.105  1.00  0.00           C  
ATOM     86  CD1 TYR A   6      17.017 -62.069 -40.367  1.00  0.00           C  
ATOM     87  CD2 TYR A   6      15.956 -61.028 -42.224  1.00  0.00           C  
ATOM     88  CE1 TYR A   6      18.239 -61.558 -40.798  1.00  0.00           C  
ATOM     89  CE2 TYR A   6      17.150 -60.531 -42.633  1.00  0.00           C  
ATOM     90  CZ  TYR A   6      18.279 -60.775 -41.961  1.00  0.00           C  
ATOM     91  OH  TYR A   6      19.457 -60.223 -42.441  1.00  0.00           O  
ATOM     92  H   TYR A   6      14.504 -61.151 -38.417  1.00  0.00           H  
ATOM     93  HA  TYR A   6      13.503 -60.499 -41.080  1.00  0.00           H  
ATOM     94 1HB  TYR A   6      14.680 -62.963 -39.844  1.00  0.00           H  
ATOM     95 2HB  TYR A   6      14.149 -62.962 -41.509  1.00  0.00           H  
ATOM     96  HD1 TYR A   6      16.960 -62.680 -39.465  1.00  0.00           H  
ATOM     97  HD2 TYR A   6      15.064 -60.823 -42.799  1.00  0.00           H  
ATOM     98  HE1 TYR A   6      19.150 -61.762 -40.233  1.00  0.00           H  
ATOM     99  HE2 TYR A   6      17.210 -59.937 -43.526  1.00  0.00           H  
ATOM    100  HH  TYR A   6      19.243 -59.512 -43.108  1.00  0.00           H  
ATOM    101  N   TYR A   7      11.750 -62.458 -39.107  1.00  0.00           N  
ATOM    102  CA  TYR A   7      10.420 -62.983 -38.845  1.00  0.00           C  
ATOM    103  C   TYR A   7       9.414 -61.855 -39.032  1.00  0.00           C  
ATOM    104  O   TYR A   7       8.441 -61.999 -39.778  1.00  0.00           O  
ATOM    105  CB  TYR A   7      10.380 -63.553 -37.429  1.00  0.00           C  
ATOM    106  CG  TYR A   7       9.098 -64.087 -36.900  1.00  0.00           C  
ATOM    107  CD1 TYR A   7       8.644 -65.335 -37.290  1.00  0.00           C  
ATOM    108  CD2 TYR A   7       8.401 -63.352 -35.956  1.00  0.00           C  
ATOM    109  CE1 TYR A   7       7.478 -65.845 -36.742  1.00  0.00           C  
ATOM    110  CE2 TYR A   7       7.243 -63.858 -35.404  1.00  0.00           C  
ATOM    111  CZ  TYR A   7       6.778 -65.101 -35.794  1.00  0.00           C  
ATOM    112  OH  TYR A   7       5.623 -65.608 -35.241  1.00  0.00           O  
ATOM    113  H   TYR A   7      12.447 -62.559 -38.366  1.00  0.00           H  
ATOM    114  HA  TYR A   7      10.196 -63.770 -39.567  1.00  0.00           H  
ATOM    115 1HB  TYR A   7      11.115 -64.333 -37.335  1.00  0.00           H  
ATOM    116 2HB  TYR A   7      10.692 -62.769 -36.755  1.00  0.00           H  
ATOM    117  HD1 TYR A   7       9.203 -65.916 -38.022  1.00  0.00           H  
ATOM    118  HD2 TYR A   7       8.777 -62.375 -35.644  1.00  0.00           H  
ATOM    119  HE1 TYR A   7       7.116 -66.827 -37.047  1.00  0.00           H  
ATOM    120  HE2 TYR A   7       6.696 -63.280 -34.658  1.00  0.00           H  
ATOM    121  HH  TYR A   7       5.293 -65.001 -34.573  1.00  0.00           H  
ATOM    122  N   TYR A   8       9.677 -60.710 -38.377  1.00  0.00           N  
ATOM    123  CA  TYR A   8       8.813 -59.544 -38.495  1.00  0.00           C  
ATOM    124  C   TYR A   8       8.622 -59.120 -39.954  1.00  0.00           C  
ATOM    125  O   TYR A   8       7.492 -58.865 -40.367  1.00  0.00           O  
ATOM    126  CB  TYR A   8       9.359 -58.355 -37.718  1.00  0.00           C  
ATOM    127  CG  TYR A   8       8.430 -57.151 -37.791  1.00  0.00           C  
ATOM    128  CD1 TYR A   8       7.460 -56.975 -36.819  1.00  0.00           C  
ATOM    129  CD2 TYR A   8       8.512 -56.256 -38.843  1.00  0.00           C  
ATOM    130  CE1 TYR A   8       6.598 -55.896 -36.888  1.00  0.00           C  
ATOM    131  CE2 TYR A   8       7.652 -55.182 -38.912  1.00  0.00           C  
ATOM    132  CZ  TYR A   8       6.701 -54.996 -37.938  1.00  0.00           C  
ATOM    133  OH  TYR A   8       5.844 -53.920 -38.001  1.00  0.00           O  
ATOM    134  H   TYR A   8      10.482 -60.649 -37.751  1.00  0.00           H  
ATOM    135  HA  TYR A   8       7.834 -59.804 -38.092  1.00  0.00           H  
ATOM    136 1HB  TYR A   8       9.506 -58.626 -36.673  1.00  0.00           H  
ATOM    137 2HB  TYR A   8      10.322 -58.066 -38.121  1.00  0.00           H  
ATOM    138  HD1 TYR A   8       7.381 -57.685 -35.996  1.00  0.00           H  
ATOM    139  HD2 TYR A   8       9.256 -56.404 -39.616  1.00  0.00           H  
ATOM    140  HE1 TYR A   8       5.841 -55.756 -36.117  1.00  0.00           H  
ATOM    141  HE2 TYR A   8       7.722 -54.487 -39.732  1.00  0.00           H  
ATOM    142  HH  TYR A   8       5.256 -53.937 -37.241  1.00  0.00           H  
ATOM    143  N   GLY A   9       9.721 -59.015 -40.723  1.00  0.00           N  
ATOM    144  CA  GLY A   9       9.663 -58.593 -42.132  1.00  0.00           C  
ATOM    145  C   GLY A   9       8.676 -59.459 -42.915  1.00  0.00           C  
ATOM    146  O   GLY A   9       7.740 -58.959 -43.556  1.00  0.00           O  
ATOM    147  H   GLY A   9      10.631 -59.224 -40.309  1.00  0.00           H  
ATOM    148 1HA  GLY A   9       9.373 -57.546 -42.189  1.00  0.00           H  
ATOM    149 2HA  GLY A   9      10.660 -58.682 -42.573  1.00  0.00           H  
ATOM    150  N   TYR A  10       8.875 -60.769 -42.840  1.00  0.00           N  
ATOM    151  CA  TYR A  10       8.005 -61.742 -43.492  1.00  0.00           C  
ATOM    152  C   TYR A  10       6.558 -61.540 -43.050  1.00  0.00           C  
ATOM    153  O   TYR A  10       5.640 -61.452 -43.884  1.00  0.00           O  
ATOM    154  CB  TYR A  10       8.521 -63.131 -43.142  1.00  0.00           C  
ATOM    155  CG  TYR A  10       7.708 -64.321 -43.533  1.00  0.00           C  
ATOM    156  CD1 TYR A  10       7.710 -64.812 -44.825  1.00  0.00           C  
ATOM    157  CD2 TYR A  10       6.982 -64.962 -42.543  1.00  0.00           C  
ATOM    158  CE1 TYR A  10       6.968 -65.945 -45.121  1.00  0.00           C  
ATOM    159  CE2 TYR A  10       6.251 -66.084 -42.832  1.00  0.00           C  
ATOM    160  CZ  TYR A  10       6.240 -66.581 -44.115  1.00  0.00           C  
ATOM    161  OH  TYR A  10       5.501 -67.709 -44.404  1.00  0.00           O  
ATOM    162  H   TYR A  10       9.667 -61.109 -42.285  1.00  0.00           H  
ATOM    163  HA  TYR A  10       8.059 -61.591 -44.568  1.00  0.00           H  
ATOM    164 1HB  TYR A  10       9.511 -63.252 -43.588  1.00  0.00           H  
ATOM    165 2HB  TYR A  10       8.669 -63.180 -42.064  1.00  0.00           H  
ATOM    166  HD1 TYR A  10       8.290 -64.316 -45.597  1.00  0.00           H  
ATOM    167  HD2 TYR A  10       6.996 -64.569 -41.524  1.00  0.00           H  
ATOM    168  HE1 TYR A  10       6.955 -66.342 -46.131  1.00  0.00           H  
ATOM    169  HE2 TYR A  10       5.682 -66.581 -42.045  1.00  0.00           H  
ATOM    170  HH  TYR A  10       5.072 -68.022 -43.604  1.00  0.00           H  
ATOM    171  N   ASN A  11       6.354 -61.465 -41.735  1.00  0.00           N  
ATOM    172  CA  ASN A  11       5.031 -61.275 -41.184  1.00  0.00           C  
ATOM    173  C   ASN A  11       4.418 -59.928 -41.521  1.00  0.00           C  
ATOM    174  O   ASN A  11       3.197 -59.818 -41.563  1.00  0.00           O  
ATOM    175  CB  ASN A  11       5.019 -61.496 -39.695  1.00  0.00           C  
ATOM    176  CG  ASN A  11       5.087 -62.940 -39.348  1.00  0.00           C  
ATOM    177  ND2 ASN A  11       5.369 -63.205 -38.121  1.00  0.00           N  
ATOM    178  OD1 ASN A  11       4.829 -63.824 -40.177  1.00  0.00           O  
ATOM    179  H   ASN A  11       7.145 -61.541 -41.094  1.00  0.00           H  
ATOM    180  HA  ASN A  11       4.385 -62.033 -41.623  1.00  0.00           H  
ATOM    181 1HB  ASN A  11       5.879 -60.988 -39.253  1.00  0.00           H  
ATOM    182 2HB  ASN A  11       4.119 -61.062 -39.263  1.00  0.00           H  
ATOM    183 1HD2 ASN A  11       5.385 -64.160 -37.812  1.00  0.00           H  
ATOM    184 2HD2 ASN A  11       5.540 -62.453 -37.486  1.00  0.00           H  
ATOM    185  N   ARG A  12       5.226 -58.898 -41.770  1.00  0.00           N  
ATOM    186  CA  ARG A  12       4.674 -57.596 -42.114  1.00  0.00           C  
ATOM    187  C   ARG A  12       3.978 -57.674 -43.463  1.00  0.00           C  
ATOM    188  O   ARG A  12       2.872 -57.154 -43.644  1.00  0.00           O  
ATOM    189  CB  ARG A  12       5.752 -56.526 -42.165  1.00  0.00           C  
ATOM    190  CG  ARG A  12       5.241 -55.168 -42.534  1.00  0.00           C  
ATOM    191  CD  ARG A  12       4.287 -54.632 -41.516  1.00  0.00           C  
ATOM    192  NE  ARG A  12       3.767 -53.316 -41.884  1.00  0.00           N  
ATOM    193  CZ  ARG A  12       2.712 -52.713 -41.300  1.00  0.00           C  
ATOM    194  NH1 ARG A  12       2.072 -53.306 -40.314  1.00  0.00           N1+
ATOM    195  NH2 ARG A  12       2.314 -51.524 -41.719  1.00  0.00           N  
ATOM    196  H   ARG A  12       6.235 -59.009 -41.690  1.00  0.00           H  
ATOM    197  HA  ARG A  12       3.944 -57.316 -41.353  1.00  0.00           H  
ATOM    198 1HB  ARG A  12       6.244 -56.461 -41.198  1.00  0.00           H  
ATOM    199 2HB  ARG A  12       6.508 -56.805 -42.896  1.00  0.00           H  
ATOM    200 1HG  ARG A  12       6.073 -54.478 -42.656  1.00  0.00           H  
ATOM    201 2HG  ARG A  12       4.714 -55.266 -43.469  1.00  0.00           H  
ATOM    202 1HD  ARG A  12       3.443 -55.314 -41.419  1.00  0.00           H  
ATOM    203 2HD  ARG A  12       4.794 -54.544 -40.555  1.00  0.00           H  
ATOM    204  HE  ARG A  12       4.226 -52.819 -42.642  1.00  0.00           H  
ATOM    205 1HH1 ARG A  12       2.373 -54.214 -39.989  1.00  0.00           H  
ATOM    206 2HH1 ARG A  12       1.282 -52.851 -39.878  1.00  0.00           H  
ATOM    207 1HH2 ARG A  12       2.802 -51.063 -42.477  1.00  0.00           H  
ATOM    208 2HH2 ARG A  12       1.522 -51.074 -41.284  1.00  0.00           H  
ATOM    209  N   ILE A  13       4.601 -58.369 -44.411  1.00  0.00           N  
ATOM    210  CA  ILE A  13       3.987 -58.498 -45.727  1.00  0.00           C  
ATOM    211  C   ILE A  13       2.696 -59.298 -45.600  1.00  0.00           C  
ATOM    212  O   ILE A  13       1.647 -58.896 -46.115  1.00  0.00           O  
ATOM    213  CB  ILE A  13       4.922 -59.210 -46.715  1.00  0.00           C  
ATOM    214  CG1 ILE A  13       6.128 -58.354 -46.980  1.00  0.00           C  
ATOM    215  CG2 ILE A  13       4.175 -59.520 -48.038  1.00  0.00           C  
ATOM    216  CD1 ILE A  13       7.209 -59.089 -47.685  1.00  0.00           C  
ATOM    217  H   ILE A  13       5.520 -58.779 -44.211  1.00  0.00           H  
ATOM    218  HA  ILE A  13       3.752 -57.505 -46.107  1.00  0.00           H  
ATOM    219  HB  ILE A  13       5.273 -60.145 -46.267  1.00  0.00           H  
ATOM    220 1HG1 ILE A  13       5.835 -57.496 -47.583  1.00  0.00           H  
ATOM    221 2HG1 ILE A  13       6.516 -57.994 -46.028  1.00  0.00           H  
ATOM    222 1HG2 ILE A  13       4.850 -60.035 -48.723  1.00  0.00           H  
ATOM    223 2HG2 ILE A  13       3.317 -60.158 -47.828  1.00  0.00           H  
ATOM    224 3HG2 ILE A  13       3.833 -58.589 -48.494  1.00  0.00           H  
ATOM    225 1HD1 ILE A  13       8.036 -58.423 -47.833  1.00  0.00           H  
ATOM    226 2HD1 ILE A  13       7.527 -59.940 -47.079  1.00  0.00           H  
ATOM    227 3HD1 ILE A  13       6.841 -59.442 -48.642  1.00  0.00           H  
ATOM    228  N   LEU A  14       2.767 -60.426 -44.887  1.00  0.00           N  
ATOM    229  CA  LEU A  14       1.589 -61.264 -44.721  1.00  0.00           C  
ATOM    230  C   LEU A  14       0.476 -60.583 -43.935  1.00  0.00           C  
ATOM    231  O   LEU A  14      -0.700 -60.694 -44.286  1.00  0.00           O  
ATOM    232  CB  LEU A  14       1.982 -62.554 -44.016  1.00  0.00           C  
ATOM    233  CG  LEU A  14       2.849 -63.470 -44.816  1.00  0.00           C  
ATOM    234  CD1 LEU A  14       3.295 -64.589 -43.944  1.00  0.00           C  
ATOM    235  CD2 LEU A  14       2.071 -63.979 -46.012  1.00  0.00           C  
ATOM    236  H   LEU A  14       3.660 -60.709 -44.473  1.00  0.00           H  
ATOM    237  HA  LEU A  14       1.208 -61.510 -45.708  1.00  0.00           H  
ATOM    238 1HB  LEU A  14       2.519 -62.298 -43.107  1.00  0.00           H  
ATOM    239 2HB  LEU A  14       1.078 -63.094 -43.742  1.00  0.00           H  
ATOM    240  HG  LEU A  14       3.738 -62.932 -45.160  1.00  0.00           H  
ATOM    241 1HD1 LEU A  14       3.919 -65.242 -44.525  1.00  0.00           H  
ATOM    242 2HD1 LEU A  14       3.860 -64.189 -43.098  1.00  0.00           H  
ATOM    243 3HD1 LEU A  14       2.433 -65.138 -43.579  1.00  0.00           H  
ATOM    244 1HD2 LEU A  14       2.703 -64.647 -46.596  1.00  0.00           H  
ATOM    245 2HD2 LEU A  14       1.187 -64.518 -45.672  1.00  0.00           H  
ATOM    246 3HD2 LEU A  14       1.767 -63.141 -46.623  1.00  0.00           H  
ATOM    247  N   SER A  15       0.830 -59.846 -42.891  1.00  0.00           N  
ATOM    248  CA  SER A  15      -0.176 -59.190 -42.087  1.00  0.00           C  
ATOM    249  C   SER A  15      -0.906 -58.201 -42.948  1.00  0.00           C  
ATOM    250  O   SER A  15      -2.139 -58.136 -42.907  1.00  0.00           O  
ATOM    251  CB  SER A  15       0.457 -58.467 -40.918  1.00  0.00           C  
ATOM    252  OG  SER A  15       1.051 -59.367 -40.028  1.00  0.00           O  
ATOM    253  H   SER A  15       1.800 -59.762 -42.622  1.00  0.00           H  
ATOM    254  HA  SER A  15      -0.881 -59.935 -41.721  1.00  0.00           H  
ATOM    255 1HB  SER A  15       1.212 -57.772 -41.291  1.00  0.00           H  
ATOM    256 2HB  SER A  15      -0.300 -57.883 -40.401  1.00  0.00           H  
ATOM    257  HG  SER A  15       1.811 -59.745 -40.516  1.00  0.00           H  
ATOM    258  N   ALA A  16      -0.145 -57.466 -43.767  1.00  0.00           N  
ATOM    259  CA  ALA A  16      -0.731 -56.495 -44.659  1.00  0.00           C  
ATOM    260  C   ALA A  16      -1.688 -57.190 -45.628  1.00  0.00           C  
ATOM    261  O   ALA A  16      -2.819 -56.752 -45.807  1.00  0.00           O  
ATOM    262  CB  ALA A  16       0.372 -55.751 -45.400  1.00  0.00           C  
ATOM    263  H   ALA A  16       0.873 -57.565 -43.754  1.00  0.00           H  
ATOM    264  HA  ALA A  16      -1.301 -55.782 -44.067  1.00  0.00           H  
ATOM    265 1HB  ALA A  16      -0.079 -55.012 -46.030  1.00  0.00           H  
ATOM    266 2HB  ALA A  16       1.030 -55.260 -44.683  1.00  0.00           H  
ATOM    267 3HB  ALA A  16       0.955 -56.448 -45.997  1.00  0.00           H  
ATOM    268  N   LEU A  17      -1.318 -58.369 -46.130  1.00  0.00           N  
ATOM    269  CA  LEU A  17      -2.196 -59.094 -47.052  1.00  0.00           C  
ATOM    270  C   LEU A  17      -3.533 -59.471 -46.443  1.00  0.00           C  
ATOM    271  O   LEU A  17      -4.540 -59.524 -47.153  1.00  0.00           O  
ATOM    272  CB  LEU A  17      -1.487 -60.336 -47.609  1.00  0.00           C  
ATOM    273  CG  LEU A  17      -0.398 -60.009 -48.615  1.00  0.00           C  
ATOM    274  CD1 LEU A  17       0.432 -61.228 -48.943  1.00  0.00           C  
ATOM    275  CD2 LEU A  17      -1.103 -59.502 -49.870  1.00  0.00           C  
ATOM    276  H   LEU A  17      -0.381 -58.730 -45.938  1.00  0.00           H  
ATOM    277  HA  LEU A  17      -2.400 -58.435 -47.894  1.00  0.00           H  
ATOM    278 1HB  LEU A  17      -1.039 -60.884 -46.785  1.00  0.00           H  
ATOM    279 2HB  LEU A  17      -2.223 -60.976 -48.088  1.00  0.00           H  
ATOM    280  HG  LEU A  17       0.260 -59.242 -48.211  1.00  0.00           H  
ATOM    281 1HD1 LEU A  17       1.193 -60.965 -49.676  1.00  0.00           H  
ATOM    282 2HD1 LEU A  17       0.910 -61.578 -48.045  1.00  0.00           H  
ATOM    283 3HD1 LEU A  17      -0.208 -62.009 -49.346  1.00  0.00           H  
ATOM    284 1HD2 LEU A  17      -0.383 -59.240 -50.618  1.00  0.00           H  
ATOM    285 2HD2 LEU A  17      -1.753 -60.286 -50.256  1.00  0.00           H  
ATOM    286 3HD2 LEU A  17      -1.703 -58.632 -49.627  1.00  0.00           H  
ATOM    287  N   PHE A  18      -3.557 -59.720 -45.136  1.00  0.00           N  
ATOM    288  CA  PHE A  18      -4.807 -60.098 -44.500  1.00  0.00           C  
ATOM    289  C   PHE A  18      -5.472 -58.948 -43.713  1.00  0.00           C  
ATOM    290  O   PHE A  18      -6.619 -59.081 -43.281  1.00  0.00           O  
ATOM    291  CB  PHE A  18      -4.551 -61.299 -43.602  1.00  0.00           C  
ATOM    292  CG  PHE A  18      -4.025 -62.468 -44.402  1.00  0.00           C  
ATOM    293  CD1 PHE A  18      -2.722 -62.906 -44.228  1.00  0.00           C  
ATOM    294  CD2 PHE A  18      -4.806 -63.090 -45.363  1.00  0.00           C  
ATOM    295  CE1 PHE A  18      -2.205 -63.938 -44.981  1.00  0.00           C  
ATOM    296  CE2 PHE A  18      -4.295 -64.128 -46.121  1.00  0.00           C  
ATOM    297  CZ  PHE A  18      -2.991 -64.552 -45.930  1.00  0.00           C  
ATOM    298  H   PHE A  18      -2.682 -59.695 -44.607  1.00  0.00           H  
ATOM    299  HA  PHE A  18      -5.502 -60.410 -45.278  1.00  0.00           H  
ATOM    300 1HB  PHE A  18      -3.810 -61.036 -42.843  1.00  0.00           H  
ATOM    301 2HB  PHE A  18      -5.466 -61.597 -43.098  1.00  0.00           H  
ATOM    302  HD1 PHE A  18      -2.102 -62.419 -43.481  1.00  0.00           H  
ATOM    303  HD2 PHE A  18      -5.829 -62.748 -45.521  1.00  0.00           H  
ATOM    304  HE1 PHE A  18      -1.178 -64.261 -44.825  1.00  0.00           H  
ATOM    305  HE2 PHE A  18      -4.918 -64.610 -46.874  1.00  0.00           H  
ATOM    306  HZ  PHE A  18      -2.587 -65.368 -46.528  1.00  0.00           H  
ATOM    307  N   THR A  19      -4.768 -57.816 -43.562  1.00  0.00           N  
ATOM    308  CA  THR A  19      -5.277 -56.661 -42.811  1.00  0.00           C  
ATOM    309  C   THR A  19      -5.593 -55.454 -43.704  1.00  0.00           C  
ATOM    310  O   THR A  19      -6.603 -54.773 -43.510  1.00  0.00           O  
ATOM    311  CB  THR A  19      -4.247 -56.189 -41.773  1.00  0.00           C  
ATOM    312  CG2 THR A  19      -4.795 -55.028 -40.979  1.00  0.00           C  
ATOM    313  OG1 THR A  19      -3.925 -57.265 -40.890  1.00  0.00           O  
ATOM    314  H   THR A  19      -3.820 -57.779 -43.922  1.00  0.00           H  
ATOM    315  HA  THR A  19      -6.191 -56.955 -42.299  1.00  0.00           H  
ATOM    316  HB  THR A  19      -3.340 -55.872 -42.287  1.00  0.00           H  
ATOM    317  HG1 THR A  19      -3.379 -57.908 -41.392  1.00  0.00           H  
ATOM    318 1HG2 THR A  19      -4.052 -54.702 -40.254  1.00  0.00           H  
ATOM    319 2HG2 THR A  19      -5.028 -54.206 -41.657  1.00  0.00           H  
ATOM    320 3HG2 THR A  19      -5.699 -55.339 -40.461  1.00  0.00           H  
ATOM    321  N   ASP A  20      -4.684 -55.154 -44.629  1.00  0.00           N  
ATOM    322  CA  ASP A  20      -4.749 -54.014 -45.528  1.00  0.00           C  
ATOM    323  C   ASP A  20      -4.055 -54.302 -46.848  1.00  0.00           C  
ATOM    324  O   ASP A  20      -2.840 -54.095 -46.986  1.00  0.00           O  
ATOM    325  CB  ASP A  20      -4.074 -52.791 -44.931  1.00  0.00           C  
ATOM    326  CG  ASP A  20      -4.194 -51.568 -45.847  1.00  0.00           C  
ATOM    327  OD1 ASP A  20      -4.792 -51.684 -46.907  1.00  0.00           O  
ATOM    328  OD2 ASP A  20      -3.602 -50.559 -45.535  1.00  0.00           O1-
ATOM    329  H   ASP A  20      -3.901 -55.777 -44.755  1.00  0.00           H  
ATOM    330  HA  ASP A  20      -5.797 -53.789 -45.729  1.00  0.00           H  
ATOM    331 1HB  ASP A  20      -4.532 -52.558 -43.968  1.00  0.00           H  
ATOM    332 2HB  ASP A  20      -3.020 -53.005 -44.752  1.00  0.00           H  
ATOM    333  N   LYS A  21      -4.847 -54.663 -47.845  1.00  0.00           N  
ATOM    334  CA  LYS A  21      -4.339 -55.013 -49.156  1.00  0.00           C  
ATOM    335  C   LYS A  21      -3.630 -53.841 -49.853  1.00  0.00           C  
ATOM    336  O   LYS A  21      -2.849 -54.058 -50.780  1.00  0.00           O  
ATOM    337  CB  LYS A  21      -5.476 -55.551 -50.026  1.00  0.00           C  
ATOM    338  CG  LYS A  21      -5.997 -56.914 -49.568  1.00  0.00           C  
ATOM    339  CD  LYS A  21      -7.138 -57.410 -50.446  1.00  0.00           C  
ATOM    340  CE  LYS A  21      -7.642 -58.770 -49.974  1.00  0.00           C  
ATOM    341  NZ  LYS A  21      -8.781 -59.258 -50.801  1.00  0.00           N1+
ATOM    342  H   LYS A  21      -5.837 -54.756 -47.659  1.00  0.00           H  
ATOM    343  HA  LYS A  21      -3.613 -55.814 -49.024  1.00  0.00           H  
ATOM    344 1HB  LYS A  21      -6.307 -54.845 -50.016  1.00  0.00           H  
ATOM    345 2HB  LYS A  21      -5.134 -55.645 -51.056  1.00  0.00           H  
ATOM    346 1HG  LYS A  21      -5.181 -57.643 -49.592  1.00  0.00           H  
ATOM    347 2HG  LYS A  21      -6.348 -56.840 -48.538  1.00  0.00           H  
ATOM    348 1HD  LYS A  21      -7.961 -56.694 -50.416  1.00  0.00           H  
ATOM    349 2HD  LYS A  21      -6.793 -57.499 -51.476  1.00  0.00           H  
ATOM    350 1HE  LYS A  21      -6.826 -59.491 -50.030  1.00  0.00           H  
ATOM    351 2HE  LYS A  21      -7.968 -58.688 -48.936  1.00  0.00           H  
ATOM    352 1HZ  LYS A  21      -9.085 -60.158 -50.458  1.00  0.00           H  
ATOM    353 2HZ  LYS A  21      -9.545 -58.600 -50.745  1.00  0.00           H  
ATOM    354 3HZ  LYS A  21      -8.483 -59.348 -51.763  1.00  0.00           H  
ATOM    355  N   LYS A  22      -3.910 -52.589 -49.453  1.00  0.00           N  
ATOM    356  CA  LYS A  22      -3.265 -51.456 -50.113  1.00  0.00           C  
ATOM    357  C   LYS A  22      -1.815 -51.389 -49.659  1.00  0.00           C  
ATOM    358  O   LYS A  22      -0.898 -51.265 -50.479  1.00  0.00           O  
ATOM    359  CB  LYS A  22      -3.997 -50.148 -49.809  1.00  0.00           C  
ATOM    360  CG  LYS A  22      -3.416 -48.919 -50.507  1.00  0.00           C  
ATOM    361  CD  LYS A  22      -4.270 -47.679 -50.248  1.00  0.00           C  
ATOM    362  CE  LYS A  22      -3.693 -46.447 -50.935  1.00  0.00           C  
ATOM    363  NZ  LYS A  22      -4.522 -45.236 -50.685  1.00  0.00           N1+
ATOM    364  H   LYS A  22      -4.516 -52.412 -48.642  1.00  0.00           H  
ATOM    365  HA  LYS A  22      -3.277 -51.620 -51.190  1.00  0.00           H  
ATOM    366 1HB  LYS A  22      -5.042 -50.243 -50.094  1.00  0.00           H  
ATOM    367 2HB  LYS A  22      -3.973 -49.967 -48.728  1.00  0.00           H  
ATOM    368 1HG  LYS A  22      -2.409 -48.741 -50.128  1.00  0.00           H  
ATOM    369 2HG  LYS A  22      -3.357 -49.099 -51.579  1.00  0.00           H  
ATOM    370 1HD  LYS A  22      -5.282 -47.851 -50.617  1.00  0.00           H  
ATOM    371 2HD  LYS A  22      -4.322 -47.497 -49.173  1.00  0.00           H  
ATOM    372 1HE  LYS A  22      -2.685 -46.270 -50.562  1.00  0.00           H  
ATOM    373 2HE  LYS A  22      -3.646 -46.627 -52.009  1.00  0.00           H  
ATOM    374 1HZ  LYS A  22      -4.110 -44.442 -51.155  1.00  0.00           H  
ATOM    375 2HZ  LYS A  22      -5.457 -45.388 -51.038  1.00  0.00           H  
ATOM    376 3HZ  LYS A  22      -4.563 -45.055 -49.692  1.00  0.00           H  
ATOM    377  N   THR A  23      -1.602 -51.521 -48.352  1.00  0.00           N  
ATOM    378  CA  THR A  23      -0.252 -51.525 -47.819  1.00  0.00           C  
ATOM    379  C   THR A  23       0.499 -52.726 -48.372  1.00  0.00           C  
ATOM    380  O   THR A  23       1.670 -52.626 -48.746  1.00  0.00           O  
ATOM    381  CB  THR A  23      -0.230 -51.556 -46.286  1.00  0.00           C  
ATOM    382  CG2 THR A  23       1.193 -51.682 -45.802  1.00  0.00           C  
ATOM    383  OG1 THR A  23      -0.838 -50.363 -45.755  1.00  0.00           O  
ATOM    384  H   THR A  23      -2.397 -51.622 -47.722  1.00  0.00           H  
ATOM    385  HA  THR A  23       0.258 -50.623 -48.148  1.00  0.00           H  
ATOM    386  HB  THR A  23      -0.799 -52.419 -45.937  1.00  0.00           H  
ATOM    387  HG1 THR A  23      -1.827 -50.452 -45.764  1.00  0.00           H  
ATOM    388 1HG2 THR A  23       1.210 -51.723 -44.716  1.00  0.00           H  
ATOM    389 2HG2 THR A  23       1.606 -52.595 -46.211  1.00  0.00           H  
ATOM    390 3HG2 THR A  23       1.779 -50.829 -46.143  1.00  0.00           H  
ATOM    391  N   ALA A  24      -0.170 -53.877 -48.414  1.00  0.00           N  
ATOM    392  CA  ALA A  24       0.492 -55.062 -48.930  1.00  0.00           C  
ATOM    393  C   ALA A  24       0.915 -54.878 -50.360  1.00  0.00           C  
ATOM    394  O   ALA A  24       2.029 -55.250 -50.726  1.00  0.00           O  
ATOM    395  CB  ALA A  24      -0.412 -56.237 -48.883  1.00  0.00           C  
ATOM    396  H   ALA A  24      -1.135 -53.924 -48.074  1.00  0.00           H  
ATOM    397  HA  ALA A  24       1.374 -55.248 -48.321  1.00  0.00           H  
ATOM    398 1HB  ALA A  24       0.133 -57.087 -49.256  1.00  0.00           H  
ATOM    399 2HB  ALA A  24      -0.720 -56.406 -47.913  1.00  0.00           H  
ATOM    400 3HB  ALA A  24      -1.280 -56.051 -49.506  1.00  0.00           H  
ATOM    401  N   LYS A  25       0.040 -54.275 -51.171  1.00  0.00           N  
ATOM    402  CA  LYS A  25       0.345 -54.036 -52.563  1.00  0.00           C  
ATOM    403  C   LYS A  25       1.590 -53.182 -52.650  1.00  0.00           C  
ATOM    404  O   LYS A  25       2.475 -53.454 -53.457  1.00  0.00           O  
ATOM    405  CB  LYS A  25      -0.836 -53.383 -53.269  1.00  0.00           C  
ATOM    406  CG  LYS A  25      -0.648 -53.157 -54.761  1.00  0.00           C  
ATOM    407  CD  LYS A  25      -1.923 -52.592 -55.389  1.00  0.00           C  
ATOM    408  CE  LYS A  25      -1.748 -52.337 -56.881  1.00  0.00           C  
ATOM    409  NZ  LYS A  25      -2.995 -51.801 -57.504  1.00  0.00           N1+
ATOM    410  H   LYS A  25      -0.883 -54.000 -50.831  1.00  0.00           H  
ATOM    411  HA  LYS A  25       0.552 -54.990 -53.046  1.00  0.00           H  
ATOM    412 1HB  LYS A  25      -1.724 -53.998 -53.129  1.00  0.00           H  
ATOM    413 2HB  LYS A  25      -1.040 -52.417 -52.808  1.00  0.00           H  
ATOM    414 1HG  LYS A  25       0.172 -52.457 -54.916  1.00  0.00           H  
ATOM    415 2HG  LYS A  25      -0.395 -54.100 -55.244  1.00  0.00           H  
ATOM    416 1HD  LYS A  25      -2.745 -53.296 -55.240  1.00  0.00           H  
ATOM    417 2HD  LYS A  25      -2.181 -51.655 -54.895  1.00  0.00           H  
ATOM    418 1HE  LYS A  25      -0.942 -51.619 -57.027  1.00  0.00           H  
ATOM    419 2HE  LYS A  25      -1.480 -53.272 -57.374  1.00  0.00           H  
ATOM    420 1HZ  LYS A  25      -2.841 -51.645 -58.490  1.00  0.00           H  
ATOM    421 2HZ  LYS A  25      -3.744 -52.468 -57.382  1.00  0.00           H  
ATOM    422 3HZ  LYS A  25      -3.247 -50.929 -57.061  1.00  0.00           H  
ATOM    423  N   TYR A  26       1.676 -52.156 -51.800  1.00  0.00           N  
ATOM    424  CA  TYR A  26       2.854 -51.309 -51.790  1.00  0.00           C  
ATOM    425  C   TYR A  26       4.118 -52.131 -51.542  1.00  0.00           C  
ATOM    426  O   TYR A  26       5.095 -52.019 -52.298  1.00  0.00           O  
ATOM    427  CB  TYR A  26       2.771 -50.230 -50.717  1.00  0.00           C  
ATOM    428  CG  TYR A  26       4.016 -49.410 -50.704  1.00  0.00           C  
ATOM    429  CD1 TYR A  26       4.171 -48.357 -51.595  1.00  0.00           C  
ATOM    430  CD2 TYR A  26       5.037 -49.742 -49.841  1.00  0.00           C  
ATOM    431  CE1 TYR A  26       5.344 -47.628 -51.599  1.00  0.00           C  
ATOM    432  CE2 TYR A  26       6.195 -49.026 -49.860  1.00  0.00           C  
ATOM    433  CZ  TYR A  26       6.360 -47.970 -50.721  1.00  0.00           C  
ATOM    434  OH  TYR A  26       7.538 -47.249 -50.710  1.00  0.00           O  
ATOM    435  H   TYR A  26       0.900 -51.958 -51.167  1.00  0.00           H  
ATOM    436  HA  TYR A  26       2.947 -50.836 -52.765  1.00  0.00           H  
ATOM    437 1HB  TYR A  26       1.916 -49.581 -50.901  1.00  0.00           H  
ATOM    438 2HB  TYR A  26       2.651 -50.672 -49.742  1.00  0.00           H  
ATOM    439  HD1 TYR A  26       3.367 -48.105 -52.286  1.00  0.00           H  
ATOM    440  HD2 TYR A  26       4.924 -50.580 -49.153  1.00  0.00           H  
ATOM    441  HE1 TYR A  26       5.470 -46.795 -52.291  1.00  0.00           H  
ATOM    442  HE2 TYR A  26       6.990 -49.291 -49.201  1.00  0.00           H  
ATOM    443  HH  TYR A  26       8.041 -47.457 -49.888  1.00  0.00           H  
ATOM    444  N   TYR A  27       4.112 -52.965 -50.490  1.00  0.00           N  
ATOM    445  CA  TYR A  27       5.317 -53.733 -50.196  1.00  0.00           C  
ATOM    446  C   TYR A  27       5.647 -54.633 -51.362  1.00  0.00           C  
ATOM    447  O   TYR A  27       6.803 -54.728 -51.776  1.00  0.00           O  
ATOM    448  CB  TYR A  27       5.154 -54.618 -48.947  1.00  0.00           C  
ATOM    449  CG  TYR A  27       5.127 -53.886 -47.657  1.00  0.00           C  
ATOM    450  CD1 TYR A  27       4.166 -54.205 -46.718  1.00  0.00           C  
ATOM    451  CD2 TYR A  27       6.047 -52.885 -47.409  1.00  0.00           C  
ATOM    452  CE1 TYR A  27       4.126 -53.523 -45.536  1.00  0.00           C  
ATOM    453  CE2 TYR A  27       6.002 -52.205 -46.225  1.00  0.00           C  
ATOM    454  CZ  TYR A  27       5.047 -52.515 -45.289  1.00  0.00           C  
ATOM    455  OH  TYR A  27       4.991 -51.818 -44.108  1.00  0.00           O  
ATOM    456  H   TYR A  27       3.276 -53.033 -49.903  1.00  0.00           H  
ATOM    457  HA  TYR A  27       6.149 -53.044 -50.052  1.00  0.00           H  
ATOM    458 1HB  TYR A  27       4.220 -55.184 -49.034  1.00  0.00           H  
ATOM    459 2HB  TYR A  27       5.966 -55.343 -48.912  1.00  0.00           H  
ATOM    460  HD1 TYR A  27       3.440 -54.992 -46.921  1.00  0.00           H  
ATOM    461  HD2 TYR A  27       6.801 -52.634 -48.157  1.00  0.00           H  
ATOM    462  HE1 TYR A  27       3.362 -53.770 -44.797  1.00  0.00           H  
ATOM    463  HE2 TYR A  27       6.711 -51.424 -46.031  1.00  0.00           H  
ATOM    464  HH  TYR A  27       5.607 -51.078 -44.148  1.00  0.00           H  
ATOM    465  N   LEU A  28       4.622 -55.252 -51.932  1.00  0.00           N  
ATOM    466  CA  LEU A  28       4.816 -56.164 -53.032  1.00  0.00           C  
ATOM    467  C   LEU A  28       5.342 -55.447 -54.267  1.00  0.00           C  
ATOM    468  O   LEU A  28       6.178 -55.994 -54.978  1.00  0.00           O  
ATOM    469  CB  LEU A  28       3.525 -56.943 -53.262  1.00  0.00           C  
ATOM    470  CG  LEU A  28       3.212 -57.926 -52.100  1.00  0.00           C  
ATOM    471  CD1 LEU A  28       1.869 -58.542 -52.294  1.00  0.00           C  
ATOM    472  CD2 LEU A  28       4.295 -58.985 -52.034  1.00  0.00           C  
ATOM    473  H   LEU A  28       3.680 -55.113 -51.564  1.00  0.00           H  
ATOM    474  HA  LEU A  28       5.558 -56.893 -52.735  1.00  0.00           H  
ATOM    475 1HB  LEU A  28       2.702 -56.235 -53.342  1.00  0.00           H  
ATOM    476 2HB  LEU A  28       3.603 -57.504 -54.189  1.00  0.00           H  
ATOM    477  HG  LEU A  28       3.199 -57.383 -51.158  1.00  0.00           H  
ATOM    478 1HD1 LEU A  28       1.680 -59.214 -51.468  1.00  0.00           H  
ATOM    479 2HD1 LEU A  28       1.111 -57.756 -52.315  1.00  0.00           H  
ATOM    480 3HD1 LEU A  28       1.850 -59.097 -53.229  1.00  0.00           H  
ATOM    481 1HD2 LEU A  28       4.083 -59.664 -51.210  1.00  0.00           H  
ATOM    482 2HD2 LEU A  28       4.321 -59.543 -52.969  1.00  0.00           H  
ATOM    483 3HD2 LEU A  28       5.254 -58.506 -51.871  1.00  0.00           H  
ATOM    484  N   ASN A  29       4.915 -54.206 -54.513  1.00  0.00           N  
ATOM    485  CA  ASN A  29       5.446 -53.463 -55.648  1.00  0.00           C  
ATOM    486  C   ASN A  29       6.939 -53.188 -55.456  1.00  0.00           C  
ATOM    487  O   ASN A  29       7.727 -53.255 -56.409  1.00  0.00           O  
ATOM    488  CB  ASN A  29       4.710 -52.157 -55.845  1.00  0.00           C  
ATOM    489  CG  ASN A  29       3.322 -52.296 -56.432  1.00  0.00           C  
ATOM    490  ND2 ASN A  29       2.556 -51.242 -56.294  1.00  0.00           N  
ATOM    491  OD1 ASN A  29       2.948 -53.314 -57.032  1.00  0.00           O  
ATOM    492  H   ASN A  29       4.202 -53.785 -53.922  1.00  0.00           H  
ATOM    493  HA  ASN A  29       5.333 -54.071 -56.545  1.00  0.00           H  
ATOM    494 1HB  ASN A  29       4.620 -51.657 -54.877  1.00  0.00           H  
ATOM    495 2HB  ASN A  29       5.299 -51.506 -56.488  1.00  0.00           H  
ATOM    496 1HD2 ASN A  29       1.641 -51.232 -56.687  1.00  0.00           H  
ATOM    497 2HD2 ASN A  29       2.902 -50.437 -55.816  1.00  0.00           H  
ATOM    498  N   LYS A  30       7.349 -52.906 -54.210  1.00  0.00           N  
ATOM    499  CA  LYS A  30       8.763 -52.656 -53.921  1.00  0.00           C  
ATOM    500  C   LYS A  30       9.581 -53.901 -54.224  1.00  0.00           C  
ATOM    501  O   LYS A  30      10.629 -53.849 -54.878  1.00  0.00           O  
ATOM    502  CB  LYS A  30       8.974 -52.256 -52.454  1.00  0.00           C  
ATOM    503  CG  LYS A  30      10.432 -51.956 -52.112  1.00  0.00           C  
ATOM    504  CD  LYS A  30      10.620 -51.561 -50.655  1.00  0.00           C  
ATOM    505  CE  LYS A  30      10.169 -50.138 -50.367  1.00  0.00           C  
ATOM    506  NZ  LYS A  30      11.112 -49.138 -50.969  1.00  0.00           N1+
ATOM    507  H   LYS A  30       6.655 -52.840 -53.458  1.00  0.00           H  
ATOM    508  HA  LYS A  30       9.116 -51.851 -54.565  1.00  0.00           H  
ATOM    509 1HB  LYS A  30       8.364 -51.380 -52.220  1.00  0.00           H  
ATOM    510 2HB  LYS A  30       8.647 -53.062 -51.802  1.00  0.00           H  
ATOM    511 1HG  LYS A  30      11.031 -52.847 -52.312  1.00  0.00           H  
ATOM    512 2HG  LYS A  30      10.794 -51.149 -52.746  1.00  0.00           H  
ATOM    513 1HD  LYS A  30      10.080 -52.255 -50.007  1.00  0.00           H  
ATOM    514 2HD  LYS A  30      11.678 -51.631 -50.420  1.00  0.00           H  
ATOM    515 1HE  LYS A  30       9.170 -49.980 -50.775  1.00  0.00           H  
ATOM    516 2HE  LYS A  30      10.135 -49.988 -49.285  1.00  0.00           H  
ATOM    517 1HZ  LYS A  30      10.809 -48.190 -50.766  1.00  0.00           H  
ATOM    518 2HZ  LYS A  30      12.032 -49.284 -50.580  1.00  0.00           H  
ATOM    519 3HZ  LYS A  30      11.142 -49.271 -51.966  1.00  0.00           H  
ATOM    520  N   ILE A  31       9.061 -55.022 -53.764  1.00  0.00           N  
ATOM    521  CA  ILE A  31       9.667 -56.325 -53.919  1.00  0.00           C  
ATOM    522  C   ILE A  31       9.757 -56.760 -55.367  1.00  0.00           C  
ATOM    523  O   ILE A  31      10.818 -57.180 -55.835  1.00  0.00           O  
ATOM    524  CB  ILE A  31       8.821 -57.294 -53.124  1.00  0.00           C  
ATOM    525  CG1 ILE A  31       8.984 -56.945 -51.634  1.00  0.00           C  
ATOM    526  CG2 ILE A  31       9.221 -58.643 -53.444  1.00  0.00           C  
ATOM    527  CD1 ILE A  31       7.965 -57.505 -50.728  1.00  0.00           C  
ATOM    528  H   ILE A  31       8.187 -54.961 -53.236  1.00  0.00           H  
ATOM    529  HA  ILE A  31      10.671 -56.287 -53.506  1.00  0.00           H  
ATOM    530  HB  ILE A  31       7.781 -57.161 -53.372  1.00  0.00           H  
ATOM    531 1HG1 ILE A  31       9.942 -57.333 -51.306  1.00  0.00           H  
ATOM    532 2HG1 ILE A  31       8.988 -55.864 -51.524  1.00  0.00           H  
ATOM    533 1HG2 ILE A  31       8.633 -59.335 -52.882  1.00  0.00           H  
ATOM    534 2HG2 ILE A  31       9.084 -58.836 -54.505  1.00  0.00           H  
ATOM    535 3HG2 ILE A  31      10.263 -58.744 -53.193  1.00  0.00           H  
ATOM    536 1HD1 ILE A  31       8.189 -57.206 -49.729  1.00  0.00           H  
ATOM    537 2HD1 ILE A  31       6.997 -57.133 -50.991  1.00  0.00           H  
ATOM    538 3HD1 ILE A  31       7.952 -58.523 -50.790  1.00  0.00           H  
ATOM    539  N   LYS A  32       8.654 -56.636 -56.095  1.00  0.00           N  
ATOM    540  CA  LYS A  32       8.653 -57.012 -57.489  1.00  0.00           C  
ATOM    541  C   LYS A  32       9.610 -56.137 -58.269  1.00  0.00           C  
ATOM    542  O   LYS A  32      10.318 -56.637 -59.136  1.00  0.00           O  
ATOM    543  CB  LYS A  32       7.245 -56.943 -58.066  1.00  0.00           C  
ATOM    544  CG  LYS A  32       6.318 -58.051 -57.558  1.00  0.00           C  
ATOM    545  CD  LYS A  32       4.922 -57.912 -58.130  1.00  0.00           C  
ATOM    546  CE  LYS A  32       3.999 -59.007 -57.618  1.00  0.00           C  
ATOM    547  NZ  LYS A  32       2.616 -58.857 -58.157  1.00  0.00           N1+
ATOM    548  H   LYS A  32       7.802 -56.288 -55.670  1.00  0.00           H  
ATOM    549  HA  LYS A  32       9.003 -58.042 -57.567  1.00  0.00           H  
ATOM    550 1HB  LYS A  32       6.796 -55.982 -57.792  1.00  0.00           H  
ATOM    551 2HB  LYS A  32       7.288 -56.991 -59.152  1.00  0.00           H  
ATOM    552 1HG  LYS A  32       6.724 -59.018 -57.848  1.00  0.00           H  
ATOM    553 2HG  LYS A  32       6.266 -58.016 -56.472  1.00  0.00           H  
ATOM    554 1HD  LYS A  32       4.513 -56.940 -57.837  1.00  0.00           H  
ATOM    555 2HD  LYS A  32       4.965 -57.957 -59.216  1.00  0.00           H  
ATOM    556 1HE  LYS A  32       4.395 -59.977 -57.918  1.00  0.00           H  
ATOM    557 2HE  LYS A  32       3.962 -58.962 -56.527  1.00  0.00           H  
ATOM    558 1HZ  LYS A  32       2.028 -59.596 -57.800  1.00  0.00           H  
ATOM    559 2HZ  LYS A  32       2.240 -57.961 -57.873  1.00  0.00           H  
ATOM    560 3HZ  LYS A  32       2.639 -58.906 -59.166  1.00  0.00           H  
ATOM    561  N   SER A  33       9.680 -54.839 -57.930  1.00  0.00           N  
ATOM    562  CA  SER A  33      10.590 -53.948 -58.630  1.00  0.00           C  
ATOM    563  C   SER A  33      12.027 -54.412 -58.401  1.00  0.00           C  
ATOM    564  O   SER A  33      12.817 -54.530 -59.341  1.00  0.00           O  
ATOM    565  CB  SER A  33      10.427 -52.530 -58.121  1.00  0.00           C  
ATOM    566  OG  SER A  33       9.145 -52.032 -58.412  1.00  0.00           O  
ATOM    567  H   SER A  33       9.071 -54.449 -57.212  1.00  0.00           H  
ATOM    568  HA  SER A  33      10.359 -53.968 -59.687  1.00  0.00           H  
ATOM    569 1HB  SER A  33      10.593 -52.505 -57.048  1.00  0.00           H  
ATOM    570 2HB  SER A  33      11.179 -51.895 -58.583  1.00  0.00           H  
ATOM    571  HG  SER A  33       8.534 -52.523 -57.813  1.00  0.00           H  
ATOM    572  N   ALA A  34      12.345 -54.767 -57.151  1.00  0.00           N  
ATOM    573  CA  ALA A  34      13.676 -55.241 -56.787  1.00  0.00           C  
ATOM    574  C   ALA A  34      14.053 -56.495 -57.562  1.00  0.00           C  
ATOM    575  O   ALA A  34      15.209 -56.674 -57.957  1.00  0.00           O  
ATOM    576  CB  ALA A  34      13.738 -55.531 -55.301  1.00  0.00           C  
ATOM    577  H   ALA A  34      11.649 -54.654 -56.412  1.00  0.00           H  
ATOM    578  HA  ALA A  34      14.391 -54.458 -57.031  1.00  0.00           H  
ATOM    579 1HB  ALA A  34      14.740 -55.861 -55.032  1.00  0.00           H  
ATOM    580 2HB  ALA A  34      13.486 -54.628 -54.743  1.00  0.00           H  
ATOM    581 3HB  ALA A  34      13.026 -56.309 -55.057  1.00  0.00           H  
ATOM    582  N   LEU A  35      13.067 -57.348 -57.822  1.00  0.00           N  
ATOM    583  CA  LEU A  35      13.323 -58.586 -58.533  1.00  0.00           C  
ATOM    584  C   LEU A  35      13.217 -58.478 -60.061  1.00  0.00           C  
ATOM    585  O   LEU A  35      13.413 -59.462 -60.764  1.00  0.00           O  
ATOM    586  CB  LEU A  35      12.444 -59.734 -58.020  1.00  0.00           C  
ATOM    587  CG  LEU A  35      13.024 -60.474 -56.800  1.00  0.00           C  
ATOM    588  CD1 LEU A  35      12.832 -59.639 -55.575  1.00  0.00           C  
ATOM    589  CD2 LEU A  35      12.407 -61.836 -56.671  1.00  0.00           C  
ATOM    590  H   LEU A  35      12.129 -57.158 -57.461  1.00  0.00           H  
ATOM    591  HA  LEU A  35      14.336 -58.875 -58.302  1.00  0.00           H  
ATOM    592 1HB  LEU A  35      11.469 -59.326 -57.742  1.00  0.00           H  
ATOM    593 2HB  LEU A  35      12.311 -60.460 -58.822  1.00  0.00           H  
ATOM    594  HG  LEU A  35      14.094 -60.596 -56.940  1.00  0.00           H  
ATOM    595 1HD1 LEU A  35      13.272 -60.150 -54.748  1.00  0.00           H  
ATOM    596 2HD1 LEU A  35      13.309 -58.680 -55.703  1.00  0.00           H  
ATOM    597 3HD1 LEU A  35      11.771 -59.494 -55.395  1.00  0.00           H  
ATOM    598 1HD2 LEU A  35      12.849 -62.342 -55.827  1.00  0.00           H  
ATOM    599 2HD2 LEU A  35      11.336 -61.745 -56.527  1.00  0.00           H  
ATOM    600 3HD2 LEU A  35      12.609 -62.404 -57.579  1.00  0.00           H  
ATOM    601  N   LEU A  36      12.974 -57.298 -60.622  1.00  0.00           N  
ATOM    602  CA  LEU A  36      12.874 -57.240 -62.082  1.00  0.00           C  
ATOM    603  C   LEU A  36      14.178 -57.650 -62.773  1.00  0.00           C  
ATOM    604  O   LEU A  36      14.164 -58.115 -63.912  1.00  0.00           O  
ATOM    605  CB  LEU A  36      12.482 -55.843 -62.549  1.00  0.00           C  
ATOM    606  CG  LEU A  36      11.072 -55.419 -62.216  1.00  0.00           C  
ATOM    607  CD1 LEU A  36      10.877 -53.965 -62.603  1.00  0.00           C  
ATOM    608  CD2 LEU A  36      10.084 -56.321 -62.928  1.00  0.00           C  
ATOM    609  H   LEU A  36      12.840 -56.453 -60.063  1.00  0.00           H  
ATOM    610  HA  LEU A  36      12.096 -57.934 -62.393  1.00  0.00           H  
ATOM    611 1HB  LEU A  36      13.156 -55.124 -62.080  1.00  0.00           H  
ATOM    612 2HB  LEU A  36      12.608 -55.785 -63.628  1.00  0.00           H  
ATOM    613  HG  LEU A  36      10.925 -55.511 -61.170  1.00  0.00           H  
ATOM    614 1HD1 LEU A  36       9.866 -53.652 -62.344  1.00  0.00           H  
ATOM    615 2HD1 LEU A  36      11.598 -53.352 -62.057  1.00  0.00           H  
ATOM    616 3HD1 LEU A  36      11.033 -53.847 -63.672  1.00  0.00           H  
ATOM    617 1HD2 LEU A  36       9.069 -56.019 -62.668  1.00  0.00           H  
ATOM    618 2HD2 LEU A  36      10.224 -56.241 -64.005  1.00  0.00           H  
ATOM    619 3HD2 LEU A  36      10.249 -57.351 -62.613  1.00  0.00           H  
ATOM    620  N   SER A  37      15.306 -57.445 -62.094  1.00  0.00           N  
ATOM    621  CA  SER A  37      16.624 -57.767 -62.623  1.00  0.00           C  
ATOM    622  C   SER A  37      17.208 -59.072 -62.056  1.00  0.00           C  
ATOM    623  O   SER A  37      18.388 -59.358 -62.269  1.00  0.00           O  
ATOM    624  CB  SER A  37      17.575 -56.621 -62.337  1.00  0.00           C  
ATOM    625  OG  SER A  37      17.758 -56.439 -60.952  1.00  0.00           O  
ATOM    626  H   SER A  37      15.235 -57.057 -61.163  1.00  0.00           H  
ATOM    627  HA  SER A  37      16.536 -57.882 -63.704  1.00  0.00           H  
ATOM    628 1HB  SER A  37      18.536 -56.814 -62.812  1.00  0.00           H  
ATOM    629 2HB  SER A  37      17.173 -55.708 -62.772  1.00  0.00           H  
ATOM    630  HG  SER A  37      16.880 -56.473 -60.552  1.00  0.00           H  
ATOM    631  N   THR A  38      16.417 -59.828 -61.287  1.00  0.00           N  
ATOM    632  CA  THR A  38      16.919 -61.036 -60.628  1.00  0.00           C  
ATOM    633  C   THR A  38      15.843 -62.038 -60.228  1.00  0.00           C  
ATOM    634  O   THR A  38      14.706 -61.695 -59.947  1.00  0.00           O  
ATOM    635  CB  THR A  38      17.732 -60.672 -59.379  1.00  0.00           C  
ATOM    636  CG2 THR A  38      16.877 -59.952 -58.422  1.00  0.00           C  
ATOM    637  OG1 THR A  38      18.251 -61.875 -58.771  1.00  0.00           O  
ATOM    638  H   THR A  38      15.433 -59.580 -61.167  1.00  0.00           H  
ATOM    639  HA  THR A  38      17.586 -61.540 -61.327  1.00  0.00           H  
ATOM    640  HB  THR A  38      18.567 -60.028 -59.658  1.00  0.00           H  
ATOM    641  HG1 THR A  38      18.386 -61.720 -57.796  1.00  0.00           H  
ATOM    642 1HG2 THR A  38      17.468 -59.695 -57.560  1.00  0.00           H  
ATOM    643 2HG2 THR A  38      16.507 -59.045 -58.890  1.00  0.00           H  
ATOM    644 3HG2 THR A  38      16.052 -60.587 -58.134  1.00  0.00           H  
ATOM    645  N   ASN A  39      16.228 -63.297 -60.101  1.00  0.00           N  
ATOM    646  CA  ASN A  39      15.272 -64.281 -59.613  1.00  0.00           C  
ATOM    647  C   ASN A  39      15.335 -64.386 -58.087  1.00  0.00           C  
ATOM    648  O   ASN A  39      14.567 -65.130 -57.472  1.00  0.00           O  
ATOM    649  CB  ASN A  39      15.553 -65.624 -60.255  1.00  0.00           C  
ATOM    650  CG  ASN A  39      15.265 -65.621 -61.738  1.00  0.00           C  
ATOM    651  ND2 ASN A  39      16.039 -66.372 -62.481  1.00  0.00           N  
ATOM    652  OD1 ASN A  39      14.354 -64.934 -62.213  1.00  0.00           O  
ATOM    653  H   ASN A  39      17.177 -63.559 -60.329  1.00  0.00           H  
ATOM    654  HA  ASN A  39      14.264 -63.961 -59.882  1.00  0.00           H  
ATOM    655 1HB  ASN A  39      16.596 -65.898 -60.093  1.00  0.00           H  
ATOM    656 2HB  ASN A  39      14.932 -66.385 -59.780  1.00  0.00           H  
ATOM    657 1HD2 ASN A  39      15.901 -66.408 -63.471  1.00  0.00           H  
ATOM    658 2HD2 ASN A  39      16.768 -66.911 -62.058  1.00  0.00           H  
ATOM    659  N   LYS A  40      16.243 -63.615 -57.481  1.00  0.00           N  
ATOM    660  CA  LYS A  40      16.436 -63.606 -56.036  1.00  0.00           C  
ATOM    661  C   LYS A  40      16.981 -62.279 -55.524  1.00  0.00           C  
ATOM    662  O   LYS A  40      17.918 -61.712 -56.103  1.00  0.00           O  
ATOM    663  CB  LYS A  40      17.390 -64.729 -55.649  1.00  0.00           C  
ATOM    664  CG  LYS A  40      17.634 -64.945 -54.171  1.00  0.00           C  
ATOM    665  CD  LYS A  40      18.481 -66.208 -54.000  1.00  0.00           C  
ATOM    666  CE  LYS A  40      18.721 -66.560 -52.562  1.00  0.00           C  
ATOM    667  NZ  LYS A  40      19.547 -67.784 -52.433  1.00  0.00           N1+
ATOM    668  H   LYS A  40      16.837 -63.023 -58.046  1.00  0.00           H  
ATOM    669  HA  LYS A  40      15.475 -63.777 -55.564  1.00  0.00           H  
ATOM    670 1HB  LYS A  40      17.010 -65.671 -56.046  1.00  0.00           H  
ATOM    671 2HB  LYS A  40      18.356 -64.550 -56.116  1.00  0.00           H  
ATOM    672 1HG  LYS A  40      18.172 -64.092 -53.757  1.00  0.00           H  
ATOM    673 2HG  LYS A  40      16.690 -65.047 -53.640  1.00  0.00           H  
ATOM    674 1HD  LYS A  40      17.959 -67.045 -54.472  1.00  0.00           H  
ATOM    675 2HD  LYS A  40      19.439 -66.073 -54.496  1.00  0.00           H  
ATOM    676 1HE  LYS A  40      19.224 -65.734 -52.063  1.00  0.00           H  
ATOM    677 2HE  LYS A  40      17.762 -66.736 -52.083  1.00  0.00           H  
ATOM    678 1HZ  LYS A  40      19.676 -67.991 -51.458  1.00  0.00           H  
ATOM    679 2HZ  LYS A  40      19.076 -68.563 -52.886  1.00  0.00           H  
ATOM    680 3HZ  LYS A  40      20.443 -67.634 -52.870  1.00  0.00           H  
ATOM    681  N   ALA A  41      16.418 -61.798 -54.416  1.00  0.00           N  
ATOM    682  CA  ALA A  41      16.922 -60.580 -53.788  1.00  0.00           C  
ATOM    683  C   ALA A  41      16.542 -60.483 -52.324  1.00  0.00           C  
ATOM    684  O   ALA A  41      15.538 -61.042 -51.891  1.00  0.00           O  
ATOM    685  CB  ALA A  41      16.381 -59.347 -54.490  1.00  0.00           C  
ATOM    686  H   ALA A  41      15.618 -62.296 -54.020  1.00  0.00           H  
ATOM    687  HA  ALA A  41      18.010 -60.593 -53.862  1.00  0.00           H  
ATOM    688 1HB  ALA A  41      16.796 -58.454 -54.019  1.00  0.00           H  
ATOM    689 2HB  ALA A  41      16.651 -59.357 -55.526  1.00  0.00           H  
ATOM    690 3HB  ALA A  41      15.321 -59.324 -54.398  1.00  0.00           H  
ATOM    691  N   VAL A  42      17.317 -59.718 -51.569  1.00  0.00           N  
ATOM    692  CA  VAL A  42      16.909 -59.390 -50.213  1.00  0.00           C  
ATOM    693  C   VAL A  42      16.323 -58.000 -50.294  1.00  0.00           C  
ATOM    694  O   VAL A  42      16.948 -57.093 -50.849  1.00  0.00           O  
ATOM    695  CB  VAL A  42      18.070 -59.460 -49.207  1.00  0.00           C  
ATOM    696  CG1 VAL A  42      17.569 -59.044 -47.819  1.00  0.00           C  
ATOM    697  CG2 VAL A  42      18.592 -60.885 -49.155  1.00  0.00           C  
ATOM    698  H   VAL A  42      18.163 -59.319 -51.950  1.00  0.00           H  
ATOM    699  HA  VAL A  42      16.131 -60.077 -49.885  1.00  0.00           H  
ATOM    700  HB  VAL A  42      18.861 -58.774 -49.506  1.00  0.00           H  
ATOM    701 1HG1 VAL A  42      18.387 -59.093 -47.097  1.00  0.00           H  
ATOM    702 2HG1 VAL A  42      17.188 -58.022 -47.855  1.00  0.00           H  
ATOM    703 3HG1 VAL A  42      16.768 -59.717 -47.505  1.00  0.00           H  
ATOM    704 1HG2 VAL A  42      19.411 -60.948 -48.438  1.00  0.00           H  
ATOM    705 2HG2 VAL A  42      17.783 -61.545 -48.842  1.00  0.00           H  
ATOM    706 3HG2 VAL A  42      18.947 -61.184 -50.140  1.00  0.00           H  
ATOM    707  N   VAL A  43      15.103 -57.851 -49.812  1.00  0.00           N  
ATOM    708  CA  VAL A  43      14.404 -56.593 -49.947  1.00  0.00           C  
ATOM    709  C   VAL A  43      14.112 -55.964 -48.602  1.00  0.00           C  
ATOM    710  O   VAL A  43      13.607 -56.624 -47.695  1.00  0.00           O  
ATOM    711  CB  VAL A  43      13.079 -56.815 -50.704  1.00  0.00           C  
ATOM    712  CG1 VAL A  43      12.327 -55.471 -50.841  1.00  0.00           C  
ATOM    713  CG2 VAL A  43      13.368 -57.465 -52.081  1.00  0.00           C  
ATOM    714  H   VAL A  43      14.653 -58.643 -49.353  1.00  0.00           H  
ATOM    715  HA  VAL A  43      15.025 -55.908 -50.523  1.00  0.00           H  
ATOM    716  HB  VAL A  43      12.442 -57.487 -50.125  1.00  0.00           H  
ATOM    717 1HG1 VAL A  43      11.405 -55.605 -51.354  1.00  0.00           H  
ATOM    718 2HG1 VAL A  43      12.121 -55.057 -49.855  1.00  0.00           H  
ATOM    719 3HG1 VAL A  43      12.941 -54.770 -51.404  1.00  0.00           H  
ATOM    720 1HG2 VAL A  43      12.438 -57.636 -52.613  1.00  0.00           H  
ATOM    721 2HG2 VAL A  43      14.002 -56.805 -52.662  1.00  0.00           H  
ATOM    722 3HG2 VAL A  43      13.875 -58.423 -51.941  1.00  0.00           H  
ATOM    723  N   SER A  44      14.472 -54.690 -48.465  1.00  0.00           N  
ATOM    724  CA  SER A  44      14.198 -53.949 -47.240  1.00  0.00           C  
ATOM    725  C   SER A  44      12.815 -53.328 -47.345  1.00  0.00           C  
ATOM    726  O   SER A  44      12.474 -52.743 -48.374  1.00  0.00           O  
ATOM    727  CB  SER A  44      15.249 -52.878 -47.013  1.00  0.00           C  
ATOM    728  OG  SER A  44      14.933 -52.089 -45.900  1.00  0.00           O  
ATOM    729  H   SER A  44      14.915 -54.219 -49.241  1.00  0.00           H  
ATOM    730  HA  SER A  44      14.202 -54.632 -46.392  1.00  0.00           H  
ATOM    731 1HB  SER A  44      16.223 -53.345 -46.868  1.00  0.00           H  
ATOM    732 2HB  SER A  44      15.313 -52.249 -47.898  1.00  0.00           H  
ATOM    733  HG  SER A  44      13.975 -51.920 -45.949  1.00  0.00           H  
ATOM    734  N   LEU A  45      12.031 -53.448 -46.291  1.00  0.00           N  
ATOM    735  CA  LEU A  45      10.685 -52.902 -46.246  1.00  0.00           C  
ATOM    736  C   LEU A  45      10.695 -51.548 -45.542  1.00  0.00           C  
ATOM    737  O   LEU A  45      11.694 -51.169 -44.921  1.00  0.00           O  
ATOM    738  CB  LEU A  45       9.754 -53.898 -45.548  1.00  0.00           C  
ATOM    739  CG  LEU A  45       9.735 -55.312 -46.177  1.00  0.00           C  
ATOM    740  CD1 LEU A  45       8.817 -56.204 -45.362  1.00  0.00           C  
ATOM    741  CD2 LEU A  45       9.294 -55.234 -47.639  1.00  0.00           C  
ATOM    742  H   LEU A  45      12.358 -53.978 -45.485  1.00  0.00           H  
ATOM    743  HA  LEU A  45      10.331 -52.756 -47.267  1.00  0.00           H  
ATOM    744 1HB  LEU A  45      10.074 -54.005 -44.510  1.00  0.00           H  
ATOM    745 2HB  LEU A  45       8.739 -53.509 -45.559  1.00  0.00           H  
ATOM    746  HG  LEU A  45      10.744 -55.738 -46.130  1.00  0.00           H  
ATOM    747 1HD1 LEU A  45       8.824 -57.209 -45.781  1.00  0.00           H  
ATOM    748 2HD1 LEU A  45       9.171 -56.245 -44.333  1.00  0.00           H  
ATOM    749 3HD1 LEU A  45       7.802 -55.805 -45.382  1.00  0.00           H  
ATOM    750 1HD2 LEU A  45       9.309 -56.232 -48.054  1.00  0.00           H  
ATOM    751 2HD2 LEU A  45       8.291 -54.824 -47.704  1.00  0.00           H  
ATOM    752 3HD2 LEU A  45       9.985 -54.599 -48.198  1.00  0.00           H  
ATOM    753  N   GLU A  46       9.573 -50.832 -45.606  1.00  0.00           N  
ATOM    754  CA  GLU A  46       9.421 -49.494 -45.007  1.00  0.00           C  
ATOM    755  C   GLU A  46       9.619 -49.498 -43.499  1.00  0.00           C  
ATOM    756  O   GLU A  46       9.956 -48.479 -42.899  1.00  0.00           O  
ATOM    757  CB  GLU A  46       8.029 -48.940 -45.270  1.00  0.00           C  
ATOM    758  CG  GLU A  46       7.706 -48.683 -46.710  1.00  0.00           C  
ATOM    759  CD  GLU A  46       8.524 -47.607 -47.380  1.00  0.00           C  
ATOM    760  OE1 GLU A  46       8.646 -46.533 -46.846  1.00  0.00           O  
ATOM    761  OE2 GLU A  46       9.000 -47.867 -48.469  1.00  0.00           O1-
ATOM    762  H   GLU A  46       8.793 -51.217 -46.116  1.00  0.00           H  
ATOM    763  HA  GLU A  46      10.168 -48.832 -45.450  1.00  0.00           H  
ATOM    764 1HB  GLU A  46       7.284 -49.614 -44.859  1.00  0.00           H  
ATOM    765 2HB  GLU A  46       7.920 -47.992 -44.743  1.00  0.00           H  
ATOM    766 1HG  GLU A  46       7.884 -49.620 -47.234  1.00  0.00           H  
ATOM    767 2HG  GLU A  46       6.647 -48.443 -46.798  1.00  0.00           H  
ATOM    768  N   THR A  47       9.387 -50.652 -42.894  1.00  0.00           N  
ATOM    769  CA  THR A  47       9.490 -50.835 -41.463  1.00  0.00           C  
ATOM    770  C   THR A  47      10.944 -50.973 -40.994  1.00  0.00           C  
ATOM    771  O   THR A  47      11.205 -50.994 -39.793  1.00  0.00           O  
ATOM    772  CB  THR A  47       8.678 -52.073 -41.037  1.00  0.00           C  
ATOM    773  CG2 THR A  47       7.212 -51.885 -41.377  1.00  0.00           C  
ATOM    774  OG1 THR A  47       9.174 -53.233 -41.730  1.00  0.00           O  
ATOM    775  H   THR A  47       9.122 -51.436 -43.469  1.00  0.00           H  
ATOM    776  HA  THR A  47       9.065 -49.958 -40.975  1.00  0.00           H  
ATOM    777  HB  THR A  47       8.783 -52.217 -39.963  1.00  0.00           H  
ATOM    778  HG1 THR A  47       8.918 -54.029 -41.247  1.00  0.00           H  
ATOM    779 1HG2 THR A  47       6.654 -52.759 -41.066  1.00  0.00           H  
ATOM    780 2HG2 THR A  47       6.827 -51.008 -40.858  1.00  0.00           H  
ATOM    781 3HG2 THR A  47       7.106 -51.747 -42.450  1.00  0.00           H  
ATOM    782  N   GLY A  48      11.889 -51.084 -41.934  1.00  0.00           N  
ATOM    783  CA  GLY A  48      13.295 -51.258 -41.591  1.00  0.00           C  
ATOM    784  C   GLY A  48      13.700 -52.723 -41.473  1.00  0.00           C  
ATOM    785  O   GLY A  48      14.786 -53.036 -40.984  1.00  0.00           O  
ATOM    786  H   GLY A  48      11.638 -51.039 -42.921  1.00  0.00           H  
ATOM    787 1HA  GLY A  48      13.904 -50.777 -42.357  1.00  0.00           H  
ATOM    788 2HA  GLY A  48      13.501 -50.746 -40.653  1.00  0.00           H  
ATOM    789  N   HIS A  49      12.833 -53.618 -41.932  1.00  0.00           N  
ATOM    790  CA  HIS A  49      13.101 -55.047 -41.868  1.00  0.00           C  
ATOM    791  C   HIS A  49      13.266 -55.653 -43.255  1.00  0.00           C  
ATOM    792  O   HIS A  49      12.575 -55.273 -44.197  1.00  0.00           O  
ATOM    793  CB  HIS A  49      11.969 -55.751 -41.132  1.00  0.00           C  
ATOM    794  CG  HIS A  49      11.846 -55.336 -39.687  1.00  0.00           C  
ATOM    795  CD2 HIS A  49      11.270 -54.260 -39.110  1.00  0.00           C  
ATOM    796  ND1 HIS A  49      12.358 -56.075 -38.671  1.00  0.00           N  
ATOM    797  CE1 HIS A  49      12.105 -55.483 -37.516  1.00  0.00           C  
ATOM    798  NE2 HIS A  49      11.444 -54.375 -37.756  1.00  0.00           N  
ATOM    799  H   HIS A  49      11.959 -53.284 -42.314  1.00  0.00           H  
ATOM    800  HA  HIS A  49      14.023 -55.223 -41.319  1.00  0.00           H  
ATOM    801 1HB  HIS A  49      11.023 -55.542 -41.631  1.00  0.00           H  
ATOM    802 2HB  HIS A  49      12.128 -56.832 -41.163  1.00  0.00           H  
ATOM    803  HD1 HIS A  49      12.837 -56.949 -38.773  1.00  0.00           H  
ATOM    804  HD2 HIS A  49      10.746 -53.418 -39.505  1.00  0.00           H  
ATOM    805  HE1 HIS A  49      12.441 -55.930 -36.578  1.00  0.00           H  
ATOM    806  N   GLU A  50      14.189 -56.595 -43.356  1.00  0.00           N  
ATOM    807  CA  GLU A  50      14.514 -57.320 -44.580  1.00  0.00           C  
ATOM    808  C   GLU A  50      13.779 -58.651 -44.717  1.00  0.00           C  
ATOM    809  O   GLU A  50      13.474 -59.297 -43.713  1.00  0.00           O  
ATOM    810  CB  GLU A  50      16.010 -57.614 -44.624  1.00  0.00           C  
ATOM    811  CG  GLU A  50      16.944 -56.444 -44.705  1.00  0.00           C  
ATOM    812  CD  GLU A  50      18.423 -56.889 -44.673  1.00  0.00           C  
ATOM    813  OE1 GLU A  50      18.703 -58.013 -44.261  1.00  0.00           O  
ATOM    814  OE2 GLU A  50      19.255 -56.107 -45.065  1.00  0.00           O1-
ATOM    815  H   GLU A  50      14.711 -56.818 -42.523  1.00  0.00           H  
ATOM    816  HA  GLU A  50      14.244 -56.698 -45.421  1.00  0.00           H  
ATOM    817 1HB  GLU A  50      16.271 -58.102 -43.739  1.00  0.00           H  
ATOM    818 2HB  GLU A  50      16.221 -58.286 -45.442  1.00  0.00           H  
ATOM    819 1HG  GLU A  50      16.751 -55.898 -45.631  1.00  0.00           H  
ATOM    820 2HG  GLU A  50      16.745 -55.776 -43.865  1.00  0.00           H  
ATOM    821  N   VAL A  51      13.558 -59.068 -45.963  1.00  0.00           N  
ATOM    822  CA  VAL A  51      12.986 -60.375 -46.298  1.00  0.00           C  
ATOM    823  C   VAL A  51      13.650 -60.939 -47.563  1.00  0.00           C  
ATOM    824  O   VAL A  51      14.033 -60.183 -48.463  1.00  0.00           O  
ATOM    825  CB  VAL A  51      11.457 -60.236 -46.491  1.00  0.00           C  
ATOM    826  CG1 VAL A  51      11.187 -59.295 -47.666  1.00  0.00           C  
ATOM    827  CG2 VAL A  51      10.780 -61.614 -46.710  1.00  0.00           C  
ATOM    828  H   VAL A  51      13.774 -58.411 -46.713  1.00  0.00           H  
ATOM    829  HA  VAL A  51      13.172 -61.062 -45.470  1.00  0.00           H  
ATOM    830  HB  VAL A  51      11.032 -59.776 -45.593  1.00  0.00           H  
ATOM    831 1HG1 VAL A  51      10.132 -59.168 -47.792  1.00  0.00           H  
ATOM    832 2HG1 VAL A  51      11.649 -58.323 -47.473  1.00  0.00           H  
ATOM    833 3HG1 VAL A  51      11.608 -59.720 -48.562  1.00  0.00           H  
ATOM    834 1HG2 VAL A  51       9.707 -61.470 -46.821  1.00  0.00           H  
ATOM    835 2HG2 VAL A  51      11.168 -62.091 -47.609  1.00  0.00           H  
ATOM    836 3HG2 VAL A  51      10.972 -62.258 -45.850  1.00  0.00           H  
ATOM    837  N   LEU A  52      13.828 -62.261 -47.625  1.00  0.00           N  
ATOM    838  CA  LEU A  52      14.398 -62.888 -48.814  1.00  0.00           C  
ATOM    839  C   LEU A  52      13.300 -63.217 -49.794  1.00  0.00           C  
ATOM    840  O   LEU A  52      12.310 -63.876 -49.457  1.00  0.00           O  
ATOM    841  CB  LEU A  52      15.156 -64.163 -48.490  1.00  0.00           C  
ATOM    842  CG  LEU A  52      15.699 -64.900 -49.669  1.00  0.00           C  
ATOM    843  CD1 LEU A  52      16.767 -64.055 -50.325  1.00  0.00           C  
ATOM    844  CD2 LEU A  52      16.206 -66.244 -49.207  1.00  0.00           C  
ATOM    845  H   LEU A  52      13.498 -62.875 -46.880  1.00  0.00           H  
ATOM    846  HA  LEU A  52      15.082 -62.188 -49.290  1.00  0.00           H  
ATOM    847 1HB  LEU A  52      15.990 -63.915 -47.854  1.00  0.00           H  
ATOM    848 2HB  LEU A  52      14.515 -64.844 -47.957  1.00  0.00           H  
ATOM    849  HG  LEU A  52      14.904 -65.058 -50.400  1.00  0.00           H  
ATOM    850 1HD1 LEU A  52      17.154 -64.562 -51.186  1.00  0.00           H  
ATOM    851 2HD1 LEU A  52      16.340 -63.107 -50.635  1.00  0.00           H  
ATOM    852 3HD1 LEU A  52      17.571 -63.876 -49.617  1.00  0.00           H  
ATOM    853 1HD2 LEU A  52      16.586 -66.803 -50.054  1.00  0.00           H  
ATOM    854 2HD2 LEU A  52      16.996 -66.105 -48.481  1.00  0.00           H  
ATOM    855 3HD2 LEU A  52      15.387 -66.800 -48.747  1.00  0.00           H  
ATOM    856  N   VAL A  53      13.455 -62.732 -51.008  1.00  0.00           N  
ATOM    857  CA  VAL A  53      12.419 -62.933 -51.972  1.00  0.00           C  
ATOM    858  C   VAL A  53      12.919 -63.650 -53.209  1.00  0.00           C  
ATOM    859  O   VAL A  53      13.963 -63.296 -53.769  1.00  0.00           O  
ATOM    860  CB  VAL A  53      11.877 -61.583 -52.395  1.00  0.00           C  
ATOM    861  CG1 VAL A  53      10.748 -61.824 -53.321  1.00  0.00           C  
ATOM    862  CG2 VAL A  53      11.566 -60.763 -51.176  1.00  0.00           C  
ATOM    863  H   VAL A  53      14.278 -62.187 -51.253  1.00  0.00           H  
ATOM    864  HA  VAL A  53      11.620 -63.525 -51.524  1.00  0.00           H  
ATOM    865  HB  VAL A  53      12.625 -61.063 -52.943  1.00  0.00           H  
ATOM    866 1HG1 VAL A  53      10.362 -60.931 -53.678  1.00  0.00           H  
ATOM    867 2HG1 VAL A  53      11.072 -62.399 -54.162  1.00  0.00           H  
ATOM    868 3HG1 VAL A  53       9.980 -62.372 -52.780  1.00  0.00           H  
ATOM    869 1HG2 VAL A  53      11.194 -59.794 -51.451  1.00  0.00           H  
ATOM    870 2HG2 VAL A  53      10.854 -61.272 -50.590  1.00  0.00           H  
ATOM    871 3HG2 VAL A  53      12.477 -60.630 -50.595  1.00  0.00           H  
ATOM    872  N   GLU A  54      12.173 -64.658 -53.646  1.00  0.00           N  
ATOM    873  CA  GLU A  54      12.511 -65.354 -54.879  1.00  0.00           C  
ATOM    874  C   GLU A  54      11.351 -65.373 -55.853  1.00  0.00           C  
ATOM    875  O   GLU A  54      10.183 -65.380 -55.453  1.00  0.00           O  
ATOM    876  CB  GLU A  54      13.003 -66.778 -54.624  1.00  0.00           C  
ATOM    877  CG  GLU A  54      14.382 -66.872 -53.968  1.00  0.00           C  
ATOM    878  CD  GLU A  54      14.865 -68.297 -53.780  1.00  0.00           C  
ATOM    879  OE1 GLU A  54      14.124 -69.209 -54.127  1.00  0.00           O  
ATOM    880  OE2 GLU A  54      15.960 -68.483 -53.303  1.00  0.00           O1-
ATOM    881  H   GLU A  54      11.339 -64.922 -53.114  1.00  0.00           H  
ATOM    882  HA  GLU A  54      13.322 -64.813 -55.360  1.00  0.00           H  
ATOM    883 1HB  GLU A  54      12.282 -67.303 -53.994  1.00  0.00           H  
ATOM    884 2HB  GLU A  54      13.053 -67.310 -55.577  1.00  0.00           H  
ATOM    885 1HG  GLU A  54      15.071 -66.373 -54.634  1.00  0.00           H  
ATOM    886 2HG  GLU A  54      14.391 -66.337 -53.020  1.00  0.00           H  
ATOM    887  N   LYS A  55      11.676 -65.392 -57.143  1.00  0.00           N  
ATOM    888  CA  LYS A  55      10.638 -65.473 -58.161  1.00  0.00           C  
ATOM    889  C   LYS A  55      10.757 -66.750 -58.979  1.00  0.00           C  
ATOM    890  O   LYS A  55      11.801 -67.027 -59.574  1.00  0.00           O  
ATOM    891  CB  LYS A  55      10.674 -64.248 -59.071  1.00  0.00           C  
ATOM    892  CG  LYS A  55       9.607 -64.220 -60.151  1.00  0.00           C  
ATOM    893  CD  LYS A  55       9.682 -62.921 -60.938  1.00  0.00           C  
ATOM    894  CE  LYS A  55       8.614 -62.855 -62.009  1.00  0.00           C  
ATOM    895  NZ  LYS A  55       8.691 -61.584 -62.788  1.00  0.00           N1+
ATOM    896  H   LYS A  55      12.663 -65.362 -57.405  1.00  0.00           H  
ATOM    897  HA  LYS A  55       9.676 -65.492 -57.664  1.00  0.00           H  
ATOM    898 1HB  LYS A  55      10.557 -63.352 -58.474  1.00  0.00           H  
ATOM    899 2HB  LYS A  55      11.649 -64.188 -59.559  1.00  0.00           H  
ATOM    900 1HG  LYS A  55       9.761 -65.058 -60.830  1.00  0.00           H  
ATOM    901 2HG  LYS A  55       8.616 -64.325 -59.702  1.00  0.00           H  
ATOM    902 1HD  LYS A  55       9.556 -62.079 -60.256  1.00  0.00           H  
ATOM    903 2HD  LYS A  55      10.666 -62.837 -61.406  1.00  0.00           H  
ATOM    904 1HE  LYS A  55       8.738 -63.696 -62.689  1.00  0.00           H  
ATOM    905 2HE  LYS A  55       7.630 -62.925 -61.538  1.00  0.00           H  
ATOM    906 1HZ  LYS A  55       7.964 -61.576 -63.490  1.00  0.00           H  
ATOM    907 2HZ  LYS A  55       8.565 -60.798 -62.165  1.00  0.00           H  
ATOM    908 3HZ  LYS A  55       9.595 -61.516 -63.236  1.00  0.00           H  
ATOM    909  N   LYS A  56       9.684 -67.538 -58.967  1.00  0.00           N  
ATOM    910  CA  LYS A  56       9.632 -68.818 -59.676  1.00  0.00           C  
ATOM    911  C   LYS A  56       8.278 -69.029 -60.334  1.00  0.00           C  
ATOM    912  O   LYS A  56       7.237 -68.844 -59.709  1.00  0.00           O  
ATOM    913  CB  LYS A  56       9.929 -69.995 -58.730  1.00  0.00           C  
ATOM    914  CG  LYS A  56      11.387 -70.109 -58.220  1.00  0.00           C  
ATOM    915  CD  LYS A  56      11.558 -71.349 -57.323  1.00  0.00           C  
ATOM    916  CE  LYS A  56      13.031 -71.616 -56.940  1.00  0.00           C  
ATOM    917  NZ  LYS A  56      13.622 -70.521 -56.137  1.00  0.00           N1+
ATOM    918  H   LYS A  56       8.861 -67.203 -58.461  1.00  0.00           H  
ATOM    919  HA  LYS A  56      10.386 -68.807 -60.463  1.00  0.00           H  
ATOM    920 1HB  LYS A  56       9.283 -69.919 -57.853  1.00  0.00           H  
ATOM    921 2HB  LYS A  56       9.679 -70.931 -59.234  1.00  0.00           H  
ATOM    922 1HG  LYS A  56      12.069 -70.174 -59.069  1.00  0.00           H  
ATOM    923 2HG  LYS A  56      11.648 -69.223 -57.637  1.00  0.00           H  
ATOM    924 1HD  LYS A  56      10.984 -71.205 -56.404  1.00  0.00           H  
ATOM    925 2HD  LYS A  56      11.166 -72.225 -57.838  1.00  0.00           H  
ATOM    926 1HE  LYS A  56      13.076 -72.536 -56.360  1.00  0.00           H  
ATOM    927 2HE  LYS A  56      13.618 -71.741 -57.848  1.00  0.00           H  
ATOM    928 1HZ  LYS A  56      14.580 -70.726 -55.892  1.00  0.00           H  
ATOM    929 2HZ  LYS A  56      13.602 -69.666 -56.667  1.00  0.00           H  
ATOM    930 3HZ  LYS A  56      13.101 -70.387 -55.266  1.00  0.00           H  
ATOM    931  N   ASN A  57       8.288 -69.418 -61.605  1.00  0.00           N  
ATOM    932  CA  ASN A  57       7.066 -69.687 -62.369  1.00  0.00           C  
ATOM    933  C   ASN A  57       6.120 -68.479 -62.384  1.00  0.00           C  
ATOM    934  O   ASN A  57       4.900 -68.630 -62.422  1.00  0.00           O  
ATOM    935  CB  ASN A  57       6.355 -70.913 -61.818  1.00  0.00           C  
ATOM    936  CG  ASN A  57       7.198 -72.157 -61.922  1.00  0.00           C  
ATOM    937  ND2 ASN A  57       7.128 -72.995 -60.918  1.00  0.00           N  
ATOM    938  OD1 ASN A  57       7.918 -72.358 -62.907  1.00  0.00           O  
ATOM    939  H   ASN A  57       9.181 -69.546 -62.062  1.00  0.00           H  
ATOM    940  HA  ASN A  57       7.347 -69.888 -63.405  1.00  0.00           H  
ATOM    941 1HB  ASN A  57       6.072 -70.757 -60.779  1.00  0.00           H  
ATOM    942 2HB  ASN A  57       5.435 -71.071 -62.379  1.00  0.00           H  
ATOM    943 1HD2 ASN A  57       7.666 -73.838 -60.930  1.00  0.00           H  
ATOM    944 2HD2 ASN A  57       6.532 -72.792 -60.139  1.00  0.00           H  
ATOM    945  N   GLY A  58       6.698 -67.279 -62.365  1.00  0.00           N  
ATOM    946  CA  GLY A  58       5.941 -66.032 -62.392  1.00  0.00           C  
ATOM    947  C   GLY A  58       5.391 -65.594 -61.024  1.00  0.00           C  
ATOM    948  O   GLY A  58       4.759 -64.540 -60.927  1.00  0.00           O  
ATOM    949  H   GLY A  58       7.705 -67.236 -62.328  1.00  0.00           H  
ATOM    950 1HA  GLY A  58       6.574 -65.244 -62.793  1.00  0.00           H  
ATOM    951 2HA  GLY A  58       5.110 -66.143 -63.088  1.00  0.00           H  
ATOM    952  N   LYS A  59       5.638 -66.377 -59.969  1.00  0.00           N  
ATOM    953  CA  LYS A  59       5.116 -66.075 -58.640  1.00  0.00           C  
ATOM    954  C   LYS A  59       6.213 -65.642 -57.679  1.00  0.00           C  
ATOM    955  O   LYS A  59       7.376 -66.007 -57.848  1.00  0.00           O  
ATOM    956  CB  LYS A  59       4.390 -67.301 -58.088  1.00  0.00           C  
ATOM    957  CG  LYS A  59       3.156 -67.701 -58.888  1.00  0.00           C  
ATOM    958  CD  LYS A  59       2.461 -68.908 -58.279  1.00  0.00           C  
ATOM    959  CE  LYS A  59       1.238 -69.311 -59.094  1.00  0.00           C  
ATOM    960  NZ  LYS A  59       0.549 -70.498 -58.512  1.00  0.00           N1+
ATOM    961  H   LYS A  59       6.168 -67.240 -60.086  1.00  0.00           H  
ATOM    962  HA  LYS A  59       4.403 -65.255 -58.724  1.00  0.00           H  
ATOM    963 1HB  LYS A  59       5.077 -68.153 -58.089  1.00  0.00           H  
ATOM    964 2HB  LYS A  59       4.093 -67.118 -57.055  1.00  0.00           H  
ATOM    965 1HG  LYS A  59       2.460 -66.863 -58.931  1.00  0.00           H  
ATOM    966 2HG  LYS A  59       3.462 -67.949 -59.909  1.00  0.00           H  
ATOM    967 1HD  LYS A  59       3.160 -69.745 -58.250  1.00  0.00           H  
ATOM    968 2HD  LYS A  59       2.150 -68.679 -57.260  1.00  0.00           H  
ATOM    969 1HE  LYS A  59       0.540 -68.476 -59.125  1.00  0.00           H  
ATOM    970 2HE  LYS A  59       1.551 -69.548 -60.112  1.00  0.00           H  
ATOM    971 1HZ  LYS A  59      -0.253 -70.732 -59.078  1.00  0.00           H  
ATOM    972 2HZ  LYS A  59       1.187 -71.281 -58.489  1.00  0.00           H  
ATOM    973 3HZ  LYS A  59       0.247 -70.283 -57.572  1.00  0.00           H  
ATOM    974  N   ILE A  60       5.838 -64.890 -56.644  1.00  0.00           N  
ATOM    975  CA  ILE A  60       6.808 -64.456 -55.641  1.00  0.00           C  
ATOM    976  C   ILE A  60       6.692 -65.254 -54.337  1.00  0.00           C  
ATOM    977  O   ILE A  60       5.600 -65.392 -53.776  1.00  0.00           O  
ATOM    978  CB  ILE A  60       6.645 -62.953 -55.336  1.00  0.00           C  
ATOM    979  CG1 ILE A  60       6.749 -62.107 -56.607  1.00  0.00           C  
ATOM    980  CG2 ILE A  60       7.733 -62.538 -54.424  1.00  0.00           C  
ATOM    981  CD1 ILE A  60       8.082 -62.228 -57.292  1.00  0.00           C  
ATOM    982  H   ILE A  60       4.870 -64.612 -56.552  1.00  0.00           H  
ATOM    983  HA  ILE A  60       7.812 -64.611 -56.038  1.00  0.00           H  
ATOM    984  HB  ILE A  60       5.679 -62.765 -54.871  1.00  0.00           H  
ATOM    985 1HG1 ILE A  60       5.973 -62.418 -57.306  1.00  0.00           H  
ATOM    986 2HG1 ILE A  60       6.586 -61.060 -56.348  1.00  0.00           H  
ATOM    987 1HG2 ILE A  60       7.644 -61.480 -54.204  1.00  0.00           H  
ATOM    988 2HG2 ILE A  60       7.685 -63.106 -53.499  1.00  0.00           H  
ATOM    989 3HG2 ILE A  60       8.679 -62.734 -54.921  1.00  0.00           H  
ATOM    990 1HD1 ILE A  60       8.095 -61.610 -58.186  1.00  0.00           H  
ATOM    991 2HD1 ILE A  60       8.873 -61.904 -56.615  1.00  0.00           H  
ATOM    992 3HD1 ILE A  60       8.241 -63.265 -57.562  1.00  0.00           H  
ATOM    993  N   THR A  61       7.827 -65.774 -53.872  1.00  0.00           N  
ATOM    994  CA  THR A  61       7.919 -66.556 -52.645  1.00  0.00           C  
ATOM    995  C   THR A  61       8.714 -65.801 -51.588  1.00  0.00           C  
ATOM    996  O   THR A  61       9.794 -65.269 -51.872  1.00  0.00           O  
ATOM    997  CB  THR A  61       8.582 -67.926 -52.905  1.00  0.00           C  
ATOM    998  CG2 THR A  61       8.700 -68.723 -51.609  1.00  0.00           C  
ATOM    999  OG1 THR A  61       7.799 -68.666 -53.848  1.00  0.00           O  
ATOM   1000  H   THR A  61       8.677 -65.617 -54.412  1.00  0.00           H  
ATOM   1001  HA  THR A  61       6.913 -66.723 -52.259  1.00  0.00           H  
ATOM   1002  HB  THR A  61       9.582 -67.768 -53.320  1.00  0.00           H  
ATOM   1003  HG1 THR A  61       6.879 -68.649 -53.576  1.00  0.00           H  
ATOM   1004 1HG2 THR A  61       9.171 -69.682 -51.813  1.00  0.00           H  
ATOM   1005 2HG2 THR A  61       9.298 -68.178 -50.896  1.00  0.00           H  
ATOM   1006 3HG2 THR A  61       7.707 -68.889 -51.193  1.00  0.00           H  
ATOM   1007  N   PHE A  62       8.183 -65.759 -50.364  1.00  0.00           N  
ATOM   1008  CA  PHE A  62       8.867 -65.060 -49.284  1.00  0.00           C  
ATOM   1009  C   PHE A  62       9.413 -65.992 -48.233  1.00  0.00           C  
ATOM   1010  O   PHE A  62       8.704 -66.853 -47.713  1.00  0.00           O  
ATOM   1011  CB  PHE A  62       7.930 -64.082 -48.620  1.00  0.00           C  
ATOM   1012  CG  PHE A  62       7.525 -63.080 -49.545  1.00  0.00           C  
ATOM   1013  CD1 PHE A  62       6.337 -63.166 -50.250  1.00  0.00           C  
ATOM   1014  CD2 PHE A  62       8.355 -62.084 -49.783  1.00  0.00           C  
ATOM   1015  CE1 PHE A  62       6.021 -62.206 -51.169  1.00  0.00           C  
ATOM   1016  CE2 PHE A  62       8.067 -61.157 -50.678  1.00  0.00           C  
ATOM   1017  CZ  PHE A  62       6.900 -61.193 -51.380  1.00  0.00           C  
ATOM   1018  H   PHE A  62       7.298 -66.214 -50.188  1.00  0.00           H  
ATOM   1019  HA  PHE A  62       9.708 -64.504 -49.704  1.00  0.00           H  
ATOM   1020 1HB  PHE A  62       7.049 -64.594 -48.239  1.00  0.00           H  
ATOM   1021 2HB  PHE A  62       8.434 -63.598 -47.789  1.00  0.00           H  
ATOM   1022  HD1 PHE A  62       5.659 -64.002 -50.072  1.00  0.00           H  
ATOM   1023  HD2 PHE A  62       9.293 -62.052 -49.234  1.00  0.00           H  
ATOM   1024  HE1 PHE A  62       5.087 -62.259 -51.731  1.00  0.00           H  
ATOM   1025  HE2 PHE A  62       8.784 -60.385 -50.845  1.00  0.00           H  
ATOM   1026  HZ  PHE A  62       6.684 -60.428 -52.114  1.00  0.00           H  
ATOM   1027  N   MET A  63      10.691 -65.824 -47.960  1.00  0.00           N  
ATOM   1028  CA  MET A  63      11.436 -66.604 -46.996  1.00  0.00           C  
ATOM   1029  C   MET A  63      12.299 -65.647 -46.191  1.00  0.00           C  
ATOM   1030  O   MET A  63      12.528 -64.524 -46.632  1.00  0.00           O  
ATOM   1031  CB  MET A  63      12.321 -67.582 -47.759  1.00  0.00           C  
ATOM   1032  CG  MET A  63      11.585 -68.585 -48.597  1.00  0.00           C  
ATOM   1033  SD  MET A  63      12.617 -69.204 -49.841  1.00  0.00           S  
ATOM   1034  CE  MET A  63      12.605 -67.694 -50.818  1.00  0.00           C  
ATOM   1035  H   MET A  63      11.201 -65.098 -48.465  1.00  0.00           H  
ATOM   1036  HA  MET A  63      10.735 -67.122 -46.350  1.00  0.00           H  
ATOM   1037 1HB  MET A  63      12.967 -67.014 -48.423  1.00  0.00           H  
ATOM   1038 2HB  MET A  63      12.968 -68.117 -47.063  1.00  0.00           H  
ATOM   1039 1HG  MET A  63      11.254 -69.412 -47.972  1.00  0.00           H  
ATOM   1040 2HG  MET A  63      10.727 -68.155 -49.065  1.00  0.00           H  
ATOM   1041 1HE  MET A  63      13.204 -67.844 -51.678  1.00  0.00           H  
ATOM   1042 2HE  MET A  63      11.589 -67.453 -51.125  1.00  0.00           H  
ATOM   1043 3HE  MET A  63      13.009 -66.866 -50.234  1.00  0.00           H  
ATOM   1044  N   PRO A  64      12.691 -65.968 -44.978  1.00  0.00           N  
ATOM   1045  CA  PRO A  64      13.740 -65.268 -44.301  1.00  0.00           C  
ATOM   1046  C   PRO A  64      15.075 -65.742 -44.940  1.00  0.00           C  
ATOM   1047  O   PRO A  64      15.107 -66.841 -45.496  1.00  0.00           O  
ATOM   1048  CB  PRO A  64      13.530 -65.716 -42.863  1.00  0.00           C  
ATOM   1049  CG  PRO A  64      12.926 -67.103 -42.977  1.00  0.00           C  
ATOM   1050  CD  PRO A  64      12.049 -67.044 -44.215  1.00  0.00           C  
ATOM   1051  HA  PRO A  64      13.557 -64.193 -44.405  1.00  0.00           H  
ATOM   1052 1HB  PRO A  64      14.487 -65.708 -42.360  1.00  0.00           H  
ATOM   1053 2HB  PRO A  64      12.881 -65.006 -42.329  1.00  0.00           H  
ATOM   1054 1HG  PRO A  64      13.729 -67.851 -43.056  1.00  0.00           H  
ATOM   1055 2HG  PRO A  64      12.360 -67.341 -42.064  1.00  0.00           H  
ATOM   1056 1HD  PRO A  64      12.107 -68.003 -44.744  1.00  0.00           H  
ATOM   1057 2HD  PRO A  64      11.015 -66.767 -43.950  1.00  0.00           H  
ATOM   1058  N   PRO A  65      16.161 -64.958 -44.896  1.00  0.00           N  
ATOM   1059  CA  PRO A  65      17.534 -65.328 -45.236  1.00  0.00           C  
ATOM   1060  C   PRO A  65      18.051 -66.474 -44.387  1.00  0.00           C  
ATOM   1061  O   PRO A  65      17.643 -66.629 -43.243  1.00  0.00           O  
ATOM   1062  CB  PRO A  65      18.311 -64.037 -44.978  1.00  0.00           C  
ATOM   1063  CG  PRO A  65      17.295 -62.964 -45.154  1.00  0.00           C  
ATOM   1064  CD  PRO A  65      16.003 -63.547 -44.607  1.00  0.00           C  
ATOM   1065  HA  PRO A  65      17.578 -65.595 -46.300  1.00  0.00           H  
ATOM   1066 1HB  PRO A  65      18.745 -64.050 -43.965  1.00  0.00           H  
ATOM   1067 2HB  PRO A  65      19.147 -63.951 -45.687  1.00  0.00           H  
ATOM   1068 1HG  PRO A  65      17.636 -62.069 -44.675  1.00  0.00           H  
ATOM   1069 2HG  PRO A  65      17.207 -62.708 -46.219  1.00  0.00           H  
ATOM   1070 1HD  PRO A  65      15.907 -63.410 -43.537  1.00  0.00           H  
ATOM   1071 2HD  PRO A  65      15.185 -63.099 -45.176  1.00  0.00           H  
ATOM   1072  N   LYS A  66      19.014 -67.232 -44.908  1.00  0.00           N  
ATOM   1073  CA  LYS A  66      19.578 -68.384 -44.191  1.00  0.00           C  
ATOM   1074  C   LYS A  66      20.191 -68.061 -42.823  1.00  0.00           C  
ATOM   1075  O   LYS A  66      20.292 -68.940 -41.972  1.00  0.00           O  
ATOM   1076  CB  LYS A  66      20.638 -69.079 -45.040  1.00  0.00           C  
ATOM   1077  CG  LYS A  66      20.104 -69.825 -46.256  1.00  0.00           C  
ATOM   1078  CD  LYS A  66      21.244 -70.493 -47.026  1.00  0.00           C  
ATOM   1079  CE  LYS A  66      20.737 -71.270 -48.235  1.00  0.00           C  
ATOM   1080  NZ  LYS A  66      21.856 -71.906 -48.993  1.00  0.00           N1+
ATOM   1081  H   LYS A  66      19.337 -67.043 -45.847  1.00  0.00           H  
ATOM   1082  HA  LYS A  66      18.765 -69.094 -44.018  1.00  0.00           H  
ATOM   1083 1HB  LYS A  66      21.360 -68.342 -45.392  1.00  0.00           H  
ATOM   1084 2HB  LYS A  66      21.181 -69.795 -44.423  1.00  0.00           H  
ATOM   1085 1HG  LYS A  66      19.395 -70.589 -45.932  1.00  0.00           H  
ATOM   1086 2HG  LYS A  66      19.585 -69.128 -46.913  1.00  0.00           H  
ATOM   1087 1HD  LYS A  66      21.948 -69.732 -47.364  1.00  0.00           H  
ATOM   1088 2HD  LYS A  66      21.771 -71.181 -46.364  1.00  0.00           H  
ATOM   1089 1HE  LYS A  66      20.052 -72.047 -47.897  1.00  0.00           H  
ATOM   1090 2HE  LYS A  66      20.202 -70.590 -48.896  1.00  0.00           H  
ATOM   1091 1HZ  LYS A  66      21.485 -72.411 -49.785  1.00  0.00           H  
ATOM   1092 2HZ  LYS A  66      22.494 -71.193 -49.318  1.00  0.00           H  
ATOM   1093 3HZ  LYS A  66      22.351 -72.546 -48.388  1.00  0.00           H  
ATOM   1094  N   SER A  67      20.594 -66.810 -42.590  1.00  0.00           N  
ATOM   1095  CA  SER A  67      21.175 -66.431 -41.296  1.00  0.00           C  
ATOM   1096  C   SER A  67      20.138 -66.522 -40.156  1.00  0.00           C  
ATOM   1097  O   SER A  67      20.492 -66.507 -38.977  1.00  0.00           O  
ATOM   1098  CB  SER A  67      21.740 -65.025 -41.354  1.00  0.00           C  
ATOM   1099  OG  SER A  67      20.721 -64.079 -41.490  1.00  0.00           O  
ATOM   1100  H   SER A  67      20.491 -66.116 -43.314  1.00  0.00           H  
ATOM   1101  HA  SER A  67      21.987 -67.123 -41.070  1.00  0.00           H  
ATOM   1102 1HB  SER A  67      22.304 -64.826 -40.444  1.00  0.00           H  
ATOM   1103 2HB  SER A  67      22.429 -64.944 -42.192  1.00  0.00           H  
ATOM   1104  HG  SER A  67      20.125 -64.239 -40.749  1.00  0.00           H  
ATOM   1105  N   TYR A  68      18.858 -66.587 -40.529  1.00  0.00           N  
ATOM   1106  CA  TYR A  68      17.706 -66.683 -39.642  1.00  0.00           C  
ATOM   1107  C   TYR A  68      17.740 -67.878 -38.687  1.00  0.00           C  
ATOM   1108  O   TYR A  68      17.571 -67.713 -37.480  1.00  0.00           O  
ATOM   1109  CB  TYR A  68      16.475 -66.794 -40.545  1.00  0.00           C  
ATOM   1110  CG  TYR A  68      15.117 -67.025 -39.929  1.00  0.00           C  
ATOM   1111  CD1 TYR A  68      14.399 -65.993 -39.407  1.00  0.00           C  
ATOM   1112  CD2 TYR A  68      14.586 -68.296 -39.931  1.00  0.00           C  
ATOM   1113  CE1 TYR A  68      13.157 -66.220 -38.873  1.00  0.00           C  
ATOM   1114  CE2 TYR A  68      13.347 -68.536 -39.391  1.00  0.00           C  
ATOM   1115  CZ  TYR A  68      12.631 -67.499 -38.858  1.00  0.00           C  
ATOM   1116  OH  TYR A  68      11.391 -67.725 -38.313  1.00  0.00           O  
ATOM   1117  H   TYR A  68      18.648 -66.597 -41.527  1.00  0.00           H  
ATOM   1118  HA  TYR A  68      17.654 -65.773 -39.046  1.00  0.00           H  
ATOM   1119 1HB  TYR A  68      16.415 -65.882 -41.138  1.00  0.00           H  
ATOM   1120 2HB  TYR A  68      16.641 -67.613 -41.241  1.00  0.00           H  
ATOM   1121  HD1 TYR A  68      14.813 -65.007 -39.411  1.00  0.00           H  
ATOM   1122  HD2 TYR A  68      15.159 -69.111 -40.365  1.00  0.00           H  
ATOM   1123  HE1 TYR A  68      12.604 -65.400 -38.462  1.00  0.00           H  
ATOM   1124  HE2 TYR A  68      12.938 -69.547 -39.391  1.00  0.00           H  
ATOM   1125  HH  TYR A  68      11.091 -66.924 -37.877  1.00  0.00           H  
ATOM   1126  N   MET A  69      17.937 -69.081 -39.222  1.00  0.00           N  
ATOM   1127  CA  MET A  69      17.846 -70.272 -38.391  1.00  0.00           C  
ATOM   1128  C   MET A  69      18.335 -71.492 -39.159  1.00  0.00           C  
ATOM   1129  O   MET A  69      18.860 -72.434 -38.559  1.00  0.00           O  
ATOM   1130  CB  MET A  69      16.384 -70.458 -37.966  1.00  0.00           C  
ATOM   1131  CG  MET A  69      16.077 -71.548 -37.007  1.00  0.00           C  
ATOM   1132  SD  MET A  69      14.312 -71.554 -36.654  1.00  0.00           S  
ATOM   1133  CE  MET A  69      14.146 -69.925 -35.920  1.00  0.00           C  
ATOM   1134  OXT MET A  69      17.908 -71.663 -40.304  1.00  0.00           O1-
ATOM   1135  H   MET A  69      18.132 -69.163 -40.211  1.00  0.00           H  
ATOM   1136  HA  MET A  69      18.479 -70.141 -37.514  1.00  0.00           H  
ATOM   1137 1HB  MET A  69      15.990 -69.544 -37.534  1.00  0.00           H  
ATOM   1138 2HB  MET A  69      15.795 -70.677 -38.845  1.00  0.00           H  
ATOM   1139 1HG  MET A  69      16.357 -72.513 -37.427  1.00  0.00           H  
ATOM   1140 2HG  MET A  69      16.622 -71.396 -36.075  1.00  0.00           H  
ATOM   1141 1HE  MET A  69      13.107 -69.752 -35.642  1.00  0.00           H  
ATOM   1142 2HE  MET A  69      14.778 -69.855 -35.036  1.00  0.00           H  
ATOM   1143 3HE  MET A  69      14.453 -69.172 -36.644  1.00  0.00           H  
TER   
END
