# Supplementary material for: Scaffolding protein functional sites using deep learning
Source: Science. Author manuscript; Available in PMC 2022 Oct 31. (PMC9621694; doi:10.1126/science.abn2100)
Supplement: Data S1 [file NIHMS1830590-supplement-Data_S1.zip › rsvf-v_828_AF.pdb]

ATOM      1  N   THR A   1      -4.352 -41.226 -42.874  1.00  0.00           N  
ATOM      2  CA  THR A   1      -5.074 -42.492 -42.843  1.00  0.00           C  
ATOM      3  C   THR A   1      -4.527 -43.453 -43.896  1.00  0.00           C  
ATOM      4  O   THR A   1      -4.618 -43.184 -45.095  1.00  0.00           O  
ATOM      5  CB  THR A   1      -6.582 -42.282 -43.070  1.00  0.00           C  
ATOM      6  CG2 THR A   1      -7.392 -43.438 -42.495  1.00  0.00           C  
ATOM      7  OG1 THR A   1      -6.990 -41.064 -42.435  1.00  0.00           O  
ATOM      8  N   TYR A   2      -3.343 -43.976 -43.785  1.00  0.00           N  
ATOM      9  CA  TYR A   2      -2.660 -44.847 -44.733  1.00  0.00           C  
ATOM     10  C   TYR A   2      -3.298 -46.231 -44.760  1.00  0.00           C  
ATOM     11  O   TYR A   2      -3.483 -46.856 -43.714  1.00  0.00           O  
ATOM     12  CB  TYR A   2      -1.174 -44.965 -44.381  1.00  0.00           C  
ATOM     13  CG  TYR A   2      -0.388 -43.701 -44.634  1.00  0.00           C  
ATOM     14  CD1 TYR A   2       0.102 -43.404 -45.903  1.00  0.00           C  
ATOM     15  CD2 TYR A   2      -0.133 -42.802 -43.603  1.00  0.00           C  
ATOM     16  CE1 TYR A   2       0.828 -42.241 -46.140  1.00  0.00           C  
ATOM     17  CE2 TYR A   2       0.592 -41.637 -43.828  1.00  0.00           C  
ATOM     18  CZ  TYR A   2       1.067 -41.365 -45.098  1.00  0.00           C  
ATOM     19  OH  TYR A   2       1.785 -40.212 -45.327  1.00  0.00           O  
ATOM     20  N   THR A   3      -4.370 -46.486 -45.547  1.00  0.00           N  
ATOM     21  CA  THR A   3      -5.086 -47.746 -45.710  1.00  0.00           C  
ATOM     22  C   THR A   3      -4.109 -48.904 -45.896  1.00  0.00           C  
ATOM     23  O   THR A   3      -2.997 -48.711 -46.391  1.00  0.00           O  
ATOM     24  CB  THR A   3      -6.052 -47.688 -46.907  1.00  0.00           C  
ATOM     25  CG2 THR A   3      -7.113 -46.611 -46.708  1.00  0.00           C  
ATOM     26  OG1 THR A   3      -5.310 -47.398 -48.099  1.00  0.00           O  
ATOM     27  N   LYS A   4      -4.352 -50.032 -45.002  1.00  0.00           N  
ATOM     28  CA  LYS A   4      -3.728 -51.350 -44.940  1.00  0.00           C  
ATOM     29  C   LYS A   4      -3.435 -51.887 -46.338  1.00  0.00           C  
ATOM     30  O   LYS A   4      -2.416 -52.546 -46.554  1.00  0.00           O  
ATOM     31  CB  LYS A   4      -4.620 -52.332 -44.178  1.00  0.00           C  
ATOM     32  CG  LYS A   4      -4.787 -51.999 -42.702  1.00  0.00           C  
ATOM     33  CD  LYS A   4      -5.688 -53.007 -42.000  1.00  0.00           C  
ATOM     34  CE  LYS A   4      -5.930 -52.625 -40.547  1.00  0.00           C  
ATOM     35  NZ  LYS A   4      -6.835 -53.596 -39.862  1.00  0.00           N1+
ATOM     36  N   LYS A   5      -4.210 -51.462 -47.236  1.00  0.00           N  
ATOM     37  CA  LYS A   5      -4.132 -51.986 -48.597  1.00  0.00           C  
ATOM     38  C   LYS A   5      -2.983 -51.342 -49.367  1.00  0.00           C  
ATOM     39  O   LYS A   5      -2.254 -52.024 -50.090  1.00  0.00           O  
ATOM     40  CB  LYS A   5      -5.451 -51.759 -49.336  1.00  0.00           C  
ATOM     41  CG  LYS A   5      -5.523 -52.436 -50.697  1.00  0.00           C  
ATOM     42  CD  LYS A   5      -6.906 -52.295 -51.320  1.00  0.00           C  
ATOM     43  CE  LYS A   5      -6.980 -52.977 -52.679  1.00  0.00           C  
ATOM     44  NZ  LYS A   5      -8.341 -52.860 -53.284  1.00  0.00           N1+
ATOM     45  N   ALA A   6      -2.749 -50.120 -48.959  1.00  0.00           N  
ATOM     46  CA  ALA A   6      -1.744 -49.384 -49.720  1.00  0.00           C  
ATOM     47  C   ALA A   6      -0.333 -49.815 -49.328  1.00  0.00           C  
ATOM     48  O   ALA A   6       0.544 -49.940 -50.184  1.00  0.00           O  
ATOM     49  CB  ALA A   6      -1.915 -47.880 -49.512  1.00  0.00           C  
ATOM     50  N   ALA A   7      -0.222 -50.125 -48.016  1.00  0.00           N  
ATOM     51  CA  ALA A   7       1.093 -50.548 -47.541  1.00  0.00           C  
ATOM     52  C   ALA A   7       1.475 -51.905 -48.123  1.00  0.00           C  
ATOM     53  O   ALA A   7       2.618 -52.108 -48.543  1.00  0.00           O  
ATOM     54  CB  ALA A   7       1.116 -50.600 -46.016  1.00  0.00           C  
ATOM     55  N   LYS A   8       0.482 -52.806 -48.156  1.00  0.00           N  
ATOM     56  CA  LYS A   8       0.735 -54.131 -48.715  1.00  0.00           C  
ATOM     57  C   LYS A   8       1.091 -54.044 -50.196  1.00  0.00           C  
ATOM     58  O   LYS A   8       2.031 -54.696 -50.654  1.00  0.00           O  
ATOM     59  CB  LYS A   8      -0.481 -55.038 -48.520  1.00  0.00           C  
ATOM     60  CG  LYS A   8      -0.232 -56.493 -48.885  1.00  0.00           C  
ATOM     61  CD  LYS A   8      -1.461 -57.354 -48.620  1.00  0.00           C  
ATOM     62  CE  LYS A   8      -1.241 -58.795 -49.060  1.00  0.00           C  
ATOM     63  NZ  LYS A   8      -2.446 -59.641 -48.811  1.00  0.00           N1+
ATOM     64  N   ASN A   9       0.344 -53.208 -50.850  1.00  0.00           N  
ATOM     65  CA  ASN A   9       0.579 -53.060 -52.282  1.00  0.00           C  
ATOM     66  C   ASN A   9       1.954 -52.460 -52.565  1.00  0.00           C  
ATOM     67  O   ASN A   9       2.631 -52.868 -53.510  1.00  0.00           O  
ATOM     68  CB  ASN A   9      -0.516 -52.204 -52.921  1.00  0.00           C  
ATOM     69  CG  ASN A   9      -1.808 -52.969 -53.129  1.00  0.00           C  
ATOM     70  ND2 ASN A   9      -2.894 -52.243 -53.367  1.00  0.00           N  
ATOM     71  OD1 ASN A   9      -1.829 -54.201 -53.075  1.00  0.00           O  
ATOM     72  N   ASN A  10       2.291 -51.566 -51.762  1.00  0.00           N  
ATOM     73  CA  ASN A  10       3.585 -50.913 -51.927  1.00  0.00           C  
ATOM     74  C   ASN A  10       4.736 -51.906 -51.791  1.00  0.00           C  
ATOM     75  O   ASN A  10       5.685 -51.875 -52.577  1.00  0.00           O  
ATOM     76  CB  ASN A  10       3.746 -49.774 -50.917  1.00  0.00           C  
ATOM     77  CG  ASN A  10       4.848 -48.807 -51.299  1.00  0.00           C  
ATOM     78  ND2 ASN A  10       5.325 -48.038 -50.327  1.00  0.00           N  
ATOM     79  OD1 ASN A  10       5.266 -48.748 -52.458  1.00  0.00           O  
ATOM     80  N   ILE A  11       4.617 -52.774 -50.792  1.00  0.00           N  
ATOM     81  CA  ILE A  11       5.657 -53.773 -50.567  1.00  0.00           C  
ATOM     82  C   ILE A  11       5.723 -54.727 -51.756  1.00  0.00           C  
ATOM     83  O   ILE A  11       6.803 -54.988 -52.292  1.00  0.00           O  
ATOM     84  CB  ILE A  11       5.411 -54.560 -49.260  1.00  0.00           C  
ATOM     85  CG1 ILE A  11       5.543 -53.633 -48.046  1.00  0.00           C  
ATOM     86  CG2 ILE A  11       6.377 -55.744 -49.154  1.00  0.00           C  
ATOM     87  CD1 ILE A  11       5.084 -54.261 -46.737  1.00  0.00           C  
ATOM     88  N   TYR A  12       4.552 -55.207 -52.201  1.00  0.00           N  
ATOM     89  CA  TYR A  12       4.527 -56.144 -53.318  1.00  0.00           C  
ATOM     90  C   TYR A  12       5.108 -55.510 -54.575  1.00  0.00           C  
ATOM     91  O   TYR A  12       5.844 -56.159 -55.322  1.00  0.00           O  
ATOM     92  CB  TYR A  12       3.097 -56.621 -53.586  1.00  0.00           C  
ATOM     93  CG  TYR A  12       2.618 -57.681 -52.624  1.00  0.00           C  
ATOM     94  CD1 TYR A  12       3.076 -58.993 -52.719  1.00  0.00           C  
ATOM     95  CD2 TYR A  12       1.708 -57.373 -51.619  1.00  0.00           C  
ATOM     96  CE1 TYR A  12       2.636 -59.973 -51.834  1.00  0.00           C  
ATOM     97  CE2 TYR A  12       1.262 -58.344 -50.730  1.00  0.00           C  
ATOM     98  CZ  TYR A  12       1.732 -59.640 -50.845  1.00  0.00           C  
ATOM     99  OH  TYR A  12       1.293 -60.606 -49.967  1.00  0.00           O  
ATOM    100  N   ASN A  13       4.786 -54.267 -54.727  1.00  0.00           N  
ATOM    101  CA  ASN A  13       5.309 -53.560 -55.892  1.00  0.00           C  
ATOM    102  C   ASN A  13       6.826 -53.411 -55.824  1.00  0.00           C  
ATOM    103  O   ASN A  13       7.513 -53.549 -56.837  1.00  0.00           O  
ATOM    104  CB  ASN A  13       4.646 -52.188 -56.029  1.00  0.00           C  
ATOM    105  CG  ASN A  13       3.242 -52.271 -56.596  1.00  0.00           C  
ATOM    106  ND2 ASN A  13       2.467 -51.209 -56.418  1.00  0.00           N  
ATOM    107  OD1 ASN A  13       2.858 -53.283 -57.190  1.00  0.00           O  
ATOM    108  N   LYS A  14       7.269 -53.199 -54.634  1.00  0.00           N  
ATOM    109  CA  LYS A  14       8.713 -53.089 -54.450  1.00  0.00           C  
ATOM    110  C   LYS A  14       9.405 -54.421 -54.725  1.00  0.00           C  
ATOM    111  O   LYS A  14      10.465 -54.458 -55.353  1.00  0.00           O  
ATOM    112  CB  LYS A  14       9.039 -52.612 -53.034  1.00  0.00           C  
ATOM    113  CG  LYS A  14       8.851 -51.116 -52.826  1.00  0.00           C  
ATOM    114  CD  LYS A  14       9.410 -50.664 -51.483  1.00  0.00           C  
ATOM    115  CE  LYS A  14       9.263 -49.160 -51.293  1.00  0.00           C  
ATOM    116  NZ  LYS A  14       9.973 -48.685 -50.068  1.00  0.00           N1+
ATOM    117  N   ILE A  15       8.752 -55.489 -54.202  1.00  0.00           N  
ATOM    118  CA  ILE A  15       9.298 -56.823 -54.423  1.00  0.00           C  
ATOM    119  C   ILE A  15       9.288 -57.145 -55.915  1.00  0.00           C  
ATOM    120  O   ILE A  15      10.284 -57.628 -56.460  1.00  0.00           O  
ATOM    121  CB  ILE A  15       8.509 -57.895 -53.637  1.00  0.00           C  
ATOM    122  CG1 ILE A  15       8.676 -57.682 -52.129  1.00  0.00           C  
ATOM    123  CG2 ILE A  15       8.957 -59.302 -54.044  1.00  0.00           C  
ATOM    124  CD1 ILE A  15       7.764 -58.554 -51.276  1.00  0.00           C  
ATOM    125  N   LYS A  16       8.162 -56.871 -56.552  1.00  0.00           N  
ATOM    126  CA  LYS A  16       8.027 -57.144 -57.979  1.00  0.00           C  
ATOM    127  C   LYS A  16       9.073 -56.380 -58.787  1.00  0.00           C  
ATOM    128  O   LYS A  16       9.671 -56.929 -59.714  1.00  0.00           O  
ATOM    129  CB  LYS A  16       6.623 -56.779 -58.464  1.00  0.00           C  
ATOM    130  CG  LYS A  16       6.296 -57.295 -59.858  1.00  0.00           C  
ATOM    131  CD  LYS A  16       4.843 -57.027 -60.228  1.00  0.00           C  
ATOM    132  CE  LYS A  16       4.522 -57.514 -61.634  1.00  0.00           C  
ATOM    133  NZ  LYS A  16       3.097 -57.256 -61.999  1.00  0.00           N1+
ATOM    134  N   SER A  17       9.283 -55.191 -58.365  1.00  0.00           N  
ATOM    135  CA  SER A  17      10.256 -54.346 -59.049  1.00  0.00           C  
ATOM    136  C   SER A  17      11.674 -54.876 -58.867  1.00  0.00           C  
ATOM    137  O   SER A  17      12.480 -54.843 -59.799  1.00  0.00           O  
ATOM    138  CB  SER A  17      10.171 -52.907 -58.537  1.00  0.00           C  
ATOM    139  OG  SER A  17       8.948 -52.306 -58.926  1.00  0.00           O  
ATOM    140  N   ALA A  18      11.916 -55.401 -57.741  1.00  0.00           N  
ATOM    141  CA  ALA A  18      13.251 -55.919 -57.453  1.00  0.00           C  
ATOM    142  C   ALA A  18      13.506 -57.224 -58.202  1.00  0.00           C  
ATOM    143  O   ALA A  18      14.645 -57.522 -58.571  1.00  0.00           O  
ATOM    144  CB  ALA A  18      13.427 -56.129 -55.951  1.00  0.00           C  
ATOM    145  N   LEU A  19      12.482 -57.915 -58.506  1.00  0.00           N  
ATOM    146  CA  LEU A  19      12.622 -59.226 -59.132  1.00  0.00           C  
ATOM    147  C   LEU A  19      12.500 -59.119 -60.648  1.00  0.00           C  
ATOM    148  O   LEU A  19      12.488 -60.135 -61.348  1.00  0.00           O  
ATOM    149  CB  LEU A  19      11.567 -60.193 -58.590  1.00  0.00           C  
ATOM    150  CG  LEU A  19      11.705 -60.593 -57.121  1.00  0.00           C  
ATOM    151  CD1 LEU A  19      10.460 -61.342 -56.656  1.00  0.00           C  
ATOM    152  CD2 LEU A  19      12.954 -61.441 -56.911  1.00  0.00           C  
ATOM    153  N   LEU A  20      12.421 -57.928 -61.183  1.00  0.00           N  
ATOM    154  CA  LEU A  20      12.251 -57.746 -62.620  1.00  0.00           C  
ATOM    155  C   LEU A  20      13.487 -58.222 -63.378  1.00  0.00           C  
ATOM    156  O   LEU A  20      13.373 -58.773 -64.475  1.00  0.00           O  
ATOM    157  CB  LEU A  20      11.975 -56.276 -62.946  1.00  0.00           C  
ATOM    158  CG  LEU A  20      10.545 -55.787 -62.708  1.00  0.00           C  
ATOM    159  CD1 LEU A  20      10.504 -54.263 -62.672  1.00  0.00           C  
ATOM    160  CD2 LEU A  20       9.609 -56.326 -63.786  1.00  0.00           C  
ATOM    161  N   SER A  21      14.588 -58.193 -62.683  1.00  0.00           N  
ATOM    162  CA  SER A  21      15.806 -58.506 -63.423  1.00  0.00           C  
ATOM    163  C   SER A  21      16.601 -59.613 -62.739  1.00  0.00           C  
ATOM    164  O   SER A  21      17.722 -59.921 -63.145  1.00  0.00           O  
ATOM    165  CB  SER A  21      16.678 -57.258 -63.571  1.00  0.00           C  
ATOM    166  OG  SER A  21      17.012 -56.724 -62.302  1.00  0.00           O  
ATOM    167  N   THR A  22      16.000 -60.141 -61.714  1.00  0.00           N  
ATOM    168  CA  THR A  22      16.716 -61.174 -60.973  1.00  0.00           C  
ATOM    169  C   THR A  22      15.738 -62.132 -60.298  1.00  0.00           C  
ATOM    170  O   THR A  22      14.557 -61.814 -60.144  1.00  0.00           O  
ATOM    171  CB  THR A  22      17.649 -60.557 -59.914  1.00  0.00           C  
ATOM    172  CG2 THR A  22      16.854 -59.795 -58.859  1.00  0.00           C  
ATOM    173  OG1 THR A  22      18.392 -61.601 -59.275  1.00  0.00           O  
ATOM    174  N   ASN A  23      16.097 -63.320 -60.160  1.00  0.00           N  
ATOM    175  CA  ASN A  23      15.302 -64.351 -59.502  1.00  0.00           C  
ATOM    176  C   ASN A  23      15.438 -64.281 -57.984  1.00  0.00           C  
ATOM    177  O   ASN A  23      14.615 -64.838 -57.256  1.00  0.00           O  
ATOM    178  CB  ASN A  23      15.700 -65.740 -60.008  1.00  0.00           C  
ATOM    179  CG  ASN A  23      15.305 -65.970 -61.453  1.00  0.00           C  
ATOM    180  ND2 ASN A  23      16.053 -66.824 -62.143  1.00  0.00           N  
ATOM    181  OD1 ASN A  23      14.339 -65.384 -61.947  1.00  0.00           O  
ATOM    182  N   LYS A  24      16.391 -63.580 -57.528  1.00  0.00           N  
ATOM    183  CA  LYS A  24      16.644 -63.397 -56.101  1.00  0.00           C  
ATOM    184  C   LYS A  24      16.965 -61.940 -55.783  1.00  0.00           C  
ATOM    185  O   LYS A  24      17.758 -61.306 -56.482  1.00  0.00           O  
ATOM    186  CB  LYS A  24      17.790 -64.299 -55.639  1.00  0.00           C  
ATOM    187  CG  LYS A  24      18.017 -64.290 -54.135  1.00  0.00           C  
ATOM    188  CD  LYS A  24      19.122 -65.256 -53.730  1.00  0.00           C  
ATOM    189  CE  LYS A  24      19.365 -65.232 -52.228  1.00  0.00           C  
ATOM    190  NZ  LYS A  24      20.458 -66.167 -51.828  1.00  0.00           N1+
ATOM    191  N   ALA A  25      16.245 -61.362 -54.795  1.00  0.00           N  
ATOM    192  CA  ALA A  25      16.449 -59.961 -54.436  1.00  0.00           C  
ATOM    193  C   ALA A  25      16.219 -59.737 -52.945  1.00  0.00           C  
ATOM    194  O   ALA A  25      15.549 -60.537 -52.287  1.00  0.00           O  
ATOM    195  CB  ALA A  25      15.526 -59.062 -55.256  1.00  0.00           C  
ATOM    196  N   VAL A  26      16.917 -58.904 -52.534  1.00  0.00           N  
ATOM    197  CA  VAL A  26      16.741 -58.443 -51.161  1.00  0.00           C  
ATOM    198  C   VAL A  26      16.112 -57.052 -51.158  1.00  0.00           C  
ATOM    199  O   VAL A  26      16.645 -56.120 -51.766  1.00  0.00           O  
ATOM    200  CB  VAL A  26      18.084 -58.421 -50.394  1.00  0.00           C  
ATOM    201  CG1 VAL A  26      17.875 -57.956 -48.954  1.00  0.00           C  
ATOM    202  CG2 VAL A  26      18.736 -59.802 -50.424  1.00  0.00           C  
ATOM    203  N   VAL A  27      14.899 -56.946 -50.648  1.00  0.00           N  
ATOM    204  CA  VAL A  27      14.117 -55.715 -50.678  1.00  0.00           C  
ATOM    205  C   VAL A  27      14.078 -55.094 -49.283  1.00  0.00           C  
ATOM    206  O   VAL A  27      13.766 -55.775 -48.302  1.00  0.00           O  
ATOM    207  CB  VAL A  27      12.681 -55.965 -51.190  1.00  0.00           C  
ATOM    208  CG1 VAL A  27      11.899 -54.656 -51.269  1.00  0.00           C  
ATOM    209  CG2 VAL A  27      12.715 -56.654 -52.553  1.00  0.00           C  
ATOM    210  N   SER A  28      14.612 -53.911 -49.256  1.00  0.00           N  
ATOM    211  CA  SER A  28      14.521 -53.155 -48.012  1.00  0.00           C  
ATOM    212  C   SER A  28      13.156 -52.492 -47.865  1.00  0.00           C  
ATOM    213  O   SER A  28      12.725 -51.745 -48.746  1.00  0.00           O  
ATOM    214  CB  SER A  28      15.621 -52.094 -47.947  1.00  0.00           C  
ATOM    215  OG  SER A  28      15.583 -51.405 -46.709  1.00  0.00           O  
ATOM    216  N   ILE A  29      12.414 -52.844 -46.763  1.00  0.00           N  
ATOM    217  CA  ILE A  29      11.100 -52.278 -46.480  1.00  0.00           C  
ATOM    218  C   ILE A  29      11.208 -51.270 -45.337  1.00  0.00           C  
ATOM    219  O   ILE A  29      12.138 -51.334 -44.531  1.00  0.00           O  
ATOM    220  CB  ILE A  29      10.075 -53.379 -46.128  1.00  0.00           C  
ATOM    221  CG1 ILE A  29      10.605 -54.260 -44.991  1.00  0.00           C  
ATOM    222  CG2 ILE A  29       9.740 -54.221 -47.363  1.00  0.00           C  
ATOM    223  CD1 ILE A  29       9.557 -55.179 -44.379  1.00  0.00           C  
ATOM    224  N   LYS A  30      10.761 -49.982 -45.486  1.00  0.00           N  
ATOM    225  CA  LYS A  30      10.822 -48.890 -44.519  1.00  0.00           C  
ATOM    226  C   LYS A  30      10.846 -49.421 -43.089  1.00  0.00           C  
ATOM    227  O   LYS A  30      10.177 -50.409 -42.777  1.00  0.00           O  
ATOM    228  CB  LYS A  30       9.638 -47.940 -44.705  1.00  0.00           C  
ATOM    229  CG  LYS A  30       9.859 -46.552 -44.125  1.00  0.00           C  
ATOM    230  CD  LYS A  30       8.629 -45.670 -44.299  1.00  0.00           C  
ATOM    231  CE  LYS A  30       8.809 -44.318 -43.620  1.00  0.00           C  
ATOM    232  NZ  LYS A  30       7.671 -43.397 -43.912  1.00  0.00           N1+
ATOM    233  N   GLY A  31      11.917 -49.009 -42.271  1.00  0.00           N  
ATOM    234  CA  GLY A  31      12.107 -49.222 -40.844  1.00  0.00           C  
ATOM    235  C   GLY A  31      13.120 -50.308 -40.534  1.00  0.00           C  
ATOM    236  O   GLY A  31      13.168 -50.818 -39.413  1.00  0.00           O  
ATOM    237  N   ALA A  32      14.082 -50.521 -41.457  1.00  0.00           N  
ATOM    238  CA  ALA A  32      15.284 -51.332 -41.277  1.00  0.00           C  
ATOM    239  C   ALA A  32      14.978 -52.815 -41.462  1.00  0.00           C  
ATOM    240  O   ALA A  32      15.780 -53.673 -41.083  1.00  0.00           O  
ATOM    241  CB  ALA A  32      15.891 -51.085 -39.899  1.00  0.00           C  
ATOM    242  N   HIS A  33      13.802 -53.061 -42.088  1.00  0.00           N  
ATOM    243  CA  HIS A  33      13.537 -54.480 -42.297  1.00  0.00           C  
ATOM    244  C   HIS A  33      13.823 -54.888 -43.738  1.00  0.00           C  
ATOM    245  O   HIS A  33      13.622 -54.096 -44.663  1.00  0.00           O  
ATOM    246  CB  HIS A  33      12.088 -54.813 -41.935  1.00  0.00           C  
ATOM    247  CG  HIS A  33      11.780 -54.648 -40.481  1.00  0.00           C  
ATOM    248  CD2 HIS A  33      11.145 -53.657 -39.813  1.00  0.00           C  
ATOM    249  ND1 HIS A  33      12.144 -55.580 -39.533  1.00  0.00           N  
ATOM    250  CE1 HIS A  33      11.743 -55.168 -38.343  1.00  0.00           C  
ATOM    251  NE2 HIS A  33      11.135 -54.003 -38.484  1.00  0.00           N  
ATOM    252  N   VAL A  34      14.466 -56.016 -43.922  1.00  0.00           N  
ATOM    253  CA  VAL A  34      14.790 -56.516 -45.254  1.00  0.00           C  
ATOM    254  C   VAL A  34      14.113 -57.865 -45.478  1.00  0.00           C  
ATOM    255  O   VAL A  34      14.020 -58.681 -44.557  1.00  0.00           O  
ATOM    256  CB  VAL A  34      16.316 -56.645 -45.455  1.00  0.00           C  
ATOM    257  CG1 VAL A  34      16.633 -57.181 -46.850  1.00  0.00           C  
ATOM    258  CG2 VAL A  34      17.000 -55.298 -45.230  1.00  0.00           C  
ATOM    259  N   VAL A  35      13.517 -57.917 -46.624  1.00  0.00           N  
ATOM    260  CA  VAL A  35      12.879 -59.180 -46.980  1.00  0.00           C  
ATOM    261  C   VAL A  35      13.611 -59.815 -48.161  1.00  0.00           C  
ATOM    262  O   VAL A  35      13.842 -59.161 -49.180  1.00  0.00           O  
ATOM    263  CB  VAL A  35      11.384 -58.985 -47.322  1.00  0.00           C  
ATOM    264  CG1 VAL A  35      10.712 -60.329 -47.592  1.00  0.00           C  
ATOM    265  CG2 VAL A  35      10.672 -58.244 -46.193  1.00  0.00           C  
ATOM    266  N   GLU A  36      14.037 -60.954 -47.901  1.00  0.00           N  
ATOM    267  CA  GLU A  36      14.633 -61.740 -48.978  1.00  0.00           C  
ATOM    268  C   GLU A  36      13.568 -62.507 -49.755  1.00  0.00           C  
ATOM    269  O   GLU A  36      12.806 -63.283 -49.176  1.00  0.00           O  
ATOM    270  CB  GLU A  36      15.678 -62.709 -48.420  1.00  0.00           C  
ATOM    271  CG  GLU A  36      16.873 -62.022 -47.776  1.00  0.00           C  
ATOM    272  CD  GLU A  36      17.887 -62.997 -47.199  1.00  0.00           C  
ATOM    273  OE1 GLU A  36      18.321 -62.808 -46.040  1.00  0.00           O  
ATOM    274  OE2 GLU A  36      18.251 -63.959 -47.912  1.00  0.00           O1-
ATOM    275  N   VAL A  37      13.612 -62.230 -51.025  1.00  0.00           N  
ATOM    276  CA  VAL A  37      12.580 -62.870 -51.834  1.00  0.00           C  
ATOM    277  C   VAL A  37      13.223 -63.579 -53.024  1.00  0.00           C  
ATOM    278  O   VAL A  37      14.320 -63.215 -53.453  1.00  0.00           O  
ATOM    279  CB  VAL A  37      11.530 -61.850 -52.326  1.00  0.00           C  
ATOM    280  CG1 VAL A  37      10.753 -61.265 -51.147  1.00  0.00           C  
ATOM    281  CG2 VAL A  37      12.202 -60.739 -53.131  1.00  0.00           C  
ATOM    282  N   GLU A  38      12.657 -64.660 -53.377  1.00  0.00           N  
ATOM    283  CA  GLU A  38      13.057 -65.442 -54.543  1.00  0.00           C  
ATOM    284  C   GLU A  38      11.871 -65.700 -55.467  1.00  0.00           C  
ATOM    285  O   GLU A  38      10.759 -65.959 -55.003  1.00  0.00           O  
ATOM    286  CB  GLU A  38      13.687 -66.769 -54.111  1.00  0.00           C  
ATOM    287  CG  GLU A  38      15.021 -66.612 -53.397  1.00  0.00           C  
ATOM    288  CD  GLU A  38      15.683 -67.940 -53.062  1.00  0.00           C  
ATOM    289  OE1 GLU A  38      16.735 -67.940 -52.384  1.00  0.00           O  
ATOM    290  OE2 GLU A  38      15.144 -68.988 -53.484  1.00  0.00           O1-
ATOM    291  N   LYS A  39      12.265 -65.495 -56.708  1.00  0.00           N  
ATOM    292  CA  LYS A  39      11.231 -65.755 -57.706  1.00  0.00           C  
ATOM    293  C   LYS A  39      11.540 -67.020 -58.503  1.00  0.00           C  
ATOM    294  O   LYS A  39      12.668 -67.210 -58.962  1.00  0.00           O  
ATOM    295  CB  LYS A  39      11.086 -64.562 -58.652  1.00  0.00           C  
ATOM    296  CG  LYS A  39      10.045 -64.759 -59.744  1.00  0.00           C  
ATOM    297  CD  LYS A  39      10.054 -63.607 -60.740  1.00  0.00           C  
ATOM    298  CE  LYS A  39       9.150 -63.892 -61.933  1.00  0.00           C  
ATOM    299  NZ  LYS A  39       9.325 -62.877 -63.014  1.00  0.00           N1+
ATOM    300  N   PHE A  40      10.648 -67.895 -58.502  1.00  0.00           N  
ATOM    301  CA  PHE A  40      10.689 -69.067 -59.370  1.00  0.00           C  
ATOM    302  C   PHE A  40       9.488 -69.087 -60.309  1.00  0.00           C  
ATOM    303  O   PHE A  40       8.345 -69.190 -59.859  1.00  0.00           O  
ATOM    304  CB  PHE A  40      10.729 -70.352 -58.538  1.00  0.00           C  
ATOM    305  CG  PHE A  40      10.959 -71.596 -59.354  1.00  0.00           C  
ATOM    306  CD1 PHE A  40       9.910 -72.460 -59.642  1.00  0.00           C  
ATOM    307  CD2 PHE A  40      12.227 -71.901 -59.833  1.00  0.00           C  
ATOM    308  CE1 PHE A  40      10.120 -73.611 -60.396  1.00  0.00           C  
ATOM    309  CE2 PHE A  40      12.444 -73.051 -60.587  1.00  0.00           C  
ATOM    310  CZ  PHE A  40      11.390 -73.905 -60.867  1.00  0.00           C  
ATOM    311  N   ASN A  41       9.674 -68.845 -61.587  1.00  0.00           N  
ATOM    312  CA  ASN A  41       8.621 -68.712 -62.588  1.00  0.00           C  
ATOM    313  C   ASN A  41       7.687 -67.548 -62.267  1.00  0.00           C  
ATOM    314  O   ASN A  41       8.134 -66.408 -62.126  1.00  0.00           O  
ATOM    315  CB  ASN A  41       7.825 -70.013 -62.706  1.00  0.00           C  
ATOM    316  CG  ASN A  41       8.639 -71.143 -63.307  1.00  0.00           C  
ATOM    317  ND2 ASN A  41       8.398 -72.361 -62.837  1.00  0.00           N  
ATOM    318  OD1 ASN A  41       9.479 -70.922 -64.183  1.00  0.00           O  
ATOM    319  N   ASP A  42       6.341 -67.818 -61.914  1.00  0.00           N  
ATOM    320  CA  ASP A  42       5.376 -66.753 -61.656  1.00  0.00           C  
ATOM    321  C   ASP A  42       5.023 -66.677 -60.173  1.00  0.00           C  
ATOM    322  O   ASP A  42       4.050 -66.024 -59.793  1.00  0.00           O  
ATOM    323  CB  ASP A  42       4.108 -66.965 -62.488  1.00  0.00           C  
ATOM    324  CG  ASP A  42       4.336 -66.772 -63.977  1.00  0.00           C  
ATOM    325  OD1 ASP A  42       5.071 -65.837 -64.365  1.00  0.00           O  
ATOM    326  OD2 ASP A  42       3.774 -67.559 -64.769  1.00  0.00           O1-
ATOM    327  N   THR A  43       5.886 -67.370 -59.406  1.00  0.00           N  
ATOM    328  CA  THR A  43       5.595 -67.399 -57.977  1.00  0.00           C  
ATOM    329  C   THR A  43       6.737 -66.776 -57.179  1.00  0.00           C  
ATOM    330  O   THR A  43       7.909 -67.048 -57.449  1.00  0.00           O  
ATOM    331  CB  THR A  43       5.347 -68.837 -57.486  1.00  0.00           C  
ATOM    332  CG2 THR A  43       4.889 -68.851 -56.032  1.00  0.00           C  
ATOM    333  OG1 THR A  43       4.337 -69.446 -58.300  1.00  0.00           O  
ATOM    334  N   ILE A  44       6.437 -65.868 -56.173  1.00  0.00           N  
ATOM    335  CA  ILE A  44       7.432 -65.241 -55.308  1.00  0.00           C  
ATOM    336  C   ILE A  44       7.482 -65.969 -53.968  1.00  0.00           C  
ATOM    337  O   ILE A  44       6.446 -66.205 -53.342  1.00  0.00           O  
ATOM    338  CB  ILE A  44       7.129 -63.742 -55.093  1.00  0.00           C  
ATOM    339  CG1 ILE A  44       7.141 -62.996 -56.433  1.00  0.00           C  
ATOM    340  CG2 ILE A  44       8.130 -63.124 -54.113  1.00  0.00           C  
ATOM    341  CD1 ILE A  44       6.600 -61.575 -56.355  1.00  0.00           C  
ATOM    342  N   PHE A  45       8.706 -66.346 -53.637  1.00  0.00           N  
ATOM    343  CA  PHE A  45       8.894 -67.046 -52.372  1.00  0.00           C  
ATOM    344  C   PHE A  45       9.623 -66.162 -51.367  1.00  0.00           C  
ATOM    345  O   PHE A  45      10.646 -65.556 -51.692  1.00  0.00           O  
ATOM    346  CB  PHE A  45       9.673 -68.347 -52.588  1.00  0.00           C  
ATOM    347  CG  PHE A  45       8.951 -69.352 -53.445  1.00  0.00           C  
ATOM    348  CD1 PHE A  45       8.115 -70.302 -52.871  1.00  0.00           C  
ATOM    349  CD2 PHE A  45       9.109 -69.347 -54.824  1.00  0.00           C  
ATOM    350  CE1 PHE A  45       7.444 -71.233 -53.661  1.00  0.00           C  
ATOM    351  CE2 PHE A  45       8.442 -70.274 -55.620  1.00  0.00           C  
ATOM    352  CZ  PHE A  45       7.611 -71.217 -55.036  1.00  0.00           C  
ATOM    353  N   ILE A  46       9.037 -66.066 -50.196  1.00  0.00           N  
ATOM    354  CA  ILE A  46       9.679 -65.367 -49.088  1.00  0.00           C  
ATOM    355  C   ILE A  46      10.402 -66.371 -48.194  1.00  0.00           C  
ATOM    356  O   ILE A  46       9.807 -67.354 -47.745  1.00  0.00           O  
ATOM    357  CB  ILE A  46       8.655 -64.555 -48.262  1.00  0.00           C  
ATOM    358  CG1 ILE A  46       7.942 -63.531 -49.153  1.00  0.00           C  
ATOM    359  CG2 ILE A  46       9.340 -63.867 -47.078  1.00  0.00           C  
ATOM    360  CD1 ILE A  46       6.713 -62.902 -48.513  1.00  0.00           C  
ATOM    361  N   LYS A  47      11.641 -66.158 -47.991  1.00  0.00           N  
ATOM    362  CA  LYS A  47      12.557 -67.134 -47.406  1.00  0.00           C  
ATOM    363  C   LYS A  47      12.157 -67.474 -45.974  1.00  0.00           C  
ATOM    364  O   LYS A  47      12.179 -68.640 -45.578  1.00  0.00           O  
ATOM    365  CB  LYS A  47      13.993 -66.612 -47.441  1.00  0.00           C  
ATOM    366  CG  LYS A  47      14.751 -66.966 -48.711  1.00  0.00           C  
ATOM    367  CD  LYS A  47      16.256 -67.006 -48.472  1.00  0.00           C  
ATOM    368  CE  LYS A  47      17.014 -67.370 -49.740  1.00  0.00           C  
ATOM    369  NZ  LYS A  47      18.481 -67.505 -49.489  1.00  0.00           N1+
ATOM    370  N   SER A  48      11.657 -66.431 -45.269  1.00  0.00           N  
ATOM    371  CA  SER A  48      11.392 -66.699 -43.859  1.00  0.00           C  
ATOM    372  C   SER A  48       9.955 -66.346 -43.490  1.00  0.00           C  
ATOM    373  O   SER A  48       9.369 -65.425 -44.065  1.00  0.00           O  
ATOM    374  CB  SER A  48      12.361 -65.916 -42.973  1.00  0.00           C  
ATOM    375  OG  SER A  48      12.016 -64.542 -42.942  1.00  0.00           O  
ATOM    376  N   LYS A  49       9.392 -67.303 -42.576  1.00  0.00           N  
ATOM    377  CA  LYS A  49       8.051 -67.064 -42.051  1.00  0.00           C  
ATOM    378  C   LYS A  49       7.950 -65.680 -41.417  1.00  0.00           C  
ATOM    379  O   LYS A  49       6.938 -64.993 -41.574  1.00  0.00           O  
ATOM    380  CB  LYS A  49       7.676 -68.138 -41.028  1.00  0.00           C  
ATOM    381  CG  LYS A  49       6.220 -68.090 -40.587  1.00  0.00           C  
ATOM    382  CD  LYS A  49       5.863 -69.284 -39.712  1.00  0.00           C  
ATOM    383  CE  LYS A  49       4.408 -69.235 -39.265  1.00  0.00           C  
ATOM    384  NZ  LYS A  49       4.013 -70.472 -38.527  1.00  0.00           N1+
ATOM    385  N   GLU A  50       8.880 -65.228 -40.681  1.00  0.00           N  
ATOM    386  CA  GLU A  50       8.929 -63.915 -40.044  1.00  0.00           C  
ATOM    387  C   GLU A  50       8.758 -62.798 -41.069  1.00  0.00           C  
ATOM    388  O   GLU A  50       8.024 -61.836 -40.830  1.00  0.00           O  
ATOM    389  CB  GLU A  50      10.247 -63.734 -39.286  1.00  0.00           C  
ATOM    390  CG  GLU A  50      10.367 -64.607 -38.044  1.00  0.00           C  
ATOM    391  CD  GLU A  50      11.689 -64.434 -37.314  1.00  0.00           C  
ATOM    392  OE1 GLU A  50      11.679 -64.054 -36.122  1.00  0.00           O  
ATOM    393  OE2 GLU A  50      12.744 -64.680 -37.942  1.00  0.00           O1-
ATOM    394  N   GLN A  51       9.393 -62.887 -42.245  1.00  0.00           N  
ATOM    395  CA  GLN A  51       9.297 -61.926 -43.338  1.00  0.00           C  
ATOM    396  C   GLN A  51       7.911 -61.956 -43.977  1.00  0.00           C  
ATOM    397  O   GLN A  51       7.351 -60.907 -44.304  1.00  0.00           O  
ATOM    398  CB  GLN A  51      10.368 -62.204 -44.394  1.00  0.00           C  
ATOM    399  CG  GLN A  51      11.787 -61.925 -43.918  1.00  0.00           C  
ATOM    400  CD  GLN A  51      12.839 -62.354 -44.924  1.00  0.00           C  
ATOM    401  NE2 GLN A  51      13.975 -61.666 -44.925  1.00  0.00           N  
ATOM    402  OE1 GLN A  51      12.631 -63.297 -45.695  1.00  0.00           O  
ATOM    403  N   GLN A  52       7.488 -63.266 -44.096  1.00  0.00           N  
ATOM    404  CA  GLN A  52       6.141 -63.438 -44.630  1.00  0.00           C  
ATOM    405  C   GLN A  52       5.104 -62.769 -43.732  1.00  0.00           C  
ATOM    406  O   GLN A  52       4.202 -62.083 -44.220  1.00  0.00           O  
ATOM    407  CB  GLN A  52       5.813 -64.923 -44.793  1.00  0.00           C  
ATOM    408  CG  GLN A  52       4.500 -65.187 -45.519  1.00  0.00           C  
ATOM    409  CD  GLN A  52       4.289 -66.657 -45.831  1.00  0.00           C  
ATOM    410  NE2 GLN A  52       3.480 -66.936 -46.846  1.00  0.00           N  
ATOM    411  OE1 GLN A  52       4.848 -67.535 -45.165  1.00  0.00           O  
ATOM    412  N   ASP A  53       5.314 -63.027 -42.395  1.00  0.00           N  
ATOM    413  CA  ASP A  53       4.397 -62.453 -41.415  1.00  0.00           C  
ATOM    414  C   ASP A  53       4.456 -60.928 -41.435  1.00  0.00           C  
ATOM    415  O   ASP A  53       3.431 -60.259 -41.291  1.00  0.00           O  
ATOM    416  CB  ASP A  53       4.716 -62.973 -40.011  1.00  0.00           C  
ATOM    417  CG  ASP A  53       4.255 -64.403 -39.790  1.00  0.00           C  
ATOM    418  OD1 ASP A  53       3.456 -64.918 -40.601  1.00  0.00           O  
ATOM    419  OD2 ASP A  53       4.692 -65.018 -38.793  1.00  0.00           O1-
ATOM    420  N   PHE A  54       5.527 -60.404 -41.622  1.00  0.00           N  
ATOM    421  CA  PHE A  54       5.711 -58.961 -41.720  1.00  0.00           C  
ATOM    422  C   PHE A  54       4.970 -58.401 -42.928  1.00  0.00           C  
ATOM    423  O   PHE A  54       4.270 -57.392 -42.820  1.00  0.00           O  
ATOM    424  CB  PHE A  54       7.200 -58.612 -41.809  1.00  0.00           C  
ATOM    425  CG  PHE A  54       7.471 -57.137 -41.944  1.00  0.00           C  
ATOM    426  CD1 PHE A  54       7.740 -56.577 -43.186  1.00  0.00           C  
ATOM    427  CD2 PHE A  54       7.456 -56.312 -40.827  1.00  0.00           C  
ATOM    428  CE1 PHE A  54       7.991 -55.212 -43.313  1.00  0.00           C  
ATOM    429  CE2 PHE A  54       7.705 -54.948 -40.946  1.00  0.00           C  
ATOM    430  CZ  PHE A  54       7.974 -54.401 -42.191  1.00  0.00           C  
ATOM    431  N   ILE A  55       5.141 -59.072 -44.003  1.00  0.00           N  
ATOM    432  CA  ILE A  55       4.476 -58.656 -45.233  1.00  0.00           C  
ATOM    433  C   ILE A  55       2.963 -58.788 -45.073  1.00  0.00           C  
ATOM    434  O   ILE A  55       2.210 -57.900 -45.475  1.00  0.00           O  
ATOM    435  CB  ILE A  55       4.961 -59.483 -46.445  1.00  0.00           C  
ATOM    436  CG1 ILE A  55       6.439 -59.194 -46.732  1.00  0.00           C  
ATOM    437  CG2 ILE A  55       4.097 -59.196 -47.676  1.00  0.00           C  
ATOM    438  CD1 ILE A  55       7.052 -60.097 -47.793  1.00  0.00           C  
ATOM    439  N   ASN A  56       2.664 -59.993 -44.381  1.00  0.00           N  
ATOM    440  CA  ASN A  56       1.244 -60.274 -44.205  1.00  0.00           C  
ATOM    441  C   ASN A  56       0.638 -59.428 -43.088  1.00  0.00           C  
ATOM    442  O   ASN A  56      -0.557 -59.132 -43.106  1.00  0.00           O  
ATOM    443  CB  ASN A  56       1.021 -61.762 -43.923  1.00  0.00           C  
ATOM    444  CG  ASN A  56       1.304 -62.633 -45.131  1.00  0.00           C  
ATOM    445  ND2 ASN A  56       1.732 -63.866 -44.886  1.00  0.00           N  
ATOM    446  OD1 ASN A  56       1.139 -62.201 -46.275  1.00  0.00           O  
ATOM    447  N   SER A  57       1.703 -59.174 -42.159  1.00  0.00           N  
ATOM    448  CA  SER A  57       1.250 -58.482 -40.957  1.00  0.00           C  
ATOM    449  C   SER A  57       1.488 -56.979 -41.061  1.00  0.00           C  
ATOM    450  O   SER A  57       1.108 -56.221 -40.166  1.00  0.00           O  
ATOM    451  CB  SER A  57       1.959 -59.035 -39.720  1.00  0.00           C  
ATOM    452  OG  SER A  57       3.330 -58.676 -39.724  1.00  0.00           O  
ATOM    453  N   SER A  58       2.409 -56.656 -42.105  1.00  0.00           N  
ATOM    454  CA  SER A  58       2.748 -55.245 -42.263  1.00  0.00           C  
ATOM    455  C   SER A  58       1.499 -54.397 -42.473  1.00  0.00           C  
ATOM    456  O   SER A  58       0.807 -54.540 -43.485  1.00  0.00           O  
ATOM    457  CB  SER A  58       3.709 -55.052 -43.437  1.00  0.00           C  
ATOM    458  OG  SER A  58       4.859 -55.867 -43.284  1.00  0.00           O  
ATOM    459  N   LEU A  59       0.577 -54.181 -41.325  1.00  0.00           N  
ATOM    460  CA  LEU A  59       0.460 -52.957 -40.542  1.00  0.00           C  
ATOM    461  C   LEU A  59      -0.833 -52.952 -39.732  1.00  0.00           C  
ATOM    462  O   LEU A  59      -1.880 -53.379 -40.224  1.00  0.00           O  
ATOM    463  CB  LEU A  59       0.507 -51.729 -41.456  1.00  0.00           C  
ATOM    464  CG  LEU A  59       1.897 -51.259 -41.888  1.00  0.00           C  
ATOM    465  CD1 LEU A  59       1.824 -50.559 -43.241  1.00  0.00           C  
ATOM    466  CD2 LEU A  59       2.500 -50.336 -40.834  1.00  0.00           C  
ATOM    467  N   PRO A  60      -0.893 -52.808 -38.368  1.00  0.00           N  
ATOM    468  CA  PRO A  60      -1.987 -53.355 -37.564  1.00  0.00           C  
ATOM    469  C   PRO A  60      -3.321 -53.359 -38.307  1.00  0.00           C  
ATOM    470  O   PRO A  60      -3.519 -52.566 -39.231  1.00  0.00           O  
ATOM    471  CB  PRO A  60      -2.038 -52.420 -36.353  1.00  0.00           C  
ATOM    472  CG  PRO A  60      -1.397 -51.153 -36.822  1.00  0.00           C  
ATOM    473  CD  PRO A  60      -0.799 -51.396 -38.178  1.00  0.00           C  
TER   
END
