# Supplementary material for: Scaffolding protein functional sites using deep learning
Source: Science. Author manuscript; Available in PMC 2022 Oct 31. (PMC9621694; doi:10.1126/science.abn2100)
Supplement: Data S1 [file NIHMS1830590-supplement-Data_S1.zip › rsvf-v_828_RF.pdb]

ATOM      1  N   THR A   1      -3.348 -41.565 -44.273  1.00  0.00           N  
ATOM      2  CA  THR A   1      -3.093 -42.980 -44.043  1.00  0.00           C  
ATOM      3  C   THR A   1      -3.433 -43.802 -45.275  1.00  0.00           C  
ATOM      4  O   THR A   1      -3.988 -43.287 -46.246  1.00  0.00           O  
ATOM      5  CB  THR A   1      -3.894 -43.501 -42.835  1.00  0.00           C  
ATOM      6  CG2 THR A   1      -3.574 -42.687 -41.591  1.00  0.00           C  
ATOM      7  OG1 THR A   1      -5.295 -43.411 -43.116  1.00  0.00           O  
ATOM      8 1H   THR A   1      -2.867 -41.016 -43.576  1.00  0.00           H  
ATOM      9 2H   THR A   1      -3.015 -41.311 -45.192  1.00  0.00           H  
ATOM     10 3H   THR A   1      -4.341 -41.389 -44.216  1.00  0.00           H  
ATOM     11  HA  THR A   1      -2.031 -43.112 -43.835  1.00  0.00           H  
ATOM     12  HB  THR A   1      -3.638 -44.546 -42.654  1.00  0.00           H  
ATOM     13  HG1 THR A   1      -5.494 -43.930 -43.903  1.00  0.00           H  
ATOM     14 1HG2 THR A   1      -4.146 -43.070 -40.748  1.00  0.00           H  
ATOM     15 2HG2 THR A   1      -2.509 -42.763 -41.372  1.00  0.00           H  
ATOM     16 3HG2 THR A   1      -3.834 -41.644 -41.763  1.00  0.00           H  
ATOM     17  N   TYR A   2      -3.088 -45.082 -45.229  1.00  0.00           N  
ATOM     18  CA  TYR A   2      -3.321 -45.998 -46.341  1.00  0.00           C  
ATOM     19  C   TYR A   2      -4.123 -47.209 -45.895  1.00  0.00           C  
ATOM     20  O   TYR A   2      -4.074 -47.596 -44.726  1.00  0.00           O  
ATOM     21  CB  TYR A   2      -1.987 -46.445 -46.934  1.00  0.00           C  
ATOM     22  CG  TYR A   2      -1.180 -45.320 -47.516  1.00  0.00           C  
ATOM     23  CD1 TYR A   2      -0.303 -44.605 -46.713  1.00  0.00           C  
ATOM     24  CD2 TYR A   2      -1.326 -44.991 -48.851  1.00  0.00           C  
ATOM     25  CE1 TYR A   2       0.428 -43.564 -47.248  1.00  0.00           C  
ATOM     26  CE2 TYR A   2      -0.597 -43.950 -49.388  1.00  0.00           C  
ATOM     27  CZ  TYR A   2       0.278 -43.238 -48.591  1.00  0.00           C  
ATOM     28  OH  TYR A   2       1.006 -42.198 -49.125  1.00  0.00           O  
ATOM     29  H   TYR A   2      -2.639 -45.444 -44.398  1.00  0.00           H  
ATOM     30  HA  TYR A   2      -3.898 -45.485 -47.110  1.00  0.00           H  
ATOM     31 1HB  TYR A   2      -1.389 -46.930 -46.161  1.00  0.00           H  
ATOM     32 2HB  TYR A   2      -2.162 -47.181 -47.713  1.00  0.00           H  
ATOM     33  HD1 TYR A   2      -0.191 -44.865 -45.660  1.00  0.00           H  
ATOM     34  HD2 TYR A   2      -2.019 -45.553 -49.478  1.00  0.00           H  
ATOM     35  HE1 TYR A   2       1.119 -43.002 -46.619  1.00  0.00           H  
ATOM     36  HE2 TYR A   2      -0.712 -43.689 -50.439  1.00  0.00           H  
ATOM     37  HH  TYR A   2       0.777 -42.090 -50.051  1.00  0.00           H  
ATOM     38  N   THR A   3      -4.846 -47.814 -46.831  1.00  0.00           N  
ATOM     39  CA  THR A   3      -5.605 -49.023 -46.540  1.00  0.00           C  
ATOM     40  C   THR A   3      -4.676 -50.218 -46.522  1.00  0.00           C  
ATOM     41  O   THR A   3      -3.564 -50.137 -47.048  1.00  0.00           O  
ATOM     42  CB  THR A   3      -6.705 -49.248 -47.601  1.00  0.00           C  
ATOM     43  CG2 THR A   3      -7.595 -48.027 -47.666  1.00  0.00           C  
ATOM     44  OG1 THR A   3      -6.104 -49.461 -48.917  1.00  0.00           O  
ATOM     45  H   THR A   3      -4.862 -47.431 -47.765  1.00  0.00           H  
ATOM     46  HA  THR A   3      -6.067 -48.928 -45.557  1.00  0.00           H  
ATOM     47  HB  THR A   3      -7.304 -50.118 -47.335  1.00  0.00           H  
ATOM     48  HG1 THR A   3      -6.796 -49.391 -49.592  1.00  0.00           H  
ATOM     49 1HG2 THR A   3      -8.374 -48.181 -48.415  1.00  0.00           H  
ATOM     50 2HG2 THR A   3      -8.056 -47.861 -46.692  1.00  0.00           H  
ATOM     51 3HG2 THR A   3      -6.999 -47.156 -47.938  1.00  0.00           H  
ATOM     52  N   LYS A   4      -5.156 -51.351 -46.002  1.00  0.00           N  
ATOM     53  CA  LYS A   4      -4.329 -52.553 -45.983  1.00  0.00           C  
ATOM     54  C   LYS A   4      -3.978 -52.995 -47.388  1.00  0.00           C  
ATOM     55  O   LYS A   4      -2.875 -53.481 -47.632  1.00  0.00           O  
ATOM     56  CB  LYS A   4      -5.040 -53.711 -45.281  1.00  0.00           C  
ATOM     57  CG  LYS A   4      -5.181 -53.590 -43.778  1.00  0.00           C  
ATOM     58  CD  LYS A   4      -5.848 -54.842 -43.212  1.00  0.00           C  
ATOM     59  CE  LYS A   4      -6.076 -54.739 -41.717  1.00  0.00           C  
ATOM     60  NZ  LYS A   4      -4.820 -54.562 -40.995  1.00  0.00           N1+
ATOM     61  H   LYS A   4      -6.078 -51.365 -45.591  1.00  0.00           H  
ATOM     62  HA  LYS A   4      -3.402 -52.331 -45.454  1.00  0.00           H  
ATOM     63 1HB  LYS A   4      -6.038 -53.832 -45.700  1.00  0.00           H  
ATOM     64 2HB  LYS A   4      -4.493 -54.635 -45.479  1.00  0.00           H  
ATOM     65 1HG  LYS A   4      -4.192 -53.476 -43.313  1.00  0.00           H  
ATOM     66 2HG  LYS A   4      -5.781 -52.718 -43.526  1.00  0.00           H  
ATOM     67 1HD  LYS A   4      -6.805 -55.006 -43.709  1.00  0.00           H  
ATOM     68 2HD  LYS A   4      -5.207 -55.703 -43.404  1.00  0.00           H  
ATOM     69 1HE  LYS A   4      -6.726 -53.894 -41.503  1.00  0.00           H  
ATOM     70 2HE  LYS A   4      -6.552 -55.652 -41.369  1.00  0.00           H  
ATOM     71 1HZ  LYS A   4      -4.967 -54.481 -39.983  1.00  0.00           H  
ATOM     72 2HZ  LYS A   4      -4.186 -55.331 -41.165  1.00  0.00           H  
ATOM     73 3HZ  LYS A   4      -4.355 -53.685 -41.274  1.00  0.00           H  
ATOM     74  N   LYS A   5      -4.914 -52.839 -48.321  1.00  0.00           N  
ATOM     75  CA  LYS A   5      -4.650 -53.261 -49.682  1.00  0.00           C  
ATOM     76  C   LYS A   5      -3.608 -52.359 -50.318  1.00  0.00           C  
ATOM     77  O   LYS A   5      -2.686 -52.839 -50.981  1.00  0.00           O  
ATOM     78  CB  LYS A   5      -5.939 -53.250 -50.507  1.00  0.00           C  
ATOM     79  CG  LYS A   5      -6.937 -54.340 -50.121  1.00  0.00           C  
ATOM     80  CD  LYS A   5      -8.204 -54.263 -50.965  1.00  0.00           C  
ATOM     81  CE  LYS A   5      -9.203 -55.347 -50.573  1.00  0.00           C  
ATOM     82  NZ  LYS A   5     -10.462 -55.255 -51.362  1.00  0.00           N1+
ATOM     83  H   LYS A   5      -5.801 -52.426 -48.078  1.00  0.00           H  
ATOM     84  HA  LYS A   5      -4.254 -54.276 -49.665  1.00  0.00           H  
ATOM     85 1HB  LYS A   5      -6.430 -52.284 -50.395  1.00  0.00           H  
ATOM     86 2HB  LYS A   5      -5.693 -53.373 -51.563  1.00  0.00           H  
ATOM     87 1HG  LYS A   5      -6.476 -55.320 -50.261  1.00  0.00           H  
ATOM     88 2HG  LYS A   5      -7.202 -54.230 -49.070  1.00  0.00           H  
ATOM     89 1HD  LYS A   5      -8.671 -53.286 -50.832  1.00  0.00           H  
ATOM     90 2HD  LYS A   5      -7.949 -54.384 -52.018  1.00  0.00           H  
ATOM     91 1HE  LYS A   5      -8.752 -56.324 -50.739  1.00  0.00           H  
ATOM     92 2HE  LYS A   5      -9.442 -55.246 -49.514  1.00  0.00           H  
ATOM     93 1HZ  LYS A   5     -11.096 -55.987 -51.073  1.00  0.00           H  
ATOM     94 2HZ  LYS A   5     -10.894 -54.355 -51.203  1.00  0.00           H  
ATOM     95 3HZ  LYS A   5     -10.252 -55.359 -52.344  1.00  0.00           H  
ATOM     96  N   ALA A   6      -3.707 -51.042 -50.101  1.00  0.00           N  
ATOM     97  CA  ALA A   6      -2.700 -50.173 -50.695  1.00  0.00           C  
ATOM     98  C   ALA A   6      -1.330 -50.476 -50.113  1.00  0.00           C  
ATOM     99  O   ALA A   6      -0.336 -50.552 -50.838  1.00  0.00           O  
ATOM    100  CB  ALA A   6      -3.044 -48.720 -50.461  1.00  0.00           C  
ATOM    101  H   ALA A   6      -4.468 -50.642 -49.547  1.00  0.00           H  
ATOM    102  HA  ALA A   6      -2.666 -50.369 -51.766  1.00  0.00           H  
ATOM    103 1HB  ALA A   6      -2.288 -48.084 -50.919  1.00  0.00           H  
ATOM    104 2HB  ALA A   6      -4.018 -48.501 -50.896  1.00  0.00           H  
ATOM    105 3HB  ALA A   6      -3.077 -48.535 -49.390  1.00  0.00           H  
ATOM    106  N   ALA A   7      -1.279 -50.680 -48.797  1.00  0.00           N  
ATOM    107  CA  ALA A   7      -0.020 -50.969 -48.144  1.00  0.00           C  
ATOM    108  C   ALA A   7       0.563 -52.283 -48.647  1.00  0.00           C  
ATOM    109  O   ALA A   7       1.765 -52.375 -48.913  1.00  0.00           O  
ATOM    110  CB  ALA A   7      -0.231 -50.998 -46.648  1.00  0.00           C  
ATOM    111  H   ALA A   7      -2.127 -50.611 -48.233  1.00  0.00           H  
ATOM    112  HA  ALA A   7       0.682 -50.175 -48.389  1.00  0.00           H  
ATOM    113 1HB  ALA A   7       0.715 -51.189 -46.145  1.00  0.00           H  
ATOM    114 2HB  ALA A   7      -0.631 -50.036 -46.323  1.00  0.00           H  
ATOM    115 3HB  ALA A   7      -0.946 -51.775 -46.407  1.00  0.00           H  
ATOM    116  N   LYS A   8      -0.287 -53.298 -48.828  1.00  0.00           N  
ATOM    117  CA  LYS A   8       0.183 -54.587 -49.306  1.00  0.00           C  
ATOM    118  C   LYS A   8       0.762 -54.434 -50.692  1.00  0.00           C  
ATOM    119  O   LYS A   8       1.822 -54.990 -50.994  1.00  0.00           O  
ATOM    120  CB  LYS A   8      -0.940 -55.616 -49.297  1.00  0.00           C  
ATOM    121  CG  LYS A   8      -0.512 -57.017 -49.699  1.00  0.00           C  
ATOM    122  CD  LYS A   8      -1.669 -57.997 -49.573  1.00  0.00           C  
ATOM    123  CE  LYS A   8      -1.257 -59.401 -49.992  1.00  0.00           C  
ATOM    124  NZ  LYS A   8      -2.387 -60.368 -49.878  1.00  0.00           N1+
ATOM    125  H   LYS A   8      -1.273 -53.194 -48.592  1.00  0.00           H  
ATOM    126  HA  LYS A   8       0.978 -54.938 -48.652  1.00  0.00           H  
ATOM    127 1HB  LYS A   8      -1.379 -55.662 -48.300  1.00  0.00           H  
ATOM    128 2HB  LYS A   8      -1.727 -55.291 -49.981  1.00  0.00           H  
ATOM    129 1HG  LYS A   8      -0.164 -57.002 -50.735  1.00  0.00           H  
ATOM    130 2HG  LYS A   8       0.308 -57.344 -49.061  1.00  0.00           H  
ATOM    131 1HD  LYS A   8      -2.011 -58.018 -48.536  1.00  0.00           H  
ATOM    132 2HD  LYS A   8      -2.493 -57.661 -50.203  1.00  0.00           H  
ATOM    133 1HE  LYS A   8      -0.915 -59.378 -51.026  1.00  0.00           H  
ATOM    134 2HE  LYS A   8      -0.439 -59.738 -49.357  1.00  0.00           H  
ATOM    135 1HZ  LYS A   8      -2.076 -61.285 -50.164  1.00  0.00           H  
ATOM    136 2HZ  LYS A   8      -2.704 -60.405 -48.920  1.00  0.00           H  
ATOM    137 3HZ  LYS A   8      -3.147 -60.070 -50.473  1.00  0.00           H  
ATOM    138  N   ASN A   9       0.067 -53.671 -51.541  1.00  0.00           N  
ATOM    139  CA  ASN A   9       0.515 -53.445 -52.901  1.00  0.00           C  
ATOM    140  C   ASN A   9       1.847 -52.707 -52.912  1.00  0.00           C  
ATOM    141  O   ASN A   9       2.724 -53.019 -53.716  1.00  0.00           O  
ATOM    142  CB  ASN A   9      -0.531 -52.668 -53.671  1.00  0.00           C  
ATOM    143  CG  ASN A   9      -1.749 -53.500 -54.001  1.00  0.00           C  
ATOM    144  ND2 ASN A   9      -2.844 -52.834 -54.263  1.00  0.00           N  
ATOM    145  OD1 ASN A   9      -1.705 -54.738 -54.014  1.00  0.00           O  
ATOM    146  H   ASN A   9      -0.812 -53.248 -51.237  1.00  0.00           H  
ATOM    147  HA  ASN A   9       0.664 -54.410 -53.382  1.00  0.00           H  
ATOM    148 1HB  ASN A   9      -0.846 -51.808 -53.081  1.00  0.00           H  
ATOM    149 2HB  ASN A   9      -0.096 -52.289 -54.595  1.00  0.00           H  
ATOM    150 1HD2 ASN A   9      -3.686 -53.325 -54.483  1.00  0.00           H  
ATOM    151 2HD2 ASN A   9      -2.837 -51.837 -54.237  1.00  0.00           H  
ATOM    152  N   ASN A  10       2.041 -51.770 -51.980  1.00  0.00           N  
ATOM    153  CA  ASN A  10       3.301 -51.044 -51.924  1.00  0.00           C  
ATOM    154  C   ASN A  10       4.449 -51.995 -51.576  1.00  0.00           C  
ATOM    155  O   ASN A  10       5.517 -51.940 -52.194  1.00  0.00           O  
ATOM    156  CB  ASN A  10       3.203 -49.912 -50.920  1.00  0.00           C  
ATOM    157  CG  ASN A  10       2.328 -48.777 -51.409  1.00  0.00           C  
ATOM    158  ND2 ASN A  10       1.833 -47.986 -50.492  1.00  0.00           N  
ATOM    159  OD1 ASN A  10       2.092 -48.617 -52.615  1.00  0.00           O  
ATOM    160  H   ASN A  10       1.284 -51.527 -51.338  1.00  0.00           H  
ATOM    161  HA  ASN A  10       3.505 -50.626 -52.910  1.00  0.00           H  
ATOM    162 1HB  ASN A  10       2.794 -50.290 -49.987  1.00  0.00           H  
ATOM    163 2HB  ASN A  10       4.199 -49.528 -50.707  1.00  0.00           H  
ATOM    164 1HD2 ASN A  10       1.247 -47.225 -50.763  1.00  0.00           H  
ATOM    165 2HD2 ASN A  10       2.039 -48.145 -49.529  1.00  0.00           H  
ATOM    166  N   ILE A  11       4.203 -52.922 -50.643  1.00  0.00           N  
ATOM    167  CA  ILE A  11       5.225 -53.891 -50.249  1.00  0.00           C  
ATOM    168  C   ILE A  11       5.538 -54.800 -51.425  1.00  0.00           C  
ATOM    169  O   ILE A  11       6.705 -55.042 -51.759  1.00  0.00           O  
ATOM    170  CB  ILE A  11       4.746 -54.740 -49.061  1.00  0.00           C  
ATOM    171  CG1 ILE A  11       4.617 -53.847 -47.809  1.00  0.00           C  
ATOM    172  CG2 ILE A  11       5.646 -55.927 -48.841  1.00  0.00           C  
ATOM    173  CD1 ILE A  11       3.922 -54.514 -46.655  1.00  0.00           C  
ATOM    174  H   ILE A  11       3.298 -52.917 -50.168  1.00  0.00           H  
ATOM    175  HA  ILE A  11       6.129 -53.357 -49.967  1.00  0.00           H  
ATOM    176  HB  ILE A  11       3.744 -55.106 -49.279  1.00  0.00           H  
ATOM    177 1HG1 ILE A  11       5.588 -53.515 -47.494  1.00  0.00           H  
ATOM    178 2HG1 ILE A  11       4.033 -52.972 -48.086  1.00  0.00           H  
ATOM    179 1HG2 ILE A  11       5.270 -56.503 -48.029  1.00  0.00           H  
ATOM    180 2HG2 ILE A  11       5.669 -56.540 -49.737  1.00  0.00           H  
ATOM    181 3HG2 ILE A  11       6.622 -55.602 -48.612  1.00  0.00           H  
ATOM    182 1HD1 ILE A  11       3.831 -53.811 -45.831  1.00  0.00           H  
ATOM    183 2HD1 ILE A  11       2.940 -54.825 -46.973  1.00  0.00           H  
ATOM    184 3HD1 ILE A  11       4.488 -55.380 -46.332  1.00  0.00           H  
ATOM    185  N   TYR A  12       4.479 -55.287 -52.066  1.00  0.00           N  
ATOM    186  CA  TYR A  12       4.599 -56.161 -53.214  1.00  0.00           C  
ATOM    187  C   TYR A  12       5.442 -55.495 -54.285  1.00  0.00           C  
ATOM    188  O   TYR A  12       6.374 -56.104 -54.805  1.00  0.00           O  
ATOM    189  CB  TYR A  12       3.218 -56.504 -53.766  1.00  0.00           C  
ATOM    190  CG  TYR A  12       3.229 -57.406 -54.973  1.00  0.00           C  
ATOM    191  CD1 TYR A  12       3.362 -58.779 -54.810  1.00  0.00           C  
ATOM    192  CD2 TYR A  12       3.101 -56.866 -56.241  1.00  0.00           C  
ATOM    193  CE1 TYR A  12       3.359 -59.605 -55.911  1.00  0.00           C  
ATOM    194  CE2 TYR A  12       3.104 -57.692 -57.343  1.00  0.00           C  
ATOM    195  CZ  TYR A  12       3.230 -59.057 -57.184  1.00  0.00           C  
ATOM    196  OH  TYR A  12       3.229 -59.883 -58.285  1.00  0.00           O  
ATOM    197  H   TYR A  12       3.546 -55.047 -51.735  1.00  0.00           H  
ATOM    198  HA  TYR A  12       5.104 -57.077 -52.905  1.00  0.00           H  
ATOM    199 1HB  TYR A  12       2.619 -56.975 -52.985  1.00  0.00           H  
ATOM    200 2HB  TYR A  12       2.713 -55.587 -54.046  1.00  0.00           H  
ATOM    201  HD1 TYR A  12       3.465 -59.201 -53.811  1.00  0.00           H  
ATOM    202  HD2 TYR A  12       2.997 -55.786 -56.366  1.00  0.00           H  
ATOM    203  HE1 TYR A  12       3.461 -60.684 -55.783  1.00  0.00           H  
ATOM    204  HE2 TYR A  12       3.002 -57.264 -58.339  1.00  0.00           H  
ATOM    205  HH  TYR A  12       3.277 -60.801 -58.001  1.00  0.00           H  
ATOM    206  N   ASN A  13       5.121 -54.239 -54.607  1.00  0.00           N  
ATOM    207  CA  ASN A  13       5.834 -53.488 -55.625  1.00  0.00           C  
ATOM    208  C   ASN A  13       7.309 -53.268 -55.284  1.00  0.00           C  
ATOM    209  O   ASN A  13       8.153 -53.312 -56.187  1.00  0.00           O  
ATOM    210  CB  ASN A  13       5.132 -52.171 -55.879  1.00  0.00           C  
ATOM    211  CG  ASN A  13       3.848 -52.363 -56.656  1.00  0.00           C  
ATOM    212  ND2 ASN A  13       2.951 -51.418 -56.557  1.00  0.00           N  
ATOM    213  OD1 ASN A  13       3.680 -53.375 -57.350  1.00  0.00           O  
ATOM    214  H   ASN A  13       4.334 -53.791 -54.141  1.00  0.00           H  
ATOM    215  HA  ASN A  13       5.801 -54.065 -56.548  1.00  0.00           H  
ATOM    216 1HB  ASN A  13       4.895 -51.701 -54.920  1.00  0.00           H  
ATOM    217 2HB  ASN A  13       5.788 -51.499 -56.425  1.00  0.00           H  
ATOM    218 1HD2 ASN A  13       2.086 -51.497 -57.051  1.00  0.00           H  
ATOM    219 2HD2 ASN A  13       3.130 -50.619 -55.986  1.00  0.00           H  
ATOM    220  N   LYS A  14       7.651 -53.077 -53.995  1.00  0.00           N  
ATOM    221  CA  LYS A  14       9.065 -52.908 -53.642  1.00  0.00           C  
ATOM    222  C   LYS A  14       9.820 -54.187 -53.959  1.00  0.00           C  
ATOM    223  O   LYS A  14      10.933 -54.164 -54.505  1.00  0.00           O  
ATOM    224  CB  LYS A  14       9.247 -52.598 -52.149  1.00  0.00           C  
ATOM    225  CG  LYS A  14       8.818 -51.214 -51.712  1.00  0.00           C  
ATOM    226  CD  LYS A  14       9.042 -51.011 -50.212  1.00  0.00           C  
ATOM    227  CE  LYS A  14       8.545 -49.639 -49.775  1.00  0.00           C  
ATOM    228  NZ  LYS A  14       9.299 -48.538 -50.445  1.00  0.00           N1+
ATOM    229  H   LYS A  14       6.929 -53.009 -53.273  1.00  0.00           H  
ATOM    230  HA  LYS A  14       9.486 -52.100 -54.240  1.00  0.00           H  
ATOM    231 1HB  LYS A  14       8.669 -53.318 -51.564  1.00  0.00           H  
ATOM    232 2HB  LYS A  14      10.293 -52.731 -51.876  1.00  0.00           H  
ATOM    233 1HG  LYS A  14       9.397 -50.472 -52.259  1.00  0.00           H  
ATOM    234 2HG  LYS A  14       7.772 -51.067 -51.940  1.00  0.00           H  
ATOM    235 1HD  LYS A  14       8.499 -51.784 -49.663  1.00  0.00           H  
ATOM    236 2HD  LYS A  14      10.107 -51.105 -49.978  1.00  0.00           H  
ATOM    237 1HE  LYS A  14       7.487 -49.550 -50.026  1.00  0.00           H  
ATOM    238 2HE  LYS A  14       8.663 -49.543 -48.695  1.00  0.00           H  
ATOM    239 1HZ  LYS A  14       8.946 -47.641 -50.138  1.00  0.00           H  
ATOM    240 2HZ  LYS A  14      10.281 -48.613 -50.209  1.00  0.00           H  
ATOM    241 3HZ  LYS A  14       9.185 -48.618 -51.447  1.00  0.00           H  
ATOM    242  N   ILE A  15       9.181 -55.304 -53.642  1.00  0.00           N  
ATOM    243  CA  ILE A  15       9.776 -56.597 -53.863  1.00  0.00           C  
ATOM    244  C   ILE A  15       9.869 -56.936 -55.332  1.00  0.00           C  
ATOM    245  O   ILE A  15      10.928 -57.346 -55.817  1.00  0.00           O  
ATOM    246  CB  ILE A  15       8.988 -57.661 -53.118  1.00  0.00           C  
ATOM    247  CG1 ILE A  15       9.142 -57.439 -51.626  1.00  0.00           C  
ATOM    248  CG2 ILE A  15       9.462 -58.961 -53.488  1.00  0.00           C  
ATOM    249  CD1 ILE A  15       8.221 -58.251 -50.797  1.00  0.00           C  
ATOM    250  H   ILE A  15       8.261 -55.245 -53.196  1.00  0.00           H  
ATOM    251  HA  ILE A  15      10.779 -56.574 -53.469  1.00  0.00           H  
ATOM    252  HB  ILE A  15       7.930 -57.572 -53.360  1.00  0.00           H  
ATOM    253 1HG1 ILE A  15      10.163 -57.675 -51.336  1.00  0.00           H  
ATOM    254 2HG1 ILE A  15       8.949 -56.387 -51.418  1.00  0.00           H  
ATOM    255 1HG2 ILE A  15       8.874 -59.676 -52.933  1.00  0.00           H  
ATOM    256 2HG2 ILE A  15       9.332 -59.112 -54.553  1.00  0.00           H  
ATOM    257 3HG2 ILE A  15      10.516 -59.055 -53.235  1.00  0.00           H  
ATOM    258 1HD1 ILE A  15       8.386 -58.029 -49.745  1.00  0.00           H  
ATOM    259 2HD1 ILE A  15       7.192 -58.011 -51.063  1.00  0.00           H  
ATOM    260 3HD1 ILE A  15       8.411 -59.296 -50.983  1.00  0.00           H  
ATOM    261  N   LYS A  16       8.773 -56.732 -56.050  1.00  0.00           N  
ATOM    262  CA  LYS A  16       8.734 -57.000 -57.467  1.00  0.00           C  
ATOM    263  C   LYS A  16       9.795 -56.201 -58.184  1.00  0.00           C  
ATOM    264  O   LYS A  16      10.517 -56.759 -59.009  1.00  0.00           O  
ATOM    265  CB  LYS A  16       7.363 -56.676 -58.048  1.00  0.00           C  
ATOM    266  CG  LYS A  16       7.238 -56.948 -59.543  1.00  0.00           C  
ATOM    267  CD  LYS A  16       5.830 -56.659 -60.037  1.00  0.00           C  
ATOM    268  CE  LYS A  16       5.719 -56.839 -61.546  1.00  0.00           C  
ATOM    269  NZ  LYS A  16       4.341 -56.546 -62.039  1.00  0.00           N1+
ATOM    270  H   LYS A  16       7.937 -56.387 -55.590  1.00  0.00           H  
ATOM    271  HA  LYS A  16       8.943 -58.055 -57.627  1.00  0.00           H  
ATOM    272 1HB  LYS A  16       6.594 -57.245 -57.521  1.00  0.00           H  
ATOM    273 2HB  LYS A  16       7.149 -55.621 -57.883  1.00  0.00           H  
ATOM    274 1HG  LYS A  16       7.946 -56.314 -60.084  1.00  0.00           H  
ATOM    275 2HG  LYS A  16       7.482 -57.989 -59.745  1.00  0.00           H  
ATOM    276 1HD  LYS A  16       5.139 -57.346 -59.550  1.00  0.00           H  
ATOM    277 2HD  LYS A  16       5.549 -55.639 -59.768  1.00  0.00           H  
ATOM    278 1HE  LYS A  16       6.419 -56.166 -62.038  1.00  0.00           H  
ATOM    279 2HE  LYS A  16       5.974 -57.867 -61.804  1.00  0.00           H  
ATOM    280 1HZ  LYS A  16       4.305 -56.674 -63.041  1.00  0.00           H  
ATOM    281 2HZ  LYS A  16       3.685 -57.175 -61.596  1.00  0.00           H  
ATOM    282 3HZ  LYS A  16       4.099 -55.591 -61.813  1.00  0.00           H  
ATOM    283  N   SER A  17       9.912 -54.908 -57.846  1.00  0.00           N  
ATOM    284  CA  SER A  17      10.861 -54.039 -58.512  1.00  0.00           C  
ATOM    285  C   SER A  17      12.265 -54.570 -58.348  1.00  0.00           C  
ATOM    286  O   SER A  17      13.033 -54.619 -59.310  1.00  0.00           O  
ATOM    287  CB  SER A  17      10.791 -52.644 -57.923  1.00  0.00           C  
ATOM    288  OG  SER A  17       9.545 -52.053 -58.162  1.00  0.00           O  
ATOM    289  H   SER A  17       9.298 -54.499 -57.142  1.00  0.00           H  
ATOM    290  HA  SER A  17      10.614 -53.995 -59.567  1.00  0.00           H  
ATOM    291 1HB  SER A  17      10.970 -52.697 -56.846  1.00  0.00           H  
ATOM    292 2HB  SER A  17      11.577 -52.032 -58.357  1.00  0.00           H  
ATOM    293  HG  SER A  17       8.915 -52.535 -57.578  1.00  0.00           H  
ATOM    294  N   ALA A  18      12.607 -55.023 -57.140  1.00  0.00           N  
ATOM    295  CA  ALA A  18      13.924 -55.590 -56.924  1.00  0.00           C  
ATOM    296  C   ALA A  18      14.126 -56.832 -57.794  1.00  0.00           C  
ATOM    297  O   ALA A  18      15.158 -56.983 -58.463  1.00  0.00           O  
ATOM    298  CB  ALA A  18      14.085 -55.940 -55.464  1.00  0.00           C  
ATOM    299  H   ALA A  18      11.953 -54.950 -56.357  1.00  0.00           H  
ATOM    300  HA  ALA A  18      14.669 -54.847 -57.208  1.00  0.00           H  
ATOM    301 1HB  ALA A  18      15.075 -56.347 -55.292  1.00  0.00           H  
ATOM    302 2HB  ALA A  18      13.947 -55.047 -54.855  1.00  0.00           H  
ATOM    303 3HB  ALA A  18      13.335 -56.681 -55.190  1.00  0.00           H  
ATOM    304  N   LEU A  19      13.081 -57.665 -57.865  1.00  0.00           N  
ATOM    305  CA  LEU A  19      13.124 -58.919 -58.609  1.00  0.00           C  
ATOM    306  C   LEU A  19      13.073 -58.720 -60.114  1.00  0.00           C  
ATOM    307  O   LEU A  19      13.466 -59.597 -60.876  1.00  0.00           O  
ATOM    308  CB  LEU A  19      11.991 -59.835 -58.165  1.00  0.00           C  
ATOM    309  CG  LEU A  19      12.085 -60.352 -56.746  1.00  0.00           C  
ATOM    310  CD1 LEU A  19      10.827 -61.048 -56.427  1.00  0.00           C  
ATOM    311  CD2 LEU A  19      13.273 -61.312 -56.612  1.00  0.00           C  
ATOM    312  H   LEU A  19      12.241 -57.453 -57.320  1.00  0.00           H  
ATOM    313  HA  LEU A  19      14.058 -59.417 -58.370  1.00  0.00           H  
ATOM    314 1HB  LEU A  19      11.054 -59.294 -58.262  1.00  0.00           H  
ATOM    315 2HB  LEU A  19      11.967 -60.698 -58.831  1.00  0.00           H  
ATOM    316  HG  LEU A  19      12.210 -59.518 -56.056  1.00  0.00           H  
ATOM    317 1HD1 LEU A  19      10.880 -61.393 -55.443  1.00  0.00           H  
ATOM    318 2HD1 LEU A  19      10.004 -60.349 -56.527  1.00  0.00           H  
ATOM    319 3HD1 LEU A  19      10.685 -61.880 -57.098  1.00  0.00           H  
ATOM    320 1HD2 LEU A  19      13.325 -61.681 -55.592  1.00  0.00           H  
ATOM    321 2HD2 LEU A  19      13.151 -62.158 -57.295  1.00  0.00           H  
ATOM    322 3HD2 LEU A  19      14.187 -60.790 -56.854  1.00  0.00           H  
ATOM    323  N   LEU A  20      12.713 -57.537 -60.580  1.00  0.00           N  
ATOM    324  CA  LEU A  20      12.732 -57.332 -62.020  1.00  0.00           C  
ATOM    325  C   LEU A  20      14.154 -57.530 -62.566  1.00  0.00           C  
ATOM    326  O   LEU A  20      14.327 -57.815 -63.752  1.00  0.00           O  
ATOM    327  CB  LEU A  20      12.244 -55.931 -62.407  1.00  0.00           C  
ATOM    328  CG  LEU A  20      10.762 -55.624 -62.162  1.00  0.00           C  
ATOM    329  CD1 LEU A  20      10.492 -54.169 -62.501  1.00  0.00           C  
ATOM    330  CD2 LEU A  20       9.899 -56.555 -62.974  1.00  0.00           C  
ATOM    331  H   LEU A  20      12.359 -56.820 -59.948  1.00  0.00           H  
ATOM    332  HA  LEU A  20      12.078 -58.067 -62.482  1.00  0.00           H  
ATOM    333 1HB  LEU A  20      12.826 -55.204 -61.840  1.00  0.00           H  
ATOM    334 2HB  LEU A  20      12.446 -55.776 -63.464  1.00  0.00           H  
ATOM    335  HG  LEU A  20      10.542 -55.761 -61.133  1.00  0.00           H  
ATOM    336 1HD1 LEU A  20       9.445 -53.938 -62.305  1.00  0.00           H  
ATOM    337 2HD1 LEU A  20      11.126 -53.530 -61.884  1.00  0.00           H  
ATOM    338 3HD1 LEU A  20      10.714 -53.994 -63.551  1.00  0.00           H  
ATOM    339 1HD2 LEU A  20       8.853 -56.335 -62.783  1.00  0.00           H  
ATOM    340 2HD2 LEU A  20      10.113 -56.419 -64.034  1.00  0.00           H  
ATOM    341 3HD2 LEU A  20      10.114 -57.584 -62.688  1.00  0.00           H  
ATOM    342  N   SER A  21      15.177 -57.342 -61.717  1.00  0.00           N  
ATOM    343  CA  SER A  21      16.566 -57.496 -62.129  1.00  0.00           C  
ATOM    344  C   SER A  21      17.181 -58.859 -61.752  1.00  0.00           C  
ATOM    345  O   SER A  21      18.374 -59.074 -61.981  1.00  0.00           O  
ATOM    346  CB  SER A  21      17.401 -56.398 -61.497  1.00  0.00           C  
ATOM    347  OG  SER A  21      17.464 -56.531 -60.090  1.00  0.00           O  
ATOM    348  H   SER A  21      14.989 -57.119 -60.735  1.00  0.00           H  
ATOM    349  HA  SER A  21      16.611 -57.393 -63.212  1.00  0.00           H  
ATOM    350 1HB  SER A  21      18.406 -56.420 -61.911  1.00  0.00           H  
ATOM    351 2HB  SER A  21      16.965 -55.432 -61.748  1.00  0.00           H  
ATOM    352  HG  SER A  21      16.539 -56.641 -59.765  1.00  0.00           H  
ATOM    353  N   THR A  22      16.403 -59.741 -61.112  1.00  0.00           N  
ATOM    354  CA  THR A  22      16.939 -60.994 -60.571  1.00  0.00           C  
ATOM    355  C   THR A  22      15.895 -62.042 -60.178  1.00  0.00           C  
ATOM    356  O   THR A  22      14.784 -61.730 -59.778  1.00  0.00           O  
ATOM    357  CB  THR A  22      17.798 -60.689 -59.343  1.00  0.00           C  
ATOM    358  CG2 THR A  22      16.964 -59.980 -58.348  1.00  0.00           C  
ATOM    359  OG1 THR A  22      18.317 -61.917 -58.781  1.00  0.00           O  
ATOM    360  H   THR A  22      15.409 -59.550 -61.003  1.00  0.00           H  
ATOM    361  HA  THR A  22      17.575 -61.437 -61.337  1.00  0.00           H  
ATOM    362  HB  THR A  22      18.631 -60.049 -59.621  1.00  0.00           H  
ATOM    363  HG1 THR A  22      18.447 -61.795 -57.803  1.00  0.00           H  
ATOM    364 1HG2 THR A  22      17.572 -59.744 -57.485  1.00  0.00           H  
ATOM    365 2HG2 THR A  22      16.585 -59.061 -58.779  1.00  0.00           H  
ATOM    366 3HG2 THR A  22      16.141 -60.615 -58.064  1.00  0.00           H  
ATOM    367  N   ASN A  23      16.292 -63.309 -60.182  1.00  0.00           N  
ATOM    368  CA  ASN A  23      15.388 -64.349 -59.696  1.00  0.00           C  
ATOM    369  C   ASN A  23      15.378 -64.414 -58.162  1.00  0.00           C  
ATOM    370  O   ASN A  23      14.535 -65.083 -57.559  1.00  0.00           O  
ATOM    371  CB  ASN A  23      15.776 -65.694 -60.268  1.00  0.00           C  
ATOM    372  CG  ASN A  23      15.540 -65.779 -61.759  1.00  0.00           C  
ATOM    373  ND2 ASN A  23      16.235 -66.679 -62.402  1.00  0.00           N  
ATOM    374  OD1 ASN A  23      14.735 -65.032 -62.330  1.00  0.00           O  
ATOM    375  H   ASN A  23      17.220 -63.541 -60.510  1.00  0.00           H  
ATOM    376  HA  ASN A  23      14.376 -64.107 -60.021  1.00  0.00           H  
ATOM    377 1HB  ASN A  23      16.830 -65.888 -60.062  1.00  0.00           H  
ATOM    378 2HB  ASN A  23      15.194 -66.477 -59.776  1.00  0.00           H  
ATOM    379 1HD2 ASN A  23      16.126 -66.782 -63.391  1.00  0.00           H  
ATOM    380 2HD2 ASN A  23      16.877 -67.262 -61.907  1.00  0.00           H  
ATOM    381  N   LYS A  24      16.312 -63.703 -57.534  1.00  0.00           N  
ATOM    382  CA  LYS A  24      16.424 -63.665 -56.080  1.00  0.00           C  
ATOM    383  C   LYS A  24      16.923 -62.312 -55.600  1.00  0.00           C  
ATOM    384  O   LYS A  24      17.902 -61.774 -56.137  1.00  0.00           O  
ATOM    385  CB  LYS A  24      17.356 -64.755 -55.564  1.00  0.00           C  
ATOM    386  CG  LYS A  24      17.441 -64.796 -54.067  1.00  0.00           C  
ATOM    387  CD  LYS A  24      18.287 -65.937 -53.557  1.00  0.00           C  
ATOM    388  CE  LYS A  24      18.304 -65.861 -52.072  1.00  0.00           C  
ATOM    389  NZ  LYS A  24      19.162 -66.863 -51.412  1.00  0.00           N1+
ATOM    390  H   LYS A  24      16.967 -63.162 -58.083  1.00  0.00           H  
ATOM    391  HA  LYS A  24      15.437 -63.821 -55.655  1.00  0.00           H  
ATOM    392 1HB  LYS A  24      17.004 -65.728 -55.907  1.00  0.00           H  
ATOM    393 2HB  LYS A  24      18.357 -64.601 -55.962  1.00  0.00           H  
ATOM    394 1HG  LYS A  24      17.879 -63.868 -53.705  1.00  0.00           H  
ATOM    395 2HG  LYS A  24      16.437 -64.879 -53.647  1.00  0.00           H  
ATOM    396 1HD  LYS A  24      17.849 -66.891 -53.866  1.00  0.00           H  
ATOM    397 2HD  LYS A  24      19.300 -65.863 -53.944  1.00  0.00           H  
ATOM    398 1HE  LYS A  24      18.647 -64.867 -51.786  1.00  0.00           H  
ATOM    399 2HE  LYS A  24      17.282 -65.994 -51.721  1.00  0.00           H  
ATOM    400 1HZ  LYS A  24      19.076 -66.674 -50.398  1.00  0.00           H  
ATOM    401 2HZ  LYS A  24      18.849 -67.798 -51.625  1.00  0.00           H  
ATOM    402 3HZ  LYS A  24      20.114 -66.748 -51.701  1.00  0.00           H  
ATOM    403  N   ALA A  25      16.277 -61.773 -54.565  1.00  0.00           N  
ATOM    404  CA  ALA A  25      16.673 -60.474 -54.041  1.00  0.00           C  
ATOM    405  C   ALA A  25      16.436 -60.316 -52.554  1.00  0.00           C  
ATOM    406  O   ALA A  25      15.576 -60.959 -51.952  1.00  0.00           O  
ATOM    407  CB  ALA A  25      15.896 -59.373 -54.740  1.00  0.00           C  
ATOM    408  H   ALA A  25      15.477 -62.270 -54.171  1.00  0.00           H  
ATOM    409  HA  ALA A  25      17.738 -60.349 -54.231  1.00  0.00           H  
ATOM    410 1HB  ALA A  25      16.226 -58.405 -54.361  1.00  0.00           H  
ATOM    411 2HB  ALA A  25      16.057 -59.414 -55.795  1.00  0.00           H  
ATOM    412 3HB  ALA A  25      14.831 -59.494 -54.537  1.00  0.00           H  
ATOM    413  N   VAL A  26      17.194 -59.409 -51.965  1.00  0.00           N  
ATOM    414  CA  VAL A  26      16.998 -59.031 -50.578  1.00  0.00           C  
ATOM    415  C   VAL A  26      16.418 -57.625 -50.585  1.00  0.00           C  
ATOM    416  O   VAL A  26      16.982 -56.720 -51.205  1.00  0.00           O  
ATOM    417  CB  VAL A  26      18.310 -59.138 -49.802  1.00  0.00           C  
ATOM    418  CG1 VAL A  26      18.095 -58.710 -48.425  1.00  0.00           C  
ATOM    419  CG2 VAL A  26      18.783 -60.586 -49.834  1.00  0.00           C  
ATOM    420  H   VAL A  26      17.910 -58.940 -52.501  1.00  0.00           H  
ATOM    421  HA  VAL A  26      16.278 -59.704 -50.119  1.00  0.00           H  
ATOM    422  HB  VAL A  26      19.059 -58.487 -50.248  1.00  0.00           H  
ATOM    423 1HG1 VAL A  26      19.023 -58.788 -47.863  1.00  0.00           H  
ATOM    424 2HG1 VAL A  26      17.753 -57.676 -48.427  1.00  0.00           H  
ATOM    425 3HG1 VAL A  26      17.337 -59.356 -47.980  1.00  0.00           H  
ATOM    426 1HG2 VAL A  26      19.714 -60.680 -49.278  1.00  0.00           H  
ATOM    427 2HG2 VAL A  26      18.020 -61.223 -49.376  1.00  0.00           H  
ATOM    428 3HG2 VAL A  26      18.945 -60.900 -50.863  1.00  0.00           H  
ATOM    429  N   VAL A  27      15.247 -57.473 -49.975  1.00  0.00           N  
ATOM    430  CA  VAL A  27      14.493 -56.231 -50.079  1.00  0.00           C  
ATOM    431  C   VAL A  27      14.175 -55.606 -48.718  1.00  0.00           C  
ATOM    432  O   VAL A  27      13.767 -56.303 -47.791  1.00  0.00           O  
ATOM    433  CB  VAL A  27      13.167 -56.534 -50.817  1.00  0.00           C  
ATOM    434  CG1 VAL A  27      12.362 -55.247 -51.022  1.00  0.00           C  
ATOM    435  CG2 VAL A  27      13.464 -57.278 -52.117  1.00  0.00           C  
ATOM    436  H   VAL A  27      14.863 -58.263 -49.457  1.00  0.00           H  
ATOM    437  HA  VAL A  27      15.077 -55.518 -50.662  1.00  0.00           H  
ATOM    438  HB  VAL A  27      12.561 -57.169 -50.190  1.00  0.00           H  
ATOM    439 1HG1 VAL A  27      11.421 -55.468 -51.503  1.00  0.00           H  
ATOM    440 2HG1 VAL A  27      12.169 -54.782 -50.069  1.00  0.00           H  
ATOM    441 3HG1 VAL A  27      12.930 -54.561 -51.647  1.00  0.00           H  
ATOM    442 1HG2 VAL A  27      12.551 -57.524 -52.622  1.00  0.00           H  
ATOM    443 2HG2 VAL A  27      14.075 -56.647 -52.748  1.00  0.00           H  
ATOM    444 3HG2 VAL A  27      13.998 -58.203 -51.904  1.00  0.00           H  
ATOM    445  N   SER A  28      14.375 -54.293 -48.576  1.00  0.00           N  
ATOM    446  CA  SER A  28      14.023 -53.637 -47.311  1.00  0.00           C  
ATOM    447  C   SER A  28      12.569 -53.151 -47.358  1.00  0.00           C  
ATOM    448  O   SER A  28      12.222 -52.262 -48.138  1.00  0.00           O  
ATOM    449  CB  SER A  28      14.950 -52.465 -47.049  1.00  0.00           C  
ATOM    450  OG  SER A  28      16.271 -52.891 -46.852  1.00  0.00           O  
ATOM    451  H   SER A  28      14.740 -53.751 -49.347  1.00  0.00           H  
ATOM    452  HA  SER A  28      14.117 -54.355 -46.497  1.00  0.00           H  
ATOM    453 1HB  SER A  28      14.907 -51.773 -47.889  1.00  0.00           H  
ATOM    454 2HB  SER A  28      14.605 -51.928 -46.165  1.00  0.00           H  
ATOM    455  HG  SER A  28      16.279 -53.328 -45.997  1.00  0.00           H  
ATOM    456  N   ILE A  29      11.733 -53.711 -46.497  1.00  0.00           N  
ATOM    457  CA  ILE A  29      10.311 -53.417 -46.471  1.00  0.00           C  
ATOM    458  C   ILE A  29      10.044 -52.324 -45.450  1.00  0.00           C  
ATOM    459  O   ILE A  29      10.594 -52.315 -44.342  1.00  0.00           O  
ATOM    460  CB  ILE A  29       9.513 -54.706 -46.208  1.00  0.00           C  
ATOM    461  CG1 ILE A  29       9.907 -55.720 -47.256  1.00  0.00           C  
ATOM    462  CG2 ILE A  29       8.035 -54.463 -46.220  1.00  0.00           C  
ATOM    463  CD1 ILE A  29       9.692 -55.258 -48.669  1.00  0.00           C  
ATOM    464  H   ILE A  29      12.076 -54.423 -45.867  1.00  0.00           H  
ATOM    465  HA  ILE A  29      10.015 -53.046 -47.450  1.00  0.00           H  
ATOM    466  HB  ILE A  29       9.803 -55.118 -45.243  1.00  0.00           H  
ATOM    467 1HG1 ILE A  29      10.964 -55.945 -47.124  1.00  0.00           H  
ATOM    468 2HG1 ILE A  29       9.334 -56.635 -47.101  1.00  0.00           H  
ATOM    469 1HG2 ILE A  29       7.506 -55.396 -46.039  1.00  0.00           H  
ATOM    470 2HG2 ILE A  29       7.780 -53.757 -45.448  1.00  0.00           H  
ATOM    471 3HG2 ILE A  29       7.760 -54.065 -47.188  1.00  0.00           H  
ATOM    472 1HD1 ILE A  29      10.019 -56.039 -49.332  1.00  0.00           H  
ATOM    473 2HD1 ILE A  29       8.664 -55.038 -48.850  1.00  0.00           H  
ATOM    474 3HD1 ILE A  29      10.273 -54.362 -48.847  1.00  0.00           H  
ATOM    475  N   LYS A  30       9.339 -51.286 -45.898  1.00  0.00           N  
ATOM    476  CA  LYS A  30       9.086 -50.079 -45.102  1.00  0.00           C  
ATOM    477  C   LYS A  30      10.403 -49.348 -44.811  1.00  0.00           C  
ATOM    478  O   LYS A  30      10.470 -48.486 -43.938  1.00  0.00           O  
ATOM    479  CB  LYS A  30       8.361 -50.397 -43.780  1.00  0.00           C  
ATOM    480  CG  LYS A  30       6.962 -50.997 -43.931  1.00  0.00           C  
ATOM    481  CD  LYS A  30       5.958 -49.998 -44.491  1.00  0.00           C  
ATOM    482  CE  LYS A  30       5.570 -48.954 -43.445  1.00  0.00           C  
ATOM    483  NZ  LYS A  30       4.507 -48.031 -43.942  1.00  0.00           N1+
ATOM    484  H   LYS A  30       8.935 -51.351 -46.819  1.00  0.00           H  
ATOM    485  HA  LYS A  30       8.454 -49.407 -45.684  1.00  0.00           H  
ATOM    486 1HB  LYS A  30       8.948 -51.062 -43.158  1.00  0.00           H  
ATOM    487 2HB  LYS A  30       8.246 -49.471 -43.218  1.00  0.00           H  
ATOM    488 1HG  LYS A  30       6.995 -51.846 -44.591  1.00  0.00           H  
ATOM    489 2HG  LYS A  30       6.617 -51.338 -42.953  1.00  0.00           H  
ATOM    490 1HD  LYS A  30       6.391 -49.492 -45.355  1.00  0.00           H  
ATOM    491 2HD  LYS A  30       5.060 -50.529 -44.813  1.00  0.00           H  
ATOM    492 1HE  LYS A  30       5.207 -49.464 -42.553  1.00  0.00           H  
ATOM    493 2HE  LYS A  30       6.450 -48.367 -43.182  1.00  0.00           H  
ATOM    494 1HZ  LYS A  30       4.279 -47.360 -43.222  1.00  0.00           H  
ATOM    495 2HZ  LYS A  30       4.837 -47.545 -44.762  1.00  0.00           H  
ATOM    496 3HZ  LYS A  30       3.681 -48.568 -44.175  1.00  0.00           H  
ATOM    497  N   GLY A  31      11.455 -49.710 -45.552  1.00  0.00           N  
ATOM    498  CA  GLY A  31      12.774 -49.124 -45.410  1.00  0.00           C  
ATOM    499  C   GLY A  31      13.570 -49.725 -44.249  1.00  0.00           C  
ATOM    500  O   GLY A  31      14.672 -49.257 -43.958  1.00  0.00           O  
ATOM    501  H   GLY A  31      11.324 -50.426 -46.252  1.00  0.00           H  
ATOM    502 1HA  GLY A  31      13.327 -49.267 -46.339  1.00  0.00           H  
ATOM    503 2HA  GLY A  31      12.675 -48.050 -45.264  1.00  0.00           H  
ATOM    504  N   ALA A  32      13.022 -50.743 -43.565  1.00  0.00           N  
ATOM    505  CA  ALA A  32      13.721 -51.297 -42.406  1.00  0.00           C  
ATOM    506  C   ALA A  32      13.706 -52.821 -42.278  1.00  0.00           C  
ATOM    507  O   ALA A  32      14.640 -53.400 -41.719  1.00  0.00           O  
ATOM    508  CB  ALA A  32      13.096 -50.726 -41.145  1.00  0.00           C  
ATOM    509  H   ALA A  32      12.117 -51.117 -43.841  1.00  0.00           H  
ATOM    510  HA  ALA A  32      14.761 -50.984 -42.469  1.00  0.00           H  
ATOM    511 1HB  ALA A  32      13.641 -51.089 -40.275  1.00  0.00           H  
ATOM    512 2HB  ALA A  32      13.143 -49.638 -41.179  1.00  0.00           H  
ATOM    513 3HB  ALA A  32      12.055 -51.045 -41.082  1.00  0.00           H  
ATOM    514  N   HIS A  33      12.655 -53.483 -42.738  1.00  0.00           N  
ATOM    515  CA  HIS A  33      12.537 -54.907 -42.459  1.00  0.00           C  
ATOM    516  C   HIS A  33      12.999 -55.730 -43.639  1.00  0.00           C  
ATOM    517  O   HIS A  33      12.400 -55.704 -44.705  1.00  0.00           O  
ATOM    518  CB  HIS A  33      11.110 -55.239 -42.087  1.00  0.00           C  
ATOM    519  CG  HIS A  33      10.654 -54.536 -40.872  1.00  0.00           C  
ATOM    520  CD2 HIS A  33       9.760 -53.537 -40.712  1.00  0.00           C  
ATOM    521  ND1 HIS A  33      11.135 -54.831 -39.613  1.00  0.00           N  
ATOM    522  CE1 HIS A  33      10.558 -54.040 -38.731  1.00  0.00           C  
ATOM    523  NE2 HIS A  33       9.718 -53.245 -39.367  1.00  0.00           N  
ATOM    524  H   HIS A  33      11.914 -53.012 -43.250  1.00  0.00           H  
ATOM    525  HA  HIS A  33      13.167 -55.171 -41.611  1.00  0.00           H  
ATOM    526 1HB  HIS A  33      10.442 -54.979 -42.908  1.00  0.00           H  
ATOM    527 2HB  HIS A  33      11.035 -56.287 -41.918  1.00  0.00           H  
ATOM    528  HD1 HIS A  33      11.834 -55.512 -39.390  1.00  0.00           H  
ATOM    529  HD2 HIS A  33       9.134 -52.984 -41.417  1.00  0.00           H  
ATOM    530  HE1 HIS A  33      10.806 -54.118 -37.672  1.00  0.00           H  
ATOM    531  N   VAL A  34      14.101 -56.423 -43.483  1.00  0.00           N  
ATOM    532  CA  VAL A  34      14.656 -57.110 -44.631  1.00  0.00           C  
ATOM    533  C   VAL A  34      14.072 -58.485 -44.900  1.00  0.00           C  
ATOM    534  O   VAL A  34      14.032 -59.344 -44.015  1.00  0.00           O  
ATOM    535  CB  VAL A  34      16.170 -57.187 -44.485  1.00  0.00           C  
ATOM    536  CG1 VAL A  34      16.725 -57.959 -45.601  1.00  0.00           C  
ATOM    537  CG2 VAL A  34      16.723 -55.777 -44.492  1.00  0.00           C  
ATOM    538  H   VAL A  34      14.570 -56.444 -42.588  1.00  0.00           H  
ATOM    539  HA  VAL A  34      14.461 -56.498 -45.503  1.00  0.00           H  
ATOM    540  HB  VAL A  34      16.431 -57.688 -43.554  1.00  0.00           H  
ATOM    541 1HG1 VAL A  34      17.807 -58.007 -45.511  1.00  0.00           H  
ATOM    542 2HG1 VAL A  34      16.318 -58.970 -45.595  1.00  0.00           H  
ATOM    543 3HG1 VAL A  34      16.444 -57.455 -46.523  1.00  0.00           H  
ATOM    544 1HG2 VAL A  34      17.808 -55.809 -44.395  1.00  0.00           H  
ATOM    545 2HG2 VAL A  34      16.455 -55.301 -45.432  1.00  0.00           H  
ATOM    546 3HG2 VAL A  34      16.299 -55.210 -43.659  1.00  0.00           H  
ATOM    547  N   VAL A  35      13.640 -58.691 -46.145  1.00  0.00           N  
ATOM    548  CA  VAL A  35      13.075 -59.962 -46.547  1.00  0.00           C  
ATOM    549  C   VAL A  35      13.874 -60.557 -47.706  1.00  0.00           C  
ATOM    550  O   VAL A  35      14.394 -59.826 -48.552  1.00  0.00           O  
ATOM    551  CB  VAL A  35      11.599 -59.778 -46.978  1.00  0.00           C  
ATOM    552  CG1 VAL A  35      10.761 -59.234 -45.813  1.00  0.00           C  
ATOM    553  CG2 VAL A  35      11.519 -58.848 -48.153  1.00  0.00           C  
ATOM    554  H   VAL A  35      13.691 -57.919 -46.810  1.00  0.00           H  
ATOM    555  HA  VAL A  35      13.119 -60.640 -45.710  1.00  0.00           H  
ATOM    556  HB  VAL A  35      11.194 -60.750 -47.262  1.00  0.00           H  
ATOM    557 1HG1 VAL A  35       9.731 -59.132 -46.127  1.00  0.00           H  
ATOM    558 2HG1 VAL A  35      10.810 -59.904 -44.974  1.00  0.00           H  
ATOM    559 3HG1 VAL A  35      11.143 -58.256 -45.513  1.00  0.00           H  
ATOM    560 1HG2 VAL A  35      10.485 -58.736 -48.468  1.00  0.00           H  
ATOM    561 2HG2 VAL A  35      11.915 -57.891 -47.865  1.00  0.00           H  
ATOM    562 3HG2 VAL A  35      12.102 -59.239 -48.962  1.00  0.00           H  
ATOM    563  N   GLU A  36      13.961 -61.884 -47.754  1.00  0.00           N  
ATOM    564  CA  GLU A  36      14.644 -62.586 -48.836  1.00  0.00           C  
ATOM    565  C   GLU A  36      13.569 -63.157 -49.729  1.00  0.00           C  
ATOM    566  O   GLU A  36      12.684 -63.884 -49.257  1.00  0.00           O  
ATOM    567  CB  GLU A  36      15.561 -63.693 -48.309  1.00  0.00           C  
ATOM    568  CG  GLU A  36      16.323 -64.436 -49.395  1.00  0.00           C  
ATOM    569  CD  GLU A  36      17.206 -65.590 -48.881  1.00  0.00           C  
ATOM    570  OE1 GLU A  36      16.674 -66.537 -48.368  1.00  0.00           O  
ATOM    571  OE2 GLU A  36      18.414 -65.524 -49.036  1.00  0.00           O1-
ATOM    572  H   GLU A  36      13.518 -62.437 -47.030  1.00  0.00           H  
ATOM    573  HA  GLU A  36      15.236 -61.880 -49.417  1.00  0.00           H  
ATOM    574 1HB  GLU A  36      16.290 -63.262 -47.623  1.00  0.00           H  
ATOM    575 2HB  GLU A  36      14.973 -64.420 -47.752  1.00  0.00           H  
ATOM    576 1HG  GLU A  36      15.600 -64.841 -50.105  1.00  0.00           H  
ATOM    577 2HG  GLU A  36      16.945 -63.717 -49.933  1.00  0.00           H  
ATOM    578  N   VAL A  37      13.598 -62.774 -50.995  1.00  0.00           N  
ATOM    579  CA  VAL A  37      12.516 -63.157 -51.863  1.00  0.00           C  
ATOM    580  C   VAL A  37      12.970 -63.798 -53.171  1.00  0.00           C  
ATOM    581  O   VAL A  37      13.938 -63.357 -53.800  1.00  0.00           O  
ATOM    582  CB  VAL A  37      11.685 -61.924 -52.173  1.00  0.00           C  
ATOM    583  CG1 VAL A  37      10.534 -62.341 -52.937  1.00  0.00           C  
ATOM    584  CG2 VAL A  37      11.334 -61.201 -50.899  1.00  0.00           C  
ATOM    585  H   VAL A  37      14.350 -62.176 -51.336  1.00  0.00           H  
ATOM    586  HA  VAL A  37      11.890 -63.877 -51.338  1.00  0.00           H  
ATOM    587  HB  VAL A  37      12.256 -61.251 -52.815  1.00  0.00           H  
ATOM    588 1HG1 VAL A  37       9.979 -61.510 -53.169  1.00  0.00           H  
ATOM    589 2HG1 VAL A  37      10.825 -62.832 -53.837  1.00  0.00           H  
ATOM    590 3HG1 VAL A  37       9.940 -63.008 -52.356  1.00  0.00           H  
ATOM    591 1HG2 VAL A  37      10.740 -60.325 -51.120  1.00  0.00           H  
ATOM    592 2HG2 VAL A  37      10.788 -61.858 -50.248  1.00  0.00           H  
ATOM    593 3HG2 VAL A  37      12.246 -60.894 -50.415  1.00  0.00           H  
ATOM    594  N   GLU A  38      12.279 -64.863 -53.569  1.00  0.00           N  
ATOM    595  CA  GLU A  38      12.567 -65.522 -54.835  1.00  0.00           C  
ATOM    596  C   GLU A  38      11.395 -65.459 -55.813  1.00  0.00           C  
ATOM    597  O   GLU A  38      10.224 -65.481 -55.420  1.00  0.00           O  
ATOM    598  CB  GLU A  38      12.988 -66.968 -54.592  1.00  0.00           C  
ATOM    599  CG  GLU A  38      14.351 -67.102 -53.900  1.00  0.00           C  
ATOM    600  CD  GLU A  38      14.761 -68.529 -53.588  1.00  0.00           C  
ATOM    601  OE1 GLU A  38      13.952 -69.428 -53.753  1.00  0.00           O  
ATOM    602  OE2 GLU A  38      15.873 -68.722 -53.149  1.00  0.00           O1-
ATOM    603  H   GLU A  38      11.497 -65.182 -52.993  1.00  0.00           H  
ATOM    604  HA  GLU A  38      13.403 -65.009 -55.303  1.00  0.00           H  
ATOM    605 1HB  GLU A  38      12.237 -67.467 -53.980  1.00  0.00           H  
ATOM    606 2HB  GLU A  38      13.042 -67.493 -55.547  1.00  0.00           H  
ATOM    607 1HG  GLU A  38      15.096 -66.671 -54.561  1.00  0.00           H  
ATOM    608 2HG  GLU A  38      14.346 -66.520 -52.979  1.00  0.00           H  
ATOM    609  N   LYS A  39      11.720 -65.377 -57.099  1.00  0.00           N  
ATOM    610  CA  LYS A  39      10.716 -65.406 -58.157  1.00  0.00           C  
ATOM    611  C   LYS A  39      10.663 -66.793 -58.794  1.00  0.00           C  
ATOM    612  O   LYS A  39      11.688 -67.315 -59.238  1.00  0.00           O  
ATOM    613  CB  LYS A  39      11.025 -64.356 -59.219  1.00  0.00           C  
ATOM    614  CG  LYS A  39      10.004 -64.253 -60.343  1.00  0.00           C  
ATOM    615  CD  LYS A  39      10.412 -63.172 -61.354  1.00  0.00           C  
ATOM    616  CE  LYS A  39       9.427 -63.095 -62.525  1.00  0.00           C  
ATOM    617  NZ  LYS A  39       9.846 -62.109 -63.545  1.00  0.00           N1+
ATOM    618  H   LYS A  39      12.709 -65.323 -57.351  1.00  0.00           H  
ATOM    619  HA  LYS A  39       9.737 -65.197 -57.726  1.00  0.00           H  
ATOM    620 1HB  LYS A  39      11.114 -63.383 -58.759  1.00  0.00           H  
ATOM    621 2HB  LYS A  39      11.990 -64.583 -59.672  1.00  0.00           H  
ATOM    622 1HG  LYS A  39       9.929 -65.212 -60.857  1.00  0.00           H  
ATOM    623 2HG  LYS A  39       9.022 -64.010 -59.924  1.00  0.00           H  
ATOM    624 1HD  LYS A  39      10.456 -62.200 -60.855  1.00  0.00           H  
ATOM    625 2HD  LYS A  39      11.408 -63.399 -61.744  1.00  0.00           H  
ATOM    626 1HE  LYS A  39       9.352 -64.076 -62.995  1.00  0.00           H  
ATOM    627 2HE  LYS A  39       8.446 -62.809 -62.146  1.00  0.00           H  
ATOM    628 1HZ  LYS A  39       9.165 -62.089 -64.304  1.00  0.00           H  
ATOM    629 2HZ  LYS A  39       9.905 -61.197 -63.124  1.00  0.00           H  
ATOM    630 3HZ  LYS A  39      10.749 -62.372 -63.910  1.00  0.00           H  
ATOM    631  N   PHE A  40       9.479 -67.390 -58.837  1.00  0.00           N  
ATOM    632  CA  PHE A  40       9.316 -68.718 -59.419  1.00  0.00           C  
ATOM    633  C   PHE A  40       8.010 -68.819 -60.187  1.00  0.00           C  
ATOM    634  O   PHE A  40       6.939 -68.558 -59.647  1.00  0.00           O  
ATOM    635  CB  PHE A  40       9.412 -69.773 -58.319  1.00  0.00           C  
ATOM    636  CG  PHE A  40       9.213 -71.173 -58.771  1.00  0.00           C  
ATOM    637  CD1 PHE A  40      10.146 -71.804 -59.574  1.00  0.00           C  
ATOM    638  CD2 PHE A  40       8.092 -71.878 -58.365  1.00  0.00           C  
ATOM    639  CE1 PHE A  40       9.960 -73.111 -59.970  1.00  0.00           C  
ATOM    640  CE2 PHE A  40       7.904 -73.183 -58.754  1.00  0.00           C  
ATOM    641  CZ  PHE A  40       8.840 -73.802 -59.559  1.00  0.00           C  
ATOM    642  H   PHE A  40       8.671 -66.912 -58.438  1.00  0.00           H  
ATOM    643  HA  PHE A  40      10.133 -68.888 -60.121  1.00  0.00           H  
ATOM    644 1HB  PHE A  40      10.396 -69.709 -57.858  1.00  0.00           H  
ATOM    645 2HB  PHE A  40       8.705 -69.569 -57.557  1.00  0.00           H  
ATOM    646  HD1 PHE A  40      11.032 -71.255 -59.892  1.00  0.00           H  
ATOM    647  HD2 PHE A  40       7.357 -71.388 -57.727  1.00  0.00           H  
ATOM    648  HE1 PHE A  40      10.698 -73.600 -60.604  1.00  0.00           H  
ATOM    649  HE2 PHE A  40       7.019 -73.728 -58.428  1.00  0.00           H  
ATOM    650  HZ  PHE A  40       8.694 -74.835 -59.869  1.00  0.00           H  
ATOM    651  N   ASN A  41       8.103 -69.142 -61.476  1.00  0.00           N  
ATOM    652  CA  ASN A  41       6.929 -69.207 -62.350  1.00  0.00           C  
ATOM    653  C   ASN A  41       6.100 -67.920 -62.279  1.00  0.00           C  
ATOM    654  O   ASN A  41       4.871 -67.956 -62.217  1.00  0.00           O  
ATOM    655  CB  ASN A  41       6.073 -70.422 -62.048  1.00  0.00           C  
ATOM    656  CG  ASN A  41       6.759 -71.724 -62.398  1.00  0.00           C  
ATOM    657  ND2 ASN A  41       6.396 -72.783 -61.724  1.00  0.00           N  
ATOM    658  OD1 ASN A  41       7.594 -71.772 -63.310  1.00  0.00           O  
ATOM    659  H   ASN A  41       9.014 -69.356 -61.861  1.00  0.00           H  
ATOM    660  HA  ASN A  41       7.275 -69.294 -63.380  1.00  0.00           H  
ATOM    661 1HB  ASN A  41       5.809 -70.441 -60.990  1.00  0.00           H  
ATOM    662 2HB  ASN A  41       5.143 -70.352 -62.611  1.00  0.00           H  
ATOM    663 1HD2 ASN A  41       6.798 -73.674 -61.941  1.00  0.00           H  
ATOM    664 2HD2 ASN A  41       5.709 -72.704 -61.004  1.00  0.00           H  
ATOM    665  N   ASP A  42       6.809 -66.786 -62.249  1.00  0.00           N  
ATOM    666  CA  ASP A  42       6.247 -65.432 -62.177  1.00  0.00           C  
ATOM    667  C   ASP A  42       5.504 -65.103 -60.875  1.00  0.00           C  
ATOM    668  O   ASP A  42       4.887 -64.040 -60.768  1.00  0.00           O  
ATOM    669  CB  ASP A  42       5.369 -65.133 -63.397  1.00  0.00           C  
ATOM    670  CG  ASP A  42       6.202 -65.039 -64.683  1.00  0.00           C  
ATOM    671  OD1 ASP A  42       7.253 -64.422 -64.641  1.00  0.00           O  
ATOM    672  OD2 ASP A  42       5.801 -65.589 -65.676  1.00  0.00           O1-
ATOM    673  H   ASP A  42       7.812 -66.877 -62.289  1.00  0.00           H  
ATOM    674  HA  ASP A  42       7.083 -64.745 -62.231  1.00  0.00           H  
ATOM    675 1HB  ASP A  42       4.605 -65.898 -63.519  1.00  0.00           H  
ATOM    676 2HB  ASP A  42       4.852 -64.185 -63.246  1.00  0.00           H  
ATOM    677  N   THR A  43       5.622 -65.965 -59.873  1.00  0.00           N  
ATOM    678  CA  THR A  43       5.037 -65.744 -58.565  1.00  0.00           C  
ATOM    679  C   THR A  43       6.133 -65.396 -57.565  1.00  0.00           C  
ATOM    680  O   THR A  43       7.225 -65.971 -57.578  1.00  0.00           O  
ATOM    681  CB  THR A  43       4.217 -66.966 -58.105  1.00  0.00           C  
ATOM    682  CG2 THR A  43       3.676 -66.766 -56.682  1.00  0.00           C  
ATOM    683  OG1 THR A  43       3.127 -67.187 -59.016  1.00  0.00           O  
ATOM    684  H   THR A  43       6.117 -66.842 -60.013  1.00  0.00           H  
ATOM    685  HA  THR A  43       4.358 -64.895 -58.625  1.00  0.00           H  
ATOM    686  HB  THR A  43       4.850 -67.837 -58.131  1.00  0.00           H  
ATOM    687  HG1 THR A  43       3.477 -67.451 -59.882  1.00  0.00           H  
ATOM    688 1HG2 THR A  43       3.109 -67.647 -56.386  1.00  0.00           H  
ATOM    689 2HG2 THR A  43       4.501 -66.623 -55.983  1.00  0.00           H  
ATOM    690 3HG2 THR A  43       3.028 -65.894 -56.658  1.00  0.00           H  
ATOM    691  N   ILE A  44       5.877 -64.388 -56.748  1.00  0.00           N  
ATOM    692  CA  ILE A  44       6.851 -63.965 -55.756  1.00  0.00           C  
ATOM    693  C   ILE A  44       6.686 -64.692 -54.422  1.00  0.00           C  
ATOM    694  O   ILE A  44       5.601 -64.686 -53.837  1.00  0.00           O  
ATOM    695  CB  ILE A  44       6.769 -62.449 -55.571  1.00  0.00           C  
ATOM    696  CG1 ILE A  44       7.135 -61.757 -56.902  1.00  0.00           C  
ATOM    697  CG2 ILE A  44       7.644 -62.019 -54.518  1.00  0.00           C  
ATOM    698  CD1 ILE A  44       6.931 -60.257 -56.911  1.00  0.00           C  
ATOM    699  H   ILE A  44       4.978 -63.929 -56.796  1.00  0.00           H  
ATOM    700  HA  ILE A  44       7.847 -64.197 -56.132  1.00  0.00           H  
ATOM    701  HB  ILE A  44       5.745 -62.169 -55.323  1.00  0.00           H  
ATOM    702 1HG1 ILE A  44       8.174 -61.975 -57.125  1.00  0.00           H  
ATOM    703 2HG1 ILE A  44       6.521 -62.183 -57.696  1.00  0.00           H  
ATOM    704 1HG2 ILE A  44       7.570 -60.947 -54.410  1.00  0.00           H  
ATOM    705 2HG2 ILE A  44       7.379 -62.504 -53.579  1.00  0.00           H  
ATOM    706 3HG2 ILE A  44       8.634 -62.303 -54.815  1.00  0.00           H  
ATOM    707 1HD1 ILE A  44       7.211 -59.862 -57.885  1.00  0.00           H  
ATOM    708 2HD1 ILE A  44       5.908 -60.031 -56.721  1.00  0.00           H  
ATOM    709 3HD1 ILE A  44       7.549 -59.795 -56.143  1.00  0.00           H  
ATOM    710  N   PHE A  45       7.771 -65.325 -53.959  1.00  0.00           N  
ATOM    711  CA  PHE A  45       7.760 -66.098 -52.724  1.00  0.00           C  
ATOM    712  C   PHE A  45       8.687 -65.544 -51.647  1.00  0.00           C  
ATOM    713  O   PHE A  45       9.887 -65.352 -51.863  1.00  0.00           O  
ATOM    714  CB  PHE A  45       8.187 -67.536 -53.012  1.00  0.00           C  
ATOM    715  CG  PHE A  45       7.258 -68.280 -53.909  1.00  0.00           C  
ATOM    716  CD1 PHE A  45       7.381 -68.179 -55.277  1.00  0.00           C  
ATOM    717  CD2 PHE A  45       6.260 -69.082 -53.389  1.00  0.00           C  
ATOM    718  CE1 PHE A  45       6.531 -68.869 -56.101  1.00  0.00           C  
ATOM    719  CE2 PHE A  45       5.405 -69.773 -54.224  1.00  0.00           C  
ATOM    720  CZ  PHE A  45       5.547 -69.665 -55.586  1.00  0.00           C  
ATOM    721  H   PHE A  45       8.633 -65.293 -54.501  1.00  0.00           H  
ATOM    722  HA  PHE A  45       6.743 -66.100 -52.332  1.00  0.00           H  
ATOM    723 1HB  PHE A  45       9.176 -67.527 -53.479  1.00  0.00           H  
ATOM    724 2HB  PHE A  45       8.272 -68.081 -52.073  1.00  0.00           H  
ATOM    725  HD1 PHE A  45       8.167 -67.543 -55.704  1.00  0.00           H  
ATOM    726  HD2 PHE A  45       6.154 -69.164 -52.307  1.00  0.00           H  
ATOM    727  HE1 PHE A  45       6.641 -68.778 -57.177  1.00  0.00           H  
ATOM    728  HE2 PHE A  45       4.621 -70.403 -53.804  1.00  0.00           H  
ATOM    729  HZ  PHE A  45       4.877 -70.206 -56.252  1.00  0.00           H  
ATOM    730  N   ILE A  46       8.141 -65.357 -50.453  1.00  0.00           N  
ATOM    731  CA  ILE A  46       8.921 -64.840 -49.333  1.00  0.00           C  
ATOM    732  C   ILE A  46       9.515 -66.058 -48.622  1.00  0.00           C  
ATOM    733  O   ILE A  46       8.770 -66.950 -48.199  1.00  0.00           O  
ATOM    734  CB  ILE A  46       8.026 -64.062 -48.377  1.00  0.00           C  
ATOM    735  CG1 ILE A  46       7.223 -62.985 -49.132  1.00  0.00           C  
ATOM    736  CG2 ILE A  46       8.889 -63.422 -47.298  1.00  0.00           C  
ATOM    737  CD1 ILE A  46       8.034 -61.986 -49.860  1.00  0.00           C  
ATOM    738  H   ILE A  46       7.157 -65.550 -50.326  1.00  0.00           H  
ATOM    739  HA  ILE A  46       9.730 -64.206 -49.696  1.00  0.00           H  
ATOM    740  HB  ILE A  46       7.319 -64.736 -47.931  1.00  0.00           H  
ATOM    741 1HG1 ILE A  46       6.576 -63.481 -49.856  1.00  0.00           H  
ATOM    742 2HG1 ILE A  46       6.595 -62.463 -48.415  1.00  0.00           H  
ATOM    743 1HG2 ILE A  46       8.261 -62.874 -46.605  1.00  0.00           H  
ATOM    744 2HG2 ILE A  46       9.426 -64.205 -46.764  1.00  0.00           H  
ATOM    745 3HG2 ILE A  46       9.604 -62.740 -47.757  1.00  0.00           H  
ATOM    746 1HD1 ILE A  46       7.371 -61.284 -50.358  1.00  0.00           H  
ATOM    747 2HD1 ILE A  46       8.678 -61.452 -49.162  1.00  0.00           H  
ATOM    748 3HD1 ILE A  46       8.627 -62.498 -50.591  1.00  0.00           H  
ATOM    749  N   LYS A  47      10.844 -66.118 -48.533  1.00  0.00           N  
ATOM    750  CA  LYS A  47      11.510 -67.336 -48.075  1.00  0.00           C  
ATOM    751  C   LYS A  47      11.408 -67.751 -46.597  1.00  0.00           C  
ATOM    752  O   LYS A  47      11.255 -68.947 -46.334  1.00  0.00           O  
ATOM    753  CB  LYS A  47      12.977 -67.243 -48.468  1.00  0.00           C  
ATOM    754  CG  LYS A  47      13.202 -67.225 -49.976  1.00  0.00           C  
ATOM    755  CD  LYS A  47      12.798 -68.536 -50.638  1.00  0.00           C  
ATOM    756  CE  LYS A  47      13.848 -69.630 -50.397  1.00  0.00           C  
ATOM    757  NZ  LYS A  47      13.607 -70.838 -51.254  1.00  0.00           N1+
ATOM    758  H   LYS A  47      11.415 -65.327 -48.843  1.00  0.00           H  
ATOM    759  HA  LYS A  47      11.077 -68.156 -48.648  1.00  0.00           H  
ATOM    760 1HB  LYS A  47      13.405 -66.323 -48.058  1.00  0.00           H  
ATOM    761 2HB  LYS A  47      13.532 -68.077 -48.041  1.00  0.00           H  
ATOM    762 1HG  LYS A  47      12.624 -66.408 -50.419  1.00  0.00           H  
ATOM    763 2HG  LYS A  47      14.259 -67.040 -50.177  1.00  0.00           H  
ATOM    764 1HD  LYS A  47      11.845 -68.865 -50.225  1.00  0.00           H  
ATOM    765 2HD  LYS A  47      12.666 -68.386 -51.702  1.00  0.00           H  
ATOM    766 1HE  LYS A  47      14.836 -69.229 -50.619  1.00  0.00           H  
ATOM    767 2HE  LYS A  47      13.816 -69.928 -49.350  1.00  0.00           H  
ATOM    768 1HZ  LYS A  47      14.317 -71.527 -51.077  1.00  0.00           H  
ATOM    769 2HZ  LYS A  47      12.702 -71.227 -51.063  1.00  0.00           H  
ATOM    770 3HZ  LYS A  47      13.658 -70.540 -52.249  1.00  0.00           H  
ATOM    771  N   SER A  48      11.462 -66.830 -45.631  1.00  0.00           N  
ATOM    772  CA  SER A  48      11.385 -67.295 -44.238  1.00  0.00           C  
ATOM    773  C   SER A  48      10.153 -66.802 -43.487  1.00  0.00           C  
ATOM    774  O   SER A  48       9.656 -65.708 -43.736  1.00  0.00           O  
ATOM    775  CB  SER A  48      12.631 -66.885 -43.482  1.00  0.00           C  
ATOM    776  OG  SER A  48      13.768 -67.499 -44.016  1.00  0.00           O  
ATOM    777  H   SER A  48      11.624 -65.843 -45.843  1.00  0.00           H  
ATOM    778  HA  SER A  48      11.348 -68.383 -44.240  1.00  0.00           H  
ATOM    779 1HB  SER A  48      12.743 -65.816 -43.516  1.00  0.00           H  
ATOM    780 2HB  SER A  48      12.524 -67.163 -42.436  1.00  0.00           H  
ATOM    781  HG  SER A  48      13.566 -68.440 -44.063  1.00  0.00           H  
ATOM    782  N   LYS A  49       9.725 -67.565 -42.475  1.00  0.00           N  
ATOM    783  CA  LYS A  49       8.577 -67.162 -41.652  1.00  0.00           C  
ATOM    784  C   LYS A  49       8.723 -65.756 -41.104  1.00  0.00           C  
ATOM    785  O   LYS A  49       7.780 -64.975 -41.141  1.00  0.00           O  
ATOM    786  CB  LYS A  49       8.367 -68.110 -40.480  1.00  0.00           C  
ATOM    787  CG  LYS A  49       7.171 -67.718 -39.594  1.00  0.00           C  
ATOM    788  CD  LYS A  49       6.947 -68.712 -38.459  1.00  0.00           C  
ATOM    789  CE  LYS A  49       5.684 -68.375 -37.634  1.00  0.00           C  
ATOM    790  NZ  LYS A  49       5.832 -67.121 -36.800  1.00  0.00           N1+
ATOM    791  H   LYS A  49      10.175 -68.452 -42.298  1.00  0.00           H  
ATOM    792  HA  LYS A  49       7.683 -67.185 -42.279  1.00  0.00           H  
ATOM    793 1HB  LYS A  49       8.199 -69.121 -40.849  1.00  0.00           H  
ATOM    794 2HB  LYS A  49       9.257 -68.124 -39.852  1.00  0.00           H  
ATOM    795 1HG  LYS A  49       7.350 -66.726 -39.160  1.00  0.00           H  
ATOM    796 2HG  LYS A  49       6.269 -67.660 -40.203  1.00  0.00           H  
ATOM    797 1HD  LYS A  49       6.845 -69.717 -38.870  1.00  0.00           H  
ATOM    798 2HD  LYS A  49       7.810 -68.695 -37.795  1.00  0.00           H  
ATOM    799 1HE  LYS A  49       4.843 -68.245 -38.313  1.00  0.00           H  
ATOM    800 2HE  LYS A  49       5.476 -69.211 -36.969  1.00  0.00           H  
ATOM    801 1HZ  LYS A  49       4.984 -66.962 -36.287  1.00  0.00           H  
ATOM    802 2HZ  LYS A  49       6.594 -67.225 -36.158  1.00  0.00           H  
ATOM    803 3HZ  LYS A  49       6.008 -66.279 -37.378  1.00  0.00           H  
ATOM    804  N   GLU A  50       9.911 -65.418 -40.617  1.00  0.00           N  
ATOM    805  CA  GLU A  50      10.130 -64.103 -40.030  1.00  0.00           C  
ATOM    806  C   GLU A  50       9.862 -62.999 -41.044  1.00  0.00           C  
ATOM    807  O   GLU A  50       9.399 -61.917 -40.696  1.00  0.00           O  
ATOM    808  CB  GLU A  50      11.569 -63.991 -39.517  1.00  0.00           C  
ATOM    809  CG  GLU A  50      11.870 -64.853 -38.298  1.00  0.00           C  
ATOM    810  CD  GLU A  50      13.315 -64.775 -37.853  1.00  0.00           C  
ATOM    811  OE1 GLU A  50      14.103 -64.184 -38.553  1.00  0.00           O  
ATOM    812  OE2 GLU A  50      13.624 -65.307 -36.813  1.00  0.00           O1-
ATOM    813  H   GLU A  50      10.662 -66.091 -40.631  1.00  0.00           H  
ATOM    814  HA  GLU A  50       9.440 -63.980 -39.193  1.00  0.00           H  
ATOM    815 1HB  GLU A  50      12.257 -64.279 -40.313  1.00  0.00           H  
ATOM    816 2HB  GLU A  50      11.783 -62.950 -39.261  1.00  0.00           H  
ATOM    817 1HG  GLU A  50      11.230 -64.533 -37.475  1.00  0.00           H  
ATOM    818 2HG  GLU A  50      11.621 -65.888 -38.533  1.00  0.00           H  
ATOM    819  N   GLN A  51      10.176 -63.273 -42.301  1.00  0.00           N  
ATOM    820  CA  GLN A  51      10.052 -62.312 -43.367  1.00  0.00           C  
ATOM    821  C   GLN A  51       8.583 -62.170 -43.736  1.00  0.00           C  
ATOM    822  O   GLN A  51       8.079 -61.079 -44.020  1.00  0.00           O  
ATOM    823  CB  GLN A  51      10.925 -62.809 -44.489  1.00  0.00           C  
ATOM    824  CG  GLN A  51      12.345 -62.824 -44.039  1.00  0.00           C  
ATOM    825  CD  GLN A  51      13.236 -63.463 -44.999  1.00  0.00           C  
ATOM    826  NE2 GLN A  51      14.534 -63.202 -44.859  1.00  0.00           N  
ATOM    827  OE1 GLN A  51      12.781 -64.223 -45.874  1.00  0.00           O  
ATOM    828  H   GLN A  51      10.476 -64.208 -42.546  1.00  0.00           H  
ATOM    829  HA  GLN A  51      10.420 -61.354 -43.023  1.00  0.00           H  
ATOM    830 1HB  GLN A  51      10.646 -63.805 -44.773  1.00  0.00           H  
ATOM    831 2HB  GLN A  51      10.823 -62.185 -45.357  1.00  0.00           H  
ATOM    832 1HG  GLN A  51      12.680 -61.805 -43.849  1.00  0.00           H  
ATOM    833 2HG  GLN A  51      12.394 -63.393 -43.111  1.00  0.00           H  
ATOM    834 1HE2 GLN A  51      15.208 -63.627 -45.472  1.00  0.00           H  
ATOM    835 2HE2 GLN A  51      14.850 -62.590 -44.125  1.00  0.00           H  
ATOM    836  N   GLN A  52       7.871 -63.293 -43.685  1.00  0.00           N  
ATOM    837  CA  GLN A  52       6.447 -63.279 -43.969  1.00  0.00           C  
ATOM    838  C   GLN A  52       5.767 -62.467 -42.862  1.00  0.00           C  
ATOM    839  O   GLN A  52       4.886 -61.638 -43.124  1.00  0.00           O  
ATOM    840  CB  GLN A  52       5.919 -64.719 -44.026  1.00  0.00           C  
ATOM    841  CG  GLN A  52       6.451 -65.511 -45.227  1.00  0.00           C  
ATOM    842  CD  GLN A  52       6.054 -66.972 -45.218  1.00  0.00           C  
ATOM    843  NE2 GLN A  52       6.568 -67.746 -46.179  1.00  0.00           N  
ATOM    844  OE1 GLN A  52       5.300 -67.415 -44.341  1.00  0.00           O  
ATOM    845  H   GLN A  52       8.343 -64.172 -43.467  1.00  0.00           H  
ATOM    846  HA  GLN A  52       6.273 -62.785 -44.924  1.00  0.00           H  
ATOM    847 1HB  GLN A  52       6.197 -65.245 -43.116  1.00  0.00           H  
ATOM    848 2HB  GLN A  52       4.832 -64.707 -44.075  1.00  0.00           H  
ATOM    849 1HG  GLN A  52       6.038 -65.064 -46.119  1.00  0.00           H  
ATOM    850 2HG  GLN A  52       7.542 -65.450 -45.241  1.00  0.00           H  
ATOM    851 1HE2 GLN A  52       6.343 -68.719 -46.209  1.00  0.00           H  
ATOM    852 2HE2 GLN A  52       7.215 -67.361 -46.881  1.00  0.00           H  
ATOM    853  N   ASP A  53       6.241 -62.662 -41.620  1.00  0.00           N  
ATOM    854  CA  ASP A  53       5.743 -61.936 -40.463  1.00  0.00           C  
ATOM    855  C   ASP A  53       6.071 -60.442 -40.574  1.00  0.00           C  
ATOM    856  O   ASP A  53       5.240 -59.610 -40.203  1.00  0.00           O  
ATOM    857  CB  ASP A  53       6.300 -62.519 -39.151  1.00  0.00           C  
ATOM    858  CG  ASP A  53       5.690 -63.920 -38.730  1.00  0.00           C  
ATOM    859  OD1 ASP A  53       4.689 -64.312 -39.280  1.00  0.00           O  
ATOM    860  OD2 ASP A  53       6.250 -64.566 -37.845  1.00  0.00           O1-
ATOM    861  H   ASP A  53       6.957 -63.370 -41.477  1.00  0.00           H  
ATOM    862  HA  ASP A  53       4.660 -62.043 -40.435  1.00  0.00           H  
ATOM    863 1HB  ASP A  53       7.374 -62.633 -39.249  1.00  0.00           H  
ATOM    864 2HB  ASP A  53       6.128 -61.809 -38.344  1.00  0.00           H  
ATOM    865  N   PHE A  54       7.251 -60.085 -41.124  1.00  0.00           N  
ATOM    866  CA  PHE A  54       7.604 -58.668 -41.284  1.00  0.00           C  
ATOM    867  C   PHE A  54       6.596 -57.987 -42.197  1.00  0.00           C  
ATOM    868  O   PHE A  54       6.103 -56.883 -41.912  1.00  0.00           O  
ATOM    869  CB  PHE A  54       8.973 -58.507 -41.959  1.00  0.00           C  
ATOM    870  CG  PHE A  54      10.171 -58.849 -41.128  1.00  0.00           C  
ATOM    871  CD1 PHE A  54      10.101 -58.907 -39.751  1.00  0.00           C  
ATOM    872  CD2 PHE A  54      11.390 -59.116 -41.748  1.00  0.00           C  
ATOM    873  CE1 PHE A  54      11.218 -59.238 -39.008  1.00  0.00           C  
ATOM    874  CE2 PHE A  54      12.497 -59.442 -41.017  1.00  0.00           C  
ATOM    875  CZ  PHE A  54      12.416 -59.508 -39.641  1.00  0.00           C  
ATOM    876  H   PHE A  54       7.928 -60.801 -41.378  1.00  0.00           H  
ATOM    877  HA  PHE A  54       7.599 -58.184 -40.309  1.00  0.00           H  
ATOM    878 1HB  PHE A  54       9.007 -59.121 -42.849  1.00  0.00           H  
ATOM    879 2HB  PHE A  54       9.072 -57.481 -42.292  1.00  0.00           H  
ATOM    880  HD1 PHE A  54       9.153 -58.700 -39.255  1.00  0.00           H  
ATOM    881  HD2 PHE A  54      11.461 -59.066 -42.833  1.00  0.00           H  
ATOM    882  HE1 PHE A  54      11.151 -59.289 -37.922  1.00  0.00           H  
ATOM    883  HE2 PHE A  54      13.440 -59.654 -41.526  1.00  0.00           H  
ATOM    884  HZ  PHE A  54      13.296 -59.774 -39.056  1.00  0.00           H  
ATOM    885  N   ILE A  55       6.237 -58.677 -43.273  1.00  0.00           N  
ATOM    886  CA  ILE A  55       5.271 -58.140 -44.210  1.00  0.00           C  
ATOM    887  C   ILE A  55       3.911 -58.011 -43.565  1.00  0.00           C  
ATOM    888  O   ILE A  55       3.278 -56.964 -43.657  1.00  0.00           O  
ATOM    889  CB  ILE A  55       5.248 -58.977 -45.489  1.00  0.00           C  
ATOM    890  CG1 ILE A  55       6.619 -58.733 -46.207  1.00  0.00           C  
ATOM    891  CG2 ILE A  55       4.013 -58.653 -46.333  1.00  0.00           C  
ATOM    892  CD1 ILE A  55       6.928 -59.658 -47.331  1.00  0.00           C  
ATOM    893  H   ILE A  55       6.678 -59.583 -43.458  1.00  0.00           H  
ATOM    894  HA  ILE A  55       5.598 -57.143 -44.496  1.00  0.00           H  
ATOM    895  HB  ILE A  55       5.225 -60.036 -45.221  1.00  0.00           H  
ATOM    896 1HG1 ILE A  55       6.637 -57.719 -46.582  1.00  0.00           H  
ATOM    897 2HG1 ILE A  55       7.411 -58.836 -45.463  1.00  0.00           H  
ATOM    898 1HG2 ILE A  55       4.018 -59.264 -47.234  1.00  0.00           H  
ATOM    899 2HG2 ILE A  55       3.114 -58.873 -45.755  1.00  0.00           H  
ATOM    900 3HG2 ILE A  55       4.006 -57.619 -46.602  1.00  0.00           H  
ATOM    901 1HD1 ILE A  55       7.901 -59.411 -47.749  1.00  0.00           H  
ATOM    902 2HD1 ILE A  55       6.947 -60.674 -46.944  1.00  0.00           H  
ATOM    903 3HD1 ILE A  55       6.169 -59.570 -48.104  1.00  0.00           H  
ATOM    904  N   ASN A  56       3.464 -59.035 -42.854  1.00  0.00           N  
ATOM    905  CA  ASN A  56       2.171 -58.925 -42.199  1.00  0.00           C  
ATOM    906  C   ASN A  56       2.174 -57.848 -41.100  1.00  0.00           C  
ATOM    907  O   ASN A  56       1.193 -57.126 -40.928  1.00  0.00           O  
ATOM    908  CB  ASN A  56       1.746 -60.276 -41.677  1.00  0.00           C  
ATOM    909  CG  ASN A  56       1.320 -61.185 -42.806  1.00  0.00           C  
ATOM    910  ND2 ASN A  56       1.364 -62.468 -42.573  1.00  0.00           N  
ATOM    911  OD1 ASN A  56       0.945 -60.722 -43.893  1.00  0.00           O  
ATOM    912  H   ASN A  56       4.009 -59.897 -42.793  1.00  0.00           H  
ATOM    913  HA  ASN A  56       1.441 -58.610 -42.945  1.00  0.00           H  
ATOM    914 1HB  ASN A  56       2.583 -60.737 -41.145  1.00  0.00           H  
ATOM    915 2HB  ASN A  56       0.925 -60.162 -40.972  1.00  0.00           H  
ATOM    916 1HD2 ASN A  56       1.093 -63.115 -43.285  1.00  0.00           H  
ATOM    917 2HD2 ASN A  56       1.675 -62.803 -41.682  1.00  0.00           H  
ATOM    918  N   SER A  57       3.310 -57.658 -40.421  1.00  0.00           N  
ATOM    919  CA  SER A  57       3.419 -56.677 -39.342  1.00  0.00           C  
ATOM    920  C   SER A  57       3.472 -55.259 -39.897  1.00  0.00           C  
ATOM    921  O   SER A  57       3.161 -54.290 -39.199  1.00  0.00           O  
ATOM    922  CB  SER A  57       4.674 -56.937 -38.535  1.00  0.00           C  
ATOM    923  OG  SER A  57       4.627 -58.196 -37.927  1.00  0.00           O  
ATOM    924  H   SER A  57       4.105 -58.262 -40.601  1.00  0.00           H  
ATOM    925  HA  SER A  57       2.548 -56.771 -38.695  1.00  0.00           H  
ATOM    926 1HB  SER A  57       5.542 -56.880 -39.191  1.00  0.00           H  
ATOM    927 2HB  SER A  57       4.784 -56.166 -37.776  1.00  0.00           H  
ATOM    928  HG  SER A  57       4.681 -58.838 -38.671  1.00  0.00           H  
ATOM    929  N   SER A  58       3.776 -55.152 -41.188  1.00  0.00           N  
ATOM    930  CA  SER A  58       3.830 -53.896 -41.906  1.00  0.00           C  
ATOM    931  C   SER A  58       2.443 -53.529 -42.440  1.00  0.00           C  
ATOM    932  O   SER A  58       2.270 -52.481 -43.067  1.00  0.00           O  
ATOM    933  CB  SER A  58       4.825 -53.990 -43.044  1.00  0.00           C  
ATOM    934  OG  SER A  58       6.125 -54.221 -42.561  1.00  0.00           O  
ATOM    935  H   SER A  58       4.062 -55.994 -41.689  1.00  0.00           H  
ATOM    936  HA  SER A  58       4.154 -53.115 -41.219  1.00  0.00           H  
ATOM    937 1HB  SER A  58       4.539 -54.798 -43.702  1.00  0.00           H  
ATOM    938 2HB  SER A  58       4.801 -53.073 -43.622  1.00  0.00           H  
ATOM    939  HG  SER A  58       6.109 -55.120 -42.158  1.00  0.00           H  
ATOM    940  N   LEU A  59       1.447 -54.391 -42.167  1.00  0.00           N  
ATOM    941  CA  LEU A  59       0.075 -54.198 -42.605  1.00  0.00           C  
ATOM    942  C   LEU A  59      -0.930 -54.235 -41.420  1.00  0.00           C  
ATOM    943  O   LEU A  59      -1.774 -55.137 -41.372  1.00  0.00           O  
ATOM    944  CB  LEU A  59      -0.256 -55.330 -43.596  1.00  0.00           C  
ATOM    945  CG  LEU A  59       0.610 -55.340 -44.849  1.00  0.00           C  
ATOM    946  CD1 LEU A  59       0.390 -56.606 -45.673  1.00  0.00           C  
ATOM    947  CD2 LEU A  59       0.278 -54.151 -45.613  1.00  0.00           C  
ATOM    948  H   LEU A  59       1.639 -55.243 -41.644  1.00  0.00           H  
ATOM    949  HA  LEU A  59      -0.004 -53.246 -43.119  1.00  0.00           H  
ATOM    950 1HB  LEU A  59      -0.120 -56.287 -43.092  1.00  0.00           H  
ATOM    951 2HB  LEU A  59      -1.297 -55.238 -43.904  1.00  0.00           H  
ATOM    952  HG  LEU A  59       1.657 -55.308 -44.569  1.00  0.00           H  
ATOM    953 1HD1 LEU A  59       1.025 -56.577 -46.558  1.00  0.00           H  
ATOM    954 2HD1 LEU A  59       0.652 -57.479 -45.073  1.00  0.00           H  
ATOM    955 3HD1 LEU A  59      -0.652 -56.670 -45.975  1.00  0.00           H  
ATOM    956 1HD2 LEU A  59       0.888 -54.108 -46.481  1.00  0.00           H  
ATOM    957 2HD2 LEU A  59      -0.776 -54.175 -45.902  1.00  0.00           H  
ATOM    958 3HD2 LEU A  59       0.470 -53.281 -44.992  1.00  0.00           H  
ATOM    959  N   PRO A  60      -0.885 -53.250 -40.485  1.00  0.00           N  
ATOM    960  CA  PRO A  60      -1.674 -53.175 -39.265  1.00  0.00           C  
ATOM    961  C   PRO A  60      -3.092 -52.700 -39.536  1.00  0.00           C  
ATOM    962  O   PRO A  60      -4.021 -53.225 -38.917  1.00  0.00           O  
ATOM    963  CB  PRO A  60      -0.923 -52.127 -38.439  1.00  0.00           C  
ATOM    964  CG  PRO A  60      -0.285 -51.223 -39.469  1.00  0.00           C  
ATOM    965  CD  PRO A  60       0.071 -52.129 -40.620  1.00  0.00           C  
ATOM    966  OXT PRO A  60      -3.324 -52.336 -40.689  1.00  0.00           O1-
ATOM    967  HA  PRO A  60      -1.669 -54.156 -38.765  1.00  0.00           H  
ATOM    968 1HB  PRO A  60      -1.622 -51.597 -37.775  1.00  0.00           H  
ATOM    969 2HB  PRO A  60      -0.180 -52.621 -37.795  1.00  0.00           H  
ATOM    970 1HG  PRO A  60      -0.982 -50.423 -39.760  1.00  0.00           H  
ATOM    971 2HG  PRO A  60       0.600 -50.729 -39.039  1.00  0.00           H  
ATOM    972 1HD  PRO A  60      -0.025 -51.606 -41.581  1.00  0.00           H  
ATOM    973 2HD  PRO A  60       1.085 -52.465 -40.419  1.00  0.00           H  
TER   
END
