# Supplementary material for: Scaffolding protein functional sites using deep learning
Source: Science. Author manuscript; Available in PMC 2022 Oct 31. (PMC9621694; doi:10.1126/science.abn2100)
Supplement: Data S1 [file NIHMS1830590-supplement-Data_S1.zip › rsvf-v_854_AF.pdb]

ATOM      1  N   TYR A   1      11.980  -3.238  18.535  1.00  0.00           N  
ATOM      2  CA  TYR A   1      10.805  -2.773  17.808  1.00  0.00           C  
ATOM      3  C   TYR A   1       9.985  -1.807  18.655  1.00  0.00           C  
ATOM      4  O   TYR A   1       9.747  -2.059  19.839  1.00  0.00           O  
ATOM      5  CB  TYR A   1       9.934  -3.958  17.378  1.00  0.00           C  
ATOM      6  CG  TYR A   1      10.620  -4.897  16.416  1.00  0.00           C  
ATOM      7  CD1 TYR A   1      10.635  -4.636  15.047  1.00  0.00           C  
ATOM      8  CD2 TYR A   1      11.253  -6.048  16.873  1.00  0.00           C  
ATOM      9  CE1 TYR A   1      11.264  -5.501  14.157  1.00  0.00           C  
ATOM     10  CE2 TYR A   1      11.885  -6.920  15.991  1.00  0.00           C  
ATOM     11  CZ  TYR A   1      11.886  -6.637  14.638  1.00  0.00           C  
ATOM     12  OH  TYR A   1      12.509  -7.497  13.761  1.00  0.00           O  
ATOM     13  N   THR A   2       9.958  -0.486  18.216  1.00  0.00           N  
ATOM     14  CA  THR A   2       9.444   0.646  18.979  1.00  0.00           C  
ATOM     15  C   THR A   2       7.927   0.741  18.847  1.00  0.00           C  
ATOM     16  O   THR A   2       7.334   0.123  17.961  1.00  0.00           O  
ATOM     17  CB  THR A   2      10.085   1.968  18.519  1.00  0.00           C  
ATOM     18  CG2 THR A   2      11.607   1.900  18.607  1.00  0.00           C  
ATOM     19  OG1 THR A   2       9.707   2.230  17.162  1.00  0.00           O  
ATOM     20  N   ALA A   3       7.089   1.038  19.943  1.00  0.00           N  
ATOM     21  CA  ALA A   3       5.671   1.389  19.966  1.00  0.00           C  
ATOM     22  C   ALA A   3       5.268   2.125  18.692  1.00  0.00           C  
ATOM     23  O   ALA A   3       4.170   1.920  18.171  1.00  0.00           O  
ATOM     24  CB  ALA A   3       5.355   2.242  21.192  1.00  0.00           C  
ATOM     25  N   GLU A   4       6.082   2.928  17.987  1.00  0.00           N  
ATOM     26  CA  GLU A   4       5.788   3.725  16.800  1.00  0.00           C  
ATOM     27  C   GLU A   4       5.519   2.836  15.590  1.00  0.00           C  
ATOM     28  O   GLU A   4       4.578   3.079  14.832  1.00  0.00           O  
ATOM     29  CB  GLU A   4       6.941   4.686  16.499  1.00  0.00           C  
ATOM     30  CG  GLU A   4       7.099   5.799  17.526  1.00  0.00           C  
ATOM     31  CD  GLU A   4       8.212   6.777  17.185  1.00  0.00           C  
ATOM     32  OE1 GLU A   4       7.929   7.821  16.554  1.00  0.00           O  
ATOM     33  OE2 GLU A   4       9.375   6.496  17.550  1.00  0.00           O1-
ATOM     34  N   GLN A   5       6.173   1.684  15.477  1.00  0.00           N  
ATOM     35  CA  GLN A   5       5.999   0.770  14.354  1.00  0.00           C  
ATOM     36  C   GLN A   5       4.670   0.027  14.451  1.00  0.00           C  
ATOM     37  O   GLN A   5       3.994  -0.183  13.442  1.00  0.00           O  
ATOM     38  CB  GLN A   5       7.155  -0.229  14.290  1.00  0.00           C  
ATOM     39  CG  GLN A   5       8.485   0.394  13.884  1.00  0.00           C  
ATOM     40  CD  GLN A   5       9.640  -0.587  13.959  1.00  0.00           C  
ATOM     41  NE2 GLN A   5      10.789  -0.191  13.423  1.00  0.00           N  
ATOM     42  OE1 GLN A   5       9.500  -1.693  14.493  1.00  0.00           O  
ATOM     43  N   ASP A   6       4.276  -0.258  15.814  1.00  0.00           N  
ATOM     44  CA  ASP A   6       3.005  -0.934  16.057  1.00  0.00           C  
ATOM     45  C   ASP A   6       1.830  -0.077  15.591  1.00  0.00           C  
ATOM     46  O   ASP A   6       0.887  -0.588  14.981  1.00  0.00           O  
ATOM     47  CB  ASP A   6       2.852  -1.271  17.541  1.00  0.00           C  
ATOM     48  CG  ASP A   6       1.706  -2.228  17.817  1.00  0.00           C  
ATOM     49  OD1 ASP A   6       0.616  -1.771  18.226  1.00  0.00           O  
ATOM     50  OD2 ASP A   6       1.894  -3.449  17.628  1.00  0.00           O1-
ATOM     51  N   GLU A   7       2.012   1.142  15.705  1.00  0.00           N  
ATOM     52  CA  GLU A   7       0.934   2.067  15.371  1.00  0.00           C  
ATOM     53  C   GLU A   7       0.830   2.270  13.861  1.00  0.00           C  
ATOM     54  O   GLU A   7      -0.270   2.420  13.324  1.00  0.00           O  
ATOM     55  CB  GLU A   7       1.142   3.412  16.069  1.00  0.00           C  
ATOM     56  CG  GLU A   7       0.975   3.352  17.580  1.00  0.00           C  
ATOM     57  CD  GLU A   7       0.982   4.723  18.240  1.00  0.00           C  
ATOM     58  OE1 GLU A   7      -0.110   5.284  18.483  1.00  0.00           O  
ATOM     59  OE2 GLU A   7       2.088   5.239  18.515  1.00  0.00           O1-
ATOM     60  N   CYS A   8       1.912   2.097  13.183  1.00  0.00           N  
ATOM     61  CA  CYS A   8       1.929   2.238  11.732  1.00  0.00           C  
ATOM     62  C   CYS A   8       1.067   1.169  11.070  1.00  0.00           C  
ATOM     63  O   CYS A   8       0.247   1.476  10.202  1.00  0.00           O  
ATOM     64  CB  CYS A   8       3.360   2.152  11.202  1.00  0.00           C  
ATOM     65  SG  CYS A   8       3.480   2.281   9.405  1.00  0.00           S  
ATOM     66  N   VAL A   9       1.164  -0.055  11.487  1.00  0.00           N  
ATOM     67  CA  VAL A   9       0.433  -1.171  10.898  1.00  0.00           C  
ATOM     68  C   VAL A   9      -1.059  -1.026  11.192  1.00  0.00           C  
ATOM     69  O   VAL A   9      -1.896  -1.262  10.318  1.00  0.00           O  
ATOM     70  CB  VAL A   9       0.949  -2.529  11.425  1.00  0.00           C  
ATOM     71  CG1 VAL A   9       0.066  -3.673  10.929  1.00  0.00           C  
ATOM     72  CG2 VAL A   9       2.400  -2.748  11.002  1.00  0.00           C  
ATOM     73  N   ARG A  10      -1.241  -0.710  12.395  1.00  0.00           N  
ATOM     74  CA  ARG A  10      -2.633  -0.513  12.787  1.00  0.00           C  
ATOM     75  C   ARG A  10      -3.307   0.533  11.908  1.00  0.00           C  
ATOM     76  O   ARG A  10      -4.448   0.348  11.476  1.00  0.00           O  
ATOM     77  CB  ARG A  10      -2.724  -0.099  14.258  1.00  0.00           C  
ATOM     78  CG  ARG A  10      -4.138  -0.114  14.815  1.00  0.00           C  
ATOM     79  CD  ARG A  10      -4.159   0.175  16.310  1.00  0.00           C  
ATOM     80  NE  ARG A  10      -5.521   0.347  16.807  1.00  0.00           N  
ATOM     81  CZ  ARG A  10      -5.863   0.358  18.092  1.00  0.00           C  
ATOM     82  NH1 ARG A  10      -4.944   0.205  19.039  1.00  0.00           N1+
ATOM     83  NH2 ARG A  10      -7.132   0.522  18.433  1.00  0.00           N  
ATOM     84  N   CYS A  11      -2.607   1.576  11.615  1.00  0.00           N  
ATOM     85  CA  CYS A  11      -3.138   2.637  10.766  1.00  0.00           C  
ATOM     86  C   CYS A  11      -3.335   2.143   9.338  1.00  0.00           C  
ATOM     87  O   CYS A  11      -4.355   2.435   8.710  1.00  0.00           O  
ATOM     88  CB  CYS A  11      -2.206   3.847  10.773  1.00  0.00           C  
ATOM     89  SG  CYS A  11      -2.250   4.790  12.312  1.00  0.00           S  
ATOM     90  N   TYR A  12      -2.228   1.337   8.918  1.00  0.00           N  
ATOM     91  CA  TYR A  12      -2.276   0.777   7.572  1.00  0.00           C  
ATOM     92  C   TYR A  12      -3.517  -0.089   7.385  1.00  0.00           C  
ATOM     93  O   TYR A  12      -4.198   0.003   6.362  1.00  0.00           O  
ATOM     94  CB  TYR A  12      -1.017  -0.046   7.285  1.00  0.00           C  
ATOM     95  CG  TYR A  12      -1.045  -0.755   5.953  1.00  0.00           C  
ATOM     96  CD1 TYR A  12      -1.325  -2.117   5.872  1.00  0.00           C  
ATOM     97  CD2 TYR A  12      -0.789  -0.064   4.774  1.00  0.00           C  
ATOM     98  CE1 TYR A  12      -1.348  -2.774   4.646  1.00  0.00           C  
ATOM     99  CE2 TYR A  12      -0.811  -0.711   3.542  1.00  0.00           C  
ATOM    100  CZ  TYR A  12      -1.092  -2.064   3.488  1.00  0.00           C  
ATOM    101  OH  TYR A  12      -1.114  -2.709   2.272  1.00  0.00           O  
ATOM    102  N   LEU A  13      -3.916  -0.905   8.378  1.00  0.00           N  
ATOM    103  CA  LEU A  13      -5.060  -1.808   8.316  1.00  0.00           C  
ATOM    104  C   LEU A  13      -6.367  -1.024   8.258  1.00  0.00           C  
ATOM    105  O   LEU A  13      -7.344  -1.481   7.660  1.00  0.00           O  
ATOM    106  CB  LEU A  13      -5.068  -2.747   9.525  1.00  0.00           C  
ATOM    107  CG  LEU A  13      -3.981  -3.822   9.556  1.00  0.00           C  
ATOM    108  CD1 LEU A  13      -3.975  -4.532  10.905  1.00  0.00           C  
ATOM    109  CD2 LEU A  13      -4.183  -4.820   8.421  1.00  0.00           C  
ATOM    110  N   GLU A  14      -6.282   0.167   8.763  1.00  0.00           N  
ATOM    111  CA  GLU A  14      -7.486   0.992   8.787  1.00  0.00           C  
ATOM    112  C   GLU A  14      -7.584   1.863   7.539  1.00  0.00           C  
ATOM    113  O   GLU A  14      -8.609   2.506   7.304  1.00  0.00           O  
ATOM    114  CB  GLU A  14      -7.513   1.867  10.043  1.00  0.00           C  
ATOM    115  CG  GLU A  14      -7.691   1.083  11.335  1.00  0.00           C  
ATOM    116  CD  GLU A  14      -9.064   0.445  11.466  1.00  0.00           C  
ATOM    117  OE1 GLU A  14      -9.180  -0.789  11.283  1.00  0.00           O  
ATOM    118  OE2 GLU A  14     -10.033   1.184  11.752  1.00  0.00           O1-
ATOM    119  N   TYR A  15      -6.522   1.849   6.738  1.00  0.00           N  
ATOM    120  CA  TYR A  15      -6.457   2.671   5.535  1.00  0.00           C  
ATOM    121  C   TYR A  15      -7.396   2.140   4.459  1.00  0.00           C  
ATOM    122  O   TYR A  15      -7.598   0.928   4.347  1.00  0.00           O  
ATOM    123  CB  TYR A  15      -5.024   2.724   4.997  1.00  0.00           C  
ATOM    124  CG  TYR A  15      -4.148   3.732   5.702  1.00  0.00           C  
ATOM    125  CD1 TYR A  15      -4.550   4.315   6.902  1.00  0.00           C  
ATOM    126  CD2 TYR A  15      -2.919   4.105   5.169  1.00  0.00           C  
ATOM    127  CE1 TYR A  15      -3.747   5.244   7.554  1.00  0.00           C  
ATOM    128  CE2 TYR A  15      -2.108   5.034   5.813  1.00  0.00           C  
ATOM    129  CZ  TYR A  15      -2.530   5.597   7.003  1.00  0.00           C  
ATOM    130  OH  TYR A  15      -1.731   6.517   7.644  1.00  0.00           O  
ATOM    131  N   THR A  16      -8.059   3.097   3.841  1.00  0.00           N  
ATOM    132  CA  THR A  16      -8.818   2.736   2.649  1.00  0.00           C  
ATOM    133  C   THR A  16      -7.887   2.268   1.534  1.00  0.00           C  
ATOM    134  O   THR A  16      -6.678   2.502   1.591  1.00  0.00           O  
ATOM    135  CB  THR A  16      -9.669   3.918   2.148  1.00  0.00           C  
ATOM    136  CG2 THR A  16     -10.598   4.430   3.244  1.00  0.00           C  
ATOM    137  OG1 THR A  16      -8.803   4.981   1.735  1.00  0.00           O  
ATOM    138  N   PRO A  17      -8.421   1.473   0.629  1.00  0.00           N  
ATOM    139  CA  PRO A  17      -7.597   0.985  -0.479  1.00  0.00           C  
ATOM    140  C   PRO A  17      -6.800   2.099  -1.155  1.00  0.00           C  
ATOM    141  O   PRO A  17      -5.658   1.881  -1.568  1.00  0.00           O  
ATOM    142  CB  PRO A  17      -8.622   0.385  -1.443  1.00  0.00           C  
ATOM    143  CG  PRO A  17      -9.783   0.008  -0.580  1.00  0.00           C  
ATOM    144  CD  PRO A  17      -9.868   0.983   0.558  1.00  0.00           C  
ATOM    145  N   SER A  18      -7.389   3.230  -1.299  1.00  0.00           N  
ATOM    146  CA  SER A  18      -6.703   4.370  -1.898  1.00  0.00           C  
ATOM    147  C   SER A  18      -5.517   4.811  -1.046  1.00  0.00           C  
ATOM    148  O   SER A  18      -4.437   5.089  -1.572  1.00  0.00           O  
ATOM    149  CB  SER A  18      -7.669   5.539  -2.087  1.00  0.00           C  
ATOM    150  OG  SER A  18      -8.714   5.190  -2.980  1.00  0.00           O  
ATOM    151  N   GLU A  19      -5.686   4.903   0.219  1.00  0.00           N  
ATOM    152  CA  GLU A  19      -4.625   5.276   1.150  1.00  0.00           C  
ATOM    153  C   GLU A  19      -3.496   4.250   1.140  1.00  0.00           C  
ATOM    154  O   GLU A  19      -2.318   4.614   1.155  1.00  0.00           O  
ATOM    155  CB  GLU A  19      -5.183   5.430   2.567  1.00  0.00           C  
ATOM    156  CG  GLU A  19      -6.131   6.609   2.731  1.00  0.00           C  
ATOM    157  CD  GLU A  19      -6.649   6.770   4.151  1.00  0.00           C  
ATOM    158  OE1 GLU A  19      -6.140   7.646   4.887  1.00  0.00           O  
ATOM    159  OE2 GLU A  19      -7.571   6.014   4.531  1.00  0.00           O1-
ATOM    160  N   LYS A  20      -3.873   2.996   1.146  1.00  0.00           N  
ATOM    161  CA  LYS A  20      -2.889   1.920   1.083  1.00  0.00           C  
ATOM    162  C   LYS A  20      -1.999   2.059  -0.148  1.00  0.00           C  
ATOM    163  O   LYS A  20      -0.783   1.879  -0.065  1.00  0.00           O  
ATOM    164  CB  LYS A  20      -3.584   0.557   1.075  1.00  0.00           C  
ATOM    165  CG  LYS A  20      -4.224   0.180   2.404  1.00  0.00           C  
ATOM    166  CD  LYS A  20      -4.815  -1.223   2.361  1.00  0.00           C  
ATOM    167  CE  LYS A  20      -5.366  -1.640   3.719  1.00  0.00           C  
ATOM    168  NZ  LYS A  20      -5.970  -3.004   3.676  1.00  0.00           N1+
ATOM    169  N   GLU A  21      -2.580   2.388  -1.245  1.00  0.00           N  
ATOM    170  CA  GLU A  21      -1.840   2.582  -2.487  1.00  0.00           C  
ATOM    171  C   GLU A  21      -0.810   3.698  -2.348  1.00  0.00           C  
ATOM    172  O   GLU A  21       0.341   3.543  -2.761  1.00  0.00           O  
ATOM    173  CB  GLU A  21      -2.798   2.893  -3.641  1.00  0.00           C  
ATOM    174  CG  GLU A  21      -2.120   2.960  -5.002  1.00  0.00           C  
ATOM    175  CD  GLU A  21      -3.104   3.029  -6.159  1.00  0.00           C  
ATOM    176  OE1 GLU A  21      -3.661   4.121  -6.418  1.00  0.00           O  
ATOM    177  OE2 GLU A  21      -3.320   1.984  -6.811  1.00  0.00           O1-
ATOM    178  N   GLU A  22      -1.237   4.785  -1.846  1.00  0.00           N  
ATOM    179  CA  GLU A  22      -0.327   5.903  -1.617  1.00  0.00           C  
ATOM    180  C   GLU A  22       0.836   5.492  -0.718  1.00  0.00           C  
ATOM    181  O   GLU A  22       1.986   5.848  -0.981  1.00  0.00           O  
ATOM    182  CB  GLU A  22      -1.074   7.088  -1.002  1.00  0.00           C  
ATOM    183  CG  GLU A  22      -2.046   7.766  -1.957  1.00  0.00           C  
ATOM    184  CD  GLU A  22      -2.409   9.181  -1.540  1.00  0.00           C  
ATOM    185  OE1 GLU A  22      -1.811  10.143  -2.075  1.00  0.00           O  
ATOM    186  OE2 GLU A  22      -3.297   9.331  -0.671  1.00  0.00           O1-
ATOM    187  N   PHE A  23       0.471   4.774   0.268  1.00  0.00           N  
ATOM    188  CA  PHE A  23       1.484   4.275   1.192  1.00  0.00           C  
ATOM    189  C   PHE A  23       2.455   3.342   0.476  1.00  0.00           C  
ATOM    190  O   PHE A  23       3.672   3.477   0.619  1.00  0.00           O  
ATOM    191  CB  PHE A  23       0.828   3.546   2.369  1.00  0.00           C  
ATOM    192  CG  PHE A  23       1.803   3.105   3.428  1.00  0.00           C  
ATOM    193  CD1 PHE A  23       2.042   1.755   3.654  1.00  0.00           C  
ATOM    194  CD2 PHE A  23       2.480   4.042   4.199  1.00  0.00           C  
ATOM    195  CE1 PHE A  23       2.942   1.344   4.634  1.00  0.00           C  
ATOM    196  CE2 PHE A  23       3.381   3.639   5.180  1.00  0.00           C  
ATOM    197  CZ  PHE A  23       3.610   2.290   5.396  1.00  0.00           C  
ATOM    198  N   VAL A  24       1.886   2.457  -0.283  1.00  0.00           N  
ATOM    199  CA  VAL A  24       2.720   1.532  -1.043  1.00  0.00           C  
ATOM    200  C   VAL A  24       3.613   2.313  -2.005  1.00  0.00           C  
ATOM    201  O   VAL A  24       4.794   1.995  -2.161  1.00  0.00           O  
ATOM    202  CB  VAL A  24       1.865   0.507  -1.822  1.00  0.00           C  
ATOM    203  CG1 VAL A  24       2.744  -0.343  -2.739  1.00  0.00           C  
ATOM    204  CG2 VAL A  24       1.082  -0.378  -0.855  1.00  0.00           C  
ATOM    205  N   ASN A  25       3.085   3.306  -2.594  1.00  0.00           N  
ATOM    206  CA  ASN A  25       3.858   4.149  -3.499  1.00  0.00           C  
ATOM    207  C   ASN A  25       5.032   4.811  -2.783  1.00  0.00           C  
ATOM    208  O   ASN A  25       6.126   4.912  -3.340  1.00  0.00           O  
ATOM    209  CB  ASN A  25       2.962   5.210  -4.143  1.00  0.00           C  
ATOM    210  CG  ASN A  25       2.147   4.662  -5.297  1.00  0.00           C  
ATOM    211  ND2 ASN A  25       0.885   5.068  -5.376  1.00  0.00           N  
ATOM    212  OD1 ASN A  25       2.646   3.882  -6.111  1.00  0.00           O  
ATOM    213  N   LYS A  26       4.747   5.221  -1.592  1.00  0.00           N  
ATOM    214  CA  LYS A  26       5.818   5.807  -0.792  1.00  0.00           C  
ATOM    215  C   LYS A  26       6.904   4.780  -0.488  1.00  0.00           C  
ATOM    216  O   LYS A  26       8.095   5.091  -0.548  1.00  0.00           O  
ATOM    217  CB  LYS A  26       5.261   6.383   0.511  1.00  0.00           C  
ATOM    218  CG  LYS A  26       4.445   7.654   0.327  1.00  0.00           C  
ATOM    219  CD  LYS A  26       4.055   8.267   1.667  1.00  0.00           C  
ATOM    220  CE  LYS A  26       3.287   9.568   1.485  1.00  0.00           C  
ATOM    221  NZ  LYS A  26       3.003  10.232   2.792  1.00  0.00           N1+
ATOM    222  N   ILE A  27       6.418   3.526  -0.153  1.00  0.00           N  
ATOM    223  CA  ILE A  27       7.353   2.441   0.123  1.00  0.00           C  
ATOM    224  C   ILE A  27       8.230   2.193  -1.102  1.00  0.00           C  
ATOM    225  O   ILE A  27       9.454   2.088  -0.986  1.00  0.00           O  
ATOM    226  CB  ILE A  27       6.613   1.146   0.524  1.00  0.00           C  
ATOM    227  CG1 ILE A  27       5.869   1.344   1.850  1.00  0.00           C  
ATOM    228  CG2 ILE A  27       7.591  -0.030   0.615  1.00  0.00           C  
ATOM    229  CD1 ILE A  27       4.951   0.188   2.224  1.00  0.00           C  
ATOM    230  N   LYS A  28       7.521   2.162  -2.246  1.00  0.00           N  
ATOM    231  CA  LYS A  28       8.240   1.905  -3.490  1.00  0.00           C  
ATOM    232  C   LYS A  28       9.313   2.962  -3.733  1.00  0.00           C  
ATOM    233  O   LYS A  28      10.441   2.635  -4.107  1.00  0.00           O  
ATOM    234  CB  LYS A  28       7.270   1.863  -4.671  1.00  0.00           C  
ATOM    235  CG  LYS A  28       6.368   0.637  -4.688  1.00  0.00           C  
ATOM    236  CD  LYS A  28       5.432   0.648  -5.890  1.00  0.00           C  
ATOM    237  CE  LYS A  28       4.491  -0.549  -5.877  1.00  0.00           C  
ATOM    238  NZ  LYS A  28       3.610  -0.573  -7.083  1.00  0.00           N1+
ATOM    239  N   SER A  29       8.922   4.126  -3.451  1.00  0.00           N  
ATOM    240  CA  SER A  29       9.838   5.242  -3.659  1.00  0.00           C  
ATOM    241  C   SER A  29      10.995   5.199  -2.666  1.00  0.00           C  
ATOM    242  O   SER A  29      12.146   5.443  -3.035  1.00  0.00           O  
ATOM    243  CB  SER A  29       9.097   6.575  -3.534  1.00  0.00           C  
ATOM    244  OG  SER A  29       9.974   7.661  -3.779  1.00  0.00           O  
ATOM    245  N   ALA A  30      10.677   4.855  -1.463  1.00  0.00           N  
ATOM    246  CA  ALA A  30      11.692   4.818  -0.414  1.00  0.00           C  
ATOM    247  C   ALA A  30      12.649   3.647  -0.618  1.00  0.00           C  
ATOM    248  O   ALA A  30      13.833   3.741  -0.287  1.00  0.00           O  
ATOM    249  CB  ALA A  30      11.033   4.732   0.960  1.00  0.00           C  
ATOM    250  N   LEU A  31      12.157   2.595  -1.239  1.00  0.00           N  
ATOM    251  CA  LEU A  31      12.961   1.388  -1.389  1.00  0.00           C  
ATOM    252  C   LEU A  31      13.606   1.334  -2.770  1.00  0.00           C  
ATOM    253  O   LEU A  31      14.065   0.274  -3.204  1.00  0.00           O  
ATOM    254  CB  LEU A  31      12.104   0.141  -1.164  1.00  0.00           C  
ATOM    255  CG  LEU A  31      11.606  -0.091   0.264  1.00  0.00           C  
ATOM    256  CD1 LEU A  31      10.517  -1.160   0.279  1.00  0.00           C  
ATOM    257  CD2 LEU A  31      12.762  -0.485   1.177  1.00  0.00           C  
ATOM    258  N   LEU A  32      13.591   2.399  -3.525  1.00  0.00           N  
ATOM    259  CA  LEU A  32      14.164   2.439  -4.866  1.00  0.00           C  
ATOM    260  C   LEU A  32      15.655   2.121  -4.829  1.00  0.00           C  
ATOM    261  O   LEU A  32      16.165   1.409  -5.698  1.00  0.00           O  
ATOM    262  CB  LEU A  32      13.939   3.811  -5.505  1.00  0.00           C  
ATOM    263  CG  LEU A  32      12.557   4.057  -6.113  1.00  0.00           C  
ATOM    264  CD1 LEU A  32      12.296   5.554  -6.248  1.00  0.00           C  
ATOM    265  CD2 LEU A  32      12.435   3.364  -7.465  1.00  0.00           C  
ATOM    266  N   SER A  33      16.375   2.430  -3.710  1.00  0.00           N  
ATOM    267  CA  SER A  33      17.826   2.272  -3.665  1.00  0.00           C  
ATOM    268  C   SER A  33      18.253   1.437  -2.463  1.00  0.00           C  
ATOM    269  O   SER A  33      19.447   1.304  -2.186  1.00  0.00           O  
ATOM    270  CB  SER A  33      18.512   3.637  -3.617  1.00  0.00           C  
ATOM    271  OG  SER A  33      18.095   4.448  -4.702  1.00  0.00           O  
ATOM    272  N   THR A  34      17.263   0.937  -1.738  1.00  0.00           N  
ATOM    273  CA  THR A  34      17.552   0.138  -0.552  1.00  0.00           C  
ATOM    274  C   THR A  34      16.457  -0.897  -0.318  1.00  0.00           C  
ATOM    275  O   THR A  34      15.373  -0.805  -0.897  1.00  0.00           O  
ATOM    276  CB  THR A  34      17.699   1.027   0.697  1.00  0.00           C  
ATOM    277  CG2 THR A  34      16.370   1.678   1.068  1.00  0.00           C  
ATOM    278  OG1 THR A  34      18.148   0.225   1.797  1.00  0.00           O  
ATOM    279  N   ASN A  35      16.765  -2.021   0.235  1.00  0.00           N  
ATOM    280  CA  ASN A  35      15.837  -3.109   0.526  1.00  0.00           C  
ATOM    281  C   ASN A  35      15.093  -2.874   1.838  1.00  0.00           C  
ATOM    282  O   ASN A  35      14.077  -3.518   2.102  1.00  0.00           O  
ATOM    283  CB  ASN A  35      16.576  -4.448   0.567  1.00  0.00           C  
ATOM    284  CG  ASN A  35      17.157  -4.835  -0.778  1.00  0.00           C  
ATOM    285  ND2 ASN A  35      18.419  -5.250  -0.782  1.00  0.00           N  
ATOM    286  OD1 ASN A  35      16.480  -4.761  -1.806  1.00  0.00           O  
ATOM    287  N   LYS A  36      15.540  -1.887   2.600  1.00  0.00           N  
ATOM    288  CA  LYS A  36      14.897  -1.515   3.857  1.00  0.00           C  
ATOM    289  C   LYS A  36      14.787   0.001   3.991  1.00  0.00           C  
ATOM    290  O   LYS A  36      15.725   0.728   3.655  1.00  0.00           O  
ATOM    291  CB  LYS A  36      15.666  -2.091   5.047  1.00  0.00           C  
ATOM    292  CG  LYS A  36      15.812  -3.605   5.012  1.00  0.00           C  
ATOM    293  CD  LYS A  36      16.653  -4.112   6.177  1.00  0.00           C  
ATOM    294  CE  LYS A  36      16.839  -5.622   6.119  1.00  0.00           C  
ATOM    295  NZ  LYS A  36      17.594  -6.134   7.302  1.00  0.00           N1+
ATOM    296  N   ALA A  37      13.619   0.503   4.331  1.00  0.00           N  
ATOM    297  CA  ALA A  37      13.410   1.937   4.513  1.00  0.00           C  
ATOM    298  C   ALA A  37      12.347   2.207   5.574  1.00  0.00           C  
ATOM    299  O   ALA A  37      11.553   1.324   5.905  1.00  0.00           O  
ATOM    300  CB  ALA A  37      13.017   2.590   3.191  1.00  0.00           C  
ATOM    301  N   VAL A  38      12.580   3.305   6.204  1.00  0.00           N  
ATOM    302  CA  VAL A  38      11.589   3.763   7.173  1.00  0.00           C  
ATOM    303  C   VAL A  38      10.660   4.784   6.519  1.00  0.00           C  
ATOM    304  O   VAL A  38      11.118   5.801   5.993  1.00  0.00           O  
ATOM    305  CB  VAL A  38      12.258   4.376   8.423  1.00  0.00           C  
ATOM    306  CG1 VAL A  38      11.204   4.868   9.414  1.00  0.00           C  
ATOM    307  CG2 VAL A  38      13.183   3.356   9.086  1.00  0.00           C  
ATOM    308  N   VAL A  39       9.396   4.415   6.447  1.00  0.00           N  
ATOM    309  CA  VAL A  39       8.406   5.277   5.810  1.00  0.00           C  
ATOM    310  C   VAL A  39       7.465   5.851   6.865  1.00  0.00           C  
ATOM    311  O   VAL A  39       7.022   5.135   7.767  1.00  0.00           O  
ATOM    312  CB  VAL A  39       7.601   4.516   4.733  1.00  0.00           C  
ATOM    313  CG1 VAL A  39       6.675   5.468   3.978  1.00  0.00           C  
ATOM    314  CG2 VAL A  39       8.544   3.804   3.765  1.00  0.00           C  
ATOM    315  N   SER A  40       7.229   7.083   6.734  1.00  0.00           N  
ATOM    316  CA  SER A  40       6.394   7.772   7.712  1.00  0.00           C  
ATOM    317  C   SER A  40       4.961   7.913   7.213  1.00  0.00           C  
ATOM    318  O   SER A  40       4.733   8.224   6.042  1.00  0.00           O  
ATOM    319  CB  SER A  40       6.970   9.152   8.032  1.00  0.00           C  
ATOM    320  OG  SER A  40       8.306   9.045   8.493  1.00  0.00           O  
ATOM    321  N   LEU A  41       4.048   7.589   8.053  1.00  0.00           N  
ATOM    322  CA  LEU A  41       2.637   7.798   7.747  1.00  0.00           C  
ATOM    323  C   LEU A  41       2.267   9.272   7.872  1.00  0.00           C  
ATOM    324  O   LEU A  41       2.980  10.043   8.520  1.00  0.00           O  
ATOM    325  CB  LEU A  41       1.757   6.959   8.677  1.00  0.00           C  
ATOM    326  CG  LEU A  41       1.838   5.442   8.501  1.00  0.00           C  
ATOM    327  CD1 LEU A  41       1.163   4.736   9.672  1.00  0.00           C  
ATOM    328  CD2 LEU A  41       1.202   5.022   7.179  1.00  0.00           C  
ATOM    329  N   PRO A  42       1.326   9.775   7.116  1.00  0.00           N  
ATOM    330  CA  PRO A  42       0.915  11.178   7.213  1.00  0.00           C  
ATOM    331  C   PRO A  42       0.605  11.604   8.646  1.00  0.00           C  
ATOM    332  O   PRO A  42       0.764  12.776   8.993  1.00  0.00           O  
ATOM    333  CB  PRO A  42      -0.341  11.239   6.341  1.00  0.00           C  
ATOM    334  CG  PRO A  42      -0.653   9.813   6.021  1.00  0.00           C  
ATOM    335  CD  PRO A  42       0.537   8.971   6.382  1.00  0.00           C  
ATOM    336  N   GLU A  43       0.366  10.628   9.493  1.00  0.00           N  
ATOM    337  CA  GLU A  43       0.018  10.914  10.882  1.00  0.00           C  
ATOM    338  C   GLU A  43       1.268  11.146  11.727  1.00  0.00           C  
ATOM    339  O   GLU A  43       1.171  11.520  12.898  1.00  0.00           O  
ATOM    340  CB  GLU A  43      -0.814   9.773  11.474  1.00  0.00           C  
ATOM    341  CG  GLU A  43      -2.179   9.606  10.823  1.00  0.00           C  
ATOM    342  CD  GLU A  43      -3.037   8.546  11.494  1.00  0.00           C  
ATOM    343  OE1 GLU A  43      -3.799   8.884  12.429  1.00  0.00           O  
ATOM    344  OE2 GLU A  43      -2.948   7.367  11.083  1.00  0.00           O1-
ATOM    345  N   GLY A  44       2.441  11.014  10.984  1.00  0.00           N  
ATOM    346  CA  GLY A  44       3.691  11.252  11.689  1.00  0.00           C  
ATOM    347  C   GLY A  44       4.303   9.987  12.261  1.00  0.00           C  
ATOM    348  O   GLY A  44       5.289  10.048  12.999  1.00  0.00           O  
ATOM    349  N   LYS A  45       3.650   8.890  11.976  1.00  0.00           N  
ATOM    350  CA  LYS A  45       4.151   7.597  12.432  1.00  0.00           C  
ATOM    351  C   LYS A  45       5.086   6.974  11.400  1.00  0.00           C  
ATOM    352  O   LYS A  45       4.972   7.252  10.203  1.00  0.00           O  
ATOM    353  CB  LYS A  45       2.990   6.647  12.729  1.00  0.00           C  
ATOM    354  CG  LYS A  45       1.941   7.226  13.667  1.00  0.00           C  
ATOM    355  CD  LYS A  45       2.501   7.443  15.067  1.00  0.00           C  
ATOM    356  CE  LYS A  45       1.431   7.949  16.026  1.00  0.00           C  
ATOM    357  NZ  LYS A  45       2.016   8.378  17.331  1.00  0.00           N1+
ATOM    358  N   THR A  46       6.088   6.246  11.895  1.00  0.00           N  
ATOM    359  CA  THR A  46       7.085   5.690  10.987  1.00  0.00           C  
ATOM    360  C   THR A  46       6.949   4.172  10.901  1.00  0.00           C  
ATOM    361  O   THR A  46       6.668   3.511  11.903  1.00  0.00           O  
ATOM    362  CB  THR A  46       8.512   6.057  11.431  1.00  0.00           C  
ATOM    363  CG2 THR A  46       8.738   7.564  11.368  1.00  0.00           C  
ATOM    364  OG1 THR A  46       8.718   5.610  12.777  1.00  0.00           O  
ATOM    365  N   CYS A  47       6.882   3.573   9.619  1.00  0.00           N  
ATOM    366  CA  CYS A  47       6.788   2.135   9.394  1.00  0.00           C  
ATOM    367  C   CYS A  47       8.072   1.595   8.776  1.00  0.00           C  
ATOM    368  O   CYS A  47       8.628   2.203   7.860  1.00  0.00           O  
ATOM    369  CB  CYS A  47       5.599   1.810   8.491  1.00  0.00           C  
ATOM    370  SG  CYS A  47       3.996   2.205   9.224  1.00  0.00           S  
ATOM    371  N   TYR A  48       8.417   0.507   9.354  1.00  0.00           N  
ATOM    372  CA  TYR A  48       9.576  -0.164   8.775  1.00  0.00           C  
ATOM    373  C   TYR A  48       9.152  -1.134   7.679  1.00  0.00           C  
ATOM    374  O   TYR A  48       8.341  -2.032   7.915  1.00  0.00           O  
ATOM    375  CB  TYR A  48      10.362  -0.910   9.857  1.00  0.00           C  
ATOM    376  CG  TYR A  48      11.661  -1.501   9.364  1.00  0.00           C  
ATOM    377  CD1 TYR A  48      11.741  -2.840   8.989  1.00  0.00           C  
ATOM    378  CD2 TYR A  48      12.809  -0.723   9.274  1.00  0.00           C  
ATOM    379  CE1 TYR A  48      12.936  -3.390   8.535  1.00  0.00           C  
ATOM    380  CE2 TYR A  48      14.010  -1.262   8.823  1.00  0.00           C  
ATOM    381  CZ  TYR A  48      14.063  -2.594   8.456  1.00  0.00           C  
ATOM    382  OH  TYR A  48      15.248  -3.134   8.008  1.00  0.00           O  
ATOM    383  N   VAL A  49       9.736  -0.874   6.593  1.00  0.00           N  
ATOM    384  CA  VAL A  49       9.325  -1.714   5.472  1.00  0.00           C  
ATOM    385  C   VAL A  49      10.552  -2.367   4.839  1.00  0.00           C  
ATOM    386  O   VAL A  49      11.626  -1.764   4.785  1.00  0.00           O  
ATOM    387  CB  VAL A  49       8.546  -0.903   4.412  1.00  0.00           C  
ATOM    388  CG1 VAL A  49       7.206  -0.428   4.973  1.00  0.00           C  
ATOM    389  CG2 VAL A  49       9.378   0.284   3.931  1.00  0.00           C  
ATOM    390  N   GLU A  50      10.297  -3.574   4.513  1.00  0.00           N  
ATOM    391  CA  GLU A  50      11.359  -4.323   3.848  1.00  0.00           C  
ATOM    392  C   GLU A  50      10.910  -4.821   2.479  1.00  0.00           C  
ATOM    393  O   GLU A  50       9.753  -5.207   2.301  1.00  0.00           O  
ATOM    394  CB  GLU A  50      11.809  -5.503   4.716  1.00  0.00           C  
ATOM    395  CG  GLU A  50      12.529  -5.088   5.991  1.00  0.00           C  
ATOM    396  CD  GLU A  50      13.177  -6.255   6.720  1.00  0.00           C  
ATOM    397  OE1 GLU A  50      14.357  -6.566   6.438  1.00  0.00           O  
ATOM    398  OE2 GLU A  50      12.500  -6.862   7.578  1.00  0.00           O1-
ATOM    399  N   LYS A  51      11.859  -4.626   1.583  1.00  0.00           N  
ATOM    400  CA  LYS A  51      11.610  -5.101   0.225  1.00  0.00           C  
ATOM    401  C   LYS A  51      12.409  -6.367  -0.069  1.00  0.00           C  
ATOM    402  O   LYS A  51      13.598  -6.444   0.245  1.00  0.00           O  
ATOM    403  CB  LYS A  51      11.955  -4.015  -0.795  1.00  0.00           C  
ATOM    404  CG  LYS A  51      11.866  -4.475  -2.243  1.00  0.00           C  
ATOM    405  CD  LYS A  51      12.463  -3.446  -3.194  1.00  0.00           C  
ATOM    406  CE  LYS A  51      12.602  -4.002  -4.604  1.00  0.00           C  
ATOM    407  NZ  LYS A  51      13.320  -3.051  -5.506  1.00  0.00           N1+
ATOM    408  N   SER A  52      11.661  -7.382  -0.521  1.00  0.00           N  
ATOM    409  CA  SER A  52      12.303  -8.632  -0.914  1.00  0.00           C  
ATOM    410  C   SER A  52      11.924  -9.026  -2.338  1.00  0.00           C  
ATOM    411  O   SER A  52      10.768  -8.883  -2.739  1.00  0.00           O  
ATOM    412  CB  SER A  52      11.927  -9.755   0.052  1.00  0.00           C  
ATOM    413  OG  SER A  52      12.357  -9.453   1.368  1.00  0.00           O  
ATOM    414  N   GLU A  53      12.960  -9.381  -3.150  1.00  0.00           N  
ATOM    415  CA  GLU A  53      12.736  -9.844  -4.516  1.00  0.00           C  
ATOM    416  C   GLU A  53      12.578 -11.361  -4.565  1.00  0.00           C  
ATOM    417  O   GLU A  53      13.433 -12.097  -4.067  1.00  0.00           O  
ATOM    418  CB  GLU A  53      13.885  -9.405  -5.429  1.00  0.00           C  
ATOM    419  CG  GLU A  53      14.012  -7.896  -5.574  1.00  0.00           C  
ATOM    420  CD  GLU A  53      15.200  -7.473  -6.424  1.00  0.00           C  
ATOM    421  OE1 GLU A  53      15.068  -7.423  -7.669  1.00  0.00           O  
ATOM    422  OE2 GLU A  53      16.271  -7.191  -5.842  1.00  0.00           O1-
ATOM    423  N   LEU A  54      11.407 -11.809  -5.025  1.00  0.00           N  
ATOM    424  CA  LEU A  54      11.181 -13.246  -5.125  1.00  0.00           C  
ATOM    425  C   LEU A  54      11.860 -13.819  -6.365  1.00  0.00           C  
ATOM    426  O   LEU A  54      12.271 -13.069  -7.254  1.00  0.00           O  
ATOM    427  CB  LEU A  54       9.681 -13.551  -5.164  1.00  0.00           C  
ATOM    428  CG  LEU A  54       8.872 -13.132  -3.936  1.00  0.00           C  
ATOM    429  CD1 LEU A  54       7.378 -13.248  -4.220  1.00  0.00           C  
ATOM    430  CD2 LEU A  54       9.258 -13.977  -2.727  1.00  0.00           C  
ATOM    431  N   ASP A  55      12.364 -15.022  -6.451  1.00  0.00           N  
ATOM    432  CA  ASP A  55      13.083 -15.733  -7.504  1.00  0.00           C  
ATOM    433  C   ASP A  55      12.480 -15.440  -8.875  1.00  0.00           C  
ATOM    434  O   ASP A  55      13.206 -15.301  -9.862  1.00  0.00           O  
ATOM    435  CB  ASP A  55      13.075 -17.239  -7.236  1.00  0.00           C  
ATOM    436  CG  ASP A  55      14.055 -17.655  -6.152  1.00  0.00           C  
ATOM    437  OD1 ASP A  55      15.257 -17.820  -6.449  1.00  0.00           O  
ATOM    438  OD2 ASP A  55      13.619 -17.820  -4.993  1.00  0.00           O1-
ATOM    439  N   GLU A  56      11.223 -14.956  -9.043  1.00  0.00           N  
ATOM    440  CA  GLU A  56      10.554 -14.728 -10.320  1.00  0.00           C  
ATOM    441  C   GLU A  56      10.579 -13.250 -10.700  1.00  0.00           C  
ATOM    442  O   GLU A  56      10.075 -12.867 -11.759  1.00  0.00           O  
ATOM    443  CB  GLU A  56       9.109 -15.232 -10.268  1.00  0.00           C  
ATOM    444  CG  GLU A  56       8.990 -16.738 -10.089  1.00  0.00           C  
ATOM    445  CD  GLU A  56       7.567 -17.250 -10.249  1.00  0.00           C  
ATOM    446  OE1 GLU A  56       7.192 -17.663 -11.372  1.00  0.00           O  
ATOM    447  OE2 GLU A  56       6.820 -17.240  -9.245  1.00  0.00           O1-
ATOM    448  N   GLY A  57      11.489 -12.505  -9.930  1.00  0.00           N  
ATOM    449  CA  GLY A  57      11.526 -11.073 -10.178  1.00  0.00           C  
ATOM    450  C   GLY A  57      10.380 -10.324  -9.522  1.00  0.00           C  
ATOM    451  O   GLY A  57      10.159  -9.145  -9.805  1.00  0.00           O  
ATOM    452  N   GLU A  58       9.537 -10.994  -8.687  1.00  0.00           N  
ATOM    453  CA  GLU A  58       8.434 -10.377  -7.957  1.00  0.00           C  
ATOM    454  C   GLU A  58       8.932  -9.660  -6.706  1.00  0.00           C  
ATOM    455  O   GLU A  58       9.854 -10.135  -6.037  1.00  0.00           O  
ATOM    456  CB  GLU A  58       7.385 -11.427  -7.579  1.00  0.00           C  
ATOM    457  CG  GLU A  58       6.674 -12.043  -8.774  1.00  0.00           C  
ATOM    458  CD  GLU A  58       5.535 -12.972  -8.381  1.00  0.00           C  
ATOM    459  OE1 GLU A  58       4.376 -12.508  -8.299  1.00  0.00           O  
ATOM    460  OE2 GLU A  58       5.806 -14.172  -8.154  1.00  0.00           O1-
ATOM    461  N   ILE A  59       8.533  -8.406  -6.600  1.00  0.00           N  
ATOM    462  CA  ILE A  59       8.945  -7.634  -5.433  1.00  0.00           C  
ATOM    463  C   ILE A  59       7.842  -7.666  -4.378  1.00  0.00           C  
ATOM    464  O   ILE A  59       6.678  -7.393  -4.680  1.00  0.00           O  
ATOM    465  CB  ILE A  59       9.285  -6.176  -5.810  1.00  0.00           C  
ATOM    466  CG1 ILE A  59      10.375  -6.143  -6.888  1.00  0.00           C  
ATOM    467  CG2 ILE A  59       9.714  -5.382  -4.573  1.00  0.00           C  
ATOM    468  CD1 ILE A  59      10.650  -4.754  -7.449  1.00  0.00           C  
ATOM    469  N   ILE A  60       8.161  -8.260  -3.138  1.00  0.00           N  
ATOM    470  CA  ILE A  60       7.190  -8.216  -2.050  1.00  0.00           C  
ATOM    471  C   ILE A  60       7.650  -7.223  -0.986  1.00  0.00           C  
ATOM    472  O   ILE A  60       8.850  -7.081  -0.739  1.00  0.00           O  
ATOM    473  CB  ILE A  60       6.978  -9.613  -1.425  1.00  0.00           C  
ATOM    474  CG1 ILE A  60       8.309 -10.175  -0.911  1.00  0.00           C  
ATOM    475  CG2 ILE A  60       6.334 -10.567  -2.436  1.00  0.00           C  
ATOM    476  CD1 ILE A  60       8.157 -11.364   0.028  1.00  0.00           C  
ATOM    477  N   TYR A  61       6.745  -6.487  -0.525  1.00  0.00           N  
ATOM    478  CA  TYR A  61       7.025  -5.533   0.542  1.00  0.00           C  
ATOM    479  C   TYR A  61       6.493  -6.036   1.879  1.00  0.00           C  
ATOM    480  O   TYR A  61       5.319  -6.395   1.991  1.00  0.00           O  
ATOM    481  CB  TYR A  61       6.411  -4.167   0.218  1.00  0.00           C  
ATOM    482  CG  TYR A  61       6.810  -3.628  -1.135  1.00  0.00           C  
ATOM    483  CD1 TYR A  61       8.000  -2.926  -1.302  1.00  0.00           C  
ATOM    484  CD2 TYR A  61       5.996  -3.821  -2.246  1.00  0.00           C  
ATOM    485  CE1 TYR A  61       8.371  -2.426  -2.547  1.00  0.00           C  
ATOM    486  CE2 TYR A  61       6.357  -3.325  -3.495  1.00  0.00           C  
ATOM    487  CZ  TYR A  61       7.544  -2.631  -3.635  1.00  0.00           C  
ATOM    488  OH  TYR A  61       7.906  -2.138  -4.870  1.00  0.00           O  
ATOM    489  N   THR A  62       7.344  -6.164   2.787  1.00  0.00           N  
ATOM    490  CA  THR A  62       6.954  -6.684   4.092  1.00  0.00           C  
ATOM    491  C   THR A  62       7.018  -5.589   5.153  1.00  0.00           C  
ATOM    492  O   THR A  62       8.030  -4.896   5.276  1.00  0.00           O  
ATOM    493  CB  THR A  62       7.849  -7.864   4.515  1.00  0.00           C  
ATOM    494  CG2 THR A  62       7.356  -8.491   5.814  1.00  0.00           C  
ATOM    495  OG1 THR A  62       7.836  -8.859   3.483  1.00  0.00           O  
ATOM    496  N   ILE A  63       5.877  -5.423   5.767  1.00  0.00           N  
ATOM    497  CA  ILE A  63       5.838  -4.525   6.916  1.00  0.00           C  
ATOM    498  C   ILE A  63       5.969  -5.334   8.205  1.00  0.00           C  
ATOM    499  O   ILE A  63       5.150  -6.212   8.481  1.00  0.00           O  
ATOM    500  CB  ILE A  63       4.539  -3.691   6.937  1.00  0.00           C  
ATOM    501  CG1 ILE A  63       4.382  -2.913   5.625  1.00  0.00           C  
ATOM    502  CG2 ILE A  63       4.525  -2.743   8.140  1.00  0.00           C  
ATOM    503  CD1 ILE A  63       3.040  -2.208   5.480  1.00  0.00           C  
ATOM    504  N   ILE A  64       7.119  -5.175   8.966  1.00  0.00           N  
ATOM    505  CA  ILE A  64       7.392  -5.965  10.161  1.00  0.00           C  
ATOM    506  C   ILE A  64       6.964  -5.187  11.403  1.00  0.00           C  
ATOM    507  O   ILE A  64       7.363  -4.036  11.590  1.00  0.00           O  
ATOM    508  CB  ILE A  64       8.886  -6.347  10.257  1.00  0.00           C  
ATOM    509  CG1 ILE A  64       9.342  -7.048   8.972  1.00  0.00           C  
ATOM    510  CG2 ILE A  64       9.141  -7.229  11.482  1.00  0.00           C  
ATOM    511  CD1 ILE A  64      10.853  -7.151   8.825  1.00  0.00           C  
ATOM    512  N   TYR A  65       6.007  -5.766  12.139  1.00  0.00           N  
ATOM    513  CA  TYR A  65       5.525  -5.170  13.380  1.00  0.00           C  
ATOM    514  C   TYR A  65       5.469  -6.205  14.497  1.00  0.00           C  
ATOM    515  O   TYR A  65       4.688  -7.157  14.431  1.00  0.00           O  
ATOM    516  CB  TYR A  65       4.139  -4.548  13.174  1.00  0.00           C  
ATOM    517  CG  TYR A  65       3.058  -5.560  12.879  1.00  0.00           C  
ATOM    518  CD1 TYR A  65       2.807  -5.978  11.574  1.00  0.00           C  
ATOM    519  CD2 TYR A  65       2.285  -6.098  13.903  1.00  0.00           C  
ATOM    520  CE1 TYR A  65       1.811  -6.908  11.296  1.00  0.00           C  
ATOM    521  CE2 TYR A  65       1.287  -7.028  13.637  1.00  0.00           C  
ATOM    522  CZ  TYR A  65       1.057  -7.427  12.332  1.00  0.00           C  
ATOM    523  OH  TYR A  65       0.070  -8.348  12.063  1.00  0.00           O  
ATOM    524  N   GLY A  66       6.226  -5.974  15.580  1.00  0.00           N  
ATOM    525  CA  GLY A  66       6.279  -6.920  16.682  1.00  0.00           C  
ATOM    526  C   GLY A  66       6.567  -8.342  16.235  1.00  0.00           C  
ATOM    527  O   GLY A  66       7.611  -8.611  15.639  1.00  0.00           O  
ATOM    528  N   ASN A  67       5.574  -9.178  16.471  1.00  0.00           N  
ATOM    529  CA  ASN A  67       5.686 -10.583  16.090  1.00  0.00           C  
ATOM    530  C   ASN A  67       4.886 -10.887  14.828  1.00  0.00           C  
ATOM    531  O   ASN A  67       4.785 -12.044  14.415  1.00  0.00           O  
ATOM    532  CB  ASN A  67       5.233 -11.488  17.237  1.00  0.00           C  
ATOM    533  CG  ASN A  67       6.282 -11.624  18.323  1.00  0.00           C  
ATOM    534  ND2 ASN A  67       6.129 -12.634  19.172  1.00  0.00           N  
ATOM    535  OD1 ASN A  67       7.222 -10.828  18.399  1.00  0.00           O  
ATOM    536  N   GLU A  68       4.248  -9.683  14.261  1.00  0.00           N  
ATOM    537  CA  GLU A  68       3.440  -9.891  13.063  1.00  0.00           C  
ATOM    538  C   GLU A  68       4.126  -9.314  11.828  1.00  0.00           C  
ATOM    539  O   GLU A  68       4.910  -8.367  11.933  1.00  0.00           O  
ATOM    540  CB  GLU A  68       2.053  -9.266  13.236  1.00  0.00           C  
ATOM    541  CG  GLU A  68       1.222  -9.907  14.337  1.00  0.00           C  
ATOM    542  CD  GLU A  68      -0.233  -9.465  14.326  1.00  0.00           C  
ATOM    543  OE1 GLU A  68      -1.071 -10.151  13.699  1.00  0.00           O  
ATOM    544  OE2 GLU A  68      -0.536  -8.422  14.948  1.00  0.00           O1-
ATOM    545  N   ILE A  69       4.012  -9.974  10.690  1.00  0.00           N  
ATOM    546  CA  ILE A  69       4.542  -9.519   9.410  1.00  0.00           C  
ATOM    547  C   ILE A  69       3.416  -9.449   8.381  1.00  0.00           C  
ATOM    548  O   ILE A  69       2.642 -10.396   8.233  1.00  0.00           O  
ATOM    549  CB  ILE A  69       5.672 -10.443   8.905  1.00  0.00           C  
ATOM    550  CG1 ILE A  69       6.786 -10.547   9.954  1.00  0.00           C  
ATOM    551  CG2 ILE A  69       6.224  -9.941   7.568  1.00  0.00           C  
ATOM    552  CD1 ILE A  69       7.740 -11.711   9.730  1.00  0.00           C  
ATOM    553  N   ILE A  70       3.217  -8.207   7.834  1.00  0.00           N  
ATOM    554  CA  ILE A  70       2.240  -8.040   6.763  1.00  0.00           C  
ATOM    555  C   ILE A  70       2.952  -8.021   5.412  1.00  0.00           C  
ATOM    556  O   ILE A  70       3.861  -7.216   5.195  1.00  0.00           O  
ATOM    557  CB  ILE A  70       1.412  -6.749   6.950  1.00  0.00           C  
ATOM    558  CG1 ILE A  70       0.696  -6.765   8.307  1.00  0.00           C  
ATOM    559  CG2 ILE A  70       0.410  -6.579   5.805  1.00  0.00           C  
ATOM    560  CD1 ILE A  70      -0.037  -5.473   8.636  1.00  0.00           C  
ATOM    561  N   THR A  71       2.646  -8.925   4.580  1.00  0.00           N  
ATOM    562  CA  THR A  71       3.243  -9.018   3.251  1.00  0.00           C  
ATOM    563  C   THR A  71       2.360  -8.330   2.213  1.00  0.00           C  
ATOM    564  O   THR A  71       1.178  -8.653   2.083  1.00  0.00           O  
ATOM    565  CB  THR A  71       3.471 -10.485   2.843  1.00  0.00           C  
ATOM    566  CG2 THR A  71       4.239 -10.577   1.528  1.00  0.00           C  
ATOM    567  OG1 THR A  71       4.221 -11.149   3.869  1.00  0.00           O  
ATOM    568  N   ILE A  72       2.937  -7.249   1.572  1.00  0.00           N  
ATOM    569  CA  ILE A  72       2.246  -6.468   0.551  1.00  0.00           C  
ATOM    570  C   ILE A  72       2.775  -6.845  -0.832  1.00  0.00           C  
ATOM    571  O   ILE A  72       3.986  -6.847  -1.060  1.00  0.00           O  
ATOM    572  CB  ILE A  72       2.410  -4.951   0.792  1.00  0.00           C  
ATOM    573  CG1 ILE A  72       1.944  -4.581   2.205  1.00  0.00           C  
ATOM    574  CG2 ILE A  72       1.643  -4.150  -0.264  1.00  0.00           C  
ATOM    575  CD1 ILE A  72       2.363  -3.187   2.650  1.00  0.00           C  
ATOM    576  N   TRP A  73       1.821  -7.323  -1.704  1.00  0.00           N  
ATOM    577  CA  TRP A  73       2.218  -7.694  -3.059  1.00  0.00           C  
ATOM    578  C   TRP A  73       2.143  -6.492  -3.996  1.00  0.00           C  
ATOM    579  O   TRP A  73       1.252  -5.650  -3.865  1.00  0.00           O  
ATOM    580  CB  TRP A  73       1.334  -8.825  -3.589  1.00  0.00           C  
ATOM    581  CG  TRP A  73       1.344 -10.057  -2.734  1.00  0.00           C  
ATOM    582  CD1 TRP A  73       0.593 -10.290  -1.615  1.00  0.00           C  
ATOM    583  CD2 TRP A  73       2.150 -11.223  -2.926  1.00  0.00           C  
ATOM    584  CE2 TRP A  73       1.835 -12.126  -1.886  1.00  0.00           C  
ATOM    585  CE3 TRP A  73       3.109 -11.595  -3.877  1.00  0.00           C  
ATOM    586  NE1 TRP A  73       0.883 -11.532  -1.101  1.00  0.00           N  
ATOM    587  CZ2 TRP A  73       2.445 -13.377  -1.772  1.00  0.00           C  
ATOM    588  CZ3 TRP A  73       3.716 -12.840  -3.763  1.00  0.00           C  
ATOM    589  CH2 TRP A  73       3.380 -13.714  -2.716  1.00  0.00           C  
TER   
END
