# Supplementary material for: Scaffolding protein functional sites using deep learning
Source: Science. Author manuscript; Available in PMC 2022 Oct 31. (PMC9621694; doi:10.1126/science.abn2100)
Supplement: Data S1 [file NIHMS1830590-supplement-Data_S1.zip › rsvf-v_854_RF.pdb]

ATOM      1  N   TYR A   1       1.877  -8.473  20.111  1.00  0.00           N  
ATOM      2  CA  TYR A   1       2.346  -7.454  19.181  1.00  0.00           C  
ATOM      3  C   TYR A   1       2.611  -6.141  19.898  1.00  0.00           C  
ATOM      4  O   TYR A   1       1.959  -5.826  20.894  1.00  0.00           O  
ATOM      5  CB  TYR A   1       1.336  -7.222  18.055  1.00  0.00           C  
ATOM      6  CG  TYR A   1       1.190  -8.373  17.058  1.00  0.00           C  
ATOM      7  CD1 TYR A   1       0.215  -9.346  17.232  1.00  0.00           C  
ATOM      8  CD2 TYR A   1       2.034  -8.444  15.971  1.00  0.00           C  
ATOM      9  CE1 TYR A   1       0.097 -10.377  16.309  1.00  0.00           C  
ATOM     10  CE2 TYR A   1       1.925  -9.461  15.055  1.00  0.00           C  
ATOM     11  CZ  TYR A   1       0.962 -10.427  15.216  1.00  0.00           C  
ATOM     12  OH  TYR A   1       0.855 -11.445  14.295  1.00  0.00           O  
ATOM     13 1H   TYR A   1       2.432  -9.310  19.987  1.00  0.00           H  
ATOM     14 2H   TYR A   1       1.980  -8.136  21.057  1.00  0.00           H  
ATOM     15 3H   TYR A   1       0.906  -8.679  19.928  1.00  0.00           H  
ATOM     16  HA  TYR A   1       3.283  -7.790  18.753  1.00  0.00           H  
ATOM     17 1HB  TYR A   1       0.356  -7.015  18.481  1.00  0.00           H  
ATOM     18 2HB  TYR A   1       1.640  -6.337  17.507  1.00  0.00           H  
ATOM     19  HD1 TYR A   1      -0.456  -9.298  18.088  1.00  0.00           H  
ATOM     20  HD2 TYR A   1       2.791  -7.688  15.838  1.00  0.00           H  
ATOM     21  HE1 TYR A   1      -0.667 -11.142  16.439  1.00  0.00           H  
ATOM     22  HE2 TYR A   1       2.605  -9.497  14.203  1.00  0.00           H  
ATOM     23  HH  TYR A   1       1.559 -11.359  13.644  1.00  0.00           H  
ATOM     24  N   THR A   2       3.567  -5.366  19.394  1.00  0.00           N  
ATOM     25  CA  THR A   2       3.883  -4.083  20.016  1.00  0.00           C  
ATOM     26  C   THR A   2       2.890  -3.010  19.605  1.00  0.00           C  
ATOM     27  O   THR A   2       2.243  -3.124  18.560  1.00  0.00           O  
ATOM     28  CB  THR A   2       5.283  -3.606  19.591  1.00  0.00           C  
ATOM     29  CG2 THR A   2       6.333  -4.669  19.931  1.00  0.00           C  
ATOM     30  OG1 THR A   2       5.297  -3.381  18.156  1.00  0.00           O  
ATOM     31  H   THR A   2       4.083  -5.670  18.578  1.00  0.00           H  
ATOM     32  HA  THR A   2       3.846  -4.195  21.101  1.00  0.00           H  
ATOM     33  HB  THR A   2       5.522  -2.676  20.105  1.00  0.00           H  
ATOM     34  HG1 THR A   2       5.214  -4.234  17.708  1.00  0.00           H  
ATOM     35 1HG2 THR A   2       7.318  -4.327  19.629  1.00  0.00           H  
ATOM     36 2HG2 THR A   2       6.331  -4.849  21.006  1.00  0.00           H  
ATOM     37 3HG2 THR A   2       6.096  -5.597  19.410  1.00  0.00           H  
ATOM     38  N   ALA A   3       2.846  -1.917  20.369  1.00  0.00           N  
ATOM     39  CA  ALA A   3       1.990  -0.793  20.016  1.00  0.00           C  
ATOM     40  C   ALA A   3       2.382  -0.193  18.673  1.00  0.00           C  
ATOM     41  O   ALA A   3       1.515   0.188  17.891  1.00  0.00           O  
ATOM     42  CB  ALA A   3       2.048   0.277  21.093  1.00  0.00           C  
ATOM     43  H   ALA A   3       3.398  -1.878  21.214  1.00  0.00           H  
ATOM     44  HA  ALA A   3       0.967  -1.161  19.935  1.00  0.00           H  
ATOM     45 1HB  ALA A   3       1.380   1.098  20.824  1.00  0.00           H  
ATOM     46 2HB  ALA A   3       1.736  -0.148  22.047  1.00  0.00           H  
ATOM     47 3HB  ALA A   3       3.066   0.653  21.178  1.00  0.00           H  
ATOM     48  N   GLU A   4       3.689  -0.128  18.391  1.00  0.00           N  
ATOM     49  CA  GLU A   4       4.147   0.457  17.134  1.00  0.00           C  
ATOM     50  C   GLU A   4       3.618  -0.370  15.963  1.00  0.00           C  
ATOM     51  O   GLU A   4       3.168   0.181  14.952  1.00  0.00           O  
ATOM     52  CB  GLU A   4       5.684   0.577  17.109  1.00  0.00           C  
ATOM     53  CG  GLU A   4       6.247   1.335  15.873  1.00  0.00           C  
ATOM     54  CD  GLU A   4       7.766   1.608  15.916  1.00  0.00           C  
ATOM     55  OE1 GLU A   4       8.563   0.684  15.974  1.00  0.00           O  
ATOM     56  OE2 GLU A   4       8.116   2.763  15.896  1.00  0.00           O1-
ATOM     57  H   GLU A   4       4.360  -0.477  19.057  1.00  0.00           H  
ATOM     58  HA  GLU A   4       3.729   1.462  17.049  1.00  0.00           H  
ATOM     59 1HB  GLU A   4       6.025   1.089  18.008  1.00  0.00           H  
ATOM     60 2HB  GLU A   4       6.121  -0.425  17.115  1.00  0.00           H  
ATOM     61 1HG  GLU A   4       6.018   0.780  14.976  1.00  0.00           H  
ATOM     62 2HG  GLU A   4       5.727   2.288  15.796  1.00  0.00           H  
ATOM     63  N   GLN A   5       3.659  -1.705  16.095  1.00  0.00           N  
ATOM     64  CA  GLN A   5       3.117  -2.559  15.040  1.00  0.00           C  
ATOM     65  C   GLN A   5       1.644  -2.336  14.865  1.00  0.00           C  
ATOM     66  O   GLN A   5       1.146  -2.226  13.745  1.00  0.00           O  
ATOM     67  CB  GLN A   5       3.360  -4.036  15.361  1.00  0.00           C  
ATOM     68  CG  GLN A   5       2.919  -5.072  14.291  1.00  0.00           C  
ATOM     69  CD  GLN A   5       1.455  -5.489  14.401  1.00  0.00           C  
ATOM     70  NE2 GLN A   5       0.957  -6.169  13.375  1.00  0.00           N  
ATOM     71  OE1 GLN A   5       0.796  -5.257  15.410  1.00  0.00           O  
ATOM     72  H   GLN A   5       4.064  -2.135  16.931  1.00  0.00           H  
ATOM     73  HA  GLN A   5       3.587  -2.301  14.103  1.00  0.00           H  
ATOM     74 1HB  GLN A   5       4.421  -4.187  15.543  1.00  0.00           H  
ATOM     75 2HB  GLN A   5       2.843  -4.285  16.288  1.00  0.00           H  
ATOM     76 1HG  GLN A   5       3.043  -4.626  13.314  1.00  0.00           H  
ATOM     77 2HG  GLN A   5       3.524  -5.955  14.371  1.00  0.00           H  
ATOM     78 1HE2 GLN A   5       0.009  -6.491  13.405  1.00  0.00           H  
ATOM     79 2HE2 GLN A   5       1.535  -6.382  12.586  1.00  0.00           H  
ATOM     80  N   ASP A   6       0.927  -2.213  15.975  1.00  0.00           N  
ATOM     81  CA  ASP A   6      -0.498  -2.051  15.852  1.00  0.00           C  
ATOM     82  C   ASP A   6      -0.807  -0.754  15.147  1.00  0.00           C  
ATOM     83  O   ASP A   6      -1.582  -0.732  14.194  1.00  0.00           O  
ATOM     84  CB  ASP A   6      -1.200  -2.056  17.207  1.00  0.00           C  
ATOM     85  CG  ASP A   6      -2.761  -2.086  17.057  1.00  0.00           C  
ATOM     86  OD1 ASP A   6      -3.270  -3.113  16.677  1.00  0.00           O  
ATOM     87  OD2 ASP A   6      -3.424  -1.083  17.291  1.00  0.00           O1-
ATOM     88  H   ASP A   6       1.367  -2.300  16.891  1.00  0.00           H  
ATOM     89  HA  ASP A   6      -0.888  -2.876  15.255  1.00  0.00           H  
ATOM     90 1HB  ASP A   6      -0.869  -2.926  17.781  1.00  0.00           H  
ATOM     91 2HB  ASP A   6      -0.907  -1.164  17.767  1.00  0.00           H  
ATOM     92  N   GLU A   7      -0.191   0.341  15.585  1.00  0.00           N  
ATOM     93  CA  GLU A   7      -0.514   1.615  14.975  1.00  0.00           C  
ATOM     94  C   GLU A   7      -0.145   1.686  13.506  1.00  0.00           C  
ATOM     95  O   GLU A   7      -0.907   2.233  12.707  1.00  0.00           O  
ATOM     96  CB  GLU A   7       0.176   2.759  15.718  1.00  0.00           C  
ATOM     97  CG  GLU A   7      -0.414   3.041  17.118  1.00  0.00           C  
ATOM     98  CD  GLU A   7       0.240   4.205  17.835  1.00  0.00           C  
ATOM     99  OE1 GLU A   7       1.343   4.575  17.479  1.00  0.00           O  
ATOM    100  OE2 GLU A   7      -0.385   4.769  18.706  1.00  0.00           O1-
ATOM    101  H   GLU A   7       0.469   0.286  16.359  1.00  0.00           H  
ATOM    102  HA  GLU A   7      -1.589   1.758  15.059  1.00  0.00           H  
ATOM    103 1HB  GLU A   7       1.236   2.519  15.840  1.00  0.00           H  
ATOM    104 2HB  GLU A   7       0.111   3.666  15.124  1.00  0.00           H  
ATOM    105 1HG  GLU A   7      -1.478   3.243  17.014  1.00  0.00           H  
ATOM    106 2HG  GLU A   7      -0.304   2.140  17.724  1.00  0.00           H  
ATOM    107  N   CYS A   8       1.000   1.134  13.127  1.00  0.00           N  
ATOM    108  CA  CYS A   8       1.425   1.238  11.745  1.00  0.00           C  
ATOM    109  C   CYS A   8       0.652   0.315  10.812  1.00  0.00           C  
ATOM    110  O   CYS A   8       0.322   0.693   9.680  1.00  0.00           O  
ATOM    111  CB  CYS A   8       2.874   0.918  11.649  1.00  0.00           C  
ATOM    112  SG  CYS A   8       3.932   2.107  12.452  1.00  0.00           S  
ATOM    113  H   CYS A   8       1.611   0.678  13.811  1.00  0.00           H  
ATOM    114  HA  CYS A   8       1.275   2.268  11.422  1.00  0.00           H  
ATOM    115 1HB  CYS A   8       3.033  -0.052  12.111  1.00  0.00           H  
ATOM    116 2HB  CYS A   8       3.126   0.888  10.613  1.00  0.00           H  
ATOM    117  HG  CYS A   8       3.718   1.617  13.699  1.00  0.00           H  
ATOM    118  N   VAL A   9       0.341  -0.895  11.276  1.00  0.00           N  
ATOM    119  CA  VAL A   9      -0.416  -1.807  10.444  1.00  0.00           C  
ATOM    120  C   VAL A   9      -1.828  -1.290  10.358  1.00  0.00           C  
ATOM    121  O   VAL A   9      -2.438  -1.333   9.293  1.00  0.00           O  
ATOM    122  CB  VAL A   9      -0.368  -3.242  10.944  1.00  0.00           C  
ATOM    123  CG1 VAL A   9      -1.307  -4.085  10.122  1.00  0.00           C  
ATOM    124  CG2 VAL A   9       1.041  -3.730  10.829  1.00  0.00           C  
ATOM    125  H   VAL A   9       0.631  -1.199  12.207  1.00  0.00           H  
ATOM    126  HA  VAL A   9       0.016  -1.802   9.443  1.00  0.00           H  
ATOM    127  HB  VAL A   9      -0.694  -3.286  11.990  1.00  0.00           H  
ATOM    128 1HG1 VAL A   9      -1.283  -5.113  10.475  1.00  0.00           H  
ATOM    129 2HG1 VAL A   9      -2.305  -3.686  10.234  1.00  0.00           H  
ATOM    130 3HG1 VAL A   9      -1.014  -4.048   9.074  1.00  0.00           H  
ATOM    131 1HG2 VAL A   9       1.111  -4.744  11.166  1.00  0.00           H  
ATOM    132 2HG2 VAL A   9       1.351  -3.673   9.793  1.00  0.00           H  
ATOM    133 3HG2 VAL A   9       1.678  -3.096  11.441  1.00  0.00           H  
ATOM    134  N   ARG A  10      -2.357  -0.809  11.485  1.00  0.00           N  
ATOM    135  CA  ARG A  10      -3.668  -0.202  11.505  1.00  0.00           C  
ATOM    136  C   ARG A  10      -3.727   0.917  10.475  1.00  0.00           C  
ATOM    137  O   ARG A  10      -4.679   0.983   9.705  1.00  0.00           O  
ATOM    138  CB  ARG A  10      -3.975   0.339  12.883  1.00  0.00           C  
ATOM    139  CG  ARG A  10      -5.314   0.947  13.061  1.00  0.00           C  
ATOM    140  CD  ARG A  10      -5.492   1.448  14.450  1.00  0.00           C  
ATOM    141  NE  ARG A  10      -5.492   0.368  15.446  1.00  0.00           N  
ATOM    142  CZ  ARG A  10      -6.556  -0.365  15.791  1.00  0.00           C  
ATOM    143  NH1 ARG A  10      -7.748  -0.176  15.237  1.00  0.00           N1+
ATOM    144  NH2 ARG A  10      -6.371  -1.285  16.710  1.00  0.00           N  
ATOM    145  H   ARG A  10      -1.838  -0.831  12.363  1.00  0.00           H  
ATOM    146  HA  ARG A  10      -4.410  -0.957  11.250  1.00  0.00           H  
ATOM    147 1HB  ARG A  10      -3.914  -0.468  13.608  1.00  0.00           H  
ATOM    148 2HB  ARG A  10      -3.236   1.086  13.157  1.00  0.00           H  
ATOM    149 1HG  ARG A  10      -5.413   1.791  12.377  1.00  0.00           H  
ATOM    150 2HG  ARG A  10      -6.089   0.210  12.850  1.00  0.00           H  
ATOM    151 1HD  ARG A  10      -4.678   2.131  14.690  1.00  0.00           H  
ATOM    152 2HD  ARG A  10      -6.445   1.978  14.517  1.00  0.00           H  
ATOM    153  HE  ARG A  10      -4.612   0.120  15.938  1.00  0.00           H  
ATOM    154 1HH1 ARG A  10      -7.886   0.540  14.498  1.00  0.00           H  
ATOM    155 2HH1 ARG A  10      -8.528  -0.746  15.521  1.00  0.00           H  
ATOM    156 1HH2 ARG A  10      -5.409  -1.389  17.097  1.00  0.00           H  
ATOM    157 2HH2 ARG A  10      -7.123  -1.874  17.017  1.00  0.00           H  
ATOM    158  N   CYS A  11      -2.682   1.764  10.393  1.00  0.00           N  
ATOM    159  CA  CYS A  11      -2.699   2.823   9.388  1.00  0.00           C  
ATOM    160  C   CYS A  11      -2.923   2.204   8.016  1.00  0.00           C  
ATOM    161  O   CYS A  11      -3.878   2.551   7.314  1.00  0.00           O  
ATOM    162  CB  CYS A  11      -1.347   3.562   9.332  1.00  0.00           C  
ATOM    163  SG  CYS A  11      -0.917   4.525  10.776  1.00  0.00           S  
ATOM    164  H   CYS A  11      -1.910   1.708  11.056  1.00  0.00           H  
ATOM    165  HA  CYS A  11      -3.504   3.521   9.611  1.00  0.00           H  
ATOM    166 1HB  CYS A  11      -0.553   2.859   9.160  1.00  0.00           H  
ATOM    167 2HB  CYS A  11      -1.349   4.226   8.496  1.00  0.00           H  
ATOM    168  HG  CYS A  11      -0.970   3.497  11.643  1.00  0.00           H  
ATOM    169  N   TYR A  12      -2.122   1.191   7.691  1.00  0.00           N  
ATOM    170  CA  TYR A  12      -2.257   0.506   6.416  1.00  0.00           C  
ATOM    171  C   TYR A  12      -3.655  -0.052   6.176  1.00  0.00           C  
ATOM    172  O   TYR A  12      -4.230   0.137   5.103  1.00  0.00           O  
ATOM    173  CB  TYR A  12      -1.188  -0.580   6.264  1.00  0.00           C  
ATOM    174  CG  TYR A  12      -1.453  -1.502   5.105  1.00  0.00           C  
ATOM    175  CD1 TYR A  12      -1.292  -1.068   3.812  1.00  0.00           C  
ATOM    176  CD2 TYR A  12      -1.830  -2.810   5.356  1.00  0.00           C  
ATOM    177  CE1 TYR A  12      -1.518  -1.921   2.757  1.00  0.00           C  
ATOM    178  CE2 TYR A  12      -2.059  -3.672   4.308  1.00  0.00           C  
ATOM    179  CZ  TYR A  12      -1.907  -3.231   3.009  1.00  0.00           C  
ATOM    180  OH  TYR A  12      -2.141  -4.091   1.960  1.00  0.00           O  
ATOM    181  H   TYR A  12      -1.376   0.917   8.337  1.00  0.00           H  
ATOM    182  HA  TYR A  12      -2.068   1.234   5.633  1.00  0.00           H  
ATOM    183 1HB  TYR A  12      -0.223  -0.121   6.125  1.00  0.00           H  
ATOM    184 2HB  TYR A  12      -1.137  -1.176   7.167  1.00  0.00           H  
ATOM    185  HD1 TYR A  12      -1.003  -0.049   3.629  1.00  0.00           H  
ATOM    186  HD2 TYR A  12      -1.947  -3.153   6.385  1.00  0.00           H  
ATOM    187  HE1 TYR A  12      -1.397  -1.566   1.733  1.00  0.00           H  
ATOM    188  HE2 TYR A  12      -2.359  -4.701   4.504  1.00  0.00           H  
ATOM    189  HH  TYR A  12      -2.377  -4.955   2.305  1.00  0.00           H  
ATOM    190  N   LEU A  13      -4.186  -0.773   7.151  1.00  0.00           N  
ATOM    191  CA  LEU A  13      -5.474  -1.428   7.000  1.00  0.00           C  
ATOM    192  C   LEU A  13      -6.679  -0.483   6.965  1.00  0.00           C  
ATOM    193  O   LEU A  13      -7.667  -0.778   6.282  1.00  0.00           O  
ATOM    194  CB  LEU A  13      -5.663  -2.429   8.132  1.00  0.00           C  
ATOM    195  CG  LEU A  13      -4.706  -3.617   8.101  1.00  0.00           C  
ATOM    196  CD1 LEU A  13      -4.923  -4.461   9.338  1.00  0.00           C  
ATOM    197  CD2 LEU A  13      -4.921  -4.410   6.830  1.00  0.00           C  
ATOM    198  H   LEU A  13      -3.665  -0.878   8.018  1.00  0.00           H  
ATOM    199  HA  LEU A  13      -5.451  -1.976   6.061  1.00  0.00           H  
ATOM    200 1HB  LEU A  13      -5.504  -1.901   9.076  1.00  0.00           H  
ATOM    201 2HB  LEU A  13      -6.683  -2.802   8.110  1.00  0.00           H  
ATOM    202  HG  LEU A  13      -3.682  -3.252   8.120  1.00  0.00           H  
ATOM    203 1HD1 LEU A  13      -4.229  -5.302   9.331  1.00  0.00           H  
ATOM    204 2HD1 LEU A  13      -4.749  -3.852  10.226  1.00  0.00           H  
ATOM    205 3HD1 LEU A  13      -5.945  -4.834   9.349  1.00  0.00           H  
ATOM    206 1HD2 LEU A  13      -4.227  -5.251   6.808  1.00  0.00           H  
ATOM    207 2HD2 LEU A  13      -5.945  -4.783   6.802  1.00  0.00           H  
ATOM    208 3HD2 LEU A  13      -4.743  -3.768   5.969  1.00  0.00           H  
ATOM    209  N   GLU A  14      -6.624   0.629   7.712  1.00  0.00           N  
ATOM    210  CA  GLU A  14      -7.744   1.570   7.780  1.00  0.00           C  
ATOM    211  C   GLU A  14      -7.760   2.584   6.635  1.00  0.00           C  
ATOM    212  O   GLU A  14      -8.772   3.251   6.412  1.00  0.00           O  
ATOM    213  CB  GLU A  14      -7.775   2.307   9.130  1.00  0.00           C  
ATOM    214  CG  GLU A  14      -8.091   1.405  10.340  1.00  0.00           C  
ATOM    215  CD  GLU A  14      -8.171   2.160  11.668  1.00  0.00           C  
ATOM    216  OE1 GLU A  14      -7.973   3.352  11.673  1.00  0.00           O  
ATOM    217  OE2 GLU A  14      -8.423   1.522  12.682  1.00  0.00           O1-
ATOM    218  H   GLU A  14      -5.791   0.817   8.267  1.00  0.00           H  
ATOM    219  HA  GLU A  14      -8.664   0.991   7.709  1.00  0.00           H  
ATOM    220 1HB  GLU A  14      -6.798   2.765   9.307  1.00  0.00           H  
ATOM    221 2HB  GLU A  14      -8.512   3.105   9.096  1.00  0.00           H  
ATOM    222 1HG  GLU A  14      -9.038   0.899  10.163  1.00  0.00           H  
ATOM    223 2HG  GLU A  14      -7.312   0.643  10.410  1.00  0.00           H  
ATOM    224  N   TYR A  15      -6.665   2.678   5.888  1.00  0.00           N  
ATOM    225  CA  TYR A  15      -6.579   3.601   4.758  1.00  0.00           C  
ATOM    226  C   TYR A  15      -7.613   3.304   3.676  1.00  0.00           C  
ATOM    227  O   TYR A  15      -8.007   2.156   3.460  1.00  0.00           O  
ATOM    228  CB  TYR A  15      -5.188   3.540   4.123  1.00  0.00           C  
ATOM    229  CG  TYR A  15      -4.128   4.280   4.840  1.00  0.00           C  
ATOM    230  CD1 TYR A  15      -2.818   3.841   4.776  1.00  0.00           C  
ATOM    231  CD2 TYR A  15      -4.459   5.386   5.593  1.00  0.00           C  
ATOM    232  CE1 TYR A  15      -1.844   4.508   5.480  1.00  0.00           C  
ATOM    233  CE2 TYR A  15      -3.489   6.046   6.291  1.00  0.00           C  
ATOM    234  CZ  TYR A  15      -2.199   5.609   6.240  1.00  0.00           C  
ATOM    235  OH  TYR A  15      -1.271   6.264   6.959  1.00  0.00           O  
ATOM    236  H   TYR A  15      -5.836   2.143   6.150  1.00  0.00           H  
ATOM    237  HA  TYR A  15      -6.763   4.613   5.120  1.00  0.00           H  
ATOM    238 1HB  TYR A  15      -4.879   2.496   4.101  1.00  0.00           H  
ATOM    239 2HB  TYR A  15      -5.224   3.859   3.110  1.00  0.00           H  
ATOM    240  HD1 TYR A  15      -2.569   2.964   4.180  1.00  0.00           H  
ATOM    241  HD2 TYR A  15      -5.494   5.729   5.640  1.00  0.00           H  
ATOM    242  HE1 TYR A  15      -0.818   4.171   5.450  1.00  0.00           H  
ATOM    243  HE2 TYR A  15      -3.749   6.918   6.900  1.00  0.00           H  
ATOM    244  HH  TYR A  15      -1.714   6.969   7.438  1.00  0.00           H  
ATOM    245  N   THR A  16      -8.049   4.342   2.969  1.00  0.00           N  
ATOM    246  CA  THR A  16      -8.970   4.117   1.861  1.00  0.00           C  
ATOM    247  C   THR A  16      -8.131   3.505   0.755  1.00  0.00           C  
ATOM    248  O   THR A  16      -6.920   3.674   0.798  1.00  0.00           O  
ATOM    249  CB  THR A  16      -9.570   5.452   1.379  1.00  0.00           C  
ATOM    250  CG2 THR A  16     -10.273   6.136   2.521  1.00  0.00           C  
ATOM    251  OG1 THR A  16      -8.500   6.311   0.895  1.00  0.00           O  
ATOM    252  H   THR A  16      -7.718   5.289   3.199  1.00  0.00           H  
ATOM    253  HA  THR A  16      -9.754   3.437   2.184  1.00  0.00           H  
ATOM    254  HB  THR A  16     -10.274   5.285   0.583  1.00  0.00           H  
ATOM    255  HG1 THR A  16      -8.061   6.721   1.673  1.00  0.00           H  
ATOM    256 1HG2 THR A  16     -10.686   7.085   2.182  1.00  0.00           H  
ATOM    257 2HG2 THR A  16     -11.076   5.498   2.888  1.00  0.00           H  
ATOM    258 3HG2 THR A  16      -9.557   6.319   3.326  1.00  0.00           H  
ATOM    259  N   PRO A  17      -8.694   2.835  -0.263  1.00  0.00           N  
ATOM    260  CA  PRO A  17      -7.946   2.307  -1.393  1.00  0.00           C  
ATOM    261  C   PRO A  17      -7.016   3.351  -2.018  1.00  0.00           C  
ATOM    262  O   PRO A  17      -5.889   3.032  -2.401  1.00  0.00           O  
ATOM    263  CB  PRO A  17      -9.075   1.896  -2.346  1.00  0.00           C  
ATOM    264  CG  PRO A  17     -10.211   1.511  -1.415  1.00  0.00           C  
ATOM    265  CD  PRO A  17     -10.139   2.524  -0.286  1.00  0.00           C  
ATOM    266  HA  PRO A  17      -7.377   1.429  -1.066  1.00  0.00           H  
ATOM    267 1HB  PRO A  17      -9.327   2.730  -3.018  1.00  0.00           H  
ATOM    268 2HB  PRO A  17      -8.741   1.062  -2.982  1.00  0.00           H  
ATOM    269 1HG  PRO A  17     -11.170   1.542  -1.956  1.00  0.00           H  
ATOM    270 2HG  PRO A  17     -10.077   0.478  -1.065  1.00  0.00           H  
ATOM    271 1HD  PRO A  17     -10.736   3.403  -0.540  1.00  0.00           H  
ATOM    272 2HD  PRO A  17     -10.462   2.045   0.646  1.00  0.00           H  
ATOM    273  N   SER A  18      -7.436   4.623  -2.052  1.00  0.00           N  
ATOM    274  CA  SER A  18      -6.558   5.641  -2.613  1.00  0.00           C  
ATOM    275  C   SER A  18      -5.350   5.821  -1.697  1.00  0.00           C  
ATOM    276  O   SER A  18      -4.203   5.871  -2.155  1.00  0.00           O  
ATOM    277  CB  SER A  18      -7.306   6.958  -2.768  1.00  0.00           C  
ATOM    278  OG  SER A  18      -8.332   6.854  -3.722  1.00  0.00           O  
ATOM    279  H   SER A  18      -8.352   4.881  -1.717  1.00  0.00           H  
ATOM    280  HA  SER A  18      -6.208   5.307  -3.592  1.00  0.00           H  
ATOM    281 1HB  SER A  18      -7.728   7.248  -1.804  1.00  0.00           H  
ATOM    282 2HB  SER A  18      -6.606   7.738  -3.064  1.00  0.00           H  
ATOM    283  HG  SER A  18      -8.738   7.725  -3.767  1.00  0.00           H  
ATOM    284  N   GLU A  19      -5.609   5.879  -0.390  1.00  0.00           N  
ATOM    285  CA  GLU A  19      -4.531   6.032   0.580  1.00  0.00           C  
ATOM    286  C   GLU A  19      -3.641   4.783   0.615  1.00  0.00           C  
ATOM    287  O   GLU A  19      -2.442   4.889   0.875  1.00  0.00           O  
ATOM    288  CB  GLU A  19      -5.104   6.382   1.938  1.00  0.00           C  
ATOM    289  CG  GLU A  19      -5.712   7.759   2.031  1.00  0.00           C  
ATOM    290  CD  GLU A  19      -6.494   7.970   3.298  1.00  0.00           C  
ATOM    291  OE1 GLU A  19      -7.096   7.020   3.780  1.00  0.00           O  
ATOM    292  OE2 GLU A  19      -6.498   9.071   3.793  1.00  0.00           O1-
ATOM    293  H   GLU A  19      -6.576   5.823  -0.054  1.00  0.00           H  
ATOM    294  HA  GLU A  19      -3.911   6.872   0.266  1.00  0.00           H  
ATOM    295 1HB  GLU A  19      -5.887   5.702   2.167  1.00  0.00           H  
ATOM    296 2HB  GLU A  19      -4.333   6.292   2.696  1.00  0.00           H  
ATOM    297 1HG  GLU A  19      -4.911   8.496   1.984  1.00  0.00           H  
ATOM    298 2HG  GLU A  19      -6.360   7.916   1.170  1.00  0.00           H  
ATOM    299  N   LYS A  20      -4.217   3.595   0.381  1.00  0.00           N  
ATOM    300  CA  LYS A  20      -3.421   2.372   0.351  1.00  0.00           C  
ATOM    301  C   LYS A  20      -2.432   2.426  -0.799  1.00  0.00           C  
ATOM    302  O   LYS A  20      -1.276   2.023  -0.644  1.00  0.00           O  
ATOM    303  CB  LYS A  20      -4.287   1.110   0.267  1.00  0.00           C  
ATOM    304  CG  LYS A  20      -5.018   0.786   1.573  1.00  0.00           C  
ATOM    305  CD  LYS A  20      -5.884  -0.450   1.462  1.00  0.00           C  
ATOM    306  CE  LYS A  20      -6.478  -0.819   2.821  1.00  0.00           C  
ATOM    307  NZ  LYS A  20      -7.440  -1.939   2.727  1.00  0.00           N1+
ATOM    308  H   LYS A  20      -5.220   3.556   0.222  1.00  0.00           H  
ATOM    309  HA  LYS A  20      -2.853   2.313   1.279  1.00  0.00           H  
ATOM    310 1HB  LYS A  20      -5.028   1.237  -0.519  1.00  0.00           H  
ATOM    311 2HB  LYS A  20      -3.666   0.255   0.002  1.00  0.00           H  
ATOM    312 1HG  LYS A  20      -4.296   0.650   2.385  1.00  0.00           H  
ATOM    313 2HG  LYS A  20      -5.663   1.626   1.826  1.00  0.00           H  
ATOM    314 1HD  LYS A  20      -6.697  -0.259   0.762  1.00  0.00           H  
ATOM    315 2HD  LYS A  20      -5.288  -1.282   1.096  1.00  0.00           H  
ATOM    316 1HE  LYS A  20      -5.673  -1.114   3.485  1.00  0.00           H  
ATOM    317 2HE  LYS A  20      -6.973   0.033   3.242  1.00  0.00           H  
ATOM    318 1HZ  LYS A  20      -7.798  -2.143   3.657  1.00  0.00           H  
ATOM    319 2HZ  LYS A  20      -8.202  -1.674   2.125  1.00  0.00           H  
ATOM    320 3HZ  LYS A  20      -6.979  -2.750   2.355  1.00  0.00           H  
ATOM    321  N   GLU A  21      -2.838   2.964  -1.954  1.00  0.00           N  
ATOM    322  CA  GLU A  21      -1.848   3.083  -3.015  1.00  0.00           C  
ATOM    323  C   GLU A  21      -0.746   4.039  -2.559  1.00  0.00           C  
ATOM    324  O   GLU A  21       0.433   3.767  -2.779  1.00  0.00           O  
ATOM    325  CB  GLU A  21      -2.450   3.544  -4.353  1.00  0.00           C  
ATOM    326  CG  GLU A  21      -3.344   2.503  -5.049  1.00  0.00           C  
ATOM    327  CD  GLU A  21      -3.881   2.960  -6.406  1.00  0.00           C  
ATOM    328  OE1 GLU A  21      -3.652   4.089  -6.780  1.00  0.00           O  
ATOM    329  OE2 GLU A  21      -4.509   2.163  -7.069  1.00  0.00           O1-
ATOM    330  H   GLU A  21      -3.809   3.261  -2.089  1.00  0.00           H  
ATOM    331  HA  GLU A  21      -1.396   2.103  -3.176  1.00  0.00           H  
ATOM    332 1HB  GLU A  21      -3.055   4.437  -4.182  1.00  0.00           H  
ATOM    333 2HB  GLU A  21      -1.648   3.817  -5.038  1.00  0.00           H  
ATOM    334 1HG  GLU A  21      -2.772   1.586  -5.186  1.00  0.00           H  
ATOM    335 2HG  GLU A  21      -4.183   2.278  -4.390  1.00  0.00           H  
ATOM    336  N   GLU A  22      -1.108   5.135  -1.864  1.00  0.00           N  
ATOM    337  CA  GLU A  22      -0.066   6.050  -1.383  1.00  0.00           C  
ATOM    338  C   GLU A  22       0.850   5.353  -0.367  1.00  0.00           C  
ATOM    339  O   GLU A  22       2.070   5.527  -0.407  1.00  0.00           O  
ATOM    340  CB  GLU A  22      -0.648   7.333  -0.765  1.00  0.00           C  
ATOM    341  CG  GLU A  22      -1.306   8.289  -1.760  1.00  0.00           C  
ATOM    342  CD  GLU A  22      -1.810   9.577  -1.115  1.00  0.00           C  
ATOM    343  OE1 GLU A  22      -1.736   9.691   0.088  1.00  0.00           O  
ATOM    344  OE2 GLU A  22      -2.254  10.445  -1.833  1.00  0.00           O1-
ATOM    345  H   GLU A  22      -2.099   5.337  -1.715  1.00  0.00           H  
ATOM    346  HA  GLU A  22       0.542   6.345  -2.236  1.00  0.00           H  
ATOM    347 1HB  GLU A  22      -1.393   7.070  -0.020  1.00  0.00           H  
ATOM    348 2HB  GLU A  22       0.144   7.878  -0.251  1.00  0.00           H  
ATOM    349 1HG  GLU A  22      -0.588   8.538  -2.539  1.00  0.00           H  
ATOM    350 2HG  GLU A  22      -2.146   7.771  -2.228  1.00  0.00           H  
ATOM    351  N   PHE A  23       0.283   4.522   0.515  1.00  0.00           N  
ATOM    352  CA  PHE A  23       1.095   3.790   1.485  1.00  0.00           C  
ATOM    353  C   PHE A  23       2.133   2.974   0.753  1.00  0.00           C  
ATOM    354  O   PHE A  23       3.328   3.093   1.013  1.00  0.00           O  
ATOM    355  CB  PHE A  23       0.246   2.824   2.325  1.00  0.00           C  
ATOM    356  CG  PHE A  23       1.040   1.876   3.262  1.00  0.00           C  
ATOM    357  CD1 PHE A  23       1.397   2.232   4.541  1.00  0.00           C  
ATOM    358  CD2 PHE A  23       1.432   0.608   2.813  1.00  0.00           C  
ATOM    359  CE1 PHE A  23       2.111   1.346   5.357  1.00  0.00           C  
ATOM    360  CE2 PHE A  23       2.137  -0.266   3.620  1.00  0.00           C  
ATOM    361  CZ  PHE A  23       2.475   0.105   4.896  1.00  0.00           C  
ATOM    362  H   PHE A  23      -0.729   4.424   0.522  1.00  0.00           H  
ATOM    363  HA  PHE A  23       1.600   4.505   2.137  1.00  0.00           H  
ATOM    364 1HB  PHE A  23      -0.448   3.399   2.927  1.00  0.00           H  
ATOM    365 2HB  PHE A  23      -0.349   2.207   1.664  1.00  0.00           H  
ATOM    366  HD1 PHE A  23       1.114   3.208   4.914  1.00  0.00           H  
ATOM    367  HD2 PHE A  23       1.167   0.304   1.809  1.00  0.00           H  
ATOM    368  HE1 PHE A  23       2.379   1.638   6.370  1.00  0.00           H  
ATOM    369  HE2 PHE A  23       2.423  -1.245   3.241  1.00  0.00           H  
ATOM    370  HZ  PHE A  23       3.029  -0.576   5.539  1.00  0.00           H  
ATOM    371  N   VAL A  24       1.671   2.172  -0.205  1.00  0.00           N  
ATOM    372  CA  VAL A  24       2.567   1.291  -0.925  1.00  0.00           C  
ATOM    373  C   VAL A  24       3.588   2.087  -1.715  1.00  0.00           C  
ATOM    374  O   VAL A  24       4.761   1.715  -1.748  1.00  0.00           O  
ATOM    375  CB  VAL A  24       1.787   0.339  -1.843  1.00  0.00           C  
ATOM    376  CG1 VAL A  24       2.780  -0.447  -2.735  1.00  0.00           C  
ATOM    377  CG2 VAL A  24       0.943  -0.620  -0.974  1.00  0.00           C  
ATOM    378  H   VAL A  24       0.671   2.155  -0.407  1.00  0.00           H  
ATOM    379  HA  VAL A  24       3.096   0.682  -0.197  1.00  0.00           H  
ATOM    380  HB  VAL A  24       1.129   0.923  -2.496  1.00  0.00           H  
ATOM    381 1HG1 VAL A  24       2.226  -1.116  -3.392  1.00  0.00           H  
ATOM    382 2HG1 VAL A  24       3.360   0.256  -3.337  1.00  0.00           H  
ATOM    383 3HG1 VAL A  24       3.456  -1.031  -2.107  1.00  0.00           H  
ATOM    384 1HG2 VAL A  24       0.381  -1.294  -1.617  1.00  0.00           H  
ATOM    385 2HG2 VAL A  24       1.599  -1.198  -0.323  1.00  0.00           H  
ATOM    386 3HG2 VAL A  24       0.249  -0.039  -0.367  1.00  0.00           H  
ATOM    387  N   ASN A  25       3.165   3.176  -2.353  1.00  0.00           N  
ATOM    388  CA  ASN A  25       4.077   4.001  -3.125  1.00  0.00           C  
ATOM    389  C   ASN A  25       5.186   4.588  -2.244  1.00  0.00           C  
ATOM    390  O   ASN A  25       6.327   4.713  -2.697  1.00  0.00           O  
ATOM    391  CB  ASN A  25       3.315   5.102  -3.832  1.00  0.00           C  
ATOM    392  CG  ASN A  25       2.481   4.587  -4.989  1.00  0.00           C  
ATOM    393  ND2 ASN A  25       1.488   5.352  -5.374  1.00  0.00           N  
ATOM    394  OD1 ASN A  25       2.731   3.499  -5.529  1.00  0.00           O  
ATOM    395  H   ASN A  25       2.181   3.438  -2.313  1.00  0.00           H  
ATOM    396  HA  ASN A  25       4.553   3.373  -3.877  1.00  0.00           H  
ATOM    397 1HB  ASN A  25       2.658   5.591  -3.116  1.00  0.00           H  
ATOM    398 2HB  ASN A  25       4.013   5.851  -4.199  1.00  0.00           H  
ATOM    399 1HD2 ASN A  25       0.897   5.063  -6.128  1.00  0.00           H  
ATOM    400 2HD2 ASN A  25       1.320   6.220  -4.912  1.00  0.00           H  
ATOM    401  N   LYS A  26       4.876   4.923  -0.979  1.00  0.00           N  
ATOM    402  CA  LYS A  26       5.894   5.442  -0.061  1.00  0.00           C  
ATOM    403  C   LYS A  26       6.872   4.340   0.339  1.00  0.00           C  
ATOM    404  O   LYS A  26       8.092   4.556   0.392  1.00  0.00           O  
ATOM    405  CB  LYS A  26       5.247   6.048   1.192  1.00  0.00           C  
ATOM    406  CG  LYS A  26       4.514   7.370   0.960  1.00  0.00           C  
ATOM    407  CD  LYS A  26       3.901   7.888   2.254  1.00  0.00           C  
ATOM    408  CE  LYS A  26       3.130   9.181   2.026  1.00  0.00           C  
ATOM    409  NZ  LYS A  26       4.020  10.279   1.543  1.00  0.00           N1+
ATOM    410  H   LYS A  26       3.908   4.842  -0.657  1.00  0.00           H  
ATOM    411  HA  LYS A  26       6.455   6.222  -0.572  1.00  0.00           H  
ATOM    412 1HB  LYS A  26       4.526   5.339   1.603  1.00  0.00           H  
ATOM    413 2HB  LYS A  26       6.006   6.215   1.949  1.00  0.00           H  
ATOM    414 1HG  LYS A  26       5.219   8.109   0.583  1.00  0.00           H  
ATOM    415 2HG  LYS A  26       3.732   7.233   0.220  1.00  0.00           H  
ATOM    416 1HD  LYS A  26       3.218   7.132   2.635  1.00  0.00           H  
ATOM    417 2HD  LYS A  26       4.683   8.055   3.000  1.00  0.00           H  
ATOM    418 1HE  LYS A  26       2.345   9.004   1.288  1.00  0.00           H  
ATOM    419 2HE  LYS A  26       2.669   9.489   2.965  1.00  0.00           H  
ATOM    420 1HZ  LYS A  26       3.479  11.122   1.405  1.00  0.00           H  
ATOM    421 2HZ  LYS A  26       4.743  10.451   2.231  1.00  0.00           H  
ATOM    422 3HZ  LYS A  26       4.444  10.004   0.668  1.00  0.00           H  
ATOM    423  N   ILE A  27       6.345   3.135   0.558  1.00  0.00           N  
ATOM    424  CA  ILE A  27       7.180   2.013   0.958  1.00  0.00           C  
ATOM    425  C   ILE A  27       8.116   1.665  -0.194  1.00  0.00           C  
ATOM    426  O   ILE A  27       9.325   1.483  -0.008  1.00  0.00           O  
ATOM    427  CB  ILE A  27       6.314   0.781   1.277  1.00  0.00           C  
ATOM    428  CG1 ILE A  27       5.350   1.030   2.469  1.00  0.00           C  
ATOM    429  CG2 ILE A  27       7.193  -0.392   1.547  1.00  0.00           C  
ATOM    430  CD1 ILE A  27       5.965   1.287   3.753  1.00  0.00           C  
ATOM    431  H   ILE A  27       5.330   3.015   0.495  1.00  0.00           H  
ATOM    432  HA  ILE A  27       7.760   2.288   1.824  1.00  0.00           H  
ATOM    433  HB  ILE A  27       5.691   0.555   0.411  1.00  0.00           H  
ATOM    434 1HG1 ILE A  27       4.771   1.875   2.252  1.00  0.00           H  
ATOM    435 2HG1 ILE A  27       4.698   0.175   2.563  1.00  0.00           H  
ATOM    436 1HG2 ILE A  27       6.581  -1.264   1.735  1.00  0.00           H  
ATOM    437 2HG2 ILE A  27       7.810  -0.559   0.682  1.00  0.00           H  
ATOM    438 3HG2 ILE A  27       7.812  -0.189   2.407  1.00  0.00           H  
ATOM    439 1HD1 ILE A  27       5.198   1.460   4.506  1.00  0.00           H  
ATOM    440 2HD1 ILE A  27       6.526   0.436   4.007  1.00  0.00           H  
ATOM    441 3HD1 ILE A  27       6.599   2.135   3.684  1.00  0.00           H  
ATOM    442  N   LYS A  28       7.534   1.611  -1.393  1.00  0.00           N  
ATOM    443  CA  LYS A  28       8.238   1.290  -2.617  1.00  0.00           C  
ATOM    444  C   LYS A  28       9.280   2.313  -2.979  1.00  0.00           C  
ATOM    445  O   LYS A  28      10.429   1.943  -3.203  1.00  0.00           O  
ATOM    446  CB  LYS A  28       7.250   1.148  -3.771  1.00  0.00           C  
ATOM    447  CG  LYS A  28       7.877   0.839  -5.131  1.00  0.00           C  
ATOM    448  CD  LYS A  28       6.797   0.619  -6.186  1.00  0.00           C  
ATOM    449  CE  LYS A  28       7.392   0.336  -7.561  1.00  0.00           C  
ATOM    450  NZ  LYS A  28       6.327   0.133  -8.591  1.00  0.00           N1+
ATOM    451  H   LYS A  28       6.536   1.778  -1.456  1.00  0.00           H  
ATOM    452  HA  LYS A  28       8.744   0.338  -2.476  1.00  0.00           H  
ATOM    453 1HB  LYS A  28       6.535   0.356  -3.537  1.00  0.00           H  
ATOM    454 2HB  LYS A  28       6.683   2.071  -3.870  1.00  0.00           H  
ATOM    455 1HG  LYS A  28       8.479   1.693  -5.431  1.00  0.00           H  
ATOM    456 2HG  LYS A  28       8.526  -0.031  -5.064  1.00  0.00           H  
ATOM    457 1HD  LYS A  28       6.170  -0.223  -5.887  1.00  0.00           H  
ATOM    458 2HD  LYS A  28       6.170   1.510  -6.245  1.00  0.00           H  
ATOM    459 1HE  LYS A  28       8.014   1.174  -7.860  1.00  0.00           H  
ATOM    460 2HE  LYS A  28       8.009  -0.562  -7.508  1.00  0.00           H  
ATOM    461 1HZ  LYS A  28       6.753  -0.049  -9.490  1.00  0.00           H  
ATOM    462 2HZ  LYS A  28       5.749  -0.651  -8.328  1.00  0.00           H  
ATOM    463 3HZ  LYS A  28       5.756   0.966  -8.653  1.00  0.00           H  
ATOM    464  N   SER A  29       8.907   3.596  -2.994  1.00  0.00           N  
ATOM    465  CA  SER A  29       9.830   4.633  -3.416  1.00  0.00           C  
ATOM    466  C   SER A  29      11.052   4.627  -2.539  1.00  0.00           C  
ATOM    467  O   SER A  29      12.174   4.764  -3.027  1.00  0.00           O  
ATOM    468  CB  SER A  29       9.178   5.996  -3.318  1.00  0.00           C  
ATOM    469  OG  SER A  29       8.102   6.106  -4.204  1.00  0.00           O  
ATOM    470  H   SER A  29       7.952   3.863  -2.765  1.00  0.00           H  
ATOM    471  HA  SER A  29      10.128   4.441  -4.442  1.00  0.00           H  
ATOM    472 1HB  SER A  29       8.825   6.153  -2.296  1.00  0.00           H  
ATOM    473 2HB  SER A  29       9.914   6.765  -3.535  1.00  0.00           H  
ATOM    474  HG  SER A  29       7.413   5.502  -3.842  1.00  0.00           H  
ATOM    475  N   ALA A  30      10.858   4.448  -1.232  1.00  0.00           N  
ATOM    476  CA  ALA A  30      12.001   4.409  -0.353  1.00  0.00           C  
ATOM    477  C   ALA A  30      12.902   3.236  -0.722  1.00  0.00           C  
ATOM    478  O   ALA A  30      14.110   3.400  -0.922  1.00  0.00           O  
ATOM    479  CB  ALA A  30      11.522   4.281   1.073  1.00  0.00           C  
ATOM    480  H   ALA A  30       9.917   4.353  -0.841  1.00  0.00           H  
ATOM    481  HA  ALA A  30      12.565   5.332  -0.476  1.00  0.00           H  
ATOM    482 1HB  ALA A  30      12.360   4.275   1.732  1.00  0.00           H  
ATOM    483 2HB  ALA A  30      10.882   5.130   1.309  1.00  0.00           H  
ATOM    484 3HB  ALA A  30      10.953   3.355   1.186  1.00  0.00           H  
ATOM    485  N   LEU A  31      12.284   2.075  -0.934  1.00  0.00           N  
ATOM    486  CA  LEU A  31      13.003   0.855  -1.263  1.00  0.00           C  
ATOM    487  C   LEU A  31      13.547   0.780  -2.678  1.00  0.00           C  
ATOM    488  O   LEU A  31      14.502   0.057  -2.944  1.00  0.00           O  
ATOM    489  CB  LEU A  31      12.118  -0.319  -0.927  1.00  0.00           C  
ATOM    490  CG  LEU A  31      11.944  -0.495   0.561  1.00  0.00           C  
ATOM    491  CD1 LEU A  31      10.896  -1.491   0.853  1.00  0.00           C  
ATOM    492  CD2 LEU A  31      13.276  -0.958   1.114  1.00  0.00           C  
ATOM    493  H   LEU A  31      11.272   2.005  -0.799  1.00  0.00           H  
ATOM    494  HA  LEU A  31      13.859   0.798  -0.593  1.00  0.00           H  
ATOM    495 1HB  LEU A  31      11.136  -0.168  -1.377  1.00  0.00           H  
ATOM    496 2HB  LEU A  31      12.568  -1.212  -1.332  1.00  0.00           H  
ATOM    497  HG  LEU A  31      11.655   0.451   1.014  1.00  0.00           H  
ATOM    498 1HD1 LEU A  31      10.787  -1.625   1.902  1.00  0.00           H  
ATOM    499 2HD1 LEU A  31       9.981  -1.121   0.436  1.00  0.00           H  
ATOM    500 3HD1 LEU A  31      11.135  -2.421   0.426  1.00  0.00           H  
ATOM    501 1HD2 LEU A  31      13.218  -1.101   2.164  1.00  0.00           H  
ATOM    502 2HD2 LEU A  31      13.557  -1.901   0.647  1.00  0.00           H  
ATOM    503 3HD2 LEU A  31      14.025  -0.221   0.899  1.00  0.00           H  
ATOM    504  N   LEU A  32      13.061   1.596  -3.590  1.00  0.00           N  
ATOM    505  CA  LEU A  32      13.657   1.554  -4.914  1.00  0.00           C  
ATOM    506  C   LEU A  32      15.139   1.957  -4.847  1.00  0.00           C  
ATOM    507  O   LEU A  32      15.912   1.619  -5.742  1.00  0.00           O  
ATOM    508  CB  LEU A  32      12.912   2.448  -5.912  1.00  0.00           C  
ATOM    509  CG  LEU A  32      11.496   1.979  -6.304  1.00  0.00           C  
ATOM    510  CD1 LEU A  32      10.857   3.012  -7.207  1.00  0.00           C  
ATOM    511  CD2 LEU A  32      11.573   0.616  -6.957  1.00  0.00           C  
ATOM    512  H   LEU A  32      12.257   2.185  -3.382  1.00  0.00           H  
ATOM    513  HA  LEU A  32      13.602   0.532  -5.280  1.00  0.00           H  
ATOM    514 1HB  LEU A  32      12.816   3.441  -5.467  1.00  0.00           H  
ATOM    515 2HB  LEU A  32      13.505   2.531  -6.818  1.00  0.00           H  
ATOM    516  HG  LEU A  32      10.901   1.906  -5.443  1.00  0.00           H  
ATOM    517 1HD1 LEU A  32       9.853   2.699  -7.466  1.00  0.00           H  
ATOM    518 2HD1 LEU A  32      10.813   3.968  -6.690  1.00  0.00           H  
ATOM    519 3HD1 LEU A  32      11.450   3.118  -8.113  1.00  0.00           H  
ATOM    520 1HD2 LEU A  32      10.574   0.281  -7.219  1.00  0.00           H  
ATOM    521 2HD2 LEU A  32      12.184   0.677  -7.857  1.00  0.00           H  
ATOM    522 3HD2 LEU A  32      12.021  -0.093  -6.260  1.00  0.00           H  
ATOM    523  N   SER A  33      15.529   2.716  -3.810  1.00  0.00           N  
ATOM    524  CA  SER A  33      16.908   3.157  -3.645  1.00  0.00           C  
ATOM    525  C   SER A  33      17.740   2.255  -2.712  1.00  0.00           C  
ATOM    526  O   SER A  33      18.916   2.544  -2.470  1.00  0.00           O  
ATOM    527  CB  SER A  33      16.920   4.572  -3.092  1.00  0.00           C  
ATOM    528  OG  SER A  33      16.423   4.627  -1.767  1.00  0.00           O  
ATOM    529  H   SER A  33      14.862   2.966  -3.076  1.00  0.00           H  
ATOM    530  HA  SER A  33      17.382   3.159  -4.626  1.00  0.00           H  
ATOM    531 1HB  SER A  33      17.934   4.964  -3.118  1.00  0.00           H  
ATOM    532 2HB  SER A  33      16.308   5.206  -3.731  1.00  0.00           H  
ATOM    533  HG  SER A  33      15.571   4.126  -1.749  1.00  0.00           H  
ATOM    534  N   THR A  34      17.122   1.219  -2.129  1.00  0.00           N  
ATOM    535  CA  THR A  34      17.774   0.403  -1.099  1.00  0.00           C  
ATOM    536  C   THR A  34      17.094  -0.926  -0.770  1.00  0.00           C  
ATOM    537  O   THR A  34      15.894  -1.104  -0.909  1.00  0.00           O  
ATOM    538  CB  THR A  34      17.910   1.214   0.194  1.00  0.00           C  
ATOM    539  CG2 THR A  34      16.587   1.675   0.608  1.00  0.00           C  
ATOM    540  OG1 THR A  34      18.518   0.403   1.238  1.00  0.00           O  
ATOM    541  H   THR A  34      16.175   0.975  -2.409  1.00  0.00           H  
ATOM    542  HA  THR A  34      18.777   0.172  -1.455  1.00  0.00           H  
ATOM    543  HB  THR A  34      18.538   2.085   0.019  1.00  0.00           H  
ATOM    544  HG1 THR A  34      18.187   0.717   2.124  1.00  0.00           H  
ATOM    545 1HG2 THR A  34      16.690   2.267   1.507  1.00  0.00           H  
ATOM    546 2HG2 THR A  34      16.156   2.280  -0.170  1.00  0.00           H  
ATOM    547 3HG2 THR A  34      15.963   0.825   0.793  1.00  0.00           H  
ATOM    548  N   ASN A  35      17.868  -1.863  -0.252  1.00  0.00           N  
ATOM    549  CA  ASN A  35      17.287  -3.110   0.241  1.00  0.00           C  
ATOM    550  C   ASN A  35      16.434  -2.875   1.501  1.00  0.00           C  
ATOM    551  O   ASN A  35      15.531  -3.665   1.811  1.00  0.00           O  
ATOM    552  CB  ASN A  35      18.381  -4.113   0.529  1.00  0.00           C  
ATOM    553  CG  ASN A  35      19.013  -4.654  -0.728  1.00  0.00           C  
ATOM    554  ND2 ASN A  35      20.227  -5.125  -0.605  1.00  0.00           N  
ATOM    555  OD1 ASN A  35      18.411  -4.643  -1.809  1.00  0.00           O  
ATOM    556  H   ASN A  35      18.860  -1.689  -0.163  1.00  0.00           H  
ATOM    557  HA  ASN A  35      16.626  -3.514  -0.528  1.00  0.00           H  
ATOM    558 1HB  ASN A  35      19.151  -3.646   1.143  1.00  0.00           H  
ATOM    559 2HB  ASN A  35      17.966  -4.944   1.100  1.00  0.00           H  
ATOM    560 1HD2 ASN A  35      20.703  -5.496  -1.402  1.00  0.00           H  
ATOM    561 2HD2 ASN A  35      20.680  -5.113   0.286  1.00  0.00           H  
ATOM    562  N   LYS A  36      16.761  -1.799   2.237  1.00  0.00           N  
ATOM    563  CA  LYS A  36      16.096  -1.448   3.494  1.00  0.00           C  
ATOM    564  C   LYS A  36      16.041   0.064   3.708  1.00  0.00           C  
ATOM    565  O   LYS A  36      17.017   0.780   3.443  1.00  0.00           O  
ATOM    566  CB  LYS A  36      16.762  -2.135   4.683  1.00  0.00           C  
ATOM    567  CG  LYS A  36      16.038  -1.923   6.008  1.00  0.00           C  
ATOM    568  CD  LYS A  36      16.515  -2.899   7.040  1.00  0.00           C  
ATOM    569  CE  LYS A  36      15.680  -2.817   8.293  1.00  0.00           C  
ATOM    570  NZ  LYS A  36      15.952  -3.965   9.171  1.00  0.00           N1+
ATOM    571  H   LYS A  36      17.488  -1.183   1.888  1.00  0.00           H  
ATOM    572  HA  LYS A  36      15.076  -1.808   3.442  1.00  0.00           H  
ATOM    573 1HB  LYS A  36      16.812  -3.210   4.501  1.00  0.00           H  
ATOM    574 2HB  LYS A  36      17.780  -1.769   4.791  1.00  0.00           H  
ATOM    575 1HG  LYS A  36      16.203  -0.906   6.366  1.00  0.00           H  
ATOM    576 2HG  LYS A  36      14.975  -2.068   5.869  1.00  0.00           H  
ATOM    577 1HD  LYS A  36      16.469  -3.914   6.647  1.00  0.00           H  
ATOM    578 2HD  LYS A  36      17.550  -2.678   7.293  1.00  0.00           H  
ATOM    579 1HE  LYS A  36      15.911  -1.896   8.825  1.00  0.00           H  
ATOM    580 2HE  LYS A  36      14.620  -2.818   8.024  1.00  0.00           H  
ATOM    581 1HZ  LYS A  36      15.383  -3.914  10.000  1.00  0.00           H  
ATOM    582 2HZ  LYS A  36      15.697  -4.813   8.618  1.00  0.00           H  
ATOM    583 3HZ  LYS A  36      16.925  -3.994   9.427  1.00  0.00           H  
ATOM    584  N   ALA A  37      14.894   0.538   4.208  1.00  0.00           N  
ATOM    585  CA  ALA A  37      14.646   1.967   4.420  1.00  0.00           C  
ATOM    586  C   ALA A  37      13.754   2.251   5.624  1.00  0.00           C  
ATOM    587  O   ALA A  37      13.188   1.347   6.234  1.00  0.00           O  
ATOM    588  CB  ALA A  37      13.972   2.567   3.191  1.00  0.00           C  
ATOM    589  H   ALA A  37      14.153  -0.136   4.404  1.00  0.00           H  
ATOM    590  HA  ALA A  37      15.607   2.453   4.585  1.00  0.00           H  
ATOM    591 1HB  ALA A  37      13.829   3.632   3.359  1.00  0.00           H  
ATOM    592 2HB  ALA A  37      14.579   2.424   2.322  1.00  0.00           H  
ATOM    593 3HB  ALA A  37      13.014   2.098   3.025  1.00  0.00           H  
ATOM    594  N   VAL A  38      13.664   3.521   6.004  1.00  0.00           N  
ATOM    595  CA  VAL A  38      12.724   3.918   7.051  1.00  0.00           C  
ATOM    596  C   VAL A  38      11.665   4.775   6.385  1.00  0.00           C  
ATOM    597  O   VAL A  38      11.995   5.686   5.620  1.00  0.00           O  
ATOM    598  CB  VAL A  38      13.399   4.689   8.198  1.00  0.00           C  
ATOM    599  CG1 VAL A  38      12.347   5.095   9.243  1.00  0.00           C  
ATOM    600  CG2 VAL A  38      14.434   3.816   8.812  1.00  0.00           C  
ATOM    601  H   VAL A  38      14.200   4.231   5.523  1.00  0.00           H  
ATOM    602  HA  VAL A  38      12.243   3.034   7.467  1.00  0.00           H  
ATOM    603  HB  VAL A  38      13.855   5.597   7.811  1.00  0.00           H  
ATOM    604 1HG1 VAL A  38      12.829   5.638  10.053  1.00  0.00           H  
ATOM    605 2HG1 VAL A  38      11.592   5.732   8.782  1.00  0.00           H  
ATOM    606 3HG1 VAL A  38      11.871   4.195   9.639  1.00  0.00           H  
ATOM    607 1HG2 VAL A  38      14.920   4.338   9.635  1.00  0.00           H  
ATOM    608 2HG2 VAL A  38      13.935   2.943   9.175  1.00  0.00           H  
ATOM    609 3HG2 VAL A  38      15.176   3.535   8.069  1.00  0.00           H  
ATOM    610  N   VAL A  39      10.402   4.441   6.617  1.00  0.00           N  
ATOM    611  CA  VAL A  39       9.309   5.146   5.971  1.00  0.00           C  
ATOM    612  C   VAL A  39       8.312   5.768   6.924  1.00  0.00           C  
ATOM    613  O   VAL A  39       7.830   5.127   7.868  1.00  0.00           O  
ATOM    614  CB  VAL A  39       8.568   4.203   4.999  1.00  0.00           C  
ATOM    615  CG1 VAL A  39       7.385   4.925   4.344  1.00  0.00           C  
ATOM    616  CG2 VAL A  39       9.546   3.764   3.958  1.00  0.00           C  
ATOM    617  H   VAL A  39      10.210   3.683   7.271  1.00  0.00           H  
ATOM    618  HA  VAL A  39       9.739   5.953   5.377  1.00  0.00           H  
ATOM    619  HB  VAL A  39       8.184   3.342   5.538  1.00  0.00           H  
ATOM    620 1HG1 VAL A  39       6.877   4.281   3.649  1.00  0.00           H  
ATOM    621 2HG1 VAL A  39       6.683   5.240   5.104  1.00  0.00           H  
ATOM    622 3HG1 VAL A  39       7.750   5.798   3.805  1.00  0.00           H  
ATOM    623 1HG2 VAL A  39       9.077   3.111   3.268  1.00  0.00           H  
ATOM    624 2HG2 VAL A  39       9.910   4.642   3.436  1.00  0.00           H  
ATOM    625 3HG2 VAL A  39      10.375   3.250   4.424  1.00  0.00           H  
ATOM    626  N   SER A  40       8.022   7.043   6.677  1.00  0.00           N  
ATOM    627  CA  SER A  40       7.028   7.762   7.450  1.00  0.00           C  
ATOM    628  C   SER A  40       5.692   7.563   6.760  1.00  0.00           C  
ATOM    629  O   SER A  40       5.593   7.663   5.536  1.00  0.00           O  
ATOM    630  CB  SER A  40       7.375   9.229   7.538  1.00  0.00           C  
ATOM    631  OG  SER A  40       8.584   9.423   8.228  1.00  0.00           O  
ATOM    632  H   SER A  40       8.484   7.509   5.908  1.00  0.00           H  
ATOM    633  HA  SER A  40       6.962   7.339   8.450  1.00  0.00           H  
ATOM    634 1HB  SER A  40       7.449   9.649   6.537  1.00  0.00           H  
ATOM    635 2HB  SER A  40       6.569   9.754   8.056  1.00  0.00           H  
ATOM    636  HG  SER A  40       8.722  10.374   8.259  1.00  0.00           H  
ATOM    637  N   LEU A  41       4.674   7.292   7.546  1.00  0.00           N  
ATOM    638  CA  LEU A  41       3.349   7.039   7.036  1.00  0.00           C  
ATOM    639  C   LEU A  41       2.536   8.338   7.148  1.00  0.00           C  
ATOM    640  O   LEU A  41       2.915   9.216   7.924  1.00  0.00           O  
ATOM    641  CB  LEU A  41       2.763   5.872   7.851  1.00  0.00           C  
ATOM    642  CG  LEU A  41       3.675   4.612   7.854  1.00  0.00           C  
ATOM    643  CD1 LEU A  41       3.028   3.501   8.703  1.00  0.00           C  
ATOM    644  CD2 LEU A  41       3.948   4.199   6.414  1.00  0.00           C  
ATOM    645  H   LEU A  41       4.827   7.224   8.545  1.00  0.00           H  
ATOM    646  HA  LEU A  41       3.447   6.730   6.002  1.00  0.00           H  
ATOM    647 1HB  LEU A  41       2.649   6.194   8.886  1.00  0.00           H  
ATOM    648 2HB  LEU A  41       1.792   5.583   7.470  1.00  0.00           H  
ATOM    649  HG  LEU A  41       4.632   4.855   8.330  1.00  0.00           H  
ATOM    650 1HD1 LEU A  41       3.684   2.629   8.720  1.00  0.00           H  
ATOM    651 2HD1 LEU A  41       2.884   3.859   9.720  1.00  0.00           H  
ATOM    652 3HD1 LEU A  41       2.064   3.223   8.279  1.00  0.00           H  
ATOM    653 1HD2 LEU A  41       4.601   3.328   6.395  1.00  0.00           H  
ATOM    654 2HD2 LEU A  41       3.023   3.972   5.937  1.00  0.00           H  
ATOM    655 3HD2 LEU A  41       4.425   5.018   5.886  1.00  0.00           H  
ATOM    656  N   PRO A  42       1.442   8.513   6.381  1.00  0.00           N  
ATOM    657  CA  PRO A  42       0.533   9.664   6.412  1.00  0.00           C  
ATOM    658  C   PRO A  42       0.067  10.093   7.812  1.00  0.00           C  
ATOM    659  O   PRO A  42      -0.203  11.272   8.035  1.00  0.00           O  
ATOM    660  CB  PRO A  42      -0.642   9.164   5.563  1.00  0.00           C  
ATOM    661  CG  PRO A  42      -0.005   8.208   4.565  1.00  0.00           C  
ATOM    662  CD  PRO A  42       1.111   7.516   5.324  1.00  0.00           C  
ATOM    663  HA  PRO A  42       1.028  10.508   5.911  1.00  0.00           H  
ATOM    664 1HB  PRO A  42      -1.400   8.701   6.204  1.00  0.00           H  
ATOM    665 2HB  PRO A  42      -1.130  10.017   5.070  1.00  0.00           H  
ATOM    666 1HG  PRO A  42      -0.763   7.496   4.193  1.00  0.00           H  
ATOM    667 2HG  PRO A  42       0.351   8.764   3.689  1.00  0.00           H  
ATOM    668 1HD  PRO A  42       0.785   6.568   5.731  1.00  0.00           H  
ATOM    669 2HD  PRO A  42       1.942   7.395   4.632  1.00  0.00           H  
ATOM    670  N   GLU A  43      -0.009   9.156   8.759  1.00  0.00           N  
ATOM    671  CA  GLU A  43      -0.459   9.466  10.119  1.00  0.00           C  
ATOM    672  C   GLU A  43       0.679   9.931  11.043  1.00  0.00           C  
ATOM    673  O   GLU A  43       0.466  10.143  12.237  1.00  0.00           O  
ATOM    674  CB  GLU A  43      -1.146   8.254  10.744  1.00  0.00           C  
ATOM    675  CG  GLU A  43      -2.436   7.797  10.037  1.00  0.00           C  
ATOM    676  CD  GLU A  43      -3.559   8.796  10.090  1.00  0.00           C  
ATOM    677  OE1 GLU A  43      -3.839   9.291  11.153  1.00  0.00           O  
ATOM    678  OE2 GLU A  43      -4.150   9.051   9.065  1.00  0.00           O1-
ATOM    679  H   GLU A  43       0.235   8.202   8.539  1.00  0.00           H  
ATOM    680  HA  GLU A  43      -1.187  10.276  10.057  1.00  0.00           H  
ATOM    681 1HB  GLU A  43      -0.448   7.425  10.740  1.00  0.00           H  
ATOM    682 2HB  GLU A  43      -1.387   8.468  11.785  1.00  0.00           H  
ATOM    683 1HG  GLU A  43      -2.205   7.607   9.008  1.00  0.00           H  
ATOM    684 2HG  GLU A  43      -2.777   6.865  10.481  1.00  0.00           H  
ATOM    685  N   GLY A  44       1.896  10.044  10.505  1.00  0.00           N  
ATOM    686  CA  GLY A  44       3.063  10.456  11.281  1.00  0.00           C  
ATOM    687  C   GLY A  44       3.756   9.282  11.967  1.00  0.00           C  
ATOM    688  O   GLY A  44       4.722   9.459  12.712  1.00  0.00           O  
ATOM    689  H   GLY A  44       2.033   9.852   9.515  1.00  0.00           H  
ATOM    690 1HA  GLY A  44       3.770  10.953  10.615  1.00  0.00           H  
ATOM    691 2HA  GLY A  44       2.761  11.188  12.026  1.00  0.00           H  
ATOM    692  N   LYS A  45       3.263   8.082  11.711  1.00  0.00           N  
ATOM    693  CA  LYS A  45       3.825   6.882  12.305  1.00  0.00           C  
ATOM    694  C   LYS A  45       4.989   6.441  11.444  1.00  0.00           C  
ATOM    695  O   LYS A  45       5.002   6.714  10.248  1.00  0.00           O  
ATOM    696  CB  LYS A  45       2.754   5.804  12.403  1.00  0.00           C  
ATOM    697  CG  LYS A  45       1.538   6.251  13.197  1.00  0.00           C  
ATOM    698  CD  LYS A  45       1.910   6.554  14.628  1.00  0.00           C  
ATOM    699  CE  LYS A  45       0.702   6.953  15.456  1.00  0.00           C  
ATOM    700  NZ  LYS A  45       1.085   7.233  16.868  1.00  0.00           N1+
ATOM    701  H   LYS A  45       2.468   8.013  11.095  1.00  0.00           H  
ATOM    702  HA  LYS A  45       4.201   7.111  13.303  1.00  0.00           H  
ATOM    703 1HB  LYS A  45       2.425   5.512  11.409  1.00  0.00           H  
ATOM    704 2HB  LYS A  45       3.164   4.927  12.891  1.00  0.00           H  
ATOM    705 1HG  LYS A  45       1.107   7.146  12.744  1.00  0.00           H  
ATOM    706 2HG  LYS A  45       0.786   5.461  13.191  1.00  0.00           H  
ATOM    707 1HD  LYS A  45       2.362   5.666  15.083  1.00  0.00           H  
ATOM    708 2HD  LYS A  45       2.638   7.366  14.649  1.00  0.00           H  
ATOM    709 1HE  LYS A  45       0.249   7.844  15.025  1.00  0.00           H  
ATOM    710 2HE  LYS A  45      -0.027   6.144  15.443  1.00  0.00           H  
ATOM    711 1HZ  LYS A  45       0.270   7.479  17.406  1.00  0.00           H  
ATOM    712 2HZ  LYS A  45       1.493   6.370  17.249  1.00  0.00           H  
ATOM    713 3HZ  LYS A  45       1.757   7.977  16.905  1.00  0.00           H  
ATOM    714  N   THR A  46       5.974   5.764  12.021  1.00  0.00           N  
ATOM    715  CA  THR A  46       7.090   5.321  11.191  1.00  0.00           C  
ATOM    716  C   THR A  46       7.307   3.830  11.262  1.00  0.00           C  
ATOM    717  O   THR A  46       6.928   3.177  12.230  1.00  0.00           O  
ATOM    718  CB  THR A  46       8.400   6.031  11.600  1.00  0.00           C  
ATOM    719  CG2 THR A  46       8.257   7.543  11.479  1.00  0.00           C  
ATOM    720  OG1 THR A  46       8.722   5.691  12.957  1.00  0.00           O  
ATOM    721  H   THR A  46       5.953   5.555  13.010  1.00  0.00           H  
ATOM    722  HA  THR A  46       6.878   5.566  10.153  1.00  0.00           H  
ATOM    723  HB  THR A  46       9.207   5.694  10.945  1.00  0.00           H  
ATOM    724  HG1 THR A  46       8.769   4.731  13.048  1.00  0.00           H  
ATOM    725 1HG2 THR A  46       9.191   8.020  11.766  1.00  0.00           H  
ATOM    726 2HG2 THR A  46       8.023   7.805  10.455  1.00  0.00           H  
ATOM    727 3HG2 THR A  46       7.459   7.895  12.131  1.00  0.00           H  
ATOM    728  N   CYS A  47       7.985   3.309  10.252  1.00  0.00           N  
ATOM    729  CA  CYS A  47       8.313   1.899  10.218  1.00  0.00           C  
ATOM    730  C   CYS A  47       9.584   1.606   9.440  1.00  0.00           C  
ATOM    731  O   CYS A  47      10.062   2.436   8.664  1.00  0.00           O  
ATOM    732  CB  CYS A  47       7.157   1.167   9.565  1.00  0.00           C  
ATOM    733  SG  CYS A  47       6.866   1.650   7.816  1.00  0.00           S  
ATOM    734  H   CYS A  47       8.213   3.911   9.462  1.00  0.00           H  
ATOM    735  HA  CYS A  47       8.438   1.541  11.242  1.00  0.00           H  
ATOM    736 1HB  CYS A  47       7.349   0.103   9.603  1.00  0.00           H  
ATOM    737 2HB  CYS A  47       6.252   1.380  10.119  1.00  0.00           H  
ATOM    738  HG  CYS A  47       6.885   2.980   8.023  1.00  0.00           H  
ATOM    739  N   TYR A  48      10.111   0.399   9.605  1.00  0.00           N  
ATOM    740  CA  TYR A  48      11.266  -0.013   8.829  1.00  0.00           C  
ATOM    741  C   TYR A  48      10.751  -0.871   7.712  1.00  0.00           C  
ATOM    742  O   TYR A  48       9.847  -1.677   7.909  1.00  0.00           O  
ATOM    743  CB  TYR A  48      12.245  -0.772   9.706  1.00  0.00           C  
ATOM    744  CG  TYR A  48      12.912   0.084  10.721  1.00  0.00           C  
ATOM    745  CD1 TYR A  48      12.275   0.336  11.925  1.00  0.00           C  
ATOM    746  CD2 TYR A  48      14.162   0.604  10.471  1.00  0.00           C  
ATOM    747  CE1 TYR A  48      12.891   1.127  12.874  1.00  0.00           C  
ATOM    748  CE2 TYR A  48      14.783   1.393  11.420  1.00  0.00           C  
ATOM    749  CZ  TYR A  48      14.150   1.659  12.615  1.00  0.00           C  
ATOM    750  OH  TYR A  48      14.766   2.449  13.561  1.00  0.00           O  
ATOM    751  H   TYR A  48       9.705  -0.272  10.261  1.00  0.00           H  
ATOM    752  HA  TYR A  48      11.756   0.857   8.397  1.00  0.00           H  
ATOM    753 1HB  TYR A  48      11.717  -1.551  10.230  1.00  0.00           H  
ATOM    754 2HB  TYR A  48      13.004  -1.238   9.086  1.00  0.00           H  
ATOM    755  HD1 TYR A  48      11.285  -0.089  12.120  1.00  0.00           H  
ATOM    756  HD2 TYR A  48      14.658   0.397   9.521  1.00  0.00           H  
ATOM    757  HE1 TYR A  48      12.391   1.333  13.821  1.00  0.00           H  
ATOM    758  HE2 TYR A  48      15.770   1.810  11.220  1.00  0.00           H  
ATOM    759  HH  TYR A  48      15.624   2.729  13.233  1.00  0.00           H  
ATOM    760  N   VAL A  49      11.290  -0.703   6.528  1.00  0.00           N  
ATOM    761  CA  VAL A  49      10.755  -1.484   5.444  1.00  0.00           C  
ATOM    762  C   VAL A  49      11.865  -2.224   4.712  1.00  0.00           C  
ATOM    763  O   VAL A  49      12.959  -1.688   4.529  1.00  0.00           O  
ATOM    764  CB  VAL A  49      10.038  -0.519   4.489  1.00  0.00           C  
ATOM    765  CG1 VAL A  49       9.028   0.270   5.204  1.00  0.00           C  
ATOM    766  CG2 VAL A  49      10.977   0.428   3.911  1.00  0.00           C  
ATOM    767  H   VAL A  49      12.033  -0.026   6.387  1.00  0.00           H  
ATOM    768  HA  VAL A  49      10.046  -2.214   5.825  1.00  0.00           H  
ATOM    769  HB  VAL A  49       9.550  -1.103   3.721  1.00  0.00           H  
ATOM    770 1HG1 VAL A  49       8.568   0.925   4.508  1.00  0.00           H  
ATOM    771 2HG1 VAL A  49       8.327  -0.360   5.638  1.00  0.00           H  
ATOM    772 3HG1 VAL A  49       9.500   0.872   5.979  1.00  0.00           H  
ATOM    773 1HG2 VAL A  49      10.454   1.087   3.223  1.00  0.00           H  
ATOM    774 2HG2 VAL A  49      11.404   1.001   4.699  1.00  0.00           H  
ATOM    775 3HG2 VAL A  49      11.736  -0.090   3.399  1.00  0.00           H  
ATOM    776  N   GLU A  50      11.560  -3.427   4.235  1.00  0.00           N  
ATOM    777  CA  GLU A  50      12.514  -4.222   3.464  1.00  0.00           C  
ATOM    778  C   GLU A  50      11.885  -4.730   2.172  1.00  0.00           C  
ATOM    779  O   GLU A  50      10.686  -5.027   2.123  1.00  0.00           O  
ATOM    780  CB  GLU A  50      13.027  -5.413   4.297  1.00  0.00           C  
ATOM    781  CG  GLU A  50      13.860  -5.045   5.538  1.00  0.00           C  
ATOM    782  CD  GLU A  50      14.335  -6.268   6.351  1.00  0.00           C  
ATOM    783  OE1 GLU A  50      14.036  -7.365   5.942  1.00  0.00           O  
ATOM    784  OE2 GLU A  50      14.984  -6.096   7.389  1.00  0.00           O1-
ATOM    785  H   GLU A  50      10.649  -3.821   4.458  1.00  0.00           H  
ATOM    786  HA  GLU A  50      13.362  -3.593   3.198  1.00  0.00           H  
ATOM    787 1HB  GLU A  50      12.181  -5.999   4.638  1.00  0.00           H  
ATOM    788 2HB  GLU A  50      13.637  -6.057   3.664  1.00  0.00           H  
ATOM    789 1HG  GLU A  50      14.729  -4.513   5.178  1.00  0.00           H  
ATOM    790 2HG  GLU A  50      13.297  -4.371   6.170  1.00  0.00           H  
ATOM    791  N   LYS A  51      12.699  -4.849   1.127  1.00  0.00           N  
ATOM    792  CA  LYS A  51      12.211  -5.372  -0.155  1.00  0.00           C  
ATOM    793  C   LYS A  51      12.734  -6.761  -0.499  1.00  0.00           C  
ATOM    794  O   LYS A  51      13.939  -7.017  -0.434  1.00  0.00           O  
ATOM    795  CB  LYS A  51      12.544  -4.406  -1.288  1.00  0.00           C  
ATOM    796  CG  LYS A  51      12.070  -4.811  -2.648  1.00  0.00           C  
ATOM    797  CD  LYS A  51      12.085  -3.617  -3.639  1.00  0.00           C  
ATOM    798  CE  LYS A  51      13.499  -3.106  -3.945  1.00  0.00           C  
ATOM    799  NZ  LYS A  51      14.343  -4.139  -4.608  1.00  0.00           N1+
ATOM    800  H   LYS A  51      13.679  -4.562   1.234  1.00  0.00           H  
ATOM    801  HA  LYS A  51      11.123  -5.448  -0.100  1.00  0.00           H  
ATOM    802 1HB  LYS A  51      12.110  -3.466  -1.108  1.00  0.00           H  
ATOM    803 2HB  LYS A  51      13.627  -4.258  -1.333  1.00  0.00           H  
ATOM    804 1HG  LYS A  51      12.696  -5.617  -3.039  1.00  0.00           H  
ATOM    805 2HG  LYS A  51      11.056  -5.183  -2.549  1.00  0.00           H  
ATOM    806 1HD  LYS A  51      11.632  -3.932  -4.581  1.00  0.00           H  
ATOM    807 2HD  LYS A  51      11.495  -2.795  -3.232  1.00  0.00           H  
ATOM    808 1HE  LYS A  51      13.419  -2.240  -4.604  1.00  0.00           H  
ATOM    809 2HE  LYS A  51      13.984  -2.794  -3.014  1.00  0.00           H  
ATOM    810 1HZ  LYS A  51      15.255  -3.759  -4.795  1.00  0.00           H  
ATOM    811 2HZ  LYS A  51      14.433  -4.930  -3.995  1.00  0.00           H  
ATOM    812 3HZ  LYS A  51      13.937  -4.470  -5.491  1.00  0.00           H  
ATOM    813  N   SER A  52      11.822  -7.645  -0.902  1.00  0.00           N  
ATOM    814  CA  SER A  52      12.175  -8.991  -1.331  1.00  0.00           C  
ATOM    815  C   SER A  52      11.533  -9.285  -2.684  1.00  0.00           C  
ATOM    816  O   SER A  52      10.308  -9.294  -2.823  1.00  0.00           O  
ATOM    817  CB  SER A  52      11.706 -10.010  -0.313  1.00  0.00           C  
ATOM    818  OG  SER A  52      11.990 -11.314  -0.745  1.00  0.00           O  
ATOM    819  H   SER A  52      10.834  -7.388  -0.898  1.00  0.00           H  
ATOM    820  HA  SER A  52      13.257  -9.059  -1.439  1.00  0.00           H  
ATOM    821 1HB  SER A  52      12.188  -9.823   0.646  1.00  0.00           H  
ATOM    822 2HB  SER A  52      10.628  -9.897  -0.169  1.00  0.00           H  
ATOM    823  HG  SER A  52      11.757 -11.337  -1.682  1.00  0.00           H  
ATOM    824  N   GLU A  53      12.360  -9.496  -3.698  1.00  0.00           N  
ATOM    825  CA  GLU A  53      11.816  -9.728  -5.029  1.00  0.00           C  
ATOM    826  C   GLU A  53      11.746 -11.224  -5.283  1.00  0.00           C  
ATOM    827  O   GLU A  53      12.611 -11.969  -4.815  1.00  0.00           O  
ATOM    828  CB  GLU A  53      12.681  -9.030  -6.085  1.00  0.00           C  
ATOM    829  CG  GLU A  53      12.751  -7.495  -5.915  1.00  0.00           C  
ATOM    830  CD  GLU A  53      13.516  -6.781  -7.022  1.00  0.00           C  
ATOM    831  OE1 GLU A  53      13.944  -7.436  -7.938  1.00  0.00           O  
ATOM    832  OE2 GLU A  53      13.706  -5.575  -6.921  1.00  0.00           O1-
ATOM    833  H   GLU A  53      13.360  -9.490  -3.547  1.00  0.00           H  
ATOM    834  HA  GLU A  53      10.804  -9.327  -5.086  1.00  0.00           H  
ATOM    835 1HB  GLU A  53      13.695  -9.427  -6.051  1.00  0.00           H  
ATOM    836 2HB  GLU A  53      12.277  -9.240  -7.077  1.00  0.00           H  
ATOM    837 1HG  GLU A  53      11.748  -7.105  -5.865  1.00  0.00           H  
ATOM    838 2HG  GLU A  53      13.230  -7.279  -4.961  1.00  0.00           H  
ATOM    839  N   LEU A  54      10.734 -11.664  -6.021  1.00  0.00           N  
ATOM    840  CA  LEU A  54      10.626 -13.073  -6.359  1.00  0.00           C  
ATOM    841  C   LEU A  54      11.052 -13.364  -7.783  1.00  0.00           C  
ATOM    842  O   LEU A  54      10.988 -12.503  -8.659  1.00  0.00           O  
ATOM    843  CB  LEU A  54       9.200 -13.599  -6.190  1.00  0.00           C  
ATOM    844  CG  LEU A  54       8.559 -13.461  -4.831  1.00  0.00           C  
ATOM    845  CD1 LEU A  54       7.166 -14.075  -4.920  1.00  0.00           C  
ATOM    846  CD2 LEU A  54       9.417 -14.138  -3.779  1.00  0.00           C  
ATOM    847  H   LEU A  54      10.021 -11.009  -6.350  1.00  0.00           H  
ATOM    848  HA  LEU A  54      11.278 -13.635  -5.693  1.00  0.00           H  
ATOM    849 1HB  LEU A  54       8.560 -13.065  -6.896  1.00  0.00           H  
ATOM    850 2HB  LEU A  54       9.182 -14.654  -6.452  1.00  0.00           H  
ATOM    851  HG  LEU A  54       8.448 -12.399  -4.578  1.00  0.00           H  
ATOM    852 1HD1 LEU A  54       6.667 -13.994  -3.973  1.00  0.00           H  
ATOM    853 2HD1 LEU A  54       6.583 -13.572  -5.676  1.00  0.00           H  
ATOM    854 3HD1 LEU A  54       7.254 -15.131  -5.187  1.00  0.00           H  
ATOM    855 1HD2 LEU A  54       8.944 -14.039  -2.803  1.00  0.00           H  
ATOM    856 2HD2 LEU A  54       9.527 -15.195  -4.022  1.00  0.00           H  
ATOM    857 3HD2 LEU A  54      10.402 -13.667  -3.753  1.00  0.00           H  
ATOM    858  N   ASP A  55      11.400 -14.625  -8.031  1.00  0.00           N  
ATOM    859  CA  ASP A  55      11.748 -15.132  -9.363  1.00  0.00           C  
ATOM    860  C   ASP A  55      10.574 -14.999 -10.337  1.00  0.00           C  
ATOM    861  O   ASP A  55      10.745 -15.008 -11.555  1.00  0.00           O  
ATOM    862  CB  ASP A  55      12.160 -16.599  -9.275  1.00  0.00           C  
ATOM    863  CG  ASP A  55      13.502 -16.808  -8.579  1.00  0.00           C  
ATOM    864  OD1 ASP A  55      14.204 -15.846  -8.367  1.00  0.00           O  
ATOM    865  OD2 ASP A  55      13.809 -17.931  -8.261  1.00  0.00           O1-
ATOM    866  H   ASP A  55      11.439 -15.269  -7.253  1.00  0.00           H  
ATOM    867  HA  ASP A  55      12.585 -14.548  -9.748  1.00  0.00           H  
ATOM    868 1HB  ASP A  55      11.394 -17.162  -8.741  1.00  0.00           H  
ATOM    869 2HB  ASP A  55      12.223 -17.015 -10.282  1.00  0.00           H  
ATOM    870  N   GLU A  56       9.378 -14.874  -9.767  1.00  0.00           N  
ATOM    871  CA  GLU A  56       8.122 -14.745 -10.481  1.00  0.00           C  
ATOM    872  C   GLU A  56       7.865 -13.306 -10.953  1.00  0.00           C  
ATOM    873  O   GLU A  56       6.895 -13.052 -11.666  1.00  0.00           O  
ATOM    874  CB  GLU A  56       6.980 -15.186  -9.561  1.00  0.00           C  
ATOM    875  CG  GLU A  56       7.024 -16.660  -9.177  1.00  0.00           C  
ATOM    876  CD  GLU A  56       5.927 -17.065  -8.218  1.00  0.00           C  
ATOM    877  OE1 GLU A  56       5.149 -16.224  -7.840  1.00  0.00           O  
ATOM    878  OE2 GLU A  56       5.874 -18.221  -7.866  1.00  0.00           O1-
ATOM    879  H   GLU A  56       9.349 -14.877  -8.761  1.00  0.00           H  
ATOM    880  HA  GLU A  56       8.154 -15.394 -11.357  1.00  0.00           H  
ATOM    881 1HB  GLU A  56       7.010 -14.597  -8.640  1.00  0.00           H  
ATOM    882 2HB  GLU A  56       6.023 -14.988 -10.044  1.00  0.00           H  
ATOM    883 1HG  GLU A  56       6.942 -17.261 -10.082  1.00  0.00           H  
ATOM    884 2HG  GLU A  56       7.993 -16.869  -8.722  1.00  0.00           H  
ATOM    885  N   GLY A  57       8.720 -12.361 -10.544  1.00  0.00           N  
ATOM    886  CA  GLY A  57       8.569 -10.956 -10.921  1.00  0.00           C  
ATOM    887  C   GLY A  57       7.794 -10.098  -9.914  1.00  0.00           C  
ATOM    888  O   GLY A  57       7.725  -8.876 -10.063  1.00  0.00           O  
ATOM    889  H   GLY A  57       9.516 -12.606  -9.958  1.00  0.00           H  
ATOM    890 1HA  GLY A  57       9.563 -10.528 -11.057  1.00  0.00           H  
ATOM    891 2HA  GLY A  57       8.078 -10.901 -11.891  1.00  0.00           H  
ATOM    892  N   GLU A  58       7.219 -10.718  -8.893  1.00  0.00           N  
ATOM    893  CA  GLU A  58       6.462  -9.966  -7.897  1.00  0.00           C  
ATOM    894  C   GLU A  58       7.411  -9.315  -6.893  1.00  0.00           C  
ATOM    895  O   GLU A  58       8.497  -9.838  -6.619  1.00  0.00           O  
ATOM    896  CB  GLU A  58       5.498 -10.889  -7.151  1.00  0.00           C  
ATOM    897  CG  GLU A  58       4.456 -11.599  -8.035  1.00  0.00           C  
ATOM    898  CD  GLU A  58       3.383 -10.697  -8.616  1.00  0.00           C  
ATOM    899  OE1 GLU A  58       3.016  -9.736  -7.984  1.00  0.00           O  
ATOM    900  OE2 GLU A  58       2.923 -10.984  -9.695  1.00  0.00           O1-
ATOM    901  H   GLU A  58       7.301 -11.721  -8.819  1.00  0.00           H  
ATOM    902  HA  GLU A  58       5.895  -9.181  -8.400  1.00  0.00           H  
ATOM    903 1HB  GLU A  58       6.072 -11.645  -6.646  1.00  0.00           H  
ATOM    904 2HB  GLU A  58       4.975 -10.327  -6.388  1.00  0.00           H  
ATOM    905 1HG  GLU A  58       4.985 -12.088  -8.859  1.00  0.00           H  
ATOM    906 2HG  GLU A  58       3.981 -12.380  -7.442  1.00  0.00           H  
ATOM    907  N   ILE A  59       6.999  -8.185  -6.325  1.00  0.00           N  
ATOM    908  CA  ILE A  59       7.800  -7.546  -5.285  1.00  0.00           C  
ATOM    909  C   ILE A  59       7.059  -7.562  -3.978  1.00  0.00           C  
ATOM    910  O   ILE A  59       5.983  -6.996  -3.883  1.00  0.00           O  
ATOM    911  CB  ILE A  59       8.117  -6.084  -5.592  1.00  0.00           C  
ATOM    912  CG1 ILE A  59       8.877  -5.958  -6.906  1.00  0.00           C  
ATOM    913  CG2 ILE A  59       8.960  -5.537  -4.465  1.00  0.00           C  
ATOM    914  CD1 ILE A  59       9.060  -4.524  -7.343  1.00  0.00           C  
ATOM    915  H   ILE A  59       6.111  -7.782  -6.596  1.00  0.00           H  
ATOM    916  HA  ILE A  59       8.731  -8.095  -5.156  1.00  0.00           H  
ATOM    917  HB  ILE A  59       7.193  -5.510  -5.676  1.00  0.00           H  
ATOM    918 1HG1 ILE A  59       9.848  -6.415  -6.800  1.00  0.00           H  
ATOM    919 2HG1 ILE A  59       8.331  -6.489  -7.689  1.00  0.00           H  
ATOM    920 1HG2 ILE A  59       9.201  -4.499  -4.663  1.00  0.00           H  
ATOM    921 2HG2 ILE A  59       8.422  -5.608  -3.522  1.00  0.00           H  
ATOM    922 3HG2 ILE A  59       9.877  -6.120  -4.401  1.00  0.00           H  
ATOM    923 1HD1 ILE A  59       9.607  -4.501  -8.287  1.00  0.00           H  
ATOM    924 2HD1 ILE A  59       8.083  -4.057  -7.477  1.00  0.00           H  
ATOM    925 3HD1 ILE A  59       9.622  -3.981  -6.584  1.00  0.00           H  
ATOM    926  N   ILE A  60       7.644  -8.165  -2.965  1.00  0.00           N  
ATOM    927  CA  ILE A  60       6.990  -8.257  -1.680  1.00  0.00           C  
ATOM    928  C   ILE A  60       7.639  -7.341  -0.670  1.00  0.00           C  
ATOM    929  O   ILE A  60       8.872  -7.247  -0.594  1.00  0.00           O  
ATOM    930  CB  ILE A  60       6.970  -9.701  -1.187  1.00  0.00           C  
ATOM    931  CG1 ILE A  60       6.156 -10.553  -2.151  1.00  0.00           C  
ATOM    932  CG2 ILE A  60       6.395  -9.764   0.177  1.00  0.00           C  
ATOM    933  CD1 ILE A  60       6.259 -12.006  -1.883  1.00  0.00           C  
ATOM    934  H   ILE A  60       8.561  -8.596  -3.077  1.00  0.00           H  
ATOM    935  HA  ILE A  60       5.962  -7.936  -1.795  1.00  0.00           H  
ATOM    936  HB  ILE A  60       7.989 -10.096  -1.178  1.00  0.00           H  
ATOM    937 1HG1 ILE A  60       5.113 -10.265  -2.077  1.00  0.00           H  
ATOM    938 2HG1 ILE A  60       6.495 -10.371  -3.172  1.00  0.00           H  
ATOM    939 1HG2 ILE A  60       6.389 -10.797   0.509  1.00  0.00           H  
ATOM    940 2HG2 ILE A  60       7.001  -9.171   0.857  1.00  0.00           H  
ATOM    941 3HG2 ILE A  60       5.374  -9.374   0.161  1.00  0.00           H  
ATOM    942 1HD1 ILE A  60       5.644 -12.539  -2.600  1.00  0.00           H  
ATOM    943 2HD1 ILE A  60       7.299 -12.321  -1.976  1.00  0.00           H  
ATOM    944 3HD1 ILE A  60       5.904 -12.218  -0.877  1.00  0.00           H  
ATOM    945  N   TYR A  61       6.822  -6.606   0.076  1.00  0.00           N  
ATOM    946  CA  TYR A  61       7.395  -5.711   1.048  1.00  0.00           C  
ATOM    947  C   TYR A  61       7.220  -6.282   2.442  1.00  0.00           C  
ATOM    948  O   TYR A  61       6.170  -6.829   2.788  1.00  0.00           O  
ATOM    949  CB  TYR A  61       6.726  -4.356   0.924  1.00  0.00           C  
ATOM    950  CG  TYR A  61       6.964  -3.772  -0.451  1.00  0.00           C  
ATOM    951  CD1 TYR A  61       6.040  -3.988  -1.469  1.00  0.00           C  
ATOM    952  CD2 TYR A  61       8.103  -3.078  -0.703  1.00  0.00           C  
ATOM    953  CE1 TYR A  61       6.277  -3.476  -2.727  1.00  0.00           C  
ATOM    954  CE2 TYR A  61       8.350  -2.558  -1.954  1.00  0.00           C  
ATOM    955  CZ  TYR A  61       7.434  -2.757  -2.964  1.00  0.00           C  
ATOM    956  OH  TYR A  61       7.662  -2.250  -4.212  1.00  0.00           O  
ATOM    957  H   TYR A  61       5.803  -6.672   0.004  1.00  0.00           H  
ATOM    958  HA  TYR A  61       8.464  -5.601   0.861  1.00  0.00           H  
ATOM    959 1HB  TYR A  61       5.650  -4.449   1.089  1.00  0.00           H  
ATOM    960 2HB  TYR A  61       7.131  -3.675   1.673  1.00  0.00           H  
ATOM    961  HD1 TYR A  61       5.131  -4.563  -1.273  1.00  0.00           H  
ATOM    962  HD2 TYR A  61       8.804  -2.949   0.096  1.00  0.00           H  
ATOM    963  HE1 TYR A  61       5.561  -3.640  -3.528  1.00  0.00           H  
ATOM    964  HE2 TYR A  61       9.267  -2.001  -2.141  1.00  0.00           H  
ATOM    965  HH  TYR A  61       7.117  -2.721  -4.848  1.00  0.00           H  
ATOM    966  N   THR A  62       8.247  -6.143   3.254  1.00  0.00           N  
ATOM    967  CA  THR A  62       8.150  -6.580   4.631  1.00  0.00           C  
ATOM    968  C   THR A  62       8.282  -5.368   5.509  1.00  0.00           C  
ATOM    969  O   THR A  62       9.208  -4.569   5.346  1.00  0.00           O  
ATOM    970  CB  THR A  62       9.216  -7.622   4.974  1.00  0.00           C  
ATOM    971  CG2 THR A  62       9.089  -8.006   6.361  1.00  0.00           C  
ATOM    972  OG1 THR A  62       9.053  -8.784   4.143  1.00  0.00           O  
ATOM    973  H   THR A  62       9.106  -5.715   2.909  1.00  0.00           H  
ATOM    974  HA  THR A  62       7.172  -7.017   4.811  1.00  0.00           H  
ATOM    975  HB  THR A  62      10.202  -7.203   4.806  1.00  0.00           H  
ATOM    976  HG1 THR A  62       9.313  -8.576   3.244  1.00  0.00           H  
ATOM    977 1HG2 THR A  62       9.848  -8.747   6.606  1.00  0.00           H  
ATOM    978 2HG2 THR A  62       9.220  -7.132   6.991  1.00  0.00           H  
ATOM    979 3HG2 THR A  62       8.094  -8.425   6.512  1.00  0.00           H  
ATOM    980  N   ILE A  63       7.321  -5.183   6.396  1.00  0.00           N  
ATOM    981  CA  ILE A  63       7.357  -4.003   7.220  1.00  0.00           C  
ATOM    982  C   ILE A  63       7.674  -4.454   8.644  1.00  0.00           C  
ATOM    983  O   ILE A  63       7.091  -5.418   9.158  1.00  0.00           O  
ATOM    984  CB  ILE A  63       6.044  -3.232   7.178  1.00  0.00           C  
ATOM    985  CG1 ILE A  63       5.501  -3.085   5.741  1.00  0.00           C  
ATOM    986  CG2 ILE A  63       6.379  -1.871   7.642  1.00  0.00           C  
ATOM    987  CD1 ILE A  63       6.356  -2.363   4.798  1.00  0.00           C  
ATOM    988  H   ILE A  63       6.580  -5.873   6.500  1.00  0.00           H  
ATOM    989  HA  ILE A  63       8.151  -3.341   6.888  1.00  0.00           H  
ATOM    990  HB  ILE A  63       5.323  -3.666   7.786  1.00  0.00           H  
ATOM    991 1HG1 ILE A  63       5.309  -4.086   5.342  1.00  0.00           H  
ATOM    992 2HG1 ILE A  63       4.566  -2.550   5.801  1.00  0.00           H  
ATOM    993 1HG2 ILE A  63       5.500  -1.241   7.619  1.00  0.00           H  
ATOM    994 2HG2 ILE A  63       6.778  -1.925   8.641  1.00  0.00           H  
ATOM    995 3HG2 ILE A  63       7.119  -1.461   7.005  1.00  0.00           H  
ATOM    996 1HD1 ILE A  63       5.858  -2.308   3.829  1.00  0.00           H  
ATOM    997 2HD1 ILE A  63       6.491  -1.388   5.191  1.00  0.00           H  
ATOM    998 3HD1 ILE A  63       7.314  -2.853   4.683  1.00  0.00           H  
ATOM    999  N   ILE A  64       8.653  -3.810   9.249  1.00  0.00           N  
ATOM   1000  CA  ILE A  64       9.100  -4.171  10.574  1.00  0.00           C  
ATOM   1001  C   ILE A  64       8.833  -3.029  11.537  1.00  0.00           C  
ATOM   1002  O   ILE A  64       9.157  -1.858  11.276  1.00  0.00           O  
ATOM   1003  CB  ILE A  64      10.584  -4.537  10.563  1.00  0.00           C  
ATOM   1004  CG1 ILE A  64      10.821  -5.643   9.525  1.00  0.00           C  
ATOM   1005  CG2 ILE A  64      11.001  -5.000  11.961  1.00  0.00           C  
ATOM   1006  CD1 ILE A  64      11.228  -5.104   8.160  1.00  0.00           C  
ATOM   1007  H   ILE A  64       9.091  -3.030   8.773  1.00  0.00           H  
ATOM   1008  HA  ILE A  64       8.536  -5.038  10.915  1.00  0.00           H  
ATOM   1009  HB  ILE A  64      11.167  -3.687  10.267  1.00  0.00           H  
ATOM   1010 1HG1 ILE A  64      11.597  -6.316   9.882  1.00  0.00           H  
ATOM   1011 2HG1 ILE A  64       9.905  -6.204   9.395  1.00  0.00           H  
ATOM   1012 1HG2 ILE A  64      12.054  -5.266  11.959  1.00  0.00           H  
ATOM   1013 2HG2 ILE A  64      10.835  -4.199  12.683  1.00  0.00           H  
ATOM   1014 3HG2 ILE A  64      10.406  -5.867  12.249  1.00  0.00           H  
ATOM   1015 1HD1 ILE A  64      11.376  -5.933   7.464  1.00  0.00           H  
ATOM   1016 2HD1 ILE A  64      10.464  -4.441   7.765  1.00  0.00           H  
ATOM   1017 3HD1 ILE A  64      12.158  -4.549   8.258  1.00  0.00           H  
ATOM   1018  N   TYR A  65       8.174  -3.354  12.632  1.00  0.00           N  
ATOM   1019  CA  TYR A  65       7.814  -2.327  13.582  1.00  0.00           C  
ATOM   1020  C   TYR A  65       8.149  -2.895  14.939  1.00  0.00           C  
ATOM   1021  O   TYR A  65       7.990  -4.102  15.108  1.00  0.00           O  
ATOM   1022  CB  TYR A  65       6.335  -2.159  13.583  1.00  0.00           C  
ATOM   1023  CG  TYR A  65       5.666  -2.154  12.317  1.00  0.00           C  
ATOM   1024  CD1 TYR A  65       5.138  -3.356  11.903  1.00  0.00           C  
ATOM   1025  CD2 TYR A  65       5.536  -1.073  11.586  1.00  0.00           C  
ATOM   1026  CE1 TYR A  65       4.430  -3.432  10.772  1.00  0.00           C  
ATOM   1027  CE2 TYR A  65       4.826  -1.158  10.417  1.00  0.00           C  
ATOM   1028  CZ  TYR A  65       4.256  -2.306  10.027  1.00  0.00           C  
ATOM   1029  OH  TYR A  65       3.515  -2.322   8.864  1.00  0.00           O  
ATOM   1030  H   TYR A  65       7.944  -4.335  12.805  1.00  0.00           H  
ATOM   1031  HA  TYR A  65       8.369  -1.401  13.412  1.00  0.00           H  
ATOM   1032 1HB  TYR A  65       5.919  -2.964  14.171  1.00  0.00           H  
ATOM   1033 2HB  TYR A  65       6.085  -1.243  14.090  1.00  0.00           H  
ATOM   1034  HD1 TYR A  65       5.272  -4.246  12.519  1.00  0.00           H  
ATOM   1035  HD2 TYR A  65       5.973  -0.132  11.919  1.00  0.00           H  
ATOM   1036  HE1 TYR A  65       3.994  -4.371  10.483  1.00  0.00           H  
ATOM   1037  HE2 TYR A  65       4.696  -0.283   9.794  1.00  0.00           H  
ATOM   1038  HH  TYR A  65       3.263  -3.220   8.654  1.00  0.00           H  
ATOM   1039  N   GLY A  66       8.570  -2.103  15.916  1.00  0.00           N  
ATOM   1040  CA  GLY A  66       8.786  -2.735  17.210  1.00  0.00           C  
ATOM   1041  C   GLY A  66       9.717  -3.929  17.010  1.00  0.00           C  
ATOM   1042  O   GLY A  66      10.825  -3.791  16.489  1.00  0.00           O  
ATOM   1043  H   GLY A  66       8.684  -1.094  15.797  1.00  0.00           H  
ATOM   1044 1HA  GLY A  66       9.229  -2.019  17.901  1.00  0.00           H  
ATOM   1045 2HA  GLY A  66       7.834  -3.059  17.624  1.00  0.00           H  
ATOM   1046  N   ASN A  67       9.246  -5.101  17.442  1.00  0.00           N  
ATOM   1047  CA  ASN A  67       9.970  -6.357  17.314  1.00  0.00           C  
ATOM   1048  C   ASN A  67       9.094  -7.373  16.572  1.00  0.00           C  
ATOM   1049  O   ASN A  67       9.206  -8.581  16.794  1.00  0.00           O  
ATOM   1050  CB  ASN A  67      10.356  -6.890  18.674  1.00  0.00           C  
ATOM   1051  CG  ASN A  67      11.363  -6.022  19.383  1.00  0.00           C  
ATOM   1052  ND2 ASN A  67      10.903  -5.264  20.349  1.00  0.00           N  
ATOM   1053  OD1 ASN A  67      12.556  -6.040  19.063  1.00  0.00           O  
ATOM   1054  H   ASN A  67       8.327  -5.123  17.858  1.00  0.00           H  
ATOM   1055  HA  ASN A  67      10.868  -6.194  16.715  1.00  0.00           H  
ATOM   1056 1HB  ASN A  67       9.461  -6.973  19.294  1.00  0.00           H  
ATOM   1057 2HB  ASN A  67      10.771  -7.892  18.564  1.00  0.00           H  
ATOM   1058 1HD2 ASN A  67      11.527  -4.668  20.857  1.00  0.00           H  
ATOM   1059 2HD2 ASN A  67       9.932  -5.284  20.582  1.00  0.00           H  
ATOM   1060  N   GLU A  68       8.231  -6.861  15.688  1.00  0.00           N  
ATOM   1061  CA  GLU A  68       7.267  -7.654  14.922  1.00  0.00           C  
ATOM   1062  C   GLU A  68       7.374  -7.425  13.412  1.00  0.00           C  
ATOM   1063  O   GLU A  68       7.754  -6.346  12.947  1.00  0.00           O  
ATOM   1064  CB  GLU A  68       5.855  -7.280  15.340  1.00  0.00           C  
ATOM   1065  CG  GLU A  68       5.517  -7.478  16.810  1.00  0.00           C  
ATOM   1066  CD  GLU A  68       5.337  -8.919  17.227  1.00  0.00           C  
ATOM   1067  OE1 GLU A  68       5.154  -9.753  16.379  1.00  0.00           O  
ATOM   1068  OE2 GLU A  68       5.344  -9.166  18.414  1.00  0.00           O1-
ATOM   1069  H   GLU A  68       8.230  -5.853  15.555  1.00  0.00           H  
ATOM   1070  HA  GLU A  68       7.445  -8.710  15.125  1.00  0.00           H  
ATOM   1071 1HB  GLU A  68       5.707  -6.228  15.119  1.00  0.00           H  
ATOM   1072 2HB  GLU A  68       5.137  -7.847  14.747  1.00  0.00           H  
ATOM   1073 1HG  GLU A  68       6.312  -7.043  17.408  1.00  0.00           H  
ATOM   1074 2HG  GLU A  68       4.615  -6.919  17.016  1.00  0.00           H  
ATOM   1075  N   ILE A  69       7.015  -8.452  12.641  1.00  0.00           N  
ATOM   1076  CA  ILE A  69       7.085  -8.366  11.185  1.00  0.00           C  
ATOM   1077  C   ILE A  69       5.772  -8.702  10.455  1.00  0.00           C  
ATOM   1078  O   ILE A  69       5.120  -9.702  10.767  1.00  0.00           O  
ATOM   1079  CB  ILE A  69       8.217  -9.274  10.662  1.00  0.00           C  
ATOM   1080  CG1 ILE A  69       9.560  -8.837  11.266  1.00  0.00           C  
ATOM   1081  CG2 ILE A  69       8.284  -9.171   9.219  1.00  0.00           C  
ATOM   1082  CD1 ILE A  69      10.702  -9.732  10.919  1.00  0.00           C  
ATOM   1083  H   ILE A  69       6.700  -9.309  13.076  1.00  0.00           H  
ATOM   1084  HA  ILE A  69       7.342  -7.341  10.919  1.00  0.00           H  
ATOM   1085  HB  ILE A  69       8.036 -10.307  10.951  1.00  0.00           H  
ATOM   1086 1HG1 ILE A  69       9.777  -7.846  10.940  1.00  0.00           H  
ATOM   1087 2HG1 ILE A  69       9.482  -8.835  12.346  1.00  0.00           H  
ATOM   1088 1HG2 ILE A  69       9.091  -9.794   8.844  1.00  0.00           H  
ATOM   1089 2HG2 ILE A  69       7.350  -9.494   8.771  1.00  0.00           H  
ATOM   1090 3HG2 ILE A  69       8.467  -8.132   8.984  1.00  0.00           H  
ATOM   1091 1HD1 ILE A  69      11.610  -9.355  11.390  1.00  0.00           H  
ATOM   1092 2HD1 ILE A  69      10.498 -10.742  11.276  1.00  0.00           H  
ATOM   1093 3HD1 ILE A  69      10.834  -9.747   9.838  1.00  0.00           H  
ATOM   1094  N   ILE A  70       5.401  -7.862   9.473  1.00  0.00           N  
ATOM   1095  CA  ILE A  70       4.208  -8.092   8.644  1.00  0.00           C  
ATOM   1096  C   ILE A  70       4.601  -8.094   7.170  1.00  0.00           C  
ATOM   1097  O   ILE A  70       5.409  -7.272   6.732  1.00  0.00           O  
ATOM   1098  CB  ILE A  70       3.157  -6.978   8.792  1.00  0.00           C  
ATOM   1099  CG1 ILE A  70       1.860  -7.347   8.037  1.00  0.00           C  
ATOM   1100  CG2 ILE A  70       3.693  -5.765   8.173  1.00  0.00           C  
ATOM   1101  CD1 ILE A  70       0.694  -6.474   8.374  1.00  0.00           C  
ATOM   1102  H   ILE A  70       5.977  -7.039   9.299  1.00  0.00           H  
ATOM   1103  HA  ILE A  70       3.770  -9.057   8.894  1.00  0.00           H  
ATOM   1104  HB  ILE A  70       2.927  -6.806   9.843  1.00  0.00           H  
ATOM   1105 1HG1 ILE A  70       2.030  -7.262   6.967  1.00  0.00           H  
ATOM   1106 2HG1 ILE A  70       1.599  -8.380   8.269  1.00  0.00           H  
ATOM   1107 1HG2 ILE A  70       2.967  -4.971   8.256  1.00  0.00           H  
ATOM   1108 2HG2 ILE A  70       4.602  -5.510   8.688  1.00  0.00           H  
ATOM   1109 3HG2 ILE A  70       3.906  -5.948   7.120  1.00  0.00           H  
ATOM   1110 1HD1 ILE A  70      -0.177  -6.794   7.802  1.00  0.00           H  
ATOM   1111 2HD1 ILE A  70       0.480  -6.553   9.437  1.00  0.00           H  
ATOM   1112 3HD1 ILE A  70       0.932  -5.444   8.121  1.00  0.00           H  
ATOM   1113  N   THR A  71       4.012  -8.988   6.389  1.00  0.00           N  
ATOM   1114  CA  THR A  71       4.314  -9.007   4.964  1.00  0.00           C  
ATOM   1115  C   THR A  71       3.138  -8.446   4.158  1.00  0.00           C  
ATOM   1116  O   THR A  71       1.991  -8.853   4.352  1.00  0.00           O  
ATOM   1117  CB  THR A  71       4.656 -10.429   4.503  1.00  0.00           C  
ATOM   1118  CG2 THR A  71       4.980 -10.407   3.055  1.00  0.00           C  
ATOM   1119  OG1 THR A  71       5.802 -10.908   5.224  1.00  0.00           O  
ATOM   1120  H   THR A  71       3.358  -9.651   6.780  1.00  0.00           H  
ATOM   1121  HA  THR A  71       5.179  -8.375   4.771  1.00  0.00           H  
ATOM   1122  HB  THR A  71       3.812 -11.091   4.682  1.00  0.00           H  
ATOM   1123  HG1 THR A  71       6.552 -10.323   5.054  1.00  0.00           H  
ATOM   1124 1HG2 THR A  71       5.238 -11.409   2.722  1.00  0.00           H  
ATOM   1125 2HG2 THR A  71       4.127 -10.045   2.483  1.00  0.00           H  
ATOM   1126 3HG2 THR A  71       5.827  -9.739   2.914  1.00  0.00           H  
ATOM   1127  N   ILE A  72       3.438  -7.483   3.282  1.00  0.00           N  
ATOM   1128  CA  ILE A  72       2.446  -6.811   2.447  1.00  0.00           C  
ATOM   1129  C   ILE A  72       2.766  -6.873   0.955  1.00  0.00           C  
ATOM   1130  O   ILE A  72       3.866  -6.511   0.534  1.00  0.00           O  
ATOM   1131  CB  ILE A  72       2.292  -5.330   2.865  1.00  0.00           C  
ATOM   1132  CG1 ILE A  72       1.801  -5.246   4.346  1.00  0.00           C  
ATOM   1133  CG2 ILE A  72       1.343  -4.579   1.932  1.00  0.00           C  
ATOM   1134  CD1 ILE A  72       1.771  -3.847   4.905  1.00  0.00           C  
ATOM   1135  H   ILE A  72       4.414  -7.214   3.178  1.00  0.00           H  
ATOM   1136  HA  ILE A  72       1.488  -7.303   2.599  1.00  0.00           H  
ATOM   1137  HB  ILE A  72       3.275  -4.854   2.829  1.00  0.00           H  
ATOM   1138 1HG1 ILE A  72       0.799  -5.671   4.413  1.00  0.00           H  
ATOM   1139 2HG1 ILE A  72       2.469  -5.828   4.972  1.00  0.00           H  
ATOM   1140 1HG2 ILE A  72       1.266  -3.538   2.246  1.00  0.00           H  
ATOM   1141 2HG2 ILE A  72       1.722  -4.619   0.912  1.00  0.00           H  
ATOM   1142 3HG2 ILE A  72       0.360  -5.042   1.970  1.00  0.00           H  
ATOM   1143 1HD1 ILE A  72       1.428  -3.870   5.940  1.00  0.00           H  
ATOM   1144 2HD1 ILE A  72       2.756  -3.429   4.861  1.00  0.00           H  
ATOM   1145 3HD1 ILE A  72       1.095  -3.234   4.314  1.00  0.00           H  
ATOM   1146  N   TRP A  73       1.774  -7.323   0.182  1.00  0.00           N  
ATOM   1147  CA  TRP A  73       1.782  -7.434  -1.281  1.00  0.00           C  
ATOM   1148  C   TRP A  73       0.891  -8.592  -1.675  1.00  0.00           C  
ATOM   1149  O   TRP A  73      -0.304  -8.571  -1.377  1.00  0.00           O  
ATOM   1150  CB  TRP A  73       3.166  -7.667  -1.890  1.00  0.00           C  
ATOM   1151  CG  TRP A  73       3.156  -7.711  -3.377  1.00  0.00           C  
ATOM   1152  CD1 TRP A  73       3.202  -8.802  -4.193  1.00  0.00           C  
ATOM   1153  CD2 TRP A  73       3.135  -6.554  -4.252  1.00  0.00           C  
ATOM   1154  CE2 TRP A  73       3.166  -7.034  -5.562  1.00  0.00           C  
ATOM   1155  CE3 TRP A  73       3.105  -5.168  -4.025  1.00  0.00           C  
ATOM   1156  NE1 TRP A  73       3.196  -8.401  -5.512  1.00  0.00           N  
ATOM   1157  CZ2 TRP A  73       3.165  -6.184  -6.651  1.00  0.00           C  
ATOM   1158  CZ3 TRP A  73       3.105  -4.313  -5.117  1.00  0.00           C  
ATOM   1159  CH2 TRP A  73       3.135  -4.808  -6.398  1.00  0.00           C  
ATOM   1160  OXT TRP A  73       1.457  -9.675  -1.820  1.00  0.00           O1-
ATOM   1161  H   TRP A  73       0.926  -7.603   0.656  1.00  0.00           H  
ATOM   1162  HA  TRP A  73       1.369  -6.519  -1.707  1.00  0.00           H  
ATOM   1163 1HB  TRP A  73       3.824  -6.841  -1.686  1.00  0.00           H  
ATOM   1164 2HB  TRP A  73       3.608  -8.571  -1.493  1.00  0.00           H  
ATOM   1165  HD1 TRP A  73       3.235  -9.836  -3.855  1.00  0.00           H  
ATOM   1166  HE1 TRP A  73       3.214  -9.020  -6.345  1.00  0.00           H  
ATOM   1167  HE3 TRP A  73       3.085  -4.775  -3.009  1.00  0.00           H  
ATOM   1168  HZ2 TRP A  73       3.189  -6.564  -7.675  1.00  0.00           H  
ATOM   1169  HZ3 TRP A  73       3.084  -3.240  -4.931  1.00  0.00           H  
ATOM   1170  HH2 TRP A  73       3.135  -4.111  -7.236  1.00  0.00           H  
TER   
END
