# Supplementary material for: Scaffolding protein functional sites using deep learning
Source: Science. Author manuscript; Available in PMC 2022 Oct 31. (PMC9621694; doi:10.1126/science.abn2100)
Supplement: Data S1 [file NIHMS1830590-supplement-Data_S1.zip › rsvf-v_870_AF.pdb]

ATOM      1  N   PRO A   1     -11.287 -11.802  -0.166  1.00  0.00           N  
ATOM      2  CA  PRO A   1     -10.174 -11.575  -1.090  1.00  0.00           C  
ATOM      3  C   PRO A   1      -9.492 -10.226  -0.873  1.00  0.00           C  
ATOM      4  O   PRO A   1      -8.285 -10.099  -1.094  1.00  0.00           O  
ATOM      5  CB  PRO A   1     -10.842 -11.634  -2.467  1.00  0.00           C  
ATOM      6  CG  PRO A   1     -12.232 -12.113  -2.197  1.00  0.00           C  
ATOM      7  CD  PRO A   1     -12.500 -11.994  -0.724  1.00  0.00           C  
ATOM      8  N   LEU A   2     -10.233  -9.246  -0.294  1.00  0.00           N  
ATOM      9  CA  LEU A   2      -9.733  -7.897  -0.048  1.00  0.00           C  
ATOM     10  C   LEU A   2      -8.737  -7.889   1.108  1.00  0.00           C  
ATOM     11  O   LEU A   2      -7.702  -7.225   1.035  1.00  0.00           O  
ATOM     12  CB  LEU A   2     -10.890  -6.943   0.254  1.00  0.00           C  
ATOM     13  CG  LEU A   2     -11.770  -6.547  -0.933  1.00  0.00           C  
ATOM     14  CD1 LEU A   2     -13.025  -5.830  -0.448  1.00  0.00           C  
ATOM     15  CD2 LEU A   2     -10.991  -5.670  -1.908  1.00  0.00           C  
ATOM     16  N   LEU A   3      -9.077  -8.781   2.087  1.00  0.00           N  
ATOM     17  CA  LEU A   3      -8.190  -8.845   3.244  1.00  0.00           C  
ATOM     18  C   LEU A   3      -6.868  -9.511   2.879  1.00  0.00           C  
ATOM     19  O   LEU A   3      -5.808  -9.098   3.353  1.00  0.00           O  
ATOM     20  CB  LEU A   3      -8.859  -9.606   4.391  1.00  0.00           C  
ATOM     21  CG  LEU A   3     -10.039  -8.908   5.071  1.00  0.00           C  
ATOM     22  CD1 LEU A   3     -10.735  -9.863   6.034  1.00  0.00           C  
ATOM     23  CD2 LEU A   3      -9.569  -7.653   5.800  1.00  0.00           C  
ATOM     24  N   VAL A   4      -6.949 -10.472   1.934  1.00  0.00           N  
ATOM     25  CA  VAL A   4      -5.770 -11.233   1.534  1.00  0.00           C  
ATOM     26  C   VAL A   4      -4.796 -10.323   0.790  1.00  0.00           C  
ATOM     27  O   VAL A   4      -3.585 -10.375   1.023  1.00  0.00           O  
ATOM     28  CB  VAL A   4      -6.148 -12.444   0.653  1.00  0.00           C  
ATOM     29  CG1 VAL A   4      -4.895 -13.137   0.122  1.00  0.00           C  
ATOM     30  CG2 VAL A   4      -7.013 -13.427   1.441  1.00  0.00           C  
ATOM     31  N   GLN A   5      -5.271  -9.335  -0.008  1.00  0.00           N  
ATOM     32  CA  GLN A   5      -4.405  -8.414  -0.737  1.00  0.00           C  
ATOM     33  C   GLN A   5      -3.738  -7.421   0.211  1.00  0.00           C  
ATOM     34  O   GLN A   5      -2.569  -7.076   0.032  1.00  0.00           O  
ATOM     35  CB  GLN A   5      -5.199  -7.665  -1.808  1.00  0.00           C  
ATOM     36  CG  GLN A   5      -5.591  -8.527  -3.000  1.00  0.00           C  
ATOM     37  CD  GLN A   5      -6.379  -7.762  -4.046  1.00  0.00           C  
ATOM     38  NE2 GLN A   5      -7.002  -8.488  -4.967  1.00  0.00           N  
ATOM     39  OE1 GLN A   5      -6.428  -6.528  -4.025  1.00  0.00           O  
ATOM     40  N   LEU A   6      -4.532  -7.051   1.182  1.00  0.00           N  
ATOM     41  CA  LEU A   6      -3.987  -6.118   2.162  1.00  0.00           C  
ATOM     42  C   LEU A   6      -2.854  -6.763   2.955  1.00  0.00           C  
ATOM     43  O   LEU A   6      -1.812  -6.142   3.173  1.00  0.00           O  
ATOM     44  CB  LEU A   6      -5.085  -5.640   3.116  1.00  0.00           C  
ATOM     45  CG  LEU A   6      -6.058  -4.598   2.560  1.00  0.00           C  
ATOM     46  CD1 LEU A   6      -7.229  -4.403   3.517  1.00  0.00           C  
ATOM     47  CD2 LEU A   6      -5.340  -3.276   2.310  1.00  0.00           C  
ATOM     48  N   TYR A   7      -3.071  -8.034   3.243  1.00  0.00           N  
ATOM     49  CA  TYR A   7      -2.060  -8.760   4.003  1.00  0.00           C  
ATOM     50  C   TYR A   7      -0.790  -8.948   3.181  1.00  0.00           C  
ATOM     51  O   TYR A   7       0.318  -8.766   3.689  1.00  0.00           O  
ATOM     52  CB  TYR A   7      -2.598 -10.123   4.450  1.00  0.00           C  
ATOM     53  CG  TYR A   7      -1.654 -10.883   5.350  1.00  0.00           C  
ATOM     54  CD1 TYR A   7      -0.886 -11.935   4.855  1.00  0.00           C  
ATOM     55  CD2 TYR A   7      -1.530 -10.553   6.695  1.00  0.00           C  
ATOM     56  CE1 TYR A   7      -0.017 -12.640   5.681  1.00  0.00           C  
ATOM     57  CE2 TYR A   7      -0.663 -11.251   7.530  1.00  0.00           C  
ATOM     58  CZ  TYR A   7       0.088 -12.292   7.014  1.00  0.00           C  
ATOM     59  OH  TYR A   7       0.948 -12.986   7.836  1.00  0.00           O  
ATOM     60  N   GLU A   8      -0.920  -9.259   1.987  1.00  0.00           N  
ATOM     61  CA  GLU A   8       0.237  -9.441   1.115  1.00  0.00           C  
ATOM     62  C   GLU A   8       1.022  -8.142   0.959  1.00  0.00           C  
ATOM     63  O   GLU A   8       2.254  -8.149   0.979  1.00  0.00           O  
ATOM     64  CB  GLU A   8      -0.200  -9.959  -0.258  1.00  0.00           C  
ATOM     65  CG  GLU A   8      -0.679 -11.403  -0.247  1.00  0.00           C  
ATOM     66  CD  GLU A   8      -1.004 -11.938  -1.632  1.00  0.00           C  
ATOM     67  OE1 GLU A   8      -0.263 -12.813  -2.135  1.00  0.00           O  
ATOM     68  OE2 GLU A   8      -2.009 -11.480  -2.219  1.00  0.00           O1-
ATOM     69  N   CYS A   9       0.268  -7.127   0.903  1.00  0.00           N  
ATOM     70  CA  CYS A   9       0.921  -5.828   0.781  1.00  0.00           C  
ATOM     71  C   CYS A   9       1.688  -5.482   2.052  1.00  0.00           C  
ATOM     72  O   CYS A   9       2.832  -5.030   1.988  1.00  0.00           O  
ATOM     73  CB  CYS A   9      -0.107  -4.738   0.481  1.00  0.00           C  
ATOM     74  SG  CYS A   9       0.627  -3.132   0.096  1.00  0.00           S  
ATOM     75  N   PHE A  10       1.129  -5.748   3.060  1.00  0.00           N  
ATOM     76  CA  PHE A  10       1.773  -5.510   4.347  1.00  0.00           C  
ATOM     77  C   PHE A  10       3.055  -6.326   4.469  1.00  0.00           C  
ATOM     78  O   PHE A  10       4.083  -5.813   4.916  1.00  0.00           O  
ATOM     79  CB  PHE A  10       0.821  -5.851   5.498  1.00  0.00           C  
ATOM     80  CG  PHE A  10       1.436  -5.689   6.862  1.00  0.00           C  
ATOM     81  CD1 PHE A  10       1.893  -6.794   7.569  1.00  0.00           C  
ATOM     82  CD2 PHE A  10       1.557  -4.431   7.437  1.00  0.00           C  
ATOM     83  CE1 PHE A  10       2.463  -6.647   8.833  1.00  0.00           C  
ATOM     84  CE2 PHE A  10       2.124  -4.275   8.699  1.00  0.00           C  
ATOM     85  CZ  PHE A  10       2.576  -5.385   9.395  1.00  0.00           C  
ATOM     86  N   ASN A  11       3.084  -7.453   4.070  1.00  0.00           N  
ATOM     87  CA  ASN A  11       4.264  -8.308   4.128  1.00  0.00           C  
ATOM     88  C   ASN A  11       5.391  -7.767   3.254  1.00  0.00           C  
ATOM     89  O   ASN A  11       6.560  -7.814   3.641  1.00  0.00           O  
ATOM     90  CB  ASN A  11       3.912  -9.738   3.716  1.00  0.00           C  
ATOM     91  CG  ASN A  11       3.265 -10.527   4.838  1.00  0.00           C  
ATOM     92  ND2 ASN A  11       2.593 -11.616   4.485  1.00  0.00           N  
ATOM     93  OD1 ASN A  11       3.368 -10.161   6.011  1.00  0.00           O  
ATOM     94  N   LYS A  12       4.942  -7.253   2.159  1.00  0.00           N  
ATOM     95  CA  LYS A  12       5.951  -6.670   1.280  1.00  0.00           C  
ATOM     96  C   LYS A  12       6.601  -5.448   1.921  1.00  0.00           C  
ATOM     97  O   LYS A  12       7.819  -5.270   1.838  1.00  0.00           O  
ATOM     98  CB  LYS A  12       5.335  -6.289  -0.067  1.00  0.00           C  
ATOM     99  CG  LYS A  12       5.041  -7.477  -0.971  1.00  0.00           C  
ATOM    100  CD  LYS A  12       4.571  -7.028  -2.349  1.00  0.00           C  
ATOM    101  CE  LYS A  12       4.341  -8.214  -3.277  1.00  0.00           C  
ATOM    102  NZ  LYS A  12       3.932  -7.776  -4.645  1.00  0.00           N1+
ATOM    103  N   ILE A  13       5.729  -4.651   2.520  1.00  0.00           N  
ATOM    104  CA  ILE A  13       6.209  -3.448   3.191  1.00  0.00           C  
ATOM    105  C   ILE A  13       7.176  -3.831   4.308  1.00  0.00           C  
ATOM    106  O   ILE A  13       8.269  -3.269   4.412  1.00  0.00           O  
ATOM    107  CB  ILE A  13       5.039  -2.613   3.758  1.00  0.00           C  
ATOM    108  CG1 ILE A  13       4.190  -2.040   2.618  1.00  0.00           C  
ATOM    109  CG2 ILE A  13       5.562  -1.495   4.665  1.00  0.00           C  
ATOM    110  CD1 ILE A  13       2.894  -1.386   3.079  1.00  0.00           C  
ATOM    111  N   LYS A  14       6.775  -4.764   5.093  1.00  0.00           N  
ATOM    112  CA  LYS A  14       7.607  -5.198   6.211  1.00  0.00           C  
ATOM    113  C   LYS A  14       8.937  -5.763   5.721  1.00  0.00           C  
ATOM    114  O   LYS A  14       9.990  -5.471   6.293  1.00  0.00           O  
ATOM    115  CB  LYS A  14       6.872  -6.243   7.053  1.00  0.00           C  
ATOM    116  CG  LYS A  14       5.906  -5.652   8.069  1.00  0.00           C  
ATOM    117  CD  LYS A  14       5.635  -6.620   9.212  1.00  0.00           C  
ATOM    118  CE  LYS A  14       4.697  -6.016  10.248  1.00  0.00           C  
ATOM    119  NZ  LYS A  14       4.487  -6.934  11.408  1.00  0.00           N1+
ATOM    120  N   SER A  15       8.833  -6.536   4.707  1.00  0.00           N  
ATOM    121  CA  SER A  15      10.041  -7.121   4.131  1.00  0.00           C  
ATOM    122  C   SER A  15      10.973  -6.043   3.591  1.00  0.00           C  
ATOM    123  O   SER A  15      12.189  -6.110   3.789  1.00  0.00           O  
ATOM    124  CB  SER A  15       9.682  -8.102   3.014  1.00  0.00           C  
ATOM    125  OG  SER A  15      10.841  -8.754   2.527  1.00  0.00           O  
ATOM    126  N   ALA A  16      10.404  -5.062   2.965  1.00  0.00           N  
ATOM    127  CA  ALA A  16      11.184  -3.956   2.417  1.00  0.00           C  
ATOM    128  C   ALA A  16      11.828  -3.134   3.529  1.00  0.00           C  
ATOM    129  O   ALA A  16      12.959  -2.662   3.387  1.00  0.00           O  
ATOM    130  CB  ALA A  16      10.304  -3.065   1.543  1.00  0.00           C  
ATOM    131  N   LEU A  17      11.196  -3.106   4.630  1.00  0.00           N  
ATOM    132  CA  LEU A  17      11.664  -2.264   5.725  1.00  0.00           C  
ATOM    133  C   LEU A  17      12.626  -3.030   6.628  1.00  0.00           C  
ATOM    134  O   LEU A  17      13.163  -2.471   7.587  1.00  0.00           O  
ATOM    135  CB  LEU A  17      10.480  -1.745   6.547  1.00  0.00           C  
ATOM    136  CG  LEU A  17       9.579  -0.716   5.862  1.00  0.00           C  
ATOM    137  CD1 LEU A  17       8.362  -0.415   6.730  1.00  0.00           C  
ATOM    138  CD2 LEU A  17      10.357   0.561   5.564  1.00  0.00           C  
ATOM    139  N   LEU A  18      12.898  -4.299   6.323  1.00  0.00           N  
ATOM    140  CA  LEU A  18      13.812  -5.115   7.115  1.00  0.00           C  
ATOM    141  C   LEU A  18      15.253  -4.654   6.928  1.00  0.00           C  
ATOM    142  O   LEU A  18      16.057  -4.720   7.862  1.00  0.00           O  
ATOM    143  CB  LEU A  18      13.683  -6.592   6.732  1.00  0.00           C  
ATOM    144  CG  LEU A  18      12.447  -7.323   7.258  1.00  0.00           C  
ATOM    145  CD1 LEU A  18      12.343  -8.708   6.628  1.00  0.00           C  
ATOM    146  CD2 LEU A  18      12.494  -7.424   8.780  1.00  0.00           C  
ATOM    147  N   SER A  19      15.562  -4.049   5.761  1.00  0.00           N  
ATOM    148  CA  SER A  19      16.944  -3.701   5.449  1.00  0.00           C  
ATOM    149  C   SER A  19      17.114  -2.192   5.305  1.00  0.00           C  
ATOM    150  O   SER A  19      18.236  -1.698   5.173  1.00  0.00           O  
ATOM    151  CB  SER A  19      17.396  -4.398   4.165  1.00  0.00           C  
ATOM    152  OG  SER A  19      17.271  -5.804   4.284  1.00  0.00           O  
ATOM    153  N   THR A  20      16.083  -1.388   5.416  1.00  0.00           N  
ATOM    154  CA  THR A  20      16.064   0.062   5.258  1.00  0.00           C  
ATOM    155  C   THR A  20      14.818   0.660   5.905  1.00  0.00           C  
ATOM    156  O   THR A  20      13.866  -0.061   6.213  1.00  0.00           O  
ATOM    157  CB  THR A  20      16.116   0.463   3.772  1.00  0.00           C  
ATOM    158  CG2 THR A  20      14.870  -0.009   3.031  1.00  0.00           C  
ATOM    159  OG1 THR A  20      16.208   1.889   3.671  1.00  0.00           O  
ATOM    160  N   ASN A  21      14.887   1.835   6.357  1.00  0.00           N  
ATOM    161  CA  ASN A  21      13.763   2.534   6.970  1.00  0.00           C  
ATOM    162  C   ASN A  21      12.906   3.243   5.925  1.00  0.00           C  
ATOM    163  O   ASN A  21      11.927   3.908   6.267  1.00  0.00           O  
ATOM    164  CB  ASN A  21      14.258   3.533   8.018  1.00  0.00           C  
ATOM    165  CG  ASN A  21      15.192   4.576   7.434  1.00  0.00           C  
ATOM    166  ND2 ASN A  21      15.232   5.749   8.054  1.00  0.00           N  
ATOM    167  OD1 ASN A  21      15.869   4.330   6.433  1.00  0.00           O  
ATOM    168  N   LYS A  22      13.209   3.107   4.673  1.00  0.00           N  
ATOM    169  CA  LYS A  22      12.484   3.666   3.536  1.00  0.00           C  
ATOM    170  C   LYS A  22      12.571   2.745   2.321  1.00  0.00           C  
ATOM    171  O   LYS A  22      13.654   2.270   1.972  1.00  0.00           O  
ATOM    172  CB  LYS A  22      13.026   5.052   3.181  1.00  0.00           C  
ATOM    173  CG  LYS A  22      12.245   5.761   2.085  1.00  0.00           C  
ATOM    174  CD  LYS A  22      12.807   7.149   1.807  1.00  0.00           C  
ATOM    175  CE  LYS A  22      12.038   7.851   0.694  1.00  0.00           C  
ATOM    176  NZ  LYS A  22      12.604   9.201   0.397  1.00  0.00           N1+
ATOM    177  N   ALA A  23      11.417   2.434   1.724  1.00  0.00           N  
ATOM    178  CA  ALA A  23      11.367   1.546   0.564  1.00  0.00           C  
ATOM    179  C   ALA A  23      10.208   1.914  -0.357  1.00  0.00           C  
ATOM    180  O   ALA A  23       9.290   2.634   0.045  1.00  0.00           O  
ATOM    181  CB  ALA A  23      11.247   0.092   1.011  1.00  0.00           C  
ATOM    182  N   VAL A  24      10.445   1.600  -1.533  1.00  0.00           N  
ATOM    183  CA  VAL A  24       9.389   1.746  -2.528  1.00  0.00           C  
ATOM    184  C   VAL A  24       8.754   0.387  -2.811  1.00  0.00           C  
ATOM    185  O   VAL A  24       9.450  -0.572  -3.153  1.00  0.00           O  
ATOM    186  CB  VAL A  24       9.925   2.367  -3.837  1.00  0.00           C  
ATOM    187  CG1 VAL A  24       8.815   2.469  -4.881  1.00  0.00           C  
ATOM    188  CG2 VAL A  24      10.535   3.740  -3.566  1.00  0.00           C  
ATOM    189  N   VAL A  25       7.479   0.266  -2.498  1.00  0.00           N  
ATOM    190  CA  VAL A  25       6.775  -1.003  -2.660  1.00  0.00           C  
ATOM    191  C   VAL A  25       5.583  -0.815  -3.596  1.00  0.00           C  
ATOM    192  O   VAL A  25       5.045   0.288  -3.713  1.00  0.00           O  
ATOM    193  CB  VAL A  25       6.302  -1.567  -1.302  1.00  0.00           C  
ATOM    194  CG1 VAL A  25       7.498  -1.928  -0.421  1.00  0.00           C  
ATOM    195  CG2 VAL A  25       5.396  -0.562  -0.593  1.00  0.00           C  
ATOM    196  N   SER A  26       5.244  -1.867  -4.356  1.00  0.00           N  
ATOM    197  CA  SER A  26       4.069  -1.896  -5.221  1.00  0.00           C  
ATOM    198  C   SER A  26       3.056  -2.930  -4.744  1.00  0.00           C  
ATOM    199  O   SER A  26       3.300  -4.135  -4.835  1.00  0.00           O  
ATOM    200  CB  SER A  26       4.474  -2.196  -6.666  1.00  0.00           C  
ATOM    201  OG  SER A  26       3.358  -2.097  -7.532  1.00  0.00           O  
ATOM    202  N   CYS A  27       1.945  -2.531  -4.027  1.00  0.00           N  
ATOM    203  CA  CYS A  27       1.047  -3.482  -3.381  1.00  0.00           C  
ATOM    204  C   CYS A  27      -0.325  -3.472  -4.042  1.00  0.00           C  
ATOM    205  O   CYS A  27      -0.864  -4.528  -4.380  1.00  0.00           O  
ATOM    206  CB  CYS A  27       0.908  -3.160  -1.893  1.00  0.00           C  
ATOM    207  SG  CYS A  27       2.463  -3.262  -0.978  1.00  0.00           S  
ATOM    208  N   GLU A  28      -0.760  -2.198  -4.464  1.00  0.00           N  
ATOM    209  CA  GLU A  28      -2.092  -2.120  -5.058  1.00  0.00           C  
ATOM    210  C   GLU A  28      -2.036  -1.522  -6.461  1.00  0.00           C  
ATOM    211  O   GLU A  28      -1.417  -0.477  -6.672  1.00  0.00           O  
ATOM    212  CB  GLU A  28      -3.028  -1.294  -4.172  1.00  0.00           C  
ATOM    213  CG  GLU A  28      -3.407  -1.982  -2.869  1.00  0.00           C  
ATOM    214  CD  GLU A  28      -4.432  -1.207  -2.057  1.00  0.00           C  
ATOM    215  OE1 GLU A  28      -5.632  -1.565  -2.094  1.00  0.00           O  
ATOM    216  OE2 GLU A  28      -4.033  -0.234  -1.379  1.00  0.00           O1-
ATOM    217  N   ASN A  29      -2.312  -2.394  -7.408  1.00  0.00           N  
ATOM    218  CA  ASN A  29      -2.446  -1.923  -8.782  1.00  0.00           C  
ATOM    219  C   ASN A  29      -1.087  -1.644  -9.415  1.00  0.00           C  
ATOM    220  O   ASN A  29      -0.983  -0.845 -10.348  1.00  0.00           O  
ATOM    221  CB  ASN A  29      -3.325  -0.671  -8.837  1.00  0.00           C  
ATOM    222  CG  ASN A  29      -4.761  -0.947  -8.439  1.00  0.00           C  
ATOM    223  ND2 ASN A  29      -5.349  -0.036  -7.672  1.00  0.00           N  
ATOM    224  OD1 ASN A  29      -5.337  -1.971  -8.817  1.00  0.00           O  
ATOM    225  N   ASN A  30      -0.004  -2.272  -8.742  1.00  0.00           N  
ATOM    226  CA  ASN A  30       1.356  -2.158  -9.257  1.00  0.00           C  
ATOM    227  C   ASN A  30       1.843  -0.712  -9.240  1.00  0.00           C  
ATOM    228  O   ASN A  30       2.669  -0.320 -10.067  1.00  0.00           O  
ATOM    229  CB  ASN A  30       1.446  -2.733 -10.672  1.00  0.00           C  
ATOM    230  CG  ASN A  30       1.330  -4.244 -10.697  1.00  0.00           C  
ATOM    231  ND2 ASN A  30       0.681  -4.772 -11.729  1.00  0.00           N  
ATOM    232  OD1 ASN A  30       1.818  -4.931  -9.797  1.00  0.00           O  
ATOM    233  N   GLU A  31       1.176   0.092  -8.389  1.00  0.00           N  
ATOM    234  CA  GLU A  31       1.647   1.463  -8.230  1.00  0.00           C  
ATOM    235  C   GLU A  31       2.710   1.560  -7.139  1.00  0.00           C  
ATOM    236  O   GLU A  31       2.576   0.947  -6.078  1.00  0.00           O  
ATOM    237  CB  GLU A  31       0.479   2.400  -7.910  1.00  0.00           C  
ATOM    238  CG  GLU A  31      -0.566   2.480  -9.014  1.00  0.00           C  
ATOM    239  CD  GLU A  31      -1.686   3.463  -8.710  1.00  0.00           C  
ATOM    240  OE1 GLU A  31      -1.723   4.550  -9.328  1.00  0.00           O  
ATOM    241  OE2 GLU A  31      -2.532   3.142  -7.847  1.00  0.00           O1-
ATOM    242  N   GLU A  32       3.814   2.254  -7.460  1.00  0.00           N  
ATOM    243  CA  GLU A  32       4.924   2.374  -6.519  1.00  0.00           C  
ATOM    244  C   GLU A  32       4.595   3.358  -5.400  1.00  0.00           C  
ATOM    245  O   GLU A  32       4.170   4.485  -5.663  1.00  0.00           O  
ATOM    246  CB  GLU A  32       6.200   2.809  -7.244  1.00  0.00           C  
ATOM    247  CG  GLU A  32       6.719   1.785  -8.244  1.00  0.00           C  
ATOM    248  CD  GLU A  32       8.017   2.205  -8.914  1.00  0.00           C  
ATOM    249  OE1 GLU A  32       9.099   1.748  -8.482  1.00  0.00           O  
ATOM    250  OE2 GLU A  32       7.952   3.000  -9.879  1.00  0.00           O1-
ATOM    251  N   GLN A  33       4.528   2.923  -4.120  1.00  0.00           N  
ATOM    252  CA  GLN A  33       4.321   3.739  -2.929  1.00  0.00           C  
ATOM    253  C   GLN A  33       5.575   3.772  -2.060  1.00  0.00           C  
ATOM    254  O   GLN A  33       6.333   2.801  -2.018  1.00  0.00           O  
ATOM    255  CB  GLN A  33       3.134   3.216  -2.119  1.00  0.00           C  
ATOM    256  CG  GLN A  33       1.851   3.077  -2.927  1.00  0.00           C  
ATOM    257  CD  GLN A  33       0.742   2.387  -2.156  1.00  0.00           C  
ATOM    258  NE2 GLN A  33       0.317   1.224  -2.640  1.00  0.00           N  
ATOM    259  OE1 GLN A  33       0.273   2.892  -1.131  1.00  0.00           O  
ATOM    260  N   THR A  34       5.839   5.002  -1.756  1.00  0.00           N  
ATOM    261  CA  THR A  34       6.976   5.159  -0.857  1.00  0.00           C  
ATOM    262  C   THR A  34       6.556   4.925   0.592  1.00  0.00           C  
ATOM    263  O   THR A  34       5.578   5.510   1.062  1.00  0.00           O  
ATOM    264  CB  THR A  34       7.605   6.559  -0.991  1.00  0.00           C  
ATOM    265  CG2 THR A  34       8.845   6.690  -0.112  1.00  0.00           C  
ATOM    266  OG1 THR A  34       7.977   6.779  -2.357  1.00  0.00           O  
ATOM    267  N   VAL A  35       7.281   3.981   1.201  1.00  0.00           N  
ATOM    268  CA  VAL A  35       6.965   3.679   2.593  1.00  0.00           C  
ATOM    269  C   VAL A  35       8.163   4.014   3.480  1.00  0.00           C  
ATOM    270  O   VAL A  35       9.312   3.800   3.088  1.00  0.00           O  
ATOM    271  CB  VAL A  35       6.566   2.197   2.776  1.00  0.00           C  
ATOM    272  CG1 VAL A  35       5.268   1.892   2.028  1.00  0.00           C  
ATOM    273  CG2 VAL A  35       7.690   1.279   2.298  1.00  0.00           C  
ATOM    274  N   THR A  36       7.856   4.643   4.535  1.00  0.00           N  
ATOM    275  CA  THR A  36       8.885   5.010   5.502  1.00  0.00           C  
ATOM    276  C   THR A  36       8.463   4.618   6.915  1.00  0.00           C  
ATOM    277  O   THR A  36       7.314   4.832   7.307  1.00  0.00           O  
ATOM    278  CB  THR A  36       9.185   6.518   5.452  1.00  0.00           C  
ATOM    279  CG2 THR A  36      10.369   6.874   6.345  1.00  0.00           C  
ATOM    280  OG1 THR A  36       9.488   6.895   4.103  1.00  0.00           O  
ATOM    281  N   GLU A  37       9.512   3.999   7.607  1.00  0.00           N  
ATOM    282  CA  GLU A  37       9.255   3.660   9.002  1.00  0.00           C  
ATOM    283  C   GLU A  37       9.982   4.615   9.945  1.00  0.00           C  
ATOM    284  O   GLU A  37      11.200   4.783   9.848  1.00  0.00           O  
ATOM    285  CB  GLU A  37       9.673   2.216   9.291  1.00  0.00           C  
ATOM    286  CG  GLU A  37       9.304   1.737  10.687  1.00  0.00           C  
ATOM    287  CD  GLU A  37       9.962   0.418  11.063  1.00  0.00           C  
ATOM    288  OE1 GLU A  37       9.238  -0.570  11.320  1.00  0.00           O  
ATOM    289  OE2 GLU A  37      11.212   0.373  11.100  1.00  0.00           O1-
ATOM    290  N   LYS A  38       9.209   5.212  10.743  1.00  0.00           N  
ATOM    291  CA  LYS A  38       9.775   6.121  11.736  1.00  0.00           C  
ATOM    292  C   LYS A  38       9.116   5.924  13.099  1.00  0.00           C  
ATOM    293  O   LYS A  38       7.891   5.996  13.218  1.00  0.00           O  
ATOM    294  CB  LYS A  38       9.620   7.574  11.284  1.00  0.00           C  
ATOM    295  CG  LYS A  38      10.395   8.572  12.133  1.00  0.00           C  
ATOM    296  CD  LYS A  38      10.250   9.991  11.598  1.00  0.00           C  
ATOM    297  CE  LYS A  38      10.962  11.000  12.490  1.00  0.00           C  
ATOM    298  NZ  LYS A  38      10.850  12.389  11.953  1.00  0.00           N1+
ATOM    299  N   ASN A  39       9.888   5.604  14.149  1.00  0.00           N  
ATOM    300  CA  ASN A  39       9.434   5.498  15.532  1.00  0.00           C  
ATOM    301  C   ASN A  39       8.320   4.465  15.678  1.00  0.00           C  
ATOM    302  O   ASN A  39       7.320   4.715  16.353  1.00  0.00           O  
ATOM    303  CB  ASN A  39       8.968   6.859  16.051  1.00  0.00           C  
ATOM    304  CG  ASN A  39      10.105   7.853  16.188  1.00  0.00           C  
ATOM    305  ND2 ASN A  39       9.818   9.122  15.923  1.00  0.00           N  
ATOM    306  OD1 ASN A  39      11.231   7.482  16.528  1.00  0.00           O  
ATOM    307  N   GLY A  40       8.376   3.406  14.904  1.00  0.00           N  
ATOM    308  CA  GLY A  40       7.417   2.317  15.005  1.00  0.00           C  
ATOM    309  C   GLY A  40       6.171   2.539  14.169  1.00  0.00           C  
ATOM    310  O   GLY A  40       5.195   1.796  14.291  1.00  0.00           O  
ATOM    311  N   LYS A  41       6.176   3.687  13.460  1.00  0.00           N  
ATOM    312  CA  LYS A  41       5.061   4.005  12.574  1.00  0.00           C  
ATOM    313  C   LYS A  41       5.462   3.856  11.109  1.00  0.00           C  
ATOM    314  O   LYS A  41       6.592   4.176  10.734  1.00  0.00           O  
ATOM    315  CB  LYS A  41       4.554   5.424  12.837  1.00  0.00           C  
ATOM    316  CG  LYS A  41       4.029   5.643  14.248  1.00  0.00           C  
ATOM    317  CD  LYS A  41       3.611   7.091  14.471  1.00  0.00           C  
ATOM    318  CE  LYS A  41       3.186   7.335  15.913  1.00  0.00           C  
ATOM    319  NZ  LYS A  41       2.807   8.761  16.144  1.00  0.00           N1+
ATOM    320  N   ILE A  42       4.562   3.224  10.317  1.00  0.00           N  
ATOM    321  CA  ILE A  42       4.826   3.067   8.890  1.00  0.00           C  
ATOM    322  C   ILE A  42       4.024   4.101   8.101  1.00  0.00           C  
ATOM    323  O   ILE A  42       2.796   4.154   8.204  1.00  0.00           O  
ATOM    324  CB  ILE A  42       4.483   1.641   8.406  1.00  0.00           C  
ATOM    325  CG1 ILE A  42       5.290   0.602   9.194  1.00  0.00           C  
ATOM    326  CG2 ILE A  42       4.738   1.505   6.901  1.00  0.00           C  
ATOM    327  CD1 ILE A  42       4.839  -0.834   8.966  1.00  0.00           C  
ATOM    328  N   TYR A  43       4.791   4.917   7.403  1.00  0.00           N  
ATOM    329  CA  TYR A  43       4.166   5.937   6.568  1.00  0.00           C  
ATOM    330  C   TYR A  43       4.136   5.502   5.108  1.00  0.00           C  
ATOM    331  O   TYR A  43       5.164   5.111   4.549  1.00  0.00           O  
ATOM    332  CB  TYR A  43       4.909   7.270   6.701  1.00  0.00           C  
ATOM    333  CG  TYR A  43       4.904   7.830   8.103  1.00  0.00           C  
ATOM    334  CD1 TYR A  43       3.974   8.795   8.485  1.00  0.00           C  
ATOM    335  CD2 TYR A  43       5.829   7.398   9.047  1.00  0.00           C  
ATOM    336  CE1 TYR A  43       3.967   9.316   9.774  1.00  0.00           C  
ATOM    337  CE2 TYR A  43       5.831   7.912  10.340  1.00  0.00           C  
ATOM    338  CZ  TYR A  43       4.897   8.869  10.693  1.00  0.00           C  
ATOM    339  OH  TYR A  43       4.894   9.382  11.972  1.00  0.00           O  
ATOM    340  N   ILE A  44       2.993   5.619   4.510  1.00  0.00           N  
ATOM    341  CA  ILE A  44       2.843   5.234   3.111  1.00  0.00           C  
ATOM    342  C   ILE A  44       2.430   6.449   2.282  1.00  0.00           C  
ATOM    343  O   ILE A  44       1.383   7.050   2.532  1.00  0.00           O  
ATOM    344  CB  ILE A  44       1.811   4.097   2.946  1.00  0.00           C  
ATOM    345  CG1 ILE A  44       2.173   2.911   3.848  1.00  0.00           C  
ATOM    346  CG2 ILE A  44       1.715   3.662   1.481  1.00  0.00           C  
ATOM    347  CD1 ILE A  44       1.074   1.864   3.966  1.00  0.00           C  
ATOM    348  N   PHE A  45       3.325   6.744   1.371  1.00  0.00           N  
ATOM    349  CA  PHE A  45       3.057   7.875   0.490  1.00  0.00           C  
ATOM    350  C   PHE A  45       2.646   7.394  -0.897  1.00  0.00           C  
ATOM    351  O   PHE A  45       3.437   6.762  -1.601  1.00  0.00           O  
ATOM    352  CB  PHE A  45       4.289   8.780   0.388  1.00  0.00           C  
ATOM    353  CG  PHE A  45       4.732   9.353   1.707  1.00  0.00           C  
ATOM    354  CD1 PHE A  45       4.226  10.565   2.159  1.00  0.00           C  
ATOM    355  CD2 PHE A  45       5.655   8.678   2.495  1.00  0.00           C  
ATOM    356  CE1 PHE A  45       4.634  11.097   3.381  1.00  0.00           C  
ATOM    357  CE2 PHE A  45       6.068   9.203   3.717  1.00  0.00           C  
ATOM    358  CZ  PHE A  45       5.557  10.414   4.157  1.00  0.00           C  
ATOM    359  N   ARG A  46       1.441   7.741  -1.216  1.00  0.00           N  
ATOM    360  CA  ARG A  46       0.951   7.323  -2.525  1.00  0.00           C  
ATOM    361  C   ARG A  46       1.295   8.358  -3.593  1.00  0.00           C  
ATOM    362  O   ARG A  46       1.498   9.533  -3.283  1.00  0.00           O  
ATOM    363  CB  ARG A  46      -0.561   7.093  -2.487  1.00  0.00           C  
ATOM    364  CG  ARG A  46      -0.985   5.940  -1.590  1.00  0.00           C  
ATOM    365  CD  ARG A  46      -2.416   5.504  -1.871  1.00  0.00           C  
ATOM    366  NE  ARG A  46      -2.799   4.353  -1.059  1.00  0.00           N  
ATOM    367  CZ  ARG A  46      -4.049   3.941  -0.869  1.00  0.00           C  
ATOM    368  NH1 ARG A  46      -5.068   4.582  -1.431  1.00  0.00           N1+
ATOM    369  NH2 ARG A  46      -4.284   2.882  -0.109  1.00  0.00           N  
ATOM    370  N   PRO A  47       1.572   7.929  -4.796  1.00  0.00           N  
ATOM    371  CA  PRO A  47       1.970   8.843  -5.869  1.00  0.00           C  
ATOM    372  C   PRO A  47       0.890   9.871  -6.199  1.00  0.00           C  
ATOM    373  O   PRO A  47       1.191  10.935  -6.745  1.00  0.00           O  
ATOM    374  CB  PRO A  47       2.214   7.908  -7.056  1.00  0.00           C  
ATOM    375  CG  PRO A  47       1.475   6.655  -6.713  1.00  0.00           C  
ATOM    376  CD  PRO A  47       1.391   6.543  -5.218  1.00  0.00           C  
ATOM    377  N   TRP A  48      -0.475   9.620  -5.834  1.00  0.00           N  
ATOM    378  CA  TRP A  48      -1.528  10.557  -6.212  1.00  0.00           C  
ATOM    379  C   TRP A  48      -1.806  11.547  -5.088  1.00  0.00           C  
ATOM    380  O   TRP A  48      -2.806  12.268  -5.119  1.00  0.00           O  
ATOM    381  CB  TRP A  48      -2.812   9.805  -6.578  1.00  0.00           C  
ATOM    382  CG  TRP A  48      -3.254   8.818  -5.541  1.00  0.00           C  
ATOM    383  CD1 TRP A  48      -4.020   9.068  -4.438  1.00  0.00           C  
ATOM    384  CD2 TRP A  48      -2.951   7.419  -5.510  1.00  0.00           C  
ATOM    385  CE2 TRP A  48      -3.568   6.884  -4.357  1.00  0.00           C  
ATOM    386  CE3 TRP A  48      -2.217   6.567  -6.346  1.00  0.00           C  
ATOM    387  NE1 TRP A  48      -4.214   7.910  -3.722  1.00  0.00           N  
ATOM    388  CZ2 TRP A  48      -3.474   5.531  -4.020  1.00  0.00           C  
ATOM    389  CZ3 TRP A  48      -2.124   5.221  -6.008  1.00  0.00           C  
ATOM    390  CH2 TRP A  48      -2.750   4.719  -4.855  1.00  0.00           C  
ATOM    391  N   GLY A  49      -0.878  11.611  -3.941  1.00  0.00           N  
ATOM    392  CA  GLY A  49      -0.898  12.677  -2.952  1.00  0.00           C  
ATOM    393  C   GLY A  49      -1.542  12.263  -1.642  1.00  0.00           C  
ATOM    394  O   GLY A  49      -1.752  13.096  -0.757  1.00  0.00           O  
ATOM    395  N   GLU A  50      -1.952  10.964  -1.476  1.00  0.00           N  
ATOM    396  CA  GLU A  50      -2.524  10.465  -0.229  1.00  0.00           C  
ATOM    397  C   GLU A  50      -1.445   9.875   0.675  1.00  0.00           C  
ATOM    398  O   GLU A  50      -0.430   9.368   0.191  1.00  0.00           O  
ATOM    399  CB  GLU A  50      -3.603   9.417  -0.512  1.00  0.00           C  
ATOM    400  CG  GLU A  50      -4.835   9.978  -1.209  1.00  0.00           C  
ATOM    401  CD  GLU A  50      -5.986   8.986  -1.282  1.00  0.00           C  
ATOM    402  OE1 GLU A  50      -7.042   9.235  -0.658  1.00  0.00           O  
ATOM    403  OE2 GLU A  50      -5.828   7.951  -1.969  1.00  0.00           O1-
ATOM    404  N   THR A  51      -1.554  10.142   1.991  1.00  0.00           N  
ATOM    405  CA  THR A  51      -0.618   9.589   2.963  1.00  0.00           C  
ATOM    406  C   THR A  51      -1.350   8.732   3.991  1.00  0.00           C  
ATOM    407  O   THR A  51      -2.373   9.148   4.537  1.00  0.00           O  
ATOM    408  CB  THR A  51       0.164  10.704   3.682  1.00  0.00           C  
ATOM    409  CG2 THR A  51       1.224  10.121   4.611  1.00  0.00           C  
ATOM    410  OG1 THR A  51       0.805  11.536   2.707  1.00  0.00           O  
ATOM    411  N   PHE A  52      -0.874   7.512   4.087  1.00  0.00           N  
ATOM    412  CA  PHE A  52      -1.437   6.593   5.069  1.00  0.00           C  
ATOM    413  C   PHE A  52      -0.412   6.255   6.144  1.00  0.00           C  
ATOM    414  O   PHE A  52       0.785   6.164   5.862  1.00  0.00           O  
ATOM    415  CB  PHE A  52      -1.928   5.312   4.389  1.00  0.00           C  
ATOM    416  CG  PHE A  52      -3.119   5.518   3.493  1.00  0.00           C  
ATOM    417  CD1 PHE A  52      -4.409   5.310   3.969  1.00  0.00           C  
ATOM    418  CD2 PHE A  52      -2.951   5.919   2.175  1.00  0.00           C  
ATOM    419  CE1 PHE A  52      -5.513   5.499   3.142  1.00  0.00           C  
ATOM    420  CE2 PHE A  52      -4.050   6.112   1.342  1.00  0.00           C  
ATOM    421  CZ  PHE A  52      -5.330   5.900   1.828  1.00  0.00           C  
ATOM    422  N   VAL A  53      -0.969   6.198   7.381  1.00  0.00           N  
ATOM    423  CA  VAL A  53      -0.074   5.840   8.477  1.00  0.00           C  
ATOM    424  C   VAL A  53      -0.547   4.542   9.128  1.00  0.00           C  
ATOM    425  O   VAL A  53      -1.733   4.387   9.429  1.00  0.00           O  
ATOM    426  CB  VAL A  53       0.010   6.965   9.531  1.00  0.00           C  
ATOM    427  CG1 VAL A  53       1.016   6.609  10.624  1.00  0.00           C  
ATOM    428  CG2 VAL A  53       0.383   8.290   8.869  1.00  0.00           C  
ATOM    429  N   TYR A  54       0.463   3.555   9.151  1.00  0.00           N  
ATOM    430  CA  TYR A  54       0.198   2.315   9.871  1.00  0.00           C  
ATOM    431  C   TYR A  54       0.846   2.336  11.251  1.00  0.00           C  
ATOM    432  O   TYR A  54       2.060   2.519  11.370  1.00  0.00           O  
ATOM    433  CB  TYR A  54       0.706   1.110   9.074  1.00  0.00           C  
ATOM    434  CG  TYR A  54       0.355  -0.220   9.695  1.00  0.00           C  
ATOM    435  CD1 TYR A  54       1.280  -0.913  10.473  1.00  0.00           C  
ATOM    436  CD2 TYR A  54      -0.900  -0.788   9.504  1.00  0.00           C  
ATOM    437  CE1 TYR A  54       0.962  -2.141  11.046  1.00  0.00           C  
ATOM    438  CE2 TYR A  54      -1.230  -2.013  10.072  1.00  0.00           C  
ATOM    439  CZ  TYR A  54      -0.294  -2.681  10.841  1.00  0.00           C  
ATOM    440  OH  TYR A  54      -0.614  -3.896  11.404  1.00  0.00           O  
ATOM    441  N   ILE A  55      -0.121   2.202  12.382  1.00  0.00           N  
ATOM    442  CA  ILE A  55       0.384   2.197  13.751  1.00  0.00           C  
ATOM    443  C   ILE A  55      -0.219   1.023  14.518  1.00  0.00           C  
ATOM    444  O   ILE A  55      -1.442   0.904  14.626  1.00  0.00           O  
ATOM    445  CB  ILE A  55       0.068   3.527  14.473  1.00  0.00           C  
ATOM    446  CG1 ILE A  55       0.601   4.714  13.662  1.00  0.00           C  
ATOM    447  CG2 ILE A  55       0.653   3.524  15.888  1.00  0.00           C  
ATOM    448  CD1 ILE A  55       0.047   6.062  14.101  1.00  0.00           C  
ATOM    449  N   GLY A  56       0.603   0.098  15.083  1.00  0.00           N  
ATOM    450  CA  GLY A  56       0.151  -0.909  16.030  1.00  0.00           C  
ATOM    451  C   GLY A  56      -0.956  -1.790  15.483  1.00  0.00           C  
ATOM    452  O   GLY A  56      -1.842  -2.217  16.227  1.00  0.00           O  
ATOM    453  N   GLY A  57      -1.049  -1.943  14.055  1.00  0.00           N  
ATOM    454  CA  GLY A  57      -1.957  -2.868  13.394  1.00  0.00           C  
ATOM    455  C   GLY A  57      -3.172  -2.184  12.796  1.00  0.00           C  
ATOM    456  O   GLY A  57      -4.109  -2.851  12.351  1.00  0.00           O  
ATOM    457  N   TYR A  58      -3.168  -0.855  12.946  1.00  0.00           N  
ATOM    458  CA  TYR A  58      -4.296  -0.120  12.385  1.00  0.00           C  
ATOM    459  C   TYR A  58      -3.828   0.869  11.323  1.00  0.00           C  
ATOM    460  O   TYR A  58      -2.767   1.482  11.462  1.00  0.00           O  
ATOM    461  CB  TYR A  58      -5.058   0.621  13.488  1.00  0.00           C  
ATOM    462  CG  TYR A  58      -5.622  -0.289  14.551  1.00  0.00           C  
ATOM    463  CD1 TYR A  58      -6.888  -0.854  14.413  1.00  0.00           C  
ATOM    464  CD2 TYR A  58      -4.891  -0.587  15.696  1.00  0.00           C  
ATOM    465  CE1 TYR A  58      -7.413  -1.691  15.392  1.00  0.00           C  
ATOM    466  CE2 TYR A  58      -5.406  -1.423  16.682  1.00  0.00           C  
ATOM    467  CZ  TYR A  58      -6.666  -1.970  16.520  1.00  0.00           C  
ATOM    468  OH  TYR A  58      -7.181  -2.799  17.493  1.00  0.00           O  
ATOM    469  N   TRP A  59      -4.590   0.931  10.129  1.00  0.00           N  
ATOM    470  CA  TRP A  59      -4.353   1.918   9.081  1.00  0.00           C  
ATOM    471  C   TRP A  59      -5.111   3.210   9.369  1.00  0.00           C  
ATOM    472  O   TRP A  59      -6.315   3.185   9.638  1.00  0.00           O  
ATOM    473  CB  TRP A  59      -4.765   1.363   7.715  1.00  0.00           C  
ATOM    474  CG  TRP A  59      -3.926   0.211   7.249  1.00  0.00           C  
ATOM    475  CD1 TRP A  59      -4.200  -1.120   7.395  1.00  0.00           C  
ATOM    476  CD2 TRP A  59      -2.672   0.291   6.563  1.00  0.00           C  
ATOM    477  CE2 TRP A  59      -2.243  -1.034   6.323  1.00  0.00           C  
ATOM    478  CE3 TRP A  59      -1.871   1.353   6.126  1.00  0.00           C  
ATOM    479  NE1 TRP A  59      -3.191  -1.874   6.840  1.00  0.00           N  
ATOM    480  CZ2 TRP A  59      -1.045  -1.323   5.665  1.00  0.00           C  
ATOM    481  CZ3 TRP A  59      -0.680   1.064   5.472  1.00  0.00           C  
ATOM    482  CH2 TRP A  59      -0.280  -0.264   5.249  1.00  0.00           C  
ATOM    483  N   ILE A  60      -4.436   4.315   9.557  1.00  0.00           N  
ATOM    484  CA  ILE A  60      -5.098   5.600   9.750  1.00  0.00           C  
ATOM    485  C   ILE A  60      -4.974   6.440   8.480  1.00  0.00           C  
ATOM    486  O   ILE A  60      -3.886   6.563   7.914  1.00  0.00           O  
ATOM    487  CB  ILE A  60      -4.509   6.363  10.957  1.00  0.00           C  
ATOM    488  CG1 ILE A  60      -4.559   5.491  12.216  1.00  0.00           C  
ATOM    489  CG2 ILE A  60      -5.253   7.684  11.177  1.00  0.00           C  
ATOM    490  CD1 ILE A  60      -3.774   6.056  13.393  1.00  0.00           C  
ATOM    491  N   HIS A  61      -6.176   6.750   7.827  1.00  0.00           N  
ATOM    492  CA  HIS A  61      -6.198   7.633   6.667  1.00  0.00           C  
ATOM    493  C   HIS A  61      -6.022   9.091   7.080  1.00  0.00           C  
ATOM    494  O   HIS A  61      -6.675   9.558   8.017  1.00  0.00           O  
ATOM    495  CB  HIS A  61      -7.503   7.462   5.888  1.00  0.00           C  
ATOM    496  CG  HIS A  61      -7.461   8.041   4.510  1.00  0.00           C  
ATOM    497  CD2 HIS A  61      -6.907   7.575   3.366  1.00  0.00           C  
ATOM    498  ND1 HIS A  61      -8.036   9.253   4.194  1.00  0.00           N  
ATOM    499  CE1 HIS A  61      -7.838   9.506   2.911  1.00  0.00           C  
ATOM    500  NE2 HIS A  61      -7.156   8.503   2.386  1.00  0.00           N  
ATOM    501  N   SER A  62      -4.994   9.734   6.702  1.00  0.00           N  
ATOM    502  CA  SER A  62      -5.011  11.182   6.883  1.00  0.00           C  
ATOM    503  C   SER A  62      -5.646  11.880   5.684  1.00  0.00           C  
ATOM    504  O   SER A  62      -5.637  11.348   4.573  1.00  0.00           O  
ATOM    505  CB  SER A  62      -3.595  11.713   7.101  1.00  0.00           C  
ATOM    506  OG  SER A  62      -3.607  13.117   7.292  1.00  0.00           O  
TER   
END
