# Supplementary material for: Scaffolding protein functional sites using deep learning
Source: Science. Author manuscript; Available in PMC 2022 Oct 31. (PMC9621694; doi:10.1126/science.abn2100)
Supplement: Data S1 [file NIHMS1830590-supplement-Data_S1.zip › rsvf-v_870_RF.pdb]

ATOM      1  N   PRO A   1     -11.197  -9.269  -0.441  1.00  0.00           N  
ATOM      2  CA  PRO A   1     -11.580  -8.112   0.354  1.00  0.00           C  
ATOM      3  C   PRO A   1     -10.410  -7.160   0.595  1.00  0.00           C  
ATOM      4  O   PRO A   1      -9.241  -7.564   0.605  1.00  0.00           O  
ATOM      5  CB  PRO A   1     -12.063  -8.751   1.651  1.00  0.00           C  
ATOM      6  CG  PRO A   1     -11.186  -9.939   1.813  1.00  0.00           C  
ATOM      7  CD  PRO A   1     -10.953 -10.450   0.403  1.00  0.00           C  
ATOM      8 1H   PRO A   1     -10.396  -8.992  -0.941  1.00  0.00           H  
ATOM      9 2H   PRO A   1     -11.970  -9.414  -1.056  1.00  0.00           H  
ATOM     10  HA  PRO A   1     -12.404  -7.588  -0.153  1.00  0.00           H  
ATOM     11 1HB  PRO A   1     -11.969  -8.036   2.480  1.00  0.00           H  
ATOM     12 2HB  PRO A   1     -13.130  -9.013   1.569  1.00  0.00           H  
ATOM     13 1HG  PRO A   1     -10.269  -9.632   2.300  1.00  0.00           H  
ATOM     14 2HG  PRO A   1     -11.663 -10.684   2.466  1.00  0.00           H  
ATOM     15 1HD  PRO A   1      -9.912 -10.787   0.282  1.00  0.00           H  
ATOM     16 2HD  PRO A   1     -11.669 -11.245   0.152  1.00  0.00           H  
ATOM     17  N   LEU A   2     -10.742  -5.895   0.838  1.00  0.00           N  
ATOM     18  CA  LEU A   2      -9.740  -4.851   1.045  1.00  0.00           C  
ATOM     19  C   LEU A   2      -8.747  -5.101   2.170  1.00  0.00           C  
ATOM     20  O   LEU A   2      -7.553  -4.875   1.988  1.00  0.00           O  
ATOM     21  CB  LEU A   2     -10.396  -3.505   1.316  1.00  0.00           C  
ATOM     22  CG  LEU A   2      -9.385  -2.397   1.583  1.00  0.00           C  
ATOM     23  CD1 LEU A   2      -8.505  -2.225   0.347  1.00  0.00           C  
ATOM     24  CD2 LEU A   2     -10.105  -1.116   1.937  1.00  0.00           C  
ATOM     25  H   LEU A   2     -11.719  -5.630   0.839  1.00  0.00           H  
ATOM     26  HA  LEU A   2      -9.170  -4.762   0.118  1.00  0.00           H  
ATOM     27 1HB  LEU A   2     -10.994  -3.219   0.452  1.00  0.00           H  
ATOM     28 2HB  LEU A   2     -11.047  -3.590   2.185  1.00  0.00           H  
ATOM     29  HG  LEU A   2      -8.747  -2.688   2.413  1.00  0.00           H  
ATOM     30 1HD1 LEU A   2      -7.765  -1.449   0.530  1.00  0.00           H  
ATOM     31 2HD1 LEU A   2      -7.996  -3.166   0.126  1.00  0.00           H  
ATOM     32 3HD1 LEU A   2      -9.123  -1.943  -0.503  1.00  0.00           H  
ATOM     33 1HD2 LEU A   2      -9.374  -0.332   2.134  1.00  0.00           H  
ATOM     34 2HD2 LEU A   2     -10.746  -0.817   1.108  1.00  0.00           H  
ATOM     35 3HD2 LEU A   2     -10.713  -1.278   2.827  1.00  0.00           H  
ATOM     36  N   LEU A   3      -9.209  -5.532   3.343  1.00  0.00           N  
ATOM     37  CA  LEU A   3      -8.241  -5.693   4.422  1.00  0.00           C  
ATOM     38  C   LEU A   3      -7.172  -6.711   4.089  1.00  0.00           C  
ATOM     39  O   LEU A   3      -6.000  -6.466   4.355  1.00  0.00           O  
ATOM     40  CB  LEU A   3      -8.923  -6.073   5.727  1.00  0.00           C  
ATOM     41  CG  LEU A   3      -9.731  -4.974   6.375  1.00  0.00           C  
ATOM     42  CD1 LEU A   3     -10.467  -5.536   7.581  1.00  0.00           C  
ATOM     43  CD2 LEU A   3      -8.776  -3.858   6.780  1.00  0.00           C  
ATOM     44  H   LEU A   3     -10.189  -5.722   3.482  1.00  0.00           H  
ATOM     45  HA  LEU A   3      -7.750  -4.733   4.573  1.00  0.00           H  
ATOM     46 1HB  LEU A   3      -9.585  -6.917   5.542  1.00  0.00           H  
ATOM     47 2HB  LEU A   3      -8.168  -6.383   6.429  1.00  0.00           H  
ATOM     48  HG  LEU A   3     -10.470  -4.587   5.671  1.00  0.00           H  
ATOM     49 1HD1 LEU A   3     -11.048  -4.745   8.056  1.00  0.00           H  
ATOM     50 2HD1 LEU A   3     -11.136  -6.334   7.262  1.00  0.00           H  
ATOM     51 3HD1 LEU A   3      -9.744  -5.933   8.292  1.00  0.00           H  
ATOM     52 1HD2 LEU A   3      -9.337  -3.052   7.254  1.00  0.00           H  
ATOM     53 2HD2 LEU A   3      -8.039  -4.252   7.481  1.00  0.00           H  
ATOM     54 3HD2 LEU A   3      -8.269  -3.478   5.898  1.00  0.00           H  
ATOM     55  N   VAL A   4      -7.545  -7.807   3.439  1.00  0.00           N  
ATOM     56  CA  VAL A   4      -6.557  -8.801   3.065  1.00  0.00           C  
ATOM     57  C   VAL A   4      -5.586  -8.209   2.064  1.00  0.00           C  
ATOM     58  O   VAL A   4      -4.376  -8.418   2.160  1.00  0.00           O  
ATOM     59  CB  VAL A   4      -7.204 -10.063   2.506  1.00  0.00           C  
ATOM     60  CG1 VAL A   4      -6.128 -10.983   1.950  1.00  0.00           C  
ATOM     61  CG2 VAL A   4      -7.969 -10.751   3.625  1.00  0.00           C  
ATOM     62  H   VAL A   4      -8.517  -7.949   3.210  1.00  0.00           H  
ATOM     63  HA  VAL A   4      -6.002  -9.085   3.955  1.00  0.00           H  
ATOM     64  HB  VAL A   4      -7.878  -9.797   1.692  1.00  0.00           H  
ATOM     65 1HG1 VAL A   4      -6.590 -11.884   1.548  1.00  0.00           H  
ATOM     66 2HG1 VAL A   4      -5.585 -10.468   1.155  1.00  0.00           H  
ATOM     67 3HG1 VAL A   4      -5.432 -11.255   2.746  1.00  0.00           H  
ATOM     68 1HG2 VAL A   4      -8.442 -11.655   3.242  1.00  0.00           H  
ATOM     69 2HG2 VAL A   4      -7.276 -11.011   4.427  1.00  0.00           H  
ATOM     70 3HG2 VAL A   4      -8.730 -10.079   4.015  1.00  0.00           H  
ATOM     71  N   GLN A   5      -6.097  -7.446   1.097  1.00  0.00           N  
ATOM     72  CA  GLN A   5      -5.191  -6.852   0.128  1.00  0.00           C  
ATOM     73  C   GLN A   5      -4.201  -5.937   0.841  1.00  0.00           C  
ATOM     74  O   GLN A   5      -2.999  -5.983   0.567  1.00  0.00           O  
ATOM     75  CB  GLN A   5      -5.979  -6.039  -0.898  1.00  0.00           C  
ATOM     76  CG  GLN A   5      -6.818  -6.865  -1.842  1.00  0.00           C  
ATOM     77  CD  GLN A   5      -7.695  -6.001  -2.735  1.00  0.00           C  
ATOM     78  NE2 GLN A   5      -8.137  -6.572  -3.849  1.00  0.00           N  
ATOM     79  OE1 GLN A   5      -7.969  -4.833  -2.434  1.00  0.00           O  
ATOM     80  H   GLN A   5      -7.106  -7.296   1.031  1.00  0.00           H  
ATOM     81  HA  GLN A   5      -4.636  -7.645  -0.374  1.00  0.00           H  
ATOM     82 1HB  GLN A   5      -6.640  -5.347  -0.378  1.00  0.00           H  
ATOM     83 2HB  GLN A   5      -5.287  -5.442  -1.491  1.00  0.00           H  
ATOM     84 1HG  GLN A   5      -6.154  -7.455  -2.475  1.00  0.00           H  
ATOM     85 2HG  GLN A   5      -7.459  -7.521  -1.254  1.00  0.00           H  
ATOM     86 1HE2 GLN A   5      -8.714  -6.054  -4.483  1.00  0.00           H  
ATOM     87 2HE2 GLN A   5      -7.890  -7.519  -4.057  1.00  0.00           H  
ATOM     88  N   LEU A   6      -4.690  -5.164   1.815  1.00  0.00           N  
ATOM     89  CA  LEU A   6      -3.830  -4.276   2.583  1.00  0.00           C  
ATOM     90  C   LEU A   6      -2.841  -5.052   3.439  1.00  0.00           C  
ATOM     91  O   LEU A   6      -1.689  -4.638   3.583  1.00  0.00           O  
ATOM     92  CB  LEU A   6      -4.661  -3.347   3.470  1.00  0.00           C  
ATOM     93  CG  LEU A   6      -5.476  -2.293   2.735  1.00  0.00           C  
ATOM     94  CD1 LEU A   6      -6.353  -1.560   3.735  1.00  0.00           C  
ATOM     95  CD2 LEU A   6      -4.537  -1.332   2.014  1.00  0.00           C  
ATOM     96  H   LEU A   6      -5.695  -5.173   2.003  1.00  0.00           H  
ATOM     97  HA  LEU A   6      -3.269  -3.662   1.882  1.00  0.00           H  
ATOM     98 1HB  LEU A   6      -5.354  -3.954   4.048  1.00  0.00           H  
ATOM     99 2HB  LEU A   6      -3.999  -2.838   4.155  1.00  0.00           H  
ATOM    100  HG  LEU A   6      -6.117  -2.780   2.010  1.00  0.00           H  
ATOM    101 1HD1 LEU A   6      -6.951  -0.814   3.215  1.00  0.00           H  
ATOM    102 2HD1 LEU A   6      -7.008  -2.274   4.223  1.00  0.00           H  
ATOM    103 3HD1 LEU A   6      -5.726  -1.070   4.479  1.00  0.00           H  
ATOM    104 1HD2 LEU A   6      -5.124  -0.583   1.486  1.00  0.00           H  
ATOM    105 2HD2 LEU A   6      -3.899  -0.845   2.735  1.00  0.00           H  
ATOM    106 3HD2 LEU A   6      -3.923  -1.883   1.302  1.00  0.00           H  
ATOM    107  N   TYR A   7      -3.260  -6.191   3.998  1.00  0.00           N  
ATOM    108  CA  TYR A   7      -2.364  -6.982   4.830  1.00  0.00           C  
ATOM    109  C   TYR A   7      -1.205  -7.494   3.980  1.00  0.00           C  
ATOM    110  O   TYR A   7      -0.045  -7.448   4.400  1.00  0.00           O  
ATOM    111  CB  TYR A   7      -3.104  -8.169   5.456  1.00  0.00           C  
ATOM    112  CG  TYR A   7      -4.200  -7.790   6.471  1.00  0.00           C  
ATOM    113  CD1 TYR A   7      -5.242  -8.685   6.720  1.00  0.00           C  
ATOM    114  CD2 TYR A   7      -4.183  -6.557   7.126  1.00  0.00           C  
ATOM    115  CE1 TYR A   7      -6.242  -8.360   7.613  1.00  0.00           C  
ATOM    116  CE2 TYR A   7      -5.198  -6.234   8.026  1.00  0.00           C  
ATOM    117  CZ  TYR A   7      -6.218  -7.135   8.266  1.00  0.00           C  
ATOM    118  OH  TYR A   7      -7.221  -6.825   9.151  1.00  0.00           O  
ATOM    119  H   TYR A   7      -4.226  -6.491   3.874  1.00  0.00           H  
ATOM    120  HA  TYR A   7      -1.957  -6.348   5.618  1.00  0.00           H  
ATOM    121 1HB  TYR A   7      -3.568  -8.759   4.664  1.00  0.00           H  
ATOM    122 2HB  TYR A   7      -2.385  -8.813   5.958  1.00  0.00           H  
ATOM    123  HD1 TYR A   7      -5.265  -9.645   6.207  1.00  0.00           H  
ATOM    124  HD2 TYR A   7      -3.379  -5.846   6.934  1.00  0.00           H  
ATOM    125  HE1 TYR A   7      -7.053  -9.063   7.801  1.00  0.00           H  
ATOM    126  HE2 TYR A   7      -5.188  -5.269   8.541  1.00  0.00           H  
ATOM    127  HH  TYR A   7      -7.084  -5.934   9.486  1.00  0.00           H  
ATOM    128  N   GLU A   8      -1.514  -7.935   2.755  1.00  0.00           N  
ATOM    129  CA  GLU A   8      -0.475  -8.432   1.861  1.00  0.00           C  
ATOM    130  C   GLU A   8       0.443  -7.294   1.415  1.00  0.00           C  
ATOM    131  O   GLU A   8       1.670  -7.456   1.375  1.00  0.00           O  
ATOM    132  CB  GLU A   8      -1.107  -9.123   0.647  1.00  0.00           C  
ATOM    133  CG  GLU A   8      -1.835 -10.466   0.961  1.00  0.00           C  
ATOM    134  CD  GLU A   8      -0.923 -11.578   1.456  1.00  0.00           C  
ATOM    135  OE1 GLU A   8       0.048 -11.866   0.795  1.00  0.00           O  
ATOM    136  OE2 GLU A   8      -1.203 -12.139   2.492  1.00  0.00           O1-
ATOM    137  H   GLU A   8      -2.493  -7.954   2.460  1.00  0.00           H  
ATOM    138  HA  GLU A   8       0.124  -9.162   2.402  1.00  0.00           H  
ATOM    139 1HB  GLU A   8      -1.843  -8.452   0.195  1.00  0.00           H  
ATOM    140 2HB  GLU A   8      -0.341  -9.314  -0.106  1.00  0.00           H  
ATOM    141 1HG  GLU A   8      -2.589 -10.274   1.725  1.00  0.00           H  
ATOM    142 2HG  GLU A   8      -2.352 -10.797   0.062  1.00  0.00           H  
ATOM    143  N   CYS A   9      -0.137  -6.108   1.173  1.00  0.00           N  
ATOM    144  CA  CYS A   9       0.665  -4.973   0.748  1.00  0.00           C  
ATOM    145  C   CYS A   9       1.608  -4.632   1.881  1.00  0.00           C  
ATOM    146  O   CYS A   9       2.799  -4.405   1.666  1.00  0.00           O  
ATOM    147  CB  CYS A   9      -0.217  -3.752   0.493  1.00  0.00           C  
ATOM    148  SG  CYS A   9      -1.327  -3.935  -0.899  1.00  0.00           S  
ATOM    149  H   CYS A   9      -1.152  -6.023   1.218  1.00  0.00           H  
ATOM    150  HA  CYS A   9       1.230  -5.234  -0.145  1.00  0.00           H  
ATOM    151 1HB  CYS A   9      -0.817  -3.545   1.375  1.00  0.00           H  
ATOM    152 2HB  CYS A   9       0.412  -2.879   0.313  1.00  0.00           H  
ATOM    153  HG  CYS A   9      -2.036  -4.957  -0.365  1.00  0.00           H  
ATOM    154  N   PHE A  10       1.079  -4.649   3.101  1.00  0.00           N  
ATOM    155  CA  PHE A  10       1.860  -4.349   4.274  1.00  0.00           C  
ATOM    156  C   PHE A  10       3.007  -5.314   4.442  1.00  0.00           C  
ATOM    157  O   PHE A  10       4.114  -4.904   4.767  1.00  0.00           O  
ATOM    158  CB  PHE A  10       1.052  -4.294   5.546  1.00  0.00           C  
ATOM    159  CG  PHE A  10       1.974  -3.990   6.633  1.00  0.00           C  
ATOM    160  CD1 PHE A  10       2.486  -2.707   6.753  1.00  0.00           C  
ATOM    161  CD2 PHE A  10       2.368  -4.963   7.525  1.00  0.00           C  
ATOM    162  CE1 PHE A  10       3.379  -2.412   7.739  1.00  0.00           C  
ATOM    163  CE2 PHE A  10       3.255  -4.670   8.522  1.00  0.00           C  
ATOM    164  CZ  PHE A  10       3.766  -3.399   8.632  1.00  0.00           C  
ATOM    165  H   PHE A  10       0.089  -4.850   3.217  1.00  0.00           H  
ATOM    166  HA  PHE A  10       2.285  -3.361   4.144  1.00  0.00           H  
ATOM    167 1HB  PHE A  10       0.296  -3.524   5.488  1.00  0.00           H  
ATOM    168 2HB  PHE A  10       0.567  -5.251   5.739  1.00  0.00           H  
ATOM    169  HD1 PHE A  10       2.176  -1.938   6.043  1.00  0.00           H  
ATOM    170  HD2 PHE A  10       1.965  -5.976   7.426  1.00  0.00           H  
ATOM    171  HE1 PHE A  10       3.773  -1.405   7.820  1.00  0.00           H  
ATOM    172  HE2 PHE A  10       3.556  -5.444   9.221  1.00  0.00           H  
ATOM    173  HZ  PHE A  10       4.468  -3.178   9.426  1.00  0.00           H  
ATOM    174  N   ASN A  11       2.749  -6.607   4.298  1.00  0.00           N  
ATOM    175  CA  ASN A  11       3.819  -7.571   4.471  1.00  0.00           C  
ATOM    176  C   ASN A  11       4.950  -7.324   3.460  1.00  0.00           C  
ATOM    177  O   ASN A  11       6.141  -7.458   3.794  1.00  0.00           O  
ATOM    178  CB  ASN A  11       3.258  -8.967   4.355  1.00  0.00           C  
ATOM    179  CG  ASN A  11       2.434  -9.340   5.567  1.00  0.00           C  
ATOM    180  ND2 ASN A  11       1.590 -10.325   5.410  1.00  0.00           N  
ATOM    181  OD1 ASN A  11       2.561  -8.739   6.644  1.00  0.00           O  
ATOM    182  H   ASN A  11       1.804  -6.920   4.073  1.00  0.00           H  
ATOM    183  HA  ASN A  11       4.237  -7.445   5.470  1.00  0.00           H  
ATOM    184 1HB  ASN A  11       2.624  -9.030   3.464  1.00  0.00           H  
ATOM    185 2HB  ASN A  11       4.069  -9.683   4.236  1.00  0.00           H  
ATOM    186 1HD2 ASN A  11       1.014 -10.617   6.173  1.00  0.00           H  
ATOM    187 2HD2 ASN A  11       1.522 -10.785   4.525  1.00  0.00           H  
ATOM    188  N   LYS A  12       4.600  -6.910   2.227  1.00  0.00           N  
ATOM    189  CA  LYS A  12       5.644  -6.602   1.248  1.00  0.00           C  
ATOM    190  C   LYS A  12       6.434  -5.387   1.711  1.00  0.00           C  
ATOM    191  O   LYS A  12       7.667  -5.344   1.595  1.00  0.00           O  
ATOM    192  CB  LYS A  12       5.066  -6.322  -0.139  1.00  0.00           C  
ATOM    193  CG  LYS A  12       4.494  -7.535  -0.828  1.00  0.00           C  
ATOM    194  CD  LYS A  12       3.980  -7.182  -2.204  1.00  0.00           C  
ATOM    195  CE  LYS A  12       3.361  -8.381  -2.886  1.00  0.00           C  
ATOM    196  NZ  LYS A  12       2.891  -8.043  -4.242  1.00  0.00           N1+
ATOM    197  H   LYS A  12       3.610  -6.837   1.971  1.00  0.00           H  
ATOM    198  HA  LYS A  12       6.326  -7.449   1.185  1.00  0.00           H  
ATOM    199 1HB  LYS A  12       4.268  -5.584  -0.056  1.00  0.00           H  
ATOM    200 2HB  LYS A  12       5.836  -5.897  -0.779  1.00  0.00           H  
ATOM    201 1HG  LYS A  12       5.259  -8.304  -0.915  1.00  0.00           H  
ATOM    202 2HG  LYS A  12       3.669  -7.928  -0.233  1.00  0.00           H  
ATOM    203 1HD  LYS A  12       3.220  -6.398  -2.116  1.00  0.00           H  
ATOM    204 2HD  LYS A  12       4.793  -6.798  -2.820  1.00  0.00           H  
ATOM    205 1HE  LYS A  12       4.087  -9.188  -2.948  1.00  0.00           H  
ATOM    206 2HE  LYS A  12       2.505  -8.715  -2.293  1.00  0.00           H  
ATOM    207 1HZ  LYS A  12       2.456  -8.849  -4.665  1.00  0.00           H  
ATOM    208 2HZ  LYS A  12       2.214  -7.293  -4.172  1.00  0.00           H  
ATOM    209 3HZ  LYS A  12       3.667  -7.734  -4.806  1.00  0.00           H  
ATOM    210  N   ILE A  13       5.718  -4.416   2.273  1.00  0.00           N  
ATOM    211  CA  ILE A  13       6.340  -3.207   2.760  1.00  0.00           C  
ATOM    212  C   ILE A  13       7.259  -3.444   3.915  1.00  0.00           C  
ATOM    213  O   ILE A  13       8.398  -2.977   3.915  1.00  0.00           O  
ATOM    214  CB  ILE A  13       5.298  -2.188   3.214  1.00  0.00           C  
ATOM    215  CG1 ILE A  13       4.510  -1.659   2.042  1.00  0.00           C  
ATOM    216  CG2 ILE A  13       5.936  -1.143   3.949  1.00  0.00           C  
ATOM    217  CD1 ILE A  13       3.330  -0.867   2.446  1.00  0.00           C  
ATOM    218  H   ILE A  13       4.701  -4.510   2.322  1.00  0.00           H  
ATOM    219  HA  ILE A  13       6.925  -2.794   1.961  1.00  0.00           H  
ATOM    220  HB  ILE A  13       4.589  -2.672   3.865  1.00  0.00           H  
ATOM    221 1HG1 ILE A  13       5.153  -1.047   1.441  1.00  0.00           H  
ATOM    222 2HG1 ILE A  13       4.171  -2.481   1.443  1.00  0.00           H  
ATOM    223 1HG2 ILE A  13       5.172  -0.446   4.281  1.00  0.00           H  
ATOM    224 2HG2 ILE A  13       6.451  -1.545   4.806  1.00  0.00           H  
ATOM    225 3HG2 ILE A  13       6.651  -0.655   3.294  1.00  0.00           H  
ATOM    226 1HD1 ILE A  13       2.812  -0.506   1.557  1.00  0.00           H  
ATOM    227 2HD1 ILE A  13       2.658  -1.469   3.033  1.00  0.00           H  
ATOM    228 3HD1 ILE A  13       3.675  -0.035   3.035  1.00  0.00           H  
ATOM    229  N   LYS A  14       6.777  -4.186   4.897  1.00  0.00           N  
ATOM    230  CA  LYS A  14       7.567  -4.462   6.064  1.00  0.00           C  
ATOM    231  C   LYS A  14       8.846  -5.136   5.652  1.00  0.00           C  
ATOM    232  O   LYS A  14       9.923  -4.720   6.083  1.00  0.00           O  
ATOM    233  CB  LYS A  14       6.806  -5.339   7.042  1.00  0.00           C  
ATOM    234  CG  LYS A  14       7.597  -5.653   8.312  1.00  0.00           C  
ATOM    235  CD  LYS A  14       6.795  -6.496   9.286  1.00  0.00           C  
ATOM    236  CE  LYS A  14       7.631  -6.864  10.509  1.00  0.00           C  
ATOM    237  NZ  LYS A  14       6.866  -7.704  11.476  1.00  0.00           N1+
ATOM    238  H   LYS A  14       5.834  -4.547   4.828  1.00  0.00           H  
ATOM    239  HA  LYS A  14       7.813  -3.521   6.552  1.00  0.00           H  
ATOM    240 1HB  LYS A  14       5.885  -4.848   7.314  1.00  0.00           H  
ATOM    241 2HB  LYS A  14       6.539  -6.281   6.556  1.00  0.00           H  
ATOM    242 1HG  LYS A  14       8.510  -6.191   8.043  1.00  0.00           H  
ATOM    243 2HG  LYS A  14       7.878  -4.720   8.800  1.00  0.00           H  
ATOM    244 1HD  LYS A  14       5.921  -5.935   9.611  1.00  0.00           H  
ATOM    245 2HD  LYS A  14       6.457  -7.407   8.788  1.00  0.00           H  
ATOM    246 1HE  LYS A  14       8.515  -7.414  10.184  1.00  0.00           H  
ATOM    247 2HE  LYS A  14       7.951  -5.951  11.011  1.00  0.00           H  
ATOM    248 1HZ  LYS A  14       7.452  -7.926  12.269  1.00  0.00           H  
ATOM    249 2HZ  LYS A  14       6.052  -7.198  11.793  1.00  0.00           H  
ATOM    250 3HZ  LYS A  14       6.576  -8.560  11.025  1.00  0.00           H  
ATOM    251  N   SER A  15       8.731  -6.145   4.783  1.00  0.00           N  
ATOM    252  CA  SER A  15       9.884  -6.904   4.361  1.00  0.00           C  
ATOM    253  C   SER A  15      10.914  -6.003   3.703  1.00  0.00           C  
ATOM    254  O   SER A  15      12.108  -6.108   3.986  1.00  0.00           O  
ATOM    255  CB  SER A  15       9.443  -7.963   3.374  1.00  0.00           C  
ATOM    256  OG  SER A  15       8.570  -8.886   3.979  1.00  0.00           O  
ATOM    257  H   SER A  15       7.811  -6.426   4.436  1.00  0.00           H  
ATOM    258  HA  SER A  15      10.330  -7.376   5.234  1.00  0.00           H  
ATOM    259 1HB  SER A  15       8.942  -7.488   2.531  1.00  0.00           H  
ATOM    260 2HB  SER A  15      10.316  -8.481   2.987  1.00  0.00           H  
ATOM    261  HG  SER A  15       7.709  -8.407   4.081  1.00  0.00           H  
ATOM    262  N   ALA A  16      10.458  -5.078   2.851  1.00  0.00           N  
ATOM    263  CA  ALA A  16      11.377  -4.157   2.203  1.00  0.00           C  
ATOM    264  C   ALA A  16      12.085  -3.277   3.228  1.00  0.00           C  
ATOM    265  O   ALA A  16      13.316  -3.128   3.198  1.00  0.00           O  
ATOM    266  CB  ALA A  16      10.612  -3.280   1.229  1.00  0.00           C  
ATOM    267  H   ALA A  16       9.462  -5.035   2.627  1.00  0.00           H  
ATOM    268  HA  ALA A  16      12.125  -4.738   1.668  1.00  0.00           H  
ATOM    269 1HB  ALA A  16      11.299  -2.607   0.732  1.00  0.00           H  
ATOM    270 2HB  ALA A  16      10.111  -3.905   0.489  1.00  0.00           H  
ATOM    271 3HB  ALA A  16       9.865  -2.702   1.775  1.00  0.00           H  
ATOM    272  N   LEU A  17      11.309  -2.774   4.190  1.00  0.00           N  
ATOM    273  CA  LEU A  17      11.799  -1.868   5.221  1.00  0.00           C  
ATOM    274  C   LEU A  17      12.741  -2.542   6.199  1.00  0.00           C  
ATOM    275  O   LEU A  17      13.597  -1.895   6.794  1.00  0.00           O  
ATOM    276  CB  LEU A  17      10.642  -1.245   5.973  1.00  0.00           C  
ATOM    277  CG  LEU A  17       9.779  -0.296   5.207  1.00  0.00           C  
ATOM    278  CD1 LEU A  17       8.663   0.012   6.091  1.00  0.00           C  
ATOM    279  CD2 LEU A  17      10.571   0.975   4.803  1.00  0.00           C  
ATOM    280  H   LEU A  17      10.308  -2.984   4.175  1.00  0.00           H  
ATOM    281  HA  LEU A  17      12.343  -1.064   4.732  1.00  0.00           H  
ATOM    282 1HB  LEU A  17      10.003  -2.048   6.335  1.00  0.00           H  
ATOM    283 2HB  LEU A  17      11.041  -0.705   6.839  1.00  0.00           H  
ATOM    284  HG  LEU A  17       9.397  -0.771   4.311  1.00  0.00           H  
ATOM    285 1HD1 LEU A  17       8.010   0.652   5.624  1.00  0.00           H  
ATOM    286 2HD1 LEU A  17       8.156  -0.910   6.334  1.00  0.00           H  
ATOM    287 3HD1 LEU A  17       9.031   0.465   6.987  1.00  0.00           H  
ATOM    288 1HD2 LEU A  17       9.920   1.660   4.268  1.00  0.00           H  
ATOM    289 2HD2 LEU A  17      10.957   1.471   5.698  1.00  0.00           H  
ATOM    290 3HD2 LEU A  17      11.407   0.698   4.162  1.00  0.00           H  
ATOM    291  N   LEU A  18      12.682  -3.857   6.321  1.00  0.00           N  
ATOM    292  CA  LEU A  18      13.604  -4.505   7.237  1.00  0.00           C  
ATOM    293  C   LEU A  18      15.067  -4.218   6.851  1.00  0.00           C  
ATOM    294  O   LEU A  18      15.958  -4.340   7.693  1.00  0.00           O  
ATOM    295  CB  LEU A  18      13.372  -6.020   7.293  1.00  0.00           C  
ATOM    296  CG  LEU A  18      12.044  -6.485   7.928  1.00  0.00           C  
ATOM    297  CD1 LEU A  18      11.922  -7.991   7.806  1.00  0.00           C  
ATOM    298  CD2 LEU A  18      11.976  -6.029   9.366  1.00  0.00           C  
ATOM    299  H   LEU A  18      11.954  -4.386   5.837  1.00  0.00           H  
ATOM    300  HA  LEU A  18      13.431  -4.099   8.233  1.00  0.00           H  
ATOM    301 1HB  LEU A  18      13.396  -6.404   6.270  1.00  0.00           H  
ATOM    302 2HB  LEU A  18      14.189  -6.475   7.848  1.00  0.00           H  
ATOM    303  HG  LEU A  18      11.237  -6.062   7.397  1.00  0.00           H  
ATOM    304 1HD1 LEU A  18      10.972  -8.314   8.232  1.00  0.00           H  
ATOM    305 2HD1 LEU A  18      11.963  -8.272   6.754  1.00  0.00           H  
ATOM    306 3HD1 LEU A  18      12.742  -8.466   8.339  1.00  0.00           H  
ATOM    307 1HD2 LEU A  18      11.030  -6.347   9.802  1.00  0.00           H  
ATOM    308 2HD2 LEU A  18      12.801  -6.465   9.927  1.00  0.00           H  
ATOM    309 3HD2 LEU A  18      12.045  -4.940   9.403  1.00  0.00           H  
ATOM    310  N   SER A  19      15.330  -3.872   5.577  1.00  0.00           N  
ATOM    311  CA  SER A  19      16.687  -3.573   5.131  1.00  0.00           C  
ATOM    312  C   SER A  19      16.967  -2.059   4.978  1.00  0.00           C  
ATOM    313  O   SER A  19      18.045  -1.679   4.511  1.00  0.00           O  
ATOM    314  CB  SER A  19      16.953  -4.263   3.806  1.00  0.00           C  
ATOM    315  OG  SER A  19      16.142  -3.744   2.772  1.00  0.00           O  
ATOM    316  H   SER A  19      14.566  -3.774   4.903  1.00  0.00           H  
ATOM    317  HA  SER A  19      17.383  -3.967   5.872  1.00  0.00           H  
ATOM    318 1HB  SER A  19      18.001  -4.159   3.539  1.00  0.00           H  
ATOM    319 2HB  SER A  19      16.749  -5.327   3.921  1.00  0.00           H  
ATOM    320  HG  SER A  19      15.250  -3.586   3.157  1.00  0.00           H  
ATOM    321  N   THR A  20      15.985  -1.205   5.302  1.00  0.00           N  
ATOM    322  CA  THR A  20      16.096   0.243   5.075  1.00  0.00           C  
ATOM    323  C   THR A  20      15.068   1.098   5.821  1.00  0.00           C  
ATOM    324  O   THR A  20      13.940   0.694   6.050  1.00  0.00           O  
ATOM    325  CB  THR A  20      15.949   0.538   3.585  1.00  0.00           C  
ATOM    326  CG2 THR A  20      14.623   0.056   3.139  1.00  0.00           C  
ATOM    327  OG1 THR A  20      16.070   1.961   3.349  1.00  0.00           O  
ATOM    328  H   THR A  20      15.139  -1.562   5.737  1.00  0.00           H  
ATOM    329  HA  THR A  20      17.088   0.557   5.400  1.00  0.00           H  
ATOM    330  HB  THR A  20      16.722   0.018   3.024  1.00  0.00           H  
ATOM    331  HG1 THR A  20      15.569   2.195   2.524  1.00  0.00           H  
ATOM    332 1HG2 THR A  20      14.526   0.247   2.082  1.00  0.00           H  
ATOM    333 2HG2 THR A  20      14.550  -1.006   3.320  1.00  0.00           H  
ATOM    334 3HG2 THR A  20      13.843   0.574   3.687  1.00  0.00           H  
ATOM    335  N   ASN A  21      15.403   2.355   6.089  1.00  0.00           N  
ATOM    336  CA  ASN A  21      14.400   3.248   6.673  1.00  0.00           C  
ATOM    337  C   ASN A  21      13.459   3.804   5.595  1.00  0.00           C  
ATOM    338  O   ASN A  21      12.432   4.409   5.901  1.00  0.00           O  
ATOM    339  CB  ASN A  21      15.064   4.394   7.407  1.00  0.00           C  
ATOM    340  CG  ASN A  21      15.817   3.947   8.640  1.00  0.00           C  
ATOM    341  ND2 ASN A  21      16.788   4.732   9.034  1.00  0.00           N  
ATOM    342  OD1 ASN A  21      15.538   2.899   9.232  1.00  0.00           O  
ATOM    343  H   ASN A  21      16.338   2.683   5.884  1.00  0.00           H  
ATOM    344  HA  ASN A  21      13.791   2.677   7.378  1.00  0.00           H  
ATOM    345 1HB  ASN A  21      15.753   4.906   6.734  1.00  0.00           H  
ATOM    346 2HB  ASN A  21      14.300   5.116   7.705  1.00  0.00           H  
ATOM    347 1HD2 ASN A  21      17.328   4.493   9.841  1.00  0.00           H  
ATOM    348 2HD2 ASN A  21      16.988   5.570   8.528  1.00  0.00           H  
ATOM    349  N   LYS A  22      13.805   3.584   4.325  1.00  0.00           N  
ATOM    350  CA  LYS A  22      13.005   4.078   3.208  1.00  0.00           C  
ATOM    351  C   LYS A  22      13.054   3.102   2.038  1.00  0.00           C  
ATOM    352  O   LYS A  22      14.132   2.642   1.640  1.00  0.00           O  
ATOM    353  CB  LYS A  22      13.489   5.457   2.758  1.00  0.00           C  
ATOM    354  CG  LYS A  22      12.647   6.125   1.672  1.00  0.00           C  
ATOM    355  CD  LYS A  22      13.180   7.532   1.372  1.00  0.00           C  
ATOM    356  CE  LYS A  22      12.359   8.236   0.309  1.00  0.00           C  
ATOM    357  NZ  LYS A  22      12.897   9.594  -0.002  1.00  0.00           N1+
ATOM    358  H   LYS A  22      14.645   3.057   4.124  1.00  0.00           H  
ATOM    359  HA  LYS A  22      11.979   4.159   3.537  1.00  0.00           H  
ATOM    360 1HB  LYS A  22      13.507   6.128   3.617  1.00  0.00           H  
ATOM    361 2HB  LYS A  22      14.508   5.376   2.385  1.00  0.00           H  
ATOM    362 1HG  LYS A  22      12.677   5.526   0.760  1.00  0.00           H  
ATOM    363 2HG  LYS A  22      11.608   6.190   2.006  1.00  0.00           H  
ATOM    364 1HD  LYS A  22      13.160   8.128   2.286  1.00  0.00           H  
ATOM    365 2HD  LYS A  22      14.213   7.461   1.030  1.00  0.00           H  
ATOM    366 1HE  LYS A  22      12.358   7.636  -0.600  1.00  0.00           H  
ATOM    367 2HE  LYS A  22      11.336   8.338   0.668  1.00  0.00           H  
ATOM    368 1HZ  LYS A  22      12.321  10.030  -0.708  1.00  0.00           H  
ATOM    369 2HZ  LYS A  22      12.889  10.161   0.834  1.00  0.00           H  
ATOM    370 3HZ  LYS A  22      13.844   9.512  -0.343  1.00  0.00           H  
ATOM    371  N   ALA A  23      11.884   2.810   1.468  1.00  0.00           N  
ATOM    372  CA  ALA A  23      11.802   1.853   0.369  1.00  0.00           C  
ATOM    373  C   ALA A  23      10.684   2.160  -0.616  1.00  0.00           C  
ATOM    374  O   ALA A  23       9.697   2.808  -0.289  1.00  0.00           O  
ATOM    375  CB  ALA A  23      11.558   0.459   0.934  1.00  0.00           C  
ATOM    376  H   ALA A  23      11.040   3.232   1.853  1.00  0.00           H  
ATOM    377  HA  ALA A  23      12.747   1.876  -0.170  1.00  0.00           H  
ATOM    378 1HB  ALA A  23      11.524  -0.256   0.114  1.00  0.00           H  
ATOM    379 2HB  ALA A  23      12.335   0.186   1.610  1.00  0.00           H  
ATOM    380 3HB  ALA A  23      10.604   0.444   1.463  1.00  0.00           H  
ATOM    381  N   VAL A  24      10.828   1.657  -1.837  1.00  0.00           N  
ATOM    382  CA  VAL A  24       9.740   1.740  -2.806  1.00  0.00           C  
ATOM    383  C   VAL A  24       9.166   0.349  -2.941  1.00  0.00           C  
ATOM    384  O   VAL A  24       9.903  -0.615  -3.166  1.00  0.00           O  
ATOM    385  CB  VAL A  24      10.199   2.296  -4.154  1.00  0.00           C  
ATOM    386  CG1 VAL A  24       9.019   2.296  -5.130  1.00  0.00           C  
ATOM    387  CG2 VAL A  24      10.715   3.712  -3.939  1.00  0.00           C  
ATOM    388  H   VAL A  24      11.678   1.172  -2.084  1.00  0.00           H  
ATOM    389  HA  VAL A  24       8.964   2.396  -2.422  1.00  0.00           H  
ATOM    390  HB  VAL A  24      10.983   1.665  -4.571  1.00  0.00           H  
ATOM    391 1HG1 VAL A  24       9.334   2.694  -6.097  1.00  0.00           H  
ATOM    392 2HG1 VAL A  24       8.655   1.277  -5.267  1.00  0.00           H  
ATOM    393 3HG1 VAL A  24       8.214   2.917  -4.727  1.00  0.00           H  
ATOM    394 1HG2 VAL A  24      11.040   4.130  -4.892  1.00  0.00           H  
ATOM    395 2HG2 VAL A  24       9.913   4.324  -3.527  1.00  0.00           H  
ATOM    396 3HG2 VAL A  24      11.554   3.697  -3.245  1.00  0.00           H  
ATOM    397  N   VAL A  25       7.864   0.236  -2.716  1.00  0.00           N  
ATOM    398  CA  VAL A  25       7.236  -1.068  -2.652  1.00  0.00           C  
ATOM    399  C   VAL A  25       6.074  -1.216  -3.626  1.00  0.00           C  
ATOM    400  O   VAL A  25       5.217  -0.334  -3.728  1.00  0.00           O  
ATOM    401  CB  VAL A  25       6.736  -1.300  -1.215  1.00  0.00           C  
ATOM    402  CG1 VAL A  25       6.110  -2.699  -1.104  1.00  0.00           C  
ATOM    403  CG2 VAL A  25       7.909  -1.060  -0.225  1.00  0.00           C  
ATOM    404  H   VAL A  25       7.317   1.084  -2.566  1.00  0.00           H  
ATOM    405  HA  VAL A  25       7.984  -1.824  -2.891  1.00  0.00           H  
ATOM    406  HB  VAL A  25       5.947  -0.580  -0.992  1.00  0.00           H  
ATOM    407 1HG1 VAL A  25       5.748  -2.866  -0.125  1.00  0.00           H  
ATOM    408 2HG1 VAL A  25       5.282  -2.800  -1.800  1.00  0.00           H  
ATOM    409 3HG1 VAL A  25       6.862  -3.452  -1.333  1.00  0.00           H  
ATOM    410 1HG2 VAL A  25       7.582  -1.176   0.780  1.00  0.00           H  
ATOM    411 2HG2 VAL A  25       8.704  -1.768  -0.436  1.00  0.00           H  
ATOM    412 3HG2 VAL A  25       8.286  -0.047  -0.335  1.00  0.00           H  
ATOM    413  N   SER A  26       6.050  -2.330  -4.358  1.00  0.00           N  
ATOM    414  CA  SER A  26       4.963  -2.605  -5.297  1.00  0.00           C  
ATOM    415  C   SER A  26       3.798  -3.297  -4.592  1.00  0.00           C  
ATOM    416  O   SER A  26       3.938  -4.403  -4.061  1.00  0.00           O  
ATOM    417  CB  SER A  26       5.448  -3.464  -6.440  1.00  0.00           C  
ATOM    418  OG  SER A  26       4.385  -3.826  -7.277  1.00  0.00           O  
ATOM    419  H   SER A  26       6.793  -3.007  -4.246  1.00  0.00           H  
ATOM    420  HA  SER A  26       4.599  -1.661  -5.702  1.00  0.00           H  
ATOM    421 1HB  SER A  26       6.203  -2.925  -7.014  1.00  0.00           H  
ATOM    422 2HB  SER A  26       5.916  -4.360  -6.038  1.00  0.00           H  
ATOM    423  HG  SER A  26       3.629  -4.008  -6.691  1.00  0.00           H  
ATOM    424  N   CYS A  27       2.655  -2.629  -4.562  1.00  0.00           N  
ATOM    425  CA  CYS A  27       1.469  -3.145  -3.891  1.00  0.00           C  
ATOM    426  C   CYS A  27       0.677  -4.060  -4.828  1.00  0.00           C  
ATOM    427  O   CYS A  27       1.009  -4.186  -6.011  1.00  0.00           O  
ATOM    428  CB  CYS A  27       0.581  -2.014  -3.413  1.00  0.00           C  
ATOM    429  SG  CYS A  27      -0.293  -1.212  -4.699  1.00  0.00           S  
ATOM    430  H   CYS A  27       2.599  -1.712  -5.011  1.00  0.00           H  
ATOM    431  HA  CYS A  27       1.784  -3.723  -3.021  1.00  0.00           H  
ATOM    432 1HB  CYS A  27      -0.121  -2.362  -2.727  1.00  0.00           H  
ATOM    433 2HB  CYS A  27       1.189  -1.262  -2.903  1.00  0.00           H  
ATOM    434  HG  CYS A  27       0.777  -0.513  -5.162  1.00  0.00           H  
ATOM    435  N   GLU A  28      -0.391  -4.664  -4.305  1.00  0.00           N  
ATOM    436  CA  GLU A  28      -1.256  -5.611  -5.027  1.00  0.00           C  
ATOM    437  C   GLU A  28      -1.928  -5.044  -6.282  1.00  0.00           C  
ATOM    438  O   GLU A  28      -2.327  -5.792  -7.170  1.00  0.00           O  
ATOM    439  CB  GLU A  28      -2.327  -6.165  -4.086  1.00  0.00           C  
ATOM    440  CG  GLU A  28      -1.773  -7.077  -2.978  1.00  0.00           C  
ATOM    441  CD  GLU A  28      -1.170  -8.349  -3.519  1.00  0.00           C  
ATOM    442  OE1 GLU A  28      -1.851  -9.071  -4.208  1.00  0.00           O  
ATOM    443  OE2 GLU A  28      -0.004  -8.576  -3.265  1.00  0.00           O1-
ATOM    444  H   GLU A  28      -0.607  -4.487  -3.331  1.00  0.00           H  
ATOM    445  HA  GLU A  28      -0.631  -6.446  -5.346  1.00  0.00           H  
ATOM    446 1HB  GLU A  28      -2.856  -5.336  -3.609  1.00  0.00           H  
ATOM    447 2HB  GLU A  28      -3.060  -6.732  -4.659  1.00  0.00           H  
ATOM    448 1HG  GLU A  28      -1.001  -6.541  -2.428  1.00  0.00           H  
ATOM    449 2HG  GLU A  28      -2.574  -7.320  -2.275  1.00  0.00           H  
ATOM    450  N   ASN A  29      -2.048  -3.727  -6.360  1.00  0.00           N  
ATOM    451  CA  ASN A  29      -2.682  -3.082  -7.503  1.00  0.00           C  
ATOM    452  C   ASN A  29      -1.649  -2.709  -8.569  1.00  0.00           C  
ATOM    453  O   ASN A  29      -1.957  -1.979  -9.511  1.00  0.00           O  
ATOM    454  CB  ASN A  29      -3.436  -1.842  -7.065  1.00  0.00           C  
ATOM    455  CG  ASN A  29      -4.634  -2.160  -6.233  1.00  0.00           C  
ATOM    456  ND2 ASN A  29      -4.873  -1.353  -5.231  1.00  0.00           N  
ATOM    457  OD1 ASN A  29      -5.348  -3.135  -6.488  1.00  0.00           O  
ATOM    458  H   ASN A  29      -1.694  -3.161  -5.602  1.00  0.00           H  
ATOM    459  HA  ASN A  29      -3.383  -3.782  -7.957  1.00  0.00           H  
ATOM    460 1HB  ASN A  29      -2.771  -1.193  -6.496  1.00  0.00           H  
ATOM    461 2HB  ASN A  29      -3.755  -1.284  -7.944  1.00  0.00           H  
ATOM    462 1HD2 ASN A  29      -5.662  -1.514  -4.636  1.00  0.00           H  
ATOM    463 2HD2 ASN A  29      -4.268  -0.573  -5.062  1.00  0.00           H  
ATOM    464  N   ASN A  30      -0.420  -3.224  -8.418  1.00  0.00           N  
ATOM    465  CA  ASN A  30       0.710  -2.973  -9.318  1.00  0.00           C  
ATOM    466  C   ASN A  30       1.045  -1.490  -9.374  1.00  0.00           C  
ATOM    467  O   ASN A  30       1.457  -0.948 -10.401  1.00  0.00           O  
ATOM    468  CB  ASN A  30       0.429  -3.517 -10.708  1.00  0.00           C  
ATOM    469  CG  ASN A  30       0.230  -5.012 -10.720  1.00  0.00           C  
ATOM    470  ND2 ASN A  30      -0.871  -5.442 -11.285  1.00  0.00           N  
ATOM    471  OD1 ASN A  30       1.061  -5.779 -10.218  1.00  0.00           O  
ATOM    472  H   ASN A  30      -0.227  -3.813  -7.609  1.00  0.00           H  
ATOM    473  HA  ASN A  30       1.586  -3.484  -8.915  1.00  0.00           H  
ATOM    474 1HB  ASN A  30      -0.445  -3.039 -11.139  1.00  0.00           H  
ATOM    475 2HB  ASN A  30       1.271  -3.277 -11.356  1.00  0.00           H  
ATOM    476 1HD2 ASN A  30      -1.064  -6.423 -11.322  1.00  0.00           H  
ATOM    477 2HD2 ASN A  30      -1.519  -4.789 -11.675  1.00  0.00           H  
ATOM    478  N   GLU A  31       0.894  -0.867  -8.222  1.00  0.00           N  
ATOM    479  CA  GLU A  31       1.185   0.530  -7.978  1.00  0.00           C  
ATOM    480  C   GLU A  31       2.320   0.651  -6.979  1.00  0.00           C  
ATOM    481  O   GLU A  31       2.263   0.061  -5.895  1.00  0.00           O  
ATOM    482  CB  GLU A  31      -0.080   1.220  -7.457  1.00  0.00           C  
ATOM    483  CG  GLU A  31       0.050   2.675  -7.060  1.00  0.00           C  
ATOM    484  CD  GLU A  31      -1.265   3.203  -6.552  1.00  0.00           C  
ATOM    485  OE1 GLU A  31      -1.390   3.445  -5.360  1.00  0.00           O  
ATOM    486  OE2 GLU A  31      -2.159   3.347  -7.350  1.00  0.00           O1-
ATOM    487  H   GLU A  31       0.540  -1.422  -7.460  1.00  0.00           H  
ATOM    488  HA  GLU A  31       1.493   0.997  -8.913  1.00  0.00           H  
ATOM    489 1HB  GLU A  31      -0.845   1.170  -8.235  1.00  0.00           H  
ATOM    490 2HB  GLU A  31      -0.470   0.705  -6.624  1.00  0.00           H  
ATOM    491 1HG  GLU A  31       0.806   2.775  -6.276  1.00  0.00           H  
ATOM    492 2HG  GLU A  31       0.375   3.259  -7.920  1.00  0.00           H  
ATOM    493  N   GLU A  32       3.355   1.397  -7.347  1.00  0.00           N  
ATOM    494  CA  GLU A  32       4.480   1.574  -6.443  1.00  0.00           C  
ATOM    495  C   GLU A  32       4.230   2.736  -5.499  1.00  0.00           C  
ATOM    496  O   GLU A  32       3.752   3.796  -5.911  1.00  0.00           O  
ATOM    497  CB  GLU A  32       5.779   1.773  -7.222  1.00  0.00           C  
ATOM    498  CG  GLU A  32       6.233   0.554  -8.007  1.00  0.00           C  
ATOM    499  CD  GLU A  32       7.539   0.773  -8.744  1.00  0.00           C  
ATOM    500  OE1 GLU A  32       8.059   1.864  -8.692  1.00  0.00           O  
ATOM    501  OE2 GLU A  32       8.012  -0.155  -9.358  1.00  0.00           O1-
ATOM    502  H   GLU A  32       3.356   1.848  -8.252  1.00  0.00           H  
ATOM    503  HA  GLU A  32       4.585   0.678  -5.844  1.00  0.00           H  
ATOM    504 1HB  GLU A  32       5.661   2.601  -7.920  1.00  0.00           H  
ATOM    505 2HB  GLU A  32       6.565   2.040  -6.532  1.00  0.00           H  
ATOM    506 1HG  GLU A  32       6.358  -0.276  -7.310  1.00  0.00           H  
ATOM    507 2HG  GLU A  32       5.455   0.280  -8.718  1.00  0.00           H  
ATOM    508  N   GLN A  33       4.563   2.530  -4.232  1.00  0.00           N  
ATOM    509  CA  GLN A  33       4.389   3.548  -3.202  1.00  0.00           C  
ATOM    510  C   GLN A  33       5.704   3.748  -2.462  1.00  0.00           C  
ATOM    511  O   GLN A  33       6.537   2.836  -2.419  1.00  0.00           O  
ATOM    512  CB  GLN A  33       3.256   3.115  -2.258  1.00  0.00           C  
ATOM    513  CG  GLN A  33       1.894   2.931  -3.011  1.00  0.00           C  
ATOM    514  CD  GLN A  33       0.753   2.368  -2.181  1.00  0.00           C  
ATOM    515  NE2 GLN A  33      -0.450   2.390  -2.752  1.00  0.00           N  
ATOM    516  OE1 GLN A  33       0.932   1.903  -1.054  1.00  0.00           O  
ATOM    517  H   GLN A  33       4.917   1.607  -3.977  1.00  0.00           H  
ATOM    518  HA  GLN A  33       4.115   4.493  -3.671  1.00  0.00           H  
ATOM    519 1HB  GLN A  33       3.518   2.176  -1.771  1.00  0.00           H  
ATOM    520 2HB  GLN A  33       3.124   3.872  -1.480  1.00  0.00           H  
ATOM    521 1HG  GLN A  33       1.580   3.892  -3.405  1.00  0.00           H  
ATOM    522 2HG  GLN A  33       2.041   2.234  -3.836  1.00  0.00           H  
ATOM    523 1HE2 GLN A  33      -1.237   2.009  -2.276  1.00  0.00           H  
ATOM    524 2HE2 GLN A  33      -0.583   2.779  -3.697  1.00  0.00           H  
ATOM    525  N   THR A  34       5.911   4.933  -1.890  1.00  0.00           N  
ATOM    526  CA  THR A  34       7.147   5.157  -1.137  1.00  0.00           C  
ATOM    527  C   THR A  34       6.846   4.961   0.325  1.00  0.00           C  
ATOM    528  O   THR A  34       5.839   5.452   0.826  1.00  0.00           O  
ATOM    529  CB  THR A  34       7.758   6.550  -1.373  1.00  0.00           C  
ATOM    530  CG2 THR A  34       9.030   6.705  -0.550  1.00  0.00           C  
ATOM    531  OG1 THR A  34       8.084   6.707  -2.765  1.00  0.00           O  
ATOM    532  H   THR A  34       5.188   5.657  -1.928  1.00  0.00           H  
ATOM    533  HA  THR A  34       7.889   4.414  -1.428  1.00  0.00           H  
ATOM    534  HB  THR A  34       7.042   7.317  -1.085  1.00  0.00           H  
ATOM    535  HG1 THR A  34       8.766   6.075  -3.004  1.00  0.00           H  
ATOM    536 1HG2 THR A  34       9.449   7.688  -0.735  1.00  0.00           H  
ATOM    537 2HG2 THR A  34       8.808   6.604   0.511  1.00  0.00           H  
ATOM    538 3HG2 THR A  34       9.749   5.937  -0.845  1.00  0.00           H  
ATOM    539  N   VAL A  35       7.676   4.198   1.006  1.00  0.00           N  
ATOM    540  CA  VAL A  35       7.406   3.947   2.397  1.00  0.00           C  
ATOM    541  C   VAL A  35       8.573   4.318   3.304  1.00  0.00           C  
ATOM    542  O   VAL A  35       9.727   4.007   3.003  1.00  0.00           O  
ATOM    543  CB  VAL A  35       7.059   2.481   2.603  1.00  0.00           C  
ATOM    544  CG1 VAL A  35       6.723   2.317   4.015  1.00  0.00           C  
ATOM    545  CG2 VAL A  35       5.930   2.084   1.688  1.00  0.00           C  
ATOM    546  H   VAL A  35       8.481   3.784   0.554  1.00  0.00           H  
ATOM    547  HA  VAL A  35       6.550   4.542   2.693  1.00  0.00           H  
ATOM    548  HB  VAL A  35       7.927   1.852   2.391  1.00  0.00           H  
ATOM    549 1HG1 VAL A  35       6.479   1.352   4.209  1.00  0.00           H  
ATOM    550 2HG1 VAL A  35       7.556   2.596   4.630  1.00  0.00           H  
ATOM    551 3HG1 VAL A  35       5.879   2.939   4.255  1.00  0.00           H  
ATOM    552 1HG2 VAL A  35       5.685   1.064   1.856  1.00  0.00           H  
ATOM    553 2HG2 VAL A  35       5.077   2.696   1.897  1.00  0.00           H  
ATOM    554 3HG2 VAL A  35       6.224   2.211   0.647  1.00  0.00           H  
ATOM    555  N   THR A  36       8.264   5.000   4.408  1.00  0.00           N  
ATOM    556  CA  THR A  36       9.266   5.384   5.397  1.00  0.00           C  
ATOM    557  C   THR A  36       8.969   4.820   6.786  1.00  0.00           C  
ATOM    558  O   THR A  36       7.825   4.844   7.247  1.00  0.00           O  
ATOM    559  CB  THR A  36       9.385   6.914   5.491  1.00  0.00           C  
ATOM    560  CG2 THR A  36      10.393   7.328   6.568  1.00  0.00           C  
ATOM    561  OG1 THR A  36       9.799   7.435   4.222  1.00  0.00           O  
ATOM    562  H   THR A  36       7.282   5.224   4.572  1.00  0.00           H  
ATOM    563  HA  THR A  36      10.225   4.990   5.079  1.00  0.00           H  
ATOM    564  HB  THR A  36       8.420   7.333   5.747  1.00  0.00           H  
ATOM    565  HG1 THR A  36      10.698   7.144   4.047  1.00  0.00           H  
ATOM    566 1HG2 THR A  36      10.456   8.412   6.609  1.00  0.00           H  
ATOM    567 2HG2 THR A  36      10.077   6.957   7.538  1.00  0.00           H  
ATOM    568 3HG2 THR A  36      11.374   6.914   6.325  1.00  0.00           H  
ATOM    569  N   GLU A  37       9.997   4.292   7.450  1.00  0.00           N  
ATOM    570  CA  GLU A  37       9.814   3.835   8.824  1.00  0.00           C  
ATOM    571  C   GLU A  37      10.374   4.906   9.761  1.00  0.00           C  
ATOM    572  O   GLU A  37      11.500   5.370   9.573  1.00  0.00           O  
ATOM    573  CB  GLU A  37      10.476   2.479   9.091  1.00  0.00           C  
ATOM    574  CG  GLU A  37      10.210   1.950  10.520  1.00  0.00           C  
ATOM    575  CD  GLU A  37      10.768   0.569  10.797  1.00  0.00           C  
ATOM    576  OE1 GLU A  37      11.304  -0.027   9.903  1.00  0.00           O  
ATOM    577  OE2 GLU A  37      10.657   0.118  11.913  1.00  0.00           O1-
ATOM    578  H   GLU A  37      10.917   4.265   7.005  1.00  0.00           H  
ATOM    579  HA  GLU A  37       8.752   3.733   9.030  1.00  0.00           H  
ATOM    580 1HB  GLU A  37      10.116   1.753   8.389  1.00  0.00           H  
ATOM    581 2HB  GLU A  37      11.556   2.563   8.949  1.00  0.00           H  
ATOM    582 1HG  GLU A  37      10.647   2.649  11.233  1.00  0.00           H  
ATOM    583 2HG  GLU A  37       9.130   1.942  10.690  1.00  0.00           H  
ATOM    584  N   LYS A  38       9.570   5.333  10.735  1.00  0.00           N  
ATOM    585  CA  LYS A  38       9.997   6.368  11.672  1.00  0.00           C  
ATOM    586  C   LYS A  38       9.318   6.246  13.036  1.00  0.00           C  
ATOM    587  O   LYS A  38       8.101   6.113  13.129  1.00  0.00           O  
ATOM    588  CB  LYS A  38       9.729   7.749  11.065  1.00  0.00           C  
ATOM    589  CG  LYS A  38      10.214   8.921  11.893  1.00  0.00           C  
ATOM    590  CD  LYS A  38      10.027  10.233  11.140  1.00  0.00           C  
ATOM    591  CE  LYS A  38      10.502  11.422  11.966  1.00  0.00           C  
ATOM    592  NZ  LYS A  38      10.337  12.712  11.232  1.00  0.00           N1+
ATOM    593  H   LYS A  38       8.647   4.908  10.825  1.00  0.00           H  
ATOM    594  HA  LYS A  38      11.070   6.262  11.827  1.00  0.00           H  
ATOM    595 1HB  LYS A  38      10.212   7.813  10.090  1.00  0.00           H  
ATOM    596 2HB  LYS A  38       8.663   7.875  10.907  1.00  0.00           H  
ATOM    597 1HG  LYS A  38       9.646   8.963  12.817  1.00  0.00           H  
ATOM    598 2HG  LYS A  38      11.267   8.789  12.138  1.00  0.00           H  
ATOM    599 1HD  LYS A  38      10.590  10.199  10.206  1.00  0.00           H  
ATOM    600 2HD  LYS A  38       8.970  10.365  10.903  1.00  0.00           H  
ATOM    601 1HE  LYS A  38       9.926  11.464  12.889  1.00  0.00           H  
ATOM    602 2HE  LYS A  38      11.555  11.287  12.212  1.00  0.00           H  
ATOM    603 1HZ  LYS A  38      10.662  13.474  11.810  1.00  0.00           H  
ATOM    604 2HZ  LYS A  38      10.878  12.685  10.378  1.00  0.00           H  
ATOM    605 3HZ  LYS A  38       9.362  12.852  11.007  1.00  0.00           H  
ATOM    606  N   ASN A  39      10.116   6.283  14.102  1.00  0.00           N  
ATOM    607  CA  ASN A  39       9.625   6.217  15.485  1.00  0.00           C  
ATOM    608  C   ASN A  39       8.715   5.012  15.756  1.00  0.00           C  
ATOM    609  O   ASN A  39       7.732   5.114  16.489  1.00  0.00           O  
ATOM    610  CB  ASN A  39       8.908   7.503  15.861  1.00  0.00           C  
ATOM    611  CG  ASN A  39       9.825   8.707  15.869  1.00  0.00           C  
ATOM    612  ND2 ASN A  39       9.284   9.855  15.551  1.00  0.00           N  
ATOM    613  OD1 ASN A  39      11.018   8.596  16.177  1.00  0.00           O  
ATOM    614  H   ASN A  39      11.111   6.382  13.950  1.00  0.00           H  
ATOM    615  HA  ASN A  39      10.490   6.110  16.142  1.00  0.00           H  
ATOM    616 1HB  ASN A  39       8.087   7.689  15.167  1.00  0.00           H  
ATOM    617 2HB  ASN A  39       8.472   7.392  16.853  1.00  0.00           H  
ATOM    618 1HD2 ASN A  39       9.841  10.687  15.552  1.00  0.00           H  
ATOM    619 2HD2 ASN A  39       8.313   9.902  15.315  1.00  0.00           H  
ATOM    620  N   GLY A  40       9.058   3.866  15.174  1.00  0.00           N  
ATOM    621  CA  GLY A  40       8.306   2.628  15.361  1.00  0.00           C  
ATOM    622  C   GLY A  40       7.067   2.493  14.461  1.00  0.00           C  
ATOM    623  O   GLY A  40       6.370   1.478  14.523  1.00  0.00           O  
ATOM    624  H   GLY A  40       9.873   3.852  14.580  1.00  0.00           H  
ATOM    625 1HA  GLY A  40       8.970   1.784  15.177  1.00  0.00           H  
ATOM    626 2HA  GLY A  40       7.997   2.557  16.403  1.00  0.00           H  
ATOM    627  N   LYS A  41       6.793   3.494  13.623  1.00  0.00           N  
ATOM    628  CA  LYS A  41       5.622   3.463  12.754  1.00  0.00           C  
ATOM    629  C   LYS A  41       6.002   3.440  11.279  1.00  0.00           C  
ATOM    630  O   LYS A  41       7.044   3.959  10.874  1.00  0.00           O  
ATOM    631  CB  LYS A  41       4.735   4.669  13.044  1.00  0.00           C  
ATOM    632  CG  LYS A  41       4.121   4.685  14.435  1.00  0.00           C  
ATOM    633  CD  LYS A  41       3.240   5.908  14.634  1.00  0.00           C  
ATOM    634  CE  LYS A  41       2.647   5.941  16.035  1.00  0.00           C  
ATOM    635  NZ  LYS A  41       1.821   7.163  16.263  1.00  0.00           N1+
ATOM    636  H   LYS A  41       7.379   4.327  13.605  1.00  0.00           H  
ATOM    637  HA  LYS A  41       5.055   2.556  12.963  1.00  0.00           H  
ATOM    638 1HB  LYS A  41       5.333   5.574  12.960  1.00  0.00           H  
ATOM    639 2HB  LYS A  41       3.936   4.729  12.304  1.00  0.00           H  
ATOM    640 1HG  LYS A  41       3.528   3.781  14.584  1.00  0.00           H  
ATOM    641 2HG  LYS A  41       4.922   4.704  15.179  1.00  0.00           H  
ATOM    642 1HD  LYS A  41       3.837   6.810  14.471  1.00  0.00           H  
ATOM    643 2HD  LYS A  41       2.431   5.891  13.908  1.00  0.00           H  
ATOM    644 1HE  LYS A  41       2.023   5.060  16.175  1.00  0.00           H  
ATOM    645 2HE  LYS A  41       3.456   5.919  16.765  1.00  0.00           H  
ATOM    646 1HZ  LYS A  41       1.446   7.146  17.201  1.00  0.00           H  
ATOM    647 2HZ  LYS A  41       2.399   7.984  16.148  1.00  0.00           H  
ATOM    648 3HZ  LYS A  41       1.062   7.194  15.599  1.00  0.00           H  
ATOM    649  N   ILE A  42       5.141   2.850  10.461  1.00  0.00           N  
ATOM    650  CA  ILE A  42       5.371   2.830   9.019  1.00  0.00           C  
ATOM    651  C   ILE A  42       4.406   3.734   8.263  1.00  0.00           C  
ATOM    652  O   ILE A  42       3.185   3.617   8.392  1.00  0.00           O  
ATOM    653  CB  ILE A  42       5.345   1.389   8.488  1.00  0.00           C  
ATOM    654  CG1 ILE A  42       6.501   0.599   9.134  1.00  0.00           C  
ATOM    655  CG2 ILE A  42       5.455   1.401   7.006  1.00  0.00           C  
ATOM    656  CD1 ILE A  42       6.438  -0.875   8.916  1.00  0.00           C  
ATOM    657  H   ILE A  42       4.310   2.417  10.845  1.00  0.00           H  
ATOM    658  HA  ILE A  42       6.374   3.211   8.827  1.00  0.00           H  
ATOM    659  HB  ILE A  42       4.416   0.908   8.778  1.00  0.00           H  
ATOM    660 1HG1 ILE A  42       7.435   0.969   8.715  1.00  0.00           H  
ATOM    661 2HG1 ILE A  42       6.514   0.780  10.205  1.00  0.00           H  
ATOM    662 1HG2 ILE A  42       5.445   0.383   6.627  1.00  0.00           H  
ATOM    663 2HG2 ILE A  42       4.626   1.958   6.576  1.00  0.00           H  
ATOM    664 3HG2 ILE A  42       6.388   1.886   6.751  1.00  0.00           H  
ATOM    665 1HD1 ILE A  42       7.299  -1.351   9.389  1.00  0.00           H  
ATOM    666 2HD1 ILE A  42       5.534  -1.241   9.365  1.00  0.00           H  
ATOM    667 3HD1 ILE A  42       6.439  -1.099   7.856  1.00  0.00           H  
ATOM    668  N   TYR A  43       4.985   4.651   7.484  1.00  0.00           N  
ATOM    669  CA  TYR A  43       4.256   5.662   6.731  1.00  0.00           C  
ATOM    670  C   TYR A  43       4.317   5.377   5.234  1.00  0.00           C  
ATOM    671  O   TYR A  43       5.401   5.301   4.655  1.00  0.00           O  
ATOM    672  CB  TYR A  43       4.897   7.015   6.997  1.00  0.00           C  
ATOM    673  CG  TYR A  43       4.837   7.443   8.423  1.00  0.00           C  
ATOM    674  CD1 TYR A  43       5.762   6.925   9.328  1.00  0.00           C  
ATOM    675  CD2 TYR A  43       3.910   8.365   8.835  1.00  0.00           C  
ATOM    676  CE1 TYR A  43       5.728   7.318  10.643  1.00  0.00           C  
ATOM    677  CE2 TYR A  43       3.874   8.763  10.157  1.00  0.00           C  
ATOM    678  CZ  TYR A  43       4.778   8.240  11.060  1.00  0.00           C  
ATOM    679  OH  TYR A  43       4.744   8.644  12.374  1.00  0.00           O  
ATOM    680  H   TYR A  43       6.002   4.669   7.433  1.00  0.00           H  
ATOM    681  HA  TYR A  43       3.220   5.665   7.050  1.00  0.00           H  
ATOM    682 1HB  TYR A  43       5.944   6.985   6.693  1.00  0.00           H  
ATOM    683 2HB  TYR A  43       4.396   7.771   6.395  1.00  0.00           H  
ATOM    684  HD1 TYR A  43       6.511   6.200   8.998  1.00  0.00           H  
ATOM    685  HD2 TYR A  43       3.197   8.779   8.119  1.00  0.00           H  
ATOM    686  HE1 TYR A  43       6.449   6.907  11.349  1.00  0.00           H  
ATOM    687  HE2 TYR A  43       3.131   9.492  10.486  1.00  0.00           H  
ATOM    688  HH  TYR A  43       4.062   9.310  12.482  1.00  0.00           H  
ATOM    689  N   ILE A  44       3.157   5.234   4.610  1.00  0.00           N  
ATOM    690  CA  ILE A  44       3.075   4.919   3.192  1.00  0.00           C  
ATOM    691  C   ILE A  44       2.579   6.130   2.419  1.00  0.00           C  
ATOM    692  O   ILE A  44       1.499   6.655   2.701  1.00  0.00           O  
ATOM    693  CB  ILE A  44       2.109   3.746   2.942  1.00  0.00           C  
ATOM    694  CG1 ILE A  44       2.544   2.497   3.699  1.00  0.00           C  
ATOM    695  CG2 ILE A  44       2.037   3.467   1.452  1.00  0.00           C  
ATOM    696  CD1 ILE A  44       1.972   2.379   5.117  1.00  0.00           C  
ATOM    697  H   ILE A  44       2.306   5.332   5.145  1.00  0.00           H  
ATOM    698  HA  ILE A  44       4.064   4.659   2.823  1.00  0.00           H  
ATOM    699  HB  ILE A  44       1.122   4.009   3.305  1.00  0.00           H  
ATOM    700 1HG1 ILE A  44       2.214   1.644   3.136  1.00  0.00           H  
ATOM    701 2HG1 ILE A  44       3.622   2.480   3.767  1.00  0.00           H  
ATOM    702 1HG2 ILE A  44       1.356   2.655   1.278  1.00  0.00           H  
ATOM    703 2HG2 ILE A  44       1.687   4.352   0.922  1.00  0.00           H  
ATOM    704 3HG2 ILE A  44       3.015   3.195   1.075  1.00  0.00           H  
ATOM    705 1HD1 ILE A  44       2.320   1.453   5.576  1.00  0.00           H  
ATOM    706 2HD1 ILE A  44       2.293   3.226   5.724  1.00  0.00           H  
ATOM    707 3HD1 ILE A  44       0.881   2.369   5.070  1.00  0.00           H  
ATOM    708  N   PHE A  45       3.356   6.565   1.436  1.00  0.00           N  
ATOM    709  CA  PHE A  45       3.020   7.751   0.668  1.00  0.00           C  
ATOM    710  C   PHE A  45       2.567   7.351  -0.735  1.00  0.00           C  
ATOM    711  O   PHE A  45       3.323   6.779  -1.536  1.00  0.00           O  
ATOM    712  CB  PHE A  45       4.239   8.658   0.605  1.00  0.00           C  
ATOM    713  CG  PHE A  45       4.705   9.088   1.974  1.00  0.00           C  
ATOM    714  CD1 PHE A  45       5.560   8.263   2.697  1.00  0.00           C  
ATOM    715  CD2 PHE A  45       4.315  10.277   2.544  1.00  0.00           C  
ATOM    716  CE1 PHE A  45       6.003   8.609   3.943  1.00  0.00           C  
ATOM    717  CE2 PHE A  45       4.763  10.633   3.807  1.00  0.00           C  
ATOM    718  CZ  PHE A  45       5.608   9.794   4.506  1.00  0.00           C  
ATOM    719  H   PHE A  45       4.227   6.087   1.237  1.00  0.00           H  
ATOM    720  HA  PHE A  45       2.202   8.283   1.159  1.00  0.00           H  
ATOM    721 1HB  PHE A  45       5.056   8.136   0.113  1.00  0.00           H  
ATOM    722 2HB  PHE A  45       4.005   9.547   0.023  1.00  0.00           H  
ATOM    723  HD1 PHE A  45       5.881   7.322   2.267  1.00  0.00           H  
ATOM    724  HD2 PHE A  45       3.639  10.937   1.998  1.00  0.00           H  
ATOM    725  HE1 PHE A  45       6.664   7.940   4.478  1.00  0.00           H  
ATOM    726  HE2 PHE A  45       4.440  11.576   4.248  1.00  0.00           H  
ATOM    727  HZ  PHE A  45       5.958  10.070   5.500  1.00  0.00           H  
ATOM    728  N   ARG A  46       1.295   7.600  -1.000  1.00  0.00           N  
ATOM    729  CA  ARG A  46       0.673   7.204  -2.251  1.00  0.00           C  
ATOM    730  C   ARG A  46       0.883   8.295  -3.317  1.00  0.00           C  
ATOM    731  O   ARG A  46       1.159   9.440  -2.958  1.00  0.00           O  
ATOM    732  CB  ARG A  46      -0.796   6.902  -2.002  1.00  0.00           C  
ATOM    733  CG  ARG A  46      -1.025   5.717  -1.080  1.00  0.00           C  
ATOM    734  CD  ARG A  46      -2.456   5.347  -1.002  1.00  0.00           C  
ATOM    735  NE  ARG A  46      -2.688   4.226  -0.090  1.00  0.00           N  
ATOM    736  CZ  ARG A  46      -3.907   3.736   0.225  1.00  0.00           C  
ATOM    737  NH1 ARG A  46      -4.983   4.268  -0.307  1.00  0.00           N1+
ATOM    738  NH2 ARG A  46      -4.024   2.728   1.066  1.00  0.00           N  
ATOM    739  H   ARG A  46       0.731   8.093  -0.300  1.00  0.00           H  
ATOM    740  HA  ARG A  46       1.147   6.279  -2.564  1.00  0.00           H  
ATOM    741 1HB  ARG A  46      -1.256   7.766  -1.519  1.00  0.00           H  
ATOM    742 2HB  ARG A  46      -1.337   6.718  -2.908  1.00  0.00           H  
ATOM    743 1HG  ARG A  46      -0.457   4.870  -1.432  1.00  0.00           H  
ATOM    744 2HG  ARG A  46      -0.688   5.982  -0.071  1.00  0.00           H  
ATOM    745 1HD  ARG A  46      -3.034   6.200  -0.662  1.00  0.00           H  
ATOM    746 2HD  ARG A  46      -2.802   5.055  -1.993  1.00  0.00           H  
ATOM    747  HE  ARG A  46      -1.879   3.796   0.342  1.00  0.00           H  
ATOM    748 1HH1 ARG A  46      -4.899   5.042  -0.952  1.00  0.00           H  
ATOM    749 2HH1 ARG A  46      -5.895   3.910  -0.069  1.00  0.00           H  
ATOM    750 1HH2 ARG A  46      -3.197   2.317   1.474  1.00  0.00           H  
ATOM    751 2HH2 ARG A  46      -4.936   2.369   1.302  1.00  0.00           H  
ATOM    752  N   PRO A  47       0.761   7.983  -4.626  1.00  0.00           N  
ATOM    753  CA  PRO A  47       0.868   8.900  -5.765  1.00  0.00           C  
ATOM    754  C   PRO A  47       0.073  10.207  -5.653  1.00  0.00           C  
ATOM    755  O   PRO A  47       0.435  11.201  -6.279  1.00  0.00           O  
ATOM    756  CB  PRO A  47       0.356   8.037  -6.924  1.00  0.00           C  
ATOM    757  CG  PRO A  47       0.733   6.622  -6.536  1.00  0.00           C  
ATOM    758  CD  PRO A  47       0.575   6.555  -5.044  1.00  0.00           C  
ATOM    759  HA  PRO A  47       1.932   9.131  -5.916  1.00  0.00           H  
ATOM    760 1HB  PRO A  47      -0.727   8.176  -7.050  1.00  0.00           H  
ATOM    761 2HB  PRO A  47       0.824   8.359  -7.864  1.00  0.00           H  
ATOM    762 1HG  PRO A  47       0.071   5.905  -7.053  1.00  0.00           H  
ATOM    763 2HG  PRO A  47       1.759   6.388  -6.860  1.00  0.00           H  
ATOM    764 1HD  PRO A  47      -0.400   6.156  -4.803  1.00  0.00           H  
ATOM    765 2HD  PRO A  47       1.391   5.921  -4.675  1.00  0.00           H  
ATOM    766  N   TRP A  48      -1.004  10.224  -4.871  1.00  0.00           N  
ATOM    767  CA  TRP A  48      -1.815  11.431  -4.747  1.00  0.00           C  
ATOM    768  C   TRP A  48      -1.417  12.306  -3.559  1.00  0.00           C  
ATOM    769  O   TRP A  48      -2.076  13.305  -3.269  1.00  0.00           O  
ATOM    770  CB  TRP A  48      -3.271  11.033  -4.601  1.00  0.00           C  
ATOM    771  CG  TRP A  48      -3.736  10.308  -5.786  1.00  0.00           C  
ATOM    772  CD1 TRP A  48      -4.346  10.816  -6.891  1.00  0.00           C  
ATOM    773  CD2 TRP A  48      -3.601   8.900  -6.010  1.00  0.00           C  
ATOM    774  CE2 TRP A  48      -4.151   8.631  -7.263  1.00  0.00           C  
ATOM    775  CE3 TRP A  48      -3.064   7.860  -5.257  1.00  0.00           C  
ATOM    776  NE1 TRP A  48      -4.602   9.813  -7.787  1.00  0.00           N  
ATOM    777  CZ2 TRP A  48      -4.178   7.357  -7.788  1.00  0.00           C  
ATOM    778  CZ3 TRP A  48      -3.093   6.581  -5.781  1.00  0.00           C  
ATOM    779  CH2 TRP A  48      -3.636   6.339  -7.015  1.00  0.00           C  
ATOM    780  H   TRP A  48      -1.277   9.398  -4.365  1.00  0.00           H  
ATOM    781  HA  TRP A  48      -1.700  12.017  -5.658  1.00  0.00           H  
ATOM    782 1HB  TRP A  48      -3.398  10.395  -3.722  1.00  0.00           H  
ATOM    783 2HB  TRP A  48      -3.888  11.920  -4.462  1.00  0.00           H  
ATOM    784  HD1 TRP A  48      -4.589  11.866  -7.042  1.00  0.00           H  
ATOM    785  HE1 TRP A  48      -5.048   9.926  -8.687  1.00  0.00           H  
ATOM    786  HE3 TRP A  48      -2.632   8.057  -4.281  1.00  0.00           H  
ATOM    787  HZ2 TRP A  48      -4.605   7.139  -8.767  1.00  0.00           H  
ATOM    788  HZ3 TRP A  48      -2.675   5.760  -5.195  1.00  0.00           H  
ATOM    789  HH2 TRP A  48      -3.638   5.315  -7.396  1.00  0.00           H  
ATOM    790  N   GLY A  49      -0.347  11.928  -2.863  1.00  0.00           N  
ATOM    791  CA  GLY A  49       0.146  12.680  -1.713  1.00  0.00           C  
ATOM    792  C   GLY A  49      -0.462  12.213  -0.393  1.00  0.00           C  
ATOM    793  O   GLY A  49      -0.050  12.650   0.686  1.00  0.00           O  
ATOM    794  H   GLY A  49       0.165  11.089  -3.134  1.00  0.00           H  
ATOM    795 1HA  GLY A  49       1.230  12.574  -1.665  1.00  0.00           H  
ATOM    796 2HA  GLY A  49      -0.062  13.738  -1.857  1.00  0.00           H  
ATOM    797  N   GLU A  50      -1.447  11.331  -0.469  1.00  0.00           N  
ATOM    798  CA  GLU A  50      -2.090  10.831   0.736  1.00  0.00           C  
ATOM    799  C   GLU A  50      -1.077  10.020   1.529  1.00  0.00           C  
ATOM    800  O   GLU A  50      -0.332   9.219   0.948  1.00  0.00           O  
ATOM    801  CB  GLU A  50      -3.296   9.962   0.377  1.00  0.00           C  
ATOM    802  CG  GLU A  50      -4.439  10.700  -0.308  1.00  0.00           C  
ATOM    803  CD  GLU A  50      -5.621   9.802  -0.618  1.00  0.00           C  
ATOM    804  OE1 GLU A  50      -5.411   8.642  -0.904  1.00  0.00           O  
ATOM    805  OE2 GLU A  50      -6.733  10.279  -0.568  1.00  0.00           O1-
ATOM    806  H   GLU A  50      -1.748  11.016  -1.376  1.00  0.00           H  
ATOM    807  HA  GLU A  50      -2.421  11.674   1.346  1.00  0.00           H  
ATOM    808 1HB  GLU A  50      -2.980   9.144  -0.269  1.00  0.00           H  
ATOM    809 2HB  GLU A  50      -3.694   9.531   1.289  1.00  0.00           H  
ATOM    810 1HG  GLU A  50      -4.770  11.510   0.340  1.00  0.00           H  
ATOM    811 2HG  GLU A  50      -4.067  11.143  -1.233  1.00  0.00           H  
ATOM    812  N   THR A  51      -1.056  10.208   2.851  1.00  0.00           N  
ATOM    813  CA  THR A  51      -0.124   9.458   3.683  1.00  0.00           C  
ATOM    814  C   THR A  51      -0.866   8.559   4.651  1.00  0.00           C  
ATOM    815  O   THR A  51      -1.677   9.028   5.454  1.00  0.00           O  
ATOM    816  CB  THR A  51       0.804  10.380   4.496  1.00  0.00           C  
ATOM    817  CG2 THR A  51       1.783   9.501   5.344  1.00  0.00           C  
ATOM    818  OG1 THR A  51       1.558  11.216   3.610  1.00  0.00           O  
ATOM    819  H   THR A  51      -1.686  10.879   3.272  1.00  0.00           H  
ATOM    820  HA  THR A  51       0.493   8.832   3.045  1.00  0.00           H  
ATOM    821  HB  THR A  51       0.211  11.011   5.163  1.00  0.00           H  
ATOM    822  HG1 THR A  51       0.968  11.845   3.174  1.00  0.00           H  
ATOM    823 1HG2 THR A  51       2.446  10.143   5.919  1.00  0.00           H  
ATOM    824 2HG2 THR A  51       1.215   8.870   6.028  1.00  0.00           H  
ATOM    825 3HG2 THR A  51       2.377   8.866   4.678  1.00  0.00           H  
ATOM    826  N   PHE A  52      -0.551   7.282   4.588  1.00  0.00           N  
ATOM    827  CA  PHE A  52      -1.170   6.300   5.446  1.00  0.00           C  
ATOM    828  C   PHE A  52      -0.214   5.789   6.489  1.00  0.00           C  
ATOM    829  O   PHE A  52       0.975   5.643   6.230  1.00  0.00           O  
ATOM    830  CB  PHE A  52      -1.734   5.186   4.599  1.00  0.00           C  
ATOM    831  CG  PHE A  52      -2.949   5.610   3.880  1.00  0.00           C  
ATOM    832  CD1 PHE A  52      -2.884   6.330   2.697  1.00  0.00           C  
ATOM    833  CD2 PHE A  52      -4.184   5.270   4.387  1.00  0.00           C  
ATOM    834  CE1 PHE A  52      -4.047   6.714   2.062  1.00  0.00           C  
ATOM    835  CE2 PHE A  52      -5.333   5.639   3.745  1.00  0.00           C  
ATOM    836  CZ  PHE A  52      -5.264   6.372   2.582  1.00  0.00           C  
ATOM    837  H   PHE A  52       0.142   6.984   3.902  1.00  0.00           H  
ATOM    838  HA  PHE A  52      -1.994   6.784   5.948  1.00  0.00           H  
ATOM    839 1HB  PHE A  52      -0.998   4.867   3.868  1.00  0.00           H  
ATOM    840 2HB  PHE A  52      -1.979   4.333   5.231  1.00  0.00           H  
ATOM    841  HD1 PHE A  52      -1.910   6.602   2.277  1.00  0.00           H  
ATOM    842  HD2 PHE A  52      -4.236   4.696   5.315  1.00  0.00           H  
ATOM    843  HE1 PHE A  52      -4.009   7.285   1.141  1.00  0.00           H  
ATOM    844  HE2 PHE A  52      -6.301   5.363   4.162  1.00  0.00           H  
ATOM    845  HZ  PHE A  52      -6.175   6.679   2.068  1.00  0.00           H  
ATOM    846  N   VAL A  53      -0.723   5.507   7.670  1.00  0.00           N  
ATOM    847  CA  VAL A  53       0.132   5.007   8.727  1.00  0.00           C  
ATOM    848  C   VAL A  53      -0.318   3.638   9.167  1.00  0.00           C  
ATOM    849  O   VAL A  53      -1.511   3.403   9.347  1.00  0.00           O  
ATOM    850  CB  VAL A  53       0.131   5.971   9.928  1.00  0.00           C  
ATOM    851  CG1 VAL A  53       1.042   5.426  11.044  1.00  0.00           C  
ATOM    852  CG2 VAL A  53       0.564   7.320   9.452  1.00  0.00           C  
ATOM    853  H   VAL A  53      -1.715   5.664   7.827  1.00  0.00           H  
ATOM    854  HA  VAL A  53       1.149   4.933   8.352  1.00  0.00           H  
ATOM    855  HB  VAL A  53      -0.854   6.040  10.337  1.00  0.00           H  
ATOM    856 1HG1 VAL A  53       1.028   6.109  11.885  1.00  0.00           H  
ATOM    857 2HG1 VAL A  53       0.687   4.449  11.370  1.00  0.00           H  
ATOM    858 3HG1 VAL A  53       2.063   5.333  10.662  1.00  0.00           H  
ATOM    859 1HG2 VAL A  53       0.572   8.025  10.280  1.00  0.00           H  
ATOM    860 2HG2 VAL A  53       1.541   7.221   9.041  1.00  0.00           H  
ATOM    861 3HG2 VAL A  53      -0.118   7.680   8.684  1.00  0.00           H  
ATOM    862  N   TYR A  54       0.617   2.705   9.267  1.00  0.00           N  
ATOM    863  CA  TYR A  54       0.239   1.378   9.710  1.00  0.00           C  
ATOM    864  C   TYR A  54       0.267   1.345  11.233  1.00  0.00           C  
ATOM    865  O   TYR A  54       1.328   1.522  11.844  1.00  0.00           O  
ATOM    866  CB  TYR A  54       1.176   0.327   9.151  1.00  0.00           C  
ATOM    867  CG  TYR A  54       0.680  -1.069   9.401  1.00  0.00           C  
ATOM    868  CD1 TYR A  54      -0.372  -1.510   8.652  1.00  0.00           C  
ATOM    869  CD2 TYR A  54       1.250  -1.894  10.352  1.00  0.00           C  
ATOM    870  CE1 TYR A  54      -0.867  -2.777   8.809  1.00  0.00           C  
ATOM    871  CE2 TYR A  54       0.757  -3.177  10.518  1.00  0.00           C  
ATOM    872  CZ  TYR A  54      -0.298  -3.616   9.740  1.00  0.00           C  
ATOM    873  OH  TYR A  54      -0.792  -4.894   9.890  1.00  0.00           O  
ATOM    874  H   TYR A  54       1.589   2.937   9.057  1.00  0.00           H  
ATOM    875  HA  TYR A  54      -0.776   1.163   9.383  1.00  0.00           H  
ATOM    876 1HB  TYR A  54       1.292   0.465   8.074  1.00  0.00           H  
ATOM    877 2HB  TYR A  54       2.159   0.429   9.606  1.00  0.00           H  
ATOM    878  HD1 TYR A  54      -0.800  -0.841   7.927  1.00  0.00           H  
ATOM    879  HD2 TYR A  54       2.089  -1.542  10.955  1.00  0.00           H  
ATOM    880  HE1 TYR A  54      -1.704  -3.120   8.201  1.00  0.00           H  
ATOM    881  HE2 TYR A  54       1.202  -3.842  11.257  1.00  0.00           H  
ATOM    882  HH  TYR A  54      -1.643  -4.965   9.434  1.00  0.00           H  
ATOM    883  N   ILE A  55      -0.899   1.159  11.840  1.00  0.00           N  
ATOM    884  CA  ILE A  55      -1.022   1.181  13.288  1.00  0.00           C  
ATOM    885  C   ILE A  55      -2.158   0.283  13.775  1.00  0.00           C  
ATOM    886  O   ILE A  55      -3.242   0.265  13.197  1.00  0.00           O  
ATOM    887  CB  ILE A  55      -1.263   2.631  13.719  1.00  0.00           C  
ATOM    888  CG1 ILE A  55      -1.296   2.778  15.224  1.00  0.00           C  
ATOM    889  CG2 ILE A  55      -2.537   3.111  13.096  1.00  0.00           C  
ATOM    890  CD1 ILE A  55      -1.200   4.221  15.660  1.00  0.00           C  
ATOM    891  H   ILE A  55      -1.729   1.010  11.267  1.00  0.00           H  
ATOM    892  HA  ILE A  55      -0.088   0.827  13.721  1.00  0.00           H  
ATOM    893  HB  ILE A  55      -0.442   3.251  13.359  1.00  0.00           H  
ATOM    894 1HG1 ILE A  55      -2.224   2.357  15.609  1.00  0.00           H  
ATOM    895 2HG1 ILE A  55      -0.459   2.229  15.655  1.00  0.00           H  
ATOM    896 1HG2 ILE A  55      -2.692   4.136  13.373  1.00  0.00           H  
ATOM    897 2HG2 ILE A  55      -2.465   3.028  12.008  1.00  0.00           H  
ATOM    898 3HG2 ILE A  55      -3.372   2.507  13.447  1.00  0.00           H  
ATOM    899 1HD1 ILE A  55      -1.224   4.275  16.749  1.00  0.00           H  
ATOM    900 2HD1 ILE A  55      -0.268   4.643  15.292  1.00  0.00           H  
ATOM    901 3HD1 ILE A  55      -2.040   4.781  15.250  1.00  0.00           H  
ATOM    902  N   GLY A  56      -1.923  -0.506  14.817  1.00  0.00           N  
ATOM    903  CA  GLY A  56      -3.006  -1.330  15.364  1.00  0.00           C  
ATOM    904  C   GLY A  56      -3.338  -2.505  14.443  1.00  0.00           C  
ATOM    905  O   GLY A  56      -4.344  -3.191  14.621  1.00  0.00           O  
ATOM    906  H   GLY A  56      -1.015  -0.501  15.261  1.00  0.00           H  
ATOM    907 1HA  GLY A  56      -2.717  -1.704  16.346  1.00  0.00           H  
ATOM    908 2HA  GLY A  56      -3.893  -0.713  15.506  1.00  0.00           H  
ATOM    909  N   GLY A  57      -2.484  -2.729  13.451  1.00  0.00           N  
ATOM    910  CA  GLY A  57      -2.709  -3.733  12.428  1.00  0.00           C  
ATOM    911  C   GLY A  57      -3.488  -3.179  11.216  1.00  0.00           C  
ATOM    912  O   GLY A  57      -3.755  -3.922  10.266  1.00  0.00           O  
ATOM    913  H   GLY A  57      -1.662  -2.149  13.387  1.00  0.00           H  
ATOM    914 1HA  GLY A  57      -1.753  -4.132  12.106  1.00  0.00           H  
ATOM    915 2HA  GLY A  57      -3.265  -4.564  12.860  1.00  0.00           H  
ATOM    916  N   TYR A  58      -3.850  -1.884  11.240  1.00  0.00           N  
ATOM    917  CA  TYR A  58      -4.633  -1.278  10.159  1.00  0.00           C  
ATOM    918  C   TYR A  58      -3.995  -0.038   9.547  1.00  0.00           C  
ATOM    919  O   TYR A  58      -3.146   0.611  10.152  1.00  0.00           O  
ATOM    920  CB  TYR A  58      -6.017  -0.901  10.677  1.00  0.00           C  
ATOM    921  CG  TYR A  58      -6.810  -2.081  11.153  1.00  0.00           C  
ATOM    922  CD1 TYR A  58      -6.722  -2.471  12.474  1.00  0.00           C  
ATOM    923  CD2 TYR A  58      -7.610  -2.785  10.270  1.00  0.00           C  
ATOM    924  CE1 TYR A  58      -7.433  -3.561  12.918  1.00  0.00           C  
ATOM    925  CE2 TYR A  58      -8.325  -3.877  10.709  1.00  0.00           C  
ATOM    926  CZ  TYR A  58      -8.238  -4.267  12.030  1.00  0.00           C  
ATOM    927  OH  TYR A  58      -8.946  -5.356  12.476  1.00  0.00           O  
ATOM    928  H   TYR A  58      -3.610  -1.300  12.038  1.00  0.00           H  
ATOM    929  HA  TYR A  58      -4.742  -2.012   9.362  1.00  0.00           H  
ATOM    930 1HB  TYR A  58      -5.912  -0.199  11.507  1.00  0.00           H  
ATOM    931 2HB  TYR A  58      -6.581  -0.399   9.889  1.00  0.00           H  
ATOM    932  HD1 TYR A  58      -6.086  -1.915  13.165  1.00  0.00           H  
ATOM    933  HD2 TYR A  58      -7.672  -2.473   9.229  1.00  0.00           H  
ATOM    934  HE1 TYR A  58      -7.359  -3.867  13.963  1.00  0.00           H  
ATOM    935  HE2 TYR A  58      -8.955  -4.432  10.017  1.00  0.00           H  
ATOM    936  HH  TYR A  58      -8.757  -5.497  13.408  1.00  0.00           H  
ATOM    937  N   TRP A  59      -4.376   0.279   8.312  1.00  0.00           N  
ATOM    938  CA  TRP A  59      -3.876   1.503   7.701  1.00  0.00           C  
ATOM    939  C   TRP A  59      -4.799   2.667   8.066  1.00  0.00           C  
ATOM    940  O   TRP A  59      -6.015   2.551   7.895  1.00  0.00           O  
ATOM    941  CB  TRP A  59      -3.874   1.374   6.177  1.00  0.00           C  
ATOM    942  CG  TRP A  59      -2.939   0.335   5.629  1.00  0.00           C  
ATOM    943  CD1 TRP A  59      -2.741  -0.913   6.125  1.00  0.00           C  
ATOM    944  CD2 TRP A  59      -2.083   0.441   4.470  1.00  0.00           C  
ATOM    945  CE2 TRP A  59      -1.413  -0.781   4.348  1.00  0.00           C  
ATOM    946  CE3 TRP A  59      -1.838   1.453   3.541  1.00  0.00           C  
ATOM    947  NE1 TRP A  59      -1.828  -1.587   5.365  1.00  0.00           N  
ATOM    948  CZ2 TRP A  59      -0.516  -1.028   3.325  1.00  0.00           C  
ATOM    949  CZ3 TRP A  59      -0.941   1.207   2.512  1.00  0.00           C  
ATOM    950  CH2 TRP A  59      -0.296  -0.003   2.406  1.00  0.00           C  
ATOM    951  H   TRP A  59      -5.042  -0.299   7.820  1.00  0.00           H  
ATOM    952  HA  TRP A  59      -2.872   1.711   8.066  1.00  0.00           H  
ATOM    953 1HB  TRP A  59      -4.880   1.141   5.833  1.00  0.00           H  
ATOM    954 2HB  TRP A  59      -3.600   2.334   5.742  1.00  0.00           H  
ATOM    955  HD1 TRP A  59      -3.238  -1.324   6.996  1.00  0.00           H  
ATOM    956  HE1 TRP A  59      -1.514  -2.536   5.523  1.00  0.00           H  
ATOM    957  HE3 TRP A  59      -2.350   2.411   3.619  1.00  0.00           H  
ATOM    958  HZ2 TRP A  59       0.000  -1.981   3.226  1.00  0.00           H  
ATOM    959  HZ3 TRP A  59      -0.761   1.998   1.788  1.00  0.00           H  
ATOM    960  HH2 TRP A  59       0.401  -0.159   1.582  1.00  0.00           H  
ATOM    961  N   ILE A  60      -4.245   3.799   8.494  1.00  0.00           N  
ATOM    962  CA  ILE A  60      -5.089   4.968   8.756  1.00  0.00           C  
ATOM    963  C   ILE A  60      -4.616   6.127   7.901  1.00  0.00           C  
ATOM    964  O   ILE A  60      -3.423   6.267   7.662  1.00  0.00           O  
ATOM    965  CB  ILE A  60      -5.035   5.421  10.228  1.00  0.00           C  
ATOM    966  CG1 ILE A  60      -3.618   5.860  10.574  1.00  0.00           C  
ATOM    967  CG2 ILE A  60      -5.471   4.260  11.130  1.00  0.00           C  
ATOM    968  CD1 ILE A  60      -3.493   6.574  11.901  1.00  0.00           C  
ATOM    969  H   ILE A  60      -3.242   3.824   8.676  1.00  0.00           H  
ATOM    970  HA  ILE A  60      -6.118   4.739   8.491  1.00  0.00           H  
ATOM    971  HB  ILE A  60      -5.697   6.276  10.373  1.00  0.00           H  
ATOM    972 1HG1 ILE A  60      -2.991   4.978  10.603  1.00  0.00           H  
ATOM    973 2HG1 ILE A  60      -3.252   6.525   9.792  1.00  0.00           H  
ATOM    974 1HG2 ILE A  60      -5.437   4.570  12.171  1.00  0.00           H  
ATOM    975 2HG2 ILE A  60      -6.486   3.961  10.871  1.00  0.00           H  
ATOM    976 3HG2 ILE A  60      -4.799   3.409  10.985  1.00  0.00           H  
ATOM    977 1HD1 ILE A  60      -2.451   6.844  12.072  1.00  0.00           H  
ATOM    978 2HD1 ILE A  60      -4.102   7.478  11.879  1.00  0.00           H  
ATOM    979 3HD1 ILE A  60      -3.836   5.934  12.699  1.00  0.00           H  
ATOM    980  N   HIS A  61      -5.526   6.991   7.481  1.00  0.00           N  
ATOM    981  CA  HIS A  61      -5.132   8.152   6.677  1.00  0.00           C  
ATOM    982  C   HIS A  61      -4.816   9.314   7.613  1.00  0.00           C  
ATOM    983  O   HIS A  61      -5.689   9.756   8.367  1.00  0.00           O  
ATOM    984  CB  HIS A  61      -6.236   8.517   5.678  1.00  0.00           C  
ATOM    985  CG  HIS A  61      -5.877   9.579   4.670  1.00  0.00           C  
ATOM    986  CD2 HIS A  61      -4.706  10.185   4.385  1.00  0.00           C  
ATOM    987  ND1 HIS A  61      -6.811  10.139   3.818  1.00  0.00           N  
ATOM    988  CE1 HIS A  61      -6.221  11.040   3.052  1.00  0.00           C  
ATOM    989  NE2 HIS A  61      -4.946  11.097   3.385  1.00  0.00           N  
ATOM    990  H   HIS A  61      -6.500   6.844   7.704  1.00  0.00           H  
ATOM    991  HA  HIS A  61      -4.227   7.931   6.109  1.00  0.00           H  
ATOM    992 1HB  HIS A  61      -6.561   7.639   5.150  1.00  0.00           H  
ATOM    993 2HB  HIS A  61      -7.097   8.881   6.233  1.00  0.00           H  
ATOM    994  HD1 HIS A  61      -7.784   9.911   3.770  1.00  0.00           H  
ATOM    995  HD2 HIS A  61      -3.714  10.088   4.790  1.00  0.00           H  
ATOM    996  HE1 HIS A  61      -6.791  11.592   2.302  1.00  0.00           H  
ATOM    997  N   SER A  62      -3.553   9.739   7.628  1.00  0.00           N  
ATOM    998  CA  SER A  62      -3.105  10.770   8.554  1.00  0.00           C  
ATOM    999  C   SER A  62      -2.023  11.652   7.937  1.00  0.00           C  
ATOM   1000  O   SER A  62      -2.330  12.520   7.119  1.00  0.00           O  
ATOM   1001  CB  SER A  62      -2.587  10.122   9.825  1.00  0.00           C  
ATOM   1002  OG  SER A  62      -2.113  11.084  10.726  1.00  0.00           O  
ATOM   1003  OXT SER A  62      -0.927  11.708   8.486  1.00  0.00           O1-
ATOM   1004  H   SER A  62      -2.888   9.342   6.961  1.00  0.00           H  
ATOM   1005  HA  SER A  62      -3.957  11.403   8.804  1.00  0.00           H  
ATOM   1006 1HB  SER A  62      -3.388   9.547  10.290  1.00  0.00           H  
ATOM   1007 2HB  SER A  62      -1.789   9.424   9.579  1.00  0.00           H  
ATOM   1008  HG  SER A  62      -2.862  11.655  10.921  1.00  0.00           H  
TER   
END
