# Supplementary material for: Scaffolding protein functional sites using deep learning
Source: Science. Author manuscript; Available in PMC 2022 Oct 31. (PMC9621694; doi:10.1126/science.abn2100)
Supplement: Data S1 [file NIHMS1830590-supplement-Data_S1.zip › rsvf-v_903_AF.pdb]

ATOM      1  N   ARG A   1       7.863 -73.394 -37.869  1.00  0.00           N  
ATOM      2  CA  ARG A   1       7.809 -72.504 -39.025  1.00  0.00           C  
ATOM      3  C   ARG A   1       6.407 -71.936 -39.212  1.00  0.00           C  
ATOM      4  O   ARG A   1       5.416 -72.659 -39.084  1.00  0.00           O  
ATOM      5  CB  ARG A   1       8.252 -73.240 -40.291  1.00  0.00           C  
ATOM      6  CG  ARG A   1       9.732 -73.588 -40.316  1.00  0.00           C  
ATOM      7  CD  ARG A   1      10.131 -74.258 -41.623  1.00  0.00           C  
ATOM      8  NE  ARG A   1      11.481 -74.811 -41.556  1.00  0.00           N  
ATOM      9  CZ  ARG A   1      11.967 -75.731 -42.384  1.00  0.00           C  
ATOM     10  NH1 ARG A   1      11.218 -76.221 -43.366  1.00  0.00           N1+
ATOM     11  NH2 ARG A   1      13.210 -76.162 -42.232  1.00  0.00           N  
ATOM     12  N   ASN A   2       6.332 -70.593 -39.341  1.00  0.00           N  
ATOM     13  CA  ASN A   2       5.053 -69.923 -39.553  1.00  0.00           C  
ATOM     14  C   ASN A   2       4.843 -69.572 -41.024  1.00  0.00           C  
ATOM     15  O   ASN A   2       5.617 -68.804 -41.600  1.00  0.00           O  
ATOM     16  CB  ASN A   2       4.956 -68.665 -38.688  1.00  0.00           C  
ATOM     17  CG  ASN A   2       4.834 -68.982 -37.210  1.00  0.00           C  
ATOM     18  ND2 ASN A   2       5.400 -68.124 -36.370  1.00  0.00           N  
ATOM     19  OD1 ASN A   2       4.234 -69.990 -36.826  1.00  0.00           O  
ATOM     20  N   ILE A   3       3.943 -70.335 -41.707  1.00  0.00           N  
ATOM     21  CA  ILE A   3       3.670 -70.075 -43.116  1.00  0.00           C  
ATOM     22  C   ILE A   3       2.369 -69.289 -43.254  1.00  0.00           C  
ATOM     23  O   ILE A   3       1.325 -69.711 -42.752  1.00  0.00           O  
ATOM     24  CB  ILE A   3       3.590 -71.389 -43.928  1.00  0.00           C  
ATOM     25  CG1 ILE A   3       4.900 -72.176 -43.800  1.00  0.00           C  
ATOM     26  CG2 ILE A   3       3.267 -71.097 -45.396  1.00  0.00           C  
ATOM     27  CD1 ILE A   3       4.832 -73.587 -44.368  1.00  0.00           C  
ATOM     28  N   LYS A   4       2.535 -68.093 -43.891  1.00  0.00           N  
ATOM     29  CA  LYS A   4       1.410 -67.184 -44.090  1.00  0.00           C  
ATOM     30  C   LYS A   4       1.203 -66.883 -45.571  1.00  0.00           C  
ATOM     31  O   LYS A   4       2.152 -66.915 -46.356  1.00  0.00           O  
ATOM     32  CB  LYS A   4       1.629 -65.883 -43.316  1.00  0.00           C  
ATOM     33  CG  LYS A   4       1.653 -66.058 -41.805  1.00  0.00           C  
ATOM     34  CD  LYS A   4       1.759 -64.717 -41.089  1.00  0.00           C  
ATOM     35  CE  LYS A   4       1.750 -64.889 -39.576  1.00  0.00           C  
ATOM     36  NZ  LYS A   4       1.757 -63.573 -38.869  1.00  0.00           N1+
ATOM     37  N   LYS A   5      -0.107 -66.863 -45.946  1.00  0.00           N  
ATOM     38  CA  LYS A   5      -0.460 -66.339 -47.262  1.00  0.00           C  
ATOM     39  C   LYS A   5      -1.113 -64.964 -47.149  1.00  0.00           C  
ATOM     40  O   LYS A   5      -2.144 -64.813 -46.490  1.00  0.00           O  
ATOM     41  CB  LYS A   5      -1.396 -67.305 -47.991  1.00  0.00           C  
ATOM     42  CG  LYS A   5      -1.550 -67.016 -49.477  1.00  0.00           C  
ATOM     43  CD  LYS A   5      -2.374 -68.090 -50.174  1.00  0.00           C  
ATOM     44  CE  LYS A   5      -2.531 -67.800 -51.661  1.00  0.00           C  
ATOM     45  NZ  LYS A   5      -3.329 -68.858 -52.350  1.00  0.00           N1+
ATOM     46  N   GLU A   6      -0.465 -63.934 -47.646  1.00  0.00           N  
ATOM     47  CA  GLU A   6      -0.923 -62.557 -47.476  1.00  0.00           C  
ATOM     48  C   GLU A   6      -0.867 -61.791 -48.795  1.00  0.00           C  
ATOM     49  O   GLU A   6      -0.095 -62.140 -49.690  1.00  0.00           O  
ATOM     50  CB  GLU A   6      -0.086 -61.840 -46.414  1.00  0.00           C  
ATOM     51  CG  GLU A   6      -0.297 -62.369 -45.003  1.00  0.00           C  
ATOM     52  CD  GLU A   6       0.398 -61.535 -43.939  1.00  0.00           C  
ATOM     53  OE1 GLU A   6       0.764 -62.087 -42.878  1.00  0.00           O  
ATOM     54  OE2 GLU A   6       0.577 -60.317 -44.168  1.00  0.00           O1-
ATOM     55  N   SER A   7      -1.815 -60.900 -48.856  1.00  0.00           N  
ATOM     56  CA  SER A   7      -1.760 -59.958 -49.970  1.00  0.00           C  
ATOM     57  C   SER A   7      -0.878 -58.759 -49.639  1.00  0.00           C  
ATOM     58  O   SER A   7      -0.925 -58.236 -48.523  1.00  0.00           O  
ATOM     59  CB  SER A   7      -3.166 -59.481 -50.337  1.00  0.00           C  
ATOM     60  OG  SER A   7      -3.959 -60.561 -50.797  1.00  0.00           O  
ATOM     61  N   LEU A   8      -0.045 -58.411 -50.556  1.00  0.00           N  
ATOM     62  CA  LEU A   8       0.885 -57.310 -50.326  1.00  0.00           C  
ATOM     63  C   LEU A   8       0.269 -55.981 -50.749  1.00  0.00           C  
ATOM     64  O   LEU A   8      -0.577 -55.941 -51.646  1.00  0.00           O  
ATOM     65  CB  LEU A   8       2.192 -57.546 -51.087  1.00  0.00           C  
ATOM     66  CG  LEU A   8       2.971 -58.809 -50.720  1.00  0.00           C  
ATOM     67  CD1 LEU A   8       4.119 -59.027 -51.702  1.00  0.00           C  
ATOM     68  CD2 LEU A   8       3.494 -58.719 -49.291  1.00  0.00           C  
ATOM     69  N   SER A   9       0.577 -55.018 -49.983  1.00  0.00           N  
ATOM     70  CA  SER A   9       0.144 -53.676 -50.361  1.00  0.00           C  
ATOM     71  C   SER A   9       0.805 -53.228 -51.660  1.00  0.00           C  
ATOM     72  O   SER A   9       1.783 -53.831 -52.105  1.00  0.00           O  
ATOM     73  CB  SER A   9       0.460 -52.677 -49.248  1.00  0.00           C  
ATOM     74  OG  SER A   9       1.859 -52.479 -49.132  1.00  0.00           O  
ATOM     75  N   ALA A  10       0.268 -52.237 -52.394  1.00  0.00           N  
ATOM     76  CA  ALA A  10       0.794 -51.700 -53.646  1.00  0.00           C  
ATOM     77  C   ALA A  10       2.255 -51.282 -53.492  1.00  0.00           C  
ATOM     78  O   ALA A  10       3.077 -51.542 -54.374  1.00  0.00           O  
ATOM     79  CB  ALA A  10      -0.048 -50.515 -54.113  1.00  0.00           C  
ATOM     80  N   ASN A  11       2.568 -50.629 -52.412  1.00  0.00           N  
ATOM     81  CA  ASN A  11       3.933 -50.186 -52.140  1.00  0.00           C  
ATOM     82  C   ASN A  11       4.890 -51.368 -52.017  1.00  0.00           C  
ATOM     83  O   ASN A  11       5.993 -51.338 -52.566  1.00  0.00           O  
ATOM     84  CB  ASN A  11       3.977 -49.332 -50.872  1.00  0.00           C  
ATOM     85  CG  ASN A  11       5.305 -48.622 -50.692  1.00  0.00           C  
ATOM     86  ND2 ASN A  11       5.749 -48.502 -49.447  1.00  0.00           N  
ATOM     87  OD1 ASN A  11       5.926 -48.185 -51.666  1.00  0.00           O  
ATOM     88  N   GLN A  12       4.491 -52.380 -51.324  1.00  0.00           N  
ATOM     89  CA  GLN A  12       5.292 -53.588 -51.154  1.00  0.00           C  
ATOM     90  C   GLN A  12       5.527 -54.283 -52.492  1.00  0.00           C  
ATOM     91  O   GLN A  12       6.646 -54.705 -52.790  1.00  0.00           O  
ATOM     92  CB  GLN A  12       4.615 -54.548 -50.176  1.00  0.00           C  
ATOM     93  CG  GLN A  12       4.621 -54.060 -48.733  1.00  0.00           C  
ATOM     94  CD  GLN A  12       3.790 -54.937 -47.814  1.00  0.00           C  
ATOM     95  NE2 GLN A  12       4.274 -55.142 -46.594  1.00  0.00           N  
ATOM     96  OE1 GLN A  12       2.722 -55.424 -48.197  1.00  0.00           O  
ATOM     97  N   GLN A  13       4.455 -54.367 -53.223  1.00  0.00           N  
ATOM     98  CA  GLN A  13       4.549 -54.989 -54.539  1.00  0.00           C  
ATOM     99  C   GLN A  13       5.532 -54.239 -55.434  1.00  0.00           C  
ATOM    100  O   GLN A  13       6.339 -54.855 -56.132  1.00  0.00           O  
ATOM    101  CB  GLN A  13       3.173 -55.047 -55.205  1.00  0.00           C  
ATOM    102  CG  GLN A  13       2.216 -56.036 -54.554  1.00  0.00           C  
ATOM    103  CD  GLN A  13       0.859 -56.072 -55.231  1.00  0.00           C  
ATOM    104  NE2 GLN A  13      -0.198 -56.192 -54.435  1.00  0.00           N  
ATOM    105  OE1 GLN A  13       0.761 -55.993 -56.461  1.00  0.00           O  
ATOM    106  N   ASN A  14       5.406 -52.941 -55.397  1.00  0.00           N  
ATOM    107  CA  ASN A  14       6.294 -52.116 -56.209  1.00  0.00           C  
ATOM    108  C   ASN A  14       7.752 -52.281 -55.791  1.00  0.00           C  
ATOM    109  O   ASN A  14       8.640 -52.373 -56.640  1.00  0.00           O  
ATOM    110  CB  ASN A  14       5.882 -50.644 -56.130  1.00  0.00           C  
ATOM    111  CG  ASN A  14       4.621 -50.348 -56.918  1.00  0.00           C  
ATOM    112  ND2 ASN A  14       3.958 -49.247 -56.584  1.00  0.00           N  
ATOM    113  OD1 ASN A  14       4.246 -51.102 -57.820  1.00  0.00           O  
ATOM    114  N   LYS A  15       7.942 -52.283 -54.546  1.00  0.00           N  
ATOM    115  CA  LYS A  15       9.301 -52.455 -54.037  1.00  0.00           C  
ATOM    116  C   LYS A  15       9.878 -53.804 -54.456  1.00  0.00           C  
ATOM    117  O   LYS A  15      11.035 -53.887 -54.873  1.00  0.00           O  
ATOM    118  CB  LYS A  15       9.322 -52.327 -52.513  1.00  0.00           C  
ATOM    119  CG  LYS A  15       9.099 -50.909 -52.008  1.00  0.00           C  
ATOM    120  CD  LYS A  15       9.232 -50.827 -50.493  1.00  0.00           C  
ATOM    121  CE  LYS A  15       9.060 -49.399 -49.991  1.00  0.00           C  
ATOM    122  NZ  LYS A  15       9.230 -49.308 -48.510  1.00  0.00           N1+
ATOM    123  N   ILE A  16       9.063 -54.783 -54.370  1.00  0.00           N  
ATOM    124  CA  ILE A  16       9.489 -56.135 -54.715  1.00  0.00           C  
ATOM    125  C   ILE A  16       9.713 -56.236 -56.222  1.00  0.00           C  
ATOM    126  O   ILE A  16      10.723 -56.785 -56.670  1.00  0.00           O  
ATOM    127  CB  ILE A  16       8.457 -57.188 -54.254  1.00  0.00           C  
ATOM    128  CG1 ILE A  16       8.386 -57.233 -52.724  1.00  0.00           C  
ATOM    129  CG2 ILE A  16       8.799 -58.566 -54.827  1.00  0.00           C  
ATOM    130  CD1 ILE A  16       7.235 -58.069 -52.181  1.00  0.00           C  
ATOM    131  N   LYS A  17       8.766 -55.708 -56.950  1.00  0.00           N  
ATOM    132  CA  LYS A  17       8.900 -55.738 -58.404  1.00  0.00           C  
ATOM    133  C   LYS A  17      10.196 -55.068 -58.850  1.00  0.00           C  
ATOM    134  O   LYS A  17      10.916 -55.598 -59.700  1.00  0.00           O  
ATOM    135  CB  LYS A  17       7.702 -55.057 -59.068  1.00  0.00           C  
ATOM    136  CG  LYS A  17       6.421 -55.878 -59.026  1.00  0.00           C  
ATOM    137  CD  LYS A  17       5.277 -55.163 -59.731  1.00  0.00           C  
ATOM    138  CE  LYS A  17       3.984 -55.964 -59.653  1.00  0.00           C  
ATOM    139  NZ  LYS A  17       2.852 -55.254 -60.320  1.00  0.00           N1+
ATOM    140  N   SER A  18      10.468 -53.970 -58.239  1.00  0.00           N  
ATOM    141  CA  SER A  18      11.667 -53.212 -58.584  1.00  0.00           C  
ATOM    142  C   SER A  18      12.931 -53.991 -58.237  1.00  0.00           C  
ATOM    143  O   SER A  18      13.897 -53.989 -59.003  1.00  0.00           O  
ATOM    144  CB  SER A  18      11.676 -51.864 -57.863  1.00  0.00           C  
ATOM    145  OG  SER A  18      10.618 -51.040 -58.325  1.00  0.00           O  
ATOM    146  N   ALA A  19      12.901 -54.679 -57.213  1.00  0.00           N  
ATOM    147  CA  ALA A  19      14.057 -55.433 -56.738  1.00  0.00           C  
ATOM    148  C   ALA A  19      14.281 -56.684 -57.582  1.00  0.00           C  
ATOM    149  O   ALA A  19      15.418 -57.125 -57.760  1.00  0.00           O  
ATOM    150  CB  ALA A  19      13.880 -55.810 -55.269  1.00  0.00           C  
ATOM    151  N   LEU A  20      13.191 -57.210 -58.134  1.00  0.00           N  
ATOM    152  CA  LEU A  20      13.281 -58.471 -58.863  1.00  0.00           C  
ATOM    153  C   LEU A  20      13.340 -58.225 -60.368  1.00  0.00           C  
ATOM    154  O   LEU A  20      13.118 -59.144 -61.160  1.00  0.00           O  
ATOM    155  CB  LEU A  20      12.089 -59.372 -58.528  1.00  0.00           C  
ATOM    156  CG  LEU A  20      12.040 -59.927 -57.104  1.00  0.00           C  
ATOM    157  CD1 LEU A  20      10.709 -60.631 -56.856  1.00  0.00           C  
ATOM    158  CD2 LEU A  20      13.206 -60.878 -56.859  1.00  0.00           C  
ATOM    159  N   LEU A  21      13.544 -56.990 -60.854  1.00  0.00           N  
ATOM    160  CA  LEU A  21      13.541 -56.628 -62.267  1.00  0.00           C  
ATOM    161  C   LEU A  21      14.546 -57.469 -63.047  1.00  0.00           C  
ATOM    162  O   LEU A  21      14.258 -57.914 -64.159  1.00  0.00           O  
ATOM    163  CB  LEU A  21      13.861 -55.140 -62.440  1.00  0.00           C  
ATOM    164  CG  LEU A  21      12.704 -54.167 -62.210  1.00  0.00           C  
ATOM    165  CD1 LEU A  21      13.237 -52.762 -61.951  1.00  0.00           C  
ATOM    166  CD2 LEU A  21      11.754 -54.172 -63.403  1.00  0.00           C  
ATOM    167  N   SER A  22      15.680 -57.845 -62.420  1.00  0.00           N  
ATOM    168  CA  SER A  22      16.720 -58.527 -63.183  1.00  0.00           C  
ATOM    169  C   SER A  22      17.195 -59.787 -62.468  1.00  0.00           C  
ATOM    170  O   SER A  22      18.230 -60.357 -62.822  1.00  0.00           O  
ATOM    171  CB  SER A  22      17.906 -57.592 -63.426  1.00  0.00           C  
ATOM    172  OG  SER A  22      18.434 -57.120 -62.199  1.00  0.00           O  
ATOM    173  N   THR A  23      16.482 -60.137 -61.370  1.00  0.00           N  
ATOM    174  CA  THR A  23      16.884 -61.308 -60.600  1.00  0.00           C  
ATOM    175  C   THR A  23      15.666 -62.009 -60.004  1.00  0.00           C  
ATOM    176  O   THR A  23      14.575 -61.435 -59.956  1.00  0.00           O  
ATOM    177  CB  THR A  23      17.863 -60.928 -59.473  1.00  0.00           C  
ATOM    178  CG2 THR A  23      17.204 -59.990 -58.466  1.00  0.00           C  
ATOM    179  OG1 THR A  23      18.287 -62.117 -58.795  1.00  0.00           O  
ATOM    180  N   ASN A  24      15.747 -63.322 -59.766  1.00  0.00           N  
ATOM    181  CA  ASN A  24      14.682 -64.115 -59.161  1.00  0.00           C  
ATOM    182  C   ASN A  24      14.706 -64.017 -57.639  1.00  0.00           C  
ATOM    183  O   ASN A  24      13.739 -64.394 -56.974  1.00  0.00           O  
ATOM    184  CB  ASN A  24      14.787 -65.577 -59.601  1.00  0.00           C  
ATOM    185  CG  ASN A  24      14.420 -65.776 -61.059  1.00  0.00           C  
ATOM    186  ND2 ASN A  24      14.985 -66.807 -61.677  1.00  0.00           N  
ATOM    187  OD1 ASN A  24      13.638 -65.009 -61.626  1.00  0.00           O  
ATOM    188  N   LYS A  25      15.807 -63.534 -57.115  1.00  0.00           N  
ATOM    189  CA  LYS A  25      15.988 -63.402 -55.672  1.00  0.00           C  
ATOM    190  C   LYS A  25      16.599 -62.050 -55.315  1.00  0.00           C  
ATOM    191  O   LYS A  25      17.508 -61.575 -55.998  1.00  0.00           O  
ATOM    192  CB  LYS A  25      16.867 -64.533 -55.135  1.00  0.00           C  
ATOM    193  CG  LYS A  25      16.251 -65.917 -55.277  1.00  0.00           C  
ATOM    194  CD  LYS A  25      17.155 -66.994 -54.690  1.00  0.00           C  
ATOM    195  CE  LYS A  25      16.565 -68.385 -54.882  1.00  0.00           C  
ATOM    196  NZ  LYS A  25      17.438 -69.442 -54.289  1.00  0.00           N1+
ATOM    197  N   ALA A  26      15.977 -61.357 -54.305  1.00  0.00           N  
ATOM    198  CA  ALA A  26      16.477 -60.046 -53.901  1.00  0.00           C  
ATOM    199  C   ALA A  26      16.147 -59.761 -52.438  1.00  0.00           C  
ATOM    200  O   ALA A  26      15.245 -60.379 -51.866  1.00  0.00           O  
ATOM    201  CB  ALA A  26      15.895 -58.955 -54.796  1.00  0.00           C  
ATOM    202  N   VAL A  27      16.982 -59.019 -51.882  1.00  0.00           N  
ATOM    203  CA  VAL A  27      16.728 -58.531 -50.531  1.00  0.00           C  
ATOM    204  C   VAL A  27      15.989 -57.196 -50.594  1.00  0.00           C  
ATOM    205  O   VAL A  27      16.447 -56.256 -51.249  1.00  0.00           O  
ATOM    206  CB  VAL A  27      18.038 -58.378 -49.726  1.00  0.00           C  
ATOM    207  CG1 VAL A  27      17.753 -57.822 -48.332  1.00  0.00           C  
ATOM    208  CG2 VAL A  27      18.766 -59.717 -49.633  1.00  0.00           C  
ATOM    209  N   VAL A  28      14.774 -57.134 -49.960  1.00  0.00           N  
ATOM    210  CA  VAL A  28      13.902 -55.968 -50.060  1.00  0.00           C  
ATOM    211  C   VAL A  28      13.527 -55.481 -48.661  1.00  0.00           C  
ATOM    212  O   VAL A  28      13.290 -56.289 -47.759  1.00  0.00           O  
ATOM    213  CB  VAL A  28      12.626 -56.279 -50.875  1.00  0.00           C  
ATOM    214  CG1 VAL A  28      11.773 -55.024 -51.045  1.00  0.00           C  
ATOM    215  CG2 VAL A  28      12.994 -56.868 -52.235  1.00  0.00           C  
ATOM    216  N   SER A  29      13.522 -54.299 -48.444  1.00  0.00           N  
ATOM    217  CA  SER A  29      13.006 -53.704 -47.217  1.00  0.00           C  
ATOM    218  C   SER A  29      11.514 -53.406 -47.332  1.00  0.00           C  
ATOM    219  O   SER A  29      11.105 -52.556 -48.126  1.00  0.00           O  
ATOM    220  CB  SER A  29      13.765 -52.419 -46.882  1.00  0.00           C  
ATOM    221  OG  SER A  29      13.419 -51.381 -47.783  1.00  0.00           O  
ATOM    222  N   LEU A  30      10.628 -54.082 -46.502  1.00  0.00           N  
ATOM    223  CA  LEU A  30       9.175 -53.963 -46.557  1.00  0.00           C  
ATOM    224  C   LEU A  30       8.650 -53.167 -45.367  1.00  0.00           C  
ATOM    225  O   LEU A  30       9.242 -53.195 -44.285  1.00  0.00           O  
ATOM    226  CB  LEU A  30       8.524 -55.348 -46.586  1.00  0.00           C  
ATOM    227  CG  LEU A  30       8.901 -56.249 -47.764  1.00  0.00           C  
ATOM    228  CD1 LEU A  30       8.293 -57.637 -47.586  1.00  0.00           C  
ATOM    229  CD2 LEU A  30       8.449 -55.627 -49.080  1.00  0.00           C  
ATOM    230  N   ASP A  31       8.415 -51.897 -45.376  1.00  0.00           N  
ATOM    231  CA  ASP A  31       7.884 -50.755 -44.637  1.00  0.00           C  
ATOM    232  C   ASP A  31       8.341 -50.782 -43.181  1.00  0.00           C  
ATOM    233  O   ASP A  31       8.423 -49.738 -42.531  1.00  0.00           O  
ATOM    234  CB  ASP A  31       6.355 -50.734 -44.708  1.00  0.00           C  
ATOM    235  CG  ASP A  31       5.831 -50.354 -46.081  1.00  0.00           C  
ATOM    236  OD1 ASP A  31       6.506 -49.589 -46.802  1.00  0.00           O  
ATOM    237  OD2 ASP A  31       4.730 -50.822 -46.445  1.00  0.00           O1-
ATOM    238  N   ASN A  32       8.942 -51.892 -42.597  1.00  0.00           N  
ATOM    239  CA  ASN A  32       9.354 -51.979 -41.200  1.00  0.00           C  
ATOM    240  C   ASN A  32      10.870 -51.874 -41.056  1.00  0.00           C  
ATOM    241  O   ASN A  32      11.422 -52.210 -40.006  1.00  0.00           O  
ATOM    242  CB  ASN A  32       8.849 -53.279 -40.571  1.00  0.00           C  
ATOM    243  CG  ASN A  32       7.346 -53.286 -40.375  1.00  0.00           C  
ATOM    244  ND2 ASN A  32       6.780 -54.472 -40.179  1.00  0.00           N  
ATOM    245  OD1 ASN A  32       6.699 -52.237 -40.399  1.00  0.00           O  
ATOM    246  N   ASN A  33      11.526 -51.164 -42.090  1.00  0.00           N  
ATOM    247  CA  ASN A  33      12.975 -50.991 -42.092  1.00  0.00           C  
ATOM    248  C   ASN A  33      13.700 -52.330 -42.004  1.00  0.00           C  
ATOM    249  O   ASN A  33      14.914 -52.370 -41.795  1.00  0.00           O  
ATOM    250  CB  ASN A  33      13.408 -50.076 -40.944  1.00  0.00           C  
ATOM    251  CG  ASN A  33      13.163 -48.610 -41.242  1.00  0.00           C  
ATOM    252  ND2 ASN A  33      13.344 -47.762 -40.236  1.00  0.00           N  
ATOM    253  OD1 ASN A  33      12.813 -48.242 -42.367  1.00  0.00           O  
ATOM    254  N   GLU A  34      12.918 -53.365 -42.112  1.00  0.00           N  
ATOM    255  CA  GLU A  34      13.540 -54.686 -42.142  1.00  0.00           C  
ATOM    256  C   GLU A  34      13.684 -55.195 -43.573  1.00  0.00           C  
ATOM    257  O   GLU A  34      12.951 -54.766 -44.467  1.00  0.00           O  
ATOM    258  CB  GLU A  34      12.729 -55.681 -41.309  1.00  0.00           C  
ATOM    259  CG  GLU A  34      12.697 -55.357 -39.822  1.00  0.00           C  
ATOM    260  CD  GLU A  34      12.078 -56.461 -38.981  1.00  0.00           C  
ATOM    261  OE1 GLU A  34      12.086 -56.350 -37.733  1.00  0.00           O  
ATOM    262  OE2 GLU A  34      11.580 -57.445 -39.572  1.00  0.00           O1-
ATOM    263  N   THR A  35      14.767 -55.917 -43.773  1.00  0.00           N  
ATOM    264  CA  THR A  35      14.999 -56.457 -45.107  1.00  0.00           C  
ATOM    265  C   THR A  35      14.618 -57.934 -45.167  1.00  0.00           C  
ATOM    266  O   THR A  35      14.759 -58.656 -44.178  1.00  0.00           O  
ATOM    267  CB  THR A  35      16.468 -56.285 -45.533  1.00  0.00           C  
ATOM    268  CG2 THR A  35      16.852 -54.811 -45.603  1.00  0.00           C  
ATOM    269  OG1 THR A  35      17.315 -56.944 -44.582  1.00  0.00           O  
ATOM    270  N   TYR A  36      13.946 -58.262 -46.126  1.00  0.00           N  
ATOM    271  CA  TYR A  36      13.507 -59.637 -46.328  1.00  0.00           C  
ATOM    272  C   TYR A  36      14.074 -60.207 -47.623  1.00  0.00           C  
ATOM    273  O   TYR A  36      14.322 -59.467 -48.577  1.00  0.00           O  
ATOM    274  CB  TYR A  36      11.977 -59.716 -46.350  1.00  0.00           C  
ATOM    275  CG  TYR A  36      11.325 -59.205 -45.088  1.00  0.00           C  
ATOM    276  CD1 TYR A  36      11.025 -60.068 -44.037  1.00  0.00           C  
ATOM    277  CD2 TYR A  36      11.007 -57.858 -44.944  1.00  0.00           C  
ATOM    278  CE1 TYR A  36      10.422 -59.602 -42.873  1.00  0.00           C  
ATOM    279  CE2 TYR A  36      10.405 -57.381 -43.785  1.00  0.00           C  
ATOM    280  CZ  TYR A  36      10.117 -58.260 -42.756  1.00  0.00           C  
ATOM    281  OH  TYR A  36       9.521 -57.792 -41.606  1.00  0.00           O  
ATOM    282  N   LEU A  37      14.358 -61.511 -47.532  1.00  0.00           N  
ATOM    283  CA  LEU A  37      14.682 -62.226 -48.761  1.00  0.00           C  
ATOM    284  C   LEU A  37      13.417 -62.589 -49.530  1.00  0.00           C  
ATOM    285  O   LEU A  37      12.512 -63.223 -48.981  1.00  0.00           O  
ATOM    286  CB  LEU A  37      15.483 -63.494 -48.447  1.00  0.00           C  
ATOM    287  CG  LEU A  37      15.959 -64.310 -49.649  1.00  0.00           C  
ATOM    288  CD1 LEU A  37      17.004 -63.531 -50.440  1.00  0.00           C  
ATOM    289  CD2 LEU A  37      16.517 -65.654 -49.195  1.00  0.00           C  
ATOM    290  N   VAL A  38      13.434 -62.150 -50.729  1.00  0.00           N  
ATOM    291  CA  VAL A  38      12.253 -62.407 -51.549  1.00  0.00           C  
ATOM    292  C   VAL A  38      12.647 -63.217 -52.782  1.00  0.00           C  
ATOM    293  O   VAL A  38      13.668 -62.938 -53.416  1.00  0.00           O  
ATOM    294  CB  VAL A  38      11.559 -61.094 -51.972  1.00  0.00           C  
ATOM    295  CG1 VAL A  38      10.282 -61.387 -52.759  1.00  0.00           C  
ATOM    296  CG2 VAL A  38      11.250 -60.236 -50.746  1.00  0.00           C  
ATOM    297  N   GLU A  39      11.894 -64.170 -53.024  1.00  0.00           N  
ATOM    298  CA  GLU A  39      12.089 -65.007 -54.205  1.00  0.00           C  
ATOM    299  C   GLU A  39      10.824 -65.060 -55.057  1.00  0.00           C  
ATOM    300  O   GLU A  39       9.726 -65.267 -54.536  1.00  0.00           O  
ATOM    301  CB  GLU A  39      12.510 -66.421 -53.799  1.00  0.00           C  
ATOM    302  CG  GLU A  39      12.937 -67.296 -54.969  1.00  0.00           C  
ATOM    303  CD  GLU A  39      13.438 -68.665 -54.542  1.00  0.00           C  
ATOM    304  OE1 GLU A  39      13.549 -69.567 -55.404  1.00  0.00           O  
ATOM    305  OE2 GLU A  39      13.722 -68.840 -53.336  1.00  0.00           O1-
ATOM    306  N   LYS A  40      11.098 -64.821 -56.363  1.00  0.00           N  
ATOM    307  CA  LYS A  40       9.967 -64.870 -57.286  1.00  0.00           C  
ATOM    308  C   LYS A  40       9.911 -66.209 -58.016  1.00  0.00           C  
ATOM    309  O   LYS A  40      10.947 -66.764 -58.386  1.00  0.00           O  
ATOM    310  CB  LYS A  40      10.048 -63.726 -58.296  1.00  0.00           C  
ATOM    311  CG  LYS A  40      11.173 -63.873 -59.310  1.00  0.00           C  
ATOM    312  CD  LYS A  40      11.154 -62.748 -60.336  1.00  0.00           C  
ATOM    313  CE  LYS A  40      12.286 -62.889 -61.345  1.00  0.00           C  
ATOM    314  NZ  LYS A  40      12.340 -61.727 -62.282  1.00  0.00           N1+
ATOM    315  N   ASN A  41       8.758 -66.759 -57.975  1.00  0.00           N  
ATOM    316  CA  ASN A  41       8.433 -67.905 -58.816  1.00  0.00           C  
ATOM    317  C   ASN A  41       7.758 -67.473 -60.115  1.00  0.00           C  
ATOM    318  O   ASN A  41       6.576 -67.123 -60.120  1.00  0.00           O  
ATOM    319  CB  ASN A  41       7.542 -68.892 -58.058  1.00  0.00           C  
ATOM    320  CG  ASN A  41       7.364 -70.204 -58.798  1.00  0.00           C  
ATOM    321  ND2 ASN A  41       7.247 -71.295 -58.049  1.00  0.00           N  
ATOM    322  OD1 ASN A  41       7.333 -70.236 -60.030  1.00  0.00           O  
ATOM    323  N   LYS A  42       8.511 -67.539 -61.231  1.00  0.00           N  
ATOM    324  CA  LYS A  42       8.053 -67.015 -62.515  1.00  0.00           C  
ATOM    325  C   LYS A  42       6.909 -67.856 -63.074  1.00  0.00           C  
ATOM    326  O   LYS A  42       5.987 -67.324 -63.696  1.00  0.00           O  
ATOM    327  CB  LYS A  42       9.207 -66.967 -63.518  1.00  0.00           C  
ATOM    328  CG  LYS A  42      10.261 -65.917 -63.200  1.00  0.00           C  
ATOM    329  CD  LYS A  42      11.338 -65.864 -64.274  1.00  0.00           C  
ATOM    330  CE  LYS A  42      12.415 -64.841 -63.937  1.00  0.00           C  
ATOM    331  NZ  LYS A  42      13.481 -64.793 -64.982  1.00  0.00           N1+
ATOM    332  N   GLU A  43       6.837 -68.971 -62.711  1.00  0.00           N  
ATOM    333  CA  GLU A  43       5.828 -69.867 -63.268  1.00  0.00           C  
ATOM    334  C   GLU A  43       4.464 -69.627 -62.630  1.00  0.00           C  
ATOM    335  O   GLU A  43       3.451 -69.545 -63.329  1.00  0.00           O  
ATOM    336  CB  GLU A  43       6.246 -71.328 -63.082  1.00  0.00           C  
ATOM    337  CG  GLU A  43       7.354 -71.775 -64.024  1.00  0.00           C  
ATOM    338  CD  GLU A  43       7.674 -73.258 -63.913  1.00  0.00           C  
ATOM    339  OE1 GLU A  43       8.232 -73.832 -64.875  1.00  0.00           O  
ATOM    340  OE2 GLU A  43       7.363 -73.850 -62.855  1.00  0.00           O1-
ATOM    341  N   GLU A  44       4.520 -69.270 -61.416  1.00  0.00           N  
ATOM    342  CA  GLU A  44       3.289 -69.129 -60.645  1.00  0.00           C  
ATOM    343  C   GLU A  44       2.985 -67.663 -60.353  1.00  0.00           C  
ATOM    344  O   GLU A  44       1.961 -67.344 -59.746  1.00  0.00           O  
ATOM    345  CB  GLU A  44       3.379 -69.919 -59.337  1.00  0.00           C  
ATOM    346  CG  GLU A  44       3.476 -71.425 -59.533  1.00  0.00           C  
ATOM    347  CD  GLU A  44       3.249 -72.212 -58.252  1.00  0.00           C  
ATOM    348  OE1 GLU A  44       3.023 -73.441 -58.327  1.00  0.00           O  
ATOM    349  OE2 GLU A  44       3.295 -71.595 -57.165  1.00  0.00           O1-
ATOM    350  N   ASN A  45       3.771 -66.738 -60.907  1.00  0.00           N  
ATOM    351  CA  ASN A  45       3.598 -65.322 -60.600  1.00  0.00           C  
ATOM    352  C   ASN A  45       3.427 -65.089 -59.102  1.00  0.00           C  
ATOM    353  O   ASN A  45       2.530 -64.356 -58.682  1.00  0.00           O  
ATOM    354  CB  ASN A  45       2.405 -64.748 -61.368  1.00  0.00           C  
ATOM    355  CG  ASN A  45       2.465 -63.238 -61.498  1.00  0.00           C  
ATOM    356  ND2 ASN A  45       1.302 -62.599 -61.529  1.00  0.00           N  
ATOM    357  OD1 ASN A  45       3.549 -62.652 -61.570  1.00  0.00           O  
ATOM    358  N   GLU A  46       4.192 -65.838 -58.285  1.00  0.00           N  
ATOM    359  CA  GLU A  46       4.173 -65.798 -56.826  1.00  0.00           C  
ATOM    360  C   GLU A  46       5.532 -65.389 -56.267  1.00  0.00           C  
ATOM    361  O   GLU A  46       6.560 -65.576 -56.922  1.00  0.00           O  
ATOM    362  CB  GLU A  46       3.756 -67.157 -56.256  1.00  0.00           C  
ATOM    363  CG  GLU A  46       2.287 -67.491 -56.474  1.00  0.00           C  
ATOM    364  CD  GLU A  46       1.872 -68.809 -55.841  1.00  0.00           C  
ATOM    365  OE1 GLU A  46       0.653 -69.063 -55.712  1.00  0.00           O  
ATOM    366  OE2 GLU A  46       2.773 -69.594 -55.471  1.00  0.00           O1-
ATOM    367  N   ILE A  47       5.433 -64.743 -55.142  1.00  0.00           N  
ATOM    368  CA  ILE A  47       6.682 -64.423 -54.461  1.00  0.00           C  
ATOM    369  C   ILE A  47       6.690 -65.056 -53.071  1.00  0.00           C  
ATOM    370  O   ILE A  47       5.631 -65.286 -52.481  1.00  0.00           O  
ATOM    371  CB  ILE A  47       6.894 -62.897 -54.356  1.00  0.00           C  
ATOM    372  CG1 ILE A  47       5.709 -62.242 -53.636  1.00  0.00           C  
ATOM    373  CG2 ILE A  47       7.098 -62.282 -55.743  1.00  0.00           C  
ATOM    374  CD1 ILE A  47       6.007 -60.852 -53.090  1.00  0.00           C  
ATOM    375  N   THR A  48       7.803 -65.485 -52.639  1.00  0.00           N  
ATOM    376  CA  THR A  48       8.024 -66.013 -51.298  1.00  0.00           C  
ATOM    377  C   THR A  48       8.938 -65.091 -50.497  1.00  0.00           C  
ATOM    378  O   THR A  48      10.030 -64.743 -50.952  1.00  0.00           O  
ATOM    379  CB  THR A  48       8.631 -67.427 -51.347  1.00  0.00           C  
ATOM    380  CG2 THR A  48       8.741 -68.029 -49.950  1.00  0.00           C  
ATOM    381  OG1 THR A  48       7.799 -68.270 -52.154  1.00  0.00           O  
ATOM    382  N   ILE A  49       8.449 -64.649 -49.371  1.00  0.00           N  
ATOM    383  CA  ILE A  49       9.209 -63.761 -48.498  1.00  0.00           C  
ATOM    384  C   ILE A  49       9.675 -64.527 -47.263  1.00  0.00           C  
ATOM    385  O   ILE A  49       8.860 -65.096 -46.534  1.00  0.00           O  
ATOM    386  CB  ILE A  49       8.376 -62.528 -48.082  1.00  0.00           C  
ATOM    387  CG1 ILE A  49       7.809 -61.823 -49.319  1.00  0.00           C  
ATOM    388  CG2 ILE A  49       9.218 -61.566 -47.240  1.00  0.00           C  
ATOM    389  CD1 ILE A  49       6.684 -60.844 -49.014  1.00  0.00           C  
ATOM    390  N   TYR A  50      11.032 -64.536 -47.096  1.00  0.00           N  
ATOM    391  CA  TYR A  50      11.628 -65.260 -45.978  1.00  0.00           C  
ATOM    392  C   TYR A  50      12.052 -64.303 -44.872  1.00  0.00           C  
ATOM    393  O   TYR A  50      12.887 -63.423 -45.089  1.00  0.00           O  
ATOM    394  CB  TYR A  50      12.833 -66.080 -46.451  1.00  0.00           C  
ATOM    395  CG  TYR A  50      12.510 -67.052 -47.559  1.00  0.00           C  
ATOM    396  CD1 TYR A  50      12.157 -68.370 -47.275  1.00  0.00           C  
ATOM    397  CD2 TYR A  50      12.558 -66.657 -48.891  1.00  0.00           C  
ATOM    398  CE1 TYR A  50      11.860 -69.269 -48.293  1.00  0.00           C  
ATOM    399  CE2 TYR A  50      12.263 -67.548 -49.918  1.00  0.00           C  
ATOM    400  CZ  TYR A  50      11.915 -68.850 -49.609  1.00  0.00           C  
ATOM    401  OH  TYR A  50      11.623 -69.738 -50.621  1.00  0.00           O  
ATOM    402  N   ASP A  51      11.322 -64.434 -43.701  1.00  0.00           N  
ATOM    403  CA  ASP A  51      11.716 -63.695 -42.506  1.00  0.00           C  
ATOM    404  C   ASP A  51      12.532 -64.574 -41.560  1.00  0.00           C  
ATOM    405  O   ASP A  51      11.979 -65.434 -40.871  1.00  0.00           O  
ATOM    406  CB  ASP A  51      10.483 -63.148 -41.783  1.00  0.00           C  
ATOM    407  CG  ASP A  51      10.834 -62.225 -40.629  1.00  0.00           C  
ATOM    408  OD1 ASP A  51      11.977 -62.283 -40.127  1.00  0.00           O  
ATOM    409  OD2 ASP A  51       9.958 -61.435 -40.216  1.00  0.00           O1-
ATOM    410  N   GLU A  52      13.887 -64.389 -41.463  1.00  0.00           N  
ATOM    411  CA  GLU A  52      14.778 -65.245 -40.685  1.00  0.00           C  
ATOM    412  C   GLU A  52      14.669 -64.943 -39.193  1.00  0.00           C  
ATOM    413  O   GLU A  52      14.936 -65.811 -38.358  1.00  0.00           O  
ATOM    414  CB  GLU A  52      16.226 -65.080 -41.151  1.00  0.00           C  
ATOM    415  CG  GLU A  52      16.479 -65.587 -42.563  1.00  0.00           C  
ATOM    416  CD  GLU A  52      17.956 -65.717 -42.898  1.00  0.00           C  
ATOM    417  OE1 GLU A  52      18.312 -66.553 -43.760  1.00  0.00           O  
ATOM    418  OE2 GLU A  52      18.765 -64.978 -42.294  1.00  0.00           O1-
ATOM    419  N   GLU A  53      14.073 -63.836 -38.860  1.00  0.00           N  
ATOM    420  CA  GLU A  53      13.961 -63.449 -37.457  1.00  0.00           C  
ATOM    421  C   GLU A  53      12.807 -64.177 -36.774  1.00  0.00           C  
ATOM    422  O   GLU A  53      12.948 -64.658 -35.648  1.00  0.00           O  
ATOM    423  CB  GLU A  53      13.775 -61.935 -37.330  1.00  0.00           C  
ATOM    424  CG  GLU A  53      15.018 -61.131 -37.687  1.00  0.00           C  
ATOM    425  CD  GLU A  53      14.888 -59.652 -37.364  1.00  0.00           C  
ATOM    426  OE1 GLU A  53      15.883 -58.907 -37.518  1.00  0.00           O  
ATOM    427  OE2 GLU A  53      13.783 -59.233 -36.951  1.00  0.00           O1-
ATOM    428  N   THR A  54      11.775 -64.260 -37.511  1.00  0.00           N  
ATOM    429  CA  THR A  54      10.573 -64.830 -36.910  1.00  0.00           C  
ATOM    430  C   THR A  54      10.272 -66.205 -37.501  1.00  0.00           C  
ATOM    431  O   THR A  54       9.268 -66.828 -37.155  1.00  0.00           O  
ATOM    432  CB  THR A  54       9.358 -63.905 -37.109  1.00  0.00           C  
ATOM    433  CG2 THR A  54       9.589 -62.545 -36.460  1.00  0.00           C  
ATOM    434  OG1 THR A  54       9.130 -63.720 -38.512  1.00  0.00           O  
ATOM    435  N   ASP A  55      11.189 -66.763 -38.274  1.00  0.00           N  
ATOM    436  CA  ASP A  55      11.000 -68.054 -38.928  1.00  0.00           C  
ATOM    437  C   ASP A  55       9.655 -68.113 -39.648  1.00  0.00           C  
ATOM    438  O   ASP A  55       8.933 -69.107 -39.546  1.00  0.00           O  
ATOM    439  CB  ASP A  55      11.102 -69.192 -37.910  1.00  0.00           C  
ATOM    440  CG  ASP A  55      11.346 -70.545 -38.556  1.00  0.00           C  
ATOM    441  OD1 ASP A  55      11.989 -70.603 -39.626  1.00  0.00           O  
ATOM    442  OD2 ASP A  55      10.889 -71.561 -37.989  1.00  0.00           O1-
ATOM    443  N   THR A  56       9.272 -66.951 -40.348  1.00  0.00           N  
ATOM    444  CA  THR A  56       8.018 -66.834 -41.083  1.00  0.00           C  
ATOM    445  C   THR A  56       8.270 -66.842 -42.589  1.00  0.00           C  
ATOM    446  O   THR A  56       9.204 -66.196 -43.070  1.00  0.00           O  
ATOM    447  CB  THR A  56       7.261 -65.551 -40.694  1.00  0.00           C  
ATOM    448  CG2 THR A  56       5.928 -65.454 -41.430  1.00  0.00           C  
ATOM    449  OG1 THR A  56       7.015 -65.557 -39.282  1.00  0.00           O  
ATOM    450  N   ILE A  57       7.476 -67.558 -43.321  1.00  0.00           N  
ATOM    451  CA  ILE A  57       7.468 -67.561 -44.780  1.00  0.00           C  
ATOM    452  C   ILE A  57       6.128 -67.033 -45.290  1.00  0.00           C  
ATOM    453  O   ILE A  57       5.070 -67.546 -44.919  1.00  0.00           O  
ATOM    454  CB  ILE A  57       7.736 -68.975 -45.343  1.00  0.00           C  
ATOM    455  CG1 ILE A  57       9.107 -69.482 -44.881  1.00  0.00           C  
ATOM    456  CG2 ILE A  57       7.638 -68.975 -46.871  1.00  0.00           C  
ATOM    457  CD1 ILE A  57       9.386 -70.933 -45.246  1.00  0.00           C  
ATOM    458  N   ILE A  58       6.255 -65.997 -46.077  1.00  0.00           N  
ATOM    459  CA  ILE A  58       5.048 -65.410 -46.646  1.00  0.00           C  
ATOM    460  C   ILE A  58       5.018 -65.651 -48.154  1.00  0.00           C  
ATOM    461  O   ILE A  58       5.987 -65.354 -48.856  1.00  0.00           O  
ATOM    462  CB  ILE A  58       4.957 -63.898 -46.344  1.00  0.00           C  
ATOM    463  CG1 ILE A  58       5.018 -63.650 -44.832  1.00  0.00           C  
ATOM    464  CG2 ILE A  58       3.682 -63.301 -46.946  1.00  0.00           C  
ATOM    465  CD1 ILE A  58       5.285 -62.201 -44.452  1.00  0.00           C  
ATOM    466  N   THR A  59       3.950 -66.261 -48.613  1.00  0.00           N  
ATOM    467  CA  THR A  59       3.747 -66.393 -50.052  1.00  0.00           C  
ATOM    468  C   THR A  59       2.664 -65.435 -50.536  1.00  0.00           C  
ATOM    469  O   THR A  59       1.657 -65.231 -49.853  1.00  0.00           O  
ATOM    470  CB  THR A  59       3.368 -67.836 -50.432  1.00  0.00           C  
ATOM    471  CG2 THR A  59       4.517 -68.799 -50.151  1.00  0.00           C  
ATOM    472  OG1 THR A  59       2.223 -68.240 -49.670  1.00  0.00           O  
ATOM    473  N   ALA A  60       2.975 -64.695 -51.553  1.00  0.00           N  
ATOM    474  CA  ALA A  60       2.044 -63.710 -52.097  1.00  0.00           C  
ATOM    475  C   ALA A  60       2.031 -63.751 -53.623  1.00  0.00           C  
ATOM    476  O   ALA A  60       3.036 -64.095 -54.249  1.00  0.00           O  
ATOM    477  CB  ALA A  60       2.407 -62.309 -51.610  1.00  0.00           C  
ATOM    478  N   LYS A  61       0.771 -63.479 -54.171  1.00  0.00           N  
ATOM    479  CA  LYS A  61       0.673 -63.372 -55.623  1.00  0.00           C  
ATOM    480  C   LYS A  61       0.956 -61.947 -56.090  1.00  0.00           C  
ATOM    481  O   LYS A  61       0.504 -60.983 -55.466  1.00  0.00           O  
ATOM    482  CB  LYS A  61      -0.709 -63.816 -56.104  1.00  0.00           C  
ATOM    483  CG  LYS A  61      -0.927 -65.321 -56.056  1.00  0.00           C  
ATOM    484  CD  LYS A  61      -2.231 -65.719 -56.734  1.00  0.00           C  
ATOM    485  CE  LYS A  61      -2.451 -67.225 -56.685  1.00  0.00           C  
ATOM    486  NZ  LYS A  61      -3.744 -67.616 -57.324  1.00  0.00           N1+
ATOM    487  N   LEU A  62       1.903 -61.828 -57.080  1.00  0.00           N  
ATOM    488  CA  LEU A  62       2.090 -60.499 -57.652  1.00  0.00           C  
ATOM    489  C   LEU A  62       0.943 -60.146 -58.592  1.00  0.00           C  
ATOM    490  O   LEU A  62       0.333 -61.032 -59.195  1.00  0.00           O  
ATOM    491  CB  LEU A  62       3.422 -60.422 -58.403  1.00  0.00           C  
ATOM    492  CG  LEU A  62       4.678 -60.282 -57.541  1.00  0.00           C  
ATOM    493  CD1 LEU A  62       5.921 -60.627 -58.355  1.00  0.00           C  
ATOM    494  CD2 LEU A  62       4.782 -58.872 -56.971  1.00  0.00           C  
TER   
END
