# Supplementary material for: Scaffolding protein functional sites using deep learning
Source: Science. Author manuscript; Available in PMC 2022 Oct 31. (PMC9621694; doi:10.1126/science.abn2100)
Supplement: Data S1 [file NIHMS1830590-supplement-Data_S1.zip › rsvf-v_903_RF.pdb]

ATOM      1  N   ARG A   1       9.742 -71.117 -33.389  1.00  0.00           N  
ATOM      2  CA  ARG A   1      10.018 -70.734 -34.765  1.00  0.00           C  
ATOM      3  C   ARG A   1       8.953 -71.286 -35.711  1.00  0.00           C  
ATOM      4  O   ARG A   1       7.893 -70.686 -35.887  1.00  0.00           O  
ATOM      5  CB  ARG A   1      11.405 -71.205 -35.196  1.00  0.00           C  
ATOM      6  CG  ARG A   1      12.571 -70.511 -34.487  1.00  0.00           C  
ATOM      7  CD  ARG A   1      13.885 -70.873 -35.093  1.00  0.00           C  
ATOM      8  NE  ARG A   1      14.004 -70.331 -36.444  1.00  0.00           N  
ATOM      9  CZ  ARG A   1      14.957 -70.619 -37.333  1.00  0.00           C  
ATOM     10  NH1 ARG A   1      15.937 -71.461 -37.059  1.00  0.00           N1+
ATOM     11  NH2 ARG A   1      14.870 -70.022 -38.494  1.00  0.00           N  
ATOM     12 1H   ARG A   1      10.458 -70.740 -32.787  1.00  0.00           H  
ATOM     13 2H   ARG A   1       8.843 -70.749 -33.119  1.00  0.00           H  
ATOM     14 3H   ARG A   1       9.731 -72.124 -33.316  1.00  0.00           H  
ATOM     15  HA  ARG A   1       9.998 -69.646 -34.828  1.00  0.00           H  
ATOM     16 1HB  ARG A   1      11.513 -72.269 -35.008  1.00  0.00           H  
ATOM     17 2HB  ARG A   1      11.527 -71.038 -36.269  1.00  0.00           H  
ATOM     18 1HG  ARG A   1      12.448 -69.431 -34.565  1.00  0.00           H  
ATOM     19 2HG  ARG A   1      12.583 -70.800 -33.438  1.00  0.00           H  
ATOM     20 1HD  ARG A   1      14.692 -70.464 -34.489  1.00  0.00           H  
ATOM     21 2HD  ARG A   1      13.979 -71.955 -35.149  1.00  0.00           H  
ATOM     22  HE  ARG A   1      13.285 -69.655 -36.775  1.00  0.00           H  
ATOM     23 1HH1 ARG A   1      15.980 -71.909 -36.155  1.00  0.00           H  
ATOM     24 2HH1 ARG A   1      16.642 -71.658 -37.754  1.00  0.00           H  
ATOM     25 1HH2 ARG A   1      14.066 -69.379 -38.627  1.00  0.00           H  
ATOM     26 2HH2 ARG A   1      15.549 -70.187 -39.218  1.00  0.00           H  
ATOM     27  N   ASN A   2       9.216 -72.460 -36.284  1.00  0.00           N  
ATOM     28  CA  ASN A   2       8.314 -73.118 -37.236  1.00  0.00           C  
ATOM     29  C   ASN A   2       7.944 -72.191 -38.400  1.00  0.00           C  
ATOM     30  O   ASN A   2       8.836 -71.720 -39.107  1.00  0.00           O  
ATOM     31  CB  ASN A   2       7.071 -73.639 -36.530  1.00  0.00           C  
ATOM     32  CG  ASN A   2       7.395 -74.678 -35.481  1.00  0.00           C  
ATOM     33  ND2 ASN A   2       6.503 -74.855 -34.537  1.00  0.00           N  
ATOM     34  OD1 ASN A   2       8.451 -75.321 -35.529  1.00  0.00           O  
ATOM     35  H   ASN A   2      10.092 -72.917 -36.095  1.00  0.00           H  
ATOM     36  HA  ASN A   2       8.838 -73.972 -37.668  1.00  0.00           H  
ATOM     37 1HB  ASN A   2       6.525 -72.822 -36.061  1.00  0.00           H  
ATOM     38 2HB  ASN A   2       6.407 -74.102 -37.261  1.00  0.00           H  
ATOM     39 1HD2 ASN A   2       6.661 -75.533 -33.817  1.00  0.00           H  
ATOM     40 2HD2 ASN A   2       5.660 -74.316 -34.538  1.00  0.00           H  
ATOM     41  N   ILE A   3       6.651 -71.961 -38.632  1.00  0.00           N  
ATOM     42  CA  ILE A   3       6.249 -71.102 -39.740  1.00  0.00           C  
ATOM     43  C   ILE A   3       4.913 -70.394 -39.561  1.00  0.00           C  
ATOM     44  O   ILE A   3       3.914 -71.002 -39.167  1.00  0.00           O  
ATOM     45  CB  ILE A   3       6.176 -71.911 -41.048  1.00  0.00           C  
ATOM     46  CG1 ILE A   3       5.870 -70.982 -42.241  1.00  0.00           C  
ATOM     47  CG2 ILE A   3       5.107 -72.971 -40.928  1.00  0.00           C  
ATOM     48  CD1 ILE A   3       6.079 -71.619 -43.576  1.00  0.00           C  
ATOM     49  H   ILE A   3       5.947 -72.354 -38.031  1.00  0.00           H  
ATOM     50  HA  ILE A   3       7.013 -70.334 -39.856  1.00  0.00           H  
ATOM     51  HB  ILE A   3       7.141 -72.381 -41.238  1.00  0.00           H  
ATOM     52 1HG1 ILE A   3       4.829 -70.678 -42.189  1.00  0.00           H  
ATOM     53 2HG1 ILE A   3       6.496 -70.090 -42.170  1.00  0.00           H  
ATOM     54 1HG2 ILE A   3       5.061 -73.548 -41.849  1.00  0.00           H  
ATOM     55 2HG2 ILE A   3       5.341 -73.633 -40.097  1.00  0.00           H  
ATOM     56 3HG2 ILE A   3       4.144 -72.491 -40.750  1.00  0.00           H  
ATOM     57 1HD1 ILE A   3       5.820 -70.911 -44.354  1.00  0.00           H  
ATOM     58 2HD1 ILE A   3       7.122 -71.918 -43.679  1.00  0.00           H  
ATOM     59 3HD1 ILE A   3       5.440 -72.493 -43.661  1.00  0.00           H  
ATOM     60  N   LYS A   4       4.883 -69.137 -39.983  1.00  0.00           N  
ATOM     61  CA  LYS A   4       3.652 -68.358 -40.090  1.00  0.00           C  
ATOM     62  C   LYS A   4       3.506 -67.908 -41.544  1.00  0.00           C  
ATOM     63  O   LYS A   4       4.521 -67.654 -42.192  1.00  0.00           O  
ATOM     64  CB  LYS A   4       3.674 -67.129 -39.182  1.00  0.00           C  
ATOM     65  CG  LYS A   4       2.383 -66.308 -39.223  1.00  0.00           C  
ATOM     66  CD  LYS A   4       2.449 -65.065 -38.375  1.00  0.00           C  
ATOM     67  CE  LYS A   4       1.091 -64.374 -38.370  1.00  0.00           C  
ATOM     68  NZ  LYS A   4       1.140 -63.033 -37.745  1.00  0.00           N1+
ATOM     69  H   LYS A   4       5.779 -68.698 -40.213  1.00  0.00           H  
ATOM     70  HA  LYS A   4       2.798 -68.986 -39.835  1.00  0.00           H  
ATOM     71 1HB  LYS A   4       3.846 -67.440 -38.152  1.00  0.00           H  
ATOM     72 2HB  LYS A   4       4.498 -66.480 -39.468  1.00  0.00           H  
ATOM     73 1HG  LYS A   4       2.191 -65.973 -40.239  1.00  0.00           H  
ATOM     74 2HG  LYS A   4       1.547 -66.922 -38.898  1.00  0.00           H  
ATOM     75 1HD  LYS A   4       2.739 -65.316 -37.356  1.00  0.00           H  
ATOM     76 2HD  LYS A   4       3.191 -64.377 -38.797  1.00  0.00           H  
ATOM     77 1HE  LYS A   4       0.733 -64.278 -39.389  1.00  0.00           H  
ATOM     78 2HE  LYS A   4       0.391 -64.992 -37.812  1.00  0.00           H  
ATOM     79 1HZ  LYS A   4       0.226 -62.618 -37.770  1.00  0.00           H  
ATOM     80 2HZ  LYS A   4       1.461 -63.093 -36.796  1.00  0.00           H  
ATOM     81 3HZ  LYS A   4       1.783 -62.443 -38.301  1.00  0.00           H  
ATOM     82  N   LYS A   5       2.277 -67.860 -42.074  1.00  0.00           N  
ATOM     83  CA  LYS A   5       2.088 -67.357 -43.438  1.00  0.00           C  
ATOM     84  C   LYS A   5       1.176 -66.115 -43.476  1.00  0.00           C  
ATOM     85  O   LYS A   5       0.112 -66.102 -42.850  1.00  0.00           O  
ATOM     86  CB  LYS A   5       1.531 -68.461 -44.341  1.00  0.00           C  
ATOM     87  CG  LYS A   5       2.482 -69.653 -44.527  1.00  0.00           C  
ATOM     88  CD  LYS A   5       1.907 -70.685 -45.483  1.00  0.00           C  
ATOM     89  CE  LYS A   5       2.845 -71.873 -45.653  1.00  0.00           C  
ATOM     90  NZ  LYS A   5       2.285 -72.892 -46.588  1.00  0.00           N1+
ATOM     91  H   LYS A   5       1.475 -68.126 -41.520  1.00  0.00           H  
ATOM     92  HA  LYS A   5       3.054 -67.064 -43.829  1.00  0.00           H  
ATOM     93 1HB  LYS A   5       0.594 -68.833 -43.930  1.00  0.00           H  
ATOM     94 2HB  LYS A   5       1.316 -68.046 -45.327  1.00  0.00           H  
ATOM     95 1HG  LYS A   5       3.435 -69.292 -44.914  1.00  0.00           H  
ATOM     96 2HG  LYS A   5       2.665 -70.129 -43.564  1.00  0.00           H  
ATOM     97 1HD  LYS A   5       0.948 -71.041 -45.102  1.00  0.00           H  
ATOM     98 2HD  LYS A   5       1.742 -70.223 -46.457  1.00  0.00           H  
ATOM     99 1HE  LYS A   5       3.799 -71.519 -46.044  1.00  0.00           H  
ATOM    100 2HE  LYS A   5       3.011 -72.338 -44.681  1.00  0.00           H  
ATOM    101 1HZ  LYS A   5       2.934 -73.660 -46.677  1.00  0.00           H  
ATOM    102 2HZ  LYS A   5       1.404 -73.233 -46.228  1.00  0.00           H  
ATOM    103 3HZ  LYS A   5       2.136 -72.472 -47.495  1.00  0.00           H  
ATOM    104  N   GLU A   6       1.617 -65.083 -44.213  1.00  0.00           N  
ATOM    105  CA  GLU A   6       0.897 -63.798 -44.348  1.00  0.00           C  
ATOM    106  C   GLU A   6       0.855 -63.260 -45.792  1.00  0.00           C  
ATOM    107  O   GLU A   6       1.636 -63.692 -46.644  1.00  0.00           O  
ATOM    108  CB  GLU A   6       1.518 -62.723 -43.433  1.00  0.00           C  
ATOM    109  CG  GLU A   6       1.457 -63.024 -41.920  1.00  0.00           C  
ATOM    110  CD  GLU A   6       2.031 -61.913 -41.032  1.00  0.00           C  
ATOM    111  OE1 GLU A   6       2.917 -61.223 -41.462  1.00  0.00           O  
ATOM    112  OE2 GLU A   6       1.569 -61.777 -39.904  1.00  0.00           O1-
ATOM    113  H   GLU A   6       2.516 -65.203 -44.685  1.00  0.00           H  
ATOM    114  HA  GLU A   6      -0.133 -63.957 -44.029  1.00  0.00           H  
ATOM    115 1HB  GLU A   6       2.552 -62.607 -43.679  1.00  0.00           H  
ATOM    116 2HB  GLU A   6       1.031 -61.764 -43.614  1.00  0.00           H  
ATOM    117 1HG  GLU A   6       0.418 -63.199 -41.644  1.00  0.00           H  
ATOM    118 2HG  GLU A   6       2.009 -63.939 -41.729  1.00  0.00           H  
ATOM    119  N   SER A   7      -0.092 -62.354 -46.068  1.00  0.00           N  
ATOM    120  CA  SER A   7      -0.133 -61.643 -47.355  1.00  0.00           C  
ATOM    121  C   SER A   7       0.720 -60.366 -47.279  1.00  0.00           C  
ATOM    122  O   SER A   7       1.055 -59.912 -46.186  1.00  0.00           O  
ATOM    123  CB  SER A   7      -1.559 -61.291 -47.723  1.00  0.00           C  
ATOM    124  OG  SER A   7      -2.081 -60.341 -46.839  1.00  0.00           O  
ATOM    125  H   SER A   7      -0.751 -62.098 -45.345  1.00  0.00           H  
ATOM    126  HA  SER A   7       0.284 -62.287 -48.133  1.00  0.00           H  
ATOM    127 1HB  SER A   7      -1.585 -60.900 -48.740  1.00  0.00           H  
ATOM    128 2HB  SER A   7      -2.171 -62.191 -47.701  1.00  0.00           H  
ATOM    129  HG  SER A   7      -1.540 -59.553 -46.956  1.00  0.00           H  
ATOM    130  N   LEU A   8       1.037 -59.782 -48.432  1.00  0.00           N  
ATOM    131  CA  LEU A   8       1.828 -58.542 -48.528  1.00  0.00           C  
ATOM    132  C   LEU A   8       0.984 -57.353 -49.047  1.00  0.00           C  
ATOM    133  O   LEU A   8       0.152 -57.556 -49.939  1.00  0.00           O  
ATOM    134  CB  LEU A   8       3.004 -58.786 -49.457  1.00  0.00           C  
ATOM    135  CG  LEU A   8       4.029 -57.769 -49.459  1.00  0.00           C  
ATOM    136  CD1 LEU A   8       4.760 -57.771 -48.097  1.00  0.00           C  
ATOM    137  CD2 LEU A   8       4.961 -58.052 -50.498  1.00  0.00           C  
ATOM    138  H   LEU A   8       0.737 -60.232 -49.288  1.00  0.00           H  
ATOM    139  HA  LEU A   8       2.205 -58.289 -47.537  1.00  0.00           H  
ATOM    140 1HB  LEU A   8       3.457 -59.715 -49.233  1.00  0.00           H  
ATOM    141 2HB  LEU A   8       2.616 -58.843 -50.469  1.00  0.00           H  
ATOM    142  HG  LEU A   8       3.571 -56.825 -49.634  1.00  0.00           H  
ATOM    143 1HD1 LEU A   8       5.532 -57.033 -48.070  1.00  0.00           H  
ATOM    144 2HD1 LEU A   8       4.045 -57.570 -47.299  1.00  0.00           H  
ATOM    145 3HD1 LEU A   8       5.218 -58.733 -47.944  1.00  0.00           H  
ATOM    146 1HD2 LEU A   8       5.714 -57.270 -50.491  1.00  0.00           H  
ATOM    147 2HD2 LEU A   8       5.419 -59.017 -50.315  1.00  0.00           H  
ATOM    148 3HD2 LEU A   8       4.462 -58.072 -51.433  1.00  0.00           H  
ATOM    149  N   SER A   9       1.132 -56.131 -48.485  1.00  0.00           N  
ATOM    150  CA  SER A   9       0.332 -55.004 -49.002  1.00  0.00           C  
ATOM    151  C   SER A   9       0.772 -54.613 -50.395  1.00  0.00           C  
ATOM    152  O   SER A   9       1.914 -54.863 -50.766  1.00  0.00           O  
ATOM    153  CB  SER A   9       0.481 -53.781 -48.132  1.00  0.00           C  
ATOM    154  OG  SER A   9       1.802 -53.296 -48.210  1.00  0.00           O  
ATOM    155  H   SER A   9       1.832 -55.946 -47.756  1.00  0.00           H  
ATOM    156  HA  SER A   9      -0.717 -55.305 -49.036  1.00  0.00           H  
ATOM    157 1HB  SER A   9      -0.213 -53.012 -48.460  1.00  0.00           H  
ATOM    158 2HB  SER A   9       0.241 -54.029 -47.099  1.00  0.00           H  
ATOM    159  HG  SER A   9       2.323 -53.953 -47.694  1.00  0.00           H  
ATOM    160  N   ALA A  10      -0.090 -53.919 -51.144  1.00  0.00           N  
ATOM    161  CA  ALA A  10       0.259 -53.509 -52.506  1.00  0.00           C  
ATOM    162  C   ALA A  10       1.507 -52.638 -52.568  1.00  0.00           C  
ATOM    163  O   ALA A  10       2.326 -52.770 -53.479  1.00  0.00           O  
ATOM    164  CB  ALA A  10      -0.893 -52.749 -53.131  1.00  0.00           C  
ATOM    165  H   ALA A  10      -1.010 -53.714 -50.780  1.00  0.00           H  
ATOM    166  HA  ALA A  10       0.445 -54.411 -53.088  1.00  0.00           H  
ATOM    167 1HB  ALA A  10      -0.635 -52.482 -54.155  1.00  0.00           H  
ATOM    168 2HB  ALA A  10      -1.785 -53.374 -53.131  1.00  0.00           H  
ATOM    169 3HB  ALA A  10      -1.084 -51.842 -52.558  1.00  0.00           H  
ATOM    170  N   ASN A  11       1.693 -51.759 -51.590  1.00  0.00           N  
ATOM    171  CA  ASN A  11       2.873 -50.915 -51.646  1.00  0.00           C  
ATOM    172  C   ASN A  11       4.113 -51.773 -51.501  1.00  0.00           C  
ATOM    173  O   ASN A  11       5.094 -51.617 -52.237  1.00  0.00           O  
ATOM    174  CB  ASN A  11       2.835 -49.886 -50.546  1.00  0.00           C  
ATOM    175  CG  ASN A  11       1.812 -48.813 -50.785  1.00  0.00           C  
ATOM    176  ND2 ASN A  11       1.438 -48.137 -49.731  1.00  0.00           N  
ATOM    177  OD1 ASN A  11       1.353 -48.591 -51.913  1.00  0.00           O  
ATOM    178  H   ASN A  11       1.028 -51.677 -50.836  1.00  0.00           H  
ATOM    179  HA  ASN A  11       2.915 -50.421 -52.617  1.00  0.00           H  
ATOM    180 1HB  ASN A  11       2.610 -50.381 -49.598  1.00  0.00           H  
ATOM    181 2HB  ASN A  11       3.819 -49.425 -50.445  1.00  0.00           H  
ATOM    182 1HD2 ASN A  11       0.758 -47.409 -49.819  1.00  0.00           H  
ATOM    183 2HD2 ASN A  11       1.833 -48.349 -48.836  1.00  0.00           H  
ATOM    184  N   GLN A  12       4.050 -52.720 -50.571  1.00  0.00           N  
ATOM    185  CA  GLN A  12       5.180 -53.589 -50.331  1.00  0.00           C  
ATOM    186  C   GLN A  12       5.415 -54.506 -51.540  1.00  0.00           C  
ATOM    187  O   GLN A  12       6.560 -54.804 -51.896  1.00  0.00           O  
ATOM    188  CB  GLN A  12       4.921 -54.360 -49.065  1.00  0.00           C  
ATOM    189  CG  GLN A  12       4.919 -53.529 -47.800  1.00  0.00           C  
ATOM    190  CD  GLN A  12       4.376 -54.329 -46.598  1.00  0.00           C  
ATOM    191  NE2 GLN A  12       5.036 -54.205 -45.456  1.00  0.00           N  
ATOM    192  OE1 GLN A  12       3.332 -55.027 -46.709  1.00  0.00           O  
ATOM    193  H   GLN A  12       3.207 -52.841 -49.994  1.00  0.00           H  
ATOM    194  HA  GLN A  12       6.066 -52.975 -50.192  1.00  0.00           H  
ATOM    195 1HB  GLN A  12       3.958 -54.814 -49.128  1.00  0.00           H  
ATOM    196 2HB  GLN A  12       5.674 -55.112 -48.976  1.00  0.00           H  
ATOM    197 1HG  GLN A  12       5.930 -53.202 -47.581  1.00  0.00           H  
ATOM    198 2HG  GLN A  12       4.282 -52.660 -47.956  1.00  0.00           H  
ATOM    199 1HE2 GLN A  12       4.722 -54.689 -44.638  1.00  0.00           H  
ATOM    200 2HE2 GLN A  12       5.839 -53.615 -45.405  1.00  0.00           H  
ATOM    201  N   GLN A  13       4.325 -54.936 -52.195  1.00  0.00           N  
ATOM    202  CA  GLN A  13       4.443 -55.804 -53.360  1.00  0.00           C  
ATOM    203  C   GLN A  13       5.192 -55.097 -54.462  1.00  0.00           C  
ATOM    204  O   GLN A  13       6.036 -55.701 -55.128  1.00  0.00           O  
ATOM    205  CB  GLN A  13       3.071 -56.213 -53.915  1.00  0.00           C  
ATOM    206  CG  GLN A  13       2.262 -57.167 -53.067  1.00  0.00           C  
ATOM    207  CD  GLN A  13       0.934 -57.492 -53.696  1.00  0.00           C  
ATOM    208  NE2 GLN A  13      -0.110 -57.644 -52.889  1.00  0.00           N  
ATOM    209  OE1 GLN A  13       0.847 -57.609 -54.921  1.00  0.00           O  
ATOM    210  H   GLN A  13       3.401 -54.684 -51.849  1.00  0.00           H  
ATOM    211  HA  GLN A  13       5.012 -56.688 -53.093  1.00  0.00           H  
ATOM    212 1HB  GLN A  13       2.476 -55.321 -54.086  1.00  0.00           H  
ATOM    213 2HB  GLN A  13       3.214 -56.693 -54.874  1.00  0.00           H  
ATOM    214 1HG  GLN A  13       2.811 -58.059 -52.962  1.00  0.00           H  
ATOM    215 2HG  GLN A  13       2.083 -56.752 -52.103  1.00  0.00           H  
ATOM    216 1HE2 GLN A  13      -1.006 -57.861 -53.276  1.00  0.00           H  
ATOM    217 2HE2 GLN A  13      -0.009 -57.552 -51.871  1.00  0.00           H  
ATOM    218  N   ASN A  14       4.929 -53.806 -54.630  1.00  0.00           N  
ATOM    219  CA  ASN A  14       5.606 -53.038 -55.656  1.00  0.00           C  
ATOM    220  C   ASN A  14       7.095 -52.895 -55.340  1.00  0.00           C  
ATOM    221  O   ASN A  14       7.939 -52.952 -56.248  1.00  0.00           O  
ATOM    222  CB  ASN A  14       4.942 -51.691 -55.792  1.00  0.00           C  
ATOM    223  CG  ASN A  14       3.588 -51.788 -56.456  1.00  0.00           C  
ATOM    224  ND2 ASN A  14       2.754 -50.817 -56.203  1.00  0.00           N  
ATOM    225  OD1 ASN A  14       3.293 -52.739 -57.191  1.00  0.00           O  
ATOM    226  H   ASN A  14       4.208 -53.359 -54.059  1.00  0.00           H  
ATOM    227  HA  ASN A  14       5.517 -53.571 -56.602  1.00  0.00           H  
ATOM    228 1HB  ASN A  14       4.812 -51.252 -54.802  1.00  0.00           H  
ATOM    229 2HB  ASN A  14       5.578 -51.024 -56.369  1.00  0.00           H  
ATOM    230 1HD2 ASN A  14       1.839 -50.824 -56.604  1.00  0.00           H  
ATOM    231 2HD2 ASN A  14       3.028 -50.071 -55.598  1.00  0.00           H  
ATOM    232  N   LYS A  15       7.435 -52.757 -54.046  1.00  0.00           N  
ATOM    233  CA  LYS A  15       8.843 -52.630 -53.666  1.00  0.00           C  
ATOM    234  C   LYS A  15       9.603 -53.903 -54.037  1.00  0.00           C  
ATOM    235  O   LYS A  15      10.730 -53.858 -54.553  1.00  0.00           O  
ATOM    236  CB  LYS A  15       9.000 -52.420 -52.149  1.00  0.00           C  
ATOM    237  CG  LYS A  15       8.539 -51.077 -51.593  1.00  0.00           C  
ATOM    238  CD  LYS A  15       8.708 -51.054 -50.065  1.00  0.00           C  
ATOM    239  CE  LYS A  15      10.158 -50.798 -49.669  1.00  0.00           C  
ATOM    240  NZ  LYS A  15      10.516 -49.367 -49.838  1.00  0.00           N1+
ATOM    241  H   LYS A  15       6.701 -52.689 -53.335  1.00  0.00           H  
ATOM    242  HA  LYS A  15       9.283 -51.791 -54.204  1.00  0.00           H  
ATOM    243 1HB  LYS A  15       8.451 -53.194 -51.621  1.00  0.00           H  
ATOM    244 2HB  LYS A  15      10.049 -52.543 -51.881  1.00  0.00           H  
ATOM    245 1HG  LYS A  15       9.125 -50.272 -52.031  1.00  0.00           H  
ATOM    246 2HG  LYS A  15       7.492 -50.920 -51.837  1.00  0.00           H  
ATOM    247 1HD  LYS A  15       8.081 -50.266 -49.637  1.00  0.00           H  
ATOM    248 2HD  LYS A  15       8.395 -52.010 -49.647  1.00  0.00           H  
ATOM    249 1HE  LYS A  15      10.310 -51.072 -48.631  1.00  0.00           H  
ATOM    250 2HE  LYS A  15      10.810 -51.406 -50.297  1.00  0.00           H  
ATOM    251 1HZ  LYS A  15      11.470 -49.218 -49.569  1.00  0.00           H  
ATOM    252 2HZ  LYS A  15      10.381 -49.078 -50.787  1.00  0.00           H  
ATOM    253 3HZ  LYS A  15       9.901 -48.829 -49.208  1.00  0.00           H  
ATOM    254  N   ILE A  16       8.961 -55.044 -53.802  1.00  0.00           N  
ATOM    255  CA  ILE A  16       9.613 -56.309 -54.067  1.00  0.00           C  
ATOM    256  C   ILE A  16       9.654 -56.646 -55.523  1.00  0.00           C  
ATOM    257  O   ILE A  16      10.669 -57.137 -56.016  1.00  0.00           O  
ATOM    258  CB  ILE A  16       8.968 -57.477 -53.397  1.00  0.00           C  
ATOM    259  CG1 ILE A  16       9.049 -57.349 -51.997  1.00  0.00           C  
ATOM    260  CG2 ILE A  16       9.775 -58.656 -53.829  1.00  0.00           C  
ATOM    261  CD1 ILE A  16       8.256 -58.339 -51.380  1.00  0.00           C  
ATOM    262  H   ILE A  16       8.032 -55.020 -53.373  1.00  0.00           H  
ATOM    263  HA  ILE A  16      10.637 -56.242 -53.710  1.00  0.00           H  
ATOM    264  HB  ILE A  16       7.916 -57.583 -53.677  1.00  0.00           H  
ATOM    265 1HG1 ILE A  16      10.070 -57.437 -51.676  1.00  0.00           H  
ATOM    266 2HG1 ILE A  16       8.670 -56.369 -51.706  1.00  0.00           H  
ATOM    267 1HG2 ILE A  16       9.417 -59.537 -53.352  1.00  0.00           H  
ATOM    268 2HG2 ILE A  16       9.717 -58.757 -54.904  1.00  0.00           H  
ATOM    269 3HG2 ILE A  16      10.804 -58.489 -53.550  1.00  0.00           H  
ATOM    270 1HD1 ILE A  16       8.280 -58.224 -50.299  1.00  0.00           H  
ATOM    271 2HD1 ILE A  16       7.265 -58.226 -51.747  1.00  0.00           H  
ATOM    272 3HD1 ILE A  16       8.637 -59.309 -51.666  1.00  0.00           H  
ATOM    273  N   LYS A  17       8.541 -56.422 -56.208  1.00  0.00           N  
ATOM    274  CA  LYS A  17       8.473 -56.723 -57.612  1.00  0.00           C  
ATOM    275  C   LYS A  17       9.583 -55.972 -58.302  1.00  0.00           C  
ATOM    276  O   LYS A  17      10.307 -56.566 -59.100  1.00  0.00           O  
ATOM    277  CB  LYS A  17       7.119 -56.301 -58.162  1.00  0.00           C  
ATOM    278  CG  LYS A  17       6.878 -56.542 -59.656  1.00  0.00           C  
ATOM    279  CD  LYS A  17       6.736 -58.023 -59.999  1.00  0.00           C  
ATOM    280  CE  LYS A  17       6.369 -58.203 -61.475  1.00  0.00           C  
ATOM    281  NZ  LYS A  17       6.195 -59.635 -61.846  1.00  0.00           N1+
ATOM    282  H   LYS A  17       7.722 -56.033 -55.747  1.00  0.00           H  
ATOM    283  HA  LYS A  17       8.622 -57.792 -57.761  1.00  0.00           H  
ATOM    284 1HB  LYS A  17       6.364 -56.852 -57.621  1.00  0.00           H  
ATOM    285 2HB  LYS A  17       6.957 -55.242 -57.955  1.00  0.00           H  
ATOM    286 1HG  LYS A  17       5.965 -56.027 -59.954  1.00  0.00           H  
ATOM    287 2HG  LYS A  17       7.713 -56.124 -60.221  1.00  0.00           H  
ATOM    288 1HD  LYS A  17       7.667 -58.546 -59.791  1.00  0.00           H  
ATOM    289 2HD  LYS A  17       5.939 -58.465 -59.391  1.00  0.00           H  
ATOM    290 1HE  LYS A  17       5.433 -57.678 -61.671  1.00  0.00           H  
ATOM    291 2HE  LYS A  17       7.152 -57.775 -62.091  1.00  0.00           H  
ATOM    292 1HZ  LYS A  17       5.941 -59.704 -62.814  1.00  0.00           H  
ATOM    293 2HZ  LYS A  17       7.039 -60.144 -61.679  1.00  0.00           H  
ATOM    294 3HZ  LYS A  17       5.435 -60.034 -61.274  1.00  0.00           H  
ATOM    295  N   SER A  18       9.770 -54.696 -57.930  1.00  0.00           N  
ATOM    296  CA  SER A  18      10.798 -53.881 -58.537  1.00  0.00           C  
ATOM    297  C   SER A  18      12.169 -54.506 -58.326  1.00  0.00           C  
ATOM    298  O   SER A  18      12.965 -54.593 -59.260  1.00  0.00           O  
ATOM    299  CB  SER A  18      10.780 -52.500 -57.914  1.00  0.00           C  
ATOM    300  OG  SER A  18       9.573 -51.834 -58.188  1.00  0.00           O  
ATOM    301  H   SER A  18       9.149 -54.259 -57.245  1.00  0.00           H  
ATOM    302  HA  SER A  18      10.599 -53.800 -59.599  1.00  0.00           H  
ATOM    303 1HB  SER A  18      10.912 -52.584 -56.835  1.00  0.00           H  
ATOM    304 2HB  SER A  18      11.614 -51.922 -58.301  1.00  0.00           H  
ATOM    305  HG  SER A  18       8.897 -52.271 -57.614  1.00  0.00           H  
ATOM    306  N   ALA A  19      12.436 -55.002 -57.111  1.00  0.00           N  
ATOM    307  CA  ALA A  19      13.714 -55.648 -56.840  1.00  0.00           C  
ATOM    308  C   ALA A  19      13.905 -56.883 -57.722  1.00  0.00           C  
ATOM    309  O   ALA A  19      14.950 -57.060 -58.367  1.00  0.00           O  
ATOM    310  CB  ALA A  19      13.771 -56.060 -55.377  1.00  0.00           C  
ATOM    311  H   ALA A  19      11.757 -54.892 -56.356  1.00  0.00           H  
ATOM    312  HA  ALA A  19      14.509 -54.938 -57.060  1.00  0.00           H  
ATOM    313 1HB  ALA A  19      14.733 -56.525 -55.171  1.00  0.00           H  
ATOM    314 2HB  ALA A  19      13.645 -55.179 -54.747  1.00  0.00           H  
ATOM    315 3HB  ALA A  19      12.977 -56.769 -55.166  1.00  0.00           H  
ATOM    316  N   LEU A  20      12.841 -57.680 -57.829  1.00  0.00           N  
ATOM    317  CA  LEU A  20      12.874 -58.920 -58.595  1.00  0.00           C  
ATOM    318  C   LEU A  20      12.808 -58.718 -60.099  1.00  0.00           C  
ATOM    319  O   LEU A  20      13.154 -59.621 -60.864  1.00  0.00           O  
ATOM    320  CB  LEU A  20      11.787 -59.882 -58.114  1.00  0.00           C  
ATOM    321  CG  LEU A  20      12.014 -60.512 -56.732  1.00  0.00           C  
ATOM    322  CD1 LEU A  20      10.805 -61.283 -56.316  1.00  0.00           C  
ATOM    323  CD2 LEU A  20      13.213 -61.467 -56.840  1.00  0.00           C  
ATOM    324  H   LEU A  20      11.992 -57.441 -57.313  1.00  0.00           H  
ATOM    325  HA  LEU A  20      13.823 -59.406 -58.381  1.00  0.00           H  
ATOM    326 1HB  LEU A  20      10.839 -59.337 -58.081  1.00  0.00           H  
ATOM    327 2HB  LEU A  20      11.700 -60.689 -58.834  1.00  0.00           H  
ATOM    328  HG  LEU A  20      12.206 -59.737 -55.987  1.00  0.00           H  
ATOM    329 1HD1 LEU A  20      10.987 -61.736 -55.353  1.00  0.00           H  
ATOM    330 2HD1 LEU A  20       9.963 -60.613 -56.252  1.00  0.00           H  
ATOM    331 3HD1 LEU A  20      10.591 -62.052 -57.031  1.00  0.00           H  
ATOM    332 1HD2 LEU A  20      13.398 -61.956 -55.909  1.00  0.00           H  
ATOM    333 2HD2 LEU A  20      13.009 -62.230 -57.590  1.00  0.00           H  
ATOM    334 3HD2 LEU A  20      14.086 -60.908 -57.132  1.00  0.00           H  
ATOM    335  N   LEU A  21      12.511 -57.513 -60.564  1.00  0.00           N  
ATOM    336  CA  LEU A  21      12.545 -57.302 -62.002  1.00  0.00           C  
ATOM    337  C   LEU A  21      13.959 -57.568 -62.533  1.00  0.00           C  
ATOM    338  O   LEU A  21      14.129 -57.901 -63.706  1.00  0.00           O  
ATOM    339  CB  LEU A  21      12.149 -55.873 -62.401  1.00  0.00           C  
ATOM    340  CG  LEU A  21      10.691 -55.459 -62.191  1.00  0.00           C  
ATOM    341  CD1 LEU A  21      10.536 -53.992 -62.553  1.00  0.00           C  
ATOM    342  CD2 LEU A  21       9.782 -56.339 -63.008  1.00  0.00           C  
ATOM    343  H   LEU A  21      12.193 -56.777 -59.930  1.00  0.00           H  
ATOM    344  HA  LEU A  21      11.857 -58.001 -62.473  1.00  0.00           H  
ATOM    345 1HB  LEU A  21      12.763 -55.183 -61.821  1.00  0.00           H  
ATOM    346 2HB  LEU A  21      12.384 -55.734 -63.453  1.00  0.00           H  
ATOM    347  HG  LEU A  21      10.441 -55.561 -61.173  1.00  0.00           H  
ATOM    348 1HD1 LEU A  21       9.506 -53.683 -62.383  1.00  0.00           H  
ATOM    349 2HD1 LEU A  21      11.202 -53.395 -61.929  1.00  0.00           H  
ATOM    350 3HD1 LEU A  21      10.793 -53.848 -63.600  1.00  0.00           H  
ATOM    351 1HD2 LEU A  21       8.750 -56.038 -62.842  1.00  0.00           H  
ATOM    352 2HD2 LEU A  21      10.027 -56.236 -64.064  1.00  0.00           H  
ATOM    353 3HD2 LEU A  21       9.915 -57.376 -62.701  1.00  0.00           H  
ATOM    354  N   SER A  22      14.979 -57.388 -61.682  1.00  0.00           N  
ATOM    355  CA  SER A  22      16.366 -57.578 -62.082  1.00  0.00           C  
ATOM    356  C   SER A  22      16.957 -58.959 -61.753  1.00  0.00           C  
ATOM    357  O   SER A  22      18.136 -59.195 -62.034  1.00  0.00           O  
ATOM    358  CB  SER A  22      17.227 -56.523 -61.408  1.00  0.00           C  
ATOM    359  OG  SER A  22      17.279 -56.701 -60.006  1.00  0.00           O  
ATOM    360  H   SER A  22      14.791 -57.138 -60.706  1.00  0.00           H  
ATOM    361  HA  SER A  22      16.424 -57.439 -63.162  1.00  0.00           H  
ATOM    362 1HB  SER A  22      18.234 -56.560 -61.817  1.00  0.00           H  
ATOM    363 2HB  SER A  22      16.820 -55.539 -61.631  1.00  0.00           H  
ATOM    364  HG  SER A  22      16.351 -56.782 -59.686  1.00  0.00           H  
ATOM    365  N   THR A  23      16.192 -59.837 -61.093  1.00  0.00           N  
ATOM    366  CA  THR A  23      16.767 -61.086 -60.580  1.00  0.00           C  
ATOM    367  C   THR A  23      15.796 -62.191 -60.161  1.00  0.00           C  
ATOM    368  O   THR A  23      14.636 -61.964 -59.842  1.00  0.00           O  
ATOM    369  CB  THR A  23      17.676 -60.765 -59.394  1.00  0.00           C  
ATOM    370  CG2 THR A  23      16.885 -60.076 -58.363  1.00  0.00           C  
ATOM    371  OG1 THR A  23      18.270 -61.984 -58.864  1.00  0.00           O  
ATOM    372  H   THR A  23      15.205 -59.640 -60.942  1.00  0.00           H  
ATOM    373  HA  THR A  23      17.392 -61.498 -61.373  1.00  0.00           H  
ATOM    374  HB  THR A  23      18.474 -60.100 -59.711  1.00  0.00           H  
ATOM    375  HG1 THR A  23      18.452 -61.852 -57.895  1.00  0.00           H  
ATOM    376 1HG2 THR A  23      17.543 -59.832 -57.555  1.00  0.00           H  
ATOM    377 2HG2 THR A  23      16.457 -59.164 -58.767  1.00  0.00           H  
ATOM    378 3HG2 THR A  23      16.100 -60.727 -58.027  1.00  0.00           H  
ATOM    379  N   ASN A  24      16.304 -63.416 -60.130  1.00  0.00           N  
ATOM    380  CA  ASN A  24      15.545 -64.542 -59.589  1.00  0.00           C  
ATOM    381  C   ASN A  24      15.386 -64.413 -58.068  1.00  0.00           C  
ATOM    382  O   ASN A  24      14.438 -64.939 -57.474  1.00  0.00           O  
ATOM    383  CB  ASN A  24      16.245 -65.842 -59.901  1.00  0.00           C  
ATOM    384  CG  ASN A  24      16.195 -66.208 -61.354  1.00  0.00           C  
ATOM    385  ND2 ASN A  24      17.148 -67.003 -61.769  1.00  0.00           N  
ATOM    386  OD1 ASN A  24      15.312 -65.778 -62.108  1.00  0.00           O  
ATOM    387  H   ASN A  24      17.260 -63.551 -60.432  1.00  0.00           H  
ATOM    388  HA  ASN A  24      14.548 -64.542 -60.029  1.00  0.00           H  
ATOM    389 1HB  ASN A  24      17.288 -65.773 -59.588  1.00  0.00           H  
ATOM    390 2HB  ASN A  24      15.784 -66.642 -59.321  1.00  0.00           H  
ATOM    391 1HD2 ASN A  24      17.187 -67.289 -62.724  1.00  0.00           H  
ATOM    392 2HD2 ASN A  24      17.843 -67.326 -61.125  1.00  0.00           H  
ATOM    393  N   LYS A  25      16.349 -63.734 -57.434  1.00  0.00           N  
ATOM    394  CA  LYS A  25      16.343 -63.569 -55.983  1.00  0.00           C  
ATOM    395  C   LYS A  25      17.067 -62.301 -55.533  1.00  0.00           C  
ATOM    396  O   LYS A  25      17.995 -61.820 -56.200  1.00  0.00           O  
ATOM    397  CB  LYS A  25      16.963 -64.785 -55.290  1.00  0.00           C  
ATOM    398  CG  LYS A  25      18.434 -65.010 -55.588  1.00  0.00           C  
ATOM    399  CD  LYS A  25      18.946 -66.266 -54.891  1.00  0.00           C  
ATOM    400  CE  LYS A  25      20.433 -66.487 -55.153  1.00  0.00           C  
ATOM    401  NZ  LYS A  25      20.939 -67.716 -54.480  1.00  0.00           N1+
ATOM    402  H   LYS A  25      17.079 -63.296 -57.983  1.00  0.00           H  
ATOM    403  HA  LYS A  25      15.310 -63.482 -55.671  1.00  0.00           H  
ATOM    404 1HB  LYS A  25      16.844 -64.679 -54.208  1.00  0.00           H  
ATOM    405 2HB  LYS A  25      16.419 -65.682 -55.584  1.00  0.00           H  
ATOM    406 1HG  LYS A  25      18.579 -65.111 -56.664  1.00  0.00           H  
ATOM    407 2HG  LYS A  25      19.005 -64.149 -55.240  1.00  0.00           H  
ATOM    408 1HD  LYS A  25      18.781 -66.174 -53.814  1.00  0.00           H  
ATOM    409 2HD  LYS A  25      18.390 -67.133 -55.250  1.00  0.00           H  
ATOM    410 1HE  LYS A  25      20.593 -66.582 -56.227  1.00  0.00           H  
ATOM    411 2HE  LYS A  25      20.992 -65.628 -54.787  1.00  0.00           H  
ATOM    412 1HZ  LYS A  25      21.923 -67.828 -54.679  1.00  0.00           H  
ATOM    413 2HZ  LYS A  25      20.805 -67.634 -53.482  1.00  0.00           H  
ATOM    414 3HZ  LYS A  25      20.434 -68.521 -54.822  1.00  0.00           H  
ATOM    415  N   ALA A  26      16.673 -61.784 -54.368  1.00  0.00           N  
ATOM    416  CA  ALA A  26      17.283 -60.565 -53.826  1.00  0.00           C  
ATOM    417  C   ALA A  26      17.081 -60.383 -52.333  1.00  0.00           C  
ATOM    418  O   ALA A  26      16.259 -61.043 -51.705  1.00  0.00           O  
ATOM    419  CB  ALA A  26      16.708 -59.333 -54.511  1.00  0.00           C  
ATOM    420  H   ALA A  26      15.902 -62.247 -53.883  1.00  0.00           H  
ATOM    421  HA  ALA A  26      18.354 -60.620 -54.018  1.00  0.00           H  
ATOM    422 1HB  ALA A  26      17.196 -58.438 -54.124  1.00  0.00           H  
ATOM    423 2HB  ALA A  26      16.864 -59.388 -55.558  1.00  0.00           H  
ATOM    424 3HB  ALA A  26      15.647 -59.266 -54.317  1.00  0.00           H  
ATOM    425  N   VAL A  27      17.835 -59.463 -51.757  1.00  0.00           N  
ATOM    426  CA  VAL A  27      17.557 -59.053 -50.390  1.00  0.00           C  
ATOM    427  C   VAL A  27      16.899 -57.686 -50.472  1.00  0.00           C  
ATOM    428  O   VAL A  27      17.405 -56.778 -51.136  1.00  0.00           O  
ATOM    429  CB  VAL A  27      18.806 -59.050 -49.522  1.00  0.00           C  
ATOM    430  CG1 VAL A  27      18.455 -58.568 -48.149  1.00  0.00           C  
ATOM    431  CG2 VAL A  27      19.351 -60.472 -49.463  1.00  0.00           C  
ATOM    432  H   VAL A  27      18.555 -58.991 -52.285  1.00  0.00           H  
ATOM    433  HA  VAL A  27      16.848 -59.747 -49.940  1.00  0.00           H  
ATOM    434  HB  VAL A  27      19.551 -58.376 -49.942  1.00  0.00           H  
ATOM    435 1HG1 VAL A  27      19.343 -58.570 -47.520  1.00  0.00           H  
ATOM    436 2HG1 VAL A  27      18.058 -57.555 -48.215  1.00  0.00           H  
ATOM    437 3HG1 VAL A  27      17.701 -59.231 -47.723  1.00  0.00           H  
ATOM    438 1HG2 VAL A  27      20.243 -60.496 -48.840  1.00  0.00           H  
ATOM    439 2HG2 VAL A  27      18.589 -61.131 -49.037  1.00  0.00           H  
ATOM    440 3HG2 VAL A  27      19.600 -60.810 -50.468  1.00  0.00           H  
ATOM    441  N   VAL A  28      15.722 -57.592 -49.875  1.00  0.00           N  
ATOM    442  CA  VAL A  28      14.854 -56.427 -49.988  1.00  0.00           C  
ATOM    443  C   VAL A  28      14.439 -55.891 -48.624  1.00  0.00           C  
ATOM    444  O   VAL A  28      14.302 -56.652 -47.665  1.00  0.00           O  
ATOM    445  CB  VAL A  28      13.610 -56.790 -50.827  1.00  0.00           C  
ATOM    446  CG1 VAL A  28      12.687 -55.594 -50.996  1.00  0.00           C  
ATOM    447  CG2 VAL A  28      14.038 -57.275 -52.166  1.00  0.00           C  
ATOM    448  H   VAL A  28      15.405 -58.391 -49.327  1.00  0.00           H  
ATOM    449  HA  VAL A  28      15.399 -55.643 -50.511  1.00  0.00           H  
ATOM    450  HB  VAL A  28      13.068 -57.566 -50.327  1.00  0.00           H  
ATOM    451 1HG1 VAL A  28      11.827 -55.883 -51.584  1.00  0.00           H  
ATOM    452 2HG1 VAL A  28      12.353 -55.232 -50.038  1.00  0.00           H  
ATOM    453 3HG1 VAL A  28      13.219 -54.796 -51.511  1.00  0.00           H  
ATOM    454 1HG2 VAL A  28      13.156 -57.531 -52.743  1.00  0.00           H  
ATOM    455 2HG2 VAL A  28      14.590 -56.485 -52.666  1.00  0.00           H  
ATOM    456 3HG2 VAL A  28      14.669 -58.147 -52.062  1.00  0.00           H  
ATOM    457  N   SER A  29      14.375 -54.566 -48.490  1.00  0.00           N  
ATOM    458  CA  SER A  29      13.923 -53.994 -47.227  1.00  0.00           C  
ATOM    459  C   SER A  29      12.464 -53.500 -47.316  1.00  0.00           C  
ATOM    460  O   SER A  29      12.037 -52.992 -48.356  1.00  0.00           O  
ATOM    461  CB  SER A  29      14.830 -52.846 -46.828  1.00  0.00           C  
ATOM    462  OG  SER A  29      16.142 -53.294 -46.600  1.00  0.00           O  
ATOM    463  H   SER A  29      14.562 -53.968 -49.282  1.00  0.00           H  
ATOM    464  HA  SER A  29      13.976 -54.761 -46.466  1.00  0.00           H  
ATOM    465 1HB  SER A  29      14.827 -52.088 -47.609  1.00  0.00           H  
ATOM    466 2HB  SER A  29      14.436 -52.384 -45.921  1.00  0.00           H  
ATOM    467  HG  SER A  29      16.626 -52.532 -46.273  1.00  0.00           H  
ATOM    468  N   LEU A  30      11.731 -53.602 -46.199  1.00  0.00           N  
ATOM    469  CA  LEU A  30      10.374 -53.056 -46.077  1.00  0.00           C  
ATOM    470  C   LEU A  30      10.448 -51.700 -45.415  1.00  0.00           C  
ATOM    471  O   LEU A  30      11.338 -51.451 -44.595  1.00  0.00           O  
ATOM    472  CB  LEU A  30       9.401 -53.899 -45.210  1.00  0.00           C  
ATOM    473  CG  LEU A  30       9.069 -55.319 -45.590  1.00  0.00           C  
ATOM    474  CD1 LEU A  30       8.160 -55.921 -44.560  1.00  0.00           C  
ATOM    475  CD2 LEU A  30       8.402 -55.337 -46.976  1.00  0.00           C  
ATOM    476  H   LEU A  30      12.154 -54.064 -45.401  1.00  0.00           H  
ATOM    477  HA  LEU A  30       9.947 -52.942 -47.071  1.00  0.00           H  
ATOM    478 1HB  LEU A  30       9.814 -53.941 -44.205  1.00  0.00           H  
ATOM    479 2HB  LEU A  30       8.457 -53.364 -45.149  1.00  0.00           H  
ATOM    480  HG  LEU A  30       9.944 -55.890 -45.556  1.00  0.00           H  
ATOM    481 1HD1 LEU A  30       7.942 -56.954 -44.827  1.00  0.00           H  
ATOM    482 2HD1 LEU A  30       8.648 -55.895 -43.589  1.00  0.00           H  
ATOM    483 3HD1 LEU A  30       7.244 -55.363 -44.507  1.00  0.00           H  
ATOM    484 1HD2 LEU A  30       8.160 -56.364 -47.260  1.00  0.00           H  
ATOM    485 2HD2 LEU A  30       7.501 -54.758 -46.941  1.00  0.00           H  
ATOM    486 3HD2 LEU A  30       9.072 -54.905 -47.710  1.00  0.00           H  
ATOM    487  N   ASP A  31       9.410 -50.894 -45.647  1.00  0.00           N  
ATOM    488  CA  ASP A  31       9.215 -49.559 -45.061  1.00  0.00           C  
ATOM    489  C   ASP A  31       9.172 -49.573 -43.524  1.00  0.00           C  
ATOM    490  O   ASP A  31       9.290 -48.534 -42.878  1.00  0.00           O  
ATOM    491  CB  ASP A  31       7.933 -48.934 -45.618  1.00  0.00           C  
ATOM    492  CG  ASP A  31       8.060 -48.503 -47.109  1.00  0.00           C  
ATOM    493  OD1 ASP A  31       9.171 -48.451 -47.624  1.00  0.00           O  
ATOM    494  OD2 ASP A  31       7.054 -48.271 -47.724  1.00  0.00           O1-
ATOM    495  H   ASP A  31       8.718 -51.210 -46.310  1.00  0.00           H  
ATOM    496  HA  ASP A  31      10.055 -48.933 -45.364  1.00  0.00           H  
ATOM    497 1HB  ASP A  31       7.111 -49.646 -45.524  1.00  0.00           H  
ATOM    498 2HB  ASP A  31       7.672 -48.058 -45.022  1.00  0.00           H  
ATOM    499  N   ASN A  32       9.024 -50.765 -42.950  1.00  0.00           N  
ATOM    500  CA  ASN A  32       8.998 -50.987 -41.511  1.00  0.00           C  
ATOM    501  C   ASN A  32      10.427 -51.135 -40.971  1.00  0.00           C  
ATOM    502  O   ASN A  32      10.616 -51.363 -39.777  1.00  0.00           O  
ATOM    503  CB  ASN A  32       8.272 -52.275 -41.172  1.00  0.00           C  
ATOM    504  CG  ASN A  32       6.822 -52.296 -41.458  1.00  0.00           C  
ATOM    505  ND2 ASN A  32       6.324 -53.500 -41.603  1.00  0.00           N  
ATOM    506  OD1 ASN A  32       6.128 -51.272 -41.530  1.00  0.00           O  
ATOM    507  H   ASN A  32       8.929 -51.569 -43.550  1.00  0.00           H  
ATOM    508  HA  ASN A  32       8.529 -50.133 -41.020  1.00  0.00           H  
ATOM    509 1HB  ASN A  32       8.735 -53.087 -41.736  1.00  0.00           H  
ATOM    510 2HB  ASN A  32       8.420 -52.501 -40.116  1.00  0.00           H  
ATOM    511 1HD2 ASN A  32       5.351 -53.626 -41.782  1.00  0.00           H  
ATOM    512 2HD2 ASN A  32       6.944 -54.311 -41.492  1.00  0.00           H  
ATOM    513  N   ASN A  33      11.428 -50.986 -41.854  1.00  0.00           N  
ATOM    514  CA  ASN A  33      12.847 -51.183 -41.550  1.00  0.00           C  
ATOM    515  C   ASN A  33      13.111 -52.638 -41.186  1.00  0.00           C  
ATOM    516  O   ASN A  33      13.760 -52.955 -40.185  1.00  0.00           O  
ATOM    517  CB  ASN A  33      13.323 -50.248 -40.454  1.00  0.00           C  
ATOM    518  CG  ASN A  33      13.188 -48.795 -40.831  1.00  0.00           C  
ATOM    519  ND2 ASN A  33      12.552 -48.036 -39.975  1.00  0.00           N  
ATOM    520  OD1 ASN A  33      13.647 -48.359 -41.894  1.00  0.00           O  
ATOM    521  H   ASN A  33      11.197 -50.789 -42.822  1.00  0.00           H  
ATOM    522  HA  ASN A  33      13.419 -50.972 -42.456  1.00  0.00           H  
ATOM    523 1HB  ASN A  33      12.798 -50.427 -39.524  1.00  0.00           H  
ATOM    524 2HB  ASN A  33      14.376 -50.449 -40.260  1.00  0.00           H  
ATOM    525 1HD2 ASN A  33      12.423 -47.063 -40.167  1.00  0.00           H  
ATOM    526 2HD2 ASN A  33      12.191 -48.433 -39.130  1.00  0.00           H  
ATOM    527  N   GLU A  34      12.591 -53.516 -42.042  1.00  0.00           N  
ATOM    528  CA  GLU A  34      12.738 -54.969 -41.904  1.00  0.00           C  
ATOM    529  C   GLU A  34      13.417 -55.515 -43.162  1.00  0.00           C  
ATOM    530  O   GLU A  34      13.170 -55.018 -44.257  1.00  0.00           O  
ATOM    531  CB  GLU A  34      11.362 -55.622 -41.691  1.00  0.00           C  
ATOM    532  CG  GLU A  34      10.651 -55.178 -40.391  1.00  0.00           C  
ATOM    533  CD  GLU A  34       9.223 -55.731 -40.198  1.00  0.00           C  
ATOM    534  OE1 GLU A  34       8.438 -55.663 -41.127  1.00  0.00           O  
ATOM    535  OE2 GLU A  34       8.927 -56.194 -39.120  1.00  0.00           O1-
ATOM    536  H   GLU A  34      12.091 -53.115 -42.835  1.00  0.00           H  
ATOM    537  HA  GLU A  34      13.375 -55.187 -41.044  1.00  0.00           H  
ATOM    538 1HB  GLU A  34      10.717 -55.376 -42.524  1.00  0.00           H  
ATOM    539 2HB  GLU A  34      11.471 -56.707 -41.667  1.00  0.00           H  
ATOM    540 1HG  GLU A  34      11.261 -55.496 -39.546  1.00  0.00           H  
ATOM    541 2HG  GLU A  34      10.613 -54.095 -40.372  1.00  0.00           H  
ATOM    542  N   THR A  35      14.255 -56.544 -43.021  1.00  0.00           N  
ATOM    543  CA  THR A  35      14.961 -57.105 -44.187  1.00  0.00           C  
ATOM    544  C   THR A  35      14.612 -58.563 -44.429  1.00  0.00           C  
ATOM    545  O   THR A  35      14.554 -59.360 -43.494  1.00  0.00           O  
ATOM    546  CB  THR A  35      16.486 -56.956 -44.049  1.00  0.00           C  
ATOM    547  CG2 THR A  35      17.180 -57.516 -45.265  1.00  0.00           C  
ATOM    548  OG1 THR A  35      16.818 -55.566 -43.932  1.00  0.00           O  
ATOM    549  H   THR A  35      14.418 -56.936 -42.101  1.00  0.00           H  
ATOM    550  HA  THR A  35      14.659 -56.555 -45.076  1.00  0.00           H  
ATOM    551  HB  THR A  35      16.828 -57.481 -43.160  1.00  0.00           H  
ATOM    552  HG1 THR A  35      16.522 -55.099 -44.727  1.00  0.00           H  
ATOM    553 1HG2 THR A  35      18.254 -57.388 -45.159  1.00  0.00           H  
ATOM    554 2HG2 THR A  35      16.960 -58.573 -45.369  1.00  0.00           H  
ATOM    555 3HG2 THR A  35      16.832 -56.977 -46.149  1.00  0.00           H  
ATOM    556  N   TYR A  36      14.385 -58.901 -45.696  1.00  0.00           N  
ATOM    557  CA  TYR A  36      13.994 -60.247 -46.083  1.00  0.00           C  
ATOM    558  C   TYR A  36      14.545 -60.735 -47.416  1.00  0.00           C  
ATOM    559  O   TYR A  36      14.988 -59.958 -48.267  1.00  0.00           O  
ATOM    560  CB  TYR A  36      12.474 -60.272 -46.078  1.00  0.00           C  
ATOM    561  CG  TYR A  36      11.879 -59.275 -47.005  1.00  0.00           C  
ATOM    562  CD1 TYR A  36      11.450 -59.597 -48.239  1.00  0.00           C  
ATOM    563  CD2 TYR A  36      11.805 -57.979 -46.603  1.00  0.00           C  
ATOM    564  CE1 TYR A  36      10.893 -58.644 -49.019  1.00  0.00           C  
ATOM    565  CE2 TYR A  36      11.295 -57.055 -47.431  1.00  0.00           C  
ATOM    566  CZ  TYR A  36      10.826 -57.381 -48.602  1.00  0.00           C  
ATOM    567  OH  TYR A  36      10.285 -56.425 -49.394  1.00  0.00           O  
ATOM    568  H   TYR A  36      14.447 -58.174 -46.411  1.00  0.00           H  
ATOM    569  HA  TYR A  36      14.352 -60.936 -45.316  1.00  0.00           H  
ATOM    570 1HB  TYR A  36      12.127 -61.264 -46.371  1.00  0.00           H  
ATOM    571 2HB  TYR A  36      12.103 -60.077 -45.070  1.00  0.00           H  
ATOM    572  HD1 TYR A  36      11.522 -60.624 -48.593  1.00  0.00           H  
ATOM    573  HD2 TYR A  36      12.171 -57.676 -45.624  1.00  0.00           H  
ATOM    574  HE1 TYR A  36      10.518 -58.891 -49.969  1.00  0.00           H  
ATOM    575  HE2 TYR A  36      11.261 -56.037 -47.138  1.00  0.00           H  
ATOM    576  HH  TYR A  36      10.429 -55.562 -48.999  1.00  0.00           H  
ATOM    577  N   LEU A  37      14.497 -62.054 -47.589  1.00  0.00           N  
ATOM    578  CA  LEU A  37      14.903 -62.692 -48.838  1.00  0.00           C  
ATOM    579  C   LEU A  37      13.724 -62.849 -49.753  1.00  0.00           C  
ATOM    580  O   LEU A  37      12.666 -63.310 -49.327  1.00  0.00           O  
ATOM    581  CB  LEU A  37      15.511 -64.078 -48.594  1.00  0.00           C  
ATOM    582  CG  LEU A  37      15.824 -64.919 -49.870  1.00  0.00           C  
ATOM    583  CD1 LEU A  37      16.947 -64.269 -50.672  1.00  0.00           C  
ATOM    584  CD2 LEU A  37      16.159 -66.340 -49.459  1.00  0.00           C  
ATOM    585  H   LEU A  37      14.124 -62.640 -46.834  1.00  0.00           H  
ATOM    586  HA  LEU A  37      15.642 -62.061 -49.333  1.00  0.00           H  
ATOM    587 1HB  LEU A  37      16.445 -63.951 -48.050  1.00  0.00           H  
ATOM    588 2HB  LEU A  37      14.844 -64.645 -47.979  1.00  0.00           H  
ATOM    589  HG  LEU A  37      14.938 -64.945 -50.510  1.00  0.00           H  
ATOM    590 1HD1 LEU A  37      17.137 -64.857 -51.569  1.00  0.00           H  
ATOM    591 2HD1 LEU A  37      16.654 -63.277 -50.954  1.00  0.00           H  
ATOM    592 3HD1 LEU A  37      17.850 -64.221 -50.069  1.00  0.00           H  
ATOM    593 1HD2 LEU A  37      16.352 -66.941 -50.353  1.00  0.00           H  
ATOM    594 2HD2 LEU A  37      17.042 -66.339 -48.821  1.00  0.00           H  
ATOM    595 3HD2 LEU A  37      15.316 -66.766 -48.912  1.00  0.00           H  
ATOM    596  N   VAL A  38      13.876 -62.445 -51.001  1.00  0.00           N  
ATOM    597  CA  VAL A  38      12.782 -62.628 -51.923  1.00  0.00           C  
ATOM    598  C   VAL A  38      13.188 -63.505 -53.080  1.00  0.00           C  
ATOM    599  O   VAL A  38      14.317 -63.413 -53.569  1.00  0.00           O  
ATOM    600  CB  VAL A  38      12.328 -61.287 -52.481  1.00  0.00           C  
ATOM    601  CG1 VAL A  38      11.894 -60.481 -51.437  1.00  0.00           C  
ATOM    602  CG2 VAL A  38      13.412 -60.617 -53.178  1.00  0.00           C  
ATOM    603  H   VAL A  38      14.752 -62.023 -51.303  1.00  0.00           H  
ATOM    604  HA  VAL A  38      11.951 -63.097 -51.405  1.00  0.00           H  
ATOM    605  HB  VAL A  38      11.499 -61.460 -53.155  1.00  0.00           H  
ATOM    606 1HG1 VAL A  38      11.562 -59.545 -51.811  1.00  0.00           H  
ATOM    607 2HG1 VAL A  38      11.102 -60.981 -50.930  1.00  0.00           H  
ATOM    608 3HG1 VAL A  38      12.725 -60.312 -50.754  1.00  0.00           H  
ATOM    609 1HG2 VAL A  38      13.059 -59.678 -53.580  1.00  0.00           H  
ATOM    610 2HG2 VAL A  38      14.182 -60.438 -52.481  1.00  0.00           H  
ATOM    611 3HG2 VAL A  38      13.776 -61.226 -53.963  1.00  0.00           H  
ATOM    612  N   GLU A  39      12.232 -64.308 -53.545  1.00  0.00           N  
ATOM    613  CA  GLU A  39      12.416 -65.187 -54.691  1.00  0.00           C  
ATOM    614  C   GLU A  39      11.234 -65.113 -55.663  1.00  0.00           C  
ATOM    615  O   GLU A  39      10.074 -64.999 -55.250  1.00  0.00           O  
ATOM    616  CB  GLU A  39      12.604 -66.634 -54.215  1.00  0.00           C  
ATOM    617  CG  GLU A  39      13.894 -66.905 -53.402  1.00  0.00           C  
ATOM    618  CD  GLU A  39      14.013 -68.341 -52.943  1.00  0.00           C  
ATOM    619  OE1 GLU A  39      13.023 -69.045 -52.992  1.00  0.00           O  
ATOM    620  OE2 GLU A  39      15.088 -68.740 -52.562  1.00  0.00           O1-
ATOM    621  H   GLU A  39      11.351 -64.338 -53.032  1.00  0.00           H  
ATOM    622  HA  GLU A  39      13.311 -64.876 -55.226  1.00  0.00           H  
ATOM    623 1HB  GLU A  39      11.751 -66.920 -53.595  1.00  0.00           H  
ATOM    624 2HB  GLU A  39      12.612 -67.297 -55.080  1.00  0.00           H  
ATOM    625 1HG  GLU A  39      14.755 -66.657 -54.018  1.00  0.00           H  
ATOM    626 2HG  GLU A  39      13.913 -66.255 -52.530  1.00  0.00           H  
ATOM    627  N   LYS A  40      11.531 -65.232 -56.958  1.00  0.00           N  
ATOM    628  CA  LYS A  40      10.492 -65.226 -57.990  1.00  0.00           C  
ATOM    629  C   LYS A  40      10.153 -66.615 -58.549  1.00  0.00           C  
ATOM    630  O   LYS A  40      11.025 -67.335 -59.044  1.00  0.00           O  
ATOM    631  CB  LYS A  40      10.938 -64.315 -59.124  1.00  0.00           C  
ATOM    632  CG  LYS A  40       9.968 -64.125 -60.263  1.00  0.00           C  
ATOM    633  CD  LYS A  40      10.454 -62.973 -61.155  1.00  0.00           C  
ATOM    634  CE  LYS A  40      11.734 -63.336 -61.902  1.00  0.00           C  
ATOM    635  NZ  LYS A  40      12.187 -62.238 -62.793  1.00  0.00           N1+
ATOM    636  H   LYS A  40      12.517 -65.293 -57.229  1.00  0.00           H  
ATOM    637  HA  LYS A  40       9.579 -64.817 -57.554  1.00  0.00           H  
ATOM    638 1HB  LYS A  40      11.174 -63.339 -58.741  1.00  0.00           H  
ATOM    639 2HB  LYS A  40      11.863 -64.709 -59.549  1.00  0.00           H  
ATOM    640 1HG  LYS A  40       9.898 -65.045 -60.849  1.00  0.00           H  
ATOM    641 2HG  LYS A  40       8.979 -63.891 -59.862  1.00  0.00           H  
ATOM    642 1HD  LYS A  40       9.683 -62.722 -61.881  1.00  0.00           H  
ATOM    643 2HD  LYS A  40      10.650 -62.093 -60.541  1.00  0.00           H  
ATOM    644 1HE  LYS A  40      12.525 -63.549 -61.179  1.00  0.00           H  
ATOM    645 2HE  LYS A  40      11.554 -64.226 -62.502  1.00  0.00           H  
ATOM    646 1HZ  LYS A  40      13.036 -62.511 -63.263  1.00  0.00           H  
ATOM    647 2HZ  LYS A  40      11.478 -62.025 -63.474  1.00  0.00           H  
ATOM    648 3HZ  LYS A  40      12.377 -61.409 -62.218  1.00  0.00           H  
ATOM    649  N   ASN A  41       8.868 -66.974 -58.491  1.00  0.00           N  
ATOM    650  CA  ASN A  41       8.364 -68.237 -59.023  1.00  0.00           C  
ATOM    651  C   ASN A  41       7.749 -68.030 -60.411  1.00  0.00           C  
ATOM    652  O   ASN A  41       6.554 -67.719 -60.551  1.00  0.00           O  
ATOM    653  CB  ASN A  41       7.369 -68.855 -58.061  1.00  0.00           C  
ATOM    654  CG  ASN A  41       6.862 -70.191 -58.506  1.00  0.00           C  
ATOM    655  ND2 ASN A  41       6.422 -70.993 -57.566  1.00  0.00           N  
ATOM    656  OD1 ASN A  41       6.863 -70.503 -59.705  1.00  0.00           O  
ATOM    657  H   ASN A  41       8.195 -66.343 -58.059  1.00  0.00           H  
ATOM    658  HA  ASN A  41       9.204 -68.923 -59.138  1.00  0.00           H  
ATOM    659 1HB  ASN A  41       7.834 -68.960 -57.079  1.00  0.00           H  
ATOM    660 2HB  ASN A  41       6.518 -68.182 -57.944  1.00  0.00           H  
ATOM    661 1HD2 ASN A  41       6.068 -71.900 -57.804  1.00  0.00           H  
ATOM    662 2HD2 ASN A  41       6.435 -70.696 -56.610  1.00  0.00           H  
ATOM    663  N   LYS A  42       8.574 -68.237 -61.438  1.00  0.00           N  
ATOM    664  CA  LYS A  42       8.229 -67.967 -62.835  1.00  0.00           C  
ATOM    665  C   LYS A  42       7.047 -68.770 -63.371  1.00  0.00           C  
ATOM    666  O   LYS A  42       6.367 -68.337 -64.297  1.00  0.00           O  
ATOM    667  CB  LYS A  42       9.434 -68.248 -63.726  1.00  0.00           C  
ATOM    668  CG  LYS A  42      10.586 -67.275 -63.575  1.00  0.00           C  
ATOM    669  CD  LYS A  42      11.731 -67.656 -64.506  1.00  0.00           C  
ATOM    670  CE  LYS A  42      12.898 -66.707 -64.372  1.00  0.00           C  
ATOM    671  NZ  LYS A  42      14.031 -67.094 -65.255  1.00  0.00           N1+
ATOM    672  H   LYS A  42       9.519 -68.534 -61.224  1.00  0.00           H  
ATOM    673  HA  LYS A  42       7.971 -66.910 -62.917  1.00  0.00           H  
ATOM    674 1HB  LYS A  42       9.811 -69.248 -63.513  1.00  0.00           H  
ATOM    675 2HB  LYS A  42       9.121 -68.236 -64.771  1.00  0.00           H  
ATOM    676 1HG  LYS A  42      10.246 -66.268 -63.813  1.00  0.00           H  
ATOM    677 2HG  LYS A  42      10.942 -67.285 -62.541  1.00  0.00           H  
ATOM    678 1HD  LYS A  42      12.070 -68.665 -64.270  1.00  0.00           H  
ATOM    679 2HD  LYS A  42      11.380 -67.642 -65.538  1.00  0.00           H  
ATOM    680 1HE  LYS A  42      12.574 -65.701 -64.633  1.00  0.00           H  
ATOM    681 2HE  LYS A  42      13.235 -66.710 -63.338  1.00  0.00           H  
ATOM    682 1HZ  LYS A  42      14.790 -66.438 -65.133  1.00  0.00           H  
ATOM    683 2HZ  LYS A  42      14.344 -68.021 -65.010  1.00  0.00           H  
ATOM    684 3HZ  LYS A  42      13.728 -67.083 -66.218  1.00  0.00           H  
ATOM    685  N   GLU A  43       6.814 -69.949 -62.808  1.00  0.00           N  
ATOM    686  CA  GLU A  43       5.736 -70.811 -63.279  1.00  0.00           C  
ATOM    687  C   GLU A  43       4.366 -70.373 -62.763  1.00  0.00           C  
ATOM    688  O   GLU A  43       3.338 -70.769 -63.315  1.00  0.00           O  
ATOM    689  CB  GLU A  43       6.006 -72.263 -62.874  1.00  0.00           C  
ATOM    690  CG  GLU A  43       7.224 -72.888 -63.563  1.00  0.00           C  
ATOM    691  CD  GLU A  43       7.481 -74.331 -63.165  1.00  0.00           C  
ATOM    692  OE1 GLU A  43       6.754 -74.850 -62.350  1.00  0.00           O  
ATOM    693  OE2 GLU A  43       8.407 -74.908 -63.684  1.00  0.00           O1-
ATOM    694  H   GLU A  43       7.388 -70.251 -62.033  1.00  0.00           H  
ATOM    695  HA  GLU A  43       5.713 -70.760 -64.367  1.00  0.00           H  
ATOM    696 1HB  GLU A  43       6.165 -72.312 -61.795  1.00  0.00           H  
ATOM    697 2HB  GLU A  43       5.133 -72.874 -63.104  1.00  0.00           H  
ATOM    698 1HG  GLU A  43       7.078 -72.843 -64.641  1.00  0.00           H  
ATOM    699 2HG  GLU A  43       8.102 -72.290 -63.319  1.00  0.00           H  
ATOM    700  N   GLU A  44       4.359 -69.581 -61.687  1.00  0.00           N  
ATOM    701  CA  GLU A  44       3.126 -69.148 -61.039  1.00  0.00           C  
ATOM    702  C   GLU A  44       2.951 -67.625 -61.072  1.00  0.00           C  
ATOM    703  O   GLU A  44       1.859 -67.114 -60.822  1.00  0.00           O  
ATOM    704  CB  GLU A  44       3.101 -69.634 -59.587  1.00  0.00           C  
ATOM    705  CG  GLU A  44       3.216 -71.161 -59.392  1.00  0.00           C  
ATOM    706  CD  GLU A  44       2.000 -71.952 -59.830  1.00  0.00           C  
ATOM    707  OE1 GLU A  44       0.955 -71.371 -59.998  1.00  0.00           O  
ATOM    708  OE2 GLU A  44       2.122 -73.147 -59.976  1.00  0.00           O1-
ATOM    709  H   GLU A  44       5.243 -69.252 -61.305  1.00  0.00           H  
ATOM    710  HA  GLU A  44       2.285 -69.593 -61.569  1.00  0.00           H  
ATOM    711 1HB  GLU A  44       3.921 -69.165 -59.039  1.00  0.00           H  
ATOM    712 2HB  GLU A  44       2.174 -69.312 -59.115  1.00  0.00           H  
ATOM    713 1HG  GLU A  44       4.084 -71.518 -59.949  1.00  0.00           H  
ATOM    714 2HG  GLU A  44       3.402 -71.354 -58.336  1.00  0.00           H  
ATOM    715  N   ASN A  45       4.032 -66.897 -61.384  1.00  0.00           N  
ATOM    716  CA  ASN A  45       4.085 -65.430 -61.309  1.00  0.00           C  
ATOM    717  C   ASN A  45       3.835 -64.954 -59.876  1.00  0.00           C  
ATOM    718  O   ASN A  45       3.186 -63.929 -59.620  1.00  0.00           O  
ATOM    719  CB  ASN A  45       3.102 -64.780 -62.277  1.00  0.00           C  
ATOM    720  CG  ASN A  45       3.416 -65.077 -63.721  1.00  0.00           C  
ATOM    721  ND2 ASN A  45       2.418 -65.495 -64.460  1.00  0.00           N  
ATOM    722  OD1 ASN A  45       4.560 -64.927 -64.168  1.00  0.00           O  
ATOM    723  H   ASN A  45       4.899 -67.379 -61.596  1.00  0.00           H  
ATOM    724  HA  ASN A  45       5.093 -65.113 -61.581  1.00  0.00           H  
ATOM    725 1HB  ASN A  45       2.082 -65.081 -62.066  1.00  0.00           H  
ATOM    726 2HB  ASN A  45       3.143 -63.698 -62.136  1.00  0.00           H  
ATOM    727 1HD2 ASN A  45       2.569 -65.709 -65.426  1.00  0.00           H  
ATOM    728 2HD2 ASN A  45       1.509 -65.601 -64.059  1.00  0.00           H  
ATOM    729  N   GLU A  46       4.395 -65.727 -58.942  1.00  0.00           N  
ATOM    730  CA  GLU A  46       4.303 -65.431 -57.517  1.00  0.00           C  
ATOM    731  C   GLU A  46       5.652 -65.073 -56.918  1.00  0.00           C  
ATOM    732  O   GLU A  46       6.713 -65.485 -57.395  1.00  0.00           O  
ATOM    733  CB  GLU A  46       3.661 -66.578 -56.710  1.00  0.00           C  
ATOM    734  CG  GLU A  46       2.173 -66.817 -56.977  1.00  0.00           C  
ATOM    735  CD  GLU A  46       1.568 -67.880 -56.053  1.00  0.00           C  
ATOM    736  OE1 GLU A  46       2.303 -68.467 -55.291  1.00  0.00           O  
ATOM    737  OE2 GLU A  46       0.371 -68.078 -56.092  1.00  0.00           O1-
ATOM    738  H   GLU A  46       4.932 -66.533 -59.264  1.00  0.00           H  
ATOM    739  HA  GLU A  46       3.659 -64.564 -57.394  1.00  0.00           H  
ATOM    740 1HB  GLU A  46       4.189 -67.508 -56.922  1.00  0.00           H  
ATOM    741 2HB  GLU A  46       3.775 -66.372 -55.643  1.00  0.00           H  
ATOM    742 1HG  GLU A  46       1.647 -65.879 -56.824  1.00  0.00           H  
ATOM    743 2HG  GLU A  46       2.036 -67.108 -58.016  1.00  0.00           H  
ATOM    744  N   ILE A  47       5.592 -64.284 -55.866  1.00  0.00           N  
ATOM    745  CA  ILE A  47       6.761 -63.880 -55.114  1.00  0.00           C  
ATOM    746  C   ILE A  47       6.717 -64.430 -53.700  1.00  0.00           C  
ATOM    747  O   ILE A  47       5.708 -64.289 -52.994  1.00  0.00           O  
ATOM    748  CB  ILE A  47       6.869 -62.355 -55.038  1.00  0.00           C  
ATOM    749  CG1 ILE A  47       7.029 -61.733 -56.430  1.00  0.00           C  
ATOM    750  CG2 ILE A  47       7.981 -61.966 -54.122  1.00  0.00           C  
ATOM    751  CD1 ILE A  47       6.899 -60.198 -56.426  1.00  0.00           C  
ATOM    752  H   ILE A  47       4.676 -63.971 -55.555  1.00  0.00           H  
ATOM    753  HA  ILE A  47       7.650 -64.272 -55.604  1.00  0.00           H  
ATOM    754  HB  ILE A  47       5.949 -61.969 -54.642  1.00  0.00           H  
ATOM    755 1HG1 ILE A  47       8.002 -62.009 -56.827  1.00  0.00           H  
ATOM    756 2HG1 ILE A  47       6.262 -62.134 -57.091  1.00  0.00           H  
ATOM    757 1HG2 ILE A  47       7.991 -60.908 -54.076  1.00  0.00           H  
ATOM    758 2HG2 ILE A  47       7.812 -62.372 -53.136  1.00  0.00           H  
ATOM    759 3HG2 ILE A  47       8.920 -62.342 -54.502  1.00  0.00           H  
ATOM    760 1HD1 ILE A  47       7.021 -59.821 -57.437  1.00  0.00           H  
ATOM    761 2HD1 ILE A  47       5.914 -59.916 -56.051  1.00  0.00           H  
ATOM    762 3HD1 ILE A  47       7.663 -59.764 -55.788  1.00  0.00           H  
ATOM    763  N   THR A  48       7.816 -65.063 -53.288  1.00  0.00           N  
ATOM    764  CA  THR A  48       7.889 -65.567 -51.926  1.00  0.00           C  
ATOM    765  C   THR A  48       8.932 -64.792 -51.147  1.00  0.00           C  
ATOM    766  O   THR A  48      10.077 -64.624 -51.574  1.00  0.00           O  
ATOM    767  CB  THR A  48       8.226 -67.069 -51.848  1.00  0.00           C  
ATOM    768  CG2 THR A  48       8.270 -67.500 -50.385  1.00  0.00           C  
ATOM    769  OG1 THR A  48       7.216 -67.836 -52.525  1.00  0.00           O  
ATOM    770  H   THR A  48       8.609 -65.153 -53.924  1.00  0.00           H  
ATOM    771  HA  THR A  48       6.929 -65.411 -51.434  1.00  0.00           H  
ATOM    772  HB  THR A  48       9.197 -67.259 -52.313  1.00  0.00           H  
ATOM    773  HG1 THR A  48       7.395 -68.772 -52.405  1.00  0.00           H  
ATOM    774 1HG2 THR A  48       8.499 -68.563 -50.321  1.00  0.00           H  
ATOM    775 2HG2 THR A  48       9.031 -66.940 -49.846  1.00  0.00           H  
ATOM    776 3HG2 THR A  48       7.301 -67.309 -49.941  1.00  0.00           H  
ATOM    777  N   ILE A  49       8.494 -64.296 -50.008  1.00  0.00           N  
ATOM    778  CA  ILE A  49       9.279 -63.540 -49.063  1.00  0.00           C  
ATOM    779  C   ILE A  49       9.611 -64.353 -47.831  1.00  0.00           C  
ATOM    780  O   ILE A  49       8.712 -64.867 -47.168  1.00  0.00           O  
ATOM    781  CB  ILE A  49       8.488 -62.335 -48.633  1.00  0.00           C  
ATOM    782  CG1 ILE A  49       8.292 -61.375 -49.754  1.00  0.00           C  
ATOM    783  CG2 ILE A  49       8.975 -61.772 -47.327  1.00  0.00           C  
ATOM    784  CD1 ILE A  49       6.947 -61.579 -50.475  1.00  0.00           C  
ATOM    785  H   ILE A  49       7.516 -64.450 -49.768  1.00  0.00           H  
ATOM    786  HA  ILE A  49      10.204 -63.226 -49.540  1.00  0.00           H  
ATOM    787  HB  ILE A  49       7.522 -62.693 -48.492  1.00  0.00           H  
ATOM    788 1HG1 ILE A  49       8.344 -60.369 -49.364  1.00  0.00           H  
ATOM    789 2HG1 ILE A  49       9.067 -61.517 -50.479  1.00  0.00           H  
ATOM    790 1HG2 ILE A  49       8.332 -60.956 -47.020  1.00  0.00           H  
ATOM    791 2HG2 ILE A  49       8.958 -62.552 -46.567  1.00  0.00           H  
ATOM    792 3HG2 ILE A  49       9.932 -61.441 -47.420  1.00  0.00           H  
ATOM    793 1HD1 ILE A  49       6.841 -60.872 -51.288  1.00  0.00           H  
ATOM    794 2HD1 ILE A  49       6.889 -62.588 -50.876  1.00  0.00           H  
ATOM    795 3HD1 ILE A  49       6.133 -61.435 -49.769  1.00  0.00           H  
ATOM    796  N   TYR A  50      10.884 -64.459 -47.494  1.00  0.00           N  
ATOM    797  CA  TYR A  50      11.255 -65.227 -46.321  1.00  0.00           C  
ATOM    798  C   TYR A  50      11.781 -64.292 -45.232  1.00  0.00           C  
ATOM    799  O   TYR A  50      12.896 -63.752 -45.342  1.00  0.00           O  
ATOM    800  CB  TYR A  50      12.349 -66.214 -46.679  1.00  0.00           C  
ATOM    801  CG  TYR A  50      12.017 -67.156 -47.814  1.00  0.00           C  
ATOM    802  CD1 TYR A  50      12.193 -66.709 -49.115  1.00  0.00           C  
ATOM    803  CD2 TYR A  50      11.598 -68.443 -47.585  1.00  0.00           C  
ATOM    804  CE1 TYR A  50      11.943 -67.532 -50.169  1.00  0.00           C  
ATOM    805  CE2 TYR A  50      11.341 -69.283 -48.650  1.00  0.00           C  
ATOM    806  CZ  TYR A  50      11.519 -68.831 -49.942  1.00  0.00           C  
ATOM    807  OH  TYR A  50      11.280 -69.673 -51.008  1.00  0.00           O  
ATOM    808  H   TYR A  50      11.595 -64.019 -48.071  1.00  0.00           H  
ATOM    809  HA  TYR A  50      10.385 -65.744 -45.931  1.00  0.00           H  
ATOM    810 1HB  TYR A  50      13.238 -65.675 -46.939  1.00  0.00           H  
ATOM    811 2HB  TYR A  50      12.583 -66.814 -45.802  1.00  0.00           H  
ATOM    812  HD1 TYR A  50      12.534 -65.699 -49.302  1.00  0.00           H  
ATOM    813  HD2 TYR A  50      11.475 -68.804 -46.567  1.00  0.00           H  
ATOM    814  HE1 TYR A  50      12.083 -67.169 -51.180  1.00  0.00           H  
ATOM    815  HE2 TYR A  50      11.011 -70.306 -48.471  1.00  0.00           H  
ATOM    816  HH  TYR A  50      11.813 -69.375 -51.784  1.00  0.00           H  
ATOM    817  N   ASP A  51      10.973 -64.048 -44.197  1.00  0.00           N  
ATOM    818  CA  ASP A  51      11.387 -63.140 -43.139  1.00  0.00           C  
ATOM    819  C   ASP A  51      12.051 -63.886 -41.995  1.00  0.00           C  
ATOM    820  O   ASP A  51      11.385 -64.414 -41.087  1.00  0.00           O  
ATOM    821  CB  ASP A  51      10.241 -62.335 -42.570  1.00  0.00           C  
ATOM    822  CG  ASP A  51      10.758 -61.370 -41.510  1.00  0.00           C  
ATOM    823  OD1 ASP A  51      11.955 -61.343 -41.283  1.00  0.00           O  
ATOM    824  OD2 ASP A  51       9.964 -60.744 -40.866  1.00  0.00           O1-
ATOM    825  H   ASP A  51      10.056 -64.492 -44.133  1.00  0.00           H  
ATOM    826  HA  ASP A  51      12.115 -62.438 -43.552  1.00  0.00           H  
ATOM    827 1HB  ASP A  51       9.751 -61.772 -43.369  1.00  0.00           H  
ATOM    828 2HB  ASP A  51       9.499 -63.003 -42.129  1.00  0.00           H  
ATOM    829  N   GLU A  52      13.371 -63.859 -42.017  1.00  0.00           N  
ATOM    830  CA  GLU A  52      14.229 -64.570 -41.089  1.00  0.00           C  
ATOM    831  C   GLU A  52      14.080 -64.094 -39.642  1.00  0.00           C  
ATOM    832  O   GLU A  52      14.450 -64.817 -38.717  1.00  0.00           O  
ATOM    833  CB  GLU A  52      15.683 -64.429 -41.542  1.00  0.00           C  
ATOM    834  CG  GLU A  52      15.991 -65.149 -42.862  1.00  0.00           C  
ATOM    835  CD  GLU A  52      17.426 -64.990 -43.319  1.00  0.00           C  
ATOM    836  OE1 GLU A  52      18.160 -64.269 -42.686  1.00  0.00           O  
ATOM    837  OE2 GLU A  52      17.784 -65.596 -44.304  1.00  0.00           O1-
ATOM    838  H   GLU A  52      13.805 -63.345 -42.775  1.00  0.00           H  
ATOM    839  HA  GLU A  52      13.958 -65.625 -41.121  1.00  0.00           H  
ATOM    840 1HB  GLU A  52      15.920 -63.371 -41.668  1.00  0.00           H  
ATOM    841 2HB  GLU A  52      16.345 -64.827 -40.773  1.00  0.00           H  
ATOM    842 1HG  GLU A  52      15.774 -66.209 -42.743  1.00  0.00           H  
ATOM    843 2HG  GLU A  52      15.324 -64.756 -43.635  1.00  0.00           H  
ATOM    844  N   GLU A  53      13.592 -62.866 -39.433  1.00  0.00           N  
ATOM    845  CA  GLU A  53      13.461 -62.368 -38.068  1.00  0.00           C  
ATOM    846  C   GLU A  53      12.167 -62.818 -37.399  1.00  0.00           C  
ATOM    847  O   GLU A  53      12.053 -62.753 -36.173  1.00  0.00           O  
ATOM    848  CB  GLU A  53      13.568 -60.840 -38.012  1.00  0.00           C  
ATOM    849  CG  GLU A  53      14.952 -60.294 -38.391  1.00  0.00           C  
ATOM    850  CD  GLU A  53      15.070 -58.781 -38.289  1.00  0.00           C  
ATOM    851  OE1 GLU A  53      14.105 -58.138 -37.946  1.00  0.00           O  
ATOM    852  OE2 GLU A  53      16.137 -58.275 -38.550  1.00  0.00           O1-
ATOM    853  H   GLU A  53      13.249 -62.293 -40.218  1.00  0.00           H  
ATOM    854  HA  GLU A  53      14.287 -62.772 -37.485  1.00  0.00           H  
ATOM    855 1HB  GLU A  53      12.836 -60.406 -38.699  1.00  0.00           H  
ATOM    856 2HB  GLU A  53      13.325 -60.493 -37.009  1.00  0.00           H  
ATOM    857 1HG  GLU A  53      15.697 -60.749 -37.739  1.00  0.00           H  
ATOM    858 2HG  GLU A  53      15.172 -60.601 -39.414  1.00  0.00           H  
ATOM    859  N   THR A  54      11.175 -63.235 -38.195  1.00  0.00           N  
ATOM    860  CA  THR A  54       9.894 -63.634 -37.620  1.00  0.00           C  
ATOM    861  C   THR A  54       9.461 -65.037 -38.042  1.00  0.00           C  
ATOM    862  O   THR A  54       8.373 -65.481 -37.668  1.00  0.00           O  
ATOM    863  CB  THR A  54       8.762 -62.630 -37.939  1.00  0.00           C  
ATOM    864  CG2 THR A  54       9.109 -61.253 -37.405  1.00  0.00           C  
ATOM    865  OG1 THR A  54       8.548 -62.538 -39.349  1.00  0.00           O  
ATOM    866  H   THR A  54      11.316 -63.295 -39.204  1.00  0.00           H  
ATOM    867  HA  THR A  54      10.003 -63.652 -36.537  1.00  0.00           H  
ATOM    868  HB  THR A  54       7.844 -62.978 -37.468  1.00  0.00           H  
ATOM    869  HG1 THR A  54       9.172 -61.889 -39.758  1.00  0.00           H  
ATOM    870 1HG2 THR A  54       8.296 -60.563 -37.626  1.00  0.00           H  
ATOM    871 2HG2 THR A  54       9.261 -61.306 -36.327  1.00  0.00           H  
ATOM    872 3HG2 THR A  54      10.023 -60.895 -37.886  1.00  0.00           H  
ATOM    873  N   ASP A  55      10.278 -65.724 -38.857  1.00  0.00           N  
ATOM    874  CA  ASP A  55       9.945 -67.061 -39.369  1.00  0.00           C  
ATOM    875  C   ASP A  55       8.601 -67.015 -40.088  1.00  0.00           C  
ATOM    876  O   ASP A  55       7.766 -67.925 -39.977  1.00  0.00           O  
ATOM    877  CB  ASP A  55       9.878 -68.086 -38.230  1.00  0.00           C  
ATOM    878  CG  ASP A  55      11.212 -68.302 -37.481  1.00  0.00           C  
ATOM    879  OD1 ASP A  55      12.223 -68.594 -38.093  1.00  0.00           O  
ATOM    880  OD2 ASP A  55      11.204 -68.173 -36.276  1.00  0.00           O1-
ATOM    881  H   ASP A  55      11.135 -65.284 -39.182  1.00  0.00           H  
ATOM    882  HA  ASP A  55      10.711 -67.364 -40.082  1.00  0.00           H  
ATOM    883 1HB  ASP A  55       9.110 -67.811 -37.510  1.00  0.00           H  
ATOM    884 2HB  ASP A  55       9.573 -69.053 -38.646  1.00  0.00           H  
ATOM    885  N   THR A  56       8.413 -65.937 -40.836  1.00  0.00           N  
ATOM    886  CA  THR A  56       7.176 -65.744 -41.558  1.00  0.00           C  
ATOM    887  C   THR A  56       7.415 -65.731 -43.046  1.00  0.00           C  
ATOM    888  O   THR A  56       8.342 -65.081 -43.547  1.00  0.00           O  
ATOM    889  CB  THR A  56       6.468 -64.441 -41.129  1.00  0.00           C  
ATOM    890  CG2 THR A  56       5.145 -64.242 -41.910  1.00  0.00           C  
ATOM    891  OG1 THR A  56       6.168 -64.500 -39.718  1.00  0.00           O  
ATOM    892  H   THR A  56       9.169 -65.249 -40.890  1.00  0.00           H  
ATOM    893  HA  THR A  56       6.513 -66.572 -41.334  1.00  0.00           H  
ATOM    894  HB  THR A  56       7.126 -63.596 -41.318  1.00  0.00           H  
ATOM    895  HG1 THR A  56       6.970 -64.733 -39.216  1.00  0.00           H  
ATOM    896 1HG2 THR A  56       4.669 -63.319 -41.585  1.00  0.00           H  
ATOM    897 2HG2 THR A  56       5.340 -64.182 -42.969  1.00  0.00           H  
ATOM    898 3HG2 THR A  56       4.474 -65.074 -41.722  1.00  0.00           H  
ATOM    899  N   ILE A  57       6.584 -66.473 -43.746  1.00  0.00           N  
ATOM    900  CA  ILE A  57       6.652 -66.511 -45.180  1.00  0.00           C  
ATOM    901  C   ILE A  57       5.539 -65.642 -45.695  1.00  0.00           C  
ATOM    902  O   ILE A  57       4.388 -65.782 -45.267  1.00  0.00           O  
ATOM    903  CB  ILE A  57       6.538 -67.933 -45.734  1.00  0.00           C  
ATOM    904  CG1 ILE A  57       7.596 -68.803 -45.103  1.00  0.00           C  
ATOM    905  CG2 ILE A  57       6.717 -67.911 -47.228  1.00  0.00           C  
ATOM    906  CD1 ILE A  57       8.959 -68.301 -45.337  1.00  0.00           C  
ATOM    907  H   ILE A  57       5.857 -66.990 -43.256  1.00  0.00           H  
ATOM    908  HA  ILE A  57       7.599 -66.097 -45.503  1.00  0.00           H  
ATOM    909  HB  ILE A  57       5.567 -68.348 -45.482  1.00  0.00           H  
ATOM    910 1HG1 ILE A  57       7.425 -68.863 -44.033  1.00  0.00           H  
ATOM    911 2HG1 ILE A  57       7.534 -69.801 -45.529  1.00  0.00           H  
ATOM    912 1HG2 ILE A  57       6.644 -68.921 -47.622  1.00  0.00           H  
ATOM    913 2HG2 ILE A  57       5.946 -67.289 -47.684  1.00  0.00           H  
ATOM    914 3HG2 ILE A  57       7.701 -67.496 -47.458  1.00  0.00           H  
ATOM    915 1HD1 ILE A  57       9.681 -68.968 -44.873  1.00  0.00           H  
ATOM    916 2HD1 ILE A  57       9.125 -68.253 -46.405  1.00  0.00           H  
ATOM    917 3HD1 ILE A  57       9.055 -67.313 -44.909  1.00  0.00           H  
ATOM    918  N   ILE A  58       5.885 -64.722 -46.562  1.00  0.00           N  
ATOM    919  CA  ILE A  58       4.891 -63.822 -47.080  1.00  0.00           C  
ATOM    920  C   ILE A  58       4.734 -64.081 -48.569  1.00  0.00           C  
ATOM    921  O   ILE A  58       5.720 -64.280 -49.285  1.00  0.00           O  
ATOM    922  CB  ILE A  58       5.214 -62.351 -46.758  1.00  0.00           C  
ATOM    923  CG1 ILE A  58       5.324 -62.153 -45.266  1.00  0.00           C  
ATOM    924  CG2 ILE A  58       4.127 -61.516 -47.270  1.00  0.00           C  
ATOM    925  CD1 ILE A  58       5.847 -60.803 -44.868  1.00  0.00           C  
ATOM    926  H   ILE A  58       6.859 -64.666 -46.858  1.00  0.00           H  
ATOM    927  HA  ILE A  58       3.947 -64.044 -46.604  1.00  0.00           H  
ATOM    928  HB  ILE A  58       6.098 -62.045 -47.183  1.00  0.00           H  
ATOM    929 1HG1 ILE A  58       4.356 -62.290 -44.832  1.00  0.00           H  
ATOM    930 2HG1 ILE A  58       5.999 -62.900 -44.858  1.00  0.00           H  
ATOM    931 1HG2 ILE A  58       4.319 -60.494 -47.030  1.00  0.00           H  
ATOM    932 2HG2 ILE A  58       4.051 -61.642 -48.338  1.00  0.00           H  
ATOM    933 3HG2 ILE A  58       3.205 -61.812 -46.804  1.00  0.00           H  
ATOM    934 1HD1 ILE A  58       5.894 -60.743 -43.777  1.00  0.00           H  
ATOM    935 2HD1 ILE A  58       6.838 -60.656 -45.278  1.00  0.00           H  
ATOM    936 3HD1 ILE A  58       5.176 -60.029 -45.245  1.00  0.00           H  
ATOM    937  N   THR A  59       3.493 -64.194 -49.018  1.00  0.00           N  
ATOM    938  CA  THR A  59       3.251 -64.480 -50.429  1.00  0.00           C  
ATOM    939  C   THR A  59       2.509 -63.358 -51.137  1.00  0.00           C  
ATOM    940  O   THR A  59       1.540 -62.794 -50.617  1.00  0.00           O  
ATOM    941  CB  THR A  59       2.506 -65.819 -50.629  1.00  0.00           C  
ATOM    942  CG2 THR A  59       2.263 -66.087 -52.136  1.00  0.00           C  
ATOM    943  OG1 THR A  59       3.298 -66.892 -50.096  1.00  0.00           O  
ATOM    944  H   THR A  59       2.723 -64.043 -48.359  1.00  0.00           H  
ATOM    945  HA  THR A  59       4.214 -64.582 -50.927  1.00  0.00           H  
ATOM    946  HB  THR A  59       1.551 -65.790 -50.108  1.00  0.00           H  
ATOM    947  HG1 THR A  59       4.173 -66.868 -50.502  1.00  0.00           H  
ATOM    948 1HG2 THR A  59       1.752 -67.039 -52.261  1.00  0.00           H  
ATOM    949 2HG2 THR A  59       1.650 -65.302 -52.569  1.00  0.00           H  
ATOM    950 3HG2 THR A  59       3.223 -66.123 -52.661  1.00  0.00           H  
ATOM    951  N   ALA A  60       2.984 -63.052 -52.342  1.00  0.00           N  
ATOM    952  CA  ALA A  60       2.393 -62.040 -53.200  1.00  0.00           C  
ATOM    953  C   ALA A  60       2.268 -62.546 -54.631  1.00  0.00           C  
ATOM    954  O   ALA A  60       3.024 -63.412 -55.061  1.00  0.00           O  
ATOM    955  CB  ALA A  60       3.247 -60.799 -53.189  1.00  0.00           C  
ATOM    956  H   ALA A  60       3.818 -63.546 -52.666  1.00  0.00           H  
ATOM    957  HA  ALA A  60       1.394 -61.806 -52.832  1.00  0.00           H  
ATOM    958 1HB  ALA A  60       2.784 -60.067 -53.838  1.00  0.00           H  
ATOM    959 2HB  ALA A  60       3.321 -60.416 -52.174  1.00  0.00           H  
ATOM    960 3HB  ALA A  60       4.234 -61.030 -53.554  1.00  0.00           H  
ATOM    961  N   LYS A  61       1.324 -61.989 -55.384  1.00  0.00           N  
ATOM    962  CA  LYS A  61       1.187 -62.337 -56.799  1.00  0.00           C  
ATOM    963  C   LYS A  61       1.116 -61.048 -57.591  1.00  0.00           C  
ATOM    964  O   LYS A  61       0.304 -60.179 -57.275  1.00  0.00           O  
ATOM    965  CB  LYS A  61      -0.041 -63.216 -57.041  1.00  0.00           C  
ATOM    966  CG  LYS A  61      -0.169 -63.699 -58.481  1.00  0.00           C  
ATOM    967  CD  LYS A  61      -1.305 -64.686 -58.649  1.00  0.00           C  
ATOM    968  CE  LYS A  61      -1.355 -65.207 -60.076  1.00  0.00           C  
ATOM    969  NZ  LYS A  61      -2.433 -66.210 -60.263  1.00  0.00           N1+
ATOM    970  H   LYS A  61       0.706 -61.296 -54.985  1.00  0.00           H  
ATOM    971  HA  LYS A  61       2.073 -62.876 -57.132  1.00  0.00           H  
ATOM    972 1HB  LYS A  61       0.003 -64.094 -56.395  1.00  0.00           H  
ATOM    973 2HB  LYS A  61      -0.945 -62.662 -56.790  1.00  0.00           H  
ATOM    974 1HG  LYS A  61      -0.330 -62.845 -59.140  1.00  0.00           H  
ATOM    975 2HG  LYS A  61       0.761 -64.188 -58.777  1.00  0.00           H  
ATOM    976 1HD  LYS A  61      -1.145 -65.532 -57.971  1.00  0.00           H  
ATOM    977 2HD  LYS A  61      -2.251 -64.210 -58.401  1.00  0.00           H  
ATOM    978 1HE  LYS A  61      -1.525 -64.372 -60.754  1.00  0.00           H  
ATOM    979 2HE  LYS A  61      -0.394 -65.669 -60.319  1.00  0.00           H  
ATOM    980 1HZ  LYS A  61      -2.428 -66.533 -61.219  1.00  0.00           H  
ATOM    981 2HZ  LYS A  61      -2.265 -66.992 -59.641  1.00  0.00           H  
ATOM    982 3HZ  LYS A  61      -3.328 -65.794 -60.052  1.00  0.00           H  
ATOM    983  N   LEU A  62       1.996 -60.917 -58.584  1.00  0.00           N  
ATOM    984  CA  LEU A  62       2.112 -59.661 -59.329  1.00  0.00           C  
ATOM    985  C   LEU A  62       3.116 -59.760 -60.472  1.00  0.00           C  
ATOM    986  O   LEU A  62       3.026 -59.026 -61.455  1.00  0.00           O  
ATOM    987  CB  LEU A  62       2.537 -58.518 -58.361  1.00  0.00           C  
ATOM    988  CG  LEU A  62       2.756 -57.124 -58.964  1.00  0.00           C  
ATOM    989  CD1 LEU A  62       1.446 -56.595 -59.519  1.00  0.00           C  
ATOM    990  CD2 LEU A  62       3.269 -56.186 -57.856  1.00  0.00           C  
ATOM    991  OXT LEU A  62       4.112 -60.467 -60.344  1.00  0.00           O1-
ATOM    992  H   LEU A  62       2.581 -61.722 -58.822  1.00  0.00           H  
ATOM    993  HA  LEU A  62       1.135 -59.422 -59.748  1.00  0.00           H  
ATOM    994 1HB  LEU A  62       1.789 -58.383 -57.589  1.00  0.00           H  
ATOM    995 2HB  LEU A  62       3.469 -58.808 -57.874  1.00  0.00           H  
ATOM    996  HG  LEU A  62       3.483 -57.179 -59.770  1.00  0.00           H  
ATOM    997 1HD1 LEU A  62       1.603 -55.600 -59.939  1.00  0.00           H  
ATOM    998 2HD1 LEU A  62       1.082 -57.264 -60.297  1.00  0.00           H  
ATOM    999 3HD1 LEU A  62       0.711 -56.538 -58.713  1.00  0.00           H  
ATOM   1000 1HD2 LEU A  62       3.434 -55.190 -58.264  1.00  0.00           H  
ATOM   1001 2HD2 LEU A  62       2.524 -56.130 -57.061  1.00  0.00           H  
ATOM   1002 3HD2 LEU A  62       4.189 -56.563 -57.450  1.00  0.00           H  
TER   
END
