# Supplementary material for: Scaffolding protein functional sites using deep learning
Source: Science. Author manuscript; Available in PMC 2022 Oct 31. (PMC9621694; doi:10.1126/science.abn2100)
Supplement: Data S1 [file NIHMS1830590-supplement-Data_S1.zip › rsvfv_hal_1_AF.pdb]

MODEL     1
ATOM      1  N   TYR A   1       3.436 -11.795   8.693  1.00  0.00           N  
ATOM      2  CA  TYR A   1       4.612 -11.417   7.917  1.00  0.00           C  
ATOM      3  C   TYR A   1       5.144 -10.059   8.358  1.00  0.00           C  
ATOM      4  CB  TYR A   1       4.283 -11.389   6.421  1.00  0.00           C  
ATOM      5  O   TYR A   1       4.368  -9.138   8.624  1.00  0.00           O  
ATOM      6  CG  TYR A   1       5.395 -10.832   5.565  1.00  0.00           C  
ATOM      7  CD1 TYR A   1       5.388  -9.498   5.162  1.00  0.00           C  
ATOM      8  CD2 TYR A   1       6.452 -11.638   5.158  1.00  0.00           C  
ATOM      9  CE1 TYR A   1       6.410  -8.981   4.372  1.00  0.00           C  
ATOM     10  CE2 TYR A   1       7.479 -11.131   4.368  1.00  0.00           C  
ATOM     11  OH  TYR A   1       8.463  -9.297   3.198  1.00  0.00           O  
ATOM     12  CZ  TYR A   1       7.449  -9.804   3.981  1.00  0.00           C  
ATOM     13  N   GLU A   2       6.477 -10.072   8.813  1.00  0.00           N  
ATOM     14  CA  GLU A   2       7.010  -8.774   9.216  1.00  0.00           C  
ATOM     15  C   GLU A   2       7.470  -7.967   8.005  1.00  0.00           C  
ATOM     16  CB  GLU A   2       8.168  -8.950  10.201  1.00  0.00           C  
ATOM     17  O   GLU A   2       8.335  -8.413   7.248  1.00  0.00           O  
ATOM     18  CG  GLU A   2       8.580  -7.664  10.903  1.00  0.00           C  
ATOM     19  CD  GLU A   2       9.588  -7.885  12.019  1.00  0.00           C  
ATOM     20  OE1 GLU A   2      10.799  -8.004  11.728  1.00  0.00           O  
ATOM     21  OE2 GLU A   2       9.162  -7.942  13.194  1.00  0.00           O  
ATOM     22  N   ALA A   3       6.679  -6.857   7.604  1.00  0.00           N  
ATOM     23  CA  ALA A   3       7.008  -5.996   6.471  1.00  0.00           C  
ATOM     24  C   ALA A   3       8.378  -5.350   6.653  1.00  0.00           C  
ATOM     25  CB  ALA A   3       5.937  -4.923   6.289  1.00  0.00           C  
ATOM     26  O   ALA A   3       8.770  -5.016   7.773  1.00  0.00           O  
ATOM     27  N   THR A   4       9.215  -5.382   5.666  1.00  0.00           N  
ATOM     28  CA  THR A   4      10.477  -4.651   5.701  1.00  0.00           C  
ATOM     29  C   THR A   4      10.229  -3.146   5.729  1.00  0.00           C  
ATOM     30  CB  THR A   4      11.361  -5.006   4.491  1.00  0.00           C  
ATOM     31  O   THR A   4       9.101  -2.693   5.524  1.00  0.00           O  
ATOM     32  CG2 THR A   4      11.523  -6.516   4.352  1.00  0.00           C  
ATOM     33  OG1 THR A   4      10.758  -4.489   3.298  1.00  0.00           O  
ATOM     34  N   GLU A   5      11.225  -2.340   6.180  1.00  0.00           N  
ATOM     35  CA  GLU A   5      11.129  -0.883   6.189  1.00  0.00           C  
ATOM     36  C   GLU A   5      10.715  -0.350   4.820  1.00  0.00           C  
ATOM     37  CB  GLU A   5      12.459  -0.259   6.616  1.00  0.00           C  
ATOM     38  O   GLU A   5       9.926   0.593   4.729  1.00  0.00           O  
ATOM     39  CG  GLU A   5      12.796  -0.474   8.085  1.00  0.00           C  
ATOM     40  CD  GLU A   5      11.833   0.227   9.030  1.00  0.00           C  
ATOM     41  OE1 GLU A   5      11.161  -0.460   9.832  1.00  0.00           O  
ATOM     42  OE2 GLU A   5      11.748   1.474   8.966  1.00  0.00           O  
ATOM     43  N   TYR A   6      11.245  -1.002   3.726  1.00  0.00           N  
ATOM     44  CA  TYR A   6      10.868  -0.631   2.366  1.00  0.00           C  
ATOM     45  C   TYR A   6       9.372  -0.817   2.145  1.00  0.00           C  
ATOM     46  CB  TYR A   6      11.654  -1.460   1.346  1.00  0.00           C  
ATOM     47  O   TYR A   6       8.689   0.096   1.675  1.00  0.00           O  
ATOM     48  CG  TYR A   6      11.222  -1.232  -0.083  1.00  0.00           C  
ATOM     49  CD1 TYR A   6      10.291  -2.070  -0.692  1.00  0.00           C  
ATOM     50  CD2 TYR A   6      11.744  -0.179  -0.826  1.00  0.00           C  
ATOM     51  CE1 TYR A   6       9.892  -1.865  -2.008  1.00  0.00           C  
ATOM     52  CE2 TYR A   6      11.352   0.036  -2.143  1.00  0.00           C  
ATOM     53  OH  TYR A   6      10.035  -0.603  -4.028  1.00  0.00           O  
ATOM     54  CZ  TYR A   6      10.427  -0.811  -2.725  1.00  0.00           C  
ATOM     55  N   GLU A   7       8.859  -1.908   2.563  1.00  0.00           N  
ATOM     56  CA  GLU A   7       7.450  -2.238   2.370  1.00  0.00           C  
ATOM     57  C   GLU A   7       6.551  -1.329   3.204  1.00  0.00           C  
ATOM     58  CB  GLU A   7       7.187  -3.704   2.722  1.00  0.00           C  
ATOM     59  O   GLU A   7       5.517  -0.860   2.723  1.00  0.00           O  
ATOM     60  CG  GLU A   7       7.811  -4.692   1.747  1.00  0.00           C  
ATOM     61  CD  GLU A   7       7.721  -6.135   2.216  1.00  0.00           C  
ATOM     62  OE1 GLU A   7       7.185  -6.985   1.468  1.00  0.00           O  
ATOM     63  OE2 GLU A   7       8.190  -6.419   3.341  1.00  0.00           O  
ATOM     64  N   LYS A   8       7.021  -1.056   4.403  1.00  0.00           N  
ATOM     65  CA  LYS A   8       6.251  -0.162   5.263  1.00  0.00           C  
ATOM     66  C   LYS A   8       6.102   1.218   4.629  1.00  0.00           C  
ATOM     67  CB  LYS A   8       6.910  -0.039   6.637  1.00  0.00           C  
ATOM     68  O   LYS A   8       5.017   1.802   4.648  1.00  0.00           O  
ATOM     69  CG  LYS A   8       6.762  -1.278   7.508  1.00  0.00           C  
ATOM     70  CD  LYS A   8       7.404  -1.081   8.875  1.00  0.00           C  
ATOM     71  CE  LYS A   8       7.291  -2.334   9.733  1.00  0.00           C  
ATOM     72  NZ  LYS A   8       7.954  -2.159  11.060  1.00  0.00           N  
ATOM     73  N   ALA A   9       7.191   1.665   4.100  1.00  0.00           N  
ATOM     74  CA  ALA A   9       7.158   2.972   3.449  1.00  0.00           C  
ATOM     75  C   ALA A   9       6.209   2.965   2.254  1.00  0.00           C  
ATOM     76  CB  ALA A   9       8.561   3.382   3.008  1.00  0.00           C  
ATOM     77  O   ALA A   9       5.441   3.910   2.059  1.00  0.00           O  
ATOM     78  N   PHE A  10       6.333   1.940   1.483  1.00  0.00           N  
ATOM     79  CA  PHE A  10       5.473   1.801   0.314  1.00  0.00           C  
ATOM     80  C   PHE A  10       4.007   1.738   0.725  1.00  0.00           C  
ATOM     81  CB  PHE A  10       5.848   0.549  -0.485  1.00  0.00           C  
ATOM     82  O   PHE A  10       3.171   2.457   0.174  1.00  0.00           O  
ATOM     83  CG  PHE A  10       5.009   0.342  -1.717  1.00  0.00           C  
ATOM     84  CD1 PHE A  10       4.233  -0.802  -1.862  1.00  0.00           C  
ATOM     85  CD2 PHE A  10       4.995   1.291  -2.730  1.00  0.00           C  
ATOM     86  CE1 PHE A  10       3.456  -0.997  -3.001  1.00  0.00           C  
ATOM     87  CE2 PHE A  10       4.220   1.104  -3.871  1.00  0.00           C  
ATOM     88  CZ  PHE A  10       3.452  -0.042  -4.005  1.00  0.00           C  
ATOM     89  N   PHE A  11       3.620   1.016   1.732  1.00  0.00           N  
ATOM     90  CA  PHE A  11       2.244   0.870   2.191  1.00  0.00           C  
ATOM     91  C   PHE A  11       1.716   2.186   2.749  1.00  0.00           C  
ATOM     92  CB  PHE A  11       2.144  -0.229   3.254  1.00  0.00           C  
ATOM     93  O   PHE A  11       0.553   2.534   2.537  1.00  0.00           O  
ATOM     94  CG  PHE A  11       2.475  -1.604   2.738  1.00  0.00           C  
ATOM     95  CD1 PHE A  11       2.043  -2.013   1.483  1.00  0.00           C  
ATOM     96  CD2 PHE A  11       3.218  -2.487   3.511  1.00  0.00           C  
ATOM     97  CE1 PHE A  11       2.348  -3.285   1.003  1.00  0.00           C  
ATOM     98  CE2 PHE A  11       3.526  -3.760   3.038  1.00  0.00           C  
ATOM     99  CZ  PHE A  11       3.089  -4.157   1.785  1.00  0.00           C  
ATOM    100  N   ASN A  12       2.526   2.882   3.440  1.00  0.00           N  
ATOM    101  CA  ASN A  12       2.118   4.184   3.954  1.00  0.00           C  
ATOM    102  C   ASN A  12       1.775   5.151   2.824  1.00  0.00           C  
ATOM    103  CB  ASN A  12       3.211   4.776   4.846  1.00  0.00           C  
ATOM    104  O   ASN A  12       0.839   5.943   2.941  1.00  0.00           O  
ATOM    105  CG  ASN A  12       3.191   4.206   6.251  1.00  0.00           C  
ATOM    106  ND2 ASN A  12       4.311   4.322   6.954  1.00  0.00           N  
ATOM    107  OD1 ASN A  12       2.176   3.666   6.700  1.00  0.00           O  
ATOM    108  N   LYS A  13       2.578   4.965   1.789  1.00  0.00           N  
ATOM    109  CA  LYS A  13       2.279   5.806   0.633  1.00  0.00           C  
ATOM    110  C   LYS A  13       0.935   5.432   0.014  1.00  0.00           C  
ATOM    111  CB  LYS A  13       3.388   5.693  -0.414  1.00  0.00           C  
ATOM    112  O   LYS A  13       0.171   6.307  -0.399  1.00  0.00           O  
ATOM    113  CG  LYS A  13       4.668   6.425  -0.041  1.00  0.00           C  
ATOM    114  CD  LYS A  13       5.658   6.447  -1.199  1.00  0.00           C  
ATOM    115  CE  LYS A  13       6.921   7.219  -0.843  1.00  0.00           C  
ATOM    116  NZ  LYS A  13       7.870   7.290  -1.993  1.00  0.00           N  
ATOM    117  N   ILE A  14       0.653   4.109  -0.073  1.00  0.00           N  
ATOM    118  CA  ILE A  14      -0.617   3.625  -0.602  1.00  0.00           C  
ATOM    119  C   ILE A  14      -1.769   4.184   0.230  1.00  0.00           C  
ATOM    120  CB  ILE A  14      -0.669   2.081  -0.621  1.00  0.00           C  
ATOM    121  O   ILE A  14      -2.739   4.713  -0.317  1.00  0.00           O  
ATOM    122  CG1 ILE A  14       0.370   1.523  -1.600  1.00  0.00           C  
ATOM    123  CG2 ILE A  14      -2.076   1.592  -0.979  1.00  0.00           C  
ATOM    124  CD1 ILE A  14       0.518   0.009  -1.550  1.00  0.00           C  
ATOM    125  N   LYS A  15      -1.598   4.127   1.485  1.00  0.00           N  
ATOM    126  CA  LYS A  15      -2.628   4.619   2.395  1.00  0.00           C  
ATOM    127  C   LYS A  15      -2.912   6.099   2.155  1.00  0.00           C  
ATOM    128  CB  LYS A  15      -2.211   4.395   3.849  1.00  0.00           C  
ATOM    129  O   LYS A  15      -4.072   6.505   2.052  1.00  0.00           O  
ATOM    130  CG  LYS A  15      -3.296   4.731   4.863  1.00  0.00           C  
ATOM    131  CD  LYS A  15      -2.819   4.496   6.290  1.00  0.00           C  
ATOM    132  CE  LYS A  15      -3.842   4.979   7.309  1.00  0.00           C  
ATOM    133  NZ  LYS A  15      -3.369   4.772   8.710  1.00  0.00           N  
ATOM    134  N   SER A  16      -1.857   6.844   2.112  1.00  0.00           N  
ATOM    135  CA  SER A  16      -1.979   8.287   1.932  1.00  0.00           C  
ATOM    136  C   SER A  16      -2.630   8.623   0.594  1.00  0.00           C  
ATOM    137  CB  SER A  16      -0.607   8.957   2.023  1.00  0.00           C  
ATOM    138  O   SER A  16      -3.467   9.525   0.515  1.00  0.00           O  
ATOM    139  OG  SER A  16      -0.729  10.367   1.946  1.00  0.00           O  
ATOM    140  N   ALA A  17      -2.307   7.872  -0.319  1.00  0.00           N  
ATOM    141  CA  ALA A  17      -2.823   8.144  -1.658  1.00  0.00           C  
ATOM    142  C   ALA A  17      -4.301   7.780  -1.760  1.00  0.00           C  
ATOM    143  CB  ALA A  17      -2.016   7.379  -2.704  1.00  0.00           C  
ATOM    144  O   ALA A  17      -5.063   8.442  -2.469  1.00  0.00           O  
ATOM    145  N   LEU A  18      -4.759   6.847  -1.009  1.00  0.00           N  
ATOM    146  CA  LEU A  18      -6.111   6.324  -1.176  1.00  0.00           C  
ATOM    147  C   LEU A  18      -7.066   6.955  -0.169  1.00  0.00           C  
ATOM    148  CB  LEU A  18      -6.120   4.801  -1.019  1.00  0.00           C  
ATOM    149  O   LEU A  18      -8.243   6.592  -0.111  1.00  0.00           O  
ATOM    150  CG  LEU A  18      -5.441   4.001  -2.133  1.00  0.00           C  
ATOM    151  CD1 LEU A  18      -5.354   2.528  -1.749  1.00  0.00           C  
ATOM    152  CD2 LEU A  18      -6.192   4.173  -3.449  1.00  0.00           C  
ATOM    153  N   LEU A  19      -6.549   7.920   0.664  1.00  0.00           N  
ATOM    154  CA  LEU A  19      -7.393   8.601   1.639  1.00  0.00           C  
ATOM    155  C   LEU A  19      -8.503   9.383   0.945  1.00  0.00           C  
ATOM    156  CB  LEU A  19      -6.556   9.543   2.508  1.00  0.00           C  
ATOM    157  O   LEU A  19      -9.606   9.512   1.482  1.00  0.00           O  
ATOM    158  CG  LEU A  19      -5.686   8.884   3.580  1.00  0.00           C  
ATOM    159  CD1 LEU A  19      -4.785   9.920   4.243  1.00  0.00           C  
ATOM    160  CD2 LEU A  19      -6.555   8.182   4.617  1.00  0.00           C  
ATOM    161  N   SER A  20      -8.328   9.749  -0.303  1.00  0.00           N  
ATOM    162  CA  SER A  20      -9.287  10.633  -0.957  1.00  0.00           C  
ATOM    163  C   SER A  20      -9.777  10.041  -2.274  1.00  0.00           C  
ATOM    164  CB  SER A  20      -8.665  12.008  -1.207  1.00  0.00           C  
ATOM    165  O   SER A  20     -10.595  10.648  -2.968  1.00  0.00           O  
ATOM    166  OG  SER A  20      -7.501  11.895  -2.008  1.00  0.00           O  
ATOM    167  N   THR A  21      -9.338   8.886  -2.623  1.00  0.00           N  
ATOM    168  CA  THR A  21      -9.715   8.240  -3.875  1.00  0.00           C  
ATOM    169  C   THR A  21      -9.615   6.722  -3.753  1.00  0.00           C  
ATOM    170  CB  THR A  21      -8.831   8.723  -5.041  1.00  0.00           C  
ATOM    171  O   THR A  21      -8.964   6.209  -2.840  1.00  0.00           O  
ATOM    172  CG2 THR A  21      -7.365   8.381  -4.797  1.00  0.00           C  
ATOM    173  OG1 THR A  21      -9.263   8.092  -6.253  1.00  0.00           O  
ATOM    174  N   ASN A  22     -10.407   6.002  -4.521  1.00  0.00           N  
ATOM    175  CA  ASN A  22     -10.436   4.543  -4.511  1.00  0.00           C  
ATOM    176  C   ASN A  22      -9.346   3.955  -5.402  1.00  0.00           C  
ATOM    177  CB  ASN A  22     -11.811   4.031  -4.946  1.00  0.00           C  
ATOM    178  O   ASN A  22      -9.028   2.768  -5.300  1.00  0.00           O  
ATOM    179  CG  ASN A  22     -12.885   4.286  -3.907  1.00  0.00           C  
ATOM    180  ND2 ASN A  22     -14.133   4.368  -4.352  1.00  0.00           N  
ATOM    181  OD1 ASN A  22     -12.595   4.408  -2.714  1.00  0.00           O  
ATOM    182  N   LYS A  23      -8.667   4.717  -6.143  1.00  0.00           N  
ATOM    183  CA  LYS A  23      -7.576   4.319  -7.027  1.00  0.00           C  
ATOM    184  C   LYS A  23      -6.513   5.410  -7.115  1.00  0.00           C  
ATOM    185  CB  LYS A  23      -8.108   3.993  -8.424  1.00  0.00           C  
ATOM    186  O   LYS A  23      -6.839   6.593  -7.239  1.00  0.00           O  
ATOM    187  CG  LYS A  23      -7.063   3.410  -9.364  1.00  0.00           C  
ATOM    188  CD  LYS A  23      -7.667   3.048 -10.715  1.00  0.00           C  
ATOM    189  CE  LYS A  23      -6.624   2.460 -11.655  1.00  0.00           C  
ATOM    190  NZ  LYS A  23      -7.211   2.104 -12.982  1.00  0.00           N  
ATOM    191  N   ALA A  24      -5.208   4.974  -7.013  1.00  0.00           N  
ATOM    192  CA  ALA A  24      -4.116   5.943  -7.046  1.00  0.00           C  
ATOM    193  C   ALA A  24      -2.836   5.309  -7.582  1.00  0.00           C  
ATOM    194  CB  ALA A  24      -3.876   6.521  -5.653  1.00  0.00           C  
ATOM    195  O   ALA A  24      -2.687   4.085  -7.564  1.00  0.00           O  
ATOM    196  N   VAL A  25      -2.067   6.160  -8.213  1.00  0.00           N  
ATOM    197  CA  VAL A  25      -0.743   5.735  -8.655  1.00  0.00           C  
ATOM    198  C   VAL A  25       0.299   6.116  -7.606  1.00  0.00           C  
ATOM    199  CB  VAL A  25      -0.375   6.355 -10.022  1.00  0.00           C  
ATOM    200  O   VAL A  25       0.382   7.276  -7.197  1.00  0.00           O  
ATOM    201  CG1 VAL A  25       1.031   5.933 -10.444  1.00  0.00           C  
ATOM    202  CG2 VAL A  25      -1.398   5.953 -11.083  1.00  0.00           C  
ATOM    203  N   VAL A  26       0.969   5.128  -7.085  1.00  0.00           N  
ATOM    204  CA  VAL A  26       1.983   5.342  -6.057  1.00  0.00           C  
ATOM    205  C   VAL A  26       3.337   4.840  -6.554  1.00  0.00           C  
ATOM    206  CB  VAL A  26       1.607   4.638  -4.734  1.00  0.00           C  
ATOM    207  O   VAL A  26       3.404   3.895  -7.344  1.00  0.00           O  
ATOM    208  CG1 VAL A  26       0.352   5.263  -4.127  1.00  0.00           C  
ATOM    209  CG2 VAL A  26       1.404   3.141  -4.966  1.00  0.00           C  
ATOM    210  N   SER A  27       4.378   5.449  -6.156  1.00  0.00           N  
ATOM    211  CA  SER A  27       5.719   5.033  -6.553  1.00  0.00           C  
ATOM    212  C   SER A  27       6.494   4.464  -5.369  1.00  0.00           C  
ATOM    213  CB  SER A  27       6.488   6.208  -7.159  1.00  0.00           C  
ATOM    214  O   SER A  27       6.399   4.979  -4.253  1.00  0.00           O  
ATOM    215  OG  SER A  27       5.764   6.780  -8.235  1.00  0.00           O  
ATOM    216  N   ASP A  28       7.182   3.292  -5.649  1.00  0.00           N  
ATOM    217  CA  ASP A  28       8.021   2.753  -4.583  1.00  0.00           C  
ATOM    218  C   ASP A  28       9.332   3.527  -4.471  1.00  0.00           C  
ATOM    219  CB  ASP A  28       8.305   1.269  -4.822  1.00  0.00           C  
ATOM    220  O   ASP A  28       9.601   4.423  -5.275  1.00  0.00           O  
ATOM    221  CG  ASP A  28       9.333   1.030  -5.914  1.00  0.00           C  
ATOM    222  OD1 ASP A  28       9.298   1.731  -6.948  1.00  0.00           O  
ATOM    223  OD2 ASP A  28      10.184   0.131  -5.739  1.00  0.00           O  
ATOM    224  N   PRO A  29      10.116   3.437  -3.415  1.00  0.00           N  
ATOM    225  CA  PRO A  29      11.344   4.199  -3.178  1.00  0.00           C  
ATOM    226  C   PRO A  29      12.332   4.102  -4.339  1.00  0.00           C  
ATOM    227  CB  PRO A  29      11.921   3.556  -1.915  1.00  0.00           C  
ATOM    228  O   PRO A  29      13.192   4.972  -4.497  1.00  0.00           O  
ATOM    229  CG  PRO A  29      10.734   3.019  -1.183  1.00  0.00           C  
ATOM    230  CD  PRO A  29       9.735   2.526  -2.190  1.00  0.00           C  
ATOM    231  N   ASN A  30      12.144   3.079  -5.141  1.00  0.00           N  
ATOM    232  CA  ASN A  30      13.021   2.908  -6.295  1.00  0.00           C  
ATOM    233  C   ASN A  30      12.508   3.678  -7.508  1.00  0.00           C  
ATOM    234  CB  ASN A  30      13.178   1.424  -6.634  1.00  0.00           C  
ATOM    235  O   ASN A  30      13.137   3.666  -8.567  1.00  0.00           O  
ATOM    236  CG  ASN A  30      13.907   0.651  -5.553  1.00  0.00           C  
ATOM    237  ND2 ASN A  30      13.370  -0.507  -5.187  1.00  0.00           N  
ATOM    238  OD1 ASN A  30      14.944   1.091  -5.051  1.00  0.00           O  
ATOM    239  N   GLY A  31      11.275   4.336  -7.326  1.00  0.00           N  
ATOM    240  CA  GLY A  31      10.715   5.148  -8.394  1.00  0.00           C  
ATOM    241  C   GLY A  31       9.768   4.379  -9.295  1.00  0.00           C  
ATOM    242  O   GLY A  31       9.328   4.893 -10.326  1.00  0.00           O  
ATOM    243  N   ASN A  32       9.612   3.105  -8.954  1.00  0.00           N  
ATOM    244  CA  ASN A  32       8.649   2.317  -9.715  1.00  0.00           C  
ATOM    245  C   ASN A  32       7.213   2.700  -9.369  1.00  0.00           C  
ATOM    246  CB  ASN A  32       8.872   0.822  -9.478  1.00  0.00           C  
ATOM    247  O   ASN A  32       6.862   2.809  -8.193  1.00  0.00           O  
ATOM    248  CG  ASN A  32      10.264   0.369  -9.873  1.00  0.00           C  
ATOM    249  ND2 ASN A  32      10.942  -0.322  -8.965  1.00  0.00           N  
ATOM    250  OD1 ASN A  32      10.725   0.638 -10.985  1.00  0.00           O  
ATOM    251  N   GLU A  33       6.449   2.945 -10.434  1.00  0.00           N  
ATOM    252  CA  GLU A  33       5.067   3.360 -10.215  1.00  0.00           C  
ATOM    253  C   GLU A  33       4.129   2.157 -10.179  1.00  0.00           C  
ATOM    254  CB  GLU A  33       4.622   4.342 -11.301  1.00  0.00           C  
ATOM    255  O   GLU A  33       4.275   1.225 -10.972  1.00  0.00           O  
ATOM    256  CG  GLU A  33       5.371   5.667 -11.277  1.00  0.00           C  
ATOM    257  CD  GLU A  33       4.818   6.687 -12.260  1.00  0.00           C  
ATOM    258  OE1 GLU A  33       4.110   7.624 -11.828  1.00  0.00           O  
ATOM    259  OE2 GLU A  33       5.094   6.546 -13.472  1.00  0.00           O  
ATOM    260  N   PHE A  34       3.252   2.195  -9.164  1.00  0.00           N  
ATOM    261  CA  PHE A  34       2.254   1.144  -8.996  1.00  0.00           C  
ATOM    262  C   PHE A  34       0.849   1.733  -8.961  1.00  0.00           C  
ATOM    263  CB  PHE A  34       2.522   0.346  -7.716  1.00  0.00           C  
ATOM    264  O   PHE A  34       0.608   2.739  -8.291  1.00  0.00           O  
ATOM    265  CG  PHE A  34       3.897  -0.262  -7.656  1.00  0.00           C  
ATOM    266  CD1 PHE A  34       4.105  -1.581  -8.040  1.00  0.00           C  
ATOM    267  CD2 PHE A  34       4.981   0.485  -7.216  1.00  0.00           C  
ATOM    268  CE1 PHE A  34       5.377  -2.147  -7.986  1.00  0.00           C  
ATOM    269  CE2 PHE A  34       6.255  -0.074  -7.159  1.00  0.00           C  
ATOM    270  CZ  PHE A  34       6.450  -1.390  -7.543  1.00  0.00           C  
ATOM    271  N   THR A  35       0.036   1.129  -9.854  1.00  0.00           N  
ATOM    272  CA  THR A  35      -1.371   1.499  -9.742  1.00  0.00           C  
ATOM    273  C   THR A  35      -2.063   0.673  -8.661  1.00  0.00           C  
ATOM    274  CB  THR A  35      -2.106   1.315 -11.082  1.00  0.00           C  
ATOM    275  O   THR A  35      -2.095  -0.557  -8.738  1.00  0.00           O  
ATOM    276  CG2 THR A  35      -3.559   1.766 -10.979  1.00  0.00           C  
ATOM    277  OG1 THR A  35      -1.447   2.089 -12.092  1.00  0.00           O  
ATOM    278  N   VAL A  36      -2.616   1.408  -7.683  1.00  0.00           N  
ATOM    279  CA  VAL A  36      -3.225   0.707  -6.558  1.00  0.00           C  
ATOM    280  C   VAL A  36      -4.701   1.085  -6.450  1.00  0.00           C  
ATOM    281  CB  VAL A  36      -2.496   1.021  -5.232  1.00  0.00           C  
ATOM    282  O   VAL A  36      -5.078   2.225  -6.731  1.00  0.00           O  
ATOM    283  CG1 VAL A  36      -1.071   0.471  -5.256  1.00  0.00           C  
ATOM    284  CG2 VAL A  36      -2.487   2.526  -4.973  1.00  0.00           C  
ATOM    285  N   SER A  37      -5.494   0.048  -6.133  1.00  0.00           N  
ATOM    286  CA  SER A  37      -6.918   0.314  -5.960  1.00  0.00           C  
ATOM    287  C   SER A  37      -7.481  -0.443  -4.763  1.00  0.00           C  
ATOM    288  CB  SER A  37      -7.691  -0.066  -7.224  1.00  0.00           C  
ATOM    289  O   SER A  37      -6.988  -1.518  -4.413  1.00  0.00           O  
ATOM    290  OG  SER A  37      -7.597  -1.458  -7.472  1.00  0.00           O  
ATOM    291  N   VAL A  38      -8.486   0.278  -4.128  1.00  0.00           N  
ATOM    292  CA  VAL A  38      -9.161  -0.363  -3.004  1.00  0.00           C  
ATOM    293  C   VAL A  38     -10.171  -1.384  -3.522  1.00  0.00           C  
ATOM    294  CB  VAL A  38      -9.868   0.674  -2.101  1.00  0.00           C  
ATOM    295  O   VAL A  38     -10.992  -1.072  -4.388  1.00  0.00           O  
ATOM    296  CG1 VAL A  38     -10.608  -0.021  -0.960  1.00  0.00           C  
ATOM    297  CG2 VAL A  38      -8.857   1.679  -1.553  1.00  0.00           C  
ATOM    298  N   GLN A  39     -10.036  -2.608  -3.083  1.00  0.00           N  
ATOM    299  CA  GLN A  39     -10.977  -3.628  -3.533  1.00  0.00           C  
ATOM    300  C   GLN A  39     -12.163  -3.743  -2.579  1.00  0.00           C  
ATOM    301  CB  GLN A  39     -10.278  -4.982  -3.667  1.00  0.00           C  
ATOM    302  O   GLN A  39     -13.318  -3.699  -3.008  1.00  0.00           O  
ATOM    303  CG  GLN A  39      -9.186  -5.008  -4.728  1.00  0.00           C  
ATOM    304  CD  GLN A  39      -9.688  -4.596  -6.099  1.00  0.00           C  
ATOM    305  NE2 GLN A  39      -9.081  -3.560  -6.666  1.00  0.00           N  
ATOM    306  OE1 GLN A  39     -10.614  -5.205  -6.644  1.00  0.00           O  
ATOM    307  N   LYS A  40     -11.941  -3.798  -1.439  1.00  0.00           N  
ATOM    308  CA  LYS A  40     -13.014  -3.864  -0.451  1.00  0.00           C  
ATOM    309  C   LYS A  40     -12.504  -3.502   0.941  1.00  0.00           C  
ATOM    310  CB  LYS A  40     -13.641  -5.259  -0.432  1.00  0.00           C  
ATOM    311  O   LYS A  40     -11.304  -3.590   1.210  1.00  0.00           O  
ATOM    312  CG  LYS A  40     -12.712  -6.349   0.082  1.00  0.00           C  
ATOM    313  CD  LYS A  40     -13.406  -7.704   0.120  1.00  0.00           C  
ATOM    314  CE  LYS A  40     -12.477  -8.795   0.635  1.00  0.00           C  
ATOM    315  NZ  LYS A  40     -13.139 -10.133   0.634  1.00  0.00           N  
ATOM    316  N   THR A  41     -13.443  -2.922   1.790  1.00  0.00           N  
ATOM    317  CA  THR A  41     -13.172  -2.576   3.181  1.00  0.00           C  
ATOM    318  C   THR A  41     -14.115  -3.326   4.118  1.00  0.00           C  
ATOM    319  CB  THR A  41     -13.310  -1.060   3.416  1.00  0.00           C  
ATOM    320  O   THR A  41     -15.332  -3.311   3.925  1.00  0.00           O  
ATOM    321  CG2 THR A  41     -12.887  -0.683   4.832  1.00  0.00           C  
ATOM    322  OG1 THR A  41     -12.482  -0.360   2.480  1.00  0.00           O  
ATOM    323  N   GLU A  42     -13.496  -4.068   5.121  1.00  0.00           N  
ATOM    324  CA  GLU A  42     -14.283  -4.810   6.101  1.00  0.00           C  
ATOM    325  C   GLU A  42     -13.715  -4.642   7.507  1.00  0.00           C  
ATOM    326  CB  GLU A  42     -14.341  -6.295   5.731  1.00  0.00           C  
ATOM    327  O   GLU A  42     -12.515  -4.821   7.723  1.00  0.00           O  
ATOM    328  CG  GLU A  42     -15.114  -6.580   4.451  1.00  0.00           C  
ATOM    329  CD  GLU A  42     -15.268  -8.065   4.161  1.00  0.00           C  
ATOM    330  OE1 GLU A  42     -16.401  -8.589   4.262  1.00  0.00           O  
ATOM    331  OE2 GLU A  42     -14.247  -8.709   3.832  1.00  0.00           O  
ATOM    332  N   ASP A  43     -14.601  -4.291   8.488  1.00  0.00           N  
ATOM    333  CA  ASP A  43     -14.303  -4.346   9.916  1.00  0.00           C  
ATOM    334  C   ASP A  43     -12.910  -3.792  10.208  1.00  0.00           C  
ATOM    335  CB  ASP A  43     -14.418  -5.781  10.434  1.00  0.00           C  
ATOM    336  O   ASP A  43     -12.138  -4.402  10.951  1.00  0.00           O  
ATOM    337  CG  ASP A  43     -15.834  -6.325  10.362  1.00  0.00           C  
ATOM    338  OD1 ASP A  43     -16.733  -5.778  11.036  1.00  0.00           O  
ATOM    339  OD2 ASP A  43     -16.052  -7.313   9.626  1.00  0.00           O  
ATOM    340  N   ASN A  44     -12.307  -2.935   9.339  1.00  0.00           N  
ATOM    341  CA  ASN A  44     -11.061  -2.188   9.478  1.00  0.00           C  
ATOM    342  C   ASN A  44      -9.944  -2.802   8.640  1.00  0.00           C  
ATOM    343  CB  ASN A  44     -10.643  -2.113  10.948  1.00  0.00           C  
ATOM    344  O   ASN A  44      -8.763  -2.576   8.912  1.00  0.00           O  
ATOM    345  CG  ASN A  44     -11.589  -1.271  11.782  1.00  0.00           C  
ATOM    346  ND2 ASN A  44     -11.830  -1.698  13.016  1.00  0.00           N  
ATOM    347  OD1 ASN A  44     -12.100  -0.248  11.321  1.00  0.00           O  
ATOM    348  N   VAL A  45     -10.381  -3.787   7.900  1.00  0.00           N  
ATOM    349  CA  VAL A  45      -9.427  -4.406   6.985  1.00  0.00           C  
ATOM    350  C   VAL A  45      -9.652  -3.880   5.569  1.00  0.00           C  
ATOM    351  CB  VAL A  45      -9.540  -5.947   7.005  1.00  0.00           C  
ATOM    352  O   VAL A  45     -10.781  -3.883   5.071  1.00  0.00           O  
ATOM    353  CG1 VAL A  45      -8.503  -6.576   6.077  1.00  0.00           C  
ATOM    354  CG2 VAL A  45      -9.377  -6.475   8.430  1.00  0.00           C  
ATOM    355  N   ILE A  46      -8.563  -3.385   5.021  1.00  0.00           N  
ATOM    356  CA  ILE A  46      -8.692  -2.897   3.652  1.00  0.00           C  
ATOM    357  C   ILE A  46      -7.888  -3.789   2.709  1.00  0.00           C  
ATOM    358  CB  ILE A  46      -8.226  -1.429   3.529  1.00  0.00           C  
ATOM    359  O   ILE A  46      -6.720  -4.087   2.971  1.00  0.00           O  
ATOM    360  CG1 ILE A  46      -8.959  -0.549   4.549  1.00  0.00           C  
ATOM    361  CG2 ILE A  46      -8.443  -0.911   2.104  1.00  0.00           C  
ATOM    362  CD1 ILE A  46      -8.406   0.865   4.656  1.00  0.00           C  
ATOM    363  N   TYR A  47      -8.600  -4.196   1.663  1.00  0.00           N  
ATOM    364  CA  TYR A  47      -7.957  -5.013   0.640  1.00  0.00           C  
ATOM    365  C   TYR A  47      -7.547  -4.165  -0.558  1.00  0.00           C  
ATOM    366  CB  TYR A  47      -8.890  -6.140   0.187  1.00  0.00           C  
ATOM    367  O   TYR A  47      -8.390  -3.525  -1.191  1.00  0.00           O  
ATOM    368  CG  TYR A  47      -9.298  -7.075   1.299  1.00  0.00           C  
ATOM    369  CD1 TYR A  47      -8.723  -8.339   1.419  1.00  0.00           C  
ATOM    370  CD2 TYR A  47     -10.258  -6.698   2.232  1.00  0.00           C  
ATOM    371  CE1 TYR A  47      -9.097  -9.205   2.442  1.00  0.00           C  
ATOM    372  CE2 TYR A  47     -10.639  -7.556   3.259  1.00  0.00           C  
ATOM    373  OH  TYR A  47     -10.428  -9.658   4.369  1.00  0.00           O  
ATOM    374  CZ  TYR A  47     -10.054  -8.805   3.355  1.00  0.00           C  
ATOM    375  N   TYR A  48      -6.210  -4.237  -0.811  1.00  0.00           N  
ATOM    376  CA  TYR A  48      -5.681  -3.465  -1.930  1.00  0.00           C  
ATOM    377  C   TYR A  48      -5.208  -4.383  -3.051  1.00  0.00           C  
ATOM    378  CB  TYR A  48      -4.528  -2.569  -1.467  1.00  0.00           C  
ATOM    379  O   TYR A  48      -4.722  -5.487  -2.794  1.00  0.00           O  
ATOM    380  CG  TYR A  48      -4.904  -1.622  -0.353  1.00  0.00           C  
ATOM    381  CD1 TYR A  48      -5.600  -0.445  -0.618  1.00  0.00           C  
ATOM    382  CD2 TYR A  48      -4.563  -1.902   0.966  1.00  0.00           C  
ATOM    383  CE1 TYR A  48      -5.947   0.431   0.405  1.00  0.00           C  
ATOM    384  CE2 TYR A  48      -4.905  -1.033   1.997  1.00  0.00           C  
ATOM    385  OH  TYR A  48      -5.937   0.993   2.724  1.00  0.00           O  
ATOM    386  CZ  TYR A  48      -5.596   0.129   1.707  1.00  0.00           C  
ATOM    387  N   LYS A  49      -5.499  -3.919  -4.226  1.00  0.00           N  
ATOM    388  CA  LYS A  49      -4.962  -4.583  -5.411  1.00  0.00           C  
ATOM    389  C   LYS A  49      -3.985  -3.677  -6.153  1.00  0.00           C  
ATOM    390  CB  LYS A  49      -6.094  -5.011  -6.346  1.00  0.00           C  
ATOM    391  O   LYS A  49      -4.282  -2.506  -6.402  1.00  0.00           O  
ATOM    392  CG  LYS A  49      -5.621  -5.728  -7.602  1.00  0.00           C  
ATOM    393  CD  LYS A  49      -6.784  -6.057  -8.529  1.00  0.00           C  
ATOM    394  CE  LYS A  49      -6.299  -6.625  -9.856  1.00  0.00           C  
ATOM    395  NZ  LYS A  49      -7.434  -6.910 -10.784  1.00  0.00           N  
ATOM    396  N   PHE A  50      -2.647  -4.130  -6.319  1.00  0.00           N  
ATOM    397  CA  PHE A  50      -1.775  -3.313  -7.154  1.00  0.00           C  
ATOM    398  C   PHE A  50      -1.182  -4.140  -8.288  1.00  0.00           C  
ATOM    399  CB  PHE A  50      -0.653  -2.692  -6.315  1.00  0.00           C  
ATOM    400  O   PHE A  50      -1.045  -5.360  -8.169  1.00  0.00           O  
ATOM    401  CG  PHE A  50       0.264  -3.704  -5.683  1.00  0.00           C  
ATOM    402  CD1 PHE A  50      -0.047  -4.273  -4.454  1.00  0.00           C  
ATOM    403  CD2 PHE A  50       1.438  -4.088  -6.319  1.00  0.00           C  
ATOM    404  CE1 PHE A  50       0.799  -5.210  -3.866  1.00  0.00           C  
ATOM    405  CE2 PHE A  50       2.289  -5.024  -5.738  1.00  0.00           C  
ATOM    406  CZ  PHE A  50       1.968  -5.583  -4.511  1.00  0.00           C  
ATOM    407  N   GLU A  51      -1.017  -3.514  -9.470  1.00  0.00           N  
ATOM    408  CA  GLU A  51      -0.506  -4.118 -10.697  1.00  0.00           C  
ATOM    409  C   GLU A  51       0.950  -3.730 -10.939  1.00  0.00           C  
ATOM    410  CB  GLU A  51      -1.366  -3.709 -11.896  1.00  0.00           C  
ATOM    411  O   GLU A  51       1.304  -2.551 -10.866  1.00  0.00           O  
ATOM    412  CG  GLU A  51      -2.815  -4.161 -11.796  1.00  0.00           C  
ATOM    413  CD  GLU A  51      -3.673  -3.687 -12.959  1.00  0.00           C  
ATOM    414  OE1 GLU A  51      -4.126  -4.532 -13.764  1.00  0.00           O  
ATOM    415  OE2 GLU A  51      -3.894  -2.460 -13.065  1.00  0.00           O  
ATOM    416  N   TYR A  52       1.850  -4.764 -11.071  1.00  0.00           N  
ATOM    417  CA  TYR A  52       3.260  -4.564 -11.387  1.00  0.00           C  
ATOM    418  C   TYR A  52       3.728  -5.556 -12.444  1.00  0.00           C  
ATOM    419  CB  TYR A  52       4.118  -4.702 -10.125  1.00  0.00           C  
ATOM    420  O   TYR A  52       3.557  -6.768 -12.287  1.00  0.00           O  
ATOM    421  CG  TYR A  52       5.596  -4.526 -10.375  1.00  0.00           C  
ATOM    422  CD1 TYR A  52       6.466  -5.613 -10.323  1.00  0.00           C  
ATOM    423  CD2 TYR A  52       6.127  -3.273 -10.662  1.00  0.00           C  
ATOM    424  CE1 TYR A  52       7.829  -5.456 -10.550  1.00  0.00           C  
ATOM    425  CE2 TYR A  52       7.488  -3.103 -10.891  1.00  0.00           C  
ATOM    426  OH  TYR A  52       9.679  -4.037 -11.060  1.00  0.00           O  
ATOM    427  CZ  TYR A  52       8.330  -4.199 -10.834  1.00  0.00           C  
ATOM    428  N   GLU A  53       4.401  -5.023 -13.518  1.00  0.00           N  
ATOM    429  CA  GLU A  53       4.996  -5.806 -14.597  1.00  0.00           C  
ATOM    430  C   GLU A  53       4.055  -6.915 -15.057  1.00  0.00           C  
ATOM    431  CB  GLU A  53       6.334  -6.402 -14.154  1.00  0.00           C  
ATOM    432  O   GLU A  53       4.430  -8.089 -15.072  1.00  0.00           O  
ATOM    433  CG  GLU A  53       7.403  -5.360 -13.857  1.00  0.00           C  
ATOM    434  CD  GLU A  53       8.808  -5.941 -13.802  1.00  0.00           C  
ATOM    435  OE1 GLU A  53       9.629  -5.628 -14.694  1.00  0.00           O  
ATOM    436  OE2 GLU A  53       9.089  -6.715 -12.860  1.00  0.00           O  
ATOM    437  N   GLU A  54       2.662  -6.506 -15.243  1.00  0.00           N  
ATOM    438  CA  GLU A  54       1.578  -7.317 -15.787  1.00  0.00           C  
ATOM    439  C   GLU A  54       1.128  -8.380 -14.789  1.00  0.00           C  
ATOM    440  CB  GLU A  54       2.007  -7.977 -17.100  1.00  0.00           C  
ATOM    441  O   GLU A  54       0.471  -9.353 -15.164  1.00  0.00           O  
ATOM    442  CG  GLU A  54       2.321  -6.988 -18.213  1.00  0.00           C  
ATOM    443  CD  GLU A  54       2.713  -7.658 -19.519  1.00  0.00           C  
ATOM    444  OE1 GLU A  54       1.860  -7.759 -20.430  1.00  0.00           O  
ATOM    445  OE2 GLU A  54       3.883  -8.087 -19.633  1.00  0.00           O  
ATOM    446  N   GLU A  55       1.699  -8.235 -13.562  1.00  0.00           N  
ATOM    447  CA  GLU A  55       1.279  -9.119 -12.479  1.00  0.00           C  
ATOM    448  C   GLU A  55       0.428  -8.373 -11.456  1.00  0.00           C  
ATOM    449  CB  GLU A  55       2.496  -9.746 -11.794  1.00  0.00           C  
ATOM    450  O   GLU A  55       0.595  -7.167 -11.262  1.00  0.00           O  
ATOM    451  CG  GLU A  55       3.330 -10.630 -12.710  1.00  0.00           C  
ATOM    452  CD  GLU A  55       4.445 -11.365 -11.982  1.00  0.00           C  
ATOM    453  OE1 GLU A  55       4.212 -12.497 -11.501  1.00  0.00           O  
ATOM    454  OE2 GLU A  55       5.559 -10.804 -11.892  1.00  0.00           O  
ATOM    455  N   GLU A  56      -0.575  -9.187 -10.915  1.00  0.00           N  
ATOM    456  CA  GLU A  56      -1.436  -8.575  -9.907  1.00  0.00           C  
ATOM    457  C   GLU A  56      -1.071  -9.055  -8.505  1.00  0.00           C  
ATOM    458  CB  GLU A  56      -2.907  -8.880 -10.201  1.00  0.00           C  
ATOM    459  O   GLU A  56      -0.809 -10.242  -8.298  1.00  0.00           O  
ATOM    460  CG  GLU A  56      -3.402  -8.307 -11.521  1.00  0.00           C  
ATOM    461  CD  GLU A  56      -4.852  -8.653 -11.819  1.00  0.00           C  
ATOM    462  OE1 GLU A  56      -5.702  -7.734 -11.844  1.00  0.00           O  
ATOM    463  OE2 GLU A  56      -5.142  -9.852 -12.028  1.00  0.00           O  
ATOM    464  N   TYR A  57      -0.971  -8.032  -7.632  1.00  0.00           N  
ATOM    465  CA  TYR A  57      -0.654  -8.337  -6.241  1.00  0.00           C  
ATOM    466  C   TYR A  57      -1.734  -7.806  -5.306  1.00  0.00           C  
ATOM    467  CB  TYR A  57       0.706  -7.746  -5.857  1.00  0.00           C  
ATOM    468  O   TYR A  57      -2.404  -6.819  -5.619  1.00  0.00           O  
ATOM    469  CG  TYR A  57       1.851  -8.264  -6.692  1.00  0.00           C  
ATOM    470  CD1 TYR A  57       2.622  -9.341  -6.260  1.00  0.00           C  
ATOM    471  CD2 TYR A  57       2.165  -7.678  -7.914  1.00  0.00           C  
ATOM    472  CE1 TYR A  57       3.680  -9.821  -7.026  1.00  0.00           C  
ATOM    473  CE2 TYR A  57       3.221  -8.150  -8.687  1.00  0.00           C  
ATOM    474  OH  TYR A  57       5.017  -9.691  -8.998  1.00  0.00           O  
ATOM    475  CZ  TYR A  57       3.971  -9.220  -8.236  1.00  0.00           C  
ATOM    476  N   TYR A  58      -1.959  -8.544  -4.212  1.00  0.00           N  
ATOM    477  CA  TYR A  58      -2.984  -8.110  -3.269  1.00  0.00           C  
ATOM    478  C   TYR A  58      -2.398  -7.927  -1.874  1.00  0.00           C  
ATOM    479  CB  TYR A  58      -4.135  -9.120  -3.223  1.00  0.00           C  
ATOM    480  O   TYR A  58      -1.585  -8.737  -1.424  1.00  0.00           O  
ATOM    481  CG  TYR A  58      -4.888  -9.241  -4.526  1.00  0.00           C  
ATOM    482  CD1 TYR A  58      -6.072  -8.538  -4.737  1.00  0.00           C  
ATOM    483  CD2 TYR A  58      -4.417 -10.059  -5.547  1.00  0.00           C  
ATOM    484  CE1 TYR A  58      -6.770  -8.649  -5.935  1.00  0.00           C  
ATOM    485  CE2 TYR A  58      -5.107 -10.177  -6.750  1.00  0.00           C  
ATOM    486  OH  TYR A  58      -6.967  -9.582  -8.122  1.00  0.00           O  
ATOM    487  CZ  TYR A  58      -6.280  -9.469  -6.934  1.00  0.00           C  
ATOM    488  N   ILE A  59      -2.750  -6.753  -1.303  1.00  0.00           N  
ATOM    489  CA  ILE A  59      -2.311  -6.461   0.057  1.00  0.00           C  
ATOM    490  C   ILE A  59      -3.526  -6.290   0.966  1.00  0.00           C  
ATOM    491  CB  ILE A  59      -1.424  -5.197   0.105  1.00  0.00           C  
ATOM    492  O   ILE A  59      -4.473  -5.580   0.620  1.00  0.00           O  
ATOM    493  CG1 ILE A  59      -0.231  -5.346  -0.846  1.00  0.00           C  
ATOM    494  CG2 ILE A  59      -0.952  -4.923   1.536  1.00  0.00           C  
ATOM    495  CD1 ILE A  59       0.510  -4.044  -1.118  1.00  0.00           C  
ATOM    496  N   VAL A  60      -3.435  -7.072   2.033  1.00  0.00           N  
ATOM    497  CA  VAL A  60      -4.462  -6.878   3.051  1.00  0.00           C  
ATOM    498  C   VAL A  60      -3.882  -6.093   4.226  1.00  0.00           C  
ATOM    499  CB  VAL A  60      -5.036  -8.226   3.543  1.00  0.00           C  
ATOM    500  O   VAL A  60      -2.885  -6.504   4.824  1.00  0.00           O  
ATOM    501  CG1 VAL A  60      -6.186  -7.998   4.522  1.00  0.00           C  
ATOM    502  CG2 VAL A  60      -5.498  -9.072   2.358  1.00  0.00           C  
ATOM    503  N   MET A  61      -4.549  -4.939   4.474  1.00  0.00           N  
ATOM    504  CA  MET A  61      -4.057  -4.122   5.579  1.00  0.00           C  
ATOM    505  C   MET A  61      -5.114  -3.987   6.670  1.00  0.00           C  
ATOM    506  CB  MET A  61      -3.641  -2.737   5.080  1.00  0.00           C  
ATOM    507  O   MET A  61      -6.294  -3.786   6.375  1.00  0.00           O  
ATOM    508  CG  MET A  61      -2.445  -2.757   4.142  1.00  0.00           C  
ATOM    509  SD  MET A  61      -1.815  -1.074   3.771  1.00  0.00           S  
ATOM    510  CE  MET A  61      -3.363  -0.245   3.316  1.00  0.00           C  
ATOM    511  N   ALA A  62      -4.663  -4.292   7.946  1.00  0.00           N  
ATOM    512  CA  ALA A  62      -5.508  -4.081   9.118  1.00  0.00           C  
ATOM    513  C   ALA A  62      -4.807  -3.201  10.149  1.00  0.00           C  
ATOM    514  CB  ALA A  62      -5.898  -5.419   9.741  1.00  0.00           C  
ATOM    515  O   ALA A  62      -3.628  -3.406  10.450  1.00  0.00           O  
ATOM    516  N   ASP A  63      -5.514  -2.091  10.648  1.00  0.00           N  
ATOM    517  CA  ASP A  63      -5.052  -1.272  11.765  1.00  0.00           C  
ATOM    518  C   ASP A  63      -3.616  -0.803  11.545  1.00  0.00           C  
ATOM    519  CB  ASP A  63      -5.157  -2.049  13.079  1.00  0.00           C  
ATOM    520  O   ASP A  63      -2.768  -0.949  12.427  1.00  0.00           O  
ATOM    521  CG  ASP A  63      -6.592  -2.292  13.512  1.00  0.00           C  
ATOM    522  OD1 ASP A  63      -7.386  -1.328  13.561  1.00  0.00           O  
ATOM    523  OD2 ASP A  63      -6.931  -3.458  13.809  1.00  0.00           O  
ATOM    524  N   ASN A  64      -3.204  -0.574  10.338  1.00  0.00           N  
ATOM    525  CA  ASN A  64      -1.970   0.061   9.887  1.00  0.00           C  
ATOM    526  C   ASN A  64      -0.846  -0.957   9.718  1.00  0.00           C  
ATOM    527  CB  ASN A  64      -1.546   1.163  10.861  1.00  0.00           C  
ATOM    528  O   ASN A  64       0.326  -0.585   9.628  1.00  0.00           O  
ATOM    529  CG  ASN A  64      -2.511   2.332  10.875  1.00  0.00           C  
ATOM    530  ND2 ASN A  64      -2.756   2.885  12.058  1.00  0.00           N  
ATOM    531  OD1 ASN A  64      -3.033   2.735   9.833  1.00  0.00           O  
ATOM    532  N   ASN A  65      -1.300  -2.243   9.851  1.00  0.00           N  
ATOM    533  CA  ASN A  65      -0.309  -3.299   9.674  1.00  0.00           C  
ATOM    534  C   ASN A  65      -0.660  -4.206   8.498  1.00  0.00           C  
ATOM    535  CB  ASN A  65      -0.169  -4.123  10.956  1.00  0.00           C  
ATOM    536  O   ASN A  65      -1.835  -4.490   8.257  1.00  0.00           O  
ATOM    537  CG  ASN A  65       0.419  -3.324  12.102  1.00  0.00           C  
ATOM    538  ND2 ASN A  65      -0.294  -3.281  13.222  1.00  0.00           N  
ATOM    539  OD1 ASN A  65       1.504  -2.749  11.983  1.00  0.00           O  
ATOM    540  N   VAL A  66       0.407  -4.572   7.750  1.00  0.00           N  
ATOM    541  CA  VAL A  66       0.171  -5.533   6.677  1.00  0.00           C  
ATOM    542  C   VAL A  66      -0.053  -6.923   7.268  1.00  0.00           C  
ATOM    543  CB  VAL A  66       1.346  -5.563   5.674  1.00  0.00           C  
ATOM    544  O   VAL A  66       0.797  -7.438   7.999  1.00  0.00           O  
ATOM    545  CG1 VAL A  66       1.090  -6.591   4.574  1.00  0.00           C  
ATOM    546  CG2 VAL A  66       1.569  -4.176   5.073  1.00  0.00           C  
ATOM    547  N   VAL A  67      -1.173  -7.465   6.985  1.00  0.00           N  
ATOM    548  CA  VAL A  67      -1.515  -8.751   7.584  1.00  0.00           C  
ATOM    549  C   VAL A  67      -1.255  -9.874   6.582  1.00  0.00           C  
ATOM    550  CB  VAL A  67      -2.987  -8.785   8.052  1.00  0.00           C  
ATOM    551  O   VAL A  67      -0.823 -10.965   6.962  1.00  0.00           O  
ATOM    552  CG1 VAL A  67      -3.302 -10.108   8.749  1.00  0.00           C  
ATOM    553  CG2 VAL A  67      -3.279  -7.607   8.980  1.00  0.00           C  
ATOM    554  N   GLU A  68      -1.356  -9.505   5.251  1.00  0.00           N  
ATOM    555  CA  GLU A  68      -1.192 -10.555   4.250  1.00  0.00           C  
ATOM    556  C   GLU A  68      -0.884  -9.965   2.877  1.00  0.00           C  
ATOM    557  CB  GLU A  68      -2.446 -11.430   4.178  1.00  0.00           C  
ATOM    558  O   GLU A  68      -1.471  -8.955   2.484  1.00  0.00           O  
ATOM    559  CG  GLU A  68      -2.273 -12.683   3.331  1.00  0.00           C  
ATOM    560  CD  GLU A  68      -3.471 -13.617   3.391  1.00  0.00           C  
ATOM    561  OE1 GLU A  68      -4.528 -13.287   2.806  1.00  0.00           O  
ATOM    562  OE2 GLU A  68      -3.353 -14.687   4.029  1.00  0.00           O  
ATOM    563  N   VAL A  69       0.079 -10.623   2.169  1.00  0.00           N  
ATOM    564  CA  VAL A  69       0.371 -10.222   0.797  1.00  0.00           C  
ATOM    565  C   VAL A  69       0.178 -11.412  -0.141  1.00  0.00           C  
ATOM    566  CB  VAL A  69       1.805  -9.664   0.661  1.00  0.00           C  
ATOM    567  O   VAL A  69       0.736 -12.488   0.088  1.00  0.00           O  
ATOM    568  CG1 VAL A  69       2.094  -9.261  -0.784  1.00  0.00           C  
ATOM    569  CG2 VAL A  69       2.006  -8.475   1.600  1.00  0.00           C  
ATOM    570  N   TRP A  70      -0.793 -11.479  -1.110  1.00  0.00           N  
ATOM    571  CA  TRP A  70      -0.991 -12.474  -2.158  1.00  0.00           C  
ATOM    572  C   TRP A  70      -0.577 -11.922  -3.518  1.00  0.00           C  
ATOM    573  CB  TRP A  70      -2.452 -12.928  -2.201  1.00  0.00           C  
ATOM    574  O   TRP A  70      -0.678 -10.717  -3.763  1.00  0.00           O  
ATOM    575  CG  TRP A  70      -2.956 -13.483  -0.902  1.00  0.00           C  
ATOM    576  CD1 TRP A  70      -2.326 -13.442   0.311  1.00  0.00           C  
ATOM    577  CD2 TRP A  70      -4.194 -14.167  -0.688  1.00  0.00           C  
ATOM    578  CE2 TRP A  70      -4.250 -14.512   0.680  1.00  0.00           C  
ATOM    579  CE3 TRP A  70      -5.264 -14.520  -1.521  1.00  0.00           C  
ATOM    580  NE1 TRP A  70      -3.099 -14.059   1.267  1.00  0.00           N  
ATOM    581  CH2 TRP A  70      -6.368 -15.530   0.397  1.00  0.00           C  
ATOM    582  CZ2 TRP A  70      -5.335 -15.196   1.234  1.00  0.00           C  
ATOM    583  CZ3 TRP A  70      -6.343 -15.200  -0.968  1.00  0.00           C  
TER     584      TRP A  70
ENDMDL
END
