# Supplementary material for: Scaffolding protein functional sites using deep learning
Source: Science. Author manuscript; Available in PMC 2022 Oct 31. (PMC9621694; doi:10.1126/science.abn2100)
Supplement: Data S1 [file NIHMS1830590-supplement-Data_S1.zip › rsvfv_hal_1_RF.pdb]

HEADER                                            12-APR-22   XXXX              
EXPDTA    THEORETICAL MODEL                                                     
REMARK 220                                                                      
REMARK 220 EXPERIMENTAL DETAILS                                                 
REMARK 220  EXPERIMENT TYPE                : THEORETICAL MODELLING              
REMARK 220  DATE OF DATA COLLECTION        : 12-APR-22                          
REMARK 220                                                                      
REMARK 220 REMARK: MODEL GENERATED BY ROSETTA                                   
REMARK 220  VERSION 2021.38+release.4d5a969                                     
ATOM      1  N   TYR A   1      -2.922 -14.512 -10.436  1.00  0.00           N  
ATOM      2  CA  TYR A   1      -4.043 -14.062  -9.619  1.00  0.00           C  
ATOM      3  C   TYR A   1      -5.047 -13.290 -10.450  1.00  0.00           C  
ATOM      4  O   TYR A   1      -4.716 -12.275 -11.068  1.00  0.00           O  
ATOM      5  CB  TYR A   1      -3.557 -13.168  -8.480  1.00  0.00           C  
ATOM      6  CG  TYR A   1      -4.628 -12.644  -7.548  1.00  0.00           C  
ATOM      7  CD1 TYR A   1      -5.222 -13.506  -6.654  1.00  0.00           C  
ATOM      8  CD2 TYR A   1      -5.014 -11.305  -7.581  1.00  0.00           C  
ATOM      9  CE1 TYR A   1      -6.198 -13.048  -5.797  1.00  0.00           C  
ATOM     10  CE2 TYR A   1      -5.996 -10.848  -6.713  1.00  0.00           C  
ATOM     11  CZ  TYR A   1      -6.583 -11.715  -5.823  1.00  0.00           C  
ATOM     12  OH  TYR A   1      -7.570 -11.274  -4.954  1.00  0.00           O  
ATOM     13 1H   TYR A   1      -3.152 -15.398 -10.870  1.00  0.00           H  
ATOM     14 2H   TYR A   1      -2.721 -13.825 -11.155  1.00  0.00           H  
ATOM     15 3H   TYR A   1      -2.109 -14.635  -9.832  1.00  0.00           H  
ATOM     16  HA  TYR A   1      -4.546 -14.934  -9.204  1.00  0.00           H  
ATOM     17 1HB  TYR A   1      -2.848 -13.709  -7.881  1.00  0.00           H  
ATOM     18 2HB  TYR A   1      -3.048 -12.321  -8.912  1.00  0.00           H  
ATOM     19  HD1 TYR A   1      -4.921 -14.555  -6.627  1.00  0.00           H  
ATOM     20  HD2 TYR A   1      -4.551 -10.621  -8.288  1.00  0.00           H  
ATOM     21  HE1 TYR A   1      -6.664 -13.736  -5.094  1.00  0.00           H  
ATOM     22  HE2 TYR A   1      -6.311  -9.813  -6.736  1.00  0.00           H  
ATOM     23  HH  TYR A   1      -7.971 -10.452  -5.289  1.00  0.00           H  
ATOM     24  N   GLU A   2      -6.282 -13.765 -10.473  1.00  0.00           N  
ATOM     25  CA  GLU A   2      -7.326 -13.046 -11.192  1.00  0.00           C  
ATOM     26  C   GLU A   2      -7.734 -11.864 -10.337  1.00  0.00           C  
ATOM     27  O   GLU A   2      -7.685 -11.950  -9.115  1.00  0.00           O  
ATOM     28  CB  GLU A   2      -8.527 -13.947 -11.474  1.00  0.00           C  
ATOM     29  CG  GLU A   2      -8.228 -15.110 -12.418  1.00  0.00           C  
ATOM     30  CD  GLU A   2      -9.443 -15.956 -12.724  1.00  0.00           C  
ATOM     31  OE1 GLU A   2     -10.515 -15.607 -12.289  1.00  0.00           O  
ATOM     32  OE2 GLU A   2      -9.296 -16.950 -13.398  1.00  0.00           O  
ATOM     33  H   GLU A   2      -6.521 -14.609  -9.970  1.00  0.00           H  
ATOM     34  HA  GLU A   2      -6.926 -12.672 -12.136  1.00  0.00           H  
ATOM     35 1HB  GLU A   2      -8.901 -14.359 -10.536  1.00  0.00           H  
ATOM     36 2HB  GLU A   2      -9.330 -13.355 -11.915  1.00  0.00           H  
ATOM     37 1HG  GLU A   2      -7.830 -14.712 -13.351  1.00  0.00           H  
ATOM     38 2HG  GLU A   2      -7.460 -15.737 -11.966  1.00  0.00           H  
ATOM     39  N   ALA A   3      -8.162 -10.775 -10.958  1.00  0.00           N  
ATOM     40  CA  ALA A   3      -8.574  -9.615 -10.174  1.00  0.00           C  
ATOM     41  C   ALA A   3      -9.641  -8.803 -10.885  1.00  0.00           C  
ATOM     42  O   ALA A   3      -9.700  -8.773 -12.118  1.00  0.00           O  
ATOM     43  CB  ALA A   3      -7.360  -8.731  -9.899  1.00  0.00           C  
ATOM     44  H   ALA A   3      -8.193 -10.749 -11.965  1.00  0.00           H  
ATOM     45  HA  ALA A   3      -8.991  -9.963  -9.227  1.00  0.00           H  
ATOM     46 1HB  ALA A   3      -7.661  -7.878  -9.300  1.00  0.00           H  
ATOM     47 2HB  ALA A   3      -6.610  -9.306  -9.364  1.00  0.00           H  
ATOM     48 3HB  ALA A   3      -6.947  -8.380 -10.840  1.00  0.00           H  
ATOM     49  N   THR A   4     -10.455  -8.121 -10.088  1.00  0.00           N  
ATOM     50  CA  THR A   4     -11.472  -7.201 -10.567  1.00  0.00           C  
ATOM     51  C   THR A   4     -10.839  -5.872 -10.886  1.00  0.00           C  
ATOM     52  O   THR A   4      -9.710  -5.619 -10.472  1.00  0.00           O  
ATOM     53  CB  THR A   4     -12.547  -7.008  -9.495  1.00  0.00           C  
ATOM     54  OG1 THR A   4     -11.924  -6.447  -8.312  1.00  0.00           O  
ATOM     55  CG2 THR A   4     -13.190  -8.342  -9.144  1.00  0.00           C  
ATOM     56  H   THR A   4     -10.351  -8.232  -9.074  1.00  0.00           H  
ATOM     57  HA  THR A   4     -11.923  -7.604 -11.474  1.00  0.00           H  
ATOM     58  HB  THR A   4     -13.307  -6.321  -9.860  1.00  0.00           H  
ATOM     59  HG1 THR A   4     -11.345  -7.155  -7.909  1.00  0.00           H  
ATOM     60 1HG2 THR A   4     -13.944  -8.193  -8.373  1.00  0.00           H  
ATOM     61 2HG2 THR A   4     -13.654  -8.767 -10.032  1.00  0.00           H  
ATOM     62 3HG2 THR A   4     -12.420  -9.023  -8.772  1.00  0.00           H  
ATOM     63  N   GLU A   5     -11.570  -4.990 -11.559  1.00  0.00           N  
ATOM     64  CA  GLU A   5     -10.977  -3.701 -11.880  1.00  0.00           C  
ATOM     65  C   GLU A   5     -10.698  -2.903 -10.602  1.00  0.00           C  
ATOM     66  O   GLU A   5      -9.691  -2.195 -10.517  1.00  0.00           O  
ATOM     67  CB  GLU A   5     -11.881  -2.931 -12.839  1.00  0.00           C  
ATOM     68  CG  GLU A   5     -12.008  -3.588 -14.235  1.00  0.00           C  
ATOM     69  CD  GLU A   5     -10.689  -3.735 -14.993  1.00  0.00           C  
ATOM     70  OE1 GLU A   5      -9.981  -2.771 -15.135  1.00  0.00           O  
ATOM     71  OE2 GLU A   5     -10.400  -4.841 -15.429  1.00  0.00           O  
ATOM     72  H   GLU A   5     -12.501  -5.224 -11.873  1.00  0.00           H  
ATOM     73  HA  GLU A   5     -10.030  -3.875 -12.380  1.00  0.00           H  
ATOM     74 1HB  GLU A   5     -12.880  -2.845 -12.412  1.00  0.00           H  
ATOM     75 2HB  GLU A   5     -11.494  -1.921 -12.973  1.00  0.00           H  
ATOM     76 1HG  GLU A   5     -12.441  -4.580 -14.107  1.00  0.00           H  
ATOM     77 2HG  GLU A   5     -12.700  -3.000 -14.837  1.00  0.00           H  
ATOM     78  N   TYR A   6     -11.568  -3.033  -9.594  1.00  0.00           N  
ATOM     79  CA  TYR A   6     -11.311  -2.347  -8.335  1.00  0.00           C  
ATOM     80  C   TYR A   6     -10.003  -2.833  -7.744  1.00  0.00           C  
ATOM     81  O   TYR A   6      -9.167  -2.031  -7.323  1.00  0.00           O  
ATOM     82  CB  TYR A   6     -12.382  -2.539  -7.277  1.00  0.00           C  
ATOM     83  CG  TYR A   6     -11.929  -1.815  -6.020  1.00  0.00           C  
ATOM     84  CD1 TYR A   6     -12.105  -0.443  -5.923  1.00  0.00           C  
ATOM     85  CD2 TYR A   6     -11.275  -2.503  -5.003  1.00  0.00           C  
ATOM     86  CE1 TYR A   6     -11.644   0.239  -4.816  1.00  0.00           C  
ATOM     87  CE2 TYR A   6     -10.807  -1.820  -3.900  1.00  0.00           C  
ATOM     88  CZ  TYR A   6     -10.992  -0.448  -3.806  1.00  0.00           C  
ATOM     89  OH  TYR A   6     -10.529   0.245  -2.711  1.00  0.00           O  
ATOM     90  H   TYR A   6     -12.383  -3.616  -9.704  1.00  0.00           H  
ATOM     91  HA  TYR A   6     -11.209  -1.281  -8.534  1.00  0.00           H  
ATOM     92 1HB  TYR A   6     -13.335  -2.125  -7.609  1.00  0.00           H  
ATOM     93 2HB  TYR A   6     -12.515  -3.599  -7.053  1.00  0.00           H  
ATOM     94  HD1 TYR A   6     -12.605   0.098  -6.726  1.00  0.00           H  
ATOM     95  HD2 TYR A   6     -11.120  -3.579  -5.084  1.00  0.00           H  
ATOM     96  HE1 TYR A   6     -11.785   1.317  -4.744  1.00  0.00           H  
ATOM     97  HE2 TYR A   6     -10.290  -2.362  -3.114  1.00  0.00           H  
ATOM     98  HH  TYR A   6     -10.725   1.179  -2.816  1.00  0.00           H  
ATOM     99  N   GLU A   7      -9.836  -4.158  -7.673  1.00  0.00           N  
ATOM    100  CA  GLU A   7      -8.619  -4.698  -7.089  1.00  0.00           C  
ATOM    101  C   GLU A   7      -7.398  -4.253  -7.873  1.00  0.00           C  
ATOM    102  O   GLU A   7      -6.385  -3.906  -7.271  1.00  0.00           O  
ATOM    103  CB  GLU A   7      -8.699  -6.213  -7.020  1.00  0.00           C  
ATOM    104  CG  GLU A   7      -9.628  -6.751  -5.962  1.00  0.00           C  
ATOM    105  CD  GLU A   7      -9.905  -8.198  -6.154  1.00  0.00           C  
ATOM    106  OE1 GLU A   7     -10.232  -8.539  -7.271  1.00  0.00           O  
ATOM    107  OE2 GLU A   7      -9.767  -8.972  -5.234  1.00  0.00           O  
ATOM    108  H   GLU A   7     -10.553  -4.796  -8.031  1.00  0.00           H  
ATOM    109  HA  GLU A   7      -8.529  -4.317  -6.073  1.00  0.00           H  
ATOM    110 1HB  GLU A   7      -9.047  -6.586  -7.977  1.00  0.00           H  
ATOM    111 2HB  GLU A   7      -7.717  -6.623  -6.845  1.00  0.00           H  
ATOM    112 1HG  GLU A   7      -9.171  -6.602  -4.983  1.00  0.00           H  
ATOM    113 2HG  GLU A   7     -10.562  -6.190  -5.988  1.00  0.00           H  
ATOM    114  N   LYS A   8      -7.502  -4.181  -9.200  1.00  0.00           N  
ATOM    115  CA  LYS A   8      -6.368  -3.726  -9.986  1.00  0.00           C  
ATOM    116  C   LYS A   8      -6.025  -2.289  -9.600  1.00  0.00           C  
ATOM    117  O   LYS A   8      -4.850  -1.948  -9.454  1.00  0.00           O  
ATOM    118  CB  LYS A   8      -6.685  -3.807 -11.475  1.00  0.00           C  
ATOM    119  CG  LYS A   8      -6.789  -5.216 -12.039  1.00  0.00           C  
ATOM    120  CD  LYS A   8      -7.196  -5.158 -13.496  1.00  0.00           C  
ATOM    121  CE  LYS A   8      -7.479  -6.523 -14.071  1.00  0.00           C  
ATOM    122  NZ  LYS A   8      -7.964  -6.415 -15.484  1.00  0.00           N  
ATOM    123  H   LYS A   8      -8.361  -4.484  -9.664  1.00  0.00           H  
ATOM    124  HA  LYS A   8      -5.510  -4.356  -9.768  1.00  0.00           H  
ATOM    125 1HB  LYS A   8      -7.635  -3.310 -11.667  1.00  0.00           H  
ATOM    126 2HB  LYS A   8      -5.922  -3.275 -12.039  1.00  0.00           H  
ATOM    127 1HG  LYS A   8      -5.824  -5.715 -11.956  1.00  0.00           H  
ATOM    128 2HG  LYS A   8      -7.520  -5.789 -11.484  1.00  0.00           H  
ATOM    129 1HD  LYS A   8      -8.098  -4.553 -13.597  1.00  0.00           H  
ATOM    130 2HD  LYS A   8      -6.408  -4.688 -14.077  1.00  0.00           H  
ATOM    131 1HE  LYS A   8      -6.575  -7.129 -14.045  1.00  0.00           H  
ATOM    132 2HE  LYS A   8      -8.249  -7.009 -13.469  1.00  0.00           H  
ATOM    133 1HZ  LYS A   8      -8.165  -7.328 -15.849  1.00  0.00           H  
ATOM    134 2HZ  LYS A   8      -8.833  -5.841 -15.493  1.00  0.00           H  
ATOM    135 3HZ  LYS A   8      -7.267  -5.968 -16.054  1.00  0.00           H  
ATOM    136  N   ALA A   9      -7.048  -1.444  -9.394  1.00  0.00           N  
ATOM    137  CA  ALA A   9      -6.808  -0.064  -8.982  1.00  0.00           C  
ATOM    138  C   ALA A   9      -6.108  -0.025  -7.627  1.00  0.00           C  
ATOM    139  O   ALA A   9      -5.168   0.743  -7.423  1.00  0.00           O  
ATOM    140  CB  ALA A   9      -8.115   0.706  -8.918  1.00  0.00           C  
ATOM    141  H   ALA A   9      -8.008  -1.764  -9.547  1.00  0.00           H  
ATOM    142  HA  ALA A   9      -6.154   0.401  -9.720  1.00  0.00           H  
ATOM    143 1HB  ALA A   9      -7.917   1.736  -8.632  1.00  0.00           H  
ATOM    144 2HB  ALA A   9      -8.595   0.681  -9.895  1.00  0.00           H  
ATOM    145 3HB  ALA A   9      -8.772   0.250  -8.185  1.00  0.00           H  
ATOM    146  N   PHE A  10      -6.539  -0.896  -6.709  1.00  0.00           N  
ATOM    147  CA  PHE A  10      -5.938  -0.996  -5.381  1.00  0.00           C  
ATOM    148  C   PHE A  10      -4.465  -1.340  -5.545  1.00  0.00           C  
ATOM    149  O   PHE A  10      -3.597  -0.658  -4.999  1.00  0.00           O  
ATOM    150  CB  PHE A  10      -6.727  -2.013  -4.527  1.00  0.00           C  
ATOM    151  CG  PHE A  10      -6.240  -2.368  -3.104  1.00  0.00           C  
ATOM    152  CD1 PHE A  10      -6.390  -1.489  -2.018  1.00  0.00           C  
ATOM    153  CD2 PHE A  10      -5.715  -3.633  -2.847  1.00  0.00           C  
ATOM    154  CE1 PHE A  10      -6.001  -1.866  -0.726  1.00  0.00           C  
ATOM    155  CE2 PHE A  10      -5.333  -4.014  -1.556  1.00  0.00           C  
ATOM    156  CZ  PHE A  10      -5.475  -3.124  -0.495  1.00  0.00           C  
ATOM    157  H   PHE A  10      -7.332  -1.497  -6.943  1.00  0.00           H  
ATOM    158  HA  PHE A  10      -6.008  -0.023  -4.894  1.00  0.00           H  
ATOM    159 1HB  PHE A  10      -7.754  -1.660  -4.445  1.00  0.00           H  
ATOM    160 2HB  PHE A  10      -6.776  -2.940  -5.073  1.00  0.00           H  
ATOM    161  HD1 PHE A  10      -6.822  -0.500  -2.183  1.00  0.00           H  
ATOM    162  HD2 PHE A  10      -5.616  -4.329  -3.675  1.00  0.00           H  
ATOM    163  HE1 PHE A  10      -6.121  -1.166   0.102  1.00  0.00           H  
ATOM    164  HE2 PHE A  10      -4.925  -5.009  -1.379  1.00  0.00           H  
ATOM    165  HZ  PHE A  10      -5.178  -3.416   0.514  1.00  0.00           H  
ATOM    166  N   PHE A  11      -4.179  -2.364  -6.349  1.00  0.00           N  
ATOM    167  CA  PHE A  11      -2.815  -2.821  -6.565  1.00  0.00           C  
ATOM    168  C   PHE A  11      -1.982  -1.705  -7.199  1.00  0.00           C  
ATOM    169  O   PHE A  11      -0.824  -1.505  -6.830  1.00  0.00           O  
ATOM    170  CB  PHE A  11      -2.832  -4.049  -7.475  1.00  0.00           C  
ATOM    171  CG  PHE A  11      -3.545  -5.225  -6.838  1.00  0.00           C  
ATOM    172  CD1 PHE A  11      -4.259  -6.135  -7.623  1.00  0.00           C  
ATOM    173  CD2 PHE A  11      -3.543  -5.405  -5.468  1.00  0.00           C  
ATOM    174  CE1 PHE A  11      -4.945  -7.185  -7.048  1.00  0.00           C  
ATOM    175  CE2 PHE A  11      -4.235  -6.457  -4.897  1.00  0.00           C  
ATOM    176  CZ  PHE A  11      -4.931  -7.347  -5.681  1.00  0.00           C  
ATOM    177  H   PHE A  11      -4.946  -2.864  -6.794  1.00  0.00           H  
ATOM    178  HA  PHE A  11      -2.375  -3.091  -5.614  1.00  0.00           H  
ATOM    179 1HB  PHE A  11      -3.335  -3.806  -8.408  1.00  0.00           H  
ATOM    180 2HB  PHE A  11      -1.812  -4.348  -7.713  1.00  0.00           H  
ATOM    181  HD1 PHE A  11      -4.276  -6.003  -8.699  1.00  0.00           H  
ATOM    182  HD2 PHE A  11      -3.001  -4.703  -4.839  1.00  0.00           H  
ATOM    183  HE1 PHE A  11      -5.494  -7.879  -7.675  1.00  0.00           H  
ATOM    184  HE2 PHE A  11      -4.237  -6.578  -3.821  1.00  0.00           H  
ATOM    185  HZ  PHE A  11      -5.475  -8.169  -5.220  1.00  0.00           H  
ATOM    186  N   ASN A  12      -2.567  -0.948  -8.134  1.00  0.00           N  
ATOM    187  CA  ASN A  12      -1.846   0.140  -8.787  1.00  0.00           C  
ATOM    188  C   ASN A  12      -1.503   1.266  -7.810  1.00  0.00           C  
ATOM    189  O   ASN A  12      -0.396   1.831  -7.850  1.00  0.00           O  
ATOM    190  CB  ASN A  12      -2.646   0.669  -9.957  1.00  0.00           C  
ATOM    191  CG  ASN A  12      -2.680  -0.289 -11.172  1.00  0.00           C  
ATOM    192  OD1 ASN A  12      -1.824  -1.186 -11.383  1.00  0.00           O  
ATOM    193  ND2 ASN A  12      -3.689  -0.099 -11.987  1.00  0.00           N  
ATOM    194  H   ASN A  12      -3.524  -1.154  -8.423  1.00  0.00           H  
ATOM    195  HA  ASN A  12      -0.917  -0.243  -9.163  1.00  0.00           H  
ATOM    196 1HB  ASN A  12      -3.669   0.846  -9.630  1.00  0.00           H  
ATOM    197 2HB  ASN A  12      -2.237   1.627 -10.272  1.00  0.00           H  
ATOM    198 1HD2 ASN A  12      -3.793  -0.674 -12.798  1.00  0.00           H  
ATOM    199 2HD2 ASN A  12      -4.356   0.620 -11.797  1.00  0.00           H  
ATOM    200  N   LYS A  13      -2.429   1.571  -6.898  1.00  0.00           N  
ATOM    201  CA  LYS A  13      -2.189   2.602  -5.900  1.00  0.00           C  
ATOM    202  C   LYS A  13      -1.095   2.144  -4.944  1.00  0.00           C  
ATOM    203  O   LYS A  13      -0.231   2.936  -4.556  1.00  0.00           O  
ATOM    204  CB  LYS A  13      -3.483   2.951  -5.168  1.00  0.00           C  
ATOM    205  CG  LYS A  13      -4.494   3.714  -6.039  1.00  0.00           C  
ATOM    206  CD  LYS A  13      -5.785   3.996  -5.296  1.00  0.00           C  
ATOM    207  CE  LYS A  13      -6.778   4.735  -6.183  1.00  0.00           C  
ATOM    208  NZ  LYS A  13      -8.062   5.000  -5.478  1.00  0.00           N  
ATOM    209  H   LYS A  13      -3.333   1.094  -6.918  1.00  0.00           H  
ATOM    210  HA  LYS A  13      -1.834   3.499  -6.409  1.00  0.00           H  
ATOM    211 1HB  LYS A  13      -3.964   2.027  -4.835  1.00  0.00           H  
ATOM    212 2HB  LYS A  13      -3.261   3.547  -4.286  1.00  0.00           H  
ATOM    213 1HG  LYS A  13      -4.053   4.661  -6.353  1.00  0.00           H  
ATOM    214 2HG  LYS A  13      -4.716   3.134  -6.929  1.00  0.00           H  
ATOM    215 1HD  LYS A  13      -6.227   3.049  -4.981  1.00  0.00           H  
ATOM    216 2HD  LYS A  13      -5.576   4.596  -4.412  1.00  0.00           H  
ATOM    217 1HE  LYS A  13      -6.343   5.684  -6.493  1.00  0.00           H  
ATOM    218 2HE  LYS A  13      -6.979   4.131  -7.070  1.00  0.00           H  
ATOM    219 1HZ  LYS A  13      -8.693   5.489  -6.097  1.00  0.00           H  
ATOM    220 2HZ  LYS A  13      -8.477   4.123  -5.198  1.00  0.00           H  
ATOM    221 3HZ  LYS A  13      -7.887   5.566  -4.661  1.00  0.00           H  
ATOM    222  N   ILE A  14      -1.113   0.850  -4.603  1.00  0.00           N  
ATOM    223  CA  ILE A  14      -0.107   0.250  -3.739  1.00  0.00           C  
ATOM    224  C   ILE A  14       1.256   0.272  -4.390  1.00  0.00           C  
ATOM    225  O   ILE A  14       2.206   0.766  -3.806  1.00  0.00           O  
ATOM    226  CB  ILE A  14      -0.487  -1.201  -3.398  1.00  0.00           C  
ATOM    227  CG1 ILE A  14      -1.696  -1.214  -2.527  1.00  0.00           C  
ATOM    228  CG2 ILE A  14       0.677  -1.951  -2.727  1.00  0.00           C  
ATOM    229  CD1 ILE A  14      -2.327  -2.516  -2.437  1.00  0.00           C  
ATOM    230  H   ILE A  14      -1.874   0.263  -4.946  1.00  0.00           H  
ATOM    231  HA  ILE A  14      -0.061   0.826  -2.816  1.00  0.00           H  
ATOM    232  HB  ILE A  14      -0.746  -1.714  -4.315  1.00  0.00           H  
ATOM    233 1HG1 ILE A  14      -1.387  -0.951  -1.530  1.00  0.00           H  
ATOM    234 2HG1 ILE A  14      -2.418  -0.480  -2.872  1.00  0.00           H  
ATOM    235 1HG2 ILE A  14       0.380  -2.972  -2.528  1.00  0.00           H  
ATOM    236 2HG2 ILE A  14       1.538  -1.952  -3.391  1.00  0.00           H  
ATOM    237 3HG2 ILE A  14       0.938  -1.470  -1.795  1.00  0.00           H  
ATOM    238 1HD1 ILE A  14      -3.143  -2.427  -1.765  1.00  0.00           H  
ATOM    239 2HD1 ILE A  14      -2.682  -2.816  -3.406  1.00  0.00           H  
ATOM    240 3HD1 ILE A  14      -1.631  -3.232  -2.079  1.00  0.00           H  
ATOM    241  N   LYS A  15       1.359  -0.172  -5.637  1.00  0.00           N  
ATOM    242  CA  LYS A  15       2.665  -0.163  -6.272  1.00  0.00           C  
ATOM    243  C   LYS A  15       3.241   1.239  -6.332  1.00  0.00           C  
ATOM    244  O   LYS A  15       4.417   1.437  -6.035  1.00  0.00           O  
ATOM    245  CB  LYS A  15       2.564  -0.713  -7.695  1.00  0.00           C  
ATOM    246  CG  LYS A  15       2.390  -2.209  -7.825  1.00  0.00           C  
ATOM    247  CD  LYS A  15       2.365  -2.599  -9.291  1.00  0.00           C  
ATOM    248  CE  LYS A  15       1.039  -2.183  -9.828  1.00  0.00           C  
ATOM    249  NZ  LYS A  15       0.820  -2.472 -11.233  1.00  0.00           N  
ATOM    250  H   LYS A  15       0.551  -0.557  -6.118  1.00  0.00           H  
ATOM    251  HA  LYS A  15       3.341  -0.788  -5.691  1.00  0.00           H  
ATOM    252 1HB  LYS A  15       1.711  -0.243  -8.190  1.00  0.00           H  
ATOM    253 2HB  LYS A  15       3.457  -0.434  -8.250  1.00  0.00           H  
ATOM    254 1HG  LYS A  15       3.202  -2.716  -7.340  1.00  0.00           H  
ATOM    255 2HG  LYS A  15       1.457  -2.507  -7.353  1.00  0.00           H  
ATOM    256 1HD  LYS A  15       3.167  -2.104  -9.840  1.00  0.00           H  
ATOM    257 2HD  LYS A  15       2.472  -3.678  -9.402  1.00  0.00           H  
ATOM    258 1HE  LYS A  15       0.271  -2.695  -9.245  1.00  0.00           H  
ATOM    259 2HE  LYS A  15       0.949  -1.124  -9.682  1.00  0.00           H  
ATOM    260 1HZ  LYS A  15      -0.136  -2.134 -11.449  1.00  0.00           H  
ATOM    261 2HZ  LYS A  15       1.491  -1.976 -11.792  1.00  0.00           H  
ATOM    262 3HZ  LYS A  15       0.904  -3.490 -11.404  1.00  0.00           H  
ATOM    263  N   SER A  16       2.424   2.238  -6.650  1.00  0.00           N  
ATOM    264  CA  SER A  16       2.968   3.578  -6.731  1.00  0.00           C  
ATOM    265  C   SER A  16       3.385   4.118  -5.355  1.00  0.00           C  
ATOM    266  O   SER A  16       4.505   4.627  -5.175  1.00  0.00           O  
ATOM    267  CB  SER A  16       1.923   4.492  -7.340  1.00  0.00           C  
ATOM    268  OG  SER A  16       1.634   4.122  -8.664  1.00  0.00           O  
ATOM    269  H   SER A  16       1.442   2.067  -6.884  1.00  0.00           H  
ATOM    270  HA  SER A  16       3.848   3.553  -7.374  1.00  0.00           H  
ATOM    271 1HB  SER A  16       1.008   4.445  -6.742  1.00  0.00           H  
ATOM    272 2HB  SER A  16       2.280   5.518  -7.314  1.00  0.00           H  
ATOM    273  HG  SER A  16       1.093   3.313  -8.595  1.00  0.00           H  
ATOM    274  N   ALA A  17       2.493   3.978  -4.367  1.00  0.00           N  
ATOM    275  CA  ALA A  17       2.755   4.497  -3.032  1.00  0.00           C  
ATOM    276  C   ALA A  17       3.929   3.814  -2.361  1.00  0.00           C  
ATOM    277  O   ALA A  17       4.752   4.467  -1.707  1.00  0.00           O  
ATOM    278  CB  ALA A  17       1.519   4.306  -2.171  1.00  0.00           C  
ATOM    279  H   ALA A  17       1.596   3.525  -4.541  1.00  0.00           H  
ATOM    280  HA  ALA A  17       2.981   5.556  -3.120  1.00  0.00           H  
ATOM    281 1HB  ALA A  17       1.698   4.715  -1.181  1.00  0.00           H  
ATOM    282 2HB  ALA A  17       0.673   4.815  -2.632  1.00  0.00           H  
ATOM    283 3HB  ALA A  17       1.296   3.241  -2.093  1.00  0.00           H  
ATOM    284  N   LEU A  18       4.015   2.502  -2.512  1.00  0.00           N  
ATOM    285  CA  LEU A  18       5.070   1.758  -1.873  1.00  0.00           C  
ATOM    286  C   LEU A  18       6.393   1.860  -2.588  1.00  0.00           C  
ATOM    287  O   LEU A  18       7.430   2.042  -1.968  1.00  0.00           O  
ATOM    288  CB  LEU A  18       4.666   0.305  -1.767  1.00  0.00           C  
ATOM    289  CG  LEU A  18       3.876  -0.019  -0.556  1.00  0.00           C  
ATOM    290  CD1 LEU A  18       4.669   0.343   0.647  1.00  0.00           C  
ATOM    291  CD2 LEU A  18       2.583   0.751  -0.605  1.00  0.00           C  
ATOM    292  H   LEU A  18       3.323   1.998  -3.065  1.00  0.00           H  
ATOM    293  HA  LEU A  18       5.197   2.161  -0.868  1.00  0.00           H  
ATOM    294 1HB  LEU A  18       4.088   0.050  -2.627  1.00  0.00           H  
ATOM    295 2HB  LEU A  18       5.539  -0.300  -1.774  1.00  0.00           H  
ATOM    296  HG  LEU A  18       3.671  -1.065  -0.521  1.00  0.00           H  
ATOM    297 1HD1 LEU A  18       4.096   0.119   1.504  1.00  0.00           H  
ATOM    298 2HD1 LEU A  18       5.592  -0.219   0.670  1.00  0.00           H  
ATOM    299 3HD1 LEU A  18       4.892   1.405   0.631  1.00  0.00           H  
ATOM    300 1HD2 LEU A  18       1.981   0.552   0.260  1.00  0.00           H  
ATOM    301 2HD2 LEU A  18       2.808   1.796  -0.654  1.00  0.00           H  
ATOM    302 3HD2 LEU A  18       2.037   0.477  -1.468  1.00  0.00           H  
ATOM    303  N   LEU A  19       6.404   1.870  -3.907  1.00  0.00           N  
ATOM    304  CA  LEU A  19       7.709   1.885  -4.534  1.00  0.00           C  
ATOM    305  C   LEU A  19       8.353   3.264  -4.422  1.00  0.00           C  
ATOM    306  O   LEU A  19       9.575   3.393  -4.491  1.00  0.00           O  
ATOM    307  CB  LEU A  19       7.580   1.366  -5.961  1.00  0.00           C  
ATOM    308  CG  LEU A  19       7.116  -0.131  -5.977  1.00  0.00           C  
ATOM    309  CD1 LEU A  19       6.892  -0.605  -7.404  1.00  0.00           C  
ATOM    310  CD2 LEU A  19       8.142  -0.977  -5.240  1.00  0.00           C  
ATOM    311  H   LEU A  19       5.563   1.781  -4.480  1.00  0.00           H  
ATOM    312  HA  LEU A  19       8.348   1.183  -4.001  1.00  0.00           H  
ATOM    313 1HB  LEU A  19       6.849   1.969  -6.497  1.00  0.00           H  
ATOM    314 2HB  LEU A  19       8.542   1.440  -6.462  1.00  0.00           H  
ATOM    315  HG  LEU A  19       6.165  -0.214  -5.452  1.00  0.00           H  
ATOM    316 1HD1 LEU A  19       6.547  -1.639  -7.393  1.00  0.00           H  
ATOM    317 2HD1 LEU A  19       6.134   0.024  -7.873  1.00  0.00           H  
ATOM    318 3HD1 LEU A  19       7.821  -0.537  -7.964  1.00  0.00           H  
ATOM    319 1HD2 LEU A  19       7.804  -1.997  -5.219  1.00  0.00           H  
ATOM    320 2HD2 LEU A  19       9.104  -0.918  -5.746  1.00  0.00           H  
ATOM    321 3HD2 LEU A  19       8.246  -0.614  -4.218  1.00  0.00           H  
ATOM    322  N   SER A  20       7.535   4.292  -4.174  1.00  0.00           N  
ATOM    323  CA  SER A  20       8.037   5.640  -3.989  1.00  0.00           C  
ATOM    324  C   SER A  20       8.481   5.933  -2.537  1.00  0.00           C  
ATOM    325  O   SER A  20       9.046   6.998  -2.277  1.00  0.00           O  
ATOM    326  CB  SER A  20       6.935   6.625  -4.331  1.00  0.00           C  
ATOM    327  OG  SER A  20       6.527   6.490  -5.663  1.00  0.00           O  
ATOM    328  H   SER A  20       6.523   4.154  -4.168  1.00  0.00           H  
ATOM    329  HA  SER A  20       8.889   5.787  -4.652  1.00  0.00           H  
ATOM    330 1HB  SER A  20       6.081   6.460  -3.667  1.00  0.00           H  
ATOM    331 2HB  SER A  20       7.295   7.636  -4.158  1.00  0.00           H  
ATOM    332  HG  SER A  20       5.898   5.728  -5.663  1.00  0.00           H  
ATOM    333  N   THR A  21       8.169   5.029  -1.585  1.00  0.00           N  
ATOM    334  CA  THR A  21       8.456   5.280  -0.160  1.00  0.00           C  
ATOM    335  C   THR A  21       9.104   4.121   0.614  1.00  0.00           C  
ATOM    336  O   THR A  21       9.748   4.330   1.642  1.00  0.00           O  
ATOM    337  CB  THR A  21       7.153   5.579   0.592  1.00  0.00           C  
ATOM    338  OG1 THR A  21       6.324   4.410   0.536  1.00  0.00           O  
ATOM    339  CG2 THR A  21       6.400   6.750  -0.011  1.00  0.00           C  
ATOM    340  H   THR A  21       7.743   4.149  -1.858  1.00  0.00           H  
ATOM    341  HA  THR A  21       9.122   6.139  -0.093  1.00  0.00           H  
ATOM    342  HB  THR A  21       7.388   5.795   1.634  1.00  0.00           H  
ATOM    343  HG1 THR A  21       5.813   4.412  -0.318  1.00  0.00           H  
ATOM    344 1HG2 THR A  21       5.484   6.915   0.555  1.00  0.00           H  
ATOM    345 2HG2 THR A  21       7.021   7.642   0.029  1.00  0.00           H  
ATOM    346 3HG2 THR A  21       6.145   6.532  -1.041  1.00  0.00           H  
ATOM    347  N   ASN A  22       8.854   2.905   0.143  1.00  0.00           N  
ATOM    348  CA  ASN A  22       9.154   1.596   0.730  1.00  0.00           C  
ATOM    349  C   ASN A  22       8.283   1.236   1.960  1.00  0.00           C  
ATOM    350  O   ASN A  22       8.423   0.146   2.543  1.00  0.00           O  
ATOM    351  CB  ASN A  22      10.626   1.473   1.064  1.00  0.00           C  
ATOM    352  CG  ASN A  22      11.490   1.596  -0.171  1.00  0.00           C  
ATOM    353  OD1 ASN A  22      11.166   1.068  -1.242  1.00  0.00           O  
ATOM    354  ND2 ASN A  22      12.589   2.295  -0.037  1.00  0.00           N  
ATOM    355  H   ASN A  22       8.338   2.853  -0.716  1.00  0.00           H  
ATOM    356  HA  ASN A  22       8.956   0.874  -0.041  1.00  0.00           H  
ATOM    357 1HB  ASN A  22      10.928   2.212   1.800  1.00  0.00           H  
ATOM    358 2HB  ASN A  22      10.801   0.492   1.505  1.00  0.00           H  
ATOM    359 1HD2 ASN A  22      13.203   2.417  -0.818  1.00  0.00           H  
ATOM    360 2HD2 ASN A  22      12.813   2.710   0.846  1.00  0.00           H  
ATOM    361  N   LYS A  23       7.356   2.135   2.322  1.00  0.00           N  
ATOM    362  CA  LYS A  23       6.414   1.935   3.420  1.00  0.00           C  
ATOM    363  C   LYS A  23       5.268   2.933   3.287  1.00  0.00           C  
ATOM    364  O   LYS A  23       5.498   4.138   3.177  1.00  0.00           O  
ATOM    365  CB  LYS A  23       7.078   2.069   4.787  1.00  0.00           C  
ATOM    366  CG  LYS A  23       6.141   1.758   5.963  1.00  0.00           C  
ATOM    367  CD  LYS A  23       6.882   1.791   7.292  1.00  0.00           C  
ATOM    368  CE  LYS A  23       5.949   1.496   8.456  1.00  0.00           C  
ATOM    369  NZ  LYS A  23       6.663   1.538   9.762  1.00  0.00           N  
ATOM    370  H   LYS A  23       7.247   2.988   1.774  1.00  0.00           H  
ATOM    371  HA  LYS A  23       6.006   0.939   3.338  1.00  0.00           H  
ATOM    372 1HB  LYS A  23       7.930   1.393   4.849  1.00  0.00           H  
ATOM    373 2HB  LYS A  23       7.451   3.084   4.910  1.00  0.00           H  
ATOM    374 1HG  LYS A  23       5.334   2.491   5.986  1.00  0.00           H  
ATOM    375 2HG  LYS A  23       5.698   0.768   5.819  1.00  0.00           H  
ATOM    376 1HD  LYS A  23       7.678   1.045   7.277  1.00  0.00           H  
ATOM    377 2HD  LYS A  23       7.330   2.774   7.435  1.00  0.00           H  
ATOM    378 1HE  LYS A  23       5.147   2.233   8.466  1.00  0.00           H  
ATOM    379 2HE  LYS A  23       5.514   0.504   8.323  1.00  0.00           H  
ATOM    380 1HZ  LYS A  23       6.013   1.338  10.508  1.00  0.00           H  
ATOM    381 2HZ  LYS A  23       7.402   0.849   9.765  1.00  0.00           H  
ATOM    382 3HZ  LYS A  23       7.059   2.457   9.899  1.00  0.00           H  
ATOM    383  N   ALA A  24       4.033   2.459   3.354  1.00  0.00           N  
ATOM    384  CA  ALA A  24       2.916   3.384   3.183  1.00  0.00           C  
ATOM    385  C   ALA A  24       1.619   2.891   3.774  1.00  0.00           C  
ATOM    386  O   ALA A  24       1.456   1.719   4.091  1.00  0.00           O  
ATOM    387  CB  ALA A  24       2.684   3.650   1.716  1.00  0.00           C  
ATOM    388  H   ALA A  24       3.893   1.457   3.483  1.00  0.00           H  
ATOM    389  HA  ALA A  24       3.181   4.316   3.680  1.00  0.00           H  
ATOM    390 1HB  ALA A  24       1.875   4.368   1.595  1.00  0.00           H  
ATOM    391 2HB  ALA A  24       3.593   4.043   1.252  1.00  0.00           H  
ATOM    392 3HB  ALA A  24       2.410   2.736   1.264  1.00  0.00           H  
ATOM    393  N   VAL A  25       0.680   3.805   3.921  1.00  0.00           N  
ATOM    394  CA  VAL A  25      -0.652   3.432   4.356  1.00  0.00           C  
ATOM    395  C   VAL A  25      -1.610   3.517   3.179  1.00  0.00           C  
ATOM    396  O   VAL A  25      -1.598   4.494   2.428  1.00  0.00           O  
ATOM    397  CB  VAL A  25      -1.109   4.319   5.523  1.00  0.00           C  
ATOM    398  CG1 VAL A  25      -2.552   3.972   5.929  1.00  0.00           C  
ATOM    399  CG2 VAL A  25      -0.162   4.089   6.693  1.00  0.00           C  
ATOM    400  H   VAL A  25       0.875   4.768   3.690  1.00  0.00           H  
ATOM    401  HA  VAL A  25      -0.628   2.407   4.705  1.00  0.00           H  
ATOM    402  HB  VAL A  25      -1.089   5.363   5.220  1.00  0.00           H  
ATOM    403 1HG1 VAL A  25      -2.864   4.605   6.760  1.00  0.00           H  
ATOM    404 2HG1 VAL A  25      -3.227   4.131   5.088  1.00  0.00           H  
ATOM    405 3HG1 VAL A  25      -2.604   2.932   6.236  1.00  0.00           H  
ATOM    406 1HG2 VAL A  25      -0.467   4.710   7.535  1.00  0.00           H  
ATOM    407 2HG2 VAL A  25      -0.204   3.040   6.978  1.00  0.00           H  
ATOM    408 3HG2 VAL A  25       0.854   4.347   6.401  1.00  0.00           H  
ATOM    409  N   VAL A  26      -2.394   2.456   2.994  1.00  0.00           N  
ATOM    410  CA  VAL A  26      -3.344   2.388   1.885  1.00  0.00           C  
ATOM    411  C   VAL A  26      -4.718   2.073   2.465  1.00  0.00           C  
ATOM    412  O   VAL A  26      -4.819   1.665   3.625  1.00  0.00           O  
ATOM    413  CB  VAL A  26      -2.917   1.322   0.842  1.00  0.00           C  
ATOM    414  CG1 VAL A  26      -1.489   1.673   0.301  1.00  0.00           C  
ATOM    415  CG2 VAL A  26      -2.965  -0.059   1.436  1.00  0.00           C  
ATOM    416  H   VAL A  26      -2.333   1.701   3.676  1.00  0.00           H  
ATOM    417  HA  VAL A  26      -3.387   3.357   1.391  1.00  0.00           H  
ATOM    418  HB  VAL A  26      -3.601   1.366  -0.007  1.00  0.00           H  
ATOM    419 1HG1 VAL A  26      -1.188   0.966  -0.448  1.00  0.00           H  
ATOM    420 2HG1 VAL A  26      -1.501   2.672  -0.135  1.00  0.00           H  
ATOM    421 3HG1 VAL A  26      -0.770   1.645   1.122  1.00  0.00           H  
ATOM    422 1HG2 VAL A  26      -2.675  -0.795   0.689  1.00  0.00           H  
ATOM    423 2HG2 VAL A  26      -2.282  -0.094   2.273  1.00  0.00           H  
ATOM    424 3HG2 VAL A  26      -3.977  -0.269   1.773  1.00  0.00           H  
ATOM    425  N   SER A  27      -5.783   2.265   1.683  1.00  0.00           N  
ATOM    426  CA  SER A  27      -7.108   2.009   2.244  1.00  0.00           C  
ATOM    427  C   SER A  27      -7.925   0.928   1.547  1.00  0.00           C  
ATOM    428  O   SER A  27      -7.860   0.724   0.335  1.00  0.00           O  
ATOM    429  CB  SER A  27      -7.910   3.295   2.245  1.00  0.00           C  
ATOM    430  OG  SER A  27      -7.299   4.269   3.051  1.00  0.00           O  
ATOM    431  H   SER A  27      -5.679   2.594   0.734  1.00  0.00           H  
ATOM    432  HA  SER A  27      -6.986   1.693   3.280  1.00  0.00           H  
ATOM    433 1HB  SER A  27      -8.004   3.665   1.225  1.00  0.00           H  
ATOM    434 2HB  SER A  27      -8.918   3.088   2.615  1.00  0.00           H  
ATOM    435  HG  SER A  27      -7.337   3.931   3.953  1.00  0.00           H  
ATOM    436  N   ASP A  28      -8.716   0.257   2.371  1.00  0.00           N  
ATOM    437  CA  ASP A  28      -9.692  -0.758   2.024  1.00  0.00           C  
ATOM    438  C   ASP A  28     -10.900  -0.077   1.381  1.00  0.00           C  
ATOM    439  O   ASP A  28     -11.197   1.066   1.734  1.00  0.00           O  
ATOM    440  CB  ASP A  28     -10.149  -1.472   3.319  1.00  0.00           C  
ATOM    441  CG  ASP A  28     -10.894  -2.785   3.137  1.00  0.00           C  
ATOM    442  OD1 ASP A  28     -10.268  -3.806   2.988  1.00  0.00           O  
ATOM    443  OD2 ASP A  28     -12.106  -2.729   3.044  1.00  0.00           O  
ATOM    444  H   ASP A  28      -8.661   0.502   3.356  1.00  0.00           H  
ATOM    445  HA  ASP A  28      -9.223  -1.454   1.331  1.00  0.00           H  
ATOM    446 1HB  ASP A  28      -9.291  -1.644   3.967  1.00  0.00           H  
ATOM    447 2HB  ASP A  28     -10.802  -0.803   3.862  1.00  0.00           H  
ATOM    448  N   PRO A  29     -11.658  -0.735   0.488  1.00  0.00           N  
ATOM    449  CA  PRO A  29     -12.901  -0.234  -0.071  1.00  0.00           C  
ATOM    450  C   PRO A  29     -13.958   0.043   1.005  1.00  0.00           C  
ATOM    451  O   PRO A  29     -14.878   0.830   0.775  1.00  0.00           O  
ATOM    452  CB  PRO A  29     -13.327  -1.356  -1.028  1.00  0.00           C  
ATOM    453  CG  PRO A  29     -12.565  -2.573  -0.572  1.00  0.00           C  
ATOM    454  CD  PRO A  29     -11.239  -2.029  -0.096  1.00  0.00           C  
ATOM    455  HA  PRO A  29     -12.684   0.685  -0.634  1.00  0.00           H  
ATOM    456 1HB  PRO A  29     -14.413  -1.504  -0.951  1.00  0.00           H  
ATOM    457 2HB  PRO A  29     -13.123  -1.071  -2.061  1.00  0.00           H  
ATOM    458 1HG  PRO A  29     -13.113  -3.084   0.239  1.00  0.00           H  
ATOM    459 2HG  PRO A  29     -12.464  -3.293  -1.394  1.00  0.00           H  
ATOM    460 1HD  PRO A  29     -10.830  -2.731   0.597  1.00  0.00           H  
ATOM    461 2HD  PRO A  29     -10.555  -1.848  -0.925  1.00  0.00           H  
ATOM    462  N   ASN A  30     -13.807  -0.549   2.202  1.00  0.00           N  
ATOM    463  CA  ASN A  30     -14.754  -0.319   3.283  1.00  0.00           C  
ATOM    464  C   ASN A  30     -14.282   0.807   4.223  1.00  0.00           C  
ATOM    465  O   ASN A  30     -14.869   1.024   5.284  1.00  0.00           O  
ATOM    466  CB  ASN A  30     -14.944  -1.595   4.073  1.00  0.00           C  
ATOM    467  CG  ASN A  30     -15.652  -2.674   3.284  1.00  0.00           C  
ATOM    468  OD1 ASN A  30     -16.881  -2.657   3.114  1.00  0.00           O  
ATOM    469  ND2 ASN A  30     -14.880  -3.609   2.784  1.00  0.00           N  
ATOM    470  H   ASN A  30     -13.055  -1.224   2.383  1.00  0.00           H  
ATOM    471  HA  ASN A  30     -15.708  -0.014   2.855  1.00  0.00           H  
ATOM    472 1HB  ASN A  30     -13.974  -1.970   4.397  1.00  0.00           H  
ATOM    473 2HB  ASN A  30     -15.522  -1.380   4.970  1.00  0.00           H  
ATOM    474 1HD2 ASN A  30     -15.269  -4.354   2.247  1.00  0.00           H  
ATOM    475 2HD2 ASN A  30     -13.867  -3.551   2.933  1.00  0.00           H  
ATOM    476  N   GLY A  31     -13.236   1.542   3.820  1.00  0.00           N  
ATOM    477  CA  GLY A  31     -12.721   2.688   4.577  1.00  0.00           C  
ATOM    478  C   GLY A  31     -11.681   2.396   5.669  1.00  0.00           C  
ATOM    479  O   GLY A  31     -11.224   3.318   6.344  1.00  0.00           O  
ATOM    480  H   GLY A  31     -12.763   1.315   2.945  1.00  0.00           H  
ATOM    481 1HA  GLY A  31     -12.286   3.390   3.866  1.00  0.00           H  
ATOM    482 2HA  GLY A  31     -13.566   3.206   5.029  1.00  0.00           H  
ATOM    483  N   ASN A  32     -11.291   1.142   5.844  1.00  0.00           N  
ATOM    484  CA  ASN A  32     -10.310   0.801   6.874  1.00  0.00           C  
ATOM    485  C   ASN A  32      -8.885   0.929   6.328  1.00  0.00           C  
ATOM    486  O   ASN A  32      -8.657   0.840   5.122  1.00  0.00           O  
ATOM    487  CB  ASN A  32     -10.590  -0.576   7.412  1.00  0.00           C  
ATOM    488  CG  ASN A  32     -11.899  -0.631   8.154  1.00  0.00           C  
ATOM    489  OD1 ASN A  32     -12.186   0.235   8.992  1.00  0.00           O  
ATOM    490  ND2 ASN A  32     -12.708  -1.618   7.854  1.00  0.00           N  
ATOM    491  H   ASN A  32     -11.697   0.419   5.271  1.00  0.00           H  
ATOM    492  HA  ASN A  32     -10.405   1.513   7.696  1.00  0.00           H  
ATOM    493 1HB  ASN A  32     -10.612  -1.299   6.594  1.00  0.00           H  
ATOM    494 2HB  ASN A  32      -9.796  -0.862   8.098  1.00  0.00           H  
ATOM    495 1HD2 ASN A  32     -13.592  -1.698   8.317  1.00  0.00           H  
ATOM    496 2HD2 ASN A  32     -12.449  -2.291   7.155  1.00  0.00           H  
ATOM    497  N   GLU A  33      -7.911   1.136   7.208  1.00  0.00           N  
ATOM    498  CA  GLU A  33      -6.528   1.292   6.748  1.00  0.00           C  
ATOM    499  C   GLU A  33      -5.617   0.079   6.920  1.00  0.00           C  
ATOM    500  O   GLU A  33      -5.742  -0.689   7.877  1.00  0.00           O  
ATOM    501  CB  GLU A  33      -5.884   2.488   7.448  1.00  0.00           C  
ATOM    502  CG  GLU A  33      -6.502   3.840   7.091  1.00  0.00           C  
ATOM    503  CD  GLU A  33      -5.835   5.012   7.794  1.00  0.00           C  
ATOM    504  OE1 GLU A  33      -4.943   4.784   8.575  1.00  0.00           O  
ATOM    505  OE2 GLU A  33      -6.225   6.129   7.546  1.00  0.00           O  
ATOM    506  H   GLU A  33      -8.125   1.201   8.194  1.00  0.00           H  
ATOM    507  HA  GLU A  33      -6.554   1.518   5.683  1.00  0.00           H  
ATOM    508 1HB  GLU A  33      -5.957   2.359   8.526  1.00  0.00           H  
ATOM    509 2HB  GLU A  33      -4.829   2.522   7.196  1.00  0.00           H  
ATOM    510 1HG  GLU A  33      -6.414   3.982   6.012  1.00  0.00           H  
ATOM    511 2HG  GLU A  33      -7.562   3.821   7.341  1.00  0.00           H  
ATOM    512  N   PHE A  34      -4.662  -0.036   5.994  1.00  0.00           N  
ATOM    513  CA  PHE A  34      -3.608  -1.047   6.029  1.00  0.00           C  
ATOM    514  C   PHE A  34      -2.251  -0.371   6.071  1.00  0.00           C  
ATOM    515  O   PHE A  34      -2.055   0.648   5.405  1.00  0.00           O  
ATOM    516  CB  PHE A  34      -3.541  -1.851   4.736  1.00  0.00           C  
ATOM    517  CG  PHE A  34      -4.671  -2.653   4.338  1.00  0.00           C  
ATOM    518  CD1 PHE A  34      -5.706  -2.093   3.626  1.00  0.00           C  
ATOM    519  CD2 PHE A  34      -4.692  -3.988   4.610  1.00  0.00           C  
ATOM    520  CE1 PHE A  34      -6.749  -2.867   3.209  1.00  0.00           C  
ATOM    521  CE2 PHE A  34      -5.744  -4.775   4.200  1.00  0.00           C  
ATOM    522  CZ  PHE A  34      -6.779  -4.205   3.496  1.00  0.00           C  
ATOM    523  H   PHE A  34      -4.669   0.626   5.218  1.00  0.00           H  
ATOM    524  HA  PHE A  34      -3.734  -1.686   6.903  1.00  0.00           H  
ATOM    525 1HB  PHE A  34      -3.348  -1.168   3.946  1.00  0.00           H  
ATOM    526 2HB  PHE A  34      -2.673  -2.512   4.793  1.00  0.00           H  
ATOM    527  HD1 PHE A  34      -5.685  -1.024   3.392  1.00  0.00           H  
ATOM    528  HD2 PHE A  34      -3.858  -4.419   5.163  1.00  0.00           H  
ATOM    529  HE1 PHE A  34      -7.552  -2.429   2.646  1.00  0.00           H  
ATOM    530  HE2 PHE A  34      -5.756  -5.840   4.429  1.00  0.00           H  
ATOM    531  HZ  PHE A  34      -7.625  -4.811   3.160  1.00  0.00           H  
ATOM    532  N   THR A  35      -1.287  -0.984   6.743  1.00  0.00           N  
ATOM    533  CA  THR A  35       0.082  -0.474   6.651  1.00  0.00           C  
ATOM    534  C   THR A  35       0.847  -1.452   5.788  1.00  0.00           C  
ATOM    535  O   THR A  35       0.753  -2.665   5.988  1.00  0.00           O  
ATOM    536  CB  THR A  35       0.767  -0.283   8.007  1.00  0.00           C  
ATOM    537  OG1 THR A  35       0.027   0.668   8.794  1.00  0.00           O  
ATOM    538  CG2 THR A  35       2.187   0.254   7.787  1.00  0.00           C  
ATOM    539  H   THR A  35      -1.514  -1.815   7.296  1.00  0.00           H  
ATOM    540  HA  THR A  35       0.083   0.488   6.142  1.00  0.00           H  
ATOM    541  HB  THR A  35       0.809  -1.233   8.539  1.00  0.00           H  
ATOM    542  HG1 THR A  35       0.061   1.526   8.364  1.00  0.00           H  
ATOM    543 1HG2 THR A  35       2.670   0.398   8.749  1.00  0.00           H  
ATOM    544 2HG2 THR A  35       2.767  -0.456   7.198  1.00  0.00           H  
ATOM    545 3HG2 THR A  35       2.137   1.207   7.256  1.00  0.00           H  
ATOM    546  N   VAL A  36       1.552  -0.937   4.789  1.00  0.00           N  
ATOM    547  CA  VAL A  36       2.207  -1.802   3.836  1.00  0.00           C  
ATOM    548  C   VAL A  36       3.711  -1.573   3.784  1.00  0.00           C  
ATOM    549  O   VAL A  36       4.174  -0.432   3.785  1.00  0.00           O  
ATOM    550  CB  VAL A  36       1.626  -1.553   2.439  1.00  0.00           C  
ATOM    551  CG1 VAL A  36       2.215  -2.563   1.419  1.00  0.00           C  
ATOM    552  CG2 VAL A  36       0.160  -1.586   2.523  1.00  0.00           C  
ATOM    553  H   VAL A  36       1.598   0.064   4.665  1.00  0.00           H  
ATOM    554  HA  VAL A  36       2.002  -2.818   4.116  1.00  0.00           H  
ATOM    555  HB  VAL A  36       1.916  -0.578   2.114  1.00  0.00           H  
ATOM    556 1HG1 VAL A  36       1.805  -2.363   0.432  1.00  0.00           H  
ATOM    557 2HG1 VAL A  36       3.294  -2.478   1.380  1.00  0.00           H  
ATOM    558 3HG1 VAL A  36       1.946  -3.578   1.723  1.00  0.00           H  
ATOM    559 1HG2 VAL A  36      -0.264  -1.395   1.542  1.00  0.00           H  
ATOM    560 2HG2 VAL A  36      -0.128  -2.544   2.879  1.00  0.00           H  
ATOM    561 3HG2 VAL A  36      -0.185  -0.824   3.221  1.00  0.00           H  
ATOM    562  N   SER A  37       4.476  -2.657   3.754  1.00  0.00           N  
ATOM    563  CA  SER A  37       5.934  -2.580   3.609  1.00  0.00           C  
ATOM    564  C   SER A  37       6.329  -3.342   2.349  1.00  0.00           C  
ATOM    565  O   SER A  37       5.749  -4.395   2.070  1.00  0.00           O  
ATOM    566  CB  SER A  37       6.617  -3.147   4.832  1.00  0.00           C  
ATOM    567  OG  SER A  37       8.007  -3.155   4.679  1.00  0.00           O  
ATOM    568  H   SER A  37       4.008  -3.563   3.821  1.00  0.00           H  
ATOM    569  HA  SER A  37       6.234  -1.538   3.485  1.00  0.00           H  
ATOM    570 1HB  SER A  37       6.352  -2.537   5.696  1.00  0.00           H  
ATOM    571 2HB  SER A  37       6.257  -4.158   5.019  1.00  0.00           H  
ATOM    572  HG  SER A  37       8.236  -2.297   4.295  1.00  0.00           H  
ATOM    573  N   VAL A  38       7.300  -2.832   1.578  1.00  0.00           N  
ATOM    574  CA  VAL A  38       7.643  -3.536   0.328  1.00  0.00           C  
ATOM    575  C   VAL A  38       9.108  -3.940   0.169  1.00  0.00           C  
ATOM    576  O   VAL A  38      10.022  -3.174   0.483  1.00  0.00           O  
ATOM    577  CB  VAL A  38       7.248  -2.655  -0.863  1.00  0.00           C  
ATOM    578  CG1 VAL A  38       7.985  -1.414  -0.804  1.00  0.00           C  
ATOM    579  CG2 VAL A  38       7.510  -3.339  -2.142  1.00  0.00           C  
ATOM    580  H   VAL A  38       7.765  -1.958   1.842  1.00  0.00           H  
ATOM    581  HA  VAL A  38       7.049  -4.444   0.281  1.00  0.00           H  
ATOM    582  HB  VAL A  38       6.190  -2.428  -0.788  1.00  0.00           H  
ATOM    583 1HG1 VAL A  38       7.713  -0.761  -1.624  1.00  0.00           H  
ATOM    584 2HG1 VAL A  38       7.746  -0.949   0.137  1.00  0.00           H  
ATOM    585 3HG1 VAL A  38       9.053  -1.617  -0.857  1.00  0.00           H  
ATOM    586 1HG2 VAL A  38       7.200  -2.699  -2.956  1.00  0.00           H  
ATOM    587 2HG2 VAL A  38       8.562  -3.560  -2.252  1.00  0.00           H  
ATOM    588 3HG2 VAL A  38       6.936  -4.261  -2.158  1.00  0.00           H  
ATOM    589  N   GLN A  39       9.309  -5.159  -0.355  1.00  0.00           N  
ATOM    590  CA  GLN A  39      10.630  -5.714  -0.642  1.00  0.00           C  
ATOM    591  C   GLN A  39      10.791  -6.158  -2.099  1.00  0.00           C  
ATOM    592  O   GLN A  39      10.094  -7.061  -2.574  1.00  0.00           O  
ATOM    593  CB  GLN A  39      10.919  -6.928   0.242  1.00  0.00           C  
ATOM    594  CG  GLN A  39      12.274  -7.621  -0.062  1.00  0.00           C  
ATOM    595  CD  GLN A  39      13.498  -6.773   0.349  1.00  0.00           C  
ATOM    596  OE1 GLN A  39      13.669  -6.490   1.544  1.00  0.00           O  
ATOM    597  NE2 GLN A  39      14.344  -6.372  -0.611  1.00  0.00           N  
ATOM    598  H   GLN A  39       8.486  -5.720  -0.571  1.00  0.00           H  
ATOM    599  HA  GLN A  39      11.375  -4.946  -0.441  1.00  0.00           H  
ATOM    600 1HB  GLN A  39      10.920  -6.622   1.288  1.00  0.00           H  
ATOM    601 2HB  GLN A  39      10.126  -7.665   0.115  1.00  0.00           H  
ATOM    602 1HG  GLN A  39      12.316  -8.563   0.481  1.00  0.00           H  
ATOM    603 2HG  GLN A  39      12.343  -7.809  -1.136  1.00  0.00           H  
ATOM    604 1HE2 GLN A  39      15.145  -5.825  -0.370  1.00  0.00           H  
ATOM    605 2HE2 GLN A  39      14.190  -6.613  -1.600  1.00  0.00           H  
ATOM    606  N   LYS A  40      11.700  -5.512  -2.815  1.00  0.00           N  
ATOM    607  CA  LYS A  40      11.959  -5.869  -4.208  1.00  0.00           C  
ATOM    608  C   LYS A  40      13.040  -6.936  -4.302  1.00  0.00           C  
ATOM    609  O   LYS A  40      14.053  -6.861  -3.595  1.00  0.00           O  
ATOM    610  CB  LYS A  40      12.347  -4.647  -5.040  1.00  0.00           C  
ATOM    611  CG  LYS A  40      12.596  -4.963  -6.522  1.00  0.00           C  
ATOM    612  CD  LYS A  40      12.841  -3.712  -7.344  1.00  0.00           C  
ATOM    613  CE  LYS A  40      13.090  -4.072  -8.804  1.00  0.00           C  
ATOM    614  NZ  LYS A  40      13.346  -2.866  -9.642  1.00  0.00           N  
ATOM    615  H   LYS A  40      12.229  -4.765  -2.384  1.00  0.00           H  
ATOM    616  HA  LYS A  40      11.053  -6.295  -4.634  1.00  0.00           H  
ATOM    617 1HB  LYS A  40      11.552  -3.902  -4.985  1.00  0.00           H  
ATOM    618 2HB  LYS A  40      13.253  -4.199  -4.633  1.00  0.00           H  
ATOM    619 1HG  LYS A  40      13.487  -5.589  -6.599  1.00  0.00           H  
ATOM    620 2HG  LYS A  40      11.770  -5.522  -6.943  1.00  0.00           H  
ATOM    621 1HD  LYS A  40      11.971  -3.055  -7.280  1.00  0.00           H  
ATOM    622 2HD  LYS A  40      13.709  -3.184  -6.954  1.00  0.00           H  
ATOM    623 1HE  LYS A  40      13.954  -4.735  -8.863  1.00  0.00           H  
ATOM    624 2HE  LYS A  40      12.217  -4.596  -9.194  1.00  0.00           H  
ATOM    625 1HZ  LYS A  40      13.506  -3.150 -10.599  1.00  0.00           H  
ATOM    626 2HZ  LYS A  40      12.546  -2.251  -9.602  1.00  0.00           H  
ATOM    627 3HZ  LYS A  40      14.161  -2.381  -9.294  1.00  0.00           H  
ATOM    628  N   THR A  41      12.814  -7.947  -5.140  1.00  0.00           N  
ATOM    629  CA  THR A  41      13.798  -8.994  -5.348  1.00  0.00           C  
ATOM    630  C   THR A  41      14.308  -8.953  -6.796  1.00  0.00           C  
ATOM    631  O   THR A  41      13.758  -8.242  -7.641  1.00  0.00           O  
ATOM    632  CB  THR A  41      13.203 -10.360  -4.990  1.00  0.00           C  
ATOM    633  OG1 THR A  41      12.183 -10.692  -5.915  1.00  0.00           O  
ATOM    634  CG2 THR A  41      12.582 -10.282  -3.591  1.00  0.00           C  
ATOM    635  H   THR A  41      11.933  -8.007  -5.650  1.00  0.00           H  
ATOM    636  HA  THR A  41      14.647  -8.814  -4.690  1.00  0.00           H  
ATOM    637  HB  THR A  41      13.979 -11.121  -5.009  1.00  0.00           H  
ATOM    638  HG1 THR A  41      11.534  -9.957  -5.934  1.00  0.00           H  
ATOM    639 1HG2 THR A  41      12.157 -11.243  -3.327  1.00  0.00           H  
ATOM    640 2HG2 THR A  41      13.351 -10.016  -2.867  1.00  0.00           H  
ATOM    641 3HG2 THR A  41      11.797  -9.523  -3.581  1.00  0.00           H  
ATOM    642  N   GLU A  42      15.359  -9.721  -7.080  1.00  0.00           N  
ATOM    643  CA  GLU A  42      16.007  -9.695  -8.394  1.00  0.00           C  
ATOM    644  C   GLU A  42      15.189 -10.128  -9.626  1.00  0.00           C  
ATOM    645  O   GLU A  42      15.256  -9.471 -10.661  1.00  0.00           O  
ATOM    646  CB  GLU A  42      17.266 -10.561  -8.333  1.00  0.00           C  
ATOM    647  CG  GLU A  42      18.388  -9.977  -7.476  1.00  0.00           C  
ATOM    648  CD  GLU A  42      19.599 -10.880  -7.376  1.00  0.00           C  
ATOM    649  OE1 GLU A  42      19.532 -11.992  -7.844  1.00  0.00           O  
ATOM    650  OE2 GLU A  42      20.590 -10.451  -6.831  1.00  0.00           O  
ATOM    651  H   GLU A  42      15.746 -10.304  -6.352  1.00  0.00           H  
ATOM    652  HA  GLU A  42      16.322  -8.666  -8.568  1.00  0.00           H  
ATOM    653 1HB  GLU A  42      17.012 -11.544  -7.933  1.00  0.00           H  
ATOM    654 2HB  GLU A  42      17.652 -10.711  -9.341  1.00  0.00           H  
ATOM    655 1HG  GLU A  42      18.695  -9.023  -7.905  1.00  0.00           H  
ATOM    656 2HG  GLU A  42      18.001  -9.784  -6.476  1.00  0.00           H  
ATOM    657  N   ASP A  43      14.350 -11.157  -9.538  1.00  0.00           N  
ATOM    658  CA  ASP A  43      13.669 -11.634 -10.761  1.00  0.00           C  
ATOM    659  C   ASP A  43      12.356 -10.919 -11.071  1.00  0.00           C  
ATOM    660  O   ASP A  43      11.341 -11.551 -11.343  1.00  0.00           O  
ATOM    661  CB  ASP A  43      13.387 -13.128 -10.631  1.00  0.00           C  
ATOM    662  CG  ASP A  43      14.661 -13.966 -10.625  1.00  0.00           C  
ATOM    663  OD1 ASP A  43      15.561 -13.658 -11.368  1.00  0.00           O  
ATOM    664  OD2 ASP A  43      14.725 -14.895  -9.862  1.00  0.00           O  
ATOM    665  H   ASP A  43      14.241 -11.647  -8.662  1.00  0.00           H  
ATOM    666  HA  ASP A  43      14.342 -11.480 -11.605  1.00  0.00           H  
ATOM    667 1HB  ASP A  43      12.835 -13.315  -9.707  1.00  0.00           H  
ATOM    668 2HB  ASP A  43      12.756 -13.452 -11.460  1.00  0.00           H  
ATOM    669  N   ASN A  44      12.397  -9.601 -11.032  1.00  0.00           N  
ATOM    670  CA  ASN A  44      11.243  -8.721 -11.231  1.00  0.00           C  
ATOM    671  C   ASN A  44      10.058  -9.106 -10.346  1.00  0.00           C  
ATOM    672  O   ASN A  44       8.904  -9.003 -10.775  1.00  0.00           O  
ATOM    673  CB  ASN A  44      10.772  -8.706 -12.666  1.00  0.00           C  
ATOM    674  CG  ASN A  44      11.776  -8.173 -13.635  1.00  0.00           C  
ATOM    675  OD1 ASN A  44      12.810  -7.592 -13.272  1.00  0.00           O  
ATOM    676  ND2 ASN A  44      11.461  -8.343 -14.893  1.00  0.00           N  
ATOM    677  H   ASN A  44      13.316  -9.198 -10.858  1.00  0.00           H  
ATOM    678  HA  ASN A  44      11.538  -7.708 -10.950  1.00  0.00           H  
ATOM    679 1HB  ASN A  44      10.493  -9.715 -12.976  1.00  0.00           H  
ATOM    680 2HB  ASN A  44       9.871  -8.097 -12.744  1.00  0.00           H  
ATOM    681 1HD2 ASN A  44      12.063  -8.008 -15.616  1.00  0.00           H  
ATOM    682 2HD2 ASN A  44      10.561  -8.789 -15.127  1.00  0.00           H  
ATOM    683  N   VAL A  45      10.332  -9.498  -9.102  1.00  0.00           N  
ATOM    684  CA  VAL A  45       9.271  -9.872  -8.167  1.00  0.00           C  
ATOM    685  C   VAL A  45       9.305  -8.982  -6.947  1.00  0.00           C  
ATOM    686  O   VAL A  45      10.364  -8.758  -6.353  1.00  0.00           O  
ATOM    687  CB  VAL A  45       9.359 -11.349  -7.714  1.00  0.00           C  
ATOM    688  CG1 VAL A  45       8.288 -11.637  -6.714  1.00  0.00           C  
ATOM    689  CG2 VAL A  45       9.174 -12.258  -8.876  1.00  0.00           C  
ATOM    690  H   VAL A  45      11.300  -9.551  -8.815  1.00  0.00           H  
ATOM    691  HA  VAL A  45       8.317  -9.740  -8.662  1.00  0.00           H  
ATOM    692  HB  VAL A  45      10.316 -11.531  -7.255  1.00  0.00           H  
ATOM    693 1HG1 VAL A  45       8.350 -12.675  -6.399  1.00  0.00           H  
ATOM    694 2HG1 VAL A  45       8.400 -10.993  -5.856  1.00  0.00           H  
ATOM    695 3HG1 VAL A  45       7.324 -11.456  -7.177  1.00  0.00           H  
ATOM    696 1HG2 VAL A  45       9.230 -13.291  -8.543  1.00  0.00           H  
ATOM    697 2HG2 VAL A  45       8.213 -12.071  -9.319  1.00  0.00           H  
ATOM    698 3HG2 VAL A  45       9.930 -12.082  -9.590  1.00  0.00           H  
ATOM    699  N   ILE A  46       8.147  -8.450  -6.600  1.00  0.00           N  
ATOM    700  CA  ILE A  46       8.055  -7.567  -5.459  1.00  0.00           C  
ATOM    701  C   ILE A  46       7.051  -8.093  -4.449  1.00  0.00           C  
ATOM    702  O   ILE A  46       5.928  -8.470  -4.800  1.00  0.00           O  
ATOM    703  CB  ILE A  46       7.675  -6.148  -5.897  1.00  0.00           C  
ATOM    704  CG1 ILE A  46       8.706  -5.597  -6.877  1.00  0.00           C  
ATOM    705  CG2 ILE A  46       7.672  -5.281  -4.707  1.00  0.00           C  
ATOM    706  CD1 ILE A  46       8.310  -4.316  -7.525  1.00  0.00           C  
ATOM    707  H   ILE A  46       7.317  -8.699  -7.137  1.00  0.00           H  
ATOM    708  HA  ILE A  46       9.022  -7.523  -4.966  1.00  0.00           H  
ATOM    709  HB  ILE A  46       6.696  -6.149  -6.373  1.00  0.00           H  
ATOM    710 1HG1 ILE A  46       9.618  -5.434  -6.342  1.00  0.00           H  
ATOM    711 2HG1 ILE A  46       8.883  -6.323  -7.663  1.00  0.00           H  
ATOM    712 1HG2 ILE A  46       7.414  -4.274  -4.996  1.00  0.00           H  
ATOM    713 2HG2 ILE A  46       6.953  -5.648  -3.996  1.00  0.00           H  
ATOM    714 3HG2 ILE A  46       8.661  -5.288  -4.252  1.00  0.00           H  
ATOM    715 1HD1 ILE A  46       9.102  -3.989  -8.198  1.00  0.00           H  
ATOM    716 2HD1 ILE A  46       7.387  -4.457  -8.091  1.00  0.00           H  
ATOM    717 3HD1 ILE A  46       8.154  -3.570  -6.770  1.00  0.00           H  
ATOM    718  N   TYR A  47       7.477  -8.158  -3.196  1.00  0.00           N  
ATOM    719  CA  TYR A  47       6.598  -8.635  -2.151  1.00  0.00           C  
ATOM    720  C   TYR A  47       6.102  -7.471  -1.312  1.00  0.00           C  
ATOM    721  O   TYR A  47       6.867  -6.587  -0.921  1.00  0.00           O  
ATOM    722  CB  TYR A  47       7.342  -9.643  -1.287  1.00  0.00           C  
ATOM    723  CG  TYR A  47       7.700 -10.911  -2.022  1.00  0.00           C  
ATOM    724  CD1 TYR A  47       8.866 -10.961  -2.767  1.00  0.00           C  
ATOM    725  CD2 TYR A  47       6.883 -12.022  -1.940  1.00  0.00           C  
ATOM    726  CE1 TYR A  47       9.209 -12.118  -3.432  1.00  0.00           C  
ATOM    727  CE2 TYR A  47       7.230 -13.185  -2.606  1.00  0.00           C  
ATOM    728  CZ  TYR A  47       8.389 -13.230  -3.352  1.00  0.00           C  
ATOM    729  OH  TYR A  47       8.745 -14.383  -4.018  1.00  0.00           O  
ATOM    730  H   TYR A  47       8.419  -7.844  -2.962  1.00  0.00           H  
ATOM    731  HA  TYR A  47       5.732  -9.116  -2.599  1.00  0.00           H  
ATOM    732 1HB  TYR A  47       8.263  -9.191  -0.914  1.00  0.00           H  
ATOM    733 2HB  TYR A  47       6.729  -9.905  -0.424  1.00  0.00           H  
ATOM    734  HD1 TYR A  47       9.510 -10.081  -2.829  1.00  0.00           H  
ATOM    735  HD2 TYR A  47       5.967 -11.982  -1.350  1.00  0.00           H  
ATOM    736  HE1 TYR A  47      10.124 -12.156  -4.022  1.00  0.00           H  
ATOM    737  HE2 TYR A  47       6.587 -14.063  -2.543  1.00  0.00           H  
ATOM    738  HH  TYR A  47       9.545 -14.223  -4.527  1.00  0.00           H  
ATOM    739  N   TYR A  48       4.821  -7.499  -0.991  1.00  0.00           N  
ATOM    740  CA  TYR A  48       4.220  -6.467  -0.170  1.00  0.00           C  
ATOM    741  C   TYR A  48       3.583  -7.091   1.061  1.00  0.00           C  
ATOM    742  O   TYR A  48       2.788  -8.026   0.951  1.00  0.00           O  
ATOM    743  CB  TYR A  48       3.152  -5.744  -0.986  1.00  0.00           C  
ATOM    744  CG  TYR A  48       3.644  -5.040  -2.222  1.00  0.00           C  
ATOM    745  CD1 TYR A  48       3.825  -5.764  -3.391  1.00  0.00           C  
ATOM    746  CD2 TYR A  48       3.884  -3.684  -2.210  1.00  0.00           C  
ATOM    747  CE1 TYR A  48       4.255  -5.127  -4.526  1.00  0.00           C  
ATOM    748  CE2 TYR A  48       4.311  -3.049  -3.364  1.00  0.00           C  
ATOM    749  CZ  TYR A  48       4.498  -3.766  -4.508  1.00  0.00           C  
ATOM    750  OH  TYR A  48       4.923  -3.139  -5.643  1.00  0.00           O  
ATOM    751  H   TYR A  48       4.232  -8.236  -1.365  1.00  0.00           H  
ATOM    752  HA  TYR A  48       4.984  -5.767   0.154  1.00  0.00           H  
ATOM    753 1HB  TYR A  48       2.429  -6.475  -1.316  1.00  0.00           H  
ATOM    754 2HB  TYR A  48       2.643  -5.019  -0.359  1.00  0.00           H  
ATOM    755  HD1 TYR A  48       3.632  -6.841  -3.411  1.00  0.00           H  
ATOM    756  HD2 TYR A  48       3.735  -3.123  -1.299  1.00  0.00           H  
ATOM    757  HE1 TYR A  48       4.403  -5.698  -5.438  1.00  0.00           H  
ATOM    758  HE2 TYR A  48       4.505  -1.990  -3.368  1.00  0.00           H  
ATOM    759  HH  TYR A  48       4.999  -3.786  -6.350  1.00  0.00           H  
ATOM    760  N   LYS A  49       3.932  -6.592   2.238  1.00  0.00           N  
ATOM    761  CA  LYS A  49       3.348  -7.123   3.465  1.00  0.00           C  
ATOM    762  C   LYS A  49       2.343  -6.132   4.009  1.00  0.00           C  
ATOM    763  O   LYS A  49       2.677  -4.965   4.195  1.00  0.00           O  
ATOM    764  CB  LYS A  49       4.408  -7.423   4.511  1.00  0.00           C  
ATOM    765  CG  LYS A  49       3.831  -8.038   5.764  1.00  0.00           C  
ATOM    766  CD  LYS A  49       4.891  -8.331   6.805  1.00  0.00           C  
ATOM    767  CE  LYS A  49       4.258  -8.998   7.991  1.00  0.00           C  
ATOM    768  NZ  LYS A  49       5.210  -9.257   9.087  1.00  0.00           N  
ATOM    769  H   LYS A  49       4.603  -5.825   2.274  1.00  0.00           H  
ATOM    770  HA  LYS A  49       2.816  -8.048   3.242  1.00  0.00           H  
ATOM    771 1HB  LYS A  49       5.141  -8.111   4.099  1.00  0.00           H  
ATOM    772 2HB  LYS A  49       4.928  -6.505   4.782  1.00  0.00           H  
ATOM    773 1HG  LYS A  49       3.095  -7.359   6.198  1.00  0.00           H  
ATOM    774 2HG  LYS A  49       3.318  -8.967   5.505  1.00  0.00           H  
ATOM    775 1HD  LYS A  49       5.653  -8.990   6.390  1.00  0.00           H  
ATOM    776 2HD  LYS A  49       5.364  -7.405   7.124  1.00  0.00           H  
ATOM    777 1HE  LYS A  49       3.451  -8.369   8.365  1.00  0.00           H  
ATOM    778 2HE  LYS A  49       3.838  -9.950   7.666  1.00  0.00           H  
ATOM    779 1HZ  LYS A  49       4.666  -9.725   9.829  1.00  0.00           H  
ATOM    780 2HZ  LYS A  49       5.960  -9.854   8.786  1.00  0.00           H  
ATOM    781 3HZ  LYS A  49       5.586  -8.391   9.429  1.00  0.00           H  
ATOM    782  N   PHE A  50       1.119  -6.599   4.239  1.00  0.00           N  
ATOM    783  CA  PHE A  50      -0.005  -5.783   4.686  1.00  0.00           C  
ATOM    784  C   PHE A  50      -0.445  -6.082   6.100  1.00  0.00           C  
ATOM    785  O   PHE A  50      -0.853  -7.208   6.407  1.00  0.00           O  
ATOM    786  CB  PHE A  50      -1.198  -6.076   3.791  1.00  0.00           C  
ATOM    787  CG  PHE A  50      -0.977  -5.671   2.441  1.00  0.00           C  
ATOM    788  CD1 PHE A  50      -0.233  -6.475   1.640  1.00  0.00           C  
ATOM    789  CD2 PHE A  50      -1.519  -4.520   1.933  1.00  0.00           C  
ATOM    790  CE1 PHE A  50       0.014  -6.134   0.381  1.00  0.00           C  
ATOM    791  CE2 PHE A  50      -1.274  -4.163   0.642  1.00  0.00           C  
ATOM    792  CZ  PHE A  50      -0.485  -4.979  -0.138  1.00  0.00           C  
ATOM    793  H   PHE A  50       0.947  -7.584   4.074  1.00  0.00           H  
ATOM    794  HA  PHE A  50       0.276  -4.731   4.618  1.00  0.00           H  
ATOM    795 1HB  PHE A  50      -1.407  -7.146   3.799  1.00  0.00           H  
ATOM    796 2HB  PHE A  50      -2.071  -5.561   4.168  1.00  0.00           H  
ATOM    797  HD1 PHE A  50       0.180  -7.406   2.042  1.00  0.00           H  
ATOM    798  HD2 PHE A  50      -2.132  -3.886   2.573  1.00  0.00           H  
ATOM    799  HE1 PHE A  50       0.612  -6.790  -0.209  1.00  0.00           H  
ATOM    800  HE2 PHE A  50      -1.693  -3.242   0.247  1.00  0.00           H  
ATOM    801  HZ  PHE A  50      -0.264  -4.725  -1.165  1.00  0.00           H  
ATOM    802  N   GLU A  51      -0.388  -5.076   6.956  1.00  0.00           N  
ATOM    803  CA  GLU A  51      -0.845  -5.235   8.322  1.00  0.00           C  
ATOM    804  C   GLU A  51      -2.230  -4.621   8.433  1.00  0.00           C  
ATOM    805  O   GLU A  51      -2.435  -3.451   8.085  1.00  0.00           O  
ATOM    806  CB  GLU A  51       0.124  -4.596   9.307  1.00  0.00           C  
ATOM    807  CG  GLU A  51      -0.279  -4.749  10.775  1.00  0.00           C  
ATOM    808  CD  GLU A  51       0.715  -4.120  11.734  1.00  0.00           C  
ATOM    809  OE1 GLU A  51       1.735  -3.651  11.284  1.00  0.00           O  
ATOM    810  OE2 GLU A  51       0.447  -4.107  12.913  1.00  0.00           O  
ATOM    811  H   GLU A  51      -0.016  -4.179   6.649  1.00  0.00           H  
ATOM    812  HA  GLU A  51      -0.922  -6.297   8.555  1.00  0.00           H  
ATOM    813 1HB  GLU A  51       1.110  -5.043   9.183  1.00  0.00           H  
ATOM    814 2HB  GLU A  51       0.216  -3.534   9.088  1.00  0.00           H  
ATOM    815 1HG  GLU A  51      -1.256  -4.286  10.924  1.00  0.00           H  
ATOM    816 2HG  GLU A  51      -0.378  -5.814  10.999  1.00  0.00           H  
ATOM    817  N   TYR A  52      -3.189  -5.413   8.890  1.00  0.00           N  
ATOM    818  CA  TYR A  52      -4.559  -4.943   9.000  1.00  0.00           C  
ATOM    819  C   TYR A  52      -5.176  -5.293  10.346  1.00  0.00           C  
ATOM    820  O   TYR A  52      -5.435  -6.462  10.634  1.00  0.00           O  
ATOM    821  CB  TYR A  52      -5.393  -5.572   7.893  1.00  0.00           C  
ATOM    822  CG  TYR A  52      -6.760  -5.097   7.898  1.00  0.00           C  
ATOM    823  CD1 TYR A  52      -7.069  -3.860   7.372  1.00  0.00           C  
ATOM    824  CD2 TYR A  52      -7.719  -5.880   8.472  1.00  0.00           C  
ATOM    825  CE1 TYR A  52      -8.342  -3.407   7.432  1.00  0.00           C  
ATOM    826  CE2 TYR A  52      -8.994  -5.432   8.541  1.00  0.00           C  
ATOM    827  CZ  TYR A  52      -9.318  -4.202   8.039  1.00  0.00           C  
ATOM    828  OH  TYR A  52     -10.599  -3.755   8.187  1.00  0.00           O  
ATOM    829  H   TYR A  52      -2.953  -6.367   9.165  1.00  0.00           H  
ATOM    830  HA  TYR A  52      -4.571  -3.856   8.895  1.00  0.00           H  
ATOM    831 1HB  TYR A  52      -4.954  -5.363   6.949  1.00  0.00           H  
ATOM    832 2HB  TYR A  52      -5.404  -6.657   8.016  1.00  0.00           H  
ATOM    833  HD1 TYR A  52      -6.293  -3.239   6.925  1.00  0.00           H  
ATOM    834  HD2 TYR A  52      -7.457  -6.852   8.896  1.00  0.00           H  
ATOM    835  HE1 TYR A  52      -8.569  -2.433   7.031  1.00  0.00           H  
ATOM    836  HE2 TYR A  52      -9.759  -6.042   9.023  1.00  0.00           H  
ATOM    837  HH  TYR A  52     -10.876  -3.928   9.126  1.00  0.00           H  
ATOM    838  N   GLU A  53      -5.432  -4.272  11.160  1.00  0.00           N  
ATOM    839  CA  GLU A  53      -6.023  -4.374  12.507  1.00  0.00           C  
ATOM    840  C   GLU A  53      -5.159  -5.172  13.506  1.00  0.00           C  
ATOM    841  O   GLU A  53      -4.693  -4.620  14.502  1.00  0.00           O  
ATOM    842  CB  GLU A  53      -7.448  -4.959  12.431  1.00  0.00           C  
ATOM    843  CG  GLU A  53      -8.472  -4.028  11.748  1.00  0.00           C  
ATOM    844  CD  GLU A  53      -9.877  -4.645  11.599  1.00  0.00           C  
ATOM    845  OE1 GLU A  53     -10.064  -5.760  12.022  1.00  0.00           O  
ATOM    846  OE2 GLU A  53     -10.740  -4.004  11.015  1.00  0.00           O  
ATOM    847  H   GLU A  53      -5.191  -3.348  10.827  1.00  0.00           H  
ATOM    848  HA  GLU A  53      -6.115  -3.361  12.901  1.00  0.00           H  
ATOM    849 1HB  GLU A  53      -7.451  -5.905  11.899  1.00  0.00           H  
ATOM    850 2HB  GLU A  53      -7.803  -5.161  13.441  1.00  0.00           H  
ATOM    851 1HG  GLU A  53      -8.559  -3.122  12.344  1.00  0.00           H  
ATOM    852 2HG  GLU A  53      -8.090  -3.742  10.774  1.00  0.00           H  
ATOM    853  N   GLU A  54      -4.955  -6.465  13.234  1.00  0.00           N  
ATOM    854  CA  GLU A  54      -4.105  -7.336  14.037  1.00  0.00           C  
ATOM    855  C   GLU A  54      -3.580  -8.503  13.196  1.00  0.00           C  
ATOM    856  O   GLU A  54      -2.852  -9.364  13.695  1.00  0.00           O  
ATOM    857  CB  GLU A  54      -4.864  -7.853  15.266  1.00  0.00           C  
ATOM    858  CG  GLU A  54      -6.083  -8.726  14.958  1.00  0.00           C  
ATOM    859  CD  GLU A  54      -6.807  -9.210  16.210  1.00  0.00           C  
ATOM    860  OE1 GLU A  54      -6.355  -8.913  17.292  1.00  0.00           O  
ATOM    861  OE2 GLU A  54      -7.812  -9.871  16.076  1.00  0.00           O  
ATOM    862  H   GLU A  54      -5.367  -6.841  12.386  1.00  0.00           H  
ATOM    863  HA  GLU A  54      -3.245  -6.759  14.381  1.00  0.00           H  
ATOM    864 1HB  GLU A  54      -4.187  -8.438  15.887  1.00  0.00           H  
ATOM    865 2HB  GLU A  54      -5.204  -7.007  15.864  1.00  0.00           H  
ATOM    866 1HG  GLU A  54      -6.780  -8.150  14.343  1.00  0.00           H  
ATOM    867 2HG  GLU A  54      -5.759  -9.587  14.375  1.00  0.00           H  
ATOM    868  N   GLU A  55      -3.984  -8.532  11.929  1.00  0.00           N  
ATOM    869  CA  GLU A  55      -3.651  -9.620  11.000  1.00  0.00           C  
ATOM    870  C   GLU A  55      -2.563  -9.231   9.999  1.00  0.00           C  
ATOM    871  O   GLU A  55      -2.403  -8.056   9.670  1.00  0.00           O  
ATOM    872  CB  GLU A  55      -4.907 -10.064  10.242  1.00  0.00           C  
ATOM    873  CG  GLU A  55      -6.012 -10.659  11.132  1.00  0.00           C  
ATOM    874  CD  GLU A  55      -7.266 -11.096  10.375  1.00  0.00           C  
ATOM    875  OE1 GLU A  55      -7.331 -10.906   9.183  1.00  0.00           O  
ATOM    876  OE2 GLU A  55      -8.151 -11.626  11.001  1.00  0.00           O  
ATOM    877  H   GLU A  55      -4.568  -7.767  11.597  1.00  0.00           H  
ATOM    878  HA  GLU A  55      -3.283 -10.465  11.583  1.00  0.00           H  
ATOM    879 1HB  GLU A  55      -5.326  -9.209   9.704  1.00  0.00           H  
ATOM    880 2HB  GLU A  55      -4.631 -10.818   9.507  1.00  0.00           H  
ATOM    881 1HG  GLU A  55      -5.606 -11.515  11.669  1.00  0.00           H  
ATOM    882 2HG  GLU A  55      -6.294  -9.908  11.871  1.00  0.00           H  
ATOM    883  N   GLU A  56      -1.815 -10.219   9.500  1.00  0.00           N  
ATOM    884  CA  GLU A  56      -0.795  -9.929   8.490  1.00  0.00           C  
ATOM    885  C   GLU A  56      -0.972 -10.803   7.245  1.00  0.00           C  
ATOM    886  O   GLU A  56      -1.102 -12.025   7.350  1.00  0.00           O  
ATOM    887  CB  GLU A  56       0.608 -10.153   9.082  1.00  0.00           C  
ATOM    888  CG  GLU A  56       0.941  -9.262  10.313  1.00  0.00           C  
ATOM    889  CD  GLU A  56       2.325  -9.519  10.947  1.00  0.00           C  
ATOM    890  OE1 GLU A  56       3.057 -10.366  10.471  1.00  0.00           O  
ATOM    891  OE2 GLU A  56       2.648  -8.854  11.895  1.00  0.00           O  
ATOM    892  H   GLU A  56      -1.963 -11.169   9.808  1.00  0.00           H  
ATOM    893  HA  GLU A  56      -0.886  -8.889   8.187  1.00  0.00           H  
ATOM    894 1HB  GLU A  56       0.714 -11.195   9.380  1.00  0.00           H  
ATOM    895 2HB  GLU A  56       1.351  -9.957   8.312  1.00  0.00           H  
ATOM    896 1HG  GLU A  56       0.888  -8.216  10.001  1.00  0.00           H  
ATOM    897 2HG  GLU A  56       0.178  -9.416  11.074  1.00  0.00           H  
ATOM    898  N   TYR A  57      -0.951 -10.159   6.074  1.00  0.00           N  
ATOM    899  CA  TYR A  57      -1.086 -10.831   4.775  1.00  0.00           C  
ATOM    900  C   TYR A  57      -0.015 -10.404   3.787  1.00  0.00           C  
ATOM    901  O   TYR A  57       0.523  -9.302   3.877  1.00  0.00           O  
ATOM    902  CB  TYR A  57      -2.448 -10.541   4.150  1.00  0.00           C  
ATOM    903  CG  TYR A  57      -3.617 -11.038   4.949  1.00  0.00           C  
ATOM    904  CD1 TYR A  57      -4.200 -10.232   5.918  1.00  0.00           C  
ATOM    905  CD2 TYR A  57      -4.109 -12.311   4.713  1.00  0.00           C  
ATOM    906  CE1 TYR A  57      -5.274 -10.708   6.638  1.00  0.00           C  
ATOM    907  CE2 TYR A  57      -5.175 -12.783   5.428  1.00  0.00           C  
ATOM    908  CZ  TYR A  57      -5.760 -11.993   6.390  1.00  0.00           C  
ATOM    909  OH  TYR A  57      -6.832 -12.481   7.104  1.00  0.00           O  
ATOM    910  H   TYR A  57      -0.859  -9.142   6.097  1.00  0.00           H  
ATOM    911  HA  TYR A  57      -0.984 -11.907   4.924  1.00  0.00           H  
ATOM    912 1HB  TYR A  57      -2.561  -9.465   4.016  1.00  0.00           H  
ATOM    913 2HB  TYR A  57      -2.494 -10.996   3.162  1.00  0.00           H  
ATOM    914  HD1 TYR A  57      -3.813  -9.228   6.109  1.00  0.00           H  
ATOM    915  HD2 TYR A  57      -3.649 -12.939   3.960  1.00  0.00           H  
ATOM    916  HE1 TYR A  57      -5.742 -10.083   7.400  1.00  0.00           H  
ATOM    917  HE2 TYR A  57      -5.556 -13.785   5.238  1.00  0.00           H  
ATOM    918  HH  TYR A  57      -7.059 -11.859   7.829  1.00  0.00           H  
ATOM    919  N   TYR A  58       0.263 -11.241   2.798  1.00  0.00           N  
ATOM    920  CA  TYR A  58       1.219 -10.837   1.776  1.00  0.00           C  
ATOM    921  C   TYR A  58       0.633 -10.784   0.370  1.00  0.00           C  
ATOM    922  O   TYR A  58      -0.300 -11.512   0.031  1.00  0.00           O  
ATOM    923  CB  TYR A  58       2.397 -11.806   1.763  1.00  0.00           C  
ATOM    924  CG  TYR A  58       3.198 -11.828   3.033  1.00  0.00           C  
ATOM    925  CD1 TYR A  58       2.772 -12.617   4.086  1.00  0.00           C  
ATOM    926  CD2 TYR A  58       4.366 -11.091   3.141  1.00  0.00           C  
ATOM    927  CE1 TYR A  58       3.504 -12.676   5.245  1.00  0.00           C  
ATOM    928  CE2 TYR A  58       5.106 -11.154   4.305  1.00  0.00           C  
ATOM    929  CZ  TYR A  58       4.676 -11.948   5.353  1.00  0.00           C  
ATOM    930  OH  TYR A  58       5.411 -12.030   6.511  1.00  0.00           O  
ATOM    931  H   TYR A  58      -0.149 -12.179   2.761  1.00  0.00           H  
ATOM    932  HA  TYR A  58       1.581  -9.843   2.014  1.00  0.00           H  
ATOM    933 1HB  TYR A  58       2.028 -12.817   1.576  1.00  0.00           H  
ATOM    934 2HB  TYR A  58       3.068 -11.543   0.942  1.00  0.00           H  
ATOM    935  HD1 TYR A  58       1.850 -13.199   3.990  1.00  0.00           H  
ATOM    936  HD2 TYR A  58       4.701 -10.471   2.307  1.00  0.00           H  
ATOM    937  HE1 TYR A  58       3.166 -13.302   6.070  1.00  0.00           H  
ATOM    938  HE2 TYR A  58       6.030 -10.583   4.395  1.00  0.00           H  
ATOM    939  HH  TYR A  58       5.021 -12.697   7.085  1.00  0.00           H  
ATOM    940  N   ILE A  59       1.196  -9.922  -0.457  1.00  0.00           N  
ATOM    941  CA  ILE A  59       0.903  -9.936  -1.882  1.00  0.00           C  
ATOM    942  C   ILE A  59       2.188 -10.008  -2.666  1.00  0.00           C  
ATOM    943  O   ILE A  59       3.141  -9.276  -2.385  1.00  0.00           O  
ATOM    944  CB  ILE A  59       0.064  -8.744  -2.392  1.00  0.00           C  
ATOM    945  CG1 ILE A  59      -1.299  -8.714  -1.712  1.00  0.00           C  
ATOM    946  CG2 ILE A  59      -0.101  -8.794  -3.907  1.00  0.00           C  
ATOM    947  CD1 ILE A  59      -2.136  -7.550  -2.155  1.00  0.00           C  
ATOM    948  H   ILE A  59       1.888  -9.273  -0.085  1.00  0.00           H  
ATOM    949  HA  ILE A  59       0.338 -10.839  -2.111  1.00  0.00           H  
ATOM    950  HB  ILE A  59       0.570  -7.823  -2.148  1.00  0.00           H  
ATOM    951 1HG1 ILE A  59      -1.821  -9.632  -1.909  1.00  0.00           H  
ATOM    952 2HG1 ILE A  59      -1.157  -8.636  -0.637  1.00  0.00           H  
ATOM    953 1HG2 ILE A  59      -0.685  -7.941  -4.240  1.00  0.00           H  
ATOM    954 2HG2 ILE A  59       0.866  -8.768  -4.392  1.00  0.00           H  
ATOM    955 3HG2 ILE A  59      -0.611  -9.710  -4.171  1.00  0.00           H  
ATOM    956 1HD1 ILE A  59      -3.095  -7.567  -1.636  1.00  0.00           H  
ATOM    957 2HD1 ILE A  59      -1.639  -6.625  -1.954  1.00  0.00           H  
ATOM    958 3HD1 ILE A  59      -2.292  -7.642  -3.221  1.00  0.00           H  
ATOM    959  N   VAL A  60       2.240 -10.896  -3.638  1.00  0.00           N  
ATOM    960  CA  VAL A  60       3.423 -10.953  -4.463  1.00  0.00           C  
ATOM    961  C   VAL A  60       3.044 -10.595  -5.872  1.00  0.00           C  
ATOM    962  O   VAL A  60       2.061 -11.112  -6.427  1.00  0.00           O  
ATOM    963  CB  VAL A  60       4.098 -12.329  -4.394  1.00  0.00           C  
ATOM    964  CG1 VAL A  60       3.140 -13.401  -4.738  1.00  0.00           C  
ATOM    965  CG2 VAL A  60       5.262 -12.342  -5.355  1.00  0.00           C  
ATOM    966  H   VAL A  60       1.441 -11.511  -3.822  1.00  0.00           H  
ATOM    967  HA  VAL A  60       4.144 -10.215  -4.113  1.00  0.00           H  
ATOM    968  HB  VAL A  60       4.446 -12.506  -3.387  1.00  0.00           H  
ATOM    969 1HG1 VAL A  60       3.637 -14.369  -4.684  1.00  0.00           H  
ATOM    970 2HG1 VAL A  60       2.316 -13.377  -4.030  1.00  0.00           H  
ATOM    971 3HG1 VAL A  60       2.770 -13.245  -5.711  1.00  0.00           H  
ATOM    972 1HG2 VAL A  60       5.769 -13.302  -5.308  1.00  0.00           H  
ATOM    973 2HG2 VAL A  60       4.915 -12.174  -6.373  1.00  0.00           H  
ATOM    974 3HG2 VAL A  60       5.953 -11.548  -5.068  1.00  0.00           H  
ATOM    975  N   MET A  61       3.852  -9.711  -6.446  1.00  0.00           N  
ATOM    976  CA  MET A  61       3.641  -9.217  -7.780  1.00  0.00           C  
ATOM    977  C   MET A  61       4.845  -9.514  -8.650  1.00  0.00           C  
ATOM    978  O   MET A  61       5.972  -9.554  -8.164  1.00  0.00           O  
ATOM    979  CB  MET A  61       3.395  -7.702  -7.730  1.00  0.00           C  
ATOM    980  CG  MET A  61       2.209  -7.296  -6.855  1.00  0.00           C  
ATOM    981  SD  MET A  61       1.750  -5.540  -6.959  1.00  0.00           S  
ATOM    982  CE  MET A  61       0.504  -5.285  -5.649  1.00  0.00           C  
ATOM    983  H   MET A  61       4.631  -9.335  -5.903  1.00  0.00           H  
ATOM    984  HA  MET A  61       2.790  -9.729  -8.198  1.00  0.00           H  
ATOM    985 1HB  MET A  61       4.286  -7.203  -7.349  1.00  0.00           H  
ATOM    986 2HB  MET A  61       3.210  -7.330  -8.741  1.00  0.00           H  
ATOM    987 1HG  MET A  61       1.407  -7.873  -7.159  1.00  0.00           H  
ATOM    988 2HG  MET A  61       2.428  -7.534  -5.817  1.00  0.00           H  
ATOM    989 1HE  MET A  61       0.184  -4.238  -5.654  1.00  0.00           H  
ATOM    990 2HE  MET A  61      -0.356  -5.922  -5.826  1.00  0.00           H  
ATOM    991 3HE  MET A  61       0.937  -5.525  -4.676  1.00  0.00           H  
ATOM    992  N   ALA A  62       4.628  -9.665  -9.946  1.00  0.00           N  
ATOM    993  CA  ALA A  62       5.744  -9.889 -10.855  1.00  0.00           C  
ATOM    994  C   ALA A  62       5.480  -9.170 -12.140  1.00  0.00           C  
ATOM    995  O   ALA A  62       4.356  -9.188 -12.649  1.00  0.00           O  
ATOM    996  CB  ALA A  62       5.957 -11.362 -11.128  1.00  0.00           C  
ATOM    997  H   ALA A  62       3.672  -9.610 -10.290  1.00  0.00           H  
ATOM    998  HA  ALA A  62       6.633  -9.473 -10.403  1.00  0.00           H  
ATOM    999 1HB  ALA A  62       6.812 -11.481 -11.800  1.00  0.00           H  
ATOM   1000 2HB  ALA A  62       6.151 -11.875 -10.194  1.00  0.00           H  
ATOM   1001 3HB  ALA A  62       5.070 -11.774 -11.596  1.00  0.00           H  
ATOM   1002  N   ASP A  63       6.496  -8.487 -12.649  1.00  0.00           N  
ATOM   1003  CA  ASP A  63       6.319  -7.692 -13.863  1.00  0.00           C  
ATOM   1004  C   ASP A  63       5.086  -6.775 -13.712  1.00  0.00           C  
ATOM   1005  O   ASP A  63       4.320  -6.576 -14.652  1.00  0.00           O  
ATOM   1006  CB  ASP A  63       6.173  -8.600 -15.093  1.00  0.00           C  
ATOM   1007  CG  ASP A  63       7.456  -9.411 -15.407  1.00  0.00           C  
ATOM   1008  OD1 ASP A  63       8.541  -8.895 -15.196  1.00  0.00           O  
ATOM   1009  OD2 ASP A  63       7.332 -10.531 -15.842  1.00  0.00           O  
ATOM   1010  H   ASP A  63       7.404  -8.535 -12.172  1.00  0.00           H  
ATOM   1011  HA  ASP A  63       7.197  -7.063 -14.000  1.00  0.00           H  
ATOM   1012 1HB  ASP A  63       5.345  -9.294 -14.952  1.00  0.00           H  
ATOM   1013 2HB  ASP A  63       5.931  -7.988 -15.961  1.00  0.00           H  
ATOM   1014  N   ASN A  64       4.937  -6.220 -12.499  1.00  0.00           N  
ATOM   1015  CA  ASN A  64       3.869  -5.316 -12.057  1.00  0.00           C  
ATOM   1016  C   ASN A  64       2.435  -5.909 -11.983  1.00  0.00           C  
ATOM   1017  O   ASN A  64       1.473  -5.166 -11.723  1.00  0.00           O  
ATOM   1018  CB  ASN A  64       3.872  -4.069 -12.926  1.00  0.00           C  
ATOM   1019  CG  ASN A  64       5.156  -3.290 -12.800  1.00  0.00           C  
ATOM   1020  OD1 ASN A  64       5.693  -3.130 -11.695  1.00  0.00           O  
ATOM   1021  ND2 ASN A  64       5.657  -2.807 -13.907  1.00  0.00           N  
ATOM   1022  H   ASN A  64       5.637  -6.466 -11.817  1.00  0.00           H  
ATOM   1023  HA  ASN A  64       4.118  -5.006 -11.041  1.00  0.00           H  
ATOM   1024 1HB  ASN A  64       3.706  -4.322 -13.969  1.00  0.00           H  
ATOM   1025 2HB  ASN A  64       3.059  -3.428 -12.627  1.00  0.00           H  
ATOM   1026 1HD2 ASN A  64       6.508  -2.281 -13.883  1.00  0.00           H  
ATOM   1027 2HD2 ASN A  64       5.189  -2.963 -14.778  1.00  0.00           H  
ATOM   1028  N   ASN A  65       2.283  -7.228 -12.142  1.00  0.00           N  
ATOM   1029  CA  ASN A  65       0.971  -7.874 -12.014  1.00  0.00           C  
ATOM   1030  C   ASN A  65       0.890  -8.683 -10.724  1.00  0.00           C  
ATOM   1031  O   ASN A  65       1.892  -9.223 -10.276  1.00  0.00           O  
ATOM   1032  CB  ASN A  65       0.702  -8.761 -13.215  1.00  0.00           C  
ATOM   1033  CG  ASN A  65       0.549  -7.976 -14.497  1.00  0.00           C  
ATOM   1034  OD1 ASN A  65      -0.087  -6.913 -14.521  1.00  0.00           O  
ATOM   1035  ND2 ASN A  65       1.110  -8.485 -15.567  1.00  0.00           N  
ATOM   1036  H   ASN A  65       3.088  -7.808 -12.376  1.00  0.00           H  
ATOM   1037  HA  ASN A  65       0.201  -7.105 -11.965  1.00  0.00           H  
ATOM   1038 1HB  ASN A  65       1.532  -9.464 -13.333  1.00  0.00           H  
ATOM   1039 2HB  ASN A  65      -0.202  -9.347 -13.041  1.00  0.00           H  
ATOM   1040 1HD2 ASN A  65       1.040  -8.009 -16.443  1.00  0.00           H  
ATOM   1041 2HD2 ASN A  65       1.613  -9.347 -15.505  1.00  0.00           H  
ATOM   1042  N   VAL A  66      -0.296  -8.847 -10.139  1.00  0.00           N  
ATOM   1043  CA  VAL A  66      -0.336  -9.706  -8.953  1.00  0.00           C  
ATOM   1044  C   VAL A  66      -0.272 -11.165  -9.350  1.00  0.00           C  
ATOM   1045  O   VAL A  66      -1.000 -11.618 -10.236  1.00  0.00           O  
ATOM   1046  CB  VAL A  66      -1.573  -9.459  -8.065  1.00  0.00           C  
ATOM   1047  CG1 VAL A  66      -1.607 -10.468  -6.922  1.00  0.00           C  
ATOM   1048  CG2 VAL A  66      -1.503  -8.122  -7.458  1.00  0.00           C  
ATOM   1049  H   VAL A  66      -1.129  -8.402 -10.497  1.00  0.00           H  
ATOM   1050  HA  VAL A  66       0.532  -9.500  -8.344  1.00  0.00           H  
ATOM   1051  HB  VAL A  66      -2.475  -9.561  -8.661  1.00  0.00           H  
ATOM   1052 1HG1 VAL A  66      -2.471 -10.273  -6.296  1.00  0.00           H  
ATOM   1053 2HG1 VAL A  66      -1.661 -11.468  -7.298  1.00  0.00           H  
ATOM   1054 3HG1 VAL A  66      -0.702 -10.369  -6.335  1.00  0.00           H  
ATOM   1055 1HG2 VAL A  66      -2.351  -7.994  -6.833  1.00  0.00           H  
ATOM   1056 2HG2 VAL A  66      -0.641  -8.059  -6.854  1.00  0.00           H  
ATOM   1057 3HG2 VAL A  66      -1.477  -7.351  -8.225  1.00  0.00           H  
ATOM   1058  N   VAL A  67       0.622 -11.890  -8.699  1.00  0.00           N  
ATOM   1059  CA  VAL A  67       0.808 -13.304  -8.938  1.00  0.00           C  
ATOM   1060  C   VAL A  67      -0.021 -14.113  -7.963  1.00  0.00           C  
ATOM   1061  O   VAL A  67      -0.808 -14.973  -8.379  1.00  0.00           O  
ATOM   1062  CB  VAL A  67       2.287 -13.677  -8.785  1.00  0.00           C  
ATOM   1063  CG1 VAL A  67       2.480 -15.164  -8.923  1.00  0.00           C  
ATOM   1064  CG2 VAL A  67       3.083 -12.941  -9.800  1.00  0.00           C  
ATOM   1065  H   VAL A  67       1.192 -11.442  -7.986  1.00  0.00           H  
ATOM   1066  HA  VAL A  67       0.489 -13.531  -9.955  1.00  0.00           H  
ATOM   1067  HB  VAL A  67       2.620 -13.391  -7.821  1.00  0.00           H  
ATOM   1068 1HG1 VAL A  67       3.534 -15.404  -8.798  1.00  0.00           H  
ATOM   1069 2HG1 VAL A  67       1.899 -15.676  -8.157  1.00  0.00           H  
ATOM   1070 3HG1 VAL A  67       2.147 -15.486  -9.909  1.00  0.00           H  
ATOM   1071 1HG2 VAL A  67       4.132 -13.188  -9.673  1.00  0.00           H  
ATOM   1072 2HG2 VAL A  67       2.756 -13.224 -10.799  1.00  0.00           H  
ATOM   1073 3HG2 VAL A  67       2.936 -11.875  -9.659  1.00  0.00           H  
ATOM   1074  N   GLU A  68       0.113 -13.784  -6.673  1.00  0.00           N  
ATOM   1075  CA  GLU A  68      -0.572 -14.521  -5.609  1.00  0.00           C  
ATOM   1076  C   GLU A  68      -0.822 -13.655  -4.371  1.00  0.00           C  
ATOM   1077  O   GLU A  68      -0.110 -12.682  -4.102  1.00  0.00           O  
ATOM   1078  CB  GLU A  68       0.241 -15.780  -5.247  1.00  0.00           C  
ATOM   1079  CG  GLU A  68      -0.399 -16.733  -4.211  1.00  0.00           C  
ATOM   1080  CD  GLU A  68      -1.748 -17.305  -4.652  1.00  0.00           C  
ATOM   1081  OE1 GLU A  68      -2.717 -16.574  -4.585  1.00  0.00           O  
ATOM   1082  OE2 GLU A  68      -1.805 -18.460  -5.032  1.00  0.00           O  
ATOM   1083  H   GLU A  68       0.743 -13.017  -6.435  1.00  0.00           H  
ATOM   1084  HA  GLU A  68      -1.542 -14.842  -5.986  1.00  0.00           H  
ATOM   1085 1HB  GLU A  68       0.421 -16.361  -6.149  1.00  0.00           H  
ATOM   1086 2HB  GLU A  68       1.206 -15.488  -4.860  1.00  0.00           H  
ATOM   1087 1HG  GLU A  68       0.286 -17.568  -4.068  1.00  0.00           H  
ATOM   1088 2HG  GLU A  68      -0.499 -16.238  -3.250  1.00  0.00           H  
ATOM   1089  N   VAL A  69      -1.866 -14.006  -3.617  1.00  0.00           N  
ATOM   1090  CA  VAL A  69      -2.185 -13.256  -2.400  1.00  0.00           C  
ATOM   1091  C   VAL A  69      -2.397 -14.145  -1.168  1.00  0.00           C  
ATOM   1092  O   VAL A  69      -2.882 -15.271  -1.288  1.00  0.00           O  
ATOM   1093  CB  VAL A  69      -3.500 -12.480  -2.600  1.00  0.00           C  
ATOM   1094  CG1 VAL A  69      -3.401 -11.481  -3.778  1.00  0.00           C  
ATOM   1095  CG2 VAL A  69      -4.604 -13.482  -2.821  1.00  0.00           C  
ATOM   1096  H   VAL A  69      -2.402 -14.836  -3.893  1.00  0.00           H  
ATOM   1097  HA  VAL A  69      -1.374 -12.563  -2.189  1.00  0.00           H  
ATOM   1098  HB  VAL A  69      -3.706 -11.902  -1.698  1.00  0.00           H  
ATOM   1099 1HG1 VAL A  69      -4.344 -10.944  -3.878  1.00  0.00           H  
ATOM   1100 2HG1 VAL A  69      -2.612 -10.781  -3.608  1.00  0.00           H  
ATOM   1101 3HG1 VAL A  69      -3.201 -12.025  -4.697  1.00  0.00           H  
ATOM   1102 1HG2 VAL A  69      -5.554 -12.965  -2.930  1.00  0.00           H  
ATOM   1103 2HG2 VAL A  69      -4.392 -14.064  -3.716  1.00  0.00           H  
ATOM   1104 3HG2 VAL A  69      -4.654 -14.148  -1.973  1.00  0.00           H  
ATOM   1105  N   TRP A  70      -2.136 -13.540   0.002  1.00  0.00           N  
ATOM   1106  CA  TRP A  70      -2.369 -14.024   1.366  1.00  0.00           C  
ATOM   1107  C   TRP A  70      -1.158 -14.759   1.933  1.00  0.00           C  
ATOM   1108  O   TRP A  70      -0.341 -14.155   2.632  1.00  0.00           O  
ATOM   1109  OXT TRP A  70      -1.067 -15.980   1.821  1.00  0.00           O  
ATOM   1110  CB  TRP A  70      -3.633 -14.882   1.445  1.00  0.00           C  
ATOM   1111  CG  TRP A  70      -4.852 -14.098   1.051  1.00  0.00           C  
ATOM   1112  CD1 TRP A  70      -5.027 -12.746   1.158  1.00  0.00           C  
ATOM   1113  CD2 TRP A  70      -6.044 -14.608   0.430  1.00  0.00           C  
ATOM   1114  NE1 TRP A  70      -6.253 -12.390   0.662  1.00  0.00           N  
ATOM   1115  CE2 TRP A  70      -6.887 -13.516   0.205  1.00  0.00           C  
ATOM   1116  CE3 TRP A  70      -6.456 -15.885   0.039  1.00  0.00           C  
ATOM   1117  CZ2 TRP A  70      -8.127 -13.662  -0.390  1.00  0.00           C  
ATOM   1118  CZ3 TRP A  70      -7.698 -16.032  -0.560  1.00  0.00           C  
ATOM   1119  CH2 TRP A  70      -8.513 -14.948  -0.768  1.00  0.00           C  
ATOM   1120  H   TRP A  70      -1.685 -12.636  -0.062  1.00  0.00           H  
ATOM   1121  HA  TRP A  70      -2.540 -13.151   1.990  1.00  0.00           H  
ATOM   1122 1HB  TRP A  70      -3.556 -15.792   0.868  1.00  0.00           H  
ATOM   1123 2HB  TRP A  70      -3.776 -15.192   2.477  1.00  0.00           H  
ATOM   1124  HD1 TRP A  70      -4.299 -12.053   1.574  1.00  0.00           H  
ATOM   1125  HE1 TRP A  70      -6.626 -11.451   0.624  1.00  0.00           H  
ATOM   1126  HE3 TRP A  70      -5.808 -16.748   0.200  1.00  0.00           H  
ATOM   1127  HZ2 TRP A  70      -8.787 -12.813  -0.570  1.00  0.00           H  
ATOM   1128  HZ3 TRP A  70      -8.011 -17.033  -0.863  1.00  0.00           H  
ATOM   1129  HH2 TRP A  70      -9.484 -15.099  -1.242  1.00  0.00           H  
TER                                                                             
# All scores below are weighted scores, not raw scores.
#BEGIN_POSE_ENERGIES_TABLE ./trf_relax/LM662_rsvf-v_16_step5_0.pdb
label fa_atr fa_rep fa_sol fa_intra_rep fa_intra_sol_xover4 lk_ball_wtd fa_elec hbond_sr_bb hbond_lr_bb hbond_bb_sc hbond_sc dslf_fa13 omega fa_dun p_aa_pp yhh_planarity ref rama_prepro cart_bonded total
weights 1 0.55 1 0.005 1 1 1 1 1 1 1 1.25 0.4 0.7 0.6 0.625 1 0.45 0.5 NA
pose -371.445 39.5338 210.883 1.03735 13.1232 -7.87729 -144.543 -24.0428 -31.7891 -13.3402 -8.07256 0 2.01422 92.4293 -16.5433 0.41954 4.58477 -1.26165 35.438 -219.452
TYR:NtermProteinFull_1 -6.67389 0.65529 2.51757 0.02166 0.19279 -0.25985 -2.90356 0 0 0 0 0 0.02064 1.86268 0 0.07821 0.58223 0 0.15571 -3.75052
GLU_2 -1.57507 0.11568 1.16886 0.00561 0.25141 -0.09604 -0.2476 0 0 0 0 0 0.04027 2.63586 -0.03598 0 -2.72453 -0.17464 0.27906 -0.3571
ALA_3 -3.19231 0.13612 0.83552 0.00137 0 -0.26118 -0.62219 0 0 0 0 0 0.01172 0 -0.49591 0 1.32468 -0.17651 0.20713 -2.23157
THR_4 -4.63871 0.27953 5.57739 0.00753 0.08464 0.12738 -3.66936 0 0 -1.72987 -0.55941 0 0.01025 0.05622 -0.44973 0 1.15175 -0.23525 0.32757 -3.66005
GLU_5 -3.52594 0.18066 4.305 0.00665 0.76109 0.02054 -2.66978 0 0 0 -0.6695 0 0.14527 2.84602 -0.34223 0 -2.72453 -0.50406 0.36017 -1.81063
TYR_6 -5.55333 0.49031 3.87201 0.03251 0.47424 -0.09486 -0.88342 0 0 0 0 0 -0.00952 1.33211 -0.31293 0.00022 0.58223 -0.25636 0.5535 0.2267
GLU_7 -7.71545 0.57807 6.97639 0.00711 0.3094 -0.06677 -4.25738 0 0 -1.72987 -0.55941 0 0.03688 3.59215 -0.28386 0 -2.72453 -0.27699 0.59721 -5.51704
LYS_8 -7.10715 0.46296 7.22854 0.00777 0.12326 -0.29072 -4.34109 0 0 0 -0.6695 0 0.06232 1.11572 -0.00284 0 -0.71458 -0.48911 0.29014 -4.32428
ALA_9 -4.67555 0.33414 4.18095 0.00136 0 -0.20656 -1.99733 0 0 0 0 0 0.04977 0 -0.21051 0 1.32468 -0.36574 0.17535 -1.38944
PHE_10 -8.39039 0.78257 3.46487 0.01745 0.14904 -0.14723 -2.25948 0 0 0 0 0 -0.00888 1.41207 -0.40564 0 1.21829 -0.16255 0.52814 -3.80175
PHE_11 -10.4987 1.09372 3.02618 0.03828 0.26988 -0.33894 -2.21508 0 0 0 0 0 -0.01344 2.93411 0.0896 0 1.21829 -0.10415 0.59845 -3.9018
ASN_12 -5.65066 0.39702 6.29634 0.00443 0.23096 -0.28663 -3.18837 0 0 0 -0.47465 0 0.05968 1.0644 0.40363 0 -1.34026 -0.05509 0.24871 -2.29049
LYS_13 -4.51494 0.16635 4.33295 0.00707 0.1157 -0.15196 -2.28147 0 0 0 0 0 0.10729 0.90554 -0.0447 0 -0.71458 -0.12789 0.21764 -1.983
ILE_14 -9.48721 1.52575 1.99705 0.03044 0.0701 -0.10168 -2.03853 0 0 0 0 0 -0.05589 0.20293 -0.46699 0 2.30374 -0.11634 0.43262 -5.70401
LYS_15 -8.5923 0.74479 7.93885 0.02941 0.25303 0.23652 -4.82656 0 0 -0.65124 -0.47465 0 -0.03449 2.52057 -0.00352 0 -0.71458 -0.11974 0.79612 -2.89779
SER_16 -3.63985 0.17869 4.38052 0.00139 0.02196 -0.22821 -2.58825 0 0 0 0 0 -0.02133 0.52191 0.32606 0 -0.28969 0.02162 0.57189 -0.7433
ALA_17 -4.45065 0.15752 2.77472 0.00163 0 0.03777 -2.11557 0 0 -0.5554 0 0 -0.03692 0 -0.14613 0 1.32468 0.07981 0.2087 -2.71982
LEU_18 -11.1917 1.83377 2.43931 0.09609 0.1364 -0.42765 -2.81997 0 0 0 0 0 -0.0358 2.92174 -0.24892 0 1.66147 -0.1612 0.73288 -5.06358
LEU_19 -5.11378 0.41389 2.19283 0.0414 0.09177 -0.104 -0.96595 0 0 0 0 0 0.124 0.09242 -0.19051 0 1.66147 -0.19979 1.03623 -0.92003
SER_20 -2.5793 0.25946 2.82576 0.00197 0.02884 -0.30683 -1.55137 0 0 0 0 0 0.01111 1.01866 -0.25856 0 -0.28969 -0.45913 0.6688 -0.63029
THR_21 -4.36812 0.40142 4.692 0.00698 0.06456 -0.18665 -1.07502 0 0 -1.54223 0 0 0.07352 0.08917 -0.53726 0 1.15175 -0.03039 0.95376 -0.30651
ASN_22 -3.75366 0.53696 2.98452 0.00603 0.28915 -0.2179 -1.74526 0 0 0 0 0 0.0444 1.1995 -0.29877 0 -1.34026 0.38053 1.00791 -0.90685
LYS_23 -3.95935 0.43707 2.78084 0.00813 0.14372 -0.09565 -0.61943 0 0 -0.98683 0 0 0.00514 0.74092 -0.03598 0 -0.71458 0.69383 0.49901 -1.10315
ALA_24 -4.52437 0.38992 1.77874 0.00175 0 0.06073 -2.1152 0 0 0 0 0 0.03758 0 -0.46742 0 1.32468 0.59102 0.38736 -2.53521
VAL_25 -3.62337 0.3904 0.72479 0.01527 0.03934 -0.24946 -0.59829 0 0 0 0 0 -0.03811 0.03285 -0.67636 0 2.64269 -0.14372 0.3292 -1.15479
VAL_26 -5.82739 0.52873 0.87038 0.0157 0.04701 -0.02063 -1.73211 0 0 0 0 0 0.09578 0.06389 -0.47662 0 2.64269 -0.32634 0.35125 -3.76766
SER_27 -2.81811 0.14067 1.76009 0.00139 0.02293 -0.29245 -0.81474 0 0 0 0 0 0.02905 0.54996 0.09518 0 -0.28969 -0.13485 0.60691 -1.14366
ASP_28 -6.11929 1.03144 6.52721 0.00263 0.35777 0.15515 -4.6365 0 0 -0.99119 -0.67846 0 0.07435 3.20532 0.10257 0 -2.14574 0.08247 1.40656 -1.62572
PRO_29 -3.66082 0.75812 2.28842 0.00256 0.04274 -0.29245 0.25399 0 0 0 0 0 -0.11672 0.72244 -0.54411 0 -1.64321 -0.11026 1.34293 -0.95639
ASN_30 -2.87315 0.32793 3.28414 0.00571 0.30924 -0.11904 -1.78845 0 0 -0.99119 -0.67846 0 0.02603 1.9349 -0.52865 0 -1.34026 -0.509 0.42522 -2.51504
GLY_31 -1.78073 0.09337 1.90877 7e-05 0 -0.23931 -0.83784 0 0 0 0 0 -0.14443 0 -1.45579 0 0.79816 -0.8169 0.37579 -2.09884
ASN_32 -4.16445 0.29742 4.27306 0.00523 0.22824 -0.28633 -1.78943 0 0 0 0 0 0.09772 1.37966 0.04007 0 -1.34026 -0.4579 0.32233 -1.39462
GLU_33 -3.19505 0.12372 1.79597 0.00601 0.26028 -0.29124 -0.55858 0 0 0 0 0 0.04031 2.3737 0.05241 0 -2.72453 -0.01132 0.29172 -1.83659
PHE_34 -8.68177 0.8858 2.43822 0.026 0.23602 -0.00647 -2.32377 0 0 0 0 0 0.21162 1.32319 -0.28747 0 1.21829 -0.16792 0.95221 -4.17606
THR_35 -4.47639 0.29407 2.9276 0.00785 0.05097 -0.03995 -2.35794 0 0 0 0 0 0.21395 0.04948 -0.1381 0 1.15175 -0.10941 0.98972 -1.43639
VAL_36 -8.39692 1.62433 0.69959 0.0241 0.0395 -0.0831 -2.43171 0 0 0 0 0 0.04352 0.58475 -0.76683 0 2.64269 -0.12048 0.50482 -5.63573
SER_37 -3.67287 0.26178 2.82811 0.00169 0.04885 0.05314 -2.42011 0 0 0 0 0 0.1039 0.67807 0.29843 0 -0.28969 -0.0929 0.45416 -1.74745
VAL_38 -6.50644 1.29629 0.13603 0.03633 0.07291 -0.34702 -0.57986 0 0 0 0 0 -0.04092 1.41762 -0.71854 0 2.64269 -0.06988 0.57225 -2.08854
GLN_39 -4.04148 0.22582 3.20104 0.01432 0.49698 0.28237 -2.73157 0 0 -0.67864 0 0 0.01717 2.09996 0.19374 0 -1.45095 0.09854 0.50731 -1.76536
LYS_40 -3.82505 0.26045 2.08328 0.00873 0.12842 0.03401 -1.23553 0 0 -0.67864 0 0 -0.02756 1.2873 0.07395 0 -0.71458 0.15683 0.24325 -2.20514
THR_41 -4.21517 0.23865 3.69202 0.01061 0.07258 -0.07903 -2.0617 0 0 0 0 0 0.24943 0.05095 -0.61767 0 1.15175 -0.15627 0.23116 -1.43267
GLU_42 -1.3203 0.15857 1.63426 0.00657 0.27221 -0.12421 -0.29036 0 0 0 0 0 0.04304 2.49631 -0.2603 0 -2.72453 -0.34245 0.6979 0.24672
ASP_43 -2.05101 0.38287 2.00205 0.00774 0.35806 -0.3646 -0.287 0 0 0 0 0 0.07748 2.43823 -0.50748 0 -2.14574 0.11332 0.77955 0.80347
ASN_44 -3.11547 0.3743 3.42195 0.0087 0.33724 0.04935 -2.73729 0 0 0 -0.58616 0 -0.05874 2.07469 -1.00821 0 -1.34026 -0.01779 0.3812 -2.21649
VAL_45 -6.44052 1.14688 2.78051 0.01965 0.04261 -0.31166 -2.4073 0 0 0 0 0 -0.05561 0.04689 -0.79478 0 2.64269 -0.59084 0.34508 -3.5764
ILE_46 -8.21624 1.06735 1.96916 0.03175 0.06762 -0.2506 -1.92641 0 0 0 0 0 -0.06486 0.19156 -0.71698 0 2.30374 -0.36332 0.36337 -5.54386
TYR_47 -6.89737 0.61298 2.15925 0.02309 0.25594 -0.09036 -2.49798 0 0 0 0 0 -0.02536 1.5636 -0.15703 0.00224 0.58223 -0.24811 0.27231 -4.44457
TYR_48 -11.7707 1.19549 2.43708 0.02464 0.27392 -0.20456 -2.57163 0 0 0 0 0 -0.03797 1.67623 -0.03118 1e-05 0.58223 -0.07192 0.21933 -8.27907
LYS_49 -6.46598 0.57065 5.63151 0.01118 0.16321 0.09062 -4.57244 0 0 0 -0.29121 0 0.0266 1.11717 0.30006 0 -0.71458 0.04535 0.35003 -3.73782
PHE_50 -9.44046 1.30857 1.46819 0.03844 0.32357 0.01052 -2.28936 0 0 0 0 0 0.09407 1.80585 -0.15465 0 1.21829 0.05808 0.60943 -4.94946
GLU_51 -3.82676 0.18025 3.35196 0.0069 0.31881 0.05996 -2.25896 0 0 0 0 0 -0.03912 2.42915 0.27059 0 -2.72453 0.09218 0.47441 -1.66516
TYR_52 -7.47966 0.92828 4.87611 0.02994 0.2541 -0.13003 -3.80549 0 0 0 -0.34156 0 -0.00229 1.81575 -0.16088 0.31985 0.58223 0.4301 0.68303 -2.00051
GLU_53 -2.90735 0.31762 2.50145 0.00495 0.22175 -0.31686 -0.89159 0 0 0 -0.34156 0 0.06831 2.21872 0.08673 0 -2.72453 1.78929 0.81709 0.84401
GLU_54 -1.90834 0.26823 1.71036 0.00799 0.44463 -0.03902 -0.73803 0 0 0 0 0 0.04602 2.65155 0.36895 0 -2.72453 2.7983 0.2584 3.14452
GLU_55 -4.28925 0.24877 4.1823 0.00525 0.24028 0.06668 -2.79051 0 0 0 -0.43532 0 -0.00101 2.38885 0.06483 0 -2.72453 1.36324 0.12071 -1.55972
GLU_56 -3.36172 0.28515 3.27308 0.00506 0.26293 -0.23813 -2.58076 0 0 0 -0.29121 0 -0.03211 2.72019 0.19303 0 -2.72453 0.10445 0.18799 -2.19659
TYR_57 -6.13199 0.32057 3.78298 0.0217 0.24896 0.09217 -3.44536 0 0 0 -0.43532 0 0.00289 1.42946 -0.38256 0.01125 0.58223 -0.03225 0.29542 -3.63985
TYR_58 -5.82651 0.34698 3.94913 0.02363 0.25267 -0.02624 -2.82893 0 0 0 0 0 0.38637 1.41187 -0.40065 0.00776 0.58223 -0.28873 0.40252 -2.0079
ILE_59 -7.78597 0.99343 1.1298 0.03523 0.06197 0.15015 -2.30285 0 0 0 0 0 -0.00549 0.46563 -0.63243 0 2.30374 -0.2812 0.53322 -5.33479
VAL_60 -7.1496 0.90153 1.76766 0.02649 0.07381 0.03187 -3.0803 0 0 0 0 0 -0.03434 1.9803 -0.77998 0 2.64269 -0.30819 0.56297 -3.3651
MET_61 -10.0998 1.19875 2.37994 0.00508 0.04714 0.00955 -2.22101 0 0 0 0 0 -0.00305 1.68105 -0.03204 0 1.65735 -0.13218 0.49467 -5.01456
ALA_62 -4.28089 0.80078 2.86472 0.00152 0 -0.03686 -2.14468 0 0 0 0 0 0.1159 0 0.00426 0 1.32468 0.27535 0.35734 -0.71787
ASP_63 -2.66618 0.30908 3.29084 0.00454 0.32272 -0.25256 -1.51566 0 0 0 -0.58616 0 -0.05641 1.79757 -0.57143 0 -2.14574 0.02152 0.36707 -1.68078
ASN_64 -3.1817 0.42855 3.48059 0.00664 0.30583 -0.22748 -1.72973 0 0 -0.65124 0 0 0.00954 1.33269 -0.59855 0 -1.34026 -0.25363 0.56629 -1.85245
ASN_65 -3.91144 0.39074 4.28171 0.00477 0.232 -0.28886 -2.30151 0 0 0 0 0 0.00953 1.39769 0.3459 0 -1.34026 0.09184 0.53424 -0.55365
VAL_66 -7.01376 1.25457 -0.11924 0.01837 0.04264 -0.43334 -0.47403 0 0 0 0 0 -0.06792 0.00821 -0.39406 0 2.64269 -0.11629 0.51156 -4.14059
VAL_67 -5.01171 0.5362 2.35066 0.02064 0.04843 0.02157 -1.75474 0 0 0 0 0 -0.01521 0.00418 -0.47179 0 2.64269 -0.17443 0.44137 -1.36216
GLU_68 -4.87067 0.37049 3.61085 0.00572 0.63091 0.27809 -1.92246 0 0 -1.07696 0 0 0.03109 3.72386 -0.00178 0 -2.72453 0.16224 0.28317 -1.49999
VAL_69 -6.20261 0.88114 0.41995 0.03529 0.05605 -0.14789 -1.22391 0 0 -1.07696 0 0 0.14422 0.06525 -0.34802 0 2.64269 -0.07985 0.71841 -4.11624
TRP:CtermProteinFull_70 -4.57 0.42434 2.28752 0.02766 0.44745 -0.04641 -2.31121 0 0 0 0 0 0 2.67804 0 0 2.26099 -0.1683 1.0691 2.09919
#END_POSE_ENERGIES_TABLE ./trf_relax/LM662_rsvf-v_16_step5_0.pdb
