# Supplementary material for: Scaffolding protein functional sites using deep learning
Source: Science. Author manuscript; Available in PMC 2022 Oct 31. (PMC9621694; doi:10.1126/science.abn2100)
Supplement: Data S1 [file NIHMS1830590-supplement-Data_S1.zip › rsvfv_hal_2_AF.pdb]

MODEL     1
ATOM      1  N   SER A   1       5.823  14.475  -5.805  1.00  0.00           N  
ATOM      2  CA  SER A   1       6.492  14.852  -4.564  1.00  0.00           C  
ATOM      3  C   SER A   1       6.243  13.822  -3.467  1.00  0.00           C  
ATOM      4  CB  SER A   1       6.022  16.230  -4.098  1.00  0.00           C  
ATOM      5  O   SER A   1       5.332  12.998  -3.577  1.00  0.00           O  
ATOM      6  OG  SER A   1       6.259  17.207  -5.097  1.00  0.00           O  
ATOM      7  N   LYS A   2       7.237  13.603  -2.485  1.00  0.00           N  
ATOM      8  CA  LYS A   2       7.129  12.619  -1.412  1.00  0.00           C  
ATOM      9  C   LYS A   2       5.775  12.715  -0.714  1.00  0.00           C  
ATOM     10  CB  LYS A   2       8.257  12.806  -0.396  1.00  0.00           C  
ATOM     11  O   LYS A   2       5.191  11.696  -0.339  1.00  0.00           O  
ATOM     12  CG  LYS A   2       9.622  12.361  -0.899  1.00  0.00           C  
ATOM     13  CD  LYS A   2      10.686  12.492   0.183  1.00  0.00           C  
ATOM     14  CE  LYS A   2      12.066  12.117  -0.341  1.00  0.00           C  
ATOM     15  NZ  LYS A   2      13.116  12.264   0.711  1.00  0.00           N  
ATOM     16  N   ASP A   3       5.158  13.929  -0.607  1.00  0.00           N  
ATOM     17  CA  ASP A   3       3.845  14.139  -0.005  1.00  0.00           C  
ATOM     18  C   ASP A   3       2.754  13.429  -0.804  1.00  0.00           C  
ATOM     19  CB  ASP A   3       3.534  15.634   0.096  1.00  0.00           C  
ATOM     20  O   ASP A   3       1.830  12.853  -0.226  1.00  0.00           O  
ATOM     21  CG  ASP A   3       4.328  16.332   1.186  1.00  0.00           C  
ATOM     22  OD1 ASP A   3       3.965  16.214   2.376  1.00  0.00           O  
ATOM     23  OD2 ASP A   3       5.324  17.010   0.851  1.00  0.00           O  
ATOM     24  N   GLN A   4       2.935  13.529  -2.059  1.00  0.00           N  
ATOM     25  CA  GLN A   4       1.966  12.864  -2.924  1.00  0.00           C  
ATOM     26  C   GLN A   4       2.035  11.348  -2.763  1.00  0.00           C  
ATOM     27  CB  GLN A   4       2.199  13.248  -4.386  1.00  0.00           C  
ATOM     28  O   GLN A   4       1.002  10.676  -2.716  1.00  0.00           O  
ATOM     29  CG  GLN A   4       1.756  14.664  -4.728  1.00  0.00           C  
ATOM     30  CD  GLN A   4       2.005  15.022  -6.181  1.00  0.00           C  
ATOM     31  NE2 GLN A   4       1.026  15.662  -6.810  1.00  0.00           N  
ATOM     32  OE1 GLN A   4       3.070  14.726  -6.733  1.00  0.00           O  
ATOM     33  N   LEU A   5       3.277  10.779  -2.684  1.00  0.00           N  
ATOM     34  CA  LEU A   5       3.466   9.345  -2.494  1.00  0.00           C  
ATOM     35  C   LEU A   5       2.908   8.897  -1.147  1.00  0.00           C  
ATOM     36  CB  LEU A   5       4.950   8.982  -2.591  1.00  0.00           C  
ATOM     37  O   LEU A   5       2.202   7.889  -1.067  1.00  0.00           O  
ATOM     38  CG  LEU A   5       5.288   7.491  -2.552  1.00  0.00           C  
ATOM     39  CD1 LEU A   5       4.633   6.768  -3.724  1.00  0.00           C  
ATOM     40  CD2 LEU A   5       6.799   7.284  -2.565  1.00  0.00           C  
ATOM     41  N   LYS A   6       3.183   9.718  -0.169  1.00  0.00           N  
ATOM     42  CA  LYS A   6       2.670   9.426   1.166  1.00  0.00           C  
ATOM     43  C   LYS A   6       1.147   9.337   1.163  1.00  0.00           C  
ATOM     44  CB  LYS A   6       3.131  10.490   2.163  1.00  0.00           C  
ATOM     45  O   LYS A   6       0.572   8.409   1.736  1.00  0.00           O  
ATOM     46  CG  LYS A   6       2.777  10.178   3.610  1.00  0.00           C  
ATOM     47  CD  LYS A   6       3.314  11.242   4.559  1.00  0.00           C  
ATOM     48  CE  LYS A   6       2.905  10.965   5.999  1.00  0.00           C  
ATOM     49  NZ  LYS A   6       3.429  12.006   6.933  1.00  0.00           N  
ATOM     50  N   GLU A   7       0.516  10.267   0.591  1.00  0.00           N  
ATOM     51  CA  GLU A   7      -0.940  10.298   0.491  1.00  0.00           C  
ATOM     52  C   GLU A   7      -1.469   9.075  -0.253  1.00  0.00           C  
ATOM     53  CB  GLU A   7      -1.404  11.580  -0.207  1.00  0.00           C  
ATOM     54  O   GLU A   7      -2.452   8.463   0.169  1.00  0.00           O  
ATOM     55  CG  GLU A   7      -2.906  11.809  -0.137  1.00  0.00           C  
ATOM     56  CD  GLU A   7      -3.331  13.169  -0.668  1.00  0.00           C  
ATOM     57  OE1 GLU A   7      -3.532  13.305  -1.896  1.00  0.00           O  
ATOM     58  OE2 GLU A   7      -3.463  14.106   0.150  1.00  0.00           O  
ATOM     59  N   TYR A   8      -0.801   8.828  -1.283  1.00  0.00           N  
ATOM     60  CA  TYR A   8      -1.171   7.653  -2.063  1.00  0.00           C  
ATOM     61  C   TYR A   8      -1.147   6.396  -1.202  1.00  0.00           C  
ATOM     62  CB  TYR A   8      -0.230   7.484  -3.260  1.00  0.00           C  
ATOM     63  O   TYR A   8      -2.107   5.623  -1.194  1.00  0.00           O  
ATOM     64  CG  TYR A   8      -0.436   6.194  -4.017  1.00  0.00           C  
ATOM     65  CD1 TYR A   8       0.440   5.123  -3.857  1.00  0.00           C  
ATOM     66  CD2 TYR A   8      -1.505   6.045  -4.893  1.00  0.00           C  
ATOM     67  CE1 TYR A   8       0.256   3.933  -4.554  1.00  0.00           C  
ATOM     68  CE2 TYR A   8      -1.699   4.860  -5.595  1.00  0.00           C  
ATOM     69  OH  TYR A   8      -1.002   2.636  -6.111  1.00  0.00           O  
ATOM     70  CZ  TYR A   8      -0.815   3.811  -5.419  1.00  0.00           C  
ATOM     71  N   PHE A   9      -0.106   6.165  -0.496  1.00  0.00           N  
ATOM     72  CA  PHE A   9       0.043   5.003   0.372  1.00  0.00           C  
ATOM     73  C   PHE A   9      -1.052   4.974   1.432  1.00  0.00           C  
ATOM     74  CB  PHE A   9       1.421   5.003   1.041  1.00  0.00           C  
ATOM     75  O   PHE A   9      -1.661   3.930   1.674  1.00  0.00           O  
ATOM     76  CG  PHE A   9       2.522   4.470   0.163  1.00  0.00           C  
ATOM     77  CD1 PHE A   9       2.476   4.643  -1.215  1.00  0.00           C  
ATOM     78  CD2 PHE A   9       3.603   3.797   0.717  1.00  0.00           C  
ATOM     79  CE1 PHE A   9       3.493   4.151  -2.029  1.00  0.00           C  
ATOM     80  CE2 PHE A   9       4.623   3.303  -0.091  1.00  0.00           C  
ATOM     81  CZ  PHE A   9       4.566   3.480  -1.464  1.00  0.00           C  
ATOM     82  N   ARG A  10      -1.290   6.118   1.958  1.00  0.00           N  
ATOM     83  CA  ARG A  10      -2.298   6.260   3.004  1.00  0.00           C  
ATOM     84  C   ARG A  10      -3.681   5.880   2.485  1.00  0.00           C  
ATOM     85  CB  ARG A  10      -2.316   7.691   3.544  1.00  0.00           C  
ATOM     86  O   ARG A  10      -4.421   5.151   3.150  1.00  0.00           O  
ATOM     87  CG  ARG A  10      -3.338   7.921   4.646  1.00  0.00           C  
ATOM     88  CD  ARG A  10      -3.435   9.392   5.027  1.00  0.00           C  
ATOM     89  NE  ARG A  10      -2.210   9.865   5.665  1.00  0.00           N  
ATOM     90  NH1 ARG A  10      -2.921  12.053   5.878  1.00  0.00           N  
ATOM     91  NH2 ARG A  10      -0.843  11.441   6.626  1.00  0.00           N  
ATOM     92  CZ  ARG A  10      -1.994  11.119   6.055  1.00  0.00           C  
ATOM     93  N   ASN A  11      -3.905   6.410   1.398  1.00  0.00           N  
ATOM     94  CA  ASN A  11      -5.215   6.146   0.813  1.00  0.00           C  
ATOM     95  C   ASN A  11      -5.423   4.656   0.554  1.00  0.00           C  
ATOM     96  CB  ASN A  11      -5.397   6.941  -0.481  1.00  0.00           C  
ATOM     97  O   ASN A  11      -6.487   4.112   0.852  1.00  0.00           O  
ATOM     98  CG  ASN A  11      -5.640   8.416  -0.231  1.00  0.00           C  
ATOM     99  ND2 ASN A  11      -5.344   9.243  -1.227  1.00  0.00           N  
ATOM    100  OD1 ASN A  11      -6.090   8.809   0.848  1.00  0.00           O  
ATOM    101  N   LYS A  12      -4.266   4.084   0.023  1.00  0.00           N  
ATOM    102  CA  LYS A  12      -4.360   2.657  -0.274  1.00  0.00           C  
ATOM    103  C   LYS A  12      -4.549   1.841   1.001  1.00  0.00           C  
ATOM    104  CB  LYS A  12      -3.113   2.181  -1.021  1.00  0.00           C  
ATOM    105  O   LYS A  12      -5.361   0.915   1.037  1.00  0.00           O  
ATOM    106  CG  LYS A  12      -3.036   2.659  -2.464  1.00  0.00           C  
ATOM    107  CD  LYS A  12      -4.102   1.998  -3.329  1.00  0.00           C  
ATOM    108  CE  LYS A  12      -3.912   2.331  -4.803  1.00  0.00           C  
ATOM    109  NZ  LYS A  12      -5.001   1.754  -5.646  1.00  0.00           N  
ATOM    110  N   ILE A  13      -3.836   2.210   2.052  1.00  0.00           N  
ATOM    111  CA  ILE A  13      -3.892   1.502   3.326  1.00  0.00           C  
ATOM    112  C   ILE A  13      -5.262   1.702   3.969  1.00  0.00           C  
ATOM    113  CB  ILE A  13      -2.776   1.974   4.285  1.00  0.00           C  
ATOM    114  O   ILE A  13      -5.894   0.740   4.412  1.00  0.00           O  
ATOM    115  CG1 ILE A  13      -1.401   1.554   3.753  1.00  0.00           C  
ATOM    116  CG2 ILE A  13      -3.008   1.426   5.696  1.00  0.00           C  
ATOM    117  CD1 ILE A  13      -0.231   2.185   4.494  1.00  0.00           C  
ATOM    118  N   ASN A  14      -5.742   2.936   4.023  1.00  0.00           N  
ATOM    119  CA  ASN A  14      -7.038   3.246   4.619  1.00  0.00           C  
ATOM    120  C   ASN A  14      -8.167   2.480   3.935  1.00  0.00           C  
ATOM    121  CB  ASN A  14      -7.308   4.751   4.565  1.00  0.00           C  
ATOM    122  O   ASN A  14      -9.071   1.973   4.601  1.00  0.00           O  
ATOM    123  CG  ASN A  14      -6.529   5.522   5.612  1.00  0.00           C  
ATOM    124  ND2 ASN A  14      -6.307   6.806   5.359  1.00  0.00           N  
ATOM    125  OD1 ASN A  14      -6.131   4.968   6.640  1.00  0.00           O  
ATOM    126  N   SER A  15      -7.932   2.470   2.701  1.00  0.00           N  
ATOM    127  CA  SER A  15      -8.949   1.767   1.927  1.00  0.00           C  
ATOM    128  C   SER A  15      -8.946   0.274   2.237  1.00  0.00           C  
ATOM    129  CB  SER A  15      -8.730   1.985   0.429  1.00  0.00           C  
ATOM    130  O   SER A  15     -10.007  -0.343   2.359  1.00  0.00           O  
ATOM    131  OG  SER A  15      -9.772   1.389  -0.324  1.00  0.00           O  
ATOM    132  N   ALA A  16      -7.739  -0.263   2.407  1.00  0.00           N  
ATOM    133  CA  ALA A  16      -7.614  -1.691   2.686  1.00  0.00           C  
ATOM    134  C   ALA A  16      -8.085  -2.017   4.100  1.00  0.00           C  
ATOM    135  CB  ALA A  16      -6.169  -2.146   2.492  1.00  0.00           C  
ATOM    136  O   ALA A  16      -8.653  -3.085   4.342  1.00  0.00           O  
ATOM    137  N   LEU A  17      -7.953  -1.098   5.008  1.00  0.00           N  
ATOM    138  CA  LEU A  17      -8.280  -1.340   6.409  1.00  0.00           C  
ATOM    139  C   LEU A  17      -9.732  -0.975   6.699  1.00  0.00           C  
ATOM    140  CB  LEU A  17      -7.348  -0.540   7.323  1.00  0.00           C  
ATOM    141  O   LEU A  17     -10.191  -1.095   7.838  1.00  0.00           O  
ATOM    142  CG  LEU A  17      -5.884  -0.982   7.353  1.00  0.00           C  
ATOM    143  CD1 LEU A  17      -5.038   0.037   8.110  1.00  0.00           C  
ATOM    144  CD2 LEU A  17      -5.756  -2.364   7.984  1.00  0.00           C  
ATOM    145  N   LEU A  18     -10.437  -0.430   5.668  1.00  0.00           N  
ATOM    146  CA  LEU A  18     -11.833  -0.059   5.872  1.00  0.00           C  
ATOM    147  C   LEU A  18     -12.668  -1.276   6.256  1.00  0.00           C  
ATOM    148  CB  LEU A  18     -12.405   0.589   4.608  1.00  0.00           C  
ATOM    149  O   LEU A  18     -13.609  -1.164   7.045  1.00  0.00           O  
ATOM    150  CG  LEU A  18     -12.006   2.043   4.352  1.00  0.00           C  
ATOM    151  CD1 LEU A  18     -12.383   2.454   2.932  1.00  0.00           C  
ATOM    152  CD2 LEU A  18     -12.663   2.966   5.373  1.00  0.00           C  
ATOM    153  N   SER A  19     -12.214  -2.493   5.922  1.00  0.00           N  
ATOM    154  CA  SER A  19     -13.049  -3.669   6.144  1.00  0.00           C  
ATOM    155  C   SER A  19     -12.362  -4.669   7.068  1.00  0.00           C  
ATOM    156  CB  SER A  19     -13.389  -4.344   4.814  1.00  0.00           C  
ATOM    157  O   SER A  19     -12.944  -5.696   7.423  1.00  0.00           O  
ATOM    158  OG  SER A  19     -13.972  -3.416   3.914  1.00  0.00           O  
ATOM    159  N   THR A  20     -11.168  -4.425   7.557  1.00  0.00           N  
ATOM    160  CA  THR A  20     -10.388  -5.324   8.401  1.00  0.00           C  
ATOM    161  C   THR A  20      -9.307  -4.556   9.156  1.00  0.00           C  
ATOM    162  CB  THR A  20      -9.739  -6.447   7.571  1.00  0.00           C  
ATOM    163  O   THR A  20      -9.052  -3.385   8.865  1.00  0.00           O  
ATOM    164  CG2 THR A  20      -8.674  -5.890   6.631  1.00  0.00           C  
ATOM    165  OG1 THR A  20      -9.131  -7.397   8.455  1.00  0.00           O  
ATOM    166  N   ASN A  21      -8.926  -5.004  10.326  1.00  0.00           N  
ATOM    167  CA  ASN A  21      -7.894  -4.414  11.173  1.00  0.00           C  
ATOM    168  C   ASN A  21      -6.494  -4.756  10.671  1.00  0.00           C  
ATOM    169  CB  ASN A  21      -8.065  -4.869  12.623  1.00  0.00           C  
ATOM    170  O   ASN A  21      -5.525  -4.076  11.012  1.00  0.00           O  
ATOM    171  CG  ASN A  21      -9.357  -4.373  13.243  1.00  0.00           C  
ATOM    172  ND2 ASN A  21     -10.005  -5.227  14.026  1.00  0.00           N  
ATOM    173  OD1 ASN A  21      -9.769  -3.231  13.019  1.00  0.00           O  
ATOM    174  N   LYS A  22      -6.382  -5.769   9.841  1.00  0.00           N  
ATOM    175  CA  LYS A  22      -5.136  -6.205   9.219  1.00  0.00           C  
ATOM    176  C   LYS A  22      -5.319  -6.435   7.721  1.00  0.00           C  
ATOM    177  CB  LYS A  22      -4.622  -7.482   9.885  1.00  0.00           C  
ATOM    178  O   LYS A  22      -6.273  -7.093   7.301  1.00  0.00           O  
ATOM    179  CG  LYS A  22      -3.257  -7.935   9.387  1.00  0.00           C  
ATOM    180  CD  LYS A  22      -2.769  -9.168  10.136  1.00  0.00           C  
ATOM    181  CE  LYS A  22      -1.401  -9.618   9.642  1.00  0.00           C  
ATOM    182  NZ  LYS A  22      -0.924 -10.836  10.364  1.00  0.00           N  
ATOM    183  N   ALA A  23      -4.433  -5.802   6.939  1.00  0.00           N  
ATOM    184  CA  ALA A  23      -4.521  -5.963   5.490  1.00  0.00           C  
ATOM    185  C   ALA A  23      -3.140  -5.884   4.844  1.00  0.00           C  
ATOM    186  CB  ALA A  23      -5.446  -4.905   4.892  1.00  0.00           C  
ATOM    187  O   ALA A  23      -2.202  -5.344   5.435  1.00  0.00           O  
ATOM    188  N   VAL A  24      -3.018  -6.635   3.835  1.00  0.00           N  
ATOM    189  CA  VAL A  24      -1.820  -6.553   3.006  1.00  0.00           C  
ATOM    190  C   VAL A  24      -2.078  -5.636   1.813  1.00  0.00           C  
ATOM    191  CB  VAL A  24      -1.370  -7.949   2.519  1.00  0.00           C  
ATOM    192  O   VAL A  24      -3.002  -5.872   1.030  1.00  0.00           O  
ATOM    193  CG1 VAL A  24      -0.131  -7.837   1.633  1.00  0.00           C  
ATOM    194  CG2 VAL A  24      -1.099  -8.867   3.710  1.00  0.00           C  
ATOM    195  N   VAL A  25      -1.276  -4.551   1.777  1.00  0.00           N  
ATOM    196  CA  VAL A  25      -1.488  -3.559   0.728  1.00  0.00           C  
ATOM    197  C   VAL A  25      -0.300  -3.558  -0.231  1.00  0.00           C  
ATOM    198  CB  VAL A  25      -1.699  -2.147   1.317  1.00  0.00           C  
ATOM    199  O   VAL A  25       0.854  -3.622   0.201  1.00  0.00           O  
ATOM    200  CG1 VAL A  25      -2.084  -1.156   0.220  1.00  0.00           C  
ATOM    201  CG2 VAL A  25      -2.766  -2.179   2.410  1.00  0.00           C  
ATOM    202  N   SER A  26      -0.647  -3.668  -1.426  1.00  0.00           N  
ATOM    203  CA  SER A  26       0.370  -3.546  -2.465  1.00  0.00           C  
ATOM    204  C   SER A  26       0.478  -2.110  -2.967  1.00  0.00           C  
ATOM    205  CB  SER A  26       0.058  -4.481  -3.634  1.00  0.00           C  
ATOM    206  O   SER A  26      -0.491  -1.555  -3.490  1.00  0.00           O  
ATOM    207  OG  SER A  26       0.045  -5.833  -3.207  1.00  0.00           O  
ATOM    208  N   LEU A  27       1.677  -1.545  -2.753  1.00  0.00           N  
ATOM    209  CA  LEU A  27       1.848  -0.135  -3.085  1.00  0.00           C  
ATOM    210  C   LEU A  27       2.831   0.038  -4.238  1.00  0.00           C  
ATOM    211  CB  LEU A  27       2.336   0.648  -1.862  1.00  0.00           C  
ATOM    212  O   LEU A  27       3.923  -0.536  -4.220  1.00  0.00           O  
ATOM    213  CG  LEU A  27       1.484   0.529  -0.597  1.00  0.00           C  
ATOM    214  CD1 LEU A  27       2.280   0.981   0.622  1.00  0.00           C  
ATOM    215  CD2 LEU A  27       0.202   1.342  -0.737  1.00  0.00           C  
ATOM    216  N   ASN A  28       2.359   0.675  -5.259  1.00  0.00           N  
ATOM    217  CA  ASN A  28       3.216   0.994  -6.396  1.00  0.00           C  
ATOM    218  C   ASN A  28       3.655   2.455  -6.373  1.00  0.00           C  
ATOM    219  CB  ASN A  28       2.503   0.674  -7.711  1.00  0.00           C  
ATOM    220  O   ASN A  28       2.833   3.352  -6.182  1.00  0.00           O  
ATOM    221  CG  ASN A  28       2.253  -0.810  -7.894  1.00  0.00           C  
ATOM    222  ND2 ASN A  28       1.068  -1.264  -7.502  1.00  0.00           N  
ATOM    223  OD1 ASN A  28       3.117  -1.543  -8.383  1.00  0.00           O  
ATOM    224  N   PHE A  29       4.976   2.663  -6.351  1.00  0.00           N  
ATOM    225  CA  PHE A  29       5.446   4.043  -6.314  1.00  0.00           C  
ATOM    226  C   PHE A  29       5.972   4.472  -7.679  1.00  0.00           C  
ATOM    227  CB  PHE A  29       6.538   4.212  -5.254  1.00  0.00           C  
ATOM    228  O   PHE A  29       6.410   3.637  -8.472  1.00  0.00           O  
ATOM    229  CG  PHE A  29       7.634   3.184  -5.341  1.00  0.00           C  
ATOM    230  CD1 PHE A  29       7.568   2.012  -4.598  1.00  0.00           C  
ATOM    231  CD2 PHE A  29       8.730   3.390  -6.168  1.00  0.00           C  
ATOM    232  CE1 PHE A  29       8.581   1.059  -4.677  1.00  0.00           C  
ATOM    233  CE2 PHE A  29       9.746   2.443  -6.253  1.00  0.00           C  
ATOM    234  CZ  PHE A  29       9.670   1.278  -5.506  1.00  0.00           C  
ATOM    235  N   PRO A  30       5.652   5.753  -8.109  1.00  0.00           N  
ATOM    236  CA  PRO A  30       6.039   6.312  -9.406  1.00  0.00           C  
ATOM    237  C   PRO A  30       7.550   6.308  -9.624  1.00  0.00           C  
ATOM    238  CB  PRO A  30       5.500   7.744  -9.348  1.00  0.00           C  
ATOM    239  O   PRO A  30       8.313   6.084  -8.680  1.00  0.00           O  
ATOM    240  CG  PRO A  30       5.348   8.036  -7.891  1.00  0.00           C  
ATOM    241  CD  PRO A  30       5.124   6.741  -7.165  1.00  0.00           C  
ATOM    242  N   GLU A  31       7.919   6.415 -11.008  1.00  0.00           N  
ATOM    243  CA  GLU A  31       9.321   6.505 -11.405  1.00  0.00           C  
ATOM    244  C   GLU A  31      10.016   7.675 -10.714  1.00  0.00           C  
ATOM    245  CB  GLU A  31       9.441   6.645 -12.925  1.00  0.00           C  
ATOM    246  O   GLU A  31       9.490   8.790 -10.690  1.00  0.00           O  
ATOM    247  CG  GLU A  31      10.864   6.502 -13.445  1.00  0.00           C  
ATOM    248  CD  GLU A  31      10.950   6.489 -14.963  1.00  0.00           C  
ATOM    249  OE1 GLU A  31      10.977   7.578 -15.579  1.00  0.00           O  
ATOM    250  OE2 GLU A  31      10.989   5.379 -15.541  1.00  0.00           O  
ATOM    251  N   GLY A  32      11.034   7.369  -9.918  1.00  0.00           N  
ATOM    252  CA  GLY A  32      11.757   8.390  -9.179  1.00  0.00           C  
ATOM    253  C   GLY A  32      11.832   8.109  -7.690  1.00  0.00           C  
ATOM    254  O   GLY A  32      12.575   8.773  -6.964  1.00  0.00           O  
ATOM    255  N   TYR A  33      11.080   7.074  -7.239  1.00  0.00           N  
ATOM    256  CA  TYR A  33      11.106   6.679  -5.835  1.00  0.00           C  
ATOM    257  C   TYR A  33      11.694   5.282  -5.672  1.00  0.00           C  
ATOM    258  CB  TYR A  33       9.697   6.725  -5.237  1.00  0.00           C  
ATOM    259  O   TYR A  33      11.612   4.457  -6.585  1.00  0.00           O  
ATOM    260  CG  TYR A  33       9.104   8.112  -5.185  1.00  0.00           C  
ATOM    261  CD1 TYR A  33       9.314   8.940  -4.084  1.00  0.00           C  
ATOM    262  CD2 TYR A  33       8.333   8.597  -6.236  1.00  0.00           C  
ATOM    263  CE1 TYR A  33       8.768  10.218  -4.031  1.00  0.00           C  
ATOM    264  CE2 TYR A  33       7.782   9.874  -6.194  1.00  0.00           C  
ATOM    265  OH  TYR A  33       7.462  11.940  -5.042  1.00  0.00           O  
ATOM    266  CZ  TYR A  33       8.005  10.676  -5.089  1.00  0.00           C  
ATOM    267  N   THR A  34      12.348   5.128  -4.663  1.00  0.00           N  
ATOM    268  CA  THR A  34      12.990   3.846  -4.393  1.00  0.00           C  
ATOM    269  C   THR A  34      12.314   3.139  -3.221  1.00  0.00           C  
ATOM    270  CB  THR A  34      14.489   4.026  -4.091  1.00  0.00           C  
ATOM    271  O   THR A  34      11.484   3.730  -2.528  1.00  0.00           O  
ATOM    272  CG2 THR A  34      15.207   4.705  -5.254  1.00  0.00           C  
ATOM    273  OG1 THR A  34      14.642   4.830  -2.915  1.00  0.00           O  
ATOM    274  N   HIS A  35      12.642   1.814  -3.125  1.00  0.00           N  
ATOM    275  CA  HIS A  35      12.091   1.056  -2.007  1.00  0.00           C  
ATOM    276  C   HIS A  35      12.405   1.732  -0.676  1.00  0.00           C  
ATOM    277  CB  HIS A  35      12.633  -0.374  -2.010  1.00  0.00           C  
ATOM    278  O   HIS A  35      11.596   1.686   0.254  1.00  0.00           O  
ATOM    279  CG  HIS A  35      12.229  -1.167  -3.213  1.00  0.00           C  
ATOM    280  CD2 HIS A  35      11.024  -1.324  -3.810  1.00  0.00           C  
ATOM    281  ND1 HIS A  35      13.122  -1.920  -3.942  1.00  0.00           N  
ATOM    282  CE1 HIS A  35      12.482  -2.507  -4.940  1.00  0.00           C  
ATOM    283  NE2 HIS A  35      11.208  -2.162  -4.882  1.00  0.00           N  
ATOM    284  N   GLU A  36      13.491   2.481  -0.636  1.00  0.00           N  
ATOM    285  CA  GLU A  36      13.886   3.213   0.564  1.00  0.00           C  
ATOM    286  C   GLU A  36      12.909   4.345   0.867  1.00  0.00           C  
ATOM    287  CB  GLU A  36      15.305   3.769   0.413  1.00  0.00           C  
ATOM    288  O   GLU A  36      12.493   4.523   2.014  1.00  0.00           O  
ATOM    289  CG  GLU A  36      16.389   2.701   0.432  1.00  0.00           C  
ATOM    290  CD  GLU A  36      17.794   3.271   0.314  1.00  0.00           C  
ATOM    291  OE1 GLU A  36      18.442   3.508   1.358  1.00  0.00           O  
ATOM    292  OE2 GLU A  36      18.249   3.482  -0.832  1.00  0.00           O  
ATOM    293  N   ASP A  37      12.525   5.002  -0.197  1.00  0.00           N  
ATOM    294  CA  ASP A  37      11.561   6.087  -0.040  1.00  0.00           C  
ATOM    295  C   ASP A  37      10.215   5.559   0.451  1.00  0.00           C  
ATOM    296  CB  ASP A  37      11.381   6.840  -1.359  1.00  0.00           C  
ATOM    297  O   ASP A  37       9.590   6.158   1.329  1.00  0.00           O  
ATOM    298  CG  ASP A  37      12.600   7.659  -1.746  1.00  0.00           C  
ATOM    299  OD1 ASP A  37      13.011   8.547  -0.968  1.00  0.00           O  
ATOM    300  OD2 ASP A  37      13.154   7.416  -2.840  1.00  0.00           O  
ATOM    301  N   ALA A  38       9.789   4.441  -0.046  1.00  0.00           N  
ATOM    302  CA  ALA A  38       8.538   3.813   0.370  1.00  0.00           C  
ATOM    303  C   ALA A  38       8.580   3.428   1.846  1.00  0.00           C  
ATOM    304  CB  ALA A  38       8.248   2.584  -0.489  1.00  0.00           C  
ATOM    305  O   ALA A  38       7.629   3.684   2.588  1.00  0.00           O  
ATOM    306  N   GLU A  39       9.698   2.824   2.201  1.00  0.00           N  
ATOM    307  CA  GLU A  39       9.886   2.435   3.596  1.00  0.00           C  
ATOM    308  C   GLU A  39       9.816   3.646   4.521  1.00  0.00           C  
ATOM    309  CB  GLU A  39      11.223   1.711   3.777  1.00  0.00           C  
ATOM    310  O   GLU A  39       9.200   3.585   5.587  1.00  0.00           O  
ATOM    311  CG  GLU A  39      11.276   0.343   3.114  1.00  0.00           C  
ATOM    312  CD  GLU A  39      12.525  -0.448   3.469  1.00  0.00           C  
ATOM    313  OE1 GLU A  39      12.495  -1.219   4.455  1.00  0.00           O  
ATOM    314  OE2 GLU A  39      13.542  -0.295   2.757  1.00  0.00           O  
ATOM    315  N   LEU A  40      10.427   4.651   4.106  1.00  0.00           N  
ATOM    316  CA  LEU A  40      10.432   5.886   4.882  1.00  0.00           C  
ATOM    317  C   LEU A  40       9.015   6.420   5.064  1.00  0.00           C  
ATOM    318  CB  LEU A  40      11.305   6.943   4.202  1.00  0.00           C  
ATOM    319  O   LEU A  40       8.623   6.788   6.173  1.00  0.00           O  
ATOM    320  CG  LEU A  40      11.616   8.196   5.022  1.00  0.00           C  
ATOM    321  CD1 LEU A  40      12.694   7.897   6.059  1.00  0.00           C  
ATOM    322  CD2 LEU A  40      12.046   9.340   4.110  1.00  0.00           C  
ATOM    323  N   ILE A  41       8.234   6.388   3.964  1.00  0.00           N  
ATOM    324  CA  ILE A  41       6.859   6.874   3.994  1.00  0.00           C  
ATOM    325  C   ILE A  41       6.024   6.003   4.930  1.00  0.00           C  
ATOM    326  CB  ILE A  41       6.235   6.893   2.580  1.00  0.00           C  
ATOM    327  O   ILE A  41       5.235   6.516   5.726  1.00  0.00           O  
ATOM    328  CG1 ILE A  41       6.943   7.927   1.698  1.00  0.00           C  
ATOM    329  CG2 ILE A  41       4.732   7.175   2.657  1.00  0.00           C  
ATOM    330  CD1 ILE A  41       6.557   7.854   0.227  1.00  0.00           C  
ATOM    331  N   MET A  42       6.310   4.651   4.912  1.00  0.00           N  
ATOM    332  CA  MET A  42       5.585   3.726   5.779  1.00  0.00           C  
ATOM    333  C   MET A  42       5.862   4.026   7.248  1.00  0.00           C  
ATOM    334  CB  MET A  42       5.965   2.279   5.460  1.00  0.00           C  
ATOM    335  O   MET A  42       4.956   3.963   8.081  1.00  0.00           O  
ATOM    336  CG  MET A  42       5.483   1.804   4.099  1.00  0.00           C  
ATOM    337  SD  MET A  42       3.656   1.662   4.010  1.00  0.00           S  
ATOM    338  CE  MET A  42       3.446   1.329   2.238  1.00  0.00           C  
ATOM    339  N   LYS A  43       7.056   4.356   7.537  1.00  0.00           N  
ATOM    340  CA  LYS A  43       7.440   4.722   8.897  1.00  0.00           C  
ATOM    341  C   LYS A  43       6.698   5.971   9.361  1.00  0.00           C  
ATOM    342  CB  LYS A  43       8.951   4.946   8.986  1.00  0.00           C  
ATOM    343  O   LYS A  43       6.261   6.049  10.511  1.00  0.00           O  
ATOM    344  CG  LYS A  43       9.770   3.664   8.958  1.00  0.00           C  
ATOM    345  CD  LYS A  43      11.251   3.943   9.182  1.00  0.00           C  
ATOM    346  CE  LYS A  43      12.073   2.661   9.147  1.00  0.00           C  
ATOM    347  NZ  LYS A  43      13.525   2.928   9.373  1.00  0.00           N  
ATOM    348  N   GLU A  44       6.507   6.829   8.436  1.00  0.00           N  
ATOM    349  CA  GLU A  44       5.807   8.069   8.755  1.00  0.00           C  
ATOM    350  C   GLU A  44       4.330   7.812   9.041  1.00  0.00           C  
ATOM    351  CB  GLU A  44       5.953   9.078   7.613  1.00  0.00           C  
ATOM    352  O   GLU A  44       3.766   8.380   9.979  1.00  0.00           O  
ATOM    353  CG  GLU A  44       7.371   9.600   7.432  1.00  0.00           C  
ATOM    354  CD  GLU A  44       7.457  10.785   6.483  1.00  0.00           C  
ATOM    355  OE1 GLU A  44       7.438  11.944   6.957  1.00  0.00           O  
ATOM    356  OE2 GLU A  44       7.544  10.553   5.257  1.00  0.00           O  
ATOM    357  N   LEU A  45       3.752   6.900   8.237  1.00  0.00           N  
ATOM    358  CA  LEU A  45       2.340   6.574   8.406  1.00  0.00           C  
ATOM    359  C   LEU A  45       2.100   5.873   9.739  1.00  0.00           C  
ATOM    360  CB  LEU A  45       1.852   5.690   7.256  1.00  0.00           C  
ATOM    361  O   LEU A  45       1.011   5.971  10.310  1.00  0.00           O  
ATOM    362  CG  LEU A  45       1.775   6.351   5.879  1.00  0.00           C  
ATOM    363  CD1 LEU A  45       1.463   5.310   4.808  1.00  0.00           C  
ATOM    364  CD2 LEU A  45       0.728   7.459   5.875  1.00  0.00           C  
ATOM    365  N   SER A  46       3.123   5.196  10.248  1.00  0.00           N  
ATOM    366  CA  SER A  46       3.039   4.513  11.535  1.00  0.00           C  
ATOM    367  C   SER A  46       2.818   5.503  12.674  1.00  0.00           C  
ATOM    368  CB  SER A  46       4.308   3.700  11.794  1.00  0.00           C  
ATOM    369  O   SER A  46       2.146   5.185  13.658  1.00  0.00           O  
ATOM    370  OG  SER A  46       5.448   4.542  11.819  1.00  0.00           O  
ATOM    371  N   GLU A  47       3.182   6.680  12.509  1.00  0.00           N  
ATOM    372  CA  GLU A  47       3.000   7.738  13.499  1.00  0.00           C  
ATOM    373  C   GLU A  47       1.566   8.260  13.491  1.00  0.00           C  
ATOM    374  CB  GLU A  47       3.979   8.887  13.244  1.00  0.00           C  
ATOM    375  O   GLU A  47       1.056   8.705  14.521  1.00  0.00           O  
ATOM    376  CG  GLU A  47       5.436   8.517  13.481  1.00  0.00           C  
ATOM    377  CD  GLU A  47       6.384   9.699  13.351  1.00  0.00           C  
ATOM    378  OE1 GLU A  47       6.666  10.365  14.373  1.00  0.00           O  
ATOM    379  OE2 GLU A  47       6.847   9.961  12.219  1.00  0.00           O  
ATOM    380  N   GLU A  48       0.818   7.900  12.478  1.00  0.00           N  
ATOM    381  CA  GLU A  48      -0.554   8.373  12.315  1.00  0.00           C  
ATOM    382  C   GLU A  48      -1.558   7.323  12.782  1.00  0.00           C  
ATOM    383  CB  GLU A  48      -0.824   8.748  10.856  1.00  0.00           C  
ATOM    384  O   GLU A  48      -2.770   7.532  12.690  1.00  0.00           O  
ATOM    385  CG  GLU A  48       0.040   9.892  10.344  1.00  0.00           C  
ATOM    386  CD  GLU A  48      -0.475  10.500   9.049  1.00  0.00           C  
ATOM    387  OE1 GLU A  48      -1.317  11.425   9.106  1.00  0.00           O  
ATOM    388  OE2 GLU A  48      -0.033  10.047   7.970  1.00  0.00           O  
ATOM    389  N   GLY A  49      -1.084   6.153  13.366  1.00  0.00           N  
ATOM    390  CA  GLY A  49      -1.987   5.135  13.879  1.00  0.00           C  
ATOM    391  C   GLY A  49      -1.970   3.856  13.063  1.00  0.00           C  
ATOM    392  O   GLY A  49      -2.815   2.980  13.254  1.00  0.00           O  
ATOM    393  N   VAL A  50      -1.147   3.760  12.063  1.00  0.00           N  
ATOM    394  CA  VAL A  50      -0.979   2.574  11.230  1.00  0.00           C  
ATOM    395  C   VAL A  50       0.339   1.884  11.573  1.00  0.00           C  
ATOM    396  CB  VAL A  50      -1.020   2.927   9.726  1.00  0.00           C  
ATOM    397  O   VAL A  50       1.386   2.532  11.647  1.00  0.00           O  
ATOM    398  CG1 VAL A  50      -0.852   1.671   8.872  1.00  0.00           C  
ATOM    399  CG2 VAL A  50      -2.326   3.640   9.381  1.00  0.00           C  
ATOM    400  N   THR A  51       0.215   0.595  11.965  1.00  0.00           N  
ATOM    401  CA  THR A  51       1.415  -0.192  12.224  1.00  0.00           C  
ATOM    402  C   THR A  51       1.812  -0.995  10.988  1.00  0.00           C  
ATOM    403  CB  THR A  51       1.211  -1.146  13.415  1.00  0.00           C  
ATOM    404  O   THR A  51       1.022  -1.793  10.480  1.00  0.00           O  
ATOM    405  CG2 THR A  51       2.488  -1.919  13.726  1.00  0.00           C  
ATOM    406  OG1 THR A  51       0.834  -0.386  14.570  1.00  0.00           O  
ATOM    407  N   VAL A  52       3.013  -0.670  10.438  1.00  0.00           N  
ATOM    408  CA  VAL A  52       3.542  -1.399   9.290  1.00  0.00           C  
ATOM    409  C   VAL A  52       4.406  -2.563   9.769  1.00  0.00           C  
ATOM    410  CB  VAL A  52       4.360  -0.476   8.359  1.00  0.00           C  
ATOM    411  O   VAL A  52       5.480  -2.354  10.337  1.00  0.00           O  
ATOM    412  CG1 VAL A  52       4.835  -1.238   7.124  1.00  0.00           C  
ATOM    413  CG2 VAL A  52       3.532   0.742   7.954  1.00  0.00           C  
ATOM    414  N   GLU A  53       3.994  -3.822   9.694  1.00  0.00           N  
ATOM    415  CA  GLU A  53       4.674  -4.996  10.233  1.00  0.00           C  
ATOM    416  C   GLU A  53       5.802  -5.452   9.311  1.00  0.00           C  
ATOM    417  CB  GLU A  53       3.680  -6.139  10.453  1.00  0.00           C  
ATOM    418  O   GLU A  53       6.934  -5.648   9.757  1.00  0.00           O  
ATOM    419  CG  GLU A  53       2.634  -5.848  11.518  1.00  0.00           C  
ATOM    420  CD  GLU A  53       3.119  -6.134  12.930  1.00  0.00           C  
ATOM    421  OE1 GLU A  53       3.410  -5.174  13.679  1.00  0.00           O  
ATOM    422  OE2 GLU A  53       3.210  -7.329  13.291  1.00  0.00           O  
ATOM    423  N   LYS A  54       5.461  -5.440   8.139  1.00  0.00           N  
ATOM    424  CA  LYS A  54       6.441  -5.960   7.190  1.00  0.00           C  
ATOM    425  C   LYS A  54       6.305  -5.280   5.831  1.00  0.00           C  
ATOM    426  CB  LYS A  54       6.287  -7.474   7.036  1.00  0.00           C  
ATOM    427  O   LYS A  54       5.192  -5.038   5.361  1.00  0.00           O  
ATOM    428  CG  LYS A  54       7.408  -8.133   6.245  1.00  0.00           C  
ATOM    429  CD  LYS A  54       7.256  -9.648   6.216  1.00  0.00           C  
ATOM    430  CE  LYS A  54       8.410 -10.312   5.478  1.00  0.00           C  
ATOM    431  NZ  LYS A  54       8.262 -11.798   5.440  1.00  0.00           N  
ATOM    432  N   VAL A  55       7.476  -4.915   5.225  1.00  0.00           N  
ATOM    433  CA  VAL A  55       7.489  -4.357   3.877  1.00  0.00           C  
ATOM    434  C   VAL A  55       8.318  -5.250   2.956  1.00  0.00           C  
ATOM    435  CB  VAL A  55       8.045  -2.916   3.864  1.00  0.00           C  
ATOM    436  O   VAL A  55       9.496  -5.501   3.220  1.00  0.00           O  
ATOM    437  CG1 VAL A  55       7.972  -2.321   2.459  1.00  0.00           C  
ATOM    438  CG2 VAL A  55       7.282  -2.041   4.858  1.00  0.00           C  
ATOM    439  N   THR A  56       7.595  -5.795   1.944  1.00  0.00           N  
ATOM    440  CA  THR A  56       8.261  -6.681   0.995  1.00  0.00           C  
ATOM    441  C   THR A  56       8.278  -6.064  -0.401  1.00  0.00           C  
ATOM    442  CB  THR A  56       7.575  -8.059   0.941  1.00  0.00           C  
ATOM    443  O   THR A  56       7.237  -5.649  -0.914  1.00  0.00           O  
ATOM    444  CG2 THR A  56       8.366  -9.034   0.075  1.00  0.00           C  
ATOM    445  OG1 THR A  56       7.476  -8.589   2.269  1.00  0.00           O  
ATOM    446  N   ALA A  57       9.468  -6.011  -0.892  1.00  0.00           N  
ATOM    447  CA  ALA A  57       9.596  -5.525  -2.263  1.00  0.00           C  
ATOM    448  C   ALA A  57       9.217  -6.609  -3.268  1.00  0.00           C  
ATOM    449  CB  ALA A  57      11.020  -5.038  -2.524  1.00  0.00           C  
ATOM    450  O   ALA A  57       9.821  -7.684  -3.288  1.00  0.00           O  
ATOM    451  N   ASN A  58       8.107  -6.420  -3.988  1.00  0.00           N  
ATOM    452  CA  ASN A  58       7.660  -7.386  -4.986  1.00  0.00           C  
ATOM    453  C   ASN A  58       8.401  -7.210  -6.308  1.00  0.00           C  
ATOM    454  CB  ASN A  58       6.150  -7.273  -5.204  1.00  0.00           C  
ATOM    455  O   ASN A  58       8.934  -8.174  -6.859  1.00  0.00           O  
ATOM    456  CG  ASN A  58       5.350  -8.021  -4.155  1.00  0.00           C  
ATOM    457  ND2 ASN A  58       4.294  -7.391  -3.654  1.00  0.00           N  
ATOM    458  OD1 ASN A  58       5.680  -9.154  -3.798  1.00  0.00           O  
ATOM    459  N   ASP A  59       8.590  -6.007  -6.793  1.00  0.00           N  
ATOM    460  CA  ASP A  59       9.299  -5.690  -8.028  1.00  0.00           C  
ATOM    461  C   ASP A  59      10.008  -4.341  -7.924  1.00  0.00           C  
ATOM    462  CB  ASP A  59       8.333  -5.686  -9.215  1.00  0.00           C  
ATOM    463  O   ASP A  59      10.143  -3.788  -6.831  1.00  0.00           O  
ATOM    464  CG  ASP A  59       7.609  -7.009  -9.395  1.00  0.00           C  
ATOM    465  OD1 ASP A  59       8.173  -7.934 -10.018  1.00  0.00           O  
ATOM    466  OD2 ASP A  59       6.462  -7.126  -8.911  1.00  0.00           O  
ATOM    467  N   ASP A  60      10.524  -3.820  -8.985  1.00  0.00           N  
ATOM    468  CA  ASP A  60      11.341  -2.611  -8.959  1.00  0.00           C  
ATOM    469  C   ASP A  60      10.528  -1.408  -8.485  1.00  0.00           C  
ATOM    470  CB  ASP A  60      11.933  -2.333 -10.342  1.00  0.00           C  
ATOM    471  O   ASP A  60      11.036  -0.559  -7.750  1.00  0.00           O  
ATOM    472  CG  ASP A  60      13.081  -3.263 -10.693  1.00  0.00           C  
ATOM    473  OD1 ASP A  60      14.199  -3.079 -10.166  1.00  0.00           O  
ATOM    474  OD2 ASP A  60      12.866  -4.187 -11.508  1.00  0.00           O  
ATOM    475  N   ARG A  61       9.151  -1.555  -8.468  1.00  0.00           N  
ATOM    476  CA  ARG A  61       8.340  -0.384  -8.148  1.00  0.00           C  
ATOM    477  C   ARG A  61       7.175  -0.758  -7.237  1.00  0.00           C  
ATOM    478  CB  ARG A  61       7.816   0.273  -9.426  1.00  0.00           C  
ATOM    479  O   ARG A  61       6.323   0.080  -6.935  1.00  0.00           O  
ATOM    480  CG  ARG A  61       8.903   0.888 -10.293  1.00  0.00           C  
ATOM    481  CD  ARG A  61       8.322   1.592 -11.512  1.00  0.00           C  
ATOM    482  NE  ARG A  61       7.673   0.650 -12.420  1.00  0.00           N  
ATOM    483  NH1 ARG A  61       6.982   2.260 -13.926  1.00  0.00           N  
ATOM    484  NH2 ARG A  61       6.495   0.051 -14.298  1.00  0.00           N  
ATOM    485  CZ  ARG A  61       7.052   0.989 -13.546  1.00  0.00           C  
ATOM    486  N   THR A  62       7.077  -1.857  -6.892  1.00  0.00           N  
ATOM    487  CA  THR A  62       5.950  -2.312  -6.086  1.00  0.00           C  
ATOM    488  C   THR A  62       6.434  -2.910  -4.768  1.00  0.00           C  
ATOM    489  CB  THR A  62       5.104  -3.352  -6.844  1.00  0.00           C  
ATOM    490  O   THR A  62       7.369  -3.712  -4.750  1.00  0.00           O  
ATOM    491  CG2 THR A  62       3.871  -3.751  -6.039  1.00  0.00           C  
ATOM    492  OG1 THR A  62       4.684  -2.796  -8.096  1.00  0.00           O  
ATOM    493  N   VAL A  63       5.820  -2.422  -3.659  1.00  0.00           N  
ATOM    494  CA  VAL A  63       6.128  -3.007  -2.358  1.00  0.00           C  
ATOM    495  C   VAL A  63       4.837  -3.447  -1.670  1.00  0.00           C  
ATOM    496  CB  VAL A  63       6.901  -2.017  -1.458  1.00  0.00           C  
ATOM    497  O   VAL A  63       3.785  -2.832  -1.860  1.00  0.00           O  
ATOM    498  CG1 VAL A  63       8.264  -1.688  -2.064  1.00  0.00           C  
ATOM    499  CG2 VAL A  63       6.086  -0.743  -1.245  1.00  0.00           C  
ATOM    500  N   GLU A  64       4.919  -4.598  -1.158  1.00  0.00           N  
ATOM    501  CA  GLU A  64       3.800  -5.067  -0.346  1.00  0.00           C  
ATOM    502  C   GLU A  64       4.042  -4.796   1.136  1.00  0.00           C  
ATOM    503  CB  GLU A  64       3.558  -6.561  -0.575  1.00  0.00           C  
ATOM    504  O   GLU A  64       5.094  -5.149   1.673  1.00  0.00           O  
ATOM    505  CG  GLU A  64       3.032  -6.893  -1.964  1.00  0.00           C  
ATOM    506  CD  GLU A  64       2.653  -8.356  -2.127  1.00  0.00           C  
ATOM    507  OE1 GLU A  64       1.487  -8.716  -1.846  1.00  0.00           O  
ATOM    508  OE2 GLU A  64       3.529  -9.150  -2.539  1.00  0.00           O  
ATOM    509  N   ALA A  65       3.139  -4.102   1.688  1.00  0.00           N  
ATOM    510  CA  ALA A  65       3.290  -3.786   3.106  1.00  0.00           C  
ATOM    511  C   ALA A  65       2.143  -4.371   3.924  1.00  0.00           C  
ATOM    512  CB  ALA A  65       3.368  -2.275   3.309  1.00  0.00           C  
ATOM    513  O   ALA A  65       0.975  -4.236   3.552  1.00  0.00           O  
ATOM    514  N   GLU A  66       2.504  -5.131   4.960  1.00  0.00           N  
ATOM    515  CA  GLU A  66       1.508  -5.600   5.919  1.00  0.00           C  
ATOM    516  C   GLU A  66       1.237  -4.549   6.992  1.00  0.00           C  
ATOM    517  CB  GLU A  66       1.961  -6.910   6.568  1.00  0.00           C  
ATOM    518  O   GLU A  66       2.134  -4.191   7.758  1.00  0.00           O  
ATOM    519  CG  GLU A  66       2.093  -8.068   5.590  1.00  0.00           C  
ATOM    520  CD  GLU A  66       2.498  -9.373   6.256  1.00  0.00           C  
ATOM    521  OE1 GLU A  66       1.618 -10.069   6.813  1.00  0.00           O  
ATOM    522  OE2 GLU A  66       3.705  -9.702   6.222  1.00  0.00           O  
ATOM    523  N   VAL A  67       0.012  -4.028   6.904  1.00  0.00           N  
ATOM    524  CA  VAL A  67      -0.303  -2.931   7.812  1.00  0.00           C  
ATOM    525  C   VAL A  67      -1.444  -3.340   8.742  1.00  0.00           C  
ATOM    526  CB  VAL A  67      -0.680  -1.646   7.041  1.00  0.00           C  
ATOM    527  O   VAL A  67      -2.262  -4.194   8.391  1.00  0.00           O  
ATOM    528  CG1 VAL A  67       0.506  -1.140   6.222  1.00  0.00           C  
ATOM    529  CG2 VAL A  67      -1.886  -1.900   6.139  1.00  0.00           C  
ATOM    530  N   THR A  68      -1.398  -2.945  10.013  1.00  0.00           N  
ATOM    531  CA  THR A  68      -2.436  -3.180  11.010  1.00  0.00           C  
ATOM    532  C   THR A  68      -2.813  -1.880  11.715  1.00  0.00           C  
ATOM    533  CB  THR A  68      -1.985  -4.220  12.052  1.00  0.00           C  
ATOM    534  O   THR A  68      -1.966  -1.005  11.910  1.00  0.00           O  
ATOM    535  CG2 THR A  68      -3.116  -4.557  13.018  1.00  0.00           C  
ATOM    536  OG1 THR A  68      -1.575  -5.416  11.377  1.00  0.00           O  
ATOM    537  N   VAL A  69      -4.171  -1.710  11.948  1.00  0.00           N  
ATOM    538  CA  VAL A  69      -4.630  -0.546  12.698  1.00  0.00           C  
ATOM    539  C   VAL A  69      -5.266  -0.995  14.012  1.00  0.00           C  
ATOM    540  CB  VAL A  69      -5.636   0.296  11.881  1.00  0.00           C  
ATOM    541  O   VAL A  69      -5.936  -2.029  14.063  1.00  0.00           O  
ATOM    542  CG1 VAL A  69      -4.948   0.941  10.678  1.00  0.00           C  
ATOM    543  CG2 VAL A  69      -6.811  -0.568  11.428  1.00  0.00           C  
ATOM    544  N   GLU A  70      -4.780  -0.644  15.126  1.00  0.00           N  
ATOM    545  CA  GLU A  70      -5.415  -0.938  16.407  1.00  0.00           C  
ATOM    546  C   GLU A  70      -6.623  -0.037  16.644  1.00  0.00           C  
ATOM    547  CB  GLU A  70      -4.411  -0.783  17.553  1.00  0.00           C  
ATOM    548  O   GLU A  70      -6.653   1.105  16.180  1.00  0.00           O  
ATOM    549  CG  GLU A  70      -3.267  -1.786  17.507  1.00  0.00           C  
ATOM    550  CD  GLU A  70      -2.367  -1.725  18.731  1.00  0.00           C  
ATOM    551  OE1 GLU A  70      -2.526  -2.567  19.644  1.00  0.00           O  
ATOM    552  OE2 GLU A  70      -1.496  -0.828  18.777  1.00  0.00           O  
TER     553      GLU A  70
ENDMDL
END
