# Supplementary material for: Scaffolding protein functional sites using deep learning
Source: Science. Author manuscript; Available in PMC 2022 Oct 31. (PMC9621694; doi:10.1126/science.abn2100)
Supplement: Data S1 [file NIHMS1830590-supplement-Data_S1.zip › rsvfv_hal_2_RF.pdb]

HEADER                                            22-DEC-21   XXXX              
EXPDTA    THEORETICAL MODEL                                                     
REMARK 220                                                                      
REMARK 220 EXPERIMENTAL DETAILS                                                 
REMARK 220  EXPERIMENT TYPE                : THEORETICAL MODELLING              
REMARK 220  DATE OF DATA COLLECTION        : 22-DEC-21                          
REMARK 220                                                                      
REMARK 220 REMARK: MODEL GENERATED BY ROSETTA                                   
REMARK 220  VERSION 2021.38+release.4d5a969                                     
ATOM      1  N   SER A   1     -12.113   5.375  -7.195  1.00  0.00           N  
ATOM      2  CA  SER A   1     -12.174   3.999  -6.711  1.00  0.00           C  
ATOM      3  C   SER A   1     -10.804   3.336  -6.472  1.00  0.00           C  
ATOM      4  O   SER A   1     -10.269   3.368  -5.362  1.00  0.00           O  
ATOM      5  CB  SER A   1     -13.002   3.160  -7.676  1.00  0.00           C  
ATOM      6  OG  SER A   1     -12.388   3.066  -8.942  1.00  0.00           O  
ATOM      7 1H   SER A   1     -12.845   5.901  -6.739  1.00  0.00           H  
ATOM      8 2H   SER A   1     -11.226   5.800  -6.981  1.00  0.00           H  
ATOM      9 3H   SER A   1     -12.265   5.390  -8.193  1.00  0.00           H  
ATOM     10  HA  SER A   1     -12.697   4.016  -5.752  1.00  0.00           H  
ATOM     11 1HB  SER A   1     -13.135   2.160  -7.261  1.00  0.00           H  
ATOM     12 2HB  SER A   1     -13.990   3.603  -7.781  1.00  0.00           H  
ATOM     13  HG  SER A   1     -13.026   2.619  -9.509  1.00  0.00           H  
ATOM     14  N   LYS A   2     -10.208   2.775  -7.522  1.00  0.00           N  
ATOM     15  CA  LYS A   2      -8.955   2.032  -7.356  1.00  0.00           C  
ATOM     16  C   LYS A   2      -7.829   2.866  -6.763  1.00  0.00           C  
ATOM     17  O   LYS A   2      -7.058   2.359  -5.945  1.00  0.00           O  
ATOM     18  CB  LYS A   2      -8.531   1.403  -8.686  1.00  0.00           C  
ATOM     19  CG  LYS A   2      -9.442   0.242  -9.091  1.00  0.00           C  
ATOM     20  CD  LYS A   2      -9.078  -0.426 -10.396  1.00  0.00           C  
ATOM     21  CE  LYS A   2     -10.056  -1.581 -10.652  1.00  0.00           C  
ATOM     22  NZ  LYS A   2      -9.759  -2.321 -11.906  1.00  0.00           N  
ATOM     23  H   LYS A   2     -10.681   2.797  -8.412  1.00  0.00           H  
ATOM     24  HA  LYS A   2      -9.145   1.220  -6.659  1.00  0.00           H  
ATOM     25 1HB  LYS A   2      -8.557   2.154  -9.475  1.00  0.00           H  
ATOM     26 2HB  LYS A   2      -7.509   1.035  -8.609  1.00  0.00           H  
ATOM     27 1HG  LYS A   2      -9.373  -0.514  -8.346  1.00  0.00           H  
ATOM     28 2HG  LYS A   2     -10.475   0.588  -9.135  1.00  0.00           H  
ATOM     29 1HD  LYS A   2      -9.132   0.289 -11.216  1.00  0.00           H  
ATOM     30 2HD  LYS A   2      -8.066  -0.832 -10.343  1.00  0.00           H  
ATOM     31 1HE  LYS A   2     -10.004  -2.276  -9.813  1.00  0.00           H  
ATOM     32 2HE  LYS A   2     -11.066  -1.180 -10.712  1.00  0.00           H  
ATOM     33 1HZ  LYS A   2     -10.421  -3.075 -12.006  1.00  0.00           H  
ATOM     34 2HZ  LYS A   2      -9.811  -1.714 -12.698  1.00  0.00           H  
ATOM     35 3HZ  LYS A   2      -8.814  -2.731 -11.846  1.00  0.00           H  
ATOM     36  N   ASP A   3      -7.753   4.145  -7.111  1.00  0.00           N  
ATOM     37  CA  ASP A   3      -6.710   4.990  -6.546  1.00  0.00           C  
ATOM     38  C   ASP A   3      -6.846   5.134  -5.025  1.00  0.00           C  
ATOM     39  O   ASP A   3      -5.856   5.332  -4.320  1.00  0.00           O  
ATOM     40  CB  ASP A   3      -6.673   6.353  -7.237  1.00  0.00           C  
ATOM     41  CG  ASP A   3      -6.086   6.266  -8.680  1.00  0.00           C  
ATOM     42  OD1 ASP A   3      -5.521   5.226  -9.028  1.00  0.00           O  
ATOM     43  OD2 ASP A   3      -6.203   7.217  -9.406  1.00  0.00           O  
ATOM     44  H   ASP A   3      -8.407   4.522  -7.780  1.00  0.00           H  
ATOM     45  HA  ASP A   3      -5.762   4.512  -6.736  1.00  0.00           H  
ATOM     46 1HB  ASP A   3      -7.680   6.766  -7.286  1.00  0.00           H  
ATOM     47 2HB  ASP A   3      -6.064   7.042  -6.649  1.00  0.00           H  
ATOM     48  N   GLN A   4      -8.074   5.056  -4.509  1.00  0.00           N  
ATOM     49  CA  GLN A   4      -8.293   5.192  -3.080  1.00  0.00           C  
ATOM     50  C   GLN A   4      -7.724   3.964  -2.397  1.00  0.00           C  
ATOM     51  O   GLN A   4      -7.104   4.054  -1.333  1.00  0.00           O  
ATOM     52  CB  GLN A   4      -9.787   5.341  -2.785  1.00  0.00           C  
ATOM     53  CG  GLN A   4     -10.379   6.653  -3.286  1.00  0.00           C  
ATOM     54  CD  GLN A   4     -11.900   6.702  -3.194  1.00  0.00           C  
ATOM     55  OE1 GLN A   4     -12.587   5.762  -3.620  1.00  0.00           O  
ATOM     56  NE2 GLN A   4     -12.430   7.789  -2.643  1.00  0.00           N  
ATOM     57  H   GLN A   4      -8.865   4.826  -5.096  1.00  0.00           H  
ATOM     58  HA  GLN A   4      -7.760   6.071  -2.717  1.00  0.00           H  
ATOM     59 1HB  GLN A   4     -10.336   4.518  -3.222  1.00  0.00           H  
ATOM     60 2HB  GLN A   4      -9.945   5.295  -1.709  1.00  0.00           H  
ATOM     61 1HG  GLN A   4      -9.974   7.468  -2.687  1.00  0.00           H  
ATOM     62 2HG  GLN A   4     -10.095   6.781  -4.329  1.00  0.00           H  
ATOM     63 1HE2 GLN A   4     -13.424   7.874  -2.554  1.00  0.00           H  
ATOM     64 2HE2 GLN A   4     -11.836   8.522  -2.311  1.00  0.00           H  
ATOM     65  N   LEU A   5      -7.911   2.807  -3.040  1.00  0.00           N  
ATOM     66  CA  LEU A   5      -7.415   1.557  -2.484  1.00  0.00           C  
ATOM     67  C   LEU A   5      -5.883   1.573  -2.512  1.00  0.00           C  
ATOM     68  O   LEU A   5      -5.232   1.110  -1.571  1.00  0.00           O  
ATOM     69  CB  LEU A   5      -7.964   0.332  -3.223  1.00  0.00           C  
ATOM     70  CG  LEU A   5      -7.637  -1.015  -2.526  1.00  0.00           C  
ATOM     71  CD1 LEU A   5      -8.216  -1.000  -1.118  1.00  0.00           C  
ATOM     72  CD2 LEU A   5      -8.243  -2.127  -3.258  1.00  0.00           C  
ATOM     73  H   LEU A   5      -8.438   2.816  -3.917  1.00  0.00           H  
ATOM     74  HA  LEU A   5      -7.738   1.492  -1.447  1.00  0.00           H  
ATOM     75 1HB  LEU A   5      -9.046   0.424  -3.314  1.00  0.00           H  
ATOM     76 2HB  LEU A   5      -7.534   0.310  -4.229  1.00  0.00           H  
ATOM     77  HG  LEU A   5      -6.557  -1.153  -2.464  1.00  0.00           H  
ATOM     78 1HD1 LEU A   5      -8.010  -1.948  -0.622  1.00  0.00           H  
ATOM     79 2HD1 LEU A   5      -7.776  -0.187  -0.547  1.00  0.00           H  
ATOM     80 3HD1 LEU A   5      -9.295  -0.861  -1.174  1.00  0.00           H  
ATOM     81 1HD2 LEU A   5      -8.010  -3.034  -2.719  1.00  0.00           H  
ATOM     82 2HD2 LEU A   5      -9.309  -1.984  -3.294  1.00  0.00           H  
ATOM     83 3HD2 LEU A   5      -7.849  -2.173  -4.264  1.00  0.00           H  
ATOM     84  N   LYS A   6      -5.299   2.128  -3.588  1.00  0.00           N  
ATOM     85  CA  LYS A   6      -3.842   2.219  -3.686  1.00  0.00           C  
ATOM     86  C   LYS A   6      -3.293   3.063  -2.532  1.00  0.00           C  
ATOM     87  O   LYS A   6      -2.292   2.688  -1.912  1.00  0.00           O  
ATOM     88  CB  LYS A   6      -3.425   2.892  -5.000  1.00  0.00           C  
ATOM     89  CG  LYS A   6      -3.645   2.097  -6.275  1.00  0.00           C  
ATOM     90  CD  LYS A   6      -3.311   2.956  -7.499  1.00  0.00           C  
ATOM     91  CE  LYS A   6      -3.733   2.297  -8.797  1.00  0.00           C  
ATOM     92  NZ  LYS A   6      -3.653   3.264  -9.941  1.00  0.00           N  
ATOM     93  H   LYS A   6      -5.885   2.465  -4.354  1.00  0.00           H  
ATOM     94  HA  LYS A   6      -3.417   1.217  -3.624  1.00  0.00           H  
ATOM     95 1HB  LYS A   6      -3.961   3.829  -5.104  1.00  0.00           H  
ATOM     96 2HB  LYS A   6      -2.365   3.140  -4.949  1.00  0.00           H  
ATOM     97 1HG  LYS A   6      -2.970   1.250  -6.277  1.00  0.00           H  
ATOM     98 2HG  LYS A   6      -4.669   1.741  -6.332  1.00  0.00           H  
ATOM     99 1HD  LYS A   6      -3.775   3.930  -7.430  1.00  0.00           H  
ATOM    100 2HD  LYS A   6      -2.232   3.104  -7.534  1.00  0.00           H  
ATOM    101 1HE  LYS A   6      -3.079   1.449  -8.999  1.00  0.00           H  
ATOM    102 2HE  LYS A   6      -4.762   1.942  -8.705  1.00  0.00           H  
ATOM    103 1HZ  LYS A   6      -3.944   2.819 -10.793  1.00  0.00           H  
ATOM    104 2HZ  LYS A   6      -4.299   4.059  -9.727  1.00  0.00           H  
ATOM    105 3HZ  LYS A   6      -2.716   3.615 -10.047  1.00  0.00           H  
ATOM    106  N   GLU A   7      -3.974   4.177  -2.206  1.00  0.00           N  
ATOM    107  CA  GLU A   7      -3.532   5.020  -1.094  1.00  0.00           C  
ATOM    108  C   GLU A   7      -3.719   4.316   0.247  1.00  0.00           C  
ATOM    109  O   GLU A   7      -2.864   4.402   1.133  1.00  0.00           O  
ATOM    110  CB  GLU A   7      -4.280   6.357  -1.091  1.00  0.00           C  
ATOM    111  CG  GLU A   7      -3.902   7.311  -2.226  1.00  0.00           C  
ATOM    112  CD  GLU A   7      -2.453   7.715  -2.174  1.00  0.00           C  
ATOM    113  OE1 GLU A   7      -1.999   8.058  -1.107  1.00  0.00           O  
ATOM    114  OE2 GLU A   7      -1.799   7.689  -3.189  1.00  0.00           O  
ATOM    115  H   GLU A   7      -4.783   4.459  -2.765  1.00  0.00           H  
ATOM    116  HA  GLU A   7      -2.472   5.225  -1.223  1.00  0.00           H  
ATOM    117 1HB  GLU A   7      -5.352   6.166  -1.167  1.00  0.00           H  
ATOM    118 2HB  GLU A   7      -4.104   6.869  -0.146  1.00  0.00           H  
ATOM    119 1HG  GLU A   7      -4.093   6.817  -3.178  1.00  0.00           H  
ATOM    120 2HG  GLU A   7      -4.531   8.197  -2.174  1.00  0.00           H  
ATOM    121  N   TYR A   8      -4.813   3.572   0.390  1.00  0.00           N  
ATOM    122  CA  TYR A   8      -5.046   2.817   1.610  1.00  0.00           C  
ATOM    123  C   TYR A   8      -3.885   1.855   1.833  1.00  0.00           C  
ATOM    124  O   TYR A   8      -3.288   1.808   2.916  1.00  0.00           O  
ATOM    125  CB  TYR A   8      -6.382   2.076   1.537  1.00  0.00           C  
ATOM    126  CG  TYR A   8      -6.635   1.173   2.696  1.00  0.00           C  
ATOM    127  CD1 TYR A   8      -7.059   1.681   3.914  1.00  0.00           C  
ATOM    128  CD2 TYR A   8      -6.444  -0.176   2.537  1.00  0.00           C  
ATOM    129  CE1 TYR A   8      -7.275   0.823   4.976  1.00  0.00           C  
ATOM    130  CE2 TYR A   8      -6.659  -1.034   3.585  1.00  0.00           C  
ATOM    131  CZ  TYR A   8      -7.068  -0.545   4.806  1.00  0.00           C  
ATOM    132  OH  TYR A   8      -7.260  -1.414   5.869  1.00  0.00           O  
ATOM    133  H   TYR A   8      -5.512   3.552  -0.353  1.00  0.00           H  
ATOM    134  HA  TYR A   8      -5.074   3.510   2.450  1.00  0.00           H  
ATOM    135 1HB  TYR A   8      -7.198   2.796   1.470  1.00  0.00           H  
ATOM    136 2HB  TYR A   8      -6.407   1.479   0.639  1.00  0.00           H  
ATOM    137  HD1 TYR A   8      -7.213   2.752   4.035  1.00  0.00           H  
ATOM    138  HD2 TYR A   8      -6.116  -0.552   1.575  1.00  0.00           H  
ATOM    139  HE1 TYR A   8      -7.599   1.217   5.939  1.00  0.00           H  
ATOM    140  HE2 TYR A   8      -6.503  -2.100   3.455  1.00  0.00           H  
ATOM    141  HH  TYR A   8      -7.723  -0.946   6.578  1.00  0.00           H  
ATOM    142  N   PHE A   9      -3.555   1.100   0.789  1.00  0.00           N  
ATOM    143  CA  PHE A   9      -2.467   0.146   0.850  1.00  0.00           C  
ATOM    144  C   PHE A   9      -1.151   0.847   1.148  1.00  0.00           C  
ATOM    145  O   PHE A   9      -0.410   0.403   2.019  1.00  0.00           O  
ATOM    146  CB  PHE A   9      -2.393  -0.668  -0.429  1.00  0.00           C  
ATOM    147  CG  PHE A   9      -1.301  -1.711  -0.447  1.00  0.00           C  
ATOM    148  CD1 PHE A   9      -1.358  -2.801   0.408  1.00  0.00           C  
ATOM    149  CD2 PHE A   9      -0.284  -1.663  -1.370  1.00  0.00           C  
ATOM    150  CE1 PHE A   9      -0.432  -3.796   0.346  1.00  0.00           C  
ATOM    151  CE2 PHE A   9       0.637  -2.670  -1.438  1.00  0.00           C  
ATOM    152  CZ  PHE A   9       0.568  -3.732  -0.580  1.00  0.00           C  
ATOM    153  H   PHE A   9      -4.089   1.190  -0.076  1.00  0.00           H  
ATOM    154  HA  PHE A   9      -2.673  -0.547   1.665  1.00  0.00           H  
ATOM    155 1HB  PHE A   9      -3.346  -1.155  -0.607  1.00  0.00           H  
ATOM    156 2HB  PHE A   9      -2.228   0.009  -1.269  1.00  0.00           H  
ATOM    157  HD1 PHE A   9      -2.162  -2.862   1.132  1.00  0.00           H  
ATOM    158  HD2 PHE A   9      -0.232  -0.826  -2.066  1.00  0.00           H  
ATOM    159  HE1 PHE A   9      -0.500  -4.642   1.021  1.00  0.00           H  
ATOM    160  HE2 PHE A   9       1.418  -2.635  -2.182  1.00  0.00           H  
ATOM    161  HZ  PHE A   9       1.307  -4.530  -0.637  1.00  0.00           H  
ATOM    162  N   ARG A  10      -0.850   1.943   0.449  1.00  0.00           N  
ATOM    163  CA  ARG A  10       0.402   2.657   0.682  1.00  0.00           C  
ATOM    164  C   ARG A  10       0.541   3.024   2.161  1.00  0.00           C  
ATOM    165  O   ARG A  10       1.602   2.824   2.762  1.00  0.00           O  
ATOM    166  CB  ARG A  10       0.460   3.921  -0.174  1.00  0.00           C  
ATOM    167  CG  ARG A  10       1.771   4.713  -0.113  1.00  0.00           C  
ATOM    168  CD  ARG A  10       1.743   5.944  -1.013  1.00  0.00           C  
ATOM    169  NE  ARG A  10       0.845   7.010  -0.536  1.00  0.00           N  
ATOM    170  CZ  ARG A  10       1.160   7.914   0.397  1.00  0.00           C  
ATOM    171  NH1 ARG A  10       2.349   7.914   0.957  1.00  0.00           N  
ATOM    172  NH2 ARG A  10       0.253   8.803   0.720  1.00  0.00           N  
ATOM    173  H   ARG A  10      -1.487   2.282  -0.271  1.00  0.00           H  
ATOM    174  HA  ARG A  10       1.229   2.006   0.401  1.00  0.00           H  
ATOM    175 1HB  ARG A  10       0.282   3.659  -1.218  1.00  0.00           H  
ATOM    176 2HB  ARG A  10      -0.343   4.596   0.128  1.00  0.00           H  
ATOM    177 1HG  ARG A  10       1.943   5.038   0.913  1.00  0.00           H  
ATOM    178 2HG  ARG A  10       2.596   4.074  -0.437  1.00  0.00           H  
ATOM    179 1HD  ARG A  10       2.747   6.353  -1.099  1.00  0.00           H  
ATOM    180 2HD  ARG A  10       1.399   5.639  -2.005  1.00  0.00           H  
ATOM    181  HE  ARG A  10      -0.103   7.094  -0.934  1.00  0.00           H  
ATOM    182 1HH1 ARG A  10       3.033   7.233   0.659  1.00  0.00           H  
ATOM    183 2HH1 ARG A  10       2.579   8.605   1.657  1.00  0.00           H  
ATOM    184 1HH2 ARG A  10      -0.652   8.755   0.230  1.00  0.00           H  
ATOM    185 2HH2 ARG A  10       0.441   9.507   1.413  1.00  0.00           H  
ATOM    186  N   ASN A  11      -0.537   3.536   2.764  1.00  0.00           N  
ATOM    187  CA  ASN A  11      -0.509   3.901   4.174  1.00  0.00           C  
ATOM    188  C   ASN A  11      -0.284   2.673   5.069  1.00  0.00           C  
ATOM    189  O   ASN A  11       0.445   2.747   6.071  1.00  0.00           O  
ATOM    190  CB  ASN A  11      -1.797   4.611   4.541  1.00  0.00           C  
ATOM    191  CG  ASN A  11      -1.869   6.010   3.982  1.00  0.00           C  
ATOM    192  OD1 ASN A  11      -0.848   6.631   3.656  1.00  0.00           O  
ATOM    193  ND2 ASN A  11      -3.068   6.520   3.861  1.00  0.00           N  
ATOM    194  H   ASN A  11      -1.394   3.689   2.226  1.00  0.00           H  
ATOM    195  HA  ASN A  11       0.326   4.581   4.336  1.00  0.00           H  
ATOM    196 1HB  ASN A  11      -2.643   4.039   4.152  1.00  0.00           H  
ATOM    197 2HB  ASN A  11      -1.898   4.651   5.624  1.00  0.00           H  
ATOM    198 1HD2 ASN A  11      -3.184   7.441   3.490  1.00  0.00           H  
ATOM    199 2HD2 ASN A  11      -3.866   5.984   4.130  1.00  0.00           H  
ATOM    200  N   LYS A  12      -0.870   1.526   4.689  1.00  0.00           N  
ATOM    201  CA  LYS A  12      -0.708   0.280   5.444  1.00  0.00           C  
ATOM    202  C   LYS A  12       0.745  -0.162   5.410  1.00  0.00           C  
ATOM    203  O   LYS A  12       1.331  -0.517   6.441  1.00  0.00           O  
ATOM    204  CB  LYS A  12      -1.591  -0.830   4.865  1.00  0.00           C  
ATOM    205  CG  LYS A  12      -1.603  -2.129   5.667  1.00  0.00           C  
ATOM    206  CD  LYS A  12      -2.510  -3.162   5.007  1.00  0.00           C  
ATOM    207  CE  LYS A  12      -3.956  -2.708   5.027  1.00  0.00           C  
ATOM    208  NZ  LYS A  12      -4.549  -2.705   6.405  1.00  0.00           N  
ATOM    209  H   LYS A  12      -1.479   1.528   3.866  1.00  0.00           H  
ATOM    210  HA  LYS A  12      -0.988   0.459   6.482  1.00  0.00           H  
ATOM    211 1HB  LYS A  12      -2.615  -0.465   4.766  1.00  0.00           H  
ATOM    212 2HB  LYS A  12      -1.242  -1.081   3.866  1.00  0.00           H  
ATOM    213 1HG  LYS A  12      -0.588  -2.525   5.721  1.00  0.00           H  
ATOM    214 2HG  LYS A  12      -1.956  -1.934   6.678  1.00  0.00           H  
ATOM    215 1HD  LYS A  12      -2.201  -3.318   3.971  1.00  0.00           H  
ATOM    216 2HD  LYS A  12      -2.439  -4.110   5.537  1.00  0.00           H  
ATOM    217 1HE  LYS A  12      -4.003  -1.699   4.622  1.00  0.00           H  
ATOM    218 2HE  LYS A  12      -4.541  -3.366   4.394  1.00  0.00           H  
ATOM    219 1HZ  LYS A  12      -5.522  -2.375   6.332  1.00  0.00           H  
ATOM    220 2HZ  LYS A  12      -4.533  -3.636   6.809  1.00  0.00           H  
ATOM    221 3HZ  LYS A  12      -4.025  -2.081   6.994  1.00  0.00           H  
ATOM    222  N   ILE A  13       1.328  -0.108   4.215  1.00  0.00           N  
ATOM    223  CA  ILE A  13       2.708  -0.487   4.004  1.00  0.00           C  
ATOM    224  C   ILE A  13       3.662   0.373   4.770  1.00  0.00           C  
ATOM    225  O   ILE A  13       4.537  -0.143   5.468  1.00  0.00           O  
ATOM    226  CB  ILE A  13       3.069  -0.347   2.525  1.00  0.00           C  
ATOM    227  CG1 ILE A  13       2.344  -1.333   1.722  1.00  0.00           C  
ATOM    228  CG2 ILE A  13       4.542  -0.497   2.354  1.00  0.00           C  
ATOM    229  CD1 ILE A  13       2.818  -2.640   2.022  1.00  0.00           C  
ATOM    230  H   ILE A  13       0.772   0.200   3.418  1.00  0.00           H  
ATOM    231  HA  ILE A  13       2.838  -1.519   4.322  1.00  0.00           H  
ATOM    232  HB  ILE A  13       2.768   0.634   2.170  1.00  0.00           H  
ATOM    233 1HG1 ILE A  13       1.288  -1.299   1.947  1.00  0.00           H  
ATOM    234 2HG1 ILE A  13       2.477  -1.117   0.676  1.00  0.00           H  
ATOM    235 1HG2 ILE A  13       4.791  -0.384   1.319  1.00  0.00           H  
ATOM    236 2HG2 ILE A  13       5.043   0.272   2.928  1.00  0.00           H  
ATOM    237 3HG2 ILE A  13       4.857  -1.476   2.700  1.00  0.00           H  
ATOM    238 1HD1 ILE A  13       2.308  -3.369   1.439  1.00  0.00           H  
ATOM    239 2HD1 ILE A  13       3.866  -2.657   1.790  1.00  0.00           H  
ATOM    240 3HD1 ILE A  13       2.673  -2.841   3.062  1.00  0.00           H  
ATOM    241  N   ASN A  14       3.463   1.681   4.703  1.00  0.00           N  
ATOM    242  CA  ASN A  14       4.362   2.558   5.401  1.00  0.00           C  
ATOM    243  C   ASN A  14       4.261   2.347   6.891  1.00  0.00           C  
ATOM    244  O   ASN A  14       5.291   2.245   7.558  1.00  0.00           O  
ATOM    245  CB  ASN A  14       4.079   3.988   5.024  1.00  0.00           C  
ATOM    246  CG  ASN A  14       4.556   4.291   3.635  1.00  0.00           C  
ATOM    247  OD1 ASN A  14       5.401   3.578   3.075  1.00  0.00           O  
ATOM    248  ND2 ASN A  14       4.047   5.340   3.066  1.00  0.00           N  
ATOM    249  H   ASN A  14       2.713   2.062   4.125  1.00  0.00           H  
ATOM    250  HA  ASN A  14       5.382   2.314   5.104  1.00  0.00           H  
ATOM    251 1HB  ASN A  14       3.000   4.167   5.073  1.00  0.00           H  
ATOM    252 2HB  ASN A  14       4.562   4.662   5.730  1.00  0.00           H  
ATOM    253 1HD2 ASN A  14       4.343   5.587   2.147  1.00  0.00           H  
ATOM    254 2HD2 ASN A  14       3.368   5.891   3.551  1.00  0.00           H  
ATOM    255  N   SER A  15       3.034   2.201   7.402  1.00  0.00           N  
ATOM    256  CA  SER A  15       2.838   2.043   8.828  1.00  0.00           C  
ATOM    257  C   SER A  15       3.523   0.787   9.325  1.00  0.00           C  
ATOM    258  O   SER A  15       4.197   0.802  10.356  1.00  0.00           O  
ATOM    259  CB  SER A  15       1.356   1.952   9.130  1.00  0.00           C  
ATOM    260  OG  SER A  15       0.697   3.146   8.795  1.00  0.00           O  
ATOM    261  H   SER A  15       2.210   2.261   6.802  1.00  0.00           H  
ATOM    262  HA  SER A  15       3.262   2.905   9.337  1.00  0.00           H  
ATOM    263 1HB  SER A  15       0.920   1.125   8.566  1.00  0.00           H  
ATOM    264 2HB  SER A  15       1.217   1.739  10.186  1.00  0.00           H  
ATOM    265  HG  SER A  15       0.681   3.166   7.808  1.00  0.00           H  
ATOM    266  N   ALA A  16       3.388  -0.307   8.573  1.00  0.00           N  
ATOM    267  CA  ALA A  16       4.021  -1.556   8.947  1.00  0.00           C  
ATOM    268  C   ALA A  16       5.535  -1.419   8.954  1.00  0.00           C  
ATOM    269  O   ALA A  16       6.215  -1.827   9.906  1.00  0.00           O  
ATOM    270  CB  ALA A  16       3.612  -2.642   7.973  1.00  0.00           C  
ATOM    271  H   ALA A  16       2.810  -0.277   7.730  1.00  0.00           H  
ATOM    272  HA  ALA A  16       3.693  -1.817   9.953  1.00  0.00           H  
ATOM    273 1HB  ALA A  16       4.065  -3.575   8.266  1.00  0.00           H  
ATOM    274 2HB  ALA A  16       2.527  -2.744   7.980  1.00  0.00           H  
ATOM    275 3HB  ALA A  16       3.942  -2.371   6.967  1.00  0.00           H  
ATOM    276  N   LEU A  17       6.057  -0.748   7.928  1.00  0.00           N  
ATOM    277  CA  LEU A  17       7.486  -0.608   7.769  1.00  0.00           C  
ATOM    278  C   LEU A  17       8.094   0.406   8.724  1.00  0.00           C  
ATOM    279  O   LEU A  17       9.288   0.357   8.990  1.00  0.00           O  
ATOM    280  CB  LEU A  17       7.814  -0.311   6.313  1.00  0.00           C  
ATOM    281  CG  LEU A  17       7.501  -1.488   5.341  1.00  0.00           C  
ATOM    282  CD1 LEU A  17       7.714  -1.043   3.985  1.00  0.00           C  
ATOM    283  CD2 LEU A  17       8.413  -2.670   5.654  1.00  0.00           C  
ATOM    284  H   LEU A  17       5.449  -0.386   7.190  1.00  0.00           H  
ATOM    285  HA  LEU A  17       7.932  -1.569   7.986  1.00  0.00           H  
ATOM    286 1HB  LEU A  17       7.224   0.553   5.995  1.00  0.00           H  
ATOM    287 2HB  LEU A  17       8.873  -0.068   6.230  1.00  0.00           H  
ATOM    288  HG  LEU A  17       6.457  -1.792   5.444  1.00  0.00           H  
ATOM    289 1HD1 LEU A  17       7.505  -1.855   3.297  1.00  0.00           H  
ATOM    290 2HD1 LEU A  17       7.074  -0.200   3.774  1.00  0.00           H  
ATOM    291 3HD1 LEU A  17       8.721  -0.748   3.915  1.00  0.00           H  
ATOM    292 1HD2 LEU A  17       8.217  -3.493   4.978  1.00  0.00           H  
ATOM    293 2HD2 LEU A  17       9.451  -2.374   5.555  1.00  0.00           H  
ATOM    294 3HD2 LEU A  17       8.225  -2.984   6.656  1.00  0.00           H  
ATOM    295  N   LEU A  18       7.286   1.236   9.375  1.00  0.00           N  
ATOM    296  CA  LEU A  18       7.860   2.152  10.358  1.00  0.00           C  
ATOM    297  C   LEU A  18       8.563   1.380  11.482  1.00  0.00           C  
ATOM    298  O   LEU A  18       9.427   1.931  12.164  1.00  0.00           O  
ATOM    299  CB  LEU A  18       6.799   3.053  11.015  1.00  0.00           C  
ATOM    300  CG  LEU A  18       6.144   4.122  10.147  1.00  0.00           C  
ATOM    301  CD1 LEU A  18       5.050   4.810  10.947  1.00  0.00           C  
ATOM    302  CD2 LEU A  18       7.192   5.098   9.670  1.00  0.00           C  
ATOM    303  H   LEU A  18       6.297   1.288   9.128  1.00  0.00           H  
ATOM    304  HA  LEU A  18       8.595   2.778   9.856  1.00  0.00           H  
ATOM    305 1HB  LEU A  18       6.001   2.410  11.388  1.00  0.00           H  
ATOM    306 2HB  LEU A  18       7.255   3.553  11.866  1.00  0.00           H  
ATOM    307  HG  LEU A  18       5.686   3.668   9.314  1.00  0.00           H  
ATOM    308 1HD1 LEU A  18       4.564   5.562  10.326  1.00  0.00           H  
ATOM    309 2HD1 LEU A  18       4.314   4.068  11.263  1.00  0.00           H  
ATOM    310 3HD1 LEU A  18       5.484   5.286  11.823  1.00  0.00           H  
ATOM    311 1HD2 LEU A  18       6.723   5.856   9.044  1.00  0.00           H  
ATOM    312 2HD2 LEU A  18       7.663   5.574  10.528  1.00  0.00           H  
ATOM    313 3HD2 LEU A  18       7.945   4.563   9.091  1.00  0.00           H  
ATOM    314  N   SER A  19       8.152   0.126  11.722  1.00  0.00           N  
ATOM    315  CA  SER A  19       8.732  -0.685  12.784  1.00  0.00           C  
ATOM    316  C   SER A  19       9.820  -1.667  12.309  1.00  0.00           C  
ATOM    317  O   SER A  19      10.352  -2.436  13.115  1.00  0.00           O  
ATOM    318  CB  SER A  19       7.623  -1.475  13.457  1.00  0.00           C  
ATOM    319  OG  SER A  19       7.062  -2.443  12.593  1.00  0.00           O  
ATOM    320  H   SER A  19       7.438  -0.300  11.124  1.00  0.00           H  
ATOM    321  HA  SER A  19       9.181  -0.013  13.516  1.00  0.00           H  
ATOM    322 1HB  SER A  19       8.011  -1.962  14.349  1.00  0.00           H  
ATOM    323 2HB  SER A  19       6.844  -0.784  13.776  1.00  0.00           H  
ATOM    324  HG  SER A  19       6.901  -2.001  11.728  1.00  0.00           H  
ATOM    325  N   THR A  20      10.072  -1.715  11.001  1.00  0.00           N  
ATOM    326  CA  THR A  20      10.938  -2.730  10.400  1.00  0.00           C  
ATOM    327  C   THR A  20      11.583  -2.341   9.054  1.00  0.00           C  
ATOM    328  O   THR A  20      11.678  -1.173   8.695  1.00  0.00           O  
ATOM    329  CB  THR A  20      10.101  -4.025  10.289  1.00  0.00           C  
ATOM    330  OG1 THR A  20      10.911  -5.145   9.857  1.00  0.00           O  
ATOM    331  CG2 THR A  20       8.983  -3.802   9.397  1.00  0.00           C  
ATOM    332  H   THR A  20       9.659  -1.014  10.388  1.00  0.00           H  
ATOM    333  HA  THR A  20      11.751  -2.921  11.100  1.00  0.00           H  
ATOM    334  HB  THR A  20       9.694  -4.263  11.271  1.00  0.00           H  
ATOM    335  HG1 THR A  20      10.304  -5.863   9.514  1.00  0.00           H  
ATOM    336 1HG2 THR A  20       8.375  -4.683   9.371  1.00  0.00           H  
ATOM    337 2HG2 THR A  20       8.399  -2.980   9.777  1.00  0.00           H  
ATOM    338 3HG2 THR A  20       9.352  -3.570   8.422  1.00  0.00           H  
ATOM    339  N   ASN A  21      12.117  -3.351   8.367  1.00  0.00           N  
ATOM    340  CA  ASN A  21      12.712  -3.214   7.048  1.00  0.00           C  
ATOM    341  C   ASN A  21      11.977  -4.221   6.198  1.00  0.00           C  
ATOM    342  O   ASN A  21      12.009  -4.211   4.969  1.00  0.00           O  
ATOM    343  CB  ASN A  21      14.202  -3.484   7.047  1.00  0.00           C  
ATOM    344  CG  ASN A  21      14.988  -2.486   7.862  1.00  0.00           C  
ATOM    345  OD1 ASN A  21      15.224  -1.349   7.438  1.00  0.00           O  
ATOM    346  ND2 ASN A  21      15.407  -2.898   9.034  1.00  0.00           N  
ATOM    347  H   ASN A  21      12.000  -4.274   8.751  1.00  0.00           H  
ATOM    348  HA  ASN A  21      12.515  -2.219   6.657  1.00  0.00           H  
ATOM    349 1HB  ASN A  21      14.388  -4.485   7.436  1.00  0.00           H  
ATOM    350 2HB  ASN A  21      14.567  -3.459   6.017  1.00  0.00           H  
ATOM    351 1HD2 ASN A  21      15.937  -2.284   9.620  1.00  0.00           H  
ATOM    352 2HD2 ASN A  21      15.200  -3.827   9.340  1.00  0.00           H  
ATOM    353  N   LYS A  22      11.296  -5.114   6.899  1.00  0.00           N  
ATOM    354  CA  LYS A  22      10.568  -6.200   6.264  1.00  0.00           C  
ATOM    355  C   LYS A  22       9.287  -6.459   7.027  1.00  0.00           C  
ATOM    356  O   LYS A  22       9.301  -6.578   8.261  1.00  0.00           O  
ATOM    357  CB  LYS A  22      11.421  -7.461   6.185  1.00  0.00           C  
ATOM    358  CG  LYS A  22      10.763  -8.623   5.456  1.00  0.00           C  
ATOM    359  CD  LYS A  22      11.722  -9.800   5.313  1.00  0.00           C  
ATOM    360  CE  LYS A  22      11.046 -10.964   4.620  1.00  0.00           C  
ATOM    361  NZ  LYS A  22      11.948 -12.140   4.474  1.00  0.00           N  
ATOM    362  H   LYS A  22      11.297  -5.040   7.913  1.00  0.00           H  
ATOM    363  HA  LYS A  22      10.302  -5.899   5.256  1.00  0.00           H  
ATOM    364 1HB  LYS A  22      12.350  -7.230   5.662  1.00  0.00           H  
ATOM    365 2HB  LYS A  22      11.677  -7.791   7.189  1.00  0.00           H  
ATOM    366 1HG  LYS A  22       9.876  -8.948   6.003  1.00  0.00           H  
ATOM    367 2HG  LYS A  22      10.447  -8.291   4.461  1.00  0.00           H  
ATOM    368 1HD  LYS A  22      12.590  -9.491   4.729  1.00  0.00           H  
ATOM    369 2HD  LYS A  22      12.060 -10.120   6.298  1.00  0.00           H  
ATOM    370 1HE  LYS A  22      10.178 -11.256   5.204  1.00  0.00           H  
ATOM    371 2HE  LYS A  22      10.717 -10.645   3.629  1.00  0.00           H  
ATOM    372 1HZ  LYS A  22      11.452 -12.898   4.009  1.00  0.00           H  
ATOM    373 2HZ  LYS A  22      12.752 -11.881   3.925  1.00  0.00           H  
ATOM    374 3HZ  LYS A  22      12.245 -12.447   5.385  1.00  0.00           H  
ATOM    375  N   ALA A  23       8.182  -6.540   6.295  1.00  0.00           N  
ATOM    376  CA  ALA A  23       6.873  -6.691   6.910  1.00  0.00           C  
ATOM    377  C   ALA A  23       5.903  -7.492   6.079  1.00  0.00           C  
ATOM    378  O   ALA A  23       6.077  -7.659   4.874  1.00  0.00           O  
ATOM    379  CB  ALA A  23       6.243  -5.326   7.127  1.00  0.00           C  
ATOM    380  H   ALA A  23       8.266  -6.443   5.281  1.00  0.00           H  
ATOM    381  HA  ALA A  23       7.007  -7.197   7.866  1.00  0.00           H  
ATOM    382 1HB  ALA A  23       5.279  -5.460   7.610  1.00  0.00           H  
ATOM    383 2HB  ALA A  23       6.865  -4.715   7.744  1.00  0.00           H  
ATOM    384 3HB  ALA A  23       6.100  -4.833   6.169  1.00  0.00           H  
ATOM    385  N   VAL A  24       4.879  -8.004   6.745  1.00  0.00           N  
ATOM    386  CA  VAL A  24       3.801  -8.684   6.056  1.00  0.00           C  
ATOM    387  C   VAL A  24       2.519  -7.929   6.332  1.00  0.00           C  
ATOM    388  O   VAL A  24       2.215  -7.598   7.482  1.00  0.00           O  
ATOM    389  CB  VAL A  24       3.671 -10.155   6.491  1.00  0.00           C  
ATOM    390  CG1 VAL A  24       2.485 -10.805   5.763  1.00  0.00           C  
ATOM    391  CG2 VAL A  24       4.969 -10.894   6.161  1.00  0.00           C  
ATOM    392  H   VAL A  24       4.820  -7.879   7.745  1.00  0.00           H  
ATOM    393  HA  VAL A  24       3.992  -8.661   4.990  1.00  0.00           H  
ATOM    394  HB  VAL A  24       3.476 -10.204   7.560  1.00  0.00           H  
ATOM    395 1HG1 VAL A  24       2.389 -11.845   6.070  1.00  0.00           H  
ATOM    396 2HG1 VAL A  24       1.563 -10.276   6.003  1.00  0.00           H  
ATOM    397 3HG1 VAL A  24       2.654 -10.760   4.684  1.00  0.00           H  
ATOM    398 1HG2 VAL A  24       4.884 -11.936   6.464  1.00  0.00           H  
ATOM    399 2HG2 VAL A  24       5.150 -10.844   5.087  1.00  0.00           H  
ATOM    400 3HG2 VAL A  24       5.803 -10.435   6.687  1.00  0.00           H  
ATOM    401  N   VAL A  25       1.790  -7.633   5.271  1.00  0.00           N  
ATOM    402  CA  VAL A  25       0.556  -6.883   5.376  1.00  0.00           C  
ATOM    403  C   VAL A  25      -0.607  -7.631   4.742  1.00  0.00           C  
ATOM    404  O   VAL A  25      -0.414  -8.532   3.927  1.00  0.00           O  
ATOM    405  CB  VAL A  25       0.719  -5.514   4.701  1.00  0.00           C  
ATOM    406  CG1 VAL A  25       1.829  -4.697   5.395  1.00  0.00           C  
ATOM    407  CG2 VAL A  25       1.023  -5.717   3.242  1.00  0.00           C  
ATOM    408  H   VAL A  25       2.121  -7.941   4.359  1.00  0.00           H  
ATOM    409  HA  VAL A  25       0.331  -6.726   6.431  1.00  0.00           H  
ATOM    410  HB  VAL A  25      -0.204  -4.964   4.805  1.00  0.00           H  
ATOM    411 1HG1 VAL A  25       1.909  -3.728   4.934  1.00  0.00           H  
ATOM    412 2HG1 VAL A  25       1.574  -4.568   6.446  1.00  0.00           H  
ATOM    413 3HG1 VAL A  25       2.784  -5.214   5.314  1.00  0.00           H  
ATOM    414 1HG2 VAL A  25       1.109  -4.762   2.770  1.00  0.00           H  
ATOM    415 2HG2 VAL A  25       1.960  -6.266   3.135  1.00  0.00           H  
ATOM    416 3HG2 VAL A  25       0.213  -6.282   2.778  1.00  0.00           H  
ATOM    417  N   SER A  26      -1.825  -7.213   5.078  1.00  0.00           N  
ATOM    418  CA  SER A  26      -3.027  -7.828   4.518  1.00  0.00           C  
ATOM    419  C   SER A  26      -4.016  -6.757   4.051  1.00  0.00           C  
ATOM    420  O   SER A  26      -4.458  -5.909   4.832  1.00  0.00           O  
ATOM    421  CB  SER A  26      -3.661  -8.733   5.557  1.00  0.00           C  
ATOM    422  OG  SER A  26      -4.829  -9.312   5.076  1.00  0.00           O  
ATOM    423  H   SER A  26      -1.922  -6.469   5.751  1.00  0.00           H  
ATOM    424  HA  SER A  26      -2.749  -8.427   3.655  1.00  0.00           H  
ATOM    425 1HB  SER A  26      -2.954  -9.515   5.840  1.00  0.00           H  
ATOM    426 2HB  SER A  26      -3.884  -8.152   6.448  1.00  0.00           H  
ATOM    427  HG  SER A  26      -5.278  -8.616   4.585  1.00  0.00           H  
ATOM    428  N   LEU A  27      -4.299  -6.775   2.750  1.00  0.00           N  
ATOM    429  CA  LEU A  27      -5.149  -5.803   2.071  1.00  0.00           C  
ATOM    430  C   LEU A  27      -6.522  -6.373   1.710  1.00  0.00           C  
ATOM    431  O   LEU A  27      -6.626  -7.410   1.050  1.00  0.00           O  
ATOM    432  CB  LEU A  27      -4.409  -5.314   0.817  1.00  0.00           C  
ATOM    433  CG  LEU A  27      -5.134  -4.320  -0.095  1.00  0.00           C  
ATOM    434  CD1 LEU A  27      -5.375  -3.054   0.645  1.00  0.00           C  
ATOM    435  CD2 LEU A  27      -4.271  -4.053  -1.339  1.00  0.00           C  
ATOM    436  H   LEU A  27      -3.897  -7.524   2.191  1.00  0.00           H  
ATOM    437  HA  LEU A  27      -5.301  -4.957   2.737  1.00  0.00           H  
ATOM    438 1HB  LEU A  27      -3.479  -4.855   1.132  1.00  0.00           H  
ATOM    439 2HB  LEU A  27      -4.161  -6.190   0.210  1.00  0.00           H  
ATOM    440  HG  LEU A  27      -6.098  -4.729  -0.393  1.00  0.00           H  
ATOM    441 1HD1 LEU A  27      -5.878  -2.356  -0.004  1.00  0.00           H  
ATOM    442 2HD1 LEU A  27      -5.994  -3.263   1.509  1.00  0.00           H  
ATOM    443 3HD1 LEU A  27      -4.439  -2.626   0.968  1.00  0.00           H  
ATOM    444 1HD2 LEU A  27      -4.790  -3.354  -1.991  1.00  0.00           H  
ATOM    445 2HD2 LEU A  27      -3.344  -3.643  -1.063  1.00  0.00           H  
ATOM    446 3HD2 LEU A  27      -4.084  -4.973  -1.861  1.00  0.00           H  
ATOM    447  N   ASN A  28      -7.579  -5.720   2.195  1.00  0.00           N  
ATOM    448  CA  ASN A  28      -8.950  -6.165   1.941  1.00  0.00           C  
ATOM    449  C   ASN A  28      -9.599  -5.404   0.785  1.00  0.00           C  
ATOM    450  O   ASN A  28      -9.801  -4.189   0.852  1.00  0.00           O  
ATOM    451  CB  ASN A  28      -9.793  -6.052   3.194  1.00  0.00           C  
ATOM    452  CG  ASN A  28      -9.338  -6.977   4.311  1.00  0.00           C  
ATOM    453  OD1 ASN A  28      -9.157  -8.192   4.143  1.00  0.00           O  
ATOM    454  ND2 ASN A  28      -9.152  -6.407   5.477  1.00  0.00           N  
ATOM    455  H   ASN A  28      -7.430  -4.883   2.741  1.00  0.00           H  
ATOM    456  HA  ASN A  28      -8.925  -7.214   1.645  1.00  0.00           H  
ATOM    457 1HB  ASN A  28      -9.768  -5.023   3.557  1.00  0.00           H  
ATOM    458 2HB  ASN A  28     -10.829  -6.286   2.947  1.00  0.00           H  
ATOM    459 1HD2 ASN A  28      -8.853  -6.955   6.260  1.00  0.00           H  
ATOM    460 2HD2 ASN A  28      -9.310  -5.425   5.586  1.00  0.00           H  
ATOM    461  N   PHE A  29      -9.887  -6.124  -0.283  1.00  0.00           N  
ATOM    462  CA  PHE A  29     -10.457  -5.564  -1.489  1.00  0.00           C  
ATOM    463  C   PHE A  29     -11.988  -5.477  -1.453  1.00  0.00           C  
ATOM    464  O   PHE A  29     -12.643  -6.432  -1.032  1.00  0.00           O  
ATOM    465  CB  PHE A  29     -10.021  -6.433  -2.643  1.00  0.00           C  
ATOM    466  CG  PHE A  29      -8.645  -6.208  -2.956  1.00  0.00           C  
ATOM    467  CD1 PHE A  29      -7.649  -6.789  -2.234  1.00  0.00           C  
ATOM    468  CD2 PHE A  29      -8.330  -5.415  -4.001  1.00  0.00           C  
ATOM    469  CE1 PHE A  29      -6.381  -6.531  -2.548  1.00  0.00           C  
ATOM    470  CE2 PHE A  29      -7.063  -5.172  -4.328  1.00  0.00           C  
ATOM    471  CZ  PHE A  29      -6.083  -5.723  -3.586  1.00  0.00           C  
ATOM    472  H   PHE A  29      -9.701  -7.120  -0.268  1.00  0.00           H  
ATOM    473  HA  PHE A  29      -9.986  -4.606  -1.637  1.00  0.00           H  
ATOM    474 1HB  PHE A  29     -10.159  -7.477  -2.404  1.00  0.00           H  
ATOM    475 2HB  PHE A  29     -10.616  -6.212  -3.510  1.00  0.00           H  
ATOM    476  HD1 PHE A  29      -7.885  -7.436  -1.390  1.00  0.00           H  
ATOM    477  HD2 PHE A  29      -9.115  -4.967  -4.556  1.00  0.00           H  
ATOM    478  HE1 PHE A  29      -5.599  -6.954  -1.968  1.00  0.00           H  
ATOM    479  HE2 PHE A  29      -6.837  -4.527  -5.171  1.00  0.00           H  
ATOM    480  HZ  PHE A  29      -5.055  -5.524  -3.812  1.00  0.00           H  
ATOM    481  N   PRO A  30     -12.576  -4.338  -1.852  1.00  0.00           N  
ATOM    482  CA  PRO A  30     -13.993  -4.108  -2.056  1.00  0.00           C  
ATOM    483  C   PRO A  30     -14.544  -4.990  -3.167  1.00  0.00           C  
ATOM    484  O   PRO A  30     -13.790  -5.496  -4.007  1.00  0.00           O  
ATOM    485  CB  PRO A  30     -14.066  -2.635  -2.447  1.00  0.00           C  
ATOM    486  CG  PRO A  30     -12.793  -2.022  -1.933  1.00  0.00           C  
ATOM    487  CD  PRO A  30     -11.765  -3.110  -2.023  1.00  0.00           C  
ATOM    488  HA  PRO A  30     -14.528  -4.295  -1.113  1.00  0.00           H  
ATOM    489 1HB  PRO A  30     -14.222  -2.556  -3.516  1.00  0.00           H  
ATOM    490 2HB  PRO A  30     -14.951  -2.183  -1.980  1.00  0.00           H  
ATOM    491 1HG  PRO A  30     -12.521  -1.141  -2.535  1.00  0.00           H  
ATOM    492 2HG  PRO A  30     -12.934  -1.668  -0.902  1.00  0.00           H  
ATOM    493 1HD  PRO A  30     -11.259  -3.111  -2.991  1.00  0.00           H  
ATOM    494 2HD  PRO A  30     -11.089  -2.934  -1.169  1.00  0.00           H  
ATOM    495  N   GLU A  31     -15.848  -5.191  -3.172  1.00  0.00           N  
ATOM    496  CA  GLU A  31     -16.437  -5.948  -4.260  1.00  0.00           C  
ATOM    497  C   GLU A  31     -16.178  -5.179  -5.552  1.00  0.00           C  
ATOM    498  O   GLU A  31     -16.151  -3.948  -5.552  1.00  0.00           O  
ATOM    499  CB  GLU A  31     -17.940  -6.138  -4.045  1.00  0.00           C  
ATOM    500  CG  GLU A  31     -18.318  -7.001  -2.843  1.00  0.00           C  
ATOM    501  CD  GLU A  31     -17.959  -8.454  -3.018  1.00  0.00           C  
ATOM    502  OE1 GLU A  31     -18.329  -9.043  -4.012  1.00  0.00           O  
ATOM    503  OE2 GLU A  31     -17.284  -8.976  -2.168  1.00  0.00           O  
ATOM    504  H   GLU A  31     -16.434  -4.795  -2.450  1.00  0.00           H  
ATOM    505  HA  GLU A  31     -15.951  -6.922  -4.326  1.00  0.00           H  
ATOM    506 1HB  GLU A  31     -18.412  -5.164  -3.918  1.00  0.00           H  
ATOM    507 2HB  GLU A  31     -18.375  -6.597  -4.933  1.00  0.00           H  
ATOM    508 1HG  GLU A  31     -17.801  -6.617  -1.964  1.00  0.00           H  
ATOM    509 2HG  GLU A  31     -19.390  -6.913  -2.667  1.00  0.00           H  
ATOM    510  N   GLY A  32     -15.995  -5.905  -6.650  1.00  0.00           N  
ATOM    511  CA  GLY A  32     -15.718  -5.298  -7.953  1.00  0.00           C  
ATOM    512  C   GLY A  32     -14.223  -5.328  -8.284  1.00  0.00           C  
ATOM    513  O   GLY A  32     -13.831  -5.108  -9.431  1.00  0.00           O  
ATOM    514  H   GLY A  32     -16.037  -6.912  -6.578  1.00  0.00           H  
ATOM    515 1HA  GLY A  32     -16.275  -5.828  -8.725  1.00  0.00           H  
ATOM    516 2HA  GLY A  32     -16.072  -4.267  -7.955  1.00  0.00           H  
ATOM    517  N   TYR A  33     -13.407  -5.648  -7.285  1.00  0.00           N  
ATOM    518  CA  TYR A  33     -11.958  -5.758  -7.425  1.00  0.00           C  
ATOM    519  C   TYR A  33     -11.544  -7.220  -7.471  1.00  0.00           C  
ATOM    520  O   TYR A  33     -12.224  -8.077  -6.902  1.00  0.00           O  
ATOM    521  CB  TYR A  33     -11.289  -5.125  -6.230  1.00  0.00           C  
ATOM    522  CG  TYR A  33     -11.362  -3.649  -6.113  1.00  0.00           C  
ATOM    523  CD1 TYR A  33     -12.543  -3.047  -5.764  1.00  0.00           C  
ATOM    524  CD2 TYR A  33     -10.217  -2.895  -6.245  1.00  0.00           C  
ATOM    525  CE1 TYR A  33     -12.598  -1.696  -5.581  1.00  0.00           C  
ATOM    526  CE2 TYR A  33     -10.273  -1.543  -6.037  1.00  0.00           C  
ATOM    527  CZ  TYR A  33     -11.466  -0.946  -5.711  1.00  0.00           C  
ATOM    528  OH  TYR A  33     -11.537   0.395  -5.499  1.00  0.00           O  
ATOM    529  H   TYR A  33     -13.794  -5.781  -6.348  1.00  0.00           H  
ATOM    530  HA  TYR A  33     -11.637  -5.277  -8.351  1.00  0.00           H  
ATOM    531 1HB  TYR A  33     -11.706  -5.551  -5.335  1.00  0.00           H  
ATOM    532 2HB  TYR A  33     -10.249  -5.404  -6.277  1.00  0.00           H  
ATOM    533  HD1 TYR A  33     -13.443  -3.646  -5.639  1.00  0.00           H  
ATOM    534  HD2 TYR A  33      -9.269  -3.376  -6.493  1.00  0.00           H  
ATOM    535  HE1 TYR A  33     -13.541  -1.221  -5.313  1.00  0.00           H  
ATOM    536  HE2 TYR A  33      -9.369  -0.951  -6.123  1.00  0.00           H  
ATOM    537  HH  TYR A  33     -12.437   0.629  -5.259  1.00  0.00           H  
ATOM    538  N   THR A  34     -10.420  -7.508  -8.123  1.00  0.00           N  
ATOM    539  CA  THR A  34      -9.911  -8.881  -8.148  1.00  0.00           C  
ATOM    540  C   THR A  34      -8.389  -9.009  -7.942  1.00  0.00           C  
ATOM    541  O   THR A  34      -7.687  -8.030  -7.685  1.00  0.00           O  
ATOM    542  CB  THR A  34     -10.319  -9.553  -9.475  1.00  0.00           C  
ATOM    543  OG1 THR A  34     -10.031 -10.964  -9.404  1.00  0.00           O  
ATOM    544  CG2 THR A  34      -9.602  -8.914 -10.647  1.00  0.00           C  
ATOM    545  H   THR A  34      -9.939  -6.759  -8.637  1.00  0.00           H  
ATOM    546  HA  THR A  34     -10.391  -9.430  -7.337  1.00  0.00           H  
ATOM    547  HB  THR A  34     -11.393  -9.429  -9.619  1.00  0.00           H  
ATOM    548  HG1 THR A  34     -10.700 -11.394  -8.856  1.00  0.00           H  
ATOM    549 1HG2 THR A  34      -9.909  -9.395 -11.577  1.00  0.00           H  
ATOM    550 2HG2 THR A  34      -9.853  -7.853 -10.688  1.00  0.00           H  
ATOM    551 3HG2 THR A  34      -8.561  -9.015 -10.531  1.00  0.00           H  
ATOM    552  N   HIS A  35      -7.874 -10.234  -8.089  1.00  0.00           N  
ATOM    553  CA  HIS A  35      -6.448 -10.516  -7.903  1.00  0.00           C  
ATOM    554  C   HIS A  35      -5.606  -9.660  -8.840  1.00  0.00           C  
ATOM    555  O   HIS A  35      -4.570  -9.133  -8.452  1.00  0.00           O  
ATOM    556  CB  HIS A  35      -6.098 -11.989  -8.107  1.00  0.00           C  
ATOM    557  CG  HIS A  35      -4.630 -12.247  -7.842  1.00  0.00           C  
ATOM    558  ND1 HIS A  35      -4.080 -12.287  -6.557  1.00  0.00           N  
ATOM    559  CD2 HIS A  35      -3.606 -12.419  -8.694  1.00  0.00           C  
ATOM    560  CE1 HIS A  35      -2.770 -12.481  -6.653  1.00  0.00           C  
ATOM    561  NE2 HIS A  35      -2.462 -12.560  -7.939  1.00  0.00           N  
ATOM    562  H   HIS A  35      -8.517 -10.966  -8.352  1.00  0.00           H  
ATOM    563  HA  HIS A  35      -6.162 -10.258  -6.884  1.00  0.00           H  
ATOM    564 1HB  HIS A  35      -6.693 -12.610  -7.432  1.00  0.00           H  
ATOM    565 2HB  HIS A  35      -6.329 -12.287  -9.129  1.00  0.00           H  
ATOM    566  HD2 HIS A  35      -3.660 -12.422  -9.784  1.00  0.00           H  
ATOM    567  HE1 HIS A  35      -2.065 -12.547  -5.820  1.00  0.00           H  
ATOM    568  HE2 HIS A  35      -1.529 -12.677  -8.369  1.00  0.00           H  
ATOM    569  N   GLU A  36      -6.056  -9.517 -10.078  1.00  0.00           N  
ATOM    570  CA  GLU A  36      -5.340  -8.735 -11.075  1.00  0.00           C  
ATOM    571  C   GLU A  36      -5.195  -7.275 -10.635  1.00  0.00           C  
ATOM    572  O   GLU A  36      -4.236  -6.602 -11.018  1.00  0.00           O  
ATOM    573  CB  GLU A  36      -6.066  -8.794 -12.418  1.00  0.00           C  
ATOM    574  CG  GLU A  36      -6.054 -10.166 -13.075  1.00  0.00           C  
ATOM    575  CD  GLU A  36      -6.828 -10.212 -14.374  1.00  0.00           C  
ATOM    576  OE1 GLU A  36      -7.476  -9.245 -14.697  1.00  0.00           O  
ATOM    577  OE2 GLU A  36      -6.768 -11.220 -15.040  1.00  0.00           O  
ATOM    578  H   GLU A  36      -6.919  -9.973 -10.334  1.00  0.00           H  
ATOM    579  HA  GLU A  36      -4.340  -9.158 -11.193  1.00  0.00           H  
ATOM    580 1HB  GLU A  36      -7.097  -8.479 -12.293  1.00  0.00           H  
ATOM    581 2HB  GLU A  36      -5.598  -8.093 -13.108  1.00  0.00           H  
ATOM    582 1HG  GLU A  36      -5.020 -10.454 -13.268  1.00  0.00           H  
ATOM    583 2HG  GLU A  36      -6.479 -10.888 -12.377  1.00  0.00           H  
ATOM    584  N   ASP A  37      -6.131  -6.774  -9.823  1.00  0.00           N  
ATOM    585  CA  ASP A  37      -6.054  -5.391  -9.404  1.00  0.00           C  
ATOM    586  C   ASP A  37      -5.075  -5.359  -8.263  1.00  0.00           C  
ATOM    587  O   ASP A  37      -4.316  -4.402  -8.104  1.00  0.00           O  
ATOM    588  CB  ASP A  37      -7.413  -4.872  -8.942  1.00  0.00           C  
ATOM    589  CG  ASP A  37      -8.440  -4.813 -10.057  1.00  0.00           C  
ATOM    590  OD1 ASP A  37      -8.244  -4.084 -11.029  1.00  0.00           O  
ATOM    591  OD2 ASP A  37      -9.448  -5.475  -9.930  1.00  0.00           O  
ATOM    592  H   ASP A  37      -6.873  -7.358  -9.457  1.00  0.00           H  
ATOM    593  HA  ASP A  37      -5.678  -4.778 -10.220  1.00  0.00           H  
ATOM    594 1HB  ASP A  37      -7.791  -5.517  -8.145  1.00  0.00           H  
ATOM    595 2HB  ASP A  37      -7.295  -3.875  -8.518  1.00  0.00           H  
ATOM    596  N   ALA A  38      -5.066  -6.432  -7.474  1.00  0.00           N  
ATOM    597  CA  ALA A  38      -4.122  -6.492  -6.384  1.00  0.00           C  
ATOM    598  C   ALA A  38      -2.716  -6.459  -6.925  1.00  0.00           C  
ATOM    599  O   ALA A  38      -1.870  -5.743  -6.394  1.00  0.00           O  
ATOM    600  CB  ALA A  38      -4.317  -7.748  -5.567  1.00  0.00           C  
ATOM    601  H   ALA A  38      -5.736  -7.186  -7.628  1.00  0.00           H  
ATOM    602  HA  ALA A  38      -4.266  -5.611  -5.775  1.00  0.00           H  
ATOM    603 1HB  ALA A  38      -3.611  -7.748  -4.747  1.00  0.00           H  
ATOM    604 2HB  ALA A  38      -5.327  -7.779  -5.189  1.00  0.00           H  
ATOM    605 3HB  ALA A  38      -4.149  -8.622  -6.173  1.00  0.00           H  
ATOM    606  N   GLU A  39      -2.474  -7.189  -8.020  1.00  0.00           N  
ATOM    607  CA  GLU A  39      -1.149  -7.181  -8.612  1.00  0.00           C  
ATOM    608  C   GLU A  39      -0.805  -5.793  -9.136  1.00  0.00           C  
ATOM    609  O   GLU A  39       0.331  -5.346  -8.980  1.00  0.00           O  
ATOM    610  CB  GLU A  39      -0.983  -8.255  -9.693  1.00  0.00           C  
ATOM    611  CG  GLU A  39      -0.927  -9.688  -9.134  1.00  0.00           C  
ATOM    612  CD  GLU A  39      -0.610 -10.769 -10.187  1.00  0.00           C  
ATOM    613  OE1 GLU A  39      -0.518 -10.437 -11.350  1.00  0.00           O  
ATOM    614  OE2 GLU A  39      -0.458 -11.930  -9.811  1.00  0.00           O  
ATOM    615  H   GLU A  39      -3.219  -7.775  -8.402  1.00  0.00           H  
ATOM    616  HA  GLU A  39      -0.432  -7.421  -7.827  1.00  0.00           H  
ATOM    617 1HB  GLU A  39      -1.825  -8.198 -10.387  1.00  0.00           H  
ATOM    618 2HB  GLU A  39      -0.072  -8.068 -10.260  1.00  0.00           H  
ATOM    619 1HG  GLU A  39      -0.178  -9.731  -8.346  1.00  0.00           H  
ATOM    620 2HG  GLU A  39      -1.895  -9.897  -8.682  1.00  0.00           H  
ATOM    621  N   LEU A  40      -1.776  -5.073  -9.709  1.00  0.00           N  
ATOM    622  CA  LEU A  40      -1.466  -3.722 -10.166  1.00  0.00           C  
ATOM    623  C   LEU A  40      -1.068  -2.847  -8.977  1.00  0.00           C  
ATOM    624  O   LEU A  40      -0.112  -2.072  -9.061  1.00  0.00           O  
ATOM    625  CB  LEU A  40      -2.659  -3.114 -10.907  1.00  0.00           C  
ATOM    626  CG  LEU A  40      -2.963  -3.739 -12.264  1.00  0.00           C  
ATOM    627  CD1 LEU A  40      -4.272  -3.183 -12.801  1.00  0.00           C  
ATOM    628  CD2 LEU A  40      -1.810  -3.444 -13.208  1.00  0.00           C  
ATOM    629  H   LEU A  40      -2.703  -5.475  -9.864  1.00  0.00           H  
ATOM    630  HA  LEU A  40      -0.624  -3.774 -10.852  1.00  0.00           H  
ATOM    631 1HB  LEU A  40      -3.545  -3.225 -10.285  1.00  0.00           H  
ATOM    632 2HB  LEU A  40      -2.475  -2.052 -11.056  1.00  0.00           H  
ATOM    633  HG  LEU A  40      -3.068  -4.811 -12.156  1.00  0.00           H  
ATOM    634 1HD1 LEU A  40      -4.490  -3.636 -13.767  1.00  0.00           H  
ATOM    635 2HD1 LEU A  40      -5.079  -3.415 -12.105  1.00  0.00           H  
ATOM    636 3HD1 LEU A  40      -4.191  -2.106 -12.914  1.00  0.00           H  
ATOM    637 1HD2 LEU A  40      -2.013  -3.893 -14.180  1.00  0.00           H  
ATOM    638 2HD2 LEU A  40      -1.699  -2.365 -13.322  1.00  0.00           H  
ATOM    639 3HD2 LEU A  40      -0.892  -3.861 -12.799  1.00  0.00           H  
ATOM    640  N   ILE A  41      -1.745  -3.027  -7.843  1.00  0.00           N  
ATOM    641  CA  ILE A  41      -1.410  -2.279  -6.637  1.00  0.00           C  
ATOM    642  C   ILE A  41       0.005  -2.615  -6.164  1.00  0.00           C  
ATOM    643  O   ILE A  41       0.771  -1.715  -5.798  1.00  0.00           O  
ATOM    644  CB  ILE A  41      -2.439  -2.519  -5.511  1.00  0.00           C  
ATOM    645  CG1 ILE A  41      -3.775  -1.879  -5.883  1.00  0.00           C  
ATOM    646  CG2 ILE A  41      -1.927  -2.007  -4.207  1.00  0.00           C  
ATOM    647  CD1 ILE A  41      -4.891  -2.262  -4.985  1.00  0.00           C  
ATOM    648  H   ILE A  41      -2.532  -3.677  -7.832  1.00  0.00           H  
ATOM    649  HA  ILE A  41      -1.437  -1.219  -6.879  1.00  0.00           H  
ATOM    650  HB  ILE A  41      -2.616  -3.584  -5.417  1.00  0.00           H  
ATOM    651 1HG1 ILE A  41      -3.676  -0.815  -5.851  1.00  0.00           H  
ATOM    652 2HG1 ILE A  41      -4.031  -2.176  -6.900  1.00  0.00           H  
ATOM    653 1HG2 ILE A  41      -2.656  -2.206  -3.422  1.00  0.00           H  
ATOM    654 2HG2 ILE A  41      -0.997  -2.520  -3.979  1.00  0.00           H  
ATOM    655 3HG2 ILE A  41      -1.751  -0.934  -4.276  1.00  0.00           H  
ATOM    656 1HD1 ILE A  41      -5.803  -1.775  -5.320  1.00  0.00           H  
ATOM    657 2HD1 ILE A  41      -5.002  -3.326  -5.029  1.00  0.00           H  
ATOM    658 3HD1 ILE A  41      -4.664  -1.955  -3.969  1.00  0.00           H  
ATOM    659  N   MET A  42       0.370  -3.899  -6.190  1.00  0.00           N  
ATOM    660  CA  MET A  42       1.704  -4.303  -5.760  1.00  0.00           C  
ATOM    661  C   MET A  42       2.775  -3.734  -6.699  1.00  0.00           C  
ATOM    662  O   MET A  42       3.864  -3.342  -6.257  1.00  0.00           O  
ATOM    663  CB  MET A  42       1.812  -5.820  -5.772  1.00  0.00           C  
ATOM    664  CG  MET A  42       0.905  -6.528  -4.810  1.00  0.00           C  
ATOM    665  SD  MET A  42       1.116  -6.125  -3.111  1.00  0.00           S  
ATOM    666  CE  MET A  42      -0.606  -6.359  -2.592  1.00  0.00           C  
ATOM    667  H   MET A  42      -0.310  -4.602  -6.485  1.00  0.00           H  
ATOM    668  HA  MET A  42       1.882  -3.920  -4.756  1.00  0.00           H  
ATOM    669 1HB  MET A  42       1.551  -6.177  -6.767  1.00  0.00           H  
ATOM    670 2HB  MET A  42       2.831  -6.129  -5.588  1.00  0.00           H  
ATOM    671 1HG  MET A  42      -0.106  -6.352  -5.059  1.00  0.00           H  
ATOM    672 2HG  MET A  42       1.098  -7.572  -4.931  1.00  0.00           H  
ATOM    673 1HE  MET A  42      -0.702  -6.165  -1.528  1.00  0.00           H  
ATOM    674 2HE  MET A  42      -1.249  -5.670  -3.148  1.00  0.00           H  
ATOM    675 3HE  MET A  42      -0.914  -7.374  -2.793  1.00  0.00           H  
ATOM    676  N   LYS A  43       2.454  -3.643  -7.994  1.00  0.00           N  
ATOM    677  CA  LYS A  43       3.400  -3.084  -8.948  1.00  0.00           C  
ATOM    678  C   LYS A  43       3.591  -1.599  -8.674  1.00  0.00           C  
ATOM    679  O   LYS A  43       4.724  -1.105  -8.698  1.00  0.00           O  
ATOM    680  CB  LYS A  43       2.937  -3.347 -10.381  1.00  0.00           C  
ATOM    681  CG  LYS A  43       3.057  -4.826 -10.788  1.00  0.00           C  
ATOM    682  CD  LYS A  43       2.526  -5.104 -12.189  1.00  0.00           C  
ATOM    683  CE  LYS A  43       2.658  -6.594 -12.520  1.00  0.00           C  
ATOM    684  NZ  LYS A  43       2.121  -6.930 -13.869  1.00  0.00           N  
ATOM    685  H   LYS A  43       1.557  -4.001  -8.323  1.00  0.00           H  
ATOM    686  HA  LYS A  43       4.361  -3.575  -8.810  1.00  0.00           H  
ATOM    687 1HB  LYS A  43       1.892  -3.051 -10.483  1.00  0.00           H  
ATOM    688 2HB  LYS A  43       3.521  -2.744 -11.073  1.00  0.00           H  
ATOM    689 1HG  LYS A  43       4.107  -5.115 -10.753  1.00  0.00           H  
ATOM    690 2HG  LYS A  43       2.517  -5.441 -10.078  1.00  0.00           H  
ATOM    691 1HD  LYS A  43       1.474  -4.820 -12.236  1.00  0.00           H  
ATOM    692 2HD  LYS A  43       3.081  -4.519 -12.920  1.00  0.00           H  
ATOM    693 1HE  LYS A  43       3.710  -6.870 -12.480  1.00  0.00           H  
ATOM    694 2HE  LYS A  43       2.111  -7.171 -11.770  1.00  0.00           H  
ATOM    695 1HZ  LYS A  43       2.233  -7.923 -14.033  1.00  0.00           H  
ATOM    696 2HZ  LYS A  43       1.140  -6.696 -13.913  1.00  0.00           H  
ATOM    697 3HZ  LYS A  43       2.626  -6.413 -14.575  1.00  0.00           H  
ATOM    698  N   GLU A  44       2.508  -0.893  -8.344  1.00  0.00           N  
ATOM    699  CA  GLU A  44       2.654   0.519  -8.029  1.00  0.00           C  
ATOM    700  C   GLU A  44       3.480   0.670  -6.755  1.00  0.00           C  
ATOM    701  O   GLU A  44       4.359   1.528  -6.681  1.00  0.00           O  
ATOM    702  CB  GLU A  44       1.288   1.193  -7.878  1.00  0.00           C  
ATOM    703  CG  GLU A  44       0.495   1.348  -9.191  1.00  0.00           C  
ATOM    704  CD  GLU A  44       1.144   2.286 -10.195  1.00  0.00           C  
ATOM    705  OE1 GLU A  44       1.448   3.397  -9.830  1.00  0.00           O  
ATOM    706  OE2 GLU A  44       1.317   1.894 -11.327  1.00  0.00           O  
ATOM    707  H   GLU A  44       1.585  -1.331  -8.349  1.00  0.00           H  
ATOM    708  HA  GLU A  44       3.190   1.003  -8.845  1.00  0.00           H  
ATOM    709 1HB  GLU A  44       0.673   0.607  -7.192  1.00  0.00           H  
ATOM    710 2HB  GLU A  44       1.416   2.182  -7.438  1.00  0.00           H  
ATOM    711 1HG  GLU A  44       0.394   0.368  -9.651  1.00  0.00           H  
ATOM    712 2HG  GLU A  44      -0.502   1.708  -8.955  1.00  0.00           H  
ATOM    713  N   LEU A  45       3.270  -0.220  -5.782  1.00  0.00           N  
ATOM    714  CA  LEU A  45       4.045  -0.132  -4.555  1.00  0.00           C  
ATOM    715  C   LEU A  45       5.544  -0.224  -4.865  1.00  0.00           C  
ATOM    716  O   LEU A  45       6.358   0.520  -4.295  1.00  0.00           O  
ATOM    717  CB  LEU A  45       3.687  -1.229  -3.559  1.00  0.00           C  
ATOM    718  CG  LEU A  45       4.444  -1.062  -2.296  1.00  0.00           C  
ATOM    719  CD1 LEU A  45       4.005   0.265  -1.647  1.00  0.00           C  
ATOM    720  CD2 LEU A  45       4.293  -2.234  -1.361  1.00  0.00           C  
ATOM    721  H   LEU A  45       2.530  -0.916  -5.877  1.00  0.00           H  
ATOM    722  HA  LEU A  45       3.846   0.835  -4.094  1.00  0.00           H  
ATOM    723 1HB  LEU A  45       2.626  -1.180  -3.358  1.00  0.00           H  
ATOM    724 2HB  LEU A  45       3.929  -2.201  -3.984  1.00  0.00           H  
ATOM    725  HG  LEU A  45       5.470  -0.978  -2.570  1.00  0.00           H  
ATOM    726 1HD1 LEU A  45       4.584   0.454  -0.756  1.00  0.00           H  
ATOM    727 2HD1 LEU A  45       4.162   1.087  -2.351  1.00  0.00           H  
ATOM    728 3HD1 LEU A  45       2.948   0.211  -1.387  1.00  0.00           H  
ATOM    729 1HD2 LEU A  45       4.887  -2.071  -0.478  1.00  0.00           H  
ATOM    730 2HD2 LEU A  45       3.288  -2.359  -1.076  1.00  0.00           H  
ATOM    731 3HD2 LEU A  45       4.634  -3.104  -1.853  1.00  0.00           H  
ATOM    732  N   SER A  46       5.903  -1.137  -5.784  1.00  0.00           N  
ATOM    733  CA  SER A  46       7.296  -1.315  -6.177  1.00  0.00           C  
ATOM    734  C   SER A  46       7.838  -0.013  -6.773  1.00  0.00           C  
ATOM    735  O   SER A  46       8.943   0.426  -6.434  1.00  0.00           O  
ATOM    736  CB  SER A  46       7.412  -2.451  -7.180  1.00  0.00           C  
ATOM    737  OG  SER A  46       7.037  -3.680  -6.607  1.00  0.00           O  
ATOM    738  H   SER A  46       5.183  -1.737  -6.191  1.00  0.00           H  
ATOM    739  HA  SER A  46       7.887  -1.559  -5.306  1.00  0.00           H  
ATOM    740 1HB  SER A  46       6.790  -2.245  -8.040  1.00  0.00           H  
ATOM    741 2HB  SER A  46       8.438  -2.511  -7.532  1.00  0.00           H  
ATOM    742  HG  SER A  46       6.096  -3.572  -6.363  1.00  0.00           H  
ATOM    743  N   GLU A  47       7.029   0.657  -7.598  1.00  0.00           N  
ATOM    744  CA  GLU A  47       7.426   1.924  -8.220  1.00  0.00           C  
ATOM    745  C   GLU A  47       7.638   3.028  -7.174  1.00  0.00           C  
ATOM    746  O   GLU A  47       8.474   3.917  -7.357  1.00  0.00           O  
ATOM    747  CB  GLU A  47       6.399   2.366  -9.267  1.00  0.00           C  
ATOM    748  CG  GLU A  47       6.351   1.491 -10.534  1.00  0.00           C  
ATOM    749  CD  GLU A  47       7.617   1.554 -11.371  1.00  0.00           C  
ATOM    750  OE1 GLU A  47       8.036   2.641 -11.696  1.00  0.00           O  
ATOM    751  OE2 GLU A  47       8.160   0.518 -11.685  1.00  0.00           O  
ATOM    752  H   GLU A  47       6.123   0.245  -7.834  1.00  0.00           H  
ATOM    753  HA  GLU A  47       8.375   1.766  -8.732  1.00  0.00           H  
ATOM    754 1HB  GLU A  47       5.406   2.363  -8.827  1.00  0.00           H  
ATOM    755 2HB  GLU A  47       6.612   3.388  -9.573  1.00  0.00           H  
ATOM    756 1HG  GLU A  47       6.187   0.458 -10.228  1.00  0.00           H  
ATOM    757 2HG  GLU A  47       5.498   1.797 -11.139  1.00  0.00           H  
ATOM    758  N   GLU A  48       6.907   2.944  -6.060  1.00  0.00           N  
ATOM    759  CA  GLU A  48       6.994   3.923  -4.977  1.00  0.00           C  
ATOM    760  C   GLU A  48       8.192   3.690  -4.045  1.00  0.00           C  
ATOM    761  O   GLU A  48       8.401   4.464  -3.108  1.00  0.00           O  
ATOM    762  CB  GLU A  48       5.709   3.925  -4.140  1.00  0.00           C  
ATOM    763  CG  GLU A  48       4.468   4.417  -4.892  1.00  0.00           C  
ATOM    764  CD  GLU A  48       3.198   4.316  -4.091  1.00  0.00           C  
ATOM    765  OE1 GLU A  48       3.256   3.900  -2.958  1.00  0.00           O  
ATOM    766  OE2 GLU A  48       2.166   4.662  -4.619  1.00  0.00           O  
ATOM    767  H   GLU A  48       6.218   2.192  -5.994  1.00  0.00           H  
ATOM    768  HA  GLU A  48       7.108   4.909  -5.427  1.00  0.00           H  
ATOM    769 1HB  GLU A  48       5.506   2.916  -3.788  1.00  0.00           H  
ATOM    770 2HB  GLU A  48       5.846   4.555  -3.264  1.00  0.00           H  
ATOM    771 1HG  GLU A  48       4.623   5.458  -5.168  1.00  0.00           H  
ATOM    772 2HG  GLU A  48       4.361   3.847  -5.808  1.00  0.00           H  
ATOM    773  N   GLY A  49       8.982   2.639  -4.291  1.00  0.00           N  
ATOM    774  CA  GLY A  49      10.158   2.374  -3.470  1.00  0.00           C  
ATOM    775  C   GLY A  49      10.051   1.243  -2.444  1.00  0.00           C  
ATOM    776  O   GLY A  49      10.968   1.079  -1.635  1.00  0.00           O  
ATOM    777  H   GLY A  49       8.787   2.014  -5.075  1.00  0.00           H  
ATOM    778 1HA  GLY A  49      10.989   2.154  -4.140  1.00  0.00           H  
ATOM    779 2HA  GLY A  49      10.431   3.290  -2.952  1.00  0.00           H  
ATOM    780  N   VAL A  50       8.963   0.468  -2.454  1.00  0.00           N  
ATOM    781  CA  VAL A  50       8.860  -0.660  -1.521  1.00  0.00           C  
ATOM    782  C   VAL A  50       8.702  -1.954  -2.304  1.00  0.00           C  
ATOM    783  O   VAL A  50       7.749  -2.113  -3.057  1.00  0.00           O  
ATOM    784  CB  VAL A  50       7.681  -0.500  -0.563  1.00  0.00           C  
ATOM    785  CG1 VAL A  50       7.625  -1.721   0.333  1.00  0.00           C  
ATOM    786  CG2 VAL A  50       7.796   0.791   0.224  1.00  0.00           C  
ATOM    787  H   VAL A  50       8.207   0.631  -3.124  1.00  0.00           H  
ATOM    788  HA  VAL A  50       9.777  -0.730  -0.937  1.00  0.00           H  
ATOM    789  HB  VAL A  50       6.812  -0.461  -1.097  1.00  0.00           H  
ATOM    790 1HG1 VAL A  50       6.788  -1.650   1.002  1.00  0.00           H  
ATOM    791 2HG1 VAL A  50       7.515  -2.605  -0.294  1.00  0.00           H  
ATOM    792 3HG1 VAL A  50       8.534  -1.804   0.903  1.00  0.00           H  
ATOM    793 1HG2 VAL A  50       6.942   0.887   0.893  1.00  0.00           H  
ATOM    794 2HG2 VAL A  50       8.697   0.793   0.799  1.00  0.00           H  
ATOM    795 3HG2 VAL A  50       7.809   1.636  -0.465  1.00  0.00           H  
ATOM    796  N   THR A  51       9.629  -2.887  -2.138  1.00  0.00           N  
ATOM    797  CA  THR A  51       9.598  -4.095  -2.950  1.00  0.00           C  
ATOM    798  C   THR A  51       8.611  -5.110  -2.429  1.00  0.00           C  
ATOM    799  O   THR A  51       8.583  -5.383  -1.234  1.00  0.00           O  
ATOM    800  CB  THR A  51      11.002  -4.738  -3.024  1.00  0.00           C  
ATOM    801  OG1 THR A  51      11.914  -3.828  -3.654  1.00  0.00           O  
ATOM    802  CG2 THR A  51      10.968  -6.062  -3.799  1.00  0.00           C  
ATOM    803  H   THR A  51      10.366  -2.771  -1.442  1.00  0.00           H  
ATOM    804  HA  THR A  51       9.293  -3.822  -3.961  1.00  0.00           H  
ATOM    805  HB  THR A  51      11.356  -4.937  -2.009  1.00  0.00           H  
ATOM    806  HG1 THR A  51      12.791  -4.226  -3.672  1.00  0.00           H  
ATOM    807 1HG2 THR A  51      11.969  -6.491  -3.825  1.00  0.00           H  
ATOM    808 2HG2 THR A  51      10.302  -6.764  -3.302  1.00  0.00           H  
ATOM    809 3HG2 THR A  51      10.620  -5.887  -4.814  1.00  0.00           H  
ATOM    810  N   VAL A  52       7.813  -5.691  -3.320  1.00  0.00           N  
ATOM    811  CA  VAL A  52       6.931  -6.764  -2.890  1.00  0.00           C  
ATOM    812  C   VAL A  52       7.628  -8.066  -3.240  1.00  0.00           C  
ATOM    813  O   VAL A  52       7.904  -8.334  -4.409  1.00  0.00           O  
ATOM    814  CB  VAL A  52       5.566  -6.702  -3.595  1.00  0.00           C  
ATOM    815  CG1 VAL A  52       4.672  -7.860  -3.113  1.00  0.00           C  
ATOM    816  CG2 VAL A  52       4.918  -5.369  -3.329  1.00  0.00           C  
ATOM    817  H   VAL A  52       7.840  -5.403  -4.292  1.00  0.00           H  
ATOM    818  HA  VAL A  52       6.783  -6.718  -1.813  1.00  0.00           H  
ATOM    819  HB  VAL A  52       5.714  -6.820  -4.667  1.00  0.00           H  
ATOM    820 1HG1 VAL A  52       3.716  -7.822  -3.622  1.00  0.00           H  
ATOM    821 2HG1 VAL A  52       5.156  -8.804  -3.331  1.00  0.00           H  
ATOM    822 3HG1 VAL A  52       4.517  -7.774  -2.038  1.00  0.00           H  
ATOM    823 1HG2 VAL A  52       3.975  -5.303  -3.829  1.00  0.00           H  
ATOM    824 2HG2 VAL A  52       4.761  -5.269  -2.284  1.00  0.00           H  
ATOM    825 3HG2 VAL A  52       5.567  -4.563  -3.689  1.00  0.00           H  
ATOM    826  N   GLU A  53       7.951  -8.841  -2.219  1.00  0.00           N  
ATOM    827  CA  GLU A  53       8.673 -10.091  -2.388  1.00  0.00           C  
ATOM    828  C   GLU A  53       7.692 -11.197  -2.755  1.00  0.00           C  
ATOM    829  O   GLU A  53       8.014 -12.123  -3.502  1.00  0.00           O  
ATOM    830  CB  GLU A  53       9.426 -10.432  -1.101  1.00  0.00           C  
ATOM    831  CG  GLU A  53      10.541  -9.430  -0.719  1.00  0.00           C  
ATOM    832  CD  GLU A  53      11.712  -9.413  -1.685  1.00  0.00           C  
ATOM    833  OE1 GLU A  53      12.004 -10.435  -2.256  1.00  0.00           O  
ATOM    834  OE2 GLU A  53      12.320  -8.379  -1.831  1.00  0.00           O  
ATOM    835  H   GLU A  53       7.660  -8.554  -1.288  1.00  0.00           H  
ATOM    836  HA  GLU A  53       9.389  -9.978  -3.201  1.00  0.00           H  
ATOM    837 1HB  GLU A  53       8.717 -10.470  -0.269  1.00  0.00           H  
ATOM    838 2HB  GLU A  53       9.872 -11.421  -1.190  1.00  0.00           H  
ATOM    839 1HG  GLU A  53      10.104  -8.426  -0.675  1.00  0.00           H  
ATOM    840 2HG  GLU A  53      10.900  -9.677   0.280  1.00  0.00           H  
ATOM    841  N   LYS A  54       6.483 -11.080  -2.218  1.00  0.00           N  
ATOM    842  CA  LYS A  54       5.425 -12.056  -2.464  1.00  0.00           C  
ATOM    843  C   LYS A  54       4.044 -11.457  -2.293  1.00  0.00           C  
ATOM    844  O   LYS A  54       3.822 -10.663  -1.381  1.00  0.00           O  
ATOM    845  CB  LYS A  54       5.569 -13.273  -1.540  1.00  0.00           C  
ATOM    846  CG  LYS A  54       4.537 -14.388  -1.777  1.00  0.00           C  
ATOM    847  CD  LYS A  54       4.818 -15.603  -0.908  1.00  0.00           C  
ATOM    848  CE  LYS A  54       3.785 -16.701  -1.144  1.00  0.00           C  
ATOM    849  NZ  LYS A  54       4.055 -17.904  -0.305  1.00  0.00           N  
ATOM    850  H   LYS A  54       6.325 -10.286  -1.595  1.00  0.00           H  
ATOM    851  HA  LYS A  54       5.508 -12.397  -3.497  1.00  0.00           H  
ATOM    852 1HB  LYS A  54       6.562 -13.709  -1.669  1.00  0.00           H  
ATOM    853 2HB  LYS A  54       5.488 -12.954  -0.501  1.00  0.00           H  
ATOM    854 1HG  LYS A  54       3.539 -14.021  -1.530  1.00  0.00           H  
ATOM    855 2HG  LYS A  54       4.547 -14.683  -2.826  1.00  0.00           H  
ATOM    856 1HD  LYS A  54       5.811 -15.991  -1.138  1.00  0.00           H  
ATOM    857 2HD  LYS A  54       4.795 -15.311   0.142  1.00  0.00           H  
ATOM    858 1HE  LYS A  54       2.793 -16.315  -0.903  1.00  0.00           H  
ATOM    859 2HE  LYS A  54       3.804 -16.990  -2.195  1.00  0.00           H  
ATOM    860 1HZ  LYS A  54       3.354 -18.608  -0.487  1.00  0.00           H  
ATOM    861 2HZ  LYS A  54       4.968 -18.274  -0.531  1.00  0.00           H  
ATOM    862 3HZ  LYS A  54       4.029 -17.648   0.672  1.00  0.00           H  
ATOM    863  N   VAL A  55       3.114 -11.861  -3.158  1.00  0.00           N  
ATOM    864  CA  VAL A  55       1.711 -11.483  -3.018  1.00  0.00           C  
ATOM    865  C   VAL A  55       0.821 -12.696  -3.254  1.00  0.00           C  
ATOM    866  O   VAL A  55       1.058 -13.465  -4.189  1.00  0.00           O  
ATOM    867  CB  VAL A  55       1.339 -10.364  -4.009  1.00  0.00           C  
ATOM    868  CG1 VAL A  55       1.578 -10.801  -5.430  1.00  0.00           C  
ATOM    869  CG2 VAL A  55      -0.119  -9.996  -3.828  1.00  0.00           C  
ATOM    870  H   VAL A  55       3.379 -12.480  -3.911  1.00  0.00           H  
ATOM    871  HA  VAL A  55       1.549 -11.118  -2.010  1.00  0.00           H  
ATOM    872  HB  VAL A  55       1.964  -9.499  -3.808  1.00  0.00           H  
ATOM    873 1HG1 VAL A  55       1.314  -9.988  -6.110  1.00  0.00           H  
ATOM    874 2HG1 VAL A  55       2.628 -11.058  -5.561  1.00  0.00           H  
ATOM    875 3HG1 VAL A  55       0.958 -11.672  -5.651  1.00  0.00           H  
ATOM    876 1HG2 VAL A  55      -0.397  -9.200  -4.502  1.00  0.00           H  
ATOM    877 2HG2 VAL A  55      -0.751 -10.850  -4.032  1.00  0.00           H  
ATOM    878 3HG2 VAL A  55      -0.252  -9.673  -2.800  1.00  0.00           H  
ATOM    879  N   THR A  56      -0.222 -12.851  -2.437  1.00  0.00           N  
ATOM    880  CA  THR A  56      -1.144 -13.963  -2.633  1.00  0.00           C  
ATOM    881  C   THR A  56      -2.565 -13.666  -2.176  1.00  0.00           C  
ATOM    882  O   THR A  56      -2.780 -13.008  -1.160  1.00  0.00           O  
ATOM    883  CB  THR A  56      -0.640 -15.177  -1.839  1.00  0.00           C  
ATOM    884  OG1 THR A  56      -1.459 -16.322  -2.120  1.00  0.00           O  
ATOM    885  CG2 THR A  56      -0.701 -14.858  -0.352  1.00  0.00           C  
ATOM    886  H   THR A  56      -0.342 -12.190  -1.665  1.00  0.00           H  
ATOM    887  HA  THR A  56      -1.173 -14.205  -3.695  1.00  0.00           H  
ATOM    888  HB  THR A  56       0.389 -15.398  -2.122  1.00  0.00           H  
ATOM    889  HG1 THR A  56      -2.388 -16.125  -1.911  1.00  0.00           H  
ATOM    890 1HG2 THR A  56      -0.343 -15.710   0.222  1.00  0.00           H  
ATOM    891 2HG2 THR A  56      -0.072 -13.988  -0.144  1.00  0.00           H  
ATOM    892 3HG2 THR A  56      -1.732 -14.639  -0.067  1.00  0.00           H  
ATOM    893  N   ALA A  57      -3.546 -14.227  -2.874  1.00  0.00           N  
ATOM    894  CA  ALA A  57      -4.930 -14.083  -2.433  1.00  0.00           C  
ATOM    895  C   ALA A  57      -5.339 -15.304  -1.640  1.00  0.00           C  
ATOM    896  O   ALA A  57      -4.952 -16.420  -1.986  1.00  0.00           O  
ATOM    897  CB  ALA A  57      -5.862 -13.882  -3.615  1.00  0.00           C  
ATOM    898  H   ALA A  57      -3.333 -14.754  -3.712  1.00  0.00           H  
ATOM    899  HA  ALA A  57      -5.001 -13.219  -1.782  1.00  0.00           H  
ATOM    900 1HB  ALA A  57      -6.876 -13.762  -3.249  1.00  0.00           H  
ATOM    901 2HB  ALA A  57      -5.570 -12.990  -4.169  1.00  0.00           H  
ATOM    902 3HB  ALA A  57      -5.813 -14.746  -4.275  1.00  0.00           H  
ATOM    903  N   ASN A  58      -6.160 -15.101  -0.617  1.00  0.00           N  
ATOM    904  CA  ASN A  58      -6.680 -16.216   0.170  1.00  0.00           C  
ATOM    905  C   ASN A  58      -8.063 -16.668  -0.291  1.00  0.00           C  
ATOM    906  O   ASN A  58      -8.416 -17.846  -0.214  1.00  0.00           O  
ATOM    907  CB  ASN A  58      -6.751 -15.815   1.628  1.00  0.00           C  
ATOM    908  CG  ASN A  58      -5.411 -15.617   2.252  1.00  0.00           C  
ATOM    909  OD1 ASN A  58      -4.453 -16.333   1.929  1.00  0.00           O  
ATOM    910  ND2 ASN A  58      -5.325 -14.669   3.150  1.00  0.00           N  
ATOM    911  H   ASN A  58      -6.404 -14.140  -0.362  1.00  0.00           H  
ATOM    912  HA  ASN A  58      -6.004 -17.064   0.062  1.00  0.00           H  
ATOM    913 1HB  ASN A  58      -7.318 -14.879   1.712  1.00  0.00           H  
ATOM    914 2HB  ASN A  58      -7.296 -16.574   2.186  1.00  0.00           H  
ATOM    915 1HD2 ASN A  58      -4.437 -14.495   3.628  1.00  0.00           H  
ATOM    916 2HD2 ASN A  58      -6.127 -14.120   3.377  1.00  0.00           H  
ATOM    917  N   ASP A  59      -8.849 -15.700  -0.728  1.00  0.00           N  
ATOM    918  CA  ASP A  59     -10.248 -15.882  -1.100  1.00  0.00           C  
ATOM    919  C   ASP A  59     -10.707 -14.933  -2.200  1.00  0.00           C  
ATOM    920  O   ASP A  59     -11.895 -14.636  -2.308  1.00  0.00           O  
ATOM    921  CB  ASP A  59     -11.097 -15.662   0.141  1.00  0.00           C  
ATOM    922  CG  ASP A  59     -10.850 -14.277   0.670  1.00  0.00           C  
ATOM    923  OD1 ASP A  59     -10.062 -13.576   0.032  1.00  0.00           O  
ATOM    924  OD2 ASP A  59     -11.417 -13.906   1.664  1.00  0.00           O  
ATOM    925  H   ASP A  59      -8.451 -14.779  -0.771  1.00  0.00           H  
ATOM    926  HA  ASP A  59     -10.381 -16.904  -1.455  1.00  0.00           H  
ATOM    927 1HB  ASP A  59     -12.153 -15.776  -0.104  1.00  0.00           H  
ATOM    928 2HB  ASP A  59     -10.843 -16.401   0.906  1.00  0.00           H  
ATOM    929  N   ASP A  60      -9.751 -14.377  -2.938  1.00  0.00           N  
ATOM    930  CA  ASP A  60      -9.986 -13.372  -3.981  1.00  0.00           C  
ATOM    931  C   ASP A  60     -10.517 -12.015  -3.451  1.00  0.00           C  
ATOM    932  O   ASP A  60     -10.888 -11.146  -4.250  1.00  0.00           O  
ATOM    933  CB  ASP A  60     -10.931 -13.918  -5.065  1.00  0.00           C  
ATOM    934  CG  ASP A  60     -10.325 -15.121  -5.807  1.00  0.00           C  
ATOM    935  OD1 ASP A  60      -9.164 -15.056  -6.137  1.00  0.00           O  
ATOM    936  OD2 ASP A  60     -11.020 -16.086  -6.017  1.00  0.00           O  
ATOM    937  H   ASP A  60      -8.806 -14.688  -2.776  1.00  0.00           H  
ATOM    938  HA  ASP A  60      -9.030 -13.173  -4.464  1.00  0.00           H  
ATOM    939 1HB  ASP A  60     -11.893 -14.198  -4.648  1.00  0.00           H  
ATOM    940 2HB  ASP A  60     -11.121 -13.132  -5.795  1.00  0.00           H  
ATOM    941  N   ARG A  61     -10.522 -11.823  -2.121  1.00  0.00           N  
ATOM    942  CA  ARG A  61     -10.911 -10.560  -1.491  1.00  0.00           C  
ATOM    943  C   ARG A  61      -9.824 -10.074  -0.537  1.00  0.00           C  
ATOM    944  O   ARG A  61      -9.579  -8.875  -0.426  1.00  0.00           O  
ATOM    945  CB  ARG A  61     -12.231 -10.696  -0.756  1.00  0.00           C  
ATOM    946  CG  ARG A  61     -13.417 -10.960  -1.657  1.00  0.00           C  
ATOM    947  CD  ARG A  61     -13.718  -9.745  -2.483  1.00  0.00           C  
ATOM    948  NE  ARG A  61     -14.856  -9.927  -3.351  1.00  0.00           N  
ATOM    949  CZ  ARG A  61     -14.813 -10.376  -4.626  1.00  0.00           C  
ATOM    950  NH1 ARG A  61     -13.663 -10.702  -5.202  1.00  0.00           N  
ATOM    951  NH2 ARG A  61     -15.948 -10.484  -5.311  1.00  0.00           N  
ATOM    952  H   ARG A  61     -10.254 -12.585  -1.496  1.00  0.00           H  
ATOM    953  HA  ARG A  61     -11.041  -9.812  -2.272  1.00  0.00           H  
ATOM    954 1HB  ARG A  61     -12.162 -11.522  -0.042  1.00  0.00           H  
ATOM    955 2HB  ARG A  61     -12.431  -9.785  -0.193  1.00  0.00           H  
ATOM    956 1HG  ARG A  61     -13.206 -11.801  -2.319  1.00  0.00           H  
ATOM    957 2HG  ARG A  61     -14.292 -11.187  -1.050  1.00  0.00           H  
ATOM    958 1HD  ARG A  61     -13.930  -8.897  -1.826  1.00  0.00           H  
ATOM    959 2HD  ARG A  61     -12.853  -9.505  -3.104  1.00  0.00           H  
ATOM    960  HE  ARG A  61     -15.777  -9.691  -2.958  1.00  0.00           H  
ATOM    961 1HH1 ARG A  61     -12.766 -10.633  -4.694  1.00  0.00           H  
ATOM    962 2HH1 ARG A  61     -13.654 -11.024  -6.156  1.00  0.00           H  
ATOM    963 1HH2 ARG A  61     -16.848 -10.216  -4.869  1.00  0.00           H  
ATOM    964 2HH2 ARG A  61     -15.932 -10.810  -6.262  1.00  0.00           H  
ATOM    965  N   THR A  62      -9.153 -10.988   0.137  1.00  0.00           N  
ATOM    966  CA  THR A  62      -8.072 -10.595   1.024  1.00  0.00           C  
ATOM    967  C   THR A  62      -6.750 -11.057   0.441  1.00  0.00           C  
ATOM    968  O   THR A  62      -6.571 -12.243   0.120  1.00  0.00           O  
ATOM    969  CB  THR A  62      -8.247 -11.149   2.438  1.00  0.00           C  
ATOM    970  OG1 THR A  62      -9.464 -10.642   3.008  1.00  0.00           O  
ATOM    971  CG2 THR A  62      -7.060 -10.733   3.305  1.00  0.00           C  
ATOM    972  H   THR A  62      -9.418 -11.968   0.068  1.00  0.00           H  
ATOM    973  HA  THR A  62      -8.042  -9.509   1.095  1.00  0.00           H  
ATOM    974  HB  THR A  62      -8.311 -12.239   2.391  1.00  0.00           H  
ATOM    975  HG1 THR A  62      -9.335  -9.716   3.282  1.00  0.00           H  
ATOM    976 1HG2 THR A  62      -7.187 -11.123   4.312  1.00  0.00           H  
ATOM    977 2HG2 THR A  62      -6.134 -11.124   2.883  1.00  0.00           H  
ATOM    978 3HG2 THR A  62      -7.008  -9.643   3.342  1.00  0.00           H  
ATOM    979  N   VAL A  63      -5.832 -10.107   0.298  1.00  0.00           N  
ATOM    980  CA  VAL A  63      -4.529 -10.372  -0.278  1.00  0.00           C  
ATOM    981  C   VAL A  63      -3.399 -10.068   0.677  1.00  0.00           C  
ATOM    982  O   VAL A  63      -3.325  -8.985   1.266  1.00  0.00           O  
ATOM    983  CB  VAL A  63      -4.349  -9.540  -1.547  1.00  0.00           C  
ATOM    984  CG1 VAL A  63      -2.994  -9.754  -2.145  1.00  0.00           C  
ATOM    985  CG2 VAL A  63      -5.445  -9.923  -2.548  1.00  0.00           C  
ATOM    986  H   VAL A  63      -6.066  -9.156   0.585  1.00  0.00           H  
ATOM    987  HA  VAL A  63      -4.479 -11.421  -0.536  1.00  0.00           H  
ATOM    988  HB  VAL A  63      -4.411  -8.507  -1.287  1.00  0.00           H  
ATOM    989 1HG1 VAL A  63      -2.891  -9.143  -3.030  1.00  0.00           H  
ATOM    990 2HG1 VAL A  63      -2.230  -9.476  -1.422  1.00  0.00           H  
ATOM    991 3HG1 VAL A  63      -2.876 -10.795  -2.414  1.00  0.00           H  
ATOM    992 1HG2 VAL A  63      -5.345  -9.340  -3.444  1.00  0.00           H  
ATOM    993 2HG2 VAL A  63      -5.349 -10.972  -2.792  1.00  0.00           H  
ATOM    994 3HG2 VAL A  63      -6.426  -9.739  -2.113  1.00  0.00           H  
ATOM    995  N   GLU A  64      -2.520 -11.035   0.842  1.00  0.00           N  
ATOM    996  CA  GLU A  64      -1.391 -10.845   1.719  1.00  0.00           C  
ATOM    997  C   GLU A  64      -0.181 -10.474   0.908  1.00  0.00           C  
ATOM    998  O   GLU A  64       0.004 -10.952  -0.216  1.00  0.00           O  
ATOM    999  CB  GLU A  64      -1.111 -12.086   2.558  1.00  0.00           C  
ATOM   1000  CG  GLU A  64      -2.216 -12.431   3.538  1.00  0.00           C  
ATOM   1001  CD  GLU A  64      -1.889 -13.619   4.411  1.00  0.00           C  
ATOM   1002  OE1 GLU A  64      -0.756 -13.751   4.817  1.00  0.00           O  
ATOM   1003  OE2 GLU A  64      -2.775 -14.405   4.658  1.00  0.00           O  
ATOM   1004  H   GLU A  64      -2.626 -11.896   0.308  1.00  0.00           H  
ATOM   1005  HA  GLU A  64      -1.605 -10.025   2.395  1.00  0.00           H  
ATOM   1006 1HB  GLU A  64      -0.963 -12.940   1.908  1.00  0.00           H  
ATOM   1007 2HB  GLU A  64      -0.190 -11.937   3.126  1.00  0.00           H  
ATOM   1008 1HG  GLU A  64      -2.402 -11.563   4.173  1.00  0.00           H  
ATOM   1009 2HG  GLU A  64      -3.127 -12.635   2.975  1.00  0.00           H  
ATOM   1010  N   ALA A  65       0.682  -9.659   1.489  1.00  0.00           N  
ATOM   1011  CA  ALA A  65       1.906  -9.337   0.789  1.00  0.00           C  
ATOM   1012  C   ALA A  65       3.068  -9.162   1.733  1.00  0.00           C  
ATOM   1013  O   ALA A  65       2.945  -8.613   2.829  1.00  0.00           O  
ATOM   1014  CB  ALA A  65       1.732  -8.071  -0.040  1.00  0.00           C  
ATOM   1015  H   ALA A  65       0.468  -9.273   2.408  1.00  0.00           H  
ATOM   1016  HA  ALA A  65       2.133 -10.167   0.136  1.00  0.00           H  
ATOM   1017 1HB  ALA A  65       2.651  -7.871  -0.584  1.00  0.00           H  
ATOM   1018 2HB  ALA A  65       0.917  -8.220  -0.745  1.00  0.00           H  
ATOM   1019 3HB  ALA A  65       1.505  -7.230   0.608  1.00  0.00           H  
ATOM   1020  N   GLU A  66       4.217  -9.621   1.274  1.00  0.00           N  
ATOM   1021  CA  GLU A  66       5.459  -9.465   2.006  1.00  0.00           C  
ATOM   1022  C   GLU A  66       6.257  -8.388   1.324  1.00  0.00           C  
ATOM   1023  O   GLU A  66       6.514  -8.478   0.112  1.00  0.00           O  
ATOM   1024  CB  GLU A  66       6.226 -10.777   2.076  1.00  0.00           C  
ATOM   1025  CG  GLU A  66       7.529 -10.707   2.847  1.00  0.00           C  
ATOM   1026  CD  GLU A  66       8.219 -12.045   2.953  1.00  0.00           C  
ATOM   1027  OE1 GLU A  66       8.587 -12.590   1.945  1.00  0.00           O  
ATOM   1028  OE2 GLU A  66       8.404 -12.513   4.054  1.00  0.00           O  
ATOM   1029  H   GLU A  66       4.218 -10.072   0.360  1.00  0.00           H  
ATOM   1030  HA  GLU A  66       5.243  -9.137   3.019  1.00  0.00           H  
ATOM   1031 1HB  GLU A  66       5.600 -11.538   2.541  1.00  0.00           H  
ATOM   1032 2HB  GLU A  66       6.455 -11.115   1.064  1.00  0.00           H  
ATOM   1033 1HG  GLU A  66       8.199 -10.006   2.342  1.00  0.00           H  
ATOM   1034 2HG  GLU A  66       7.333 -10.314   3.847  1.00  0.00           H  
ATOM   1035  N   VAL A  67       6.591  -7.352   2.094  1.00  0.00           N  
ATOM   1036  CA  VAL A  67       7.268  -6.190   1.555  1.00  0.00           C  
ATOM   1037  C   VAL A  67       8.594  -5.852   2.238  1.00  0.00           C  
ATOM   1038  O   VAL A  67       8.748  -6.007   3.454  1.00  0.00           O  
ATOM   1039  CB  VAL A  67       6.300  -4.996   1.627  1.00  0.00           C  
ATOM   1040  CG1 VAL A  67       5.103  -5.294   0.725  1.00  0.00           C  
ATOM   1041  CG2 VAL A  67       5.846  -4.758   3.074  1.00  0.00           C  
ATOM   1042  H   VAL A  67       6.359  -7.385   3.084  1.00  0.00           H  
ATOM   1043  HA  VAL A  67       7.469  -6.397   0.515  1.00  0.00           H  
ATOM   1044  HB  VAL A  67       6.795  -4.133   1.254  1.00  0.00           H  
ATOM   1045 1HG1 VAL A  67       4.423  -4.482   0.708  1.00  0.00           H  
ATOM   1046 2HG1 VAL A  67       5.481  -5.460  -0.260  1.00  0.00           H  
ATOM   1047 3HG1 VAL A  67       4.578  -6.180   1.072  1.00  0.00           H  
ATOM   1048 1HG2 VAL A  67       5.176  -3.922   3.131  1.00  0.00           H  
ATOM   1049 2HG2 VAL A  67       5.338  -5.650   3.443  1.00  0.00           H  
ATOM   1050 3HG2 VAL A  67       6.709  -4.560   3.685  1.00  0.00           H  
ATOM   1051  N   THR A  68       9.540  -5.344   1.435  1.00  0.00           N  
ATOM   1052  CA  THR A  68      10.881  -5.007   1.914  1.00  0.00           C  
ATOM   1053  C   THR A  68      11.431  -3.649   1.461  1.00  0.00           C  
ATOM   1054  O   THR A  68      11.288  -3.249   0.295  1.00  0.00           O  
ATOM   1055  CB  THR A  68      11.877  -6.118   1.494  1.00  0.00           C  
ATOM   1056  OG1 THR A  68      11.448  -7.373   2.039  1.00  0.00           O  
ATOM   1057  CG2 THR A  68      13.299  -5.825   2.006  1.00  0.00           C  
ATOM   1058  H   THR A  68       9.320  -5.237   0.445  1.00  0.00           H  
ATOM   1059  HA  THR A  68      10.842  -4.990   2.998  1.00  0.00           H  
ATOM   1060  HB  THR A  68      11.893  -6.195   0.403  1.00  0.00           H  
ATOM   1061  HG1 THR A  68      12.033  -8.066   1.719  1.00  0.00           H  
ATOM   1062 1HG2 THR A  68      13.962  -6.631   1.699  1.00  0.00           H  
ATOM   1063 2HG2 THR A  68      13.667  -4.891   1.591  1.00  0.00           H  
ATOM   1064 3HG2 THR A  68      13.286  -5.758   3.096  1.00  0.00           H  
ATOM   1065  N   VAL A  69      12.085  -2.958   2.397  1.00  0.00           N  
ATOM   1066  CA  VAL A  69      12.768  -1.700   2.131  1.00  0.00           C  
ATOM   1067  C   VAL A  69      14.211  -1.690   2.594  1.00  0.00           C  
ATOM   1068  O   VAL A  69      14.595  -2.407   3.520  1.00  0.00           O  
ATOM   1069  CB  VAL A  69      12.044  -0.525   2.789  1.00  0.00           C  
ATOM   1070  CG1 VAL A  69      10.734  -0.375   2.197  1.00  0.00           C  
ATOM   1071  CG2 VAL A  69      11.925  -0.784   4.266  1.00  0.00           C  
ATOM   1072  H   VAL A  69      12.129  -3.352   3.339  1.00  0.00           H  
ATOM   1073  HA  VAL A  69      12.763  -1.535   1.053  1.00  0.00           H  
ATOM   1074  HB  VAL A  69      12.605   0.395   2.614  1.00  0.00           H  
ATOM   1075 1HG1 VAL A  69      10.221   0.467   2.657  1.00  0.00           H  
ATOM   1076 2HG1 VAL A  69      10.854  -0.192   1.129  1.00  0.00           H  
ATOM   1077 3HG1 VAL A  69      10.178  -1.278   2.351  1.00  0.00           H  
ATOM   1078 1HG2 VAL A  69      11.409   0.043   4.753  1.00  0.00           H  
ATOM   1079 2HG2 VAL A  69      11.365  -1.700   4.417  1.00  0.00           H  
ATOM   1080 3HG2 VAL A  69      12.924  -0.891   4.691  1.00  0.00           H  
ATOM   1081  N   GLU A  70      14.979  -0.830   1.949  1.00  0.00           N  
ATOM   1082  CA  GLU A  70      16.372  -0.582   2.260  1.00  0.00           C  
ATOM   1083  C   GLU A  70      16.696   0.813   1.761  1.00  0.00           C  
ATOM   1084  O   GLU A  70      17.385   1.573   2.442  1.00  0.00           O  
ATOM   1085  OXT GLU A  70      15.916   1.283   0.931  1.00  0.00           O  
ATOM   1086  CB  GLU A  70      17.281  -1.631   1.599  1.00  0.00           C  
ATOM   1087  CG  GLU A  70      18.772  -1.493   1.934  1.00  0.00           C  
ATOM   1088  CD  GLU A  70      19.635  -2.593   1.330  1.00  0.00           C  
ATOM   1089  OE1 GLU A  70      19.102  -3.460   0.678  1.00  0.00           O  
ATOM   1090  OE2 GLU A  70      20.828  -2.557   1.528  1.00  0.00           O  
ATOM   1091  H   GLU A  70      14.561  -0.305   1.192  1.00  0.00           H  
ATOM   1092  HA  GLU A  70      16.512  -0.611   3.342  1.00  0.00           H  
ATOM   1093 1HB  GLU A  70      16.964  -2.629   1.905  1.00  0.00           H  
ATOM   1094 2HB  GLU A  70      17.175  -1.573   0.516  1.00  0.00           H  
ATOM   1095 1HG  GLU A  70      19.127  -0.529   1.570  1.00  0.00           H  
ATOM   1096 2HG  GLU A  70      18.888  -1.504   3.017  1.00  0.00           H  
TER                                                                             
# All scores below are weighted scores, not raw scores.
#BEGIN_POSE_ENERGIES_TABLE ./trf_relax/r3_3176_r5_1_r6_10.pdb
label fa_atr fa_rep fa_sol fa_intra_rep fa_intra_sol_xover4 lk_ball_wtd fa_elec hbond_sr_bb hbond_lr_bb hbond_bb_sc hbond_sc dslf_fa13 omega fa_dun p_aa_pp yhh_planarity ref rama_prepro cart_bonded total
weights 1 0.55 1 0.005 1 1 1 1 1 1 1 1.25 0.4 0.7 0.6 0.625 1 0.45 0.5 NA
pose -367.14 38.5655 233.981 0.93274 14.7562 -7.57212 -142.65 -33.9715 -19.3779 -11.4697 -11.3027 0 1.79216 80.2508 -16.0605 0.02823 1.53212 -5.71346 28.1914 -215.228
SER:NtermProteinFull_1 -2.97976 0.23289 3.75815 0.00135 0.03104 -0.21597 -1.84766 0 0 -0.35079 0 0 0.11711 0.29776 0 0 -0.28969 0 0.20465 -1.04092
LYS_2 -5.0049 0.69626 5.67361 0.00818 0.12459 -0.02852 -5.13539 0 0 -0.35079 0 0 0.01638 0.95977 -0.06952 0 -0.71458 -0.2453 0.50771 -3.56249
ASP_3 -4.02466 0.38204 5.0579 0.00418 0.30841 0.155 -2.94533 0 0 0 -0.42821 0 -0.04857 1.40386 -0.01073 0 -2.14574 -0.45066 0.4976 -2.24491
GLN_4 -4.19911 0.32085 4.62674 0.00668 0.19956 -0.29142 -1.88133 0 0 0 0 0 -0.00454 2.47092 -0.11743 0 -1.45095 -0.30189 0.28755 -0.33438
LEU_5 -8.07083 0.83293 2.39751 0.02945 0.18386 -0.18068 -1.60731 0 0 0 0 0 0.06337 1.15442 -0.28173 0 1.66147 -0.22049 0.34467 -3.69334
LYS_6 -7.00938 0.45867 6.80834 0.00743 0.11682 0.10578 -4.90696 0 0 0 -0.42821 0 0.03865 1.56595 0.00469 0 -0.71458 -0.31032 0.49119 -3.77193
GLU_7 -5.34467 0.22849 6.21664 0.00736 0.78755 -0.12742 -3.192 0 0 0 -0.98788 0 0.13826 2.86982 -0.29498 0 -2.72453 -0.38434 0.29985 -2.50786
TYR_8 -6.09146 0.41671 5.08087 0.02333 0.2624 0.07041 -2.31648 0 0 0 -0.90333 0 0.01766 1.3237 -0.38721 0.02777 0.58223 -0.16468 0.1542 -1.90388
PHE_9 -10.5345 1.59807 2.31758 0.02393 0.25654 -0.07387 -2.15998 0 0 0 0 0 -0.00419 1.90139 -0.29815 0 1.21829 -0.00514 0.34548 -5.41456
ARG_10 -6.97957 0.26738 7.96443 0.01328 0.52708 -0.18714 -4.64897 0 0 0 -0.98788 0 0.01229 1.87641 -0.1294 0 -0.09474 -0.09983 0.45844 -2.00822
ASN_11 -4.85792 0.19371 5.49657 0.00603 0.25288 -0.54174 -2.98315 0 0 0 0 0 0.0313 1.04119 0.33233 0 -1.34026 -0.04637 0.27911 -2.13632
LYS_12 -7.24798 0.36976 6.32696 0.03173 0.37248 -0.02758 -2.88531 0 0 0 -0.90333 0 0.01009 3.12509 0.04222 0 -0.71458 -0.07803 0.16194 -1.41652
ILE_13 -9.60367 1.42549 1.64316 0.11965 0.1229 -0.20015 -2.13487 0 0 0 0 0 -0.04705 1.80606 -0.42735 0 2.30374 -0.06683 0.5708 -4.4881
ASN_14 -5.50122 0.427 5.18875 0.00778 0.26796 -0.56175 -1.44784 0 0 0 0 0 -0.03387 1.03458 0.53447 0 -1.34026 0.13708 0.64474 -0.64258
SER_15 -4.07501 0.2287 4.24241 0.00149 0.02312 -0.191 -2.0393 0 0 0 0 0 0.02413 0.4447 0.30991 0 -0.28969 0.13235 0.25672 -0.93148
ALA_16 -4.33545 0.3095 2.72014 0.00153 0 0.05942 -2.0671 0 0 0 0 0 -0.0182 0 -0.13629 0 1.32468 -0.08358 0.24395 -1.9814
LEU_17 -8.92455 1.25165 1.66014 0.02344 0.09515 -0.28284 -1.01886 0 0 0 0 0 0.19585 0.06797 -0.13317 0 1.66147 -0.29194 0.69888 -4.99681
LEU_18 -3.26207 0.43999 2.85647 0.01647 0.08947 -0.04372 -0.93538 0 0 0 0 0 -0.09093 0.1668 -0.17226 0 1.66147 -0.31915 0.72983 1.13699
SER_19 -2.07133 0.34031 2.41205 0.00222 0.06589 -0.16181 -1.28996 0 0 0 0 0 0.30499 0.33356 -0.14376 0 -0.28969 -0.29266 0.41693 -0.37324
THR_20 -5.3919 0.75303 3.30624 0.01491 0.05344 -0.14387 -1.37088 0 0 -2.07661 0 0 0.11954 0.14149 -0.26237 0 1.15175 0.35391 0.92224 -2.42907
ASN_21 -3.77688 0.39319 2.44517 0.00371 0.25886 0.09421 -1.56615 0 0 -0.40501 0 0 -0.04093 1.28191 -0.0487 0 -1.34026 0.84778 1.01921 -0.8339
LYS_22 -4.64961 0.6485 4.02777 0.0082 0.13748 -0.39166 -2.85 0 0 -1.6716 0 0 0.13673 0.99698 -0.07847 0 -0.71458 0.50779 0.40503 -3.48744
ALA_23 -4.54287 0.37811 1.45835 0.00169 0 0.13167 -2.00159 0 0 0 0 0 0.05376 0 -0.46487 0 1.32468 0.18603 0.28024 -3.1948
VAL_24 -3.29187 0.31446 0.65005 0.01434 0.0401 -0.1713 -0.47844 0 0 0 0 0 -0.03947 0.04553 -0.79323 0 2.64269 -0.18559 0.31898 -0.93376
VAL_25 -5.82688 0.58909 0.77 0.02023 0.05103 0.16684 -1.56448 0 0 0 0 0 -0.01896 0.00915 -0.45127 0 2.64269 -0.36711 0.18548 -3.79418
SER_26 -2.88839 0.19359 2.49766 0.0026 0.06019 -0.37003 -0.96502 0 0 0 0 0 -0.01754 0.16766 0.08963 0 -0.28969 0.06995 0.21107 -1.23831
LEU_27 -8.0878 1.06927 1.10399 0.01478 0.09004 -0.03649 -1.89832 0 0 0 0 0 -0.04332 0.3986 -0.33419 0 1.66147 0.24813 0.3077 -5.50615
ASN_28 -3.33238 0.0693 2.21001 0.00439 0.25732 -0.23236 -1.02836 0 0 0 -0.57396 0 -0.07034 2.20535 -0.2126 0 -1.34026 -0.00943 0.22303 -1.83031
PHE_29 -8.87377 2.30079 0.60435 0.03766 0.26394 -0.09389 -1.36964 0 0 0 0 0 0.34177 2.18239 -0.17543 0 1.21829 0.07052 1.12424 -2.36876
PRO_30 -4.54161 0.86934 2.10031 0.0035 0.07339 -0.02457 -1.18812 0 0 0 0 0 -0.01371 0.35304 -1.14376 0 -1.64321 -0.05245 1.29336 -3.9145
GLU_31 -2.60299 0.14363 3.08131 0.00589 0.54079 -0.06299 -2.00844 0 0 0 -1.10808 0 0.02464 3.06446 0.04642 0 -2.72453 -0.36808 0.31223 -1.65574
GLY_32 -1.15788 0.04057 1.17886 6e-05 0 -0.10131 0.14342 0 0 0 0 0 -0.12076 0 -1.50052 0 0.79816 -0.51688 0.14729 -1.089
TYR_33 -8.17652 1.08356 3.26894 0.02763 0.22406 -0.34154 -1.1515 0 0 0 0 0 -0.00048 2.17918 -0.35915 0.00046 0.58223 -0.36688 0.48486 -2.54515
THR_34 -4.21427 0.43354 3.82193 0.00949 0.0605 -0.12836 -3.2245 0 0 -1.44065 0 0 -0.02915 0.51682 -0.67824 0 1.15175 0.0374 0.6949 -2.98883
HIS_35 -5.33862 0.51183 4.17825 0.00581 0.77983 0.05042 -2.35105 0 0 -0.36301 -0.64014 0 -0.03144 1.50984 0.06292 0 -0.30065 0.05563 0.46989 -1.40049
GLU_36 -3.85524 0.45581 3.1449 0.00603 0.27652 -0.26363 -0.60927 0 0 0 0 0 -0.08113 2.69575 -0.32898 0 -2.72453 -0.38255 0.31923 -1.34709
ASP_37 -6.88434 0.70145 7.75455 0.00266 0.26897 -0.11586 -6.70234 0 0 -1.07764 0 0 0.13758 1.9093 -0.24306 0 -2.14574 -0.45747 0.35661 -6.49532
ALA_38 -6.30643 1.13957 3.04502 0.00158 0 -0.05092 -1.71447 0 0 0 0 0 0.03437 0 -0.20535 0 1.32468 -0.29431 0.38678 -2.63948
GLU_39 -6.19137 0.44199 5.85129 0.00479 0.21026 -0.18534 -2.91188 0 0 0 -0.64014 0 0.09526 2.71296 -0.29826 0 -2.72453 -0.42313 0.42668 -3.63141
LEU_40 -5.31868 0.35155 4.62787 0.02089 0.07526 -0.09239 -1.46676 0 0 0 0 0 0.08581 0.21503 -0.27912 0 1.66147 -0.41902 0.35897 -0.17911
ILE_41 -8.45373 0.82505 2.93722 0.03088 0.07419 -0.18744 -1.98407 0 0 0 0 0 -0.04688 0.13745 -0.35536 0 2.30374 -0.19398 0.21892 -4.69401
MET_42 -9.42606 0.93624 2.82226 0.00856 0.18748 -0.00729 -2.25111 0 0 0 0 0 0.04505 2.61502 -0.09276 0 1.65735 -0.13253 0.40546 -3.23233
LYS_43 -5.20088 0.39403 5.1749 0.00705 0.11375 -0.26475 -2.11847 0 0 0 0 0 0.09219 0.94851 -0.03872 0 -0.71458 -0.25979 0.42299 -1.44376
GLU_44 -5.3788 0.38771 5.61182 0.00557 0.69036 -0.2734 -1.35924 0 0 0 0 0 0.02339 2.84698 -0.28676 0 -2.72453 -0.40598 0.30698 -0.55591
LEU_45 -9.39752 1.39339 3.41267 0.05842 0.20923 -0.23937 -1.92977 0 0 0 0 0 -0.00334 0.81944 -0.22961 0 1.66147 -0.34318 0.61551 -3.97267
SER_46 -4.70231 0.50736 5.27572 0.00129 0.02231 -0.3833 -2.38999 0 0 0 0 0 0.00705 0.45019 0.29733 0 -0.28969 -0.11961 0.56868 -0.75499
GLU_47 -3.10191 0.25017 3.22101 0.00584 0.72279 -0.12193 -0.55859 0 0 0 0 0 -0.0381 2.93174 -0.35425 0 -2.72453 -0.32352 0.19363 0.10235
GLU_48 -3.96844 0.26477 4.24338 0.00661 0.32836 -0.20976 -1.34939 0 0 0 0 0 -0.01036 2.44233 -0.09077 0 -2.72453 -0.49122 0.18102 -1.37798
GLY_49 -1.78316 0.18285 1.78618 8e-05 0 -0.16647 -0.96011 0 0 0 0 0 -0.08737 0 -1.50993 0 0.79816 -0.29631 0.36297 -1.6731
VAL_50 -6.84967 1.26168 0.75744 0.02143 0.04864 -0.32022 -1.01683 0 0 0 0 0 0.06419 0.01115 -0.69236 0 2.64269 -0.25385 0.56933 -3.75638
THR_51 -4.39509 0.38746 3.32811 0.00972 0.05542 -0.0539 -2.554 0 0 0 0 0 0.10474 0.08877 0.00132 0 1.15175 -0.16084 0.39447 -1.64206
VAL_52 -6.26268 0.7169 0.35671 0.01512 0.04596 -0.26677 0.0957 0 0 0 0 0 -0.04679 0.0182 -0.4486 0 2.64269 -0.15447 0.29888 -2.98916
GLU_53 -3.82949 0.05944 3.24153 0.00626 0.70884 -0.15434 -1.18626 0 0 0 0 0 0.01526 2.83371 -0.22236 0 -2.72453 -0.2181 0.2789 -1.19114
LYS_54 -3.80768 0.35339 2.85629 0.00822 0.1271 0.0975 -1.27738 0 0 0 0 0 0.11063 0.96594 -0.08723 0 -0.71458 0.16052 0.1531 -1.05416
VAL_55 -4.86638 0.75764 -0.10284 0.02477 0.07175 -0.20633 -0.59538 0 0 0 0 0 -0.03338 1.10173 -0.54576 0 2.64269 0.16144 0.16308 -1.42697
THR_56 -4.30903 0.3963 2.73148 0.02505 0.09244 0.01274 -2.03424 0 0 0 0 0 0.0101 0.10836 0.1251 0 1.15175 -0.02755 0.25791 -1.45962
ALA_57 -3.33756 0.20029 1.14802 0.00132 0 -0.07901 -0.11246 0 0 0 0 0 -0.01406 0 0.14568 0 1.32468 0.14072 0.23879 -0.34358
ASN_58 -2.892 0.04208 3.35139 0.00567 0.26189 0.01116 -1.3302 0 0 0 -1.00978 0 -0.01085 1.49868 0.11849 0 -1.34026 0.30572 0.21436 -0.77367
ASP_59 -3.62477 0.34895 5.51638 0.01757 0.90714 -0.25058 -3.2835 0 0 -1.51056 0 0 0.02361 1.46864 -0.65381 0 -2.14574 0.59071 0.40656 -2.18942
ASP_60 -2.76148 0.21486 3.02055 0.00442 0.33445 -0.13227 -0.89532 0 0 -0.35624 0 0 0.0338 1.51953 -0.07418 0 -2.14574 0.49378 0.45185 -0.29201
ARG_61 -6.30941 0.44546 7.64357 0.02212 0.70463 -0.12288 -6.06491 0 0 -0.88191 -1.10808 0 0.31653 1.58826 -0.238 0 -0.09474 0.43818 0.39237 -3.26881
THR_62 -5.21557 0.27468 4.702 0.01008 0.05591 0.0763 -3.13409 0 0 -0.98489 -0.57396 0 -0.03917 0.03691 -0.08768 0 1.15175 0.36542 0.31523 -3.04707
VAL_63 -7.22018 1.00133 1.61731 0.0207 0.04442 -0.05712 -2.34381 0 0 0 0 0 -0.05576 0.04812 -0.78666 0 2.64269 -0.15276 0.24296 -4.99877
GLU_64 -5.03641 0.40751 3.90429 0.00553 0.23897 0.48717 -2.86401 0 0 0 -1.00978 0 -0.00528 3.2415 0.02451 0 -2.72453 -0.23718 0.26071 -3.307
ALA_65 -5.19227 0.48867 1.37555 0.00138 0 0.24559 -2.25174 0 0 0 0 0 -0.00947 0 -0.22947 0 1.32468 0.08076 0.26335 -3.90295
GLU_66 -6.18182 0.37783 5.18042 0.00581 0.30769 -0.18425 -4.15395 0 0 0 0 0 0.04184 3.05971 0.32162 0 -2.72453 0.22398 0.2983 -3.42735
VAL_67 -7.79817 1.15977 0.5564 0.01923 0.0531 0.09595 -2.26533 0 0 0 0 0 0.02349 0.48588 -0.55545 0 2.64269 0.01488 0.42713 -5.14044
THR_68 -5.14677 0.34382 3.86874 0.00806 0.0503 -0.03212 -2.69935 0 0 0 0 0 0.04992 0.22382 -0.12059 0 1.15175 -0.04759 0.46123 -1.88876
VAL_69 -4.73467 0.86794 0.4064 0.02374 0.05303 0.23163 -1.51652 0 0 0 0 0 -0.01379 0.07307 -0.35726 0 2.64269 -0.13429 0.42749 -2.03054
GLU:CtermProteinFull_70 -0.58766 0.01533 0.46105 0.00585 0.43638 -0.02825 -0.54504 0 0 0 0 0 0 2.25781 0 0 -2.72453 -0.17928 0.55705 -0.33131
#END_POSE_ENERGIES_TABLE ./trf_relax/r3_3176_r5_1_r6_10.pdb
