# Supplementary material for: Scaffolding protein functional sites using deep learning
Source: Science. Author manuscript; Available in PMC 2022 Oct 31. (PMC9621694; doi:10.1126/science.abn2100)
Supplement: Data S1 [file NIHMS1830590-supplement-Data_S1.zip › rsvfv_hal_3_AF.pdb]

MODEL     1
ATOM      1  N   GLN A   1       9.485  14.702   8.030  1.00  0.00           N  
ATOM      2  CA  GLN A   1       8.245  14.089   8.495  1.00  0.00           C  
ATOM      3  C   GLN A   1       7.099  14.362   7.525  1.00  0.00           C  
ATOM      4  CB  GLN A   1       7.884  14.598   9.891  1.00  0.00           C  
ATOM      5  O   GLN A   1       6.123  13.611   7.482  1.00  0.00           O  
ATOM      6  CG  GLN A   1       8.718  13.980  11.006  1.00  0.00           C  
ATOM      7  CD  GLN A   1       8.326  14.485  12.381  1.00  0.00           C  
ATOM      8  NE2 GLN A   1       9.086  14.091  13.397  1.00  0.00           N  
ATOM      9  OE1 GLN A   1       7.348  15.225  12.530  1.00  0.00           O  
ATOM     10  N   GLU A   2       7.185  15.274   6.593  1.00  0.00           N  
ATOM     11  CA  GLU A   2       6.119  15.659   5.674  1.00  0.00           C  
ATOM     12  C   GLU A   2       5.955  14.631   4.558  1.00  0.00           C  
ATOM     13  CB  GLU A   2       6.395  17.042   5.079  1.00  0.00           C  
ATOM     14  O   GLU A   2       4.833  14.329   4.145  1.00  0.00           O  
ATOM     15  CG  GLU A   2       6.286  18.178   6.086  1.00  0.00           C  
ATOM     16  CD  GLU A   2       6.511  19.550   5.470  1.00  0.00           C  
ATOM     17  OE1 GLU A   2       5.522  20.200   5.060  1.00  0.00           O  
ATOM     18  OE2 GLU A   2       7.684  19.977   5.396  1.00  0.00           O  
ATOM     19  N   HIS A   3       7.065  13.793   4.396  1.00  0.00           N  
ATOM     20  CA  HIS A   3       6.956  12.873   3.270  1.00  0.00           C  
ATOM     21  C   HIS A   3       6.260  11.580   3.680  1.00  0.00           C  
ATOM     22  CB  HIS A   3       8.340  12.564   2.694  1.00  0.00           C  
ATOM     23  O   HIS A   3       5.424  11.058   2.939  1.00  0.00           O  
ATOM     24  CG  HIS A   3       8.976  13.728   2.004  1.00  0.00           C  
ATOM     25  CD2 HIS A   3       9.923  14.601   2.422  1.00  0.00           C  
ATOM     26  ND1 HIS A   3       8.644  14.104   0.720  1.00  0.00           N  
ATOM     27  CE1 HIS A   3       9.362  15.161   0.378  1.00  0.00           C  
ATOM     28  NE2 HIS A   3      10.146  15.482   1.392  1.00  0.00           N  
ATOM     29  N   ALA A   4       6.519  11.188   4.927  1.00  0.00           N  
ATOM     30  CA  ALA A   4       5.923   9.937   5.390  1.00  0.00           C  
ATOM     31  C   ALA A   4       4.407  10.062   5.507  1.00  0.00           C  
ATOM     32  CB  ALA A   4       6.525   9.527   6.732  1.00  0.00           C  
ATOM     33  O   ALA A   4       3.671   9.157   5.107  1.00  0.00           O  
ATOM     34  N   GLU A   5       4.042  11.210   6.029  1.00  0.00           N  
ATOM     35  CA  GLU A   5       2.614  11.468   6.188  1.00  0.00           C  
ATOM     36  C   GLU A   5       1.907  11.515   4.837  1.00  0.00           C  
ATOM     37  CB  GLU A   5       2.385  12.777   6.947  1.00  0.00           C  
ATOM     38  O   GLU A   5       0.796  11.002   4.693  1.00  0.00           O  
ATOM     39  CG  GLU A   5       0.941  12.995   7.377  1.00  0.00           C  
ATOM     40  CD  GLU A   5       0.749  14.244   8.223  1.00  0.00           C  
ATOM     41  OE1 GLU A   5       0.673  15.356   7.654  1.00  0.00           O  
ATOM     42  OE2 GLU A   5       0.674  14.108   9.464  1.00  0.00           O  
ATOM     43  N   TYR A   6       2.576  12.067   3.948  1.00  0.00           N  
ATOM     44  CA  TYR A   6       2.016  12.176   2.606  1.00  0.00           C  
ATOM     45  C   TYR A   6       1.757  10.798   2.009  1.00  0.00           C  
ATOM     46  CB  TYR A   6       2.956  12.972   1.695  1.00  0.00           C  
ATOM     47  O   TYR A   6       0.659  10.523   1.519  1.00  0.00           O  
ATOM     48  CG  TYR A   6       2.529  12.986   0.247  1.00  0.00           C  
ATOM     49  CD1 TYR A   6       3.134  12.146  -0.686  1.00  0.00           C  
ATOM     50  CD2 TYR A   6       1.521  13.838  -0.191  1.00  0.00           C  
ATOM     51  CE1 TYR A   6       2.745  12.157  -2.022  1.00  0.00           C  
ATOM     52  CE2 TYR A   6       1.125  13.858  -1.525  1.00  0.00           C  
ATOM     53  OH  TYR A   6       1.353  13.029  -3.752  1.00  0.00           O  
ATOM     54  CZ  TYR A   6       1.741  13.014  -2.431  1.00  0.00           C  
ATOM     55  N   ILE A   7       2.658   9.962   2.069  1.00  0.00           N  
ATOM     56  CA  ILE A   7       2.545   8.627   1.493  1.00  0.00           C  
ATOM     57  C   ILE A   7       1.528   7.807   2.283  1.00  0.00           C  
ATOM     58  CB  ILE A   7       3.912   7.905   1.468  1.00  0.00           C  
ATOM     59  O   ILE A   7       0.688   7.118   1.699  1.00  0.00           O  
ATOM     60  CG1 ILE A   7       4.887   8.640   0.542  1.00  0.00           C  
ATOM     61  CG2 ILE A   7       3.743   6.445   1.038  1.00  0.00           C  
ATOM     62  CD1 ILE A   7       6.314   8.112   0.600  1.00  0.00           C  
ATOM     63  N   ALA A   8       1.607   7.942   3.587  1.00  0.00           N  
ATOM     64  CA  ALA A   8       0.655   7.223   4.430  1.00  0.00           C  
ATOM     65  C   ALA A   8      -0.781   7.608   4.085  1.00  0.00           C  
ATOM     66  CB  ALA A   8       0.937   7.499   5.905  1.00  0.00           C  
ATOM     67  O   ALA A   8      -1.663   6.747   4.025  1.00  0.00           O  
ATOM     68  N   ASN A   9      -0.989   8.852   3.874  1.00  0.00           N  
ATOM     69  CA  ASN A   9      -2.313   9.352   3.516  1.00  0.00           C  
ATOM     70  C   ASN A   9      -2.777   8.797   2.172  1.00  0.00           C  
ATOM     71  CB  ASN A   9      -2.319  10.882   3.490  1.00  0.00           C  
ATOM     72  O   ASN A   9      -3.959   8.496   1.996  1.00  0.00           O  
ATOM     73  CG  ASN A   9      -2.317  11.490   4.878  1.00  0.00           C  
ATOM     74  ND2 ASN A   9      -1.786  12.702   4.994  1.00  0.00           N  
ATOM     75  OD1 ASN A   9      -2.787  10.876   5.839  1.00  0.00           O  
ATOM     76  N   LYS A  10      -1.779   8.698   1.275  1.00  0.00           N  
ATOM     77  CA  LYS A  10      -2.116   8.106  -0.017  1.00  0.00           C  
ATOM     78  C   LYS A  10      -2.576   6.660   0.145  1.00  0.00           C  
ATOM     79  CB  LYS A  10      -0.920   8.172  -0.967  1.00  0.00           C  
ATOM     80  O   LYS A  10      -3.537   6.233  -0.499  1.00  0.00           O  
ATOM     81  CG  LYS A  10      -0.688   9.547  -1.576  1.00  0.00           C  
ATOM     82  CD  LYS A  10       0.128   9.461  -2.859  1.00  0.00           C  
ATOM     83  CE  LYS A  10       0.294  10.827  -3.511  1.00  0.00           C  
ATOM     84  NZ  LYS A  10       0.869  10.719  -4.885  1.00  0.00           N  
ATOM     85  N   ILE A  11      -1.876   5.963   0.999  1.00  0.00           N  
ATOM     86  CA  ILE A  11      -2.214   4.564   1.238  1.00  0.00           C  
ATOM     87  C   ILE A  11      -3.598   4.469   1.876  1.00  0.00           C  
ATOM     88  CB  ILE A  11      -1.162   3.874   2.136  1.00  0.00           C  
ATOM     89  O   ILE A  11      -4.436   3.677   1.439  1.00  0.00           O  
ATOM     90  CG1 ILE A  11       0.192   3.810   1.420  1.00  0.00           C  
ATOM     91  CG2 ILE A  11      -1.633   2.475   2.542  1.00  0.00           C  
ATOM     92  CD1 ILE A  11       1.335   3.320   2.298  1.00  0.00           C  
ATOM     93  N   ASP A  12      -3.826   5.303   2.926  1.00  0.00           N  
ATOM     94  CA  ASP A  12      -5.122   5.314   3.598  1.00  0.00           C  
ATOM     95  C   ASP A  12      -6.253   5.577   2.606  1.00  0.00           C  
ATOM     96  CB  ASP A  12      -5.141   6.366   4.709  1.00  0.00           C  
ATOM     97  O   ASP A  12      -7.289   4.911   2.647  1.00  0.00           O  
ATOM     98  CG  ASP A  12      -4.609   5.842   6.031  1.00  0.00           C  
ATOM     99  OD1 ASP A  12      -4.842   4.658   6.356  1.00  0.00           O  
ATOM    100  OD2 ASP A  12      -3.953   6.621   6.756  1.00  0.00           O  
ATOM    101  N   SER A  13      -5.980   6.531   1.841  1.00  0.00           N  
ATOM    102  CA  SER A  13      -6.984   6.904   0.851  1.00  0.00           C  
ATOM    103  C   SER A  13      -7.262   5.756  -0.115  1.00  0.00           C  
ATOM    104  CB  SER A  13      -6.535   8.140   0.070  1.00  0.00           C  
ATOM    105  O   SER A  13      -8.414   5.506  -0.475  1.00  0.00           O  
ATOM    106  OG  SER A  13      -6.481   9.276   0.916  1.00  0.00           O  
ATOM    107  N   ALA A  14      -6.205   5.057  -0.464  1.00  0.00           N  
ATOM    108  CA  ALA A  14      -6.341   3.946  -1.403  1.00  0.00           C  
ATOM    109  C   ALA A  14      -7.088   2.778  -0.765  1.00  0.00           C  
ATOM    110  CB  ALA A  14      -4.968   3.493  -1.893  1.00  0.00           C  
ATOM    111  O   ALA A  14      -7.805   2.044  -1.449  1.00  0.00           O  
ATOM    112  N   LEU A  15      -7.055   2.684   0.537  1.00  0.00           N  
ATOM    113  CA  LEU A  15      -7.644   1.549   1.240  1.00  0.00           C  
ATOM    114  C   LEU A  15      -9.052   1.881   1.724  1.00  0.00           C  
ATOM    115  CB  LEU A  15      -6.767   1.141   2.426  1.00  0.00           C  
ATOM    116  O   LEU A  15      -9.697   1.059   2.378  1.00  0.00           O  
ATOM    117  CG  LEU A  15      -5.429   0.483   2.086  1.00  0.00           C  
ATOM    118  CD1 LEU A  15      -4.577   0.332   3.342  1.00  0.00           C  
ATOM    119  CD2 LEU A  15      -5.653  -0.871   1.420  1.00  0.00           C  
ATOM    120  N   LEU A  16      -9.552   3.087   1.447  1.00  0.00           N  
ATOM    121  CA  LEU A  16     -10.865   3.518   1.916  1.00  0.00           C  
ATOM    122  C   LEU A  16     -11.966   2.643   1.327  1.00  0.00           C  
ATOM    123  CB  LEU A  16     -11.110   4.984   1.551  1.00  0.00           C  
ATOM    124  O   LEU A  16     -12.988   2.403   1.976  1.00  0.00           O  
ATOM    125  CG  LEU A  16     -10.395   6.026   2.411  1.00  0.00           C  
ATOM    126  CD1 LEU A  16     -10.604   7.423   1.836  1.00  0.00           C  
ATOM    127  CD2 LEU A  16     -10.886   5.958   3.853  1.00  0.00           C  
ATOM    128  N   SER A  17     -11.723   2.003   0.175  1.00  0.00           N  
ATOM    129  CA  SER A  17     -12.793   1.267  -0.490  1.00  0.00           C  
ATOM    130  C   SER A  17     -12.405  -0.191  -0.712  1.00  0.00           C  
ATOM    131  CB  SER A  17     -13.142   1.919  -1.828  1.00  0.00           C  
ATOM    132  O   SER A  17     -13.149  -0.949  -1.339  1.00  0.00           O  
ATOM    133  OG  SER A  17     -13.522   3.272  -1.644  1.00  0.00           O  
ATOM    134  N   THR A  18     -11.229  -0.612  -0.262  1.00  0.00           N  
ATOM    135  CA  THR A  18     -10.720  -1.966  -0.448  1.00  0.00           C  
ATOM    136  C   THR A  18      -9.673  -2.301   0.611  1.00  0.00           C  
ATOM    137  CB  THR A  18     -10.110  -2.145  -1.851  1.00  0.00           C  
ATOM    138  O   THR A  18      -9.226  -1.421   1.350  1.00  0.00           O  
ATOM    139  CG2 THR A  18      -8.841  -1.315  -2.010  1.00  0.00           C  
ATOM    140  OG1 THR A  18      -9.792  -3.528  -2.054  1.00  0.00           O  
ATOM    141  N   ASN A  19      -9.523  -3.562   0.926  1.00  0.00           N  
ATOM    142  CA  ASN A  19      -8.520  -4.011   1.885  1.00  0.00           C  
ATOM    143  C   ASN A  19      -7.156  -4.195   1.227  1.00  0.00           C  
ATOM    144  CB  ASN A  19      -8.965  -5.312   2.557  1.00  0.00           C  
ATOM    145  O   ASN A  19      -6.168  -4.481   1.905  1.00  0.00           O  
ATOM    146  CG  ASN A  19      -9.175  -6.439   1.565  1.00  0.00           C  
ATOM    147  ND2 ASN A  19      -8.577  -7.592   1.841  1.00  0.00           N  
ATOM    148  OD1 ASN A  19      -9.868  -6.275   0.557  1.00  0.00           O  
ATOM    149  N   LYS A  20      -7.160  -4.054  -0.132  1.00  0.00           N  
ATOM    150  CA  LYS A  20      -5.936  -4.147  -0.923  1.00  0.00           C  
ATOM    151  C   LYS A  20      -5.906  -3.081  -2.015  1.00  0.00           C  
ATOM    152  CB  LYS A  20      -5.803  -5.537  -1.545  1.00  0.00           C  
ATOM    153  O   LYS A  20      -6.874  -2.921  -2.761  1.00  0.00           O  
ATOM    154  CG  LYS A  20      -4.481  -5.771  -2.262  1.00  0.00           C  
ATOM    155  CD  LYS A  20      -4.389  -7.187  -2.817  1.00  0.00           C  
ATOM    156  CE  LYS A  20      -3.068  -7.420  -3.538  1.00  0.00           C  
ATOM    157  NZ  LYS A  20      -2.979  -8.802  -4.098  1.00  0.00           N  
ATOM    158  N   ALA A  21      -4.799  -2.274  -2.056  1.00  0.00           N  
ATOM    159  CA  ALA A  21      -4.676  -1.191  -3.028  1.00  0.00           C  
ATOM    160  C   ALA A  21      -3.229  -1.027  -3.486  1.00  0.00           C  
ATOM    161  CB  ALA A  21      -5.195   0.117  -2.436  1.00  0.00           C  
ATOM    162  O   ALA A  21      -2.300  -1.445  -2.790  1.00  0.00           O  
ATOM    163  N   VAL A  22      -3.182  -0.597  -4.723  1.00  0.00           N  
ATOM    164  CA  VAL A  22      -1.867  -0.292  -5.277  1.00  0.00           C  
ATOM    165  C   VAL A  22      -1.694   1.221  -5.397  1.00  0.00           C  
ATOM    166  CB  VAL A  22      -1.661  -0.962  -6.654  1.00  0.00           C  
ATOM    167  O   VAL A  22      -2.537   1.904  -5.983  1.00  0.00           O  
ATOM    168  CG1 VAL A  22      -0.292  -0.606  -7.229  1.00  0.00           C  
ATOM    169  CG2 VAL A  22      -1.818  -2.478  -6.537  1.00  0.00           C  
ATOM    170  N   VAL A  23      -0.632   1.756  -4.736  1.00  0.00           N  
ATOM    171  CA  VAL A  23      -0.355   3.188  -4.709  1.00  0.00           C  
ATOM    172  C   VAL A  23       0.918   3.483  -5.498  1.00  0.00           C  
ATOM    173  CB  VAL A  23      -0.220   3.714  -3.263  1.00  0.00           C  
ATOM    174  O   VAL A  23       1.932   2.800  -5.332  1.00  0.00           O  
ATOM    175  CG1 VAL A  23      -0.006   5.227  -3.255  1.00  0.00           C  
ATOM    176  CG2 VAL A  23      -1.453   3.341  -2.442  1.00  0.00           C  
ATOM    177  N   SER A  24       0.807   4.454  -6.348  1.00  0.00           N  
ATOM    178  CA  SER A  24       1.960   4.914  -7.115  1.00  0.00           C  
ATOM    179  C   SER A  24       2.648   6.089  -6.427  1.00  0.00           C  
ATOM    180  CB  SER A  24       1.539   5.316  -8.529  1.00  0.00           C  
ATOM    181  O   SER A  24       2.021   7.118  -6.170  1.00  0.00           O  
ATOM    182  OG  SER A  24       2.636   5.851  -9.248  1.00  0.00           O  
ATOM    183  N   LEU A  25       3.973   5.911  -6.161  1.00  0.00           N  
ATOM    184  CA  LEU A  25       4.704   6.931  -5.417  1.00  0.00           C  
ATOM    185  C   LEU A  25       5.688   7.663  -6.322  1.00  0.00           C  
ATOM    186  CB  LEU A  25       5.449   6.302  -4.236  1.00  0.00           C  
ATOM    187  O   LEU A  25       6.440   8.525  -5.860  1.00  0.00           O  
ATOM    188  CG  LEU A  25       4.587   5.591  -3.192  1.00  0.00           C  
ATOM    189  CD1 LEU A  25       5.468   4.953  -2.123  1.00  0.00           C  
ATOM    190  CD2 LEU A  25       3.597   6.566  -2.563  1.00  0.00           C  
ATOM    191  N   GLY A  26       5.592   7.453  -7.663  1.00  0.00           N  
ATOM    192  CA  GLY A  26       6.568   8.068  -8.548  1.00  0.00           C  
ATOM    193  C   GLY A  26       7.995   7.648  -8.247  1.00  0.00           C  
ATOM    194  O   GLY A  26       8.264   6.467  -8.015  1.00  0.00           O  
ATOM    195  N   SER A  27       8.966   8.713  -8.324  1.00  0.00           N  
ATOM    196  CA  SER A  27      10.383   8.473  -8.071  1.00  0.00           C  
ATOM    197  C   SER A  27      10.746   8.779  -6.622  1.00  0.00           C  
ATOM    198  CB  SER A  27      11.246   9.316  -9.010  1.00  0.00           C  
ATOM    199  O   SER A  27      10.960   9.939  -6.262  1.00  0.00           O  
ATOM    200  OG  SER A  27      10.982   8.991 -10.364  1.00  0.00           O  
ATOM    201  N   ILE A  28      10.406   7.901  -5.839  1.00  0.00           N  
ATOM    202  CA  ILE A  28      10.688   8.048  -4.415  1.00  0.00           C  
ATOM    203  C   ILE A  28      11.839   7.126  -4.020  1.00  0.00           C  
ATOM    204  CB  ILE A  28       9.439   7.743  -3.558  1.00  0.00           C  
ATOM    205  O   ILE A  28      11.978   6.028  -4.563  1.00  0.00           O  
ATOM    206  CG1 ILE A  28       9.691   8.121  -2.094  1.00  0.00           C  
ATOM    207  CG2 ILE A  28       9.045   6.268  -3.682  1.00  0.00           C  
ATOM    208  CD1 ILE A  28       8.423   8.262  -1.263  1.00  0.00           C  
ATOM    209  N   GLU A  29      12.698   7.604  -3.134  1.00  0.00           N  
ATOM    210  CA  GLU A  29      13.833   6.825  -2.649  1.00  0.00           C  
ATOM    211  C   GLU A  29      13.393   5.791  -1.617  1.00  0.00           C  
ATOM    212  CB  GLU A  29      14.900   7.745  -2.050  1.00  0.00           C  
ATOM    213  O   GLU A  29      12.399   5.991  -0.915  1.00  0.00           O  
ATOM    214  CG  GLU A  29      15.518   8.706  -3.055  1.00  0.00           C  
ATOM    215  CD  GLU A  29      16.772   9.392  -2.536  1.00  0.00           C  
ATOM    216  OE1 GLU A  29      17.891   8.914  -2.832  1.00  0.00           O  
ATOM    217  OE2 GLU A  29      16.634  10.414  -1.828  1.00  0.00           O  
ATOM    218  N   GLU A  30      14.101   4.746  -1.470  1.00  0.00           N  
ATOM    219  CA  GLU A  30      13.779   3.610  -0.612  1.00  0.00           C  
ATOM    220  C   GLU A  30      13.698   4.030   0.853  1.00  0.00           C  
ATOM    221  CB  GLU A  30      14.816   2.496  -0.783  1.00  0.00           C  
ATOM    222  O   GLU A  30      12.782   3.625   1.571  1.00  0.00           O  
ATOM    223  CG  GLU A  30      14.757   1.804  -2.136  1.00  0.00           C  
ATOM    224  CD  GLU A  30      15.682   0.601  -2.236  1.00  0.00           C  
ATOM    225  OE1 GLU A  30      15.231  -0.536  -1.969  1.00  0.00           O  
ATOM    226  OE2 GLU A  30      16.868   0.798  -2.583  1.00  0.00           O  
ATOM    227  N   PRO A  31      14.648   4.964   1.317  1.00  0.00           N  
ATOM    228  CA  PRO A  31      14.571   5.339   2.731  1.00  0.00           C  
ATOM    229  C   PRO A  31      13.262   6.043   3.084  1.00  0.00           C  
ATOM    230  CB  PRO A  31      15.763   6.282   2.912  1.00  0.00           C  
ATOM    231  O   PRO A  31      12.727   5.847   4.178  1.00  0.00           O  
ATOM    232  CG  PRO A  31      16.720   5.899   1.829  1.00  0.00           C  
ATOM    233  CD  PRO A  31      15.934   5.386   0.657  1.00  0.00           C  
ATOM    234  N   MET A  32      12.827   6.825   2.159  1.00  0.00           N  
ATOM    235  CA  MET A  32      11.568   7.530   2.381  1.00  0.00           C  
ATOM    236  C   MET A  32      10.394   6.556   2.392  1.00  0.00           C  
ATOM    237  CB  MET A  32      11.352   8.598   1.308  1.00  0.00           C  
ATOM    238  O   MET A  32       9.449   6.725   3.164  1.00  0.00           O  
ATOM    239  CG  MET A  32      12.327   9.761   1.395  1.00  0.00           C  
ATOM    240  SD  MET A  32      11.975  11.068   0.156  1.00  0.00           S  
ATOM    241  CE  MET A  32      13.419  10.880  -0.926  1.00  0.00           C  
ATOM    242  N   LEU A  33      10.526   5.580   1.565  1.00  0.00           N  
ATOM    243  CA  LEU A  33       9.508   4.537   1.514  1.00  0.00           C  
ATOM    244  C   LEU A  33       9.446   3.772   2.832  1.00  0.00           C  
ATOM    245  CB  LEU A  33       9.791   3.569   0.361  1.00  0.00           C  
ATOM    246  O   LEU A  33       8.360   3.531   3.364  1.00  0.00           O  
ATOM    247  CG  LEU A  33       8.774   2.445   0.155  1.00  0.00           C  
ATOM    248  CD1 LEU A  33       7.449   3.013  -0.342  1.00  0.00           C  
ATOM    249  CD2 LEU A  33       9.316   1.405  -0.820  1.00  0.00           C  
ATOM    250  N   GLN A  34      10.535   3.408   3.322  1.00  0.00           N  
ATOM    251  CA  GLN A  34      10.609   2.677   4.583  1.00  0.00           C  
ATOM    252  C   GLN A  34       9.989   3.481   5.722  1.00  0.00           C  
ATOM    253  CB  GLN A  34      12.060   2.327   4.917  1.00  0.00           C  
ATOM    254  O   GLN A  34       9.247   2.936   6.541  1.00  0.00           O  
ATOM    255  CG  GLN A  34      12.206   1.314   6.044  1.00  0.00           C  
ATOM    256  CD  GLN A  34      13.628   0.813   6.203  1.00  0.00           C  
ATOM    257  NE2 GLN A  34      13.773  -0.429   6.655  1.00  0.00           N  
ATOM    258  OE1 GLN A  34      14.590   1.534   5.921  1.00  0.00           O  
ATOM    259  N   GLN A  35      10.309   4.747   5.757  1.00  0.00           N  
ATOM    260  CA  GLN A  35       9.739   5.614   6.783  1.00  0.00           C  
ATOM    261  C   GLN A  35       8.217   5.657   6.682  1.00  0.00           C  
ATOM    262  CB  GLN A  35      10.313   7.027   6.671  1.00  0.00           C  
ATOM    263  O   GLN A  35       7.521   5.604   7.699  1.00  0.00           O  
ATOM    264  CG  GLN A  35      11.764   7.139   7.117  1.00  0.00           C  
ATOM    265  CD  GLN A  35      12.292   8.560   7.051  1.00  0.00           C  
ATOM    266  NE2 GLN A  35      13.436   8.738   6.400  1.00  0.00           N  
ATOM    267  OE1 GLN A  35      11.674   9.490   7.579  1.00  0.00           O  
ATOM    268  N   ALA A  36       7.761   5.748   5.447  1.00  0.00           N  
ATOM    269  CA  ALA A  36       6.319   5.786   5.214  1.00  0.00           C  
ATOM    270  C   ALA A  36       5.653   4.498   5.688  1.00  0.00           C  
ATOM    271  CB  ALA A  36       6.025   6.021   3.734  1.00  0.00           C  
ATOM    272  O   ALA A  36       4.608   4.536   6.341  1.00  0.00           O  
ATOM    273  N   TYR A  37       6.335   3.396   5.363  1.00  0.00           N  
ATOM    274  CA  TYR A  37       5.830   2.097   5.795  1.00  0.00           C  
ATOM    275  C   TYR A  37       5.737   2.026   7.314  1.00  0.00           C  
ATOM    276  CB  TYR A  37       6.729   0.971   5.274  1.00  0.00           C  
ATOM    277  O   TYR A  37       4.712   1.612   7.860  1.00  0.00           O  
ATOM    278  CG  TYR A  37       6.428  -0.377   5.883  1.00  0.00           C  
ATOM    279  CD1 TYR A  37       7.238  -0.907   6.885  1.00  0.00           C  
ATOM    280  CD2 TYR A  37       5.334  -1.123   5.458  1.00  0.00           C  
ATOM    281  CE1 TYR A  37       6.966  -2.149   7.448  1.00  0.00           C  
ATOM    282  CE2 TYR A  37       5.052  -2.367   6.014  1.00  0.00           C  
ATOM    283  OH  TYR A  37       5.598  -4.101   7.561  1.00  0.00           O  
ATOM    284  CZ  TYR A  37       5.872  -2.870   7.007  1.00  0.00           C  
ATOM    285  N   GLU A  38       6.769   2.356   7.895  1.00  0.00           N  
ATOM    286  CA  GLU A  38       6.822   2.284   9.352  1.00  0.00           C  
ATOM    287  C   GLU A  38       5.735   3.146   9.987  1.00  0.00           C  
ATOM    288  CB  GLU A  38       8.199   2.714   9.862  1.00  0.00           C  
ATOM    289  O   GLU A  38       5.072   2.720  10.935  1.00  0.00           O  
ATOM    290  CG  GLU A  38       9.311   1.726   9.539  1.00  0.00           C  
ATOM    291  CD  GLU A  38      10.657   2.126  10.122  1.00  0.00           C  
ATOM    292  OE1 GLU A  38      11.038   1.595  11.190  1.00  0.00           O  
ATOM    293  OE2 GLU A  38      11.336   2.978   9.507  1.00  0.00           O  
ATOM    294  N   TYR A  39       5.627   4.234   9.403  1.00  0.00           N  
ATOM    295  CA  TYR A  39       4.627   5.165   9.912  1.00  0.00           C  
ATOM    296  C   TYR A  39       3.222   4.596   9.756  1.00  0.00           C  
ATOM    297  CB  TYR A  39       4.728   6.512   9.189  1.00  0.00           C  
ATOM    298  O   TYR A  39       2.440   4.585  10.710  1.00  0.00           O  
ATOM    299  CG  TYR A  39       3.808   7.571   9.746  1.00  0.00           C  
ATOM    300  CD1 TYR A  39       2.589   7.854   9.135  1.00  0.00           C  
ATOM    301  CD2 TYR A  39       4.157   8.291  10.884  1.00  0.00           C  
ATOM    302  CE1 TYR A  39       1.739   8.831   9.644  1.00  0.00           C  
ATOM    303  CE2 TYR A  39       3.315   9.270  11.401  1.00  0.00           C  
ATOM    304  OH  TYR A  39       1.272  10.499  11.283  1.00  0.00           O  
ATOM    305  CZ  TYR A  39       2.110   9.532  10.776  1.00  0.00           C  
ATOM    306  N   TYR A  40       2.968   4.089   8.541  1.00  0.00           N  
ATOM    307  CA  TYR A  40       1.640   3.543   8.284  1.00  0.00           C  
ATOM    308  C   TYR A  40       1.397   2.287   9.112  1.00  0.00           C  
ATOM    309  CB  TYR A  40       1.466   3.229   6.795  1.00  0.00           C  
ATOM    310  O   TYR A  40       0.298   2.082   9.633  1.00  0.00           O  
ATOM    311  CG  TYR A  40       0.074   2.776   6.429  1.00  0.00           C  
ATOM    312  CD1 TYR A  40      -0.199   1.433   6.177  1.00  0.00           C  
ATOM    313  CD2 TYR A  40      -0.971   3.689   6.332  1.00  0.00           C  
ATOM    314  CE1 TYR A  40      -1.480   1.011   5.837  1.00  0.00           C  
ATOM    315  CE2 TYR A  40      -2.256   3.278   5.993  1.00  0.00           C  
ATOM    316  OH  TYR A  40      -3.771   1.528   5.412  1.00  0.00           O  
ATOM    317  CZ  TYR A  40      -2.500   1.940   5.748  1.00  0.00           C  
ATOM    318  N   ASN A  41       2.409   1.409   9.208  1.00  0.00           N  
ATOM    319  CA  ASN A  41       2.325   0.190  10.006  1.00  0.00           C  
ATOM    320  C   ASN A  41       1.974   0.495  11.460  1.00  0.00           C  
ATOM    321  CB  ASN A  41       3.636  -0.594   9.930  1.00  0.00           C  
ATOM    322  O   ASN A  41       1.163  -0.206  12.067  1.00  0.00           O  
ATOM    323  CG  ASN A  41       3.519  -1.988  10.515  1.00  0.00           C  
ATOM    324  ND2 ASN A  41       4.507  -2.383  11.309  1.00  0.00           N  
ATOM    325  OD1 ASN A  41       2.548  -2.704  10.254  1.00  0.00           O  
ATOM    326  N   GLN A  42       2.508   1.461  12.061  1.00  0.00           N  
ATOM    327  CA  GLN A  42       2.206   1.872  13.428  1.00  0.00           C  
ATOM    328  C   GLN A  42       0.742   2.280  13.569  1.00  0.00           C  
ATOM    329  CB  GLN A  42       3.116   3.024  13.856  1.00  0.00           C  
ATOM    330  O   GLN A  42       0.077   1.899  14.534  1.00  0.00           O  
ATOM    331  CG  GLN A  42       4.564   2.612  14.086  1.00  0.00           C  
ATOM    332  CD  GLN A  42       5.447   3.775  14.498  1.00  0.00           C  
ATOM    333  NE2 GLN A  42       6.400   4.127  13.641  1.00  0.00           N  
ATOM    334  OE1 GLN A  42       5.274   4.352  15.576  1.00  0.00           O  
ATOM    335  N   ARG A  43       0.237   3.021  12.584  1.00  0.00           N  
ATOM    336  CA  ARG A  43      -1.157   3.449  12.607  1.00  0.00           C  
ATOM    337  C   ARG A  43      -2.099   2.253  12.519  1.00  0.00           C  
ATOM    338  CB  ARG A  43      -1.440   4.424  11.462  1.00  0.00           C  
ATOM    339  O   ARG A  43      -3.090   2.180  13.249  1.00  0.00           O  
ATOM    340  CG  ARG A  43      -0.870   5.816  11.683  1.00  0.00           C  
ATOM    341  CD  ARG A  43      -1.116   6.723  10.486  1.00  0.00           C  
ATOM    342  NE  ARG A  43      -2.520   7.113  10.385  1.00  0.00           N  
ATOM    343  NH1 ARG A  43      -2.166   8.746   8.789  1.00  0.00           N  
ATOM    344  NH2 ARG A  43      -4.282   8.340   9.570  1.00  0.00           N  
ATOM    345  CZ  ARG A  43      -2.986   8.065   9.582  1.00  0.00           C  
ATOM    346  N   ALA A  44      -1.767   1.425  11.501  1.00  0.00           N  
ATOM    347  CA  ALA A  44      -2.589   0.232  11.319  1.00  0.00           C  
ATOM    348  C   ALA A  44      -2.594  -0.629  12.579  1.00  0.00           C  
ATOM    349  CB  ALA A  44      -2.090  -0.581  10.126  1.00  0.00           C  
ATOM    350  O   ALA A  44      -3.636  -1.156  12.975  1.00  0.00           O  
ATOM    351  N   GLN A  45      -1.487  -0.800  13.258  1.00  0.00           N  
ATOM    352  CA  GLN A  45      -1.360  -1.608  14.467  1.00  0.00           C  
ATOM    353  C   GLN A  45      -2.149  -0.999  15.622  1.00  0.00           C  
ATOM    354  CB  GLN A  45       0.110  -1.761  14.859  1.00  0.00           C  
ATOM    355  O   GLN A  45      -2.674  -1.721  16.472  1.00  0.00           O  
ATOM    356  CG  GLN A  45       0.895  -2.698  13.950  1.00  0.00           C  
ATOM    357  CD  GLN A  45       2.350  -2.829  14.357  1.00  0.00           C  
ATOM    358  NE2 GLN A  45       2.928  -4.002  14.125  1.00  0.00           N  
ATOM    359  OE1 GLN A  45       2.951  -1.882  14.876  1.00  0.00           O  
ATOM    360  N   SER A  46      -2.094   0.322  15.586  1.00  0.00           N  
ATOM    361  CA  SER A  46      -2.905   0.997  16.594  1.00  0.00           C  
ATOM    362  C   SER A  46      -4.382   0.649  16.439  1.00  0.00           C  
ATOM    363  CB  SER A  46      -2.718   2.512  16.507  1.00  0.00           C  
ATOM    364  O   SER A  46      -5.120   0.596  17.425  1.00  0.00           O  
ATOM    365  OG  SER A  46      -1.496   2.903  17.111  1.00  0.00           O  
ATOM    366  N   ARG A  47      -4.825   0.244  15.229  1.00  0.00           N  
ATOM    367  CA  ARG A  47      -6.202  -0.151  14.953  1.00  0.00           C  
ATOM    368  C   ARG A  47      -6.368  -1.664  15.046  1.00  0.00           C  
ATOM    369  CB  ARG A  47      -6.636   0.340  13.570  1.00  0.00           C  
ATOM    370  O   ARG A  47      -7.459  -2.189  14.816  1.00  0.00           O  
ATOM    371  CG  ARG A  47      -6.646   1.854  13.428  1.00  0.00           C  
ATOM    372  CD  ARG A  47      -7.021   2.286  12.018  1.00  0.00           C  
ATOM    373  NE  ARG A  47      -6.959   3.737  11.864  1.00  0.00           N  
ATOM    374  NH1 ARG A  47      -7.520   3.731   9.623  1.00  0.00           N  
ATOM    375  NH2 ARG A  47      -7.112   5.712  10.702  1.00  0.00           N  
ATOM    376  CZ  ARG A  47      -7.197   4.390  10.730  1.00  0.00           C  
ATOM    377  N   GLY A  48      -5.293  -2.360  15.338  1.00  0.00           N  
ATOM    378  CA  GLY A  48      -5.314  -3.811  15.426  1.00  0.00           C  
ATOM    379  C   GLY A  48      -5.226  -4.493  14.074  1.00  0.00           C  
ATOM    380  O   GLY A  48      -5.725  -5.606  13.900  1.00  0.00           O  
ATOM    381  N   LYS A  49      -4.833  -3.746  13.079  1.00  0.00           N  
ATOM    382  CA  LYS A  49      -4.734  -4.278  11.723  1.00  0.00           C  
ATOM    383  C   LYS A  49      -3.288  -4.611  11.367  1.00  0.00           C  
ATOM    384  CB  LYS A  49      -5.306  -3.282  10.713  1.00  0.00           C  
ATOM    385  O   LYS A  49      -2.356  -4.066  11.960  1.00  0.00           O  
ATOM    386  CG  LYS A  49      -6.757  -2.902  10.972  1.00  0.00           C  
ATOM    387  CD  LYS A  49      -7.702  -4.051  10.642  1.00  0.00           C  
ATOM    388  CE  LYS A  49      -9.160  -3.623  10.746  1.00  0.00           C  
ATOM    389  NZ  LYS A  49     -10.091  -4.768  10.514  1.00  0.00           N  
ATOM    390  N   GLU A  50      -3.135  -5.719  10.632  1.00  0.00           N  
ATOM    391  CA  GLU A  50      -1.835  -6.066  10.066  1.00  0.00           C  
ATOM    392  C   GLU A  50      -1.711  -5.578   8.626  1.00  0.00           C  
ATOM    393  CB  GLU A  50      -1.607  -7.579  10.130  1.00  0.00           C  
ATOM    394  O   GLU A  50      -2.642  -5.729   7.831  1.00  0.00           O  
ATOM    395  CG  GLU A  50      -1.483  -8.123  11.546  1.00  0.00           C  
ATOM    396  CD  GLU A  50      -1.268  -9.627  11.594  1.00  0.00           C  
ATOM    397  OE1 GLU A  50      -0.098 -10.072  11.609  1.00  0.00           O  
ATOM    398  OE2 GLU A  50      -2.277 -10.366  11.616  1.00  0.00           O  
ATOM    399  N   ILE A  51      -0.640  -4.889   8.364  1.00  0.00           N  
ATOM    400  CA  ILE A  51      -0.471  -4.341   7.022  1.00  0.00           C  
ATOM    401  C   ILE A  51       0.664  -5.069   6.307  1.00  0.00           C  
ATOM    402  CB  ILE A  51      -0.193  -2.822   7.062  1.00  0.00           C  
ATOM    403  O   ILE A  51       1.736  -5.277   6.881  1.00  0.00           O  
ATOM    404  CG1 ILE A  51      -1.342  -2.087   7.761  1.00  0.00           C  
ATOM    405  CG2 ILE A  51       0.028  -2.276   5.649  1.00  0.00           C  
ATOM    406  CD1 ILE A  51      -2.656  -2.121   6.994  1.00  0.00           C  
ATOM    407  N   THR A  52       0.470  -5.466   5.087  1.00  0.00           N  
ATOM    408  CA  THR A  52       1.527  -6.002   4.236  1.00  0.00           C  
ATOM    409  C   THR A  52       1.846  -5.038   3.097  1.00  0.00           C  
ATOM    410  CB  THR A  52       1.135  -7.374   3.656  1.00  0.00           C  
ATOM    411  O   THR A  52       0.941  -4.552   2.417  1.00  0.00           O  
ATOM    412  CG2 THR A  52       2.316  -8.029   2.946  1.00  0.00           C  
ATOM    413  OG1 THR A  52       0.698  -8.229   4.720  1.00  0.00           O  
ATOM    414  N   VAL A  53       3.029  -4.722   2.962  1.00  0.00           N  
ATOM    415  CA  VAL A  53       3.417  -3.789   1.910  1.00  0.00           C  
ATOM    416  C   VAL A  53       4.419  -4.456   0.971  1.00  0.00           C  
ATOM    417  CB  VAL A  53       4.019  -2.492   2.496  1.00  0.00           C  
ATOM    418  O   VAL A  53       5.435  -4.995   1.417  1.00  0.00           O  
ATOM    419  CG1 VAL A  53       4.419  -1.529   1.380  1.00  0.00           C  
ATOM    420  CG2 VAL A  53       3.027  -1.827   3.449  1.00  0.00           C  
ATOM    421  N   GLU A  54       4.049  -4.514  -0.305  1.00  0.00           N  
ATOM    422  CA  GLU A  54       4.984  -4.991  -1.320  1.00  0.00           C  
ATOM    423  C   GLU A  54       5.414  -3.859  -2.250  1.00  0.00           C  
ATOM    424  CB  GLU A  54       4.363  -6.131  -2.131  1.00  0.00           C  
ATOM    425  O   GLU A  54       4.580  -3.077  -2.710  1.00  0.00           O  
ATOM    426  CG  GLU A  54       4.129  -7.401  -1.327  1.00  0.00           C  
ATOM    427  CD  GLU A  54       3.634  -8.564  -2.172  1.00  0.00           C  
ATOM    428  OE1 GLU A  54       4.471  -9.335  -2.694  1.00  0.00           O  
ATOM    429  OE2 GLU A  54       2.399  -8.704  -2.316  1.00  0.00           O  
ATOM    430  N   VAL A  55       6.672  -3.793  -2.398  1.00  0.00           N  
ATOM    431  CA  VAL A  55       7.223  -2.713  -3.209  1.00  0.00           C  
ATOM    432  C   VAL A  55       7.564  -3.235  -4.603  1.00  0.00           C  
ATOM    433  CB  VAL A  55       8.476  -2.092  -2.552  1.00  0.00           C  
ATOM    434  O   VAL A  55       8.241  -4.256  -4.742  1.00  0.00           O  
ATOM    435  CG1 VAL A  55       8.994  -0.917  -3.381  1.00  0.00           C  
ATOM    436  CG2 VAL A  55       8.163  -1.646  -1.125  1.00  0.00           C  
ATOM    437  N   TYR A  56       6.982  -2.481  -5.653  1.00  0.00           N  
ATOM    438  CA  TYR A  56       7.271  -2.801  -7.047  1.00  0.00           C  
ATOM    439  C   TYR A  56       7.894  -1.609  -7.762  1.00  0.00           C  
ATOM    440  CB  TYR A  56       5.996  -3.239  -7.774  1.00  0.00           C  
ATOM    441  O   TYR A  56       7.413  -0.480  -7.635  1.00  0.00           O  
ATOM    442  CG  TYR A  56       5.294  -4.405  -7.121  1.00  0.00           C  
ATOM    443  CD1 TYR A  56       5.579  -5.715  -7.499  1.00  0.00           C  
ATOM    444  CD2 TYR A  56       4.345  -4.200  -6.126  1.00  0.00           C  
ATOM    445  CE1 TYR A  56       4.934  -6.793  -6.902  1.00  0.00           C  
ATOM    446  CE2 TYR A  56       3.693  -5.270  -5.522  1.00  0.00           C  
ATOM    447  OH  TYR A  56       3.352  -7.624  -5.320  1.00  0.00           O  
ATOM    448  CZ  TYR A  56       3.994  -6.561  -5.915  1.00  0.00           C  
ATOM    449  N   LYS A  57       9.005  -1.970  -8.433  1.00  0.00           N  
ATOM    450  CA  LYS A  57       9.665  -0.928  -9.213  1.00  0.00           C  
ATOM    451  C   LYS A  57       9.557  -1.210 -10.709  1.00  0.00           C  
ATOM    452  CB  LYS A  57      11.134  -0.803  -8.808  1.00  0.00           C  
ATOM    453  O   LYS A  57       9.761  -2.343 -11.149  1.00  0.00           O  
ATOM    454  CG  LYS A  57      11.345  -0.285  -7.393  1.00  0.00           C  
ATOM    455  CD  LYS A  57      12.825  -0.127  -7.070  1.00  0.00           C  
ATOM    456  CE  LYS A  57      13.038   0.333  -5.634  1.00  0.00           C  
ATOM    457  NZ  LYS A  57      14.485   0.545  -5.330  1.00  0.00           N  
ATOM    458  N   ASN A  58       8.960  -0.200 -11.312  1.00  0.00           N  
ATOM    459  CA  ASN A  58       8.975  -0.300 -12.768  1.00  0.00           C  
ATOM    460  C   ASN A  58      10.384  -0.124 -13.327  1.00  0.00           C  
ATOM    461  CB  ASN A  58       8.027   0.729 -13.387  1.00  0.00           C  
ATOM    462  O   ASN A  58      10.971   0.954 -13.215  1.00  0.00           O  
ATOM    463  CG  ASN A  58       7.771   0.476 -14.859  1.00  0.00           C  
ATOM    464  ND2 ASN A  58       6.601   0.884 -15.337  1.00  0.00           N  
ATOM    465  OD1 ASN A  58       8.618  -0.082 -15.562  1.00  0.00           O  
ATOM    466  N   PRO A  59      10.976  -1.241 -13.871  1.00  0.00           N  
ATOM    467  CA  PRO A  59      12.348  -1.182 -14.380  1.00  0.00           C  
ATOM    468  C   PRO A  59      12.513  -0.175 -15.515  1.00  0.00           C  
ATOM    469  CB  PRO A  59      12.602  -2.609 -14.874  1.00  0.00           C  
ATOM    470  O   PRO A  59      13.595   0.392 -15.689  1.00  0.00           O  
ATOM    471  CG  PRO A  59      11.241  -3.200 -15.050  1.00  0.00           C  
ATOM    472  CD  PRO A  59      10.304  -2.538 -14.081  1.00  0.00           C  
ATOM    473  N   GLU A  60      11.386   0.269 -16.117  1.00  0.00           N  
ATOM    474  CA  GLU A  60      11.449   1.138 -17.288  1.00  0.00           C  
ATOM    475  C   GLU A  60      11.422   2.610 -16.885  1.00  0.00           C  
ATOM    476  CB  GLU A  60      10.295   0.833 -18.246  1.00  0.00           C  
ATOM    477  O   GLU A  60      12.178   3.420 -17.424  1.00  0.00           O  
ATOM    478  CG  GLU A  60      10.358  -0.556 -18.863  1.00  0.00           C  
ATOM    479  CD  GLU A  60       9.206  -0.844 -19.813  1.00  0.00           C  
ATOM    480  OE1 GLU A  60       9.379  -0.687 -21.043  1.00  0.00           O  
ATOM    481  OE2 GLU A  60       8.122  -1.230 -19.322  1.00  0.00           O  
ATOM    482  N   THR A  61      10.617   2.856 -15.789  1.00  0.00           N  
ATOM    483  CA  THR A  61      10.417   4.259 -15.446  1.00  0.00           C  
ATOM    484  C   THR A  61      10.989   4.565 -14.064  1.00  0.00           C  
ATOM    485  CB  THR A  61       8.924   4.636 -15.481  1.00  0.00           C  
ATOM    486  O   THR A  61      11.079   5.728 -13.667  1.00  0.00           O  
ATOM    487  CG2 THR A  61       8.337   4.429 -16.873  1.00  0.00           C  
ATOM    488  OG1 THR A  61       8.209   3.818 -14.546  1.00  0.00           O  
ATOM    489  N   SER A  62      11.523   3.636 -13.449  1.00  0.00           N  
ATOM    490  CA  SER A  62      12.010   3.816 -12.085  1.00  0.00           C  
ATOM    491  C   SER A  62      10.884   4.239 -11.147  1.00  0.00           C  
ATOM    492  CB  SER A  62      13.132   4.855 -12.050  1.00  0.00           C  
ATOM    493  O   SER A  62      11.135   4.831 -10.095  1.00  0.00           O  
ATOM    494  OG  SER A  62      14.247   4.417 -12.808  1.00  0.00           O  
ATOM    495  N   GLU A  63       9.640   3.972 -11.584  1.00  0.00           N  
ATOM    496  CA  GLU A  63       8.497   4.287 -10.733  1.00  0.00           C  
ATOM    497  C   GLU A  63       8.304   3.227  -9.652  1.00  0.00           C  
ATOM    498  CB  GLU A  63       7.223   4.421 -11.571  1.00  0.00           C  
ATOM    499  O   GLU A  63       8.455   2.031  -9.914  1.00  0.00           O  
ATOM    500  CG  GLU A  63       7.215   5.636 -12.487  1.00  0.00           C  
ATOM    501  CD  GLU A  63       5.898   5.824 -13.223  1.00  0.00           C  
ATOM    502  OE1 GLU A  63       5.037   6.595 -12.740  1.00  0.00           O  
ATOM    503  OE2 GLU A  63       5.725   5.195 -14.291  1.00  0.00           O  
ATOM    504  N   VAL A  64       7.976   3.679  -8.473  1.00  0.00           N  
ATOM    505  CA  VAL A  64       7.793   2.768  -7.348  1.00  0.00           C  
ATOM    506  C   VAL A  64       6.304   2.617  -7.042  1.00  0.00           C  
ATOM    507  CB  VAL A  64       8.548   3.256  -6.092  1.00  0.00           C  
ATOM    508  O   VAL A  64       5.579   3.610  -6.951  1.00  0.00           O  
ATOM    509  CG1 VAL A  64       8.300   2.317  -4.913  1.00  0.00           C  
ATOM    510  CG2 VAL A  64      10.044   3.373  -6.381  1.00  0.00           C  
ATOM    511  N   TYR A  65       5.892   1.362  -6.976  1.00  0.00           N  
ATOM    512  CA  TYR A  65       4.517   1.057  -6.599  1.00  0.00           C  
ATOM    513  C   TYR A  65       4.471   0.272  -5.294  1.00  0.00           C  
ATOM    514  CB  TYR A  65       3.818   0.266  -7.709  1.00  0.00           C  
ATOM    515  O   TYR A  65       5.309  -0.603  -5.058  1.00  0.00           O  
ATOM    516  CG  TYR A  65       3.791   0.979  -9.039  1.00  0.00           C  
ATOM    517  CD1 TYR A  65       2.711   1.781  -9.400  1.00  0.00           C  
ATOM    518  CD2 TYR A  65       4.846   0.853  -9.936  1.00  0.00           C  
ATOM    519  CE1 TYR A  65       2.681   2.439 -10.625  1.00  0.00           C  
ATOM    520  CE2 TYR A  65       4.827   1.506 -11.164  1.00  0.00           C  
ATOM    521  OH  TYR A  65       3.719   2.945 -12.713  1.00  0.00           O  
ATOM    522  CZ  TYR A  65       3.743   2.296 -11.499  1.00  0.00           C  
ATOM    523  N   LEU A  66       3.517   0.678  -4.503  1.00  0.00           N  
ATOM    524  CA  LEU A  66       3.328  -0.038  -3.247  1.00  0.00           C  
ATOM    525  C   LEU A  66       2.005  -0.797  -3.248  1.00  0.00           C  
ATOM    526  CB  LEU A  66       3.372   0.932  -2.064  1.00  0.00           C  
ATOM    527  O   LEU A  66       0.949  -0.212  -3.503  1.00  0.00           O  
ATOM    528  CG  LEU A  66       4.656   1.748  -1.904  1.00  0.00           C  
ATOM    529  CD1 LEU A  66       4.519   2.730  -0.745  1.00  0.00           C  
ATOM    530  CD2 LEU A  66       5.852   0.827  -1.693  1.00  0.00           C  
ATOM    531  N   GLU A  67       2.141  -1.999  -3.167  1.00  0.00           N  
ATOM    532  CA  GLU A  67       0.939  -2.794  -2.933  1.00  0.00           C  
ATOM    533  C   GLU A  67       0.705  -3.016  -1.442  1.00  0.00           C  
ATOM    534  CB  GLU A  67       1.036  -4.140  -3.656  1.00  0.00           C  
ATOM    535  O   GLU A  67       1.513  -3.661  -0.770  1.00  0.00           O  
ATOM    536  CG  GLU A  67      -0.246  -4.959  -3.606  1.00  0.00           C  
ATOM    537  CD  GLU A  67      -0.172  -6.240  -4.421  1.00  0.00           C  
ATOM    538  OE1 GLU A  67       0.414  -7.235  -3.936  1.00  0.00           O  
ATOM    539  OE2 GLU A  67      -0.703  -6.250  -5.554  1.00  0.00           O  
ATOM    540  N   VAL A  68      -0.432  -2.460  -0.988  1.00  0.00           N  
ATOM    541  CA  VAL A  68      -0.692  -2.501   0.447  1.00  0.00           C  
ATOM    542  C   VAL A  68      -1.968  -3.294   0.718  1.00  0.00           C  
ATOM    543  CB  VAL A  68      -0.810  -1.081   1.043  1.00  0.00           C  
ATOM    544  O   VAL A  68      -2.944  -3.186  -0.028  1.00  0.00           O  
ATOM    545  CG1 VAL A  68       0.528  -0.347   0.960  1.00  0.00           C  
ATOM    546  CG2 VAL A  68      -1.902  -0.290   0.325  1.00  0.00           C  
ATOM    547  N   GLU A  69      -1.912  -4.156   1.650  1.00  0.00           N  
ATOM    548  CA  GLU A  69      -3.056  -4.956   2.077  1.00  0.00           C  
ATOM    549  C   GLU A  69      -3.242  -4.889   3.590  1.00  0.00           C  
ATOM    550  CB  GLU A  69      -2.892  -6.411   1.632  1.00  0.00           C  
ATOM    551  O   GLU A  69      -2.298  -5.122   4.348  1.00  0.00           O  
ATOM    552  CG  GLU A  69      -4.095  -7.289   1.942  1.00  0.00           C  
ATOM    553  CD  GLU A  69      -3.926  -8.727   1.477  1.00  0.00           C  
ATOM    554  OE1 GLU A  69      -3.255  -9.517   2.180  1.00  0.00           O  
ATOM    555  OE2 GLU A  69      -4.466  -9.065   0.401  1.00  0.00           O  
ATOM    556  N   GLU A  70      -4.489  -4.507   3.982  1.00  0.00           N  
ATOM    557  CA  GLU A  70      -4.835  -4.521   5.401  1.00  0.00           C  
ATOM    558  C   GLU A  70      -5.507  -5.834   5.792  1.00  0.00           C  
ATOM    559  CB  GLU A  70      -5.746  -3.340   5.744  1.00  0.00           C  
ATOM    560  O   GLU A  70      -6.478  -6.253   5.157  1.00  0.00           O  
ATOM    561  CG  GLU A  70      -5.061  -1.985   5.645  1.00  0.00           C  
ATOM    562  CD  GLU A  70      -5.940  -0.833   6.106  1.00  0.00           C  
ATOM    563  OE1 GLU A  70      -5.667  -0.255   7.182  1.00  0.00           O  
ATOM    564  OE2 GLU A  70      -6.909  -0.507   5.385  1.00  0.00           O  
ATOM    565  N   LYS A  71      -4.870  -6.524   6.730  1.00  0.00           N  
ATOM    566  CA  LYS A  71      -5.448  -7.769   7.228  1.00  0.00           C  
ATOM    567  C   LYS A  71      -6.012  -7.588   8.635  1.00  0.00           C  
ATOM    568  CB  LYS A  71      -4.404  -8.886   7.222  1.00  0.00           C  
ATOM    569  O   LYS A  71      -5.501  -6.782   9.415  1.00  0.00           O  
ATOM    570  CG  LYS A  71      -3.890  -9.245   5.835  1.00  0.00           C  
ATOM    571  CD  LYS A  71      -2.915 -10.414   5.885  1.00  0.00           C  
ATOM    572  CE  LYS A  71      -2.436 -10.804   4.493  1.00  0.00           C  
ATOM    573  NZ  LYS A  71      -1.502 -11.968   4.535  1.00  0.00           N  
ATOM    574  N   ASP A  72      -7.201  -8.032   8.989  1.00  0.00           N  
ATOM    575  CA  ASP A  72      -7.775  -8.055  10.331  1.00  0.00           C  
ATOM    576  C   ASP A  72      -7.022  -9.030  11.234  1.00  0.00           C  
ATOM    577  CB  ASP A  72      -9.258  -8.429  10.274  1.00  0.00           C  
ATOM    578  O   ASP A  72      -6.523 -10.056  10.768  1.00  0.00           O  
ATOM    579  CG  ASP A  72     -10.108  -7.379   9.580  1.00  0.00           C  
ATOM    580  OD1 ASP A  72     -10.371  -6.314  10.179  1.00  0.00           O  
ATOM    581  OD2 ASP A  72     -10.520  -7.619   8.425  1.00  0.00           O  
TER     582      ASP A  72
ENDMDL
END
