# Supplementary material for: Scaffolding protein functional sites using deep learning
Source: Science. Author manuscript; Available in PMC 2022 Oct 31. (PMC9621694; doi:10.1126/science.abn2100)
Supplement: Data S1 [file NIHMS1830590-supplement-Data_S1.zip › rsvfv_hal_3_RF.pdb]

HEADER                                            29-DEC-21   XXXX              
EXPDTA    THEORETICAL MODEL                                                     
REMARK 220                                                                      
REMARK 220 EXPERIMENTAL DETAILS                                                 
REMARK 220  EXPERIMENT TYPE                : THEORETICAL MODELLING              
REMARK 220  DATE OF DATA COLLECTION        : 29-DEC-21                          
REMARK 220                                                                      
REMARK 220 REMARK: MODEL GENERATED BY ROSETTA                                   
REMARK 220  VERSION 2021.38+release.4d5a969                                     
ATOM      1  N   GLN A   1      -5.067  -3.640 -30.559  1.00  0.00           N  
ATOM      2  CA  GLN A   1      -3.913  -2.904 -30.048  1.00  0.00           C  
ATOM      3  C   GLN A   1      -4.218  -2.061 -28.813  1.00  0.00           C  
ATOM      4  O   GLN A   1      -3.662  -2.314 -27.744  1.00  0.00           O  
ATOM      5  CB  GLN A   1      -3.348  -1.986 -31.136  1.00  0.00           C  
ATOM      6  CG  GLN A   1      -2.059  -1.215 -30.763  1.00  0.00           C  
ATOM      7  CD  GLN A   1      -0.821  -2.108 -30.573  1.00  0.00           C  
ATOM      8  OE1 GLN A   1      -0.709  -3.162 -31.221  1.00  0.00           O  
ATOM      9  NE2 GLN A   1       0.117  -1.674 -29.723  1.00  0.00           N  
ATOM     10 1H   GLN A   1      -5.095  -3.562 -31.565  1.00  0.00           H  
ATOM     11 2H   GLN A   1      -4.943  -4.621 -30.307  1.00  0.00           H  
ATOM     12 3H   GLN A   1      -5.927  -3.293 -30.169  1.00  0.00           H  
ATOM     13  HA  GLN A   1      -3.150  -3.633 -29.772  1.00  0.00           H  
ATOM     14 1HB  GLN A   1      -3.128  -2.581 -32.022  1.00  0.00           H  
ATOM     15 2HB  GLN A   1      -4.100  -1.253 -31.420  1.00  0.00           H  
ATOM     16 1HG  GLN A   1      -1.840  -0.499 -31.553  1.00  0.00           H  
ATOM     17 2HG  GLN A   1      -2.229  -0.680 -29.821  1.00  0.00           H  
ATOM     18 1HE2 GLN A   1       0.964  -2.186 -29.583  1.00  0.00           H  
ATOM     19 2HE2 GLN A   1      -0.015  -0.791 -29.212  1.00  0.00           H  
ATOM     20  N   GLU A   2      -5.123  -1.079 -28.927  1.00  0.00           N  
ATOM     21  CA  GLU A   2      -5.358  -0.180 -27.788  1.00  0.00           C  
ATOM     22  C   GLU A   2      -5.857  -0.890 -26.539  1.00  0.00           C  
ATOM     23  O   GLU A   2      -5.423  -0.581 -25.430  1.00  0.00           O  
ATOM     24  CB  GLU A   2      -6.362   0.912 -28.160  1.00  0.00           C  
ATOM     25  CG  GLU A   2      -5.839   1.948 -29.142  1.00  0.00           C  
ATOM     26  CD  GLU A   2      -6.876   2.985 -29.513  1.00  0.00           C  
ATOM     27  OE1 GLU A   2      -8.016   2.821 -29.144  1.00  0.00           O  
ATOM     28  OE2 GLU A   2      -6.523   3.946 -30.154  1.00  0.00           O  
ATOM     29  H   GLU A   2      -5.606  -0.897 -29.795  1.00  0.00           H  
ATOM     30  HA  GLU A   2      -4.409   0.301 -27.538  1.00  0.00           H  
ATOM     31 1HB  GLU A   2      -7.252   0.454 -28.593  1.00  0.00           H  
ATOM     32 2HB  GLU A   2      -6.672   1.434 -27.261  1.00  0.00           H  
ATOM     33 1HG  GLU A   2      -4.980   2.450 -28.695  1.00  0.00           H  
ATOM     34 2HG  GLU A   2      -5.499   1.439 -30.042  1.00  0.00           H  
ATOM     35  N   HIS A   3      -6.713  -1.893 -26.694  1.00  0.00           N  
ATOM     36  CA  HIS A   3      -7.217  -2.544 -25.499  1.00  0.00           C  
ATOM     37  C   HIS A   3      -6.071  -3.247 -24.811  1.00  0.00           C  
ATOM     38  O   HIS A   3      -5.951  -3.199 -23.592  1.00  0.00           O  
ATOM     39  CB  HIS A   3      -8.306  -3.557 -25.840  1.00  0.00           C  
ATOM     40  CG  HIS A   3      -9.586  -2.945 -26.306  1.00  0.00           C  
ATOM     41  ND1 HIS A   3      -9.766  -2.491 -27.597  1.00  0.00           N  
ATOM     42  CD2 HIS A   3     -10.754  -2.722 -25.662  1.00  0.00           C  
ATOM     43  CE1 HIS A   3     -10.992  -2.013 -27.724  1.00  0.00           C  
ATOM     44  NE2 HIS A   3     -11.611  -2.142 -26.565  1.00  0.00           N  
ATOM     45  H   HIS A   3      -7.043  -2.148 -27.609  1.00  0.00           H  
ATOM     46  HA  HIS A   3      -7.630  -1.810 -24.811  1.00  0.00           H  
ATOM     47 1HB  HIS A   3      -7.946  -4.231 -26.619  1.00  0.00           H  
ATOM     48 2HB  HIS A   3      -8.520  -4.169 -24.961  1.00  0.00           H  
ATOM     49  HD2 HIS A   3     -10.975  -2.960 -24.622  1.00  0.00           H  
ATOM     50  HE1 HIS A   3     -11.418  -1.588 -28.631  1.00  0.00           H  
ATOM     51  HE2 HIS A   3     -12.562  -1.862 -26.369  1.00  0.00           H  
ATOM     52  N   ALA A   4      -5.207  -3.875 -25.598  1.00  0.00           N  
ATOM     53  CA  ALA A   4      -4.067  -4.594 -25.066  1.00  0.00           C  
ATOM     54  C   ALA A   4      -3.132  -3.666 -24.313  1.00  0.00           C  
ATOM     55  O   ALA A   4      -2.608  -4.030 -23.257  1.00  0.00           O  
ATOM     56  CB  ALA A   4      -3.341  -5.270 -26.185  1.00  0.00           C  
ATOM     57  H   ALA A   4      -5.348  -3.848 -26.594  1.00  0.00           H  
ATOM     58  HA  ALA A   4      -4.428  -5.347 -24.376  1.00  0.00           H  
ATOM     59 1HB  ALA A   4      -2.509  -5.837 -25.790  1.00  0.00           H  
ATOM     60 2HB  ALA A   4      -4.036  -5.924 -26.680  1.00  0.00           H  
ATOM     61 3HB  ALA A   4      -2.976  -4.534 -26.886  1.00  0.00           H  
ATOM     62  N   GLU A   5      -2.944  -2.447 -24.837  1.00  0.00           N  
ATOM     63  CA  GLU A   5      -2.082  -1.485 -24.163  1.00  0.00           C  
ATOM     64  C   GLU A   5      -2.698  -1.087 -22.827  1.00  0.00           C  
ATOM     65  O   GLU A   5      -1.999  -0.999 -21.815  1.00  0.00           O  
ATOM     66  CB  GLU A   5      -1.861  -0.225 -25.013  1.00  0.00           C  
ATOM     67  CG  GLU A   5      -1.025  -0.430 -26.290  1.00  0.00           C  
ATOM     68  CD  GLU A   5      -0.822   0.860 -27.087  1.00  0.00           C  
ATOM     69  OE1 GLU A   5      -1.291   1.894 -26.658  1.00  0.00           O  
ATOM     70  OE2 GLU A   5      -0.214   0.796 -28.140  1.00  0.00           O  
ATOM     71  H   GLU A   5      -3.387  -2.208 -25.725  1.00  0.00           H  
ATOM     72  HA  GLU A   5      -1.118  -1.956 -23.972  1.00  0.00           H  
ATOM     73 1HB  GLU A   5      -2.831   0.174 -25.317  1.00  0.00           H  
ATOM     74 2HB  GLU A   5      -1.372   0.538 -24.409  1.00  0.00           H  
ATOM     75 1HG  GLU A   5      -0.052  -0.834 -26.015  1.00  0.00           H  
ATOM     76 2HG  GLU A   5      -1.524  -1.164 -26.920  1.00  0.00           H  
ATOM     77  N   TYR A   6      -4.023  -0.904 -22.807  1.00  0.00           N  
ATOM     78  CA  TYR A   6      -4.693  -0.520 -21.573  1.00  0.00           C  
ATOM     79  C   TYR A   6      -4.600  -1.654 -20.558  1.00  0.00           C  
ATOM     80  O   TYR A   6      -4.384  -1.416 -19.368  1.00  0.00           O  
ATOM     81  CB  TYR A   6      -6.149  -0.121 -21.833  1.00  0.00           C  
ATOM     82  CG  TYR A   6      -6.282   1.204 -22.582  1.00  0.00           C  
ATOM     83  CD1 TYR A   6      -7.027   1.277 -23.754  1.00  0.00           C  
ATOM     84  CD2 TYR A   6      -5.634   2.335 -22.110  1.00  0.00           C  
ATOM     85  CE1 TYR A   6      -7.127   2.465 -24.445  1.00  0.00           C  
ATOM     86  CE2 TYR A   6      -5.735   3.530 -22.803  1.00  0.00           C  
ATOM     87  CZ  TYR A   6      -6.478   3.593 -23.969  1.00  0.00           C  
ATOM     88  OH  TYR A   6      -6.576   4.779 -24.664  1.00  0.00           O  
ATOM     89  H   TYR A   6      -4.558  -0.988 -23.674  1.00  0.00           H  
ATOM     90  HA  TYR A   6      -4.176   0.341 -21.155  1.00  0.00           H  
ATOM     91 1HB  TYR A   6      -6.636  -0.898 -22.425  1.00  0.00           H  
ATOM     92 2HB  TYR A   6      -6.682  -0.040 -20.888  1.00  0.00           H  
ATOM     93  HD1 TYR A   6      -7.531   0.393 -24.131  1.00  0.00           H  
ATOM     94  HD2 TYR A   6      -5.044   2.281 -21.196  1.00  0.00           H  
ATOM     95  HE1 TYR A   6      -7.711   2.513 -25.365  1.00  0.00           H  
ATOM     96  HE2 TYR A   6      -5.225   4.419 -22.432  1.00  0.00           H  
ATOM     97  HH  TYR A   6      -7.091   4.637 -25.467  1.00  0.00           H  
ATOM     98  N   ILE A   7      -4.709  -2.890 -21.033  1.00  0.00           N  
ATOM     99  CA  ILE A   7      -4.604  -4.040 -20.156  1.00  0.00           C  
ATOM    100  C   ILE A   7      -3.205  -4.111 -19.570  1.00  0.00           C  
ATOM    101  O   ILE A   7      -3.038  -4.341 -18.371  1.00  0.00           O  
ATOM    102  CB  ILE A   7      -4.898  -5.331 -20.897  1.00  0.00           C  
ATOM    103  CG1 ILE A   7      -6.355  -5.371 -21.319  1.00  0.00           C  
ATOM    104  CG2 ILE A   7      -4.574  -6.472 -19.959  1.00  0.00           C  
ATOM    105  CD1 ILE A   7      -6.674  -6.428 -22.328  1.00  0.00           C  
ATOM    106  H   ILE A   7      -4.906  -3.030 -22.024  1.00  0.00           H  
ATOM    107  HA  ILE A   7      -5.320  -3.930 -19.344  1.00  0.00           H  
ATOM    108  HB  ILE A   7      -4.297  -5.389 -21.795  1.00  0.00           H  
ATOM    109 1HG1 ILE A   7      -6.952  -5.555 -20.467  1.00  0.00           H  
ATOM    110 2HG1 ILE A   7      -6.629  -4.414 -21.714  1.00  0.00           H  
ATOM    111 1HG2 ILE A   7      -4.788  -7.418 -20.440  1.00  0.00           H  
ATOM    112 2HG2 ILE A   7      -3.523  -6.430 -19.675  1.00  0.00           H  
ATOM    113 3HG2 ILE A   7      -5.178  -6.372 -19.077  1.00  0.00           H  
ATOM    114 1HD1 ILE A   7      -7.719  -6.360 -22.554  1.00  0.00           H  
ATOM    115 2HD1 ILE A   7      -6.108  -6.264 -23.231  1.00  0.00           H  
ATOM    116 3HD1 ILE A   7      -6.436  -7.403 -21.927  1.00  0.00           H  
ATOM    117  N   ALA A   8      -2.190  -3.926 -20.420  1.00  0.00           N  
ATOM    118  CA  ALA A   8      -0.815  -3.948 -19.954  1.00  0.00           C  
ATOM    119  C   ALA A   8      -0.600  -2.855 -18.908  1.00  0.00           C  
ATOM    120  O   ALA A   8       0.083  -3.079 -17.905  1.00  0.00           O  
ATOM    121  CB  ALA A   8       0.136  -3.759 -21.122  1.00  0.00           C  
ATOM    122  H   ALA A   8      -2.379  -3.772 -21.409  1.00  0.00           H  
ATOM    123  HA  ALA A   8      -0.624  -4.911 -19.489  1.00  0.00           H  
ATOM    124 1HB  ALA A   8       1.163  -3.795 -20.765  1.00  0.00           H  
ATOM    125 2HB  ALA A   8      -0.024  -4.555 -21.852  1.00  0.00           H  
ATOM    126 3HB  ALA A   8      -0.056  -2.795 -21.589  1.00  0.00           H  
ATOM    127  N   ASN A   9      -1.225  -1.681 -19.103  1.00  0.00           N  
ATOM    128  CA  ASN A   9      -1.087  -0.594 -18.140  1.00  0.00           C  
ATOM    129  C   ASN A   9      -1.700  -1.007 -16.801  1.00  0.00           C  
ATOM    130  O   ASN A   9      -1.132  -0.735 -15.732  1.00  0.00           O  
ATOM    131  CB  ASN A   9      -1.762   0.675 -18.641  1.00  0.00           C  
ATOM    132  CG  ASN A   9      -1.052   1.369 -19.805  1.00  0.00           C  
ATOM    133  OD1 ASN A   9       0.144   1.173 -20.101  1.00  0.00           O  
ATOM    134  ND2 ASN A   9      -1.802   2.209 -20.485  1.00  0.00           N  
ATOM    135  H   ASN A   9      -1.768  -1.531 -19.955  1.00  0.00           H  
ATOM    136  HA  ASN A   9      -0.027  -0.402 -17.973  1.00  0.00           H  
ATOM    137 1HB  ASN A   9      -2.772   0.440 -18.953  1.00  0.00           H  
ATOM    138 2HB  ASN A   9      -1.842   1.381 -17.816  1.00  0.00           H  
ATOM    139 1HD2 ASN A   9      -1.419   2.705 -21.264  1.00  0.00           H  
ATOM    140 2HD2 ASN A   9      -2.756   2.349 -20.224  1.00  0.00           H  
ATOM    141  N   LYS A  10      -2.843  -1.707 -16.856  1.00  0.00           N  
ATOM    142  CA  LYS A  10      -3.501  -2.169 -15.639  1.00  0.00           C  
ATOM    143  C   LYS A  10      -2.641  -3.196 -14.915  1.00  0.00           C  
ATOM    144  O   LYS A  10      -2.540  -3.161 -13.684  1.00  0.00           O  
ATOM    145  CB  LYS A  10      -4.892  -2.737 -15.943  1.00  0.00           C  
ATOM    146  CG  LYS A  10      -5.913  -1.679 -16.337  1.00  0.00           C  
ATOM    147  CD  LYS A  10      -7.277  -2.278 -16.644  1.00  0.00           C  
ATOM    148  CE  LYS A  10      -8.262  -1.183 -17.040  1.00  0.00           C  
ATOM    149  NZ  LYS A  10      -9.615  -1.721 -17.334  1.00  0.00           N  
ATOM    150  H   LYS A  10      -3.278  -1.884 -17.763  1.00  0.00           H  
ATOM    151  HA  LYS A  10      -3.627  -1.315 -14.976  1.00  0.00           H  
ATOM    152 1HB  LYS A  10      -4.822  -3.457 -16.756  1.00  0.00           H  
ATOM    153 2HB  LYS A  10      -5.269  -3.262 -15.070  1.00  0.00           H  
ATOM    154 1HG  LYS A  10      -6.019  -0.966 -15.521  1.00  0.00           H  
ATOM    155 2HG  LYS A  10      -5.557  -1.143 -17.210  1.00  0.00           H  
ATOM    156 1HD  LYS A  10      -7.181  -2.986 -17.469  1.00  0.00           H  
ATOM    157 2HD  LYS A  10      -7.656  -2.810 -15.771  1.00  0.00           H  
ATOM    158 1HE  LYS A  10      -8.337  -0.462 -16.227  1.00  0.00           H  
ATOM    159 2HE  LYS A  10      -7.883  -0.675 -17.929  1.00  0.00           H  
ATOM    160 1HZ  LYS A  10     -10.231  -0.962 -17.593  1.00  0.00           H  
ATOM    161 2HZ  LYS A  10      -9.560  -2.382 -18.093  1.00  0.00           H  
ATOM    162 3HZ  LYS A  10      -9.977  -2.183 -16.511  1.00  0.00           H  
ATOM    163  N   ILE A  11      -1.966  -4.068 -15.669  1.00  0.00           N  
ATOM    164  CA  ILE A  11      -1.106  -5.058 -15.038  1.00  0.00           C  
ATOM    165  C   ILE A  11       0.078  -4.378 -14.370  1.00  0.00           C  
ATOM    166  O   ILE A  11       0.386  -4.654 -13.205  1.00  0.00           O  
ATOM    167  CB  ILE A  11      -0.561  -6.090 -16.021  1.00  0.00           C  
ATOM    168  CG1 ILE A  11      -1.664  -6.983 -16.602  1.00  0.00           C  
ATOM    169  CG2 ILE A  11       0.398  -6.938 -15.234  1.00  0.00           C  
ATOM    170  CD1 ILE A  11      -1.181  -7.809 -17.793  1.00  0.00           C  
ATOM    171  H   ILE A  11      -2.096  -4.064 -16.681  1.00  0.00           H  
ATOM    172  HA  ILE A  11      -1.660  -5.568 -14.268  1.00  0.00           H  
ATOM    173  HB  ILE A  11      -0.047  -5.597 -16.846  1.00  0.00           H  
ATOM    174 1HG1 ILE A  11      -2.020  -7.663 -15.828  1.00  0.00           H  
ATOM    175 2HG1 ILE A  11      -2.497  -6.359 -16.924  1.00  0.00           H  
ATOM    176 1HG2 ILE A  11       0.826  -7.687 -15.881  1.00  0.00           H  
ATOM    177 2HG2 ILE A  11       1.183  -6.309 -14.832  1.00  0.00           H  
ATOM    178 3HG2 ILE A  11      -0.128  -7.421 -14.412  1.00  0.00           H  
ATOM    179 1HD1 ILE A  11      -1.991  -8.416 -18.167  1.00  0.00           H  
ATOM    180 2HD1 ILE A  11      -0.845  -7.138 -18.578  1.00  0.00           H  
ATOM    181 3HD1 ILE A  11      -0.358  -8.452 -17.491  1.00  0.00           H  
ATOM    182  N   ASP A  12       0.733  -3.460 -15.090  1.00  0.00           N  
ATOM    183  CA  ASP A  12       1.852  -2.744 -14.498  1.00  0.00           C  
ATOM    184  C   ASP A  12       1.431  -1.994 -13.246  1.00  0.00           C  
ATOM    185  O   ASP A  12       2.163  -1.985 -12.260  1.00  0.00           O  
ATOM    186  CB  ASP A  12       2.478  -1.760 -15.500  1.00  0.00           C  
ATOM    187  CG  ASP A  12       3.394  -2.408 -16.552  1.00  0.00           C  
ATOM    188  OD1 ASP A  12       3.792  -3.521 -16.356  1.00  0.00           O  
ATOM    189  OD2 ASP A  12       3.706  -1.770 -17.538  1.00  0.00           O  
ATOM    190  H   ASP A  12       0.447  -3.265 -16.050  1.00  0.00           H  
ATOM    191  HA  ASP A  12       2.610  -3.474 -14.218  1.00  0.00           H  
ATOM    192 1HB  ASP A  12       1.671  -1.243 -16.027  1.00  0.00           H  
ATOM    193 2HB  ASP A  12       3.042  -1.006 -14.956  1.00  0.00           H  
ATOM    194  N   SER A  13       0.237  -1.397 -13.257  1.00  0.00           N  
ATOM    195  CA  SER A  13      -0.230  -0.664 -12.093  1.00  0.00           C  
ATOM    196  C   SER A  13      -0.483  -1.614 -10.916  1.00  0.00           C  
ATOM    197  O   SER A  13      -0.069  -1.354  -9.782  1.00  0.00           O  
ATOM    198  CB  SER A  13      -1.506   0.075 -12.438  1.00  0.00           C  
ATOM    199  OG  SER A  13      -1.272   1.047 -13.428  1.00  0.00           O  
ATOM    200  H   SER A  13      -0.337  -1.412 -14.100  1.00  0.00           H  
ATOM    201  HA  SER A  13       0.530   0.058 -11.812  1.00  0.00           H  
ATOM    202 1HB  SER A  13      -2.252  -0.636 -12.793  1.00  0.00           H  
ATOM    203 2HB  SER A  13      -1.901   0.548 -11.544  1.00  0.00           H  
ATOM    204  HG  SER A  13      -1.070   0.542 -14.250  1.00  0.00           H  
ATOM    205  N   ALA A  14      -1.116  -2.757 -11.199  1.00  0.00           N  
ATOM    206  CA  ALA A  14      -1.457  -3.751 -10.184  1.00  0.00           C  
ATOM    207  C   ALA A  14      -0.231  -4.284  -9.464  1.00  0.00           C  
ATOM    208  O   ALA A  14      -0.256  -4.521  -8.253  1.00  0.00           O  
ATOM    209  CB  ALA A  14      -2.188  -4.907 -10.833  1.00  0.00           C  
ATOM    210  H   ALA A  14      -1.423  -2.930 -12.156  1.00  0.00           H  
ATOM    211  HA  ALA A  14      -2.106  -3.274  -9.452  1.00  0.00           H  
ATOM    212 1HB  ALA A  14      -2.472  -5.632 -10.078  1.00  0.00           H  
ATOM    213 2HB  ALA A  14      -3.077  -4.524 -11.329  1.00  0.00           H  
ATOM    214 3HB  ALA A  14      -1.537  -5.380 -11.567  1.00  0.00           H  
ATOM    215  N   LEU A  15       0.860  -4.421 -10.202  1.00  0.00           N  
ATOM    216  CA  LEU A  15       2.099  -4.953  -9.666  1.00  0.00           C  
ATOM    217  C   LEU A  15       2.987  -3.915  -8.973  1.00  0.00           C  
ATOM    218  O   LEU A  15       4.025  -4.261  -8.418  1.00  0.00           O  
ATOM    219  CB  LEU A  15       2.877  -5.626 -10.788  1.00  0.00           C  
ATOM    220  CG  LEU A  15       2.210  -6.851 -11.397  1.00  0.00           C  
ATOM    221  CD1 LEU A  15       2.998  -7.267 -12.551  1.00  0.00           C  
ATOM    222  CD2 LEU A  15       2.125  -7.988 -10.367  1.00  0.00           C  
ATOM    223  H   LEU A  15       0.806  -4.208 -11.202  1.00  0.00           H  
ATOM    224  HA  LEU A  15       1.844  -5.717  -8.937  1.00  0.00           H  
ATOM    225 1HB  LEU A  15       3.024  -4.895 -11.590  1.00  0.00           H  
ATOM    226 2HB  LEU A  15       3.853  -5.929 -10.403  1.00  0.00           H  
ATOM    227  HG  LEU A  15       1.207  -6.590 -11.736  1.00  0.00           H  
ATOM    228 1HD1 LEU A  15       2.530  -8.101 -12.988  1.00  0.00           H  
ATOM    229 2HD1 LEU A  15       3.033  -6.445 -13.265  1.00  0.00           H  
ATOM    230 3HD1 LEU A  15       4.007  -7.531 -12.237  1.00  0.00           H  
ATOM    231 1HD2 LEU A  15       1.650  -8.864 -10.817  1.00  0.00           H  
ATOM    232 2HD2 LEU A  15       3.130  -8.258 -10.028  1.00  0.00           H  
ATOM    233 3HD2 LEU A  15       1.545  -7.658  -9.521  1.00  0.00           H  
ATOM    234  N   LEU A  16       2.583  -2.650  -8.916  1.00  0.00           N  
ATOM    235  CA  LEU A  16       3.463  -1.670  -8.281  1.00  0.00           C  
ATOM    236  C   LEU A  16       3.711  -1.980  -6.801  1.00  0.00           C  
ATOM    237  O   LEU A  16       4.748  -1.614  -6.250  1.00  0.00           O  
ATOM    238  CB  LEU A  16       2.887  -0.263  -8.419  1.00  0.00           C  
ATOM    239  CG  LEU A  16       2.882   0.300  -9.829  1.00  0.00           C  
ATOM    240  CD1 LEU A  16       2.149   1.627  -9.841  1.00  0.00           C  
ATOM    241  CD2 LEU A  16       4.312   0.446 -10.330  1.00  0.00           C  
ATOM    242  H   LEU A  16       1.698  -2.349  -9.328  1.00  0.00           H  
ATOM    243  HA  LEU A  16       4.422  -1.696  -8.797  1.00  0.00           H  
ATOM    244 1HB  LEU A  16       1.852  -0.282  -8.073  1.00  0.00           H  
ATOM    245 2HB  LEU A  16       3.453   0.414  -7.783  1.00  0.00           H  
ATOM    246  HG  LEU A  16       2.359  -0.377 -10.470  1.00  0.00           H  
ATOM    247 1HD1 LEU A  16       2.127   2.021 -10.856  1.00  0.00           H  
ATOM    248 2HD1 LEU A  16       1.126   1.471  -9.489  1.00  0.00           H  
ATOM    249 3HD1 LEU A  16       2.658   2.332  -9.187  1.00  0.00           H  
ATOM    250 1HD2 LEU A  16       4.295   0.833 -11.348  1.00  0.00           H  
ATOM    251 2HD2 LEU A  16       4.858   1.133  -9.686  1.00  0.00           H  
ATOM    252 3HD2 LEU A  16       4.798  -0.530 -10.320  1.00  0.00           H  
ATOM    253  N   SER A  17       2.743  -2.627  -6.157  1.00  0.00           N  
ATOM    254  CA  SER A  17       2.821  -2.974  -4.747  1.00  0.00           C  
ATOM    255  C   SER A  17       3.098  -4.463  -4.491  1.00  0.00           C  
ATOM    256  O   SER A  17       2.992  -4.914  -3.349  1.00  0.00           O  
ATOM    257  CB  SER A  17       1.521  -2.588  -4.069  1.00  0.00           C  
ATOM    258  OG  SER A  17       0.433  -3.317  -4.586  1.00  0.00           O  
ATOM    259  H   SER A  17       1.920  -2.896  -6.679  1.00  0.00           H  
ATOM    260  HA  SER A  17       3.633  -2.400  -4.300  1.00  0.00           H  
ATOM    261 1HB  SER A  17       1.600  -2.755  -2.996  1.00  0.00           H  
ATOM    262 2HB  SER A  17       1.347  -1.524  -4.221  1.00  0.00           H  
ATOM    263  HG  SER A  17       0.567  -3.371  -5.541  1.00  0.00           H  
ATOM    264  N   THR A  18       3.375  -5.241  -5.544  1.00  0.00           N  
ATOM    265  CA  THR A  18       3.514  -6.692  -5.387  1.00  0.00           C  
ATOM    266  C   THR A  18       4.208  -7.405  -6.544  1.00  0.00           C  
ATOM    267  O   THR A  18       4.145  -6.983  -7.688  1.00  0.00           O  
ATOM    268  CB  THR A  18       2.134  -7.321  -5.189  1.00  0.00           C  
ATOM    269  OG1 THR A  18       2.260  -8.746  -5.018  1.00  0.00           O  
ATOM    270  CG2 THR A  18       1.302  -7.024  -6.376  1.00  0.00           C  
ATOM    271  H   THR A  18       3.513  -4.826  -6.466  1.00  0.00           H  
ATOM    272  HA  THR A  18       4.105  -6.873  -4.491  1.00  0.00           H  
ATOM    273  HB  THR A  18       1.653  -6.900  -4.309  1.00  0.00           H  
ATOM    274  HG1 THR A  18       1.426  -9.186  -5.339  1.00  0.00           H  
ATOM    275 1HG2 THR A  18       0.319  -7.455  -6.235  1.00  0.00           H  
ATOM    276 2HG2 THR A  18       1.207  -5.947  -6.500  1.00  0.00           H  
ATOM    277 3HG2 THR A  18       1.773  -7.451  -7.248  1.00  0.00           H  
ATOM    278  N   ASN A  19       4.793  -8.563  -6.264  1.00  0.00           N  
ATOM    279  CA  ASN A  19       5.371  -9.366  -7.342  1.00  0.00           C  
ATOM    280  C   ASN A  19       4.343 -10.360  -7.894  1.00  0.00           C  
ATOM    281  O   ASN A  19       4.633 -11.149  -8.799  1.00  0.00           O  
ATOM    282  CB  ASN A  19       6.588 -10.101  -6.851  1.00  0.00           C  
ATOM    283  CG  ASN A  19       7.714  -9.166  -6.475  1.00  0.00           C  
ATOM    284  OD1 ASN A  19       7.815  -8.038  -6.967  1.00  0.00           O  
ATOM    285  ND2 ASN A  19       8.565  -9.622  -5.594  1.00  0.00           N  
ATOM    286  H   ASN A  19       4.824  -8.887  -5.307  1.00  0.00           H  
ATOM    287  HA  ASN A  19       5.663  -8.705  -8.161  1.00  0.00           H  
ATOM    288 1HB  ASN A  19       6.323 -10.707  -5.986  1.00  0.00           H  
ATOM    289 2HB  ASN A  19       6.939 -10.775  -7.630  1.00  0.00           H  
ATOM    290 1HD2 ASN A  19       9.334  -9.053  -5.301  1.00  0.00           H  
ATOM    291 2HD2 ASN A  19       8.451 -10.540  -5.218  1.00  0.00           H  
ATOM    292  N   LYS A  20       3.138 -10.327  -7.326  1.00  0.00           N  
ATOM    293  CA  LYS A  20       2.046 -11.198  -7.734  1.00  0.00           C  
ATOM    294  C   LYS A  20       0.705 -10.482  -7.606  1.00  0.00           C  
ATOM    295  O   LYS A  20       0.389  -9.919  -6.548  1.00  0.00           O  
ATOM    296  CB  LYS A  20       2.046 -12.475  -6.894  1.00  0.00           C  
ATOM    297  CG  LYS A  20       1.006 -13.513  -7.289  1.00  0.00           C  
ATOM    298  CD  LYS A  20       1.245 -14.834  -6.544  1.00  0.00           C  
ATOM    299  CE  LYS A  20       0.155 -15.856  -6.844  1.00  0.00           C  
ATOM    300  NZ  LYS A  20       0.151 -16.257  -8.264  1.00  0.00           N  
ATOM    301  H   LYS A  20       2.966  -9.669  -6.578  1.00  0.00           H  
ATOM    302  HA  LYS A  20       2.191 -11.462  -8.771  1.00  0.00           H  
ATOM    303 1HB  LYS A  20       3.024 -12.954  -6.972  1.00  0.00           H  
ATOM    304 2HB  LYS A  20       1.887 -12.221  -5.848  1.00  0.00           H  
ATOM    305 1HG  LYS A  20       0.007 -13.142  -7.061  1.00  0.00           H  
ATOM    306 2HG  LYS A  20       1.068 -13.695  -8.366  1.00  0.00           H  
ATOM    307 1HD  LYS A  20       2.206 -15.249  -6.848  1.00  0.00           H  
ATOM    308 2HD  LYS A  20       1.273 -14.649  -5.472  1.00  0.00           H  
ATOM    309 1HE  LYS A  20       0.312 -16.739  -6.230  1.00  0.00           H  
ATOM    310 2HE  LYS A  20      -0.814 -15.422  -6.605  1.00  0.00           H  
ATOM    311 1HZ  LYS A  20      -0.606 -16.925  -8.444  1.00  0.00           H  
ATOM    312 2HZ  LYS A  20      -0.013 -15.451  -8.845  1.00  0.00           H  
ATOM    313 3HZ  LYS A  20       1.051 -16.680  -8.531  1.00  0.00           H  
ATOM    314  N   ALA A  21      -0.095 -10.510  -8.676  1.00  0.00           N  
ATOM    315  CA  ALA A  21      -1.397  -9.837  -8.654  1.00  0.00           C  
ATOM    316  C   ALA A  21      -2.409 -10.424  -9.623  1.00  0.00           C  
ATOM    317  O   ALA A  21      -2.056 -11.054 -10.622  1.00  0.00           O  
ATOM    318  CB  ALA A  21      -1.239  -8.365  -8.995  1.00  0.00           C  
ATOM    319  H   ALA A  21       0.241 -10.984  -9.518  1.00  0.00           H  
ATOM    320  HA  ALA A  21      -1.800  -9.933  -7.646  1.00  0.00           H  
ATOM    321 1HB  ALA A  21      -2.210  -7.875  -8.936  1.00  0.00           H  
ATOM    322 2HB  ALA A  21      -0.564  -7.894  -8.306  1.00  0.00           H  
ATOM    323 3HB  ALA A  21      -0.849  -8.265 -10.006  1.00  0.00           H  
ATOM    324  N   VAL A  22      -3.684 -10.166  -9.338  1.00  0.00           N  
ATOM    325  CA  VAL A  22      -4.767 -10.540 -10.241  1.00  0.00           C  
ATOM    326  C   VAL A  22      -5.492  -9.284 -10.703  1.00  0.00           C  
ATOM    327  O   VAL A  22      -5.854  -8.430  -9.890  1.00  0.00           O  
ATOM    328  CB  VAL A  22      -5.759 -11.510  -9.574  1.00  0.00           C  
ATOM    329  CG1 VAL A  22      -6.900 -11.833 -10.555  1.00  0.00           C  
ATOM    330  CG2 VAL A  22      -5.030 -12.781  -9.177  1.00  0.00           C  
ATOM    331  H   VAL A  22      -3.910  -9.674  -8.485  1.00  0.00           H  
ATOM    332  HA  VAL A  22      -4.345 -11.033 -11.111  1.00  0.00           H  
ATOM    333  HB  VAL A  22      -6.193 -11.040  -8.693  1.00  0.00           H  
ATOM    334 1HG1 VAL A  22      -7.605 -12.517 -10.087  1.00  0.00           H  
ATOM    335 2HG1 VAL A  22      -7.419 -10.918 -10.830  1.00  0.00           H  
ATOM    336 3HG1 VAL A  22      -6.480 -12.297 -11.452  1.00  0.00           H  
ATOM    337 1HG2 VAL A  22      -5.726 -13.474  -8.708  1.00  0.00           H  
ATOM    338 2HG2 VAL A  22      -4.614 -13.239 -10.068  1.00  0.00           H  
ATOM    339 3HG2 VAL A  22      -4.228 -12.551  -8.480  1.00  0.00           H  
ATOM    340  N   VAL A  23      -5.679  -9.172 -12.012  1.00  0.00           N  
ATOM    341  CA  VAL A  23      -6.321  -8.018 -12.611  1.00  0.00           C  
ATOM    342  C   VAL A  23      -7.629  -8.377 -13.300  1.00  0.00           C  
ATOM    343  O   VAL A  23      -7.647  -9.211 -14.209  1.00  0.00           O  
ATOM    344  CB  VAL A  23      -5.379  -7.422 -13.677  1.00  0.00           C  
ATOM    345  CG1 VAL A  23      -6.021  -6.210 -14.339  1.00  0.00           C  
ATOM    346  CG2 VAL A  23      -4.063  -7.066 -13.053  1.00  0.00           C  
ATOM    347  H   VAL A  23      -5.345  -9.921 -12.610  1.00  0.00           H  
ATOM    348  HA  VAL A  23      -6.516  -7.280 -11.833  1.00  0.00           H  
ATOM    349  HB  VAL A  23      -5.217  -8.167 -14.458  1.00  0.00           H  
ATOM    350 1HG1 VAL A  23      -5.349  -5.819 -15.105  1.00  0.00           H  
ATOM    351 2HG1 VAL A  23      -6.964  -6.500 -14.795  1.00  0.00           H  
ATOM    352 3HG1 VAL A  23      -6.206  -5.440 -13.591  1.00  0.00           H  
ATOM    353 1HG2 VAL A  23      -3.431  -6.674 -13.816  1.00  0.00           H  
ATOM    354 2HG2 VAL A  23      -4.229  -6.322 -12.287  1.00  0.00           H  
ATOM    355 3HG2 VAL A  23      -3.599  -7.950 -12.614  1.00  0.00           H  
ATOM    356  N   SER A  24      -8.729  -7.745 -12.888  1.00  0.00           N  
ATOM    357  CA  SER A  24      -9.991  -8.008 -13.570  1.00  0.00           C  
ATOM    358  C   SER A  24     -10.065  -7.152 -14.787  1.00  0.00           C  
ATOM    359  O   SER A  24      -9.833  -5.944 -14.719  1.00  0.00           O  
ATOM    360  CB  SER A  24     -11.205  -7.689 -12.743  1.00  0.00           C  
ATOM    361  OG  SER A  24     -12.394  -7.839 -13.525  1.00  0.00           O  
ATOM    362  H   SER A  24      -8.681  -7.082 -12.125  1.00  0.00           H  
ATOM    363  HA  SER A  24     -10.028  -9.053 -13.882  1.00  0.00           H  
ATOM    364 1HB  SER A  24     -11.240  -8.327 -11.885  1.00  0.00           H  
ATOM    365 2HB  SER A  24     -11.138  -6.666 -12.377  1.00  0.00           H  
ATOM    366  HG  SER A  24     -13.112  -7.964 -12.888  1.00  0.00           H  
ATOM    367  N   LEU A  25     -10.393  -7.768 -15.896  1.00  0.00           N  
ATOM    368  CA  LEU A  25     -10.524  -7.047 -17.130  1.00  0.00           C  
ATOM    369  C   LEU A  25     -11.966  -7.070 -17.599  1.00  0.00           C  
ATOM    370  O   LEU A  25     -12.265  -6.839 -18.773  1.00  0.00           O  
ATOM    371  CB  LEU A  25      -9.567  -7.631 -18.127  1.00  0.00           C  
ATOM    372  CG  LEU A  25      -8.141  -7.524 -17.703  1.00  0.00           C  
ATOM    373  CD1 LEU A  25      -7.343  -8.245 -18.651  1.00  0.00           C  
ATOM    374  CD2 LEU A  25      -7.745  -6.062 -17.596  1.00  0.00           C  
ATOM    375  H   LEU A  25     -10.568  -8.775 -15.890  1.00  0.00           H  
ATOM    376  HA  LEU A  25     -10.242  -6.010 -16.961  1.00  0.00           H  
ATOM    377 1HB  LEU A  25      -9.780  -8.653 -18.259  1.00  0.00           H  
ATOM    378 2HB  LEU A  25      -9.681  -7.125 -19.070  1.00  0.00           H  
ATOM    379  HG  LEU A  25      -8.002  -8.006 -16.733  1.00  0.00           H  
ATOM    380 1HD1 LEU A  25      -6.317  -8.201 -18.342  1.00  0.00           H  
ATOM    381 2HD1 LEU A  25      -7.684  -9.267 -18.653  1.00  0.00           H  
ATOM    382 3HD1 LEU A  25      -7.456  -7.812 -19.638  1.00  0.00           H  
ATOM    383 1HD2 LEU A  25      -6.704  -5.984 -17.293  1.00  0.00           H  
ATOM    384 2HD2 LEU A  25      -7.881  -5.575 -18.540  1.00  0.00           H  
ATOM    385 3HD2 LEU A  25      -8.371  -5.572 -16.854  1.00  0.00           H  
ATOM    386  N   GLY A  26     -12.877  -7.385 -16.689  1.00  0.00           N  
ATOM    387  CA  GLY A  26     -14.279  -7.367 -17.070  1.00  0.00           C  
ATOM    388  C   GLY A  26     -14.602  -8.295 -18.241  1.00  0.00           C  
ATOM    389  O   GLY A  26     -14.359  -9.496 -18.199  1.00  0.00           O  
ATOM    390  H   GLY A  26     -12.604  -7.581 -15.717  1.00  0.00           H  
ATOM    391 1HA  GLY A  26     -14.880  -7.653 -16.206  1.00  0.00           H  
ATOM    392 2HA  GLY A  26     -14.567  -6.348 -17.324  1.00  0.00           H  
ATOM    393  N   SER A  27     -15.154  -7.714 -19.305  1.00  0.00           N  
ATOM    394  CA  SER A  27     -15.582  -8.444 -20.502  1.00  0.00           C  
ATOM    395  C   SER A  27     -14.562  -8.594 -21.649  1.00  0.00           C  
ATOM    396  O   SER A  27     -14.947  -8.981 -22.753  1.00  0.00           O  
ATOM    397  CB  SER A  27     -16.838  -7.799 -21.049  1.00  0.00           C  
ATOM    398  OG  SER A  27     -16.595  -6.474 -21.442  1.00  0.00           O  
ATOM    399  H   SER A  27     -15.293  -6.713 -19.280  1.00  0.00           H  
ATOM    400  HA  SER A  27     -15.844  -9.454 -20.180  1.00  0.00           H  
ATOM    401 1HB  SER A  27     -17.194  -8.374 -21.904  1.00  0.00           H  
ATOM    402 2HB  SER A  27     -17.620  -7.821 -20.293  1.00  0.00           H  
ATOM    403  HG  SER A  27     -15.855  -6.511 -22.054  1.00  0.00           H  
ATOM    404  N   ILE A  28     -13.285  -8.301 -21.423  1.00  0.00           N  
ATOM    405  CA  ILE A  28     -12.312  -8.438 -22.519  1.00  0.00           C  
ATOM    406  C   ILE A  28     -12.203  -9.852 -23.121  1.00  0.00           C  
ATOM    407  O   ILE A  28     -12.046 -10.847 -22.416  1.00  0.00           O  
ATOM    408  CB  ILE A  28     -10.916  -8.021 -22.038  1.00  0.00           C  
ATOM    409  CG1 ILE A  28     -10.861  -6.533 -21.699  1.00  0.00           C  
ATOM    410  CG2 ILE A  28      -9.941  -8.347 -23.055  1.00  0.00           C  
ATOM    411  CD1 ILE A  28     -11.047  -5.637 -22.901  1.00  0.00           C  
ATOM    412  H   ILE A  28     -12.991  -7.960 -20.504  1.00  0.00           H  
ATOM    413  HA  ILE A  28     -12.612  -7.762 -23.317  1.00  0.00           H  
ATOM    414  HB  ILE A  28     -10.680  -8.565 -21.127  1.00  0.00           H  
ATOM    415 1HG1 ILE A  28     -11.645  -6.304 -21.000  1.00  0.00           H  
ATOM    416 2HG1 ILE A  28      -9.901  -6.302 -21.243  1.00  0.00           H  
ATOM    417 1HG2 ILE A  28      -8.965  -8.097 -22.725  1.00  0.00           H  
ATOM    418 2HG2 ILE A  28      -9.977  -9.393 -23.266  1.00  0.00           H  
ATOM    419 3HG2 ILE A  28     -10.187  -7.789 -23.936  1.00  0.00           H  
ATOM    420 1HD1 ILE A  28     -11.003  -4.596 -22.584  1.00  0.00           H  
ATOM    421 2HD1 ILE A  28     -10.253  -5.829 -23.617  1.00  0.00           H  
ATOM    422 3HD1 ILE A  28     -12.012  -5.836 -23.363  1.00  0.00           H  
ATOM    423  N   GLU A  29     -12.282  -9.915 -24.457  1.00  0.00           N  
ATOM    424  CA  GLU A  29     -12.211 -11.167 -25.210  1.00  0.00           C  
ATOM    425  C   GLU A  29     -10.817 -11.791 -25.205  1.00  0.00           C  
ATOM    426  O   GLU A  29      -9.806 -11.084 -25.162  1.00  0.00           O  
ATOM    427  CB  GLU A  29     -12.658 -10.938 -26.653  1.00  0.00           C  
ATOM    428  CG  GLU A  29     -11.726 -10.063 -27.472  1.00  0.00           C  
ATOM    429  CD  GLU A  29     -12.189  -9.893 -28.905  1.00  0.00           C  
ATOM    430  OE1 GLU A  29     -13.250 -10.378 -29.218  1.00  0.00           O  
ATOM    431  OE2 GLU A  29     -11.477  -9.305 -29.690  1.00  0.00           O  
ATOM    432  H   GLU A  29     -12.416  -9.053 -24.964  1.00  0.00           H  
ATOM    433  HA  GLU A  29     -12.897 -11.877 -24.746  1.00  0.00           H  
ATOM    434 1HB  GLU A  29     -12.776 -11.893 -27.158  1.00  0.00           H  
ATOM    435 2HB  GLU A  29     -13.633 -10.453 -26.648  1.00  0.00           H  
ATOM    436 1HG  GLU A  29     -11.705  -9.093 -26.999  1.00  0.00           H  
ATOM    437 2HG  GLU A  29     -10.721 -10.464 -27.449  1.00  0.00           H  
ATOM    438  N   GLU A  30     -10.760 -13.114 -25.358  1.00  0.00           N  
ATOM    439  CA  GLU A  30      -9.481 -13.812 -25.387  1.00  0.00           C  
ATOM    440  C   GLU A  30      -8.422 -13.190 -26.327  1.00  0.00           C  
ATOM    441  O   GLU A  30      -7.324 -12.924 -25.848  1.00  0.00           O  
ATOM    442  CB  GLU A  30      -9.679 -15.318 -25.614  1.00  0.00           C  
ATOM    443  CG  GLU A  30      -8.392 -16.118 -25.609  1.00  0.00           C  
ATOM    444  CD  GLU A  30      -8.615 -17.597 -25.839  1.00  0.00           C  
ATOM    445  OE1 GLU A  30      -9.729 -17.978 -26.111  1.00  0.00           O  
ATOM    446  OE2 GLU A  30      -7.678 -18.350 -25.693  1.00  0.00           O  
ATOM    447  H   GLU A  30     -11.621 -13.643 -25.412  1.00  0.00           H  
ATOM    448  HA  GLU A  30      -9.064 -13.741 -24.388  1.00  0.00           H  
ATOM    449 1HB  GLU A  30     -10.270 -15.706 -24.786  1.00  0.00           H  
ATOM    450 2HB  GLU A  30     -10.234 -15.542 -26.495  1.00  0.00           H  
ATOM    451 1HG  GLU A  30      -7.750 -15.735 -26.401  1.00  0.00           H  
ATOM    452 2HG  GLU A  30      -7.880 -15.968 -24.659  1.00  0.00           H  
ATOM    453  N   PRO A  31      -8.671 -12.918 -27.629  1.00  0.00           N  
ATOM    454  CA  PRO A  31      -7.707 -12.289 -28.527  1.00  0.00           C  
ATOM    455  C   PRO A  31      -7.071 -11.012 -27.968  1.00  0.00           C  
ATOM    456  O   PRO A  31      -5.918 -10.705 -28.279  1.00  0.00           O  
ATOM    457  CB  PRO A  31      -8.564 -11.981 -29.752  1.00  0.00           C  
ATOM    458  CG  PRO A  31      -9.607 -13.070 -29.757  1.00  0.00           C  
ATOM    459  CD  PRO A  31      -9.936 -13.305 -28.303  1.00  0.00           C  
ATOM    460  HA  PRO A  31      -6.929 -13.024 -28.779  1.00  0.00           H  
ATOM    461 1HB  PRO A  31      -9.009 -10.971 -29.659  1.00  0.00           H  
ATOM    462 2HB  PRO A  31      -7.940 -11.976 -30.657  1.00  0.00           H  
ATOM    463 1HG  PRO A  31     -10.488 -12.738 -30.333  1.00  0.00           H  
ATOM    464 2HG  PRO A  31      -9.217 -13.969 -30.254  1.00  0.00           H  
ATOM    465 1HD  PRO A  31     -10.762 -12.690 -28.014  1.00  0.00           H  
ATOM    466 2HD  PRO A  31     -10.144 -14.349 -28.206  1.00  0.00           H  
ATOM    467  N   MET A  32      -7.800 -10.248 -27.150  1.00  0.00           N  
ATOM    468  CA  MET A  32      -7.231  -9.027 -26.601  1.00  0.00           C  
ATOM    469  C   MET A  32      -6.348  -9.386 -25.434  1.00  0.00           C  
ATOM    470  O   MET A  32      -5.312  -8.756 -25.206  1.00  0.00           O  
ATOM    471  CB  MET A  32      -8.324  -8.089 -26.152  1.00  0.00           C  
ATOM    472  CG  MET A  32      -9.137  -7.445 -27.235  1.00  0.00           C  
ATOM    473  SD  MET A  32     -10.457  -6.421 -26.545  1.00  0.00           S  
ATOM    474  CE  MET A  32     -11.296  -5.884 -28.011  1.00  0.00           C  
ATOM    475  H   MET A  32      -8.736 -10.519 -26.855  1.00  0.00           H  
ATOM    476  HA  MET A  32      -6.621  -8.541 -27.362  1.00  0.00           H  
ATOM    477 1HB  MET A  32      -9.021  -8.681 -25.595  1.00  0.00           H  
ATOM    478 2HB  MET A  32      -7.923  -7.321 -25.488  1.00  0.00           H  
ATOM    479 1HG  MET A  32      -8.493  -6.814 -27.844  1.00  0.00           H  
ATOM    480 2HG  MET A  32      -9.574  -8.204 -27.880  1.00  0.00           H  
ATOM    481 1HE  MET A  32     -12.131  -5.241 -27.737  1.00  0.00           H  
ATOM    482 2HE  MET A  32     -10.602  -5.326 -28.641  1.00  0.00           H  
ATOM    483 3HE  MET A  32     -11.666  -6.755 -28.559  1.00  0.00           H  
ATOM    484  N   LEU A  33      -6.739 -10.438 -24.713  1.00  0.00           N  
ATOM    485  CA  LEU A  33      -5.961 -10.881 -23.574  1.00  0.00           C  
ATOM    486  C   LEU A  33      -4.640 -11.433 -24.105  1.00  0.00           C  
ATOM    487  O   LEU A  33      -3.592 -11.247 -23.492  1.00  0.00           O  
ATOM    488  CB  LEU A  33      -6.716 -11.950 -22.787  1.00  0.00           C  
ATOM    489  CG  LEU A  33      -7.998 -11.462 -22.160  1.00  0.00           C  
ATOM    490  CD1 LEU A  33      -8.697 -12.571 -21.504  1.00  0.00           C  
ATOM    491  CD2 LEU A  33      -7.715 -10.379 -21.203  1.00  0.00           C  
ATOM    492  H   LEU A  33      -7.614 -10.916 -24.953  1.00  0.00           H  
ATOM    493  HA  LEU A  33      -5.761 -10.031 -22.924  1.00  0.00           H  
ATOM    494 1HB  LEU A  33      -6.951 -12.778 -23.440  1.00  0.00           H  
ATOM    495 2HB  LEU A  33      -6.073 -12.318 -21.997  1.00  0.00           H  
ATOM    496  HG  LEU A  33      -8.635 -11.102 -22.944  1.00  0.00           H  
ATOM    497 1HD1 LEU A  33      -9.619 -12.212 -21.102  1.00  0.00           H  
ATOM    498 2HD1 LEU A  33      -8.903 -13.360 -22.206  1.00  0.00           H  
ATOM    499 3HD1 LEU A  33      -8.072 -12.934 -20.715  1.00  0.00           H  
ATOM    500 1HD2 LEU A  33      -8.653 -10.026 -20.775  1.00  0.00           H  
ATOM    501 2HD2 LEU A  33      -7.078 -10.759 -20.418  1.00  0.00           H  
ATOM    502 3HD2 LEU A  33      -7.217  -9.568 -21.715  1.00  0.00           H  
ATOM    503  N   GLN A  34      -4.694 -12.086 -25.277  1.00  0.00           N  
ATOM    504  CA  GLN A  34      -3.496 -12.631 -25.914  1.00  0.00           C  
ATOM    505  C   GLN A  34      -2.564 -11.496 -26.346  1.00  0.00           C  
ATOM    506  O   GLN A  34      -1.344 -11.567 -26.160  1.00  0.00           O  
ATOM    507  CB  GLN A  34      -3.870 -13.479 -27.134  1.00  0.00           C  
ATOM    508  CG  GLN A  34      -4.588 -14.782 -26.806  1.00  0.00           C  
ATOM    509  CD  GLN A  34      -5.040 -15.532 -28.054  1.00  0.00           C  
ATOM    510  OE1 GLN A  34      -5.129 -14.966 -29.149  1.00  0.00           O  
ATOM    511  NE2 GLN A  34      -5.326 -16.817 -27.894  1.00  0.00           N  
ATOM    512  H   GLN A  34      -5.606 -12.230 -25.707  1.00  0.00           H  
ATOM    513  HA  GLN A  34      -2.971 -13.257 -25.196  1.00  0.00           H  
ATOM    514 1HB  GLN A  34      -4.517 -12.898 -27.787  1.00  0.00           H  
ATOM    515 2HB  GLN A  34      -2.972 -13.720 -27.697  1.00  0.00           H  
ATOM    516 1HG  GLN A  34      -3.913 -15.426 -26.245  1.00  0.00           H  
ATOM    517 2HG  GLN A  34      -5.465 -14.557 -26.206  1.00  0.00           H  
ATOM    518 1HE2 GLN A  34      -5.634 -17.368 -28.668  1.00  0.00           H  
ATOM    519 2HE2 GLN A  34      -5.243 -17.238 -26.985  1.00  0.00           H  
ATOM    520  N   GLN A  35      -3.128 -10.411 -26.879  1.00  0.00           N  
ATOM    521  CA  GLN A  35      -2.282  -9.281 -27.229  1.00  0.00           C  
ATOM    522  C   GLN A  35      -1.675  -8.685 -25.954  1.00  0.00           C  
ATOM    523  O   GLN A  35      -0.491  -8.345 -25.926  1.00  0.00           O  
ATOM    524  CB  GLN A  35      -3.079  -8.220 -27.986  1.00  0.00           C  
ATOM    525  CG  GLN A  35      -3.508  -8.582 -29.386  1.00  0.00           C  
ATOM    526  CD  GLN A  35      -4.410  -7.493 -30.034  1.00  0.00           C  
ATOM    527  OE1 GLN A  35      -4.276  -6.274 -29.768  1.00  0.00           O  
ATOM    528  NE2 GLN A  35      -5.332  -7.942 -30.880  1.00  0.00           N  
ATOM    529  H   GLN A  35      -4.131 -10.386 -27.073  1.00  0.00           H  
ATOM    530  HA  GLN A  35      -1.468  -9.630 -27.862  1.00  0.00           H  
ATOM    531 1HB  GLN A  35      -3.989  -8.020 -27.430  1.00  0.00           H  
ATOM    532 2HB  GLN A  35      -2.500  -7.303 -28.041  1.00  0.00           H  
ATOM    533 1HG  GLN A  35      -2.618  -8.696 -30.002  1.00  0.00           H  
ATOM    534 2HG  GLN A  35      -4.059  -9.517 -29.357  1.00  0.00           H  
ATOM    535 1HE2 GLN A  35      -5.955  -7.313 -31.340  1.00  0.00           H  
ATOM    536 2HE2 GLN A  35      -5.406  -8.928 -31.053  1.00  0.00           H  
ATOM    537  N   ALA A  36      -2.479  -8.597 -24.881  1.00  0.00           N  
ATOM    538  CA  ALA A  36      -2.006  -8.078 -23.598  1.00  0.00           C  
ATOM    539  C   ALA A  36      -0.908  -8.952 -23.011  1.00  0.00           C  
ATOM    540  O   ALA A  36       0.057  -8.447 -22.439  1.00  0.00           O  
ATOM    541  CB  ALA A  36      -3.134  -7.996 -22.615  1.00  0.00           C  
ATOM    542  H   ALA A  36      -3.456  -8.874 -24.964  1.00  0.00           H  
ATOM    543  HA  ALA A  36      -1.606  -7.079 -23.765  1.00  0.00           H  
ATOM    544 1HB  ALA A  36      -2.740  -7.583 -21.697  1.00  0.00           H  
ATOM    545 2HB  ALA A  36      -3.906  -7.361 -23.019  1.00  0.00           H  
ATOM    546 3HB  ALA A  36      -3.539  -8.979 -22.428  1.00  0.00           H  
ATOM    547  N   TYR A  37      -1.046 -10.271 -23.164  1.00  0.00           N  
ATOM    548  CA  TYR A  37      -0.068 -11.246 -22.702  1.00  0.00           C  
ATOM    549  C   TYR A  37       1.271 -10.912 -23.311  1.00  0.00           C  
ATOM    550  O   TYR A  37       2.271 -10.767 -22.602  1.00  0.00           O  
ATOM    551  CB  TYR A  37      -0.515 -12.650 -23.134  1.00  0.00           C  
ATOM    552  CG  TYR A  37       0.427 -13.793 -22.910  1.00  0.00           C  
ATOM    553  CD1 TYR A  37       0.479 -14.440 -21.716  1.00  0.00           C  
ATOM    554  CD2 TYR A  37       1.248 -14.194 -23.957  1.00  0.00           C  
ATOM    555  CE1 TYR A  37       1.355 -15.501 -21.540  1.00  0.00           C  
ATOM    556  CE2 TYR A  37       2.118 -15.245 -23.795  1.00  0.00           C  
ATOM    557  CZ  TYR A  37       2.177 -15.901 -22.589  1.00  0.00           C  
ATOM    558  OH  TYR A  37       3.050 -16.956 -22.421  1.00  0.00           O  
ATOM    559  H   TYR A  37      -1.889 -10.620 -23.612  1.00  0.00           H  
ATOM    560  HA  TYR A  37       0.016 -11.188 -21.617  1.00  0.00           H  
ATOM    561 1HB  TYR A  37      -1.451 -12.885 -22.627  1.00  0.00           H  
ATOM    562 2HB  TYR A  37      -0.734 -12.637 -24.171  1.00  0.00           H  
ATOM    563  HD1 TYR A  37      -0.175 -14.128 -20.913  1.00  0.00           H  
ATOM    564  HD2 TYR A  37       1.200 -13.670 -24.915  1.00  0.00           H  
ATOM    565  HE1 TYR A  37       1.394 -16.021 -20.587  1.00  0.00           H  
ATOM    566  HE2 TYR A  37       2.760 -15.555 -24.621  1.00  0.00           H  
ATOM    567  HH  TYR A  37       3.523 -17.113 -23.242  1.00  0.00           H  
ATOM    568  N   GLU A  38       1.276 -10.746 -24.633  1.00  0.00           N  
ATOM    569  CA  GLU A  38       2.503 -10.448 -25.336  1.00  0.00           C  
ATOM    570  C   GLU A  38       3.044  -9.072 -24.978  1.00  0.00           C  
ATOM    571  O   GLU A  38       4.231  -8.933 -24.682  1.00  0.00           O  
ATOM    572  CB  GLU A  38       2.255 -10.518 -26.847  1.00  0.00           C  
ATOM    573  CG  GLU A  38       3.467 -10.189 -27.723  1.00  0.00           C  
ATOM    574  CD  GLU A  38       4.616 -11.199 -27.660  1.00  0.00           C  
ATOM    575  OE1 GLU A  38       4.385 -12.325 -27.280  1.00  0.00           O  
ATOM    576  OE2 GLU A  38       5.734 -10.820 -27.993  1.00  0.00           O  
ATOM    577  H   GLU A  38       0.403 -10.865 -25.155  1.00  0.00           H  
ATOM    578  HA  GLU A  38       3.246 -11.194 -25.059  1.00  0.00           H  
ATOM    579 1HB  GLU A  38       1.906 -11.517 -27.108  1.00  0.00           H  
ATOM    580 2HB  GLU A  38       1.457  -9.819 -27.110  1.00  0.00           H  
ATOM    581 1HG  GLU A  38       3.136 -10.097 -28.756  1.00  0.00           H  
ATOM    582 2HG  GLU A  38       3.833  -9.217 -27.407  1.00  0.00           H  
ATOM    583  N   TYR A  39       2.186  -8.054 -24.940  1.00  0.00           N  
ATOM    584  CA  TYR A  39       2.700  -6.723 -24.660  1.00  0.00           C  
ATOM    585  C   TYR A  39       3.271  -6.641 -23.261  1.00  0.00           C  
ATOM    586  O   TYR A  39       4.331  -6.043 -23.042  1.00  0.00           O  
ATOM    587  CB  TYR A  39       1.614  -5.682 -24.877  1.00  0.00           C  
ATOM    588  CG  TYR A  39       1.260  -5.577 -26.340  1.00  0.00           C  
ATOM    589  CD1 TYR A  39       0.123  -4.906 -26.765  1.00  0.00           C  
ATOM    590  CD2 TYR A  39       2.084  -6.208 -27.267  1.00  0.00           C  
ATOM    591  CE1 TYR A  39      -0.175  -4.851 -28.123  1.00  0.00           C  
ATOM    592  CE2 TYR A  39       1.793  -6.161 -28.598  1.00  0.00           C  
ATOM    593  CZ  TYR A  39       0.682  -5.487 -29.042  1.00  0.00           C  
ATOM    594  OH  TYR A  39       0.434  -5.449 -30.403  1.00  0.00           O  
ATOM    595  H   TYR A  39       1.201  -8.196 -25.160  1.00  0.00           H  
ATOM    596  HA  TYR A  39       3.514  -6.516 -25.354  1.00  0.00           H  
ATOM    597 1HB  TYR A  39       0.715  -5.963 -24.320  1.00  0.00           H  
ATOM    598 2HB  TYR A  39       1.944  -4.708 -24.521  1.00  0.00           H  
ATOM    599  HD1 TYR A  39      -0.526  -4.419 -26.038  1.00  0.00           H  
ATOM    600  HD2 TYR A  39       2.973  -6.745 -26.935  1.00  0.00           H  
ATOM    601  HE1 TYR A  39      -1.060  -4.318 -28.469  1.00  0.00           H  
ATOM    602  HE2 TYR A  39       2.451  -6.656 -29.312  1.00  0.00           H  
ATOM    603  HH  TYR A  39      -0.048  -4.634 -30.636  1.00  0.00           H  
ATOM    604  N   TYR A  40       2.595  -7.269 -22.310  1.00  0.00           N  
ATOM    605  CA  TYR A  40       3.079  -7.277 -20.957  1.00  0.00           C  
ATOM    606  C   TYR A  40       4.429  -7.958 -20.893  1.00  0.00           C  
ATOM    607  O   TYR A  40       5.355  -7.442 -20.264  1.00  0.00           O  
ATOM    608  CB  TYR A  40       2.131  -7.953 -19.995  1.00  0.00           C  
ATOM    609  CG  TYR A  40       2.720  -7.902 -18.681  1.00  0.00           C  
ATOM    610  CD1 TYR A  40       2.672  -6.732 -17.967  1.00  0.00           C  
ATOM    611  CD2 TYR A  40       3.355  -8.988 -18.187  1.00  0.00           C  
ATOM    612  CE1 TYR A  40       3.277  -6.674 -16.752  1.00  0.00           C  
ATOM    613  CE2 TYR A  40       3.939  -8.928 -16.990  1.00  0.00           C  
ATOM    614  CZ  TYR A  40       3.910  -7.772 -16.263  1.00  0.00           C  
ATOM    615  OH  TYR A  40       4.508  -7.697 -15.053  1.00  0.00           O  
ATOM    616  H   TYR A  40       1.724  -7.747 -22.524  1.00  0.00           H  
ATOM    617  HA  TYR A  40       3.212  -6.247 -20.632  1.00  0.00           H  
ATOM    618 1HB  TYR A  40       1.170  -7.442 -19.983  1.00  0.00           H  
ATOM    619 2HB  TYR A  40       1.972  -8.997 -20.283  1.00  0.00           H  
ATOM    620  HD1 TYR A  40       2.166  -5.851 -18.371  1.00  0.00           H  
ATOM    621  HD2 TYR A  40       3.401  -9.903 -18.769  1.00  0.00           H  
ATOM    622  HE1 TYR A  40       3.253  -5.755 -16.175  1.00  0.00           H  
ATOM    623  HE2 TYR A  40       4.428  -9.788 -16.630  1.00  0.00           H  
ATOM    624  HH  TYR A  40       4.473  -6.788 -14.738  1.00  0.00           H  
ATOM    625  N   ASN A  41       4.541  -9.138 -21.510  1.00  0.00           N  
ATOM    626  CA  ASN A  41       5.788  -9.876 -21.463  1.00  0.00           C  
ATOM    627  C   ASN A  41       6.921  -9.072 -22.099  1.00  0.00           C  
ATOM    628  O   ASN A  41       8.053  -9.095 -21.613  1.00  0.00           O  
ATOM    629  CB  ASN A  41       5.622 -11.217 -22.137  1.00  0.00           C  
ATOM    630  CG  ASN A  41       4.772 -12.143 -21.311  1.00  0.00           C  
ATOM    631  OD1 ASN A  41       4.578 -11.934 -20.110  1.00  0.00           O  
ATOM    632  ND2 ASN A  41       4.269 -13.164 -21.927  1.00  0.00           N  
ATOM    633  H   ASN A  41       3.747  -9.542 -22.011  1.00  0.00           H  
ATOM    634  HA  ASN A  41       6.047 -10.045 -20.419  1.00  0.00           H  
ATOM    635 1HB  ASN A  41       5.146 -11.076 -23.113  1.00  0.00           H  
ATOM    636 2HB  ASN A  41       6.598 -11.672 -22.305  1.00  0.00           H  
ATOM    637 1HD2 ASN A  41       3.695 -13.807 -21.416  1.00  0.00           H  
ATOM    638 2HD2 ASN A  41       4.458 -13.293 -22.900  1.00  0.00           H  
ATOM    639  N   GLN A  42       6.625  -8.309 -23.156  1.00  0.00           N  
ATOM    640  CA  GLN A  42       7.671  -7.495 -23.760  1.00  0.00           C  
ATOM    641  C   GLN A  42       8.140  -6.435 -22.763  1.00  0.00           C  
ATOM    642  O   GLN A  42       9.347  -6.188 -22.624  1.00  0.00           O  
ATOM    643  CB  GLN A  42       7.163  -6.823 -25.042  1.00  0.00           C  
ATOM    644  CG  GLN A  42       6.916  -7.783 -26.210  1.00  0.00           C  
ATOM    645  CD  GLN A  42       6.291  -7.099 -27.423  1.00  0.00           C  
ATOM    646  OE1 GLN A  42       6.039  -5.884 -27.426  1.00  0.00           O  
ATOM    647  NE2 GLN A  42       6.025  -7.884 -28.461  1.00  0.00           N  
ATOM    648  H   GLN A  42       5.688  -8.327 -23.559  1.00  0.00           H  
ATOM    649  HA  GLN A  42       8.517  -8.136 -24.005  1.00  0.00           H  
ATOM    650 1HB  GLN A  42       6.221  -6.317 -24.829  1.00  0.00           H  
ATOM    651 2HB  GLN A  42       7.875  -6.066 -25.363  1.00  0.00           H  
ATOM    652 1HG  GLN A  42       7.874  -8.198 -26.519  1.00  0.00           H  
ATOM    653 2HG  GLN A  42       6.264  -8.587 -25.897  1.00  0.00           H  
ATOM    654 1HE2 GLN A  42       5.610  -7.508 -29.285  1.00  0.00           H  
ATOM    655 2HE2 GLN A  42       6.215  -8.894 -28.400  1.00  0.00           H  
ATOM    656  N   ARG A  43       7.194  -5.843 -22.021  1.00  0.00           N  
ATOM    657  CA  ARG A  43       7.573  -4.838 -21.038  1.00  0.00           C  
ATOM    658  C   ARG A  43       8.380  -5.491 -19.927  1.00  0.00           C  
ATOM    659  O   ARG A  43       9.395  -4.958 -19.472  1.00  0.00           O  
ATOM    660  CB  ARG A  43       6.355  -4.169 -20.413  1.00  0.00           C  
ATOM    661  CG  ARG A  43       5.554  -3.260 -21.330  1.00  0.00           C  
ATOM    662  CD  ARG A  43       4.396  -2.637 -20.610  1.00  0.00           C  
ATOM    663  NE  ARG A  43       3.579  -1.822 -21.498  1.00  0.00           N  
ATOM    664  CZ  ARG A  43       2.612  -0.967 -21.098  1.00  0.00           C  
ATOM    665  NH1 ARG A  43       2.348  -0.768 -19.829  1.00  0.00           N  
ATOM    666  NH2 ARG A  43       1.909  -0.295 -21.982  1.00  0.00           N  
ATOM    667  H   ARG A  43       6.207  -6.069 -22.173  1.00  0.00           H  
ATOM    668  HA  ARG A  43       8.184  -4.080 -21.528  1.00  0.00           H  
ATOM    669 1HB  ARG A  43       5.672  -4.932 -20.045  1.00  0.00           H  
ATOM    670 2HB  ARG A  43       6.666  -3.576 -19.553  1.00  0.00           H  
ATOM    671 1HG  ARG A  43       6.196  -2.466 -21.704  1.00  0.00           H  
ATOM    672 2HG  ARG A  43       5.168  -3.839 -22.166  1.00  0.00           H  
ATOM    673 1HD  ARG A  43       3.765  -3.419 -20.181  1.00  0.00           H  
ATOM    674 2HD  ARG A  43       4.766  -2.000 -19.808  1.00  0.00           H  
ATOM    675  HE  ARG A  43       3.732  -1.922 -22.490  1.00  0.00           H  
ATOM    676 1HH1 ARG A  43       2.876  -1.249 -19.078  1.00  0.00           H  
ATOM    677 2HH1 ARG A  43       1.614  -0.101 -19.594  1.00  0.00           H  
ATOM    678 1HH2 ARG A  43       2.078  -0.408 -22.970  1.00  0.00           H  
ATOM    679 2HH2 ARG A  43       1.192   0.351 -21.633  1.00  0.00           H  
ATOM    680  N   ALA A  44       7.973  -6.692 -19.524  1.00  0.00           N  
ATOM    681  CA  ALA A  44       8.671  -7.390 -18.460  1.00  0.00           C  
ATOM    682  C   ALA A  44      10.124  -7.632 -18.825  1.00  0.00           C  
ATOM    683  O   ALA A  44      11.043  -7.308 -18.058  1.00  0.00           O  
ATOM    684  CB  ALA A  44       8.002  -8.724 -18.210  1.00  0.00           C  
ATOM    685  H   ALA A  44       7.134  -7.101 -19.934  1.00  0.00           H  
ATOM    686  HA  ALA A  44       8.634  -6.776 -17.561  1.00  0.00           H  
ATOM    687 1HB  ALA A  44       8.527  -9.230 -17.419  1.00  0.00           H  
ATOM    688 2HB  ALA A  44       6.959  -8.570 -17.939  1.00  0.00           H  
ATOM    689 3HB  ALA A  44       8.051  -9.327 -19.104  1.00  0.00           H  
ATOM    690  N   GLN A  45      10.347  -8.088 -20.057  1.00  0.00           N  
ATOM    691  CA  GLN A  45      11.697  -8.356 -20.509  1.00  0.00           C  
ATOM    692  C   GLN A  45      12.527  -7.084 -20.609  1.00  0.00           C  
ATOM    693  O   GLN A  45      13.720  -7.093 -20.293  1.00  0.00           O  
ATOM    694  CB  GLN A  45      11.690  -9.140 -21.819  1.00  0.00           C  
ATOM    695  CG  GLN A  45      11.215 -10.579 -21.634  1.00  0.00           C  
ATOM    696  CD  GLN A  45      11.238 -11.410 -22.911  1.00  0.00           C  
ATOM    697  OE1 GLN A  45      10.920 -10.935 -24.011  1.00  0.00           O  
ATOM    698  NE2 GLN A  45      11.634 -12.676 -22.771  1.00  0.00           N  
ATOM    699  H   GLN A  45       9.556  -8.310 -20.664  1.00  0.00           H  
ATOM    700  HA  GLN A  45      12.170  -8.998 -19.764  1.00  0.00           H  
ATOM    701 1HB  GLN A  45      11.017  -8.649 -22.528  1.00  0.00           H  
ATOM    702 2HB  GLN A  45      12.687  -9.151 -22.252  1.00  0.00           H  
ATOM    703 1HG  GLN A  45      11.852 -11.072 -20.891  1.00  0.00           H  
ATOM    704 2HG  GLN A  45      10.188 -10.551 -21.268  1.00  0.00           H  
ATOM    705 1HE2 GLN A  45      11.679 -13.281 -23.561  1.00  0.00           H  
ATOM    706 2HE2 GLN A  45      11.900 -13.037 -21.840  1.00  0.00           H  
ATOM    707  N   SER A  46      11.898  -5.959 -20.973  1.00  0.00           N  
ATOM    708  CA  SER A  46      12.626  -4.696 -21.096  1.00  0.00           C  
ATOM    709  C   SER A  46      13.143  -4.213 -19.734  1.00  0.00           C  
ATOM    710  O   SER A  46      14.008  -3.336 -19.669  1.00  0.00           O  
ATOM    711  CB  SER A  46      11.759  -3.602 -21.713  1.00  0.00           C  
ATOM    712  OG  SER A  46      10.780  -3.118 -20.825  1.00  0.00           O  
ATOM    713  H   SER A  46      10.909  -5.990 -21.232  1.00  0.00           H  
ATOM    714  HA  SER A  46      13.484  -4.860 -21.746  1.00  0.00           H  
ATOM    715 1HB  SER A  46      12.390  -2.781 -22.045  1.00  0.00           H  
ATOM    716 2HB  SER A  46      11.266  -4.011 -22.595  1.00  0.00           H  
ATOM    717  HG  SER A  46      10.372  -3.891 -20.394  1.00  0.00           H  
ATOM    718  N   ARG A  47      12.598  -4.772 -18.644  1.00  0.00           N  
ATOM    719  CA  ARG A  47      12.981  -4.422 -17.290  1.00  0.00           C  
ATOM    720  C   ARG A  47      13.895  -5.482 -16.675  1.00  0.00           C  
ATOM    721  O   ARG A  47      14.217  -5.418 -15.487  1.00  0.00           O  
ATOM    722  CB  ARG A  47      11.743  -4.238 -16.432  1.00  0.00           C  
ATOM    723  CG  ARG A  47      10.858  -3.080 -16.872  1.00  0.00           C  
ATOM    724  CD  ARG A  47       9.661  -2.930 -16.018  1.00  0.00           C  
ATOM    725  NE  ARG A  47       8.843  -1.810 -16.446  1.00  0.00           N  
ATOM    726  CZ  ARG A  47       7.725  -1.391 -15.824  1.00  0.00           C  
ATOM    727  NH1 ARG A  47       7.301  -2.007 -14.741  1.00  0.00           N  
ATOM    728  NH2 ARG A  47       7.057  -0.356 -16.303  1.00  0.00           N  
ATOM    729  H   ARG A  47      11.895  -5.504 -18.744  1.00  0.00           H  
ATOM    730  HA  ARG A  47      13.520  -3.476 -17.319  1.00  0.00           H  
ATOM    731 1HB  ARG A  47      11.140  -5.148 -16.476  1.00  0.00           H  
ATOM    732 2HB  ARG A  47      12.030  -4.079 -15.395  1.00  0.00           H  
ATOM    733 1HG  ARG A  47      11.429  -2.154 -16.837  1.00  0.00           H  
ATOM    734 2HG  ARG A  47      10.523  -3.257 -17.894  1.00  0.00           H  
ATOM    735 1HD  ARG A  47       9.059  -3.837 -16.083  1.00  0.00           H  
ATOM    736 2HD  ARG A  47       9.962  -2.762 -14.986  1.00  0.00           H  
ATOM    737  HE  ARG A  47       9.135  -1.309 -17.275  1.00  0.00           H  
ATOM    738 1HH1 ARG A  47       7.813  -2.797 -14.379  1.00  0.00           H  
ATOM    739 2HH1 ARG A  47       6.461  -1.693 -14.276  1.00  0.00           H  
ATOM    740 1HH2 ARG A  47       7.383   0.114 -17.135  1.00  0.00           H  
ATOM    741 2HH2 ARG A  47       6.218  -0.038 -15.843  1.00  0.00           H  
ATOM    742  N   GLY A  48      14.312  -6.460 -17.486  1.00  0.00           N  
ATOM    743  CA  GLY A  48      15.185  -7.530 -17.024  1.00  0.00           C  
ATOM    744  C   GLY A  48      14.472  -8.685 -16.315  1.00  0.00           C  
ATOM    745  O   GLY A  48      15.127  -9.474 -15.629  1.00  0.00           O  
ATOM    746  H   GLY A  48      14.026  -6.475 -18.464  1.00  0.00           H  
ATOM    747 1HA  GLY A  48      15.727  -7.924 -17.884  1.00  0.00           H  
ATOM    748 2HA  GLY A  48      15.933  -7.109 -16.355  1.00  0.00           H  
ATOM    749  N   LYS A  49      13.146  -8.796 -16.457  1.00  0.00           N  
ATOM    750  CA  LYS A  49      12.422  -9.866 -15.777  1.00  0.00           C  
ATOM    751  C   LYS A  49      11.607 -10.781 -16.667  1.00  0.00           C  
ATOM    752  O   LYS A  49      11.034 -10.372 -17.673  1.00  0.00           O  
ATOM    753  CB  LYS A  49      11.463  -9.294 -14.726  1.00  0.00           C  
ATOM    754  CG  LYS A  49      12.097  -8.537 -13.577  1.00  0.00           C  
ATOM    755  CD  LYS A  49      12.874  -9.518 -12.704  1.00  0.00           C  
ATOM    756  CE  LYS A  49      13.387  -8.897 -11.419  1.00  0.00           C  
ATOM    757  NZ  LYS A  49      14.184  -9.883 -10.626  1.00  0.00           N  
ATOM    758  H   LYS A  49      12.621  -8.142 -17.039  1.00  0.00           H  
ATOM    759  HA  LYS A  49      13.150 -10.493 -15.264  1.00  0.00           H  
ATOM    760 1HB  LYS A  49      10.762  -8.616 -15.221  1.00  0.00           H  
ATOM    761 2HB  LYS A  49      10.873 -10.109 -14.296  1.00  0.00           H  
ATOM    762 1HG  LYS A  49      12.770  -7.764 -13.957  1.00  0.00           H  
ATOM    763 2HG  LYS A  49      11.319  -8.064 -12.975  1.00  0.00           H  
ATOM    764 1HD  LYS A  49      12.224 -10.362 -12.438  1.00  0.00           H  
ATOM    765 2HD  LYS A  49      13.724  -9.906 -13.266  1.00  0.00           H  
ATOM    766 1HE  LYS A  49      14.007  -8.033 -11.649  1.00  0.00           H  
ATOM    767 2HE  LYS A  49      12.532  -8.575 -10.820  1.00  0.00           H  
ATOM    768 1HZ  LYS A  49      14.500  -9.469  -9.770  1.00  0.00           H  
ATOM    769 2HZ  LYS A  49      13.592 -10.708 -10.408  1.00  0.00           H  
ATOM    770 3HZ  LYS A  49      14.975 -10.191 -11.164  1.00  0.00           H  
ATOM    771  N   GLU A  50      11.531 -12.032 -16.245  1.00  0.00           N  
ATOM    772  CA  GLU A  50      10.638 -13.004 -16.841  1.00  0.00           C  
ATOM    773  C   GLU A  50       9.418 -13.050 -15.952  1.00  0.00           C  
ATOM    774  O   GLU A  50       9.551 -13.276 -14.745  1.00  0.00           O  
ATOM    775  CB  GLU A  50      11.295 -14.375 -16.935  1.00  0.00           C  
ATOM    776  CG  GLU A  50      12.470 -14.457 -17.921  1.00  0.00           C  
ATOM    777  CD  GLU A  50      12.039 -14.415 -19.384  1.00  0.00           C  
ATOM    778  OE1 GLU A  50      11.181 -15.186 -19.749  1.00  0.00           O  
ATOM    779  OE2 GLU A  50      12.566 -13.615 -20.128  1.00  0.00           O  
ATOM    780  H   GLU A  50      12.078 -12.308 -15.440  1.00  0.00           H  
ATOM    781  HA  GLU A  50      10.338 -12.671 -17.836  1.00  0.00           H  
ATOM    782 1HB  GLU A  50      11.662 -14.668 -15.950  1.00  0.00           H  
ATOM    783 2HB  GLU A  50      10.551 -15.113 -17.236  1.00  0.00           H  
ATOM    784 1HG  GLU A  50      13.141 -13.619 -17.729  1.00  0.00           H  
ATOM    785 2HG  GLU A  50      13.020 -15.377 -17.734  1.00  0.00           H  
ATOM    786  N   ILE A  51       8.260 -12.759 -16.514  1.00  0.00           N  
ATOM    787  CA  ILE A  51       7.053 -12.716 -15.713  1.00  0.00           C  
ATOM    788  C   ILE A  51       5.982 -13.597 -16.329  1.00  0.00           C  
ATOM    789  O   ILE A  51       5.762 -13.554 -17.539  1.00  0.00           O  
ATOM    790  CB  ILE A  51       6.566 -11.273 -15.532  1.00  0.00           C  
ATOM    791  CG1 ILE A  51       7.688 -10.432 -14.881  1.00  0.00           C  
ATOM    792  CG2 ILE A  51       5.365 -11.249 -14.659  1.00  0.00           C  
ATOM    793  CD1 ILE A  51       7.356  -8.979 -14.687  1.00  0.00           C  
ATOM    794  H   ILE A  51       8.219 -12.575 -17.508  1.00  0.00           H  
ATOM    795  HA  ILE A  51       7.269 -13.120 -14.725  1.00  0.00           H  
ATOM    796  HB  ILE A  51       6.344 -10.846 -16.502  1.00  0.00           H  
ATOM    797 1HG1 ILE A  51       7.950 -10.863 -13.947  1.00  0.00           H  
ATOM    798 2HG1 ILE A  51       8.557 -10.471 -15.517  1.00  0.00           H  
ATOM    799 1HG2 ILE A  51       5.036 -10.229 -14.522  1.00  0.00           H  
ATOM    800 2HG2 ILE A  51       4.577 -11.838 -15.115  1.00  0.00           H  
ATOM    801 3HG2 ILE A  51       5.613 -11.654 -13.718  1.00  0.00           H  
ATOM    802 1HD1 ILE A  51       8.210  -8.471 -14.237  1.00  0.00           H  
ATOM    803 2HD1 ILE A  51       7.114  -8.508 -15.619  1.00  0.00           H  
ATOM    804 3HD1 ILE A  51       6.500  -8.900 -14.021  1.00  0.00           H  
ATOM    805  N   THR A  52       5.378 -14.443 -15.511  1.00  0.00           N  
ATOM    806  CA  THR A  52       4.352 -15.357 -15.970  1.00  0.00           C  
ATOM    807  C   THR A  52       2.984 -14.709 -15.969  1.00  0.00           C  
ATOM    808  O   THR A  52       2.589 -14.083 -14.988  1.00  0.00           O  
ATOM    809  CB  THR A  52       4.324 -16.624 -15.092  1.00  0.00           C  
ATOM    810  OG1 THR A  52       5.574 -17.312 -15.212  1.00  0.00           O  
ATOM    811  CG2 THR A  52       3.180 -17.545 -15.496  1.00  0.00           C  
ATOM    812  H   THR A  52       5.599 -14.415 -14.517  1.00  0.00           H  
ATOM    813  HA  THR A  52       4.584 -15.650 -16.993  1.00  0.00           H  
ATOM    814  HB  THR A  52       4.191 -16.329 -14.047  1.00  0.00           H  
ATOM    815  HG1 THR A  52       5.739 -17.512 -16.136  1.00  0.00           H  
ATOM    816 1HG2 THR A  52       3.177 -18.429 -14.858  1.00  0.00           H  
ATOM    817 2HG2 THR A  52       2.236 -17.019 -15.379  1.00  0.00           H  
ATOM    818 3HG2 THR A  52       3.300 -17.850 -16.533  1.00  0.00           H  
ATOM    819  N   VAL A  53       2.262 -14.854 -17.075  1.00  0.00           N  
ATOM    820  CA  VAL A  53       0.907 -14.328 -17.174  1.00  0.00           C  
ATOM    821  C   VAL A  53      -0.055 -15.466 -17.513  1.00  0.00           C  
ATOM    822  O   VAL A  53       0.173 -16.209 -18.468  1.00  0.00           O  
ATOM    823  CB  VAL A  53       0.810 -13.244 -18.265  1.00  0.00           C  
ATOM    824  CG1 VAL A  53      -0.650 -12.719 -18.371  1.00  0.00           C  
ATOM    825  CG2 VAL A  53       1.791 -12.116 -18.000  1.00  0.00           C  
ATOM    826  H   VAL A  53       2.656 -15.357 -17.857  1.00  0.00           H  
ATOM    827  HA  VAL A  53       0.622 -13.894 -16.220  1.00  0.00           H  
ATOM    828  HB  VAL A  53       1.074 -13.681 -19.192  1.00  0.00           H  
ATOM    829 1HG1 VAL A  53      -0.714 -11.976 -19.165  1.00  0.00           H  
ATOM    830 2HG1 VAL A  53      -1.321 -13.546 -18.601  1.00  0.00           H  
ATOM    831 3HG1 VAL A  53      -0.954 -12.272 -17.437  1.00  0.00           H  
ATOM    832 1HG2 VAL A  53       1.706 -11.397 -18.810  1.00  0.00           H  
ATOM    833 2HG2 VAL A  53       1.574 -11.638 -17.075  1.00  0.00           H  
ATOM    834 3HG2 VAL A  53       2.812 -12.506 -17.971  1.00  0.00           H  
ATOM    835  N   GLU A  54      -1.118 -15.602 -16.731  1.00  0.00           N  
ATOM    836  CA  GLU A  54      -2.126 -16.638 -16.949  1.00  0.00           C  
ATOM    837  C   GLU A  54      -3.512 -16.024 -17.055  1.00  0.00           C  
ATOM    838  O   GLU A  54      -3.762 -14.956 -16.502  1.00  0.00           O  
ATOM    839  CB  GLU A  54      -2.083 -17.677 -15.821  1.00  0.00           C  
ATOM    840  CG  GLU A  54      -0.788 -18.493 -15.766  1.00  0.00           C  
ATOM    841  CD  GLU A  54      -0.751 -19.505 -14.646  1.00  0.00           C  
ATOM    842  OE1 GLU A  54      -1.600 -19.446 -13.787  1.00  0.00           O  
ATOM    843  OE2 GLU A  54       0.112 -20.351 -14.662  1.00  0.00           O  
ATOM    844  H   GLU A  54      -1.210 -14.968 -15.937  1.00  0.00           H  
ATOM    845  HA  GLU A  54      -1.910 -17.143 -17.890  1.00  0.00           H  
ATOM    846 1HB  GLU A  54      -2.188 -17.166 -14.865  1.00  0.00           H  
ATOM    847 2HB  GLU A  54      -2.921 -18.366 -15.924  1.00  0.00           H  
ATOM    848 1HG  GLU A  54      -0.658 -19.009 -16.716  1.00  0.00           H  
ATOM    849 2HG  GLU A  54       0.041 -17.807 -15.646  1.00  0.00           H  
ATOM    850  N   VAL A  55      -4.418 -16.694 -17.764  1.00  0.00           N  
ATOM    851  CA  VAL A  55      -5.779 -16.178 -17.897  1.00  0.00           C  
ATOM    852  C   VAL A  55      -6.836 -17.114 -17.355  1.00  0.00           C  
ATOM    853  O   VAL A  55      -6.812 -18.323 -17.602  1.00  0.00           O  
ATOM    854  CB  VAL A  55      -6.089 -15.871 -19.375  1.00  0.00           C  
ATOM    855  CG1 VAL A  55      -5.903 -17.110 -20.206  1.00  0.00           C  
ATOM    856  CG2 VAL A  55      -7.520 -15.375 -19.513  1.00  0.00           C  
ATOM    857  H   VAL A  55      -4.168 -17.567 -18.208  1.00  0.00           H  
ATOM    858  HA  VAL A  55      -5.848 -15.252 -17.332  1.00  0.00           H  
ATOM    859  HB  VAL A  55      -5.399 -15.118 -19.738  1.00  0.00           H  
ATOM    860 1HG1 VAL A  55      -6.116 -16.882 -21.253  1.00  0.00           H  
ATOM    861 2HG1 VAL A  55      -4.876 -17.459 -20.113  1.00  0.00           H  
ATOM    862 3HG1 VAL A  55      -6.585 -17.885 -19.858  1.00  0.00           H  
ATOM    863 1HG2 VAL A  55      -7.714 -15.167 -20.556  1.00  0.00           H  
ATOM    864 2HG2 VAL A  55      -8.217 -16.134 -19.173  1.00  0.00           H  
ATOM    865 3HG2 VAL A  55      -7.654 -14.469 -18.916  1.00  0.00           H  
ATOM    866  N   TYR A  56      -7.771 -16.521 -16.621  1.00  0.00           N  
ATOM    867  CA  TYR A  56      -8.883 -17.220 -16.011  1.00  0.00           C  
ATOM    868  C   TYR A  56     -10.211 -16.558 -16.366  1.00  0.00           C  
ATOM    869  O   TYR A  56     -10.271 -15.361 -16.654  1.00  0.00           O  
ATOM    870  CB  TYR A  56      -8.683 -17.270 -14.498  1.00  0.00           C  
ATOM    871  CG  TYR A  56      -7.425 -18.024 -14.098  1.00  0.00           C  
ATOM    872  CD1 TYR A  56      -6.187 -17.369 -14.009  1.00  0.00           C  
ATOM    873  CD2 TYR A  56      -7.509 -19.379 -13.837  1.00  0.00           C  
ATOM    874  CE1 TYR A  56      -5.054 -18.094 -13.657  1.00  0.00           C  
ATOM    875  CE2 TYR A  56      -6.385 -20.090 -13.490  1.00  0.00           C  
ATOM    876  CZ  TYR A  56      -5.161 -19.464 -13.400  1.00  0.00           C  
ATOM    877  OH  TYR A  56      -4.052 -20.215 -13.050  1.00  0.00           O  
ATOM    878  H   TYR A  56      -7.688 -15.515 -16.472  1.00  0.00           H  
ATOM    879  HA  TYR A  56      -8.907 -18.239 -16.397  1.00  0.00           H  
ATOM    880 1HB  TYR A  56      -8.614 -16.254 -14.106  1.00  0.00           H  
ATOM    881 2HB  TYR A  56      -9.541 -17.750 -14.029  1.00  0.00           H  
ATOM    882  HD1 TYR A  56      -6.110 -16.297 -14.214  1.00  0.00           H  
ATOM    883  HD2 TYR A  56      -8.471 -19.886 -13.910  1.00  0.00           H  
ATOM    884  HE1 TYR A  56      -4.087 -17.599 -13.581  1.00  0.00           H  
ATOM    885  HE2 TYR A  56      -6.461 -21.158 -13.288  1.00  0.00           H  
ATOM    886  HH  TYR A  56      -3.221 -19.735 -13.272  1.00  0.00           H  
ATOM    887  N   LYS A  57     -11.285 -17.336 -16.316  1.00  0.00           N  
ATOM    888  CA  LYS A  57     -12.621 -16.800 -16.561  1.00  0.00           C  
ATOM    889  C   LYS A  57     -13.587 -17.330 -15.521  1.00  0.00           C  
ATOM    890  O   LYS A  57     -13.505 -18.496 -15.134  1.00  0.00           O  
ATOM    891  CB  LYS A  57     -13.107 -17.142 -17.972  1.00  0.00           C  
ATOM    892  CG  LYS A  57     -14.492 -16.577 -18.312  1.00  0.00           C  
ATOM    893  CD  LYS A  57     -14.856 -16.828 -19.756  1.00  0.00           C  
ATOM    894  CE  LYS A  57     -16.216 -16.247 -20.083  1.00  0.00           C  
ATOM    895  NZ  LYS A  57     -16.584 -16.474 -21.510  1.00  0.00           N  
ATOM    896  H   LYS A  57     -11.179 -18.315 -16.092  1.00  0.00           H  
ATOM    897  HA  LYS A  57     -12.591 -15.721 -16.457  1.00  0.00           H  
ATOM    898 1HB  LYS A  57     -12.398 -16.750 -18.702  1.00  0.00           H  
ATOM    899 2HB  LYS A  57     -13.145 -18.223 -18.094  1.00  0.00           H  
ATOM    900 1HG  LYS A  57     -15.247 -17.042 -17.676  1.00  0.00           H  
ATOM    901 2HG  LYS A  57     -14.505 -15.503 -18.130  1.00  0.00           H  
ATOM    902 1HD  LYS A  57     -14.109 -16.364 -20.402  1.00  0.00           H  
ATOM    903 2HD  LYS A  57     -14.868 -17.900 -19.951  1.00  0.00           H  
ATOM    904 1HE  LYS A  57     -16.966 -16.712 -19.443  1.00  0.00           H  
ATOM    905 2HE  LYS A  57     -16.202 -15.173 -19.886  1.00  0.00           H  
ATOM    906 1HZ  LYS A  57     -17.494 -16.073 -21.691  1.00  0.00           H  
ATOM    907 2HZ  LYS A  57     -15.897 -16.032 -22.105  1.00  0.00           H  
ATOM    908 3HZ  LYS A  57     -16.608 -17.466 -21.702  1.00  0.00           H  
ATOM    909  N   ASN A  58     -14.469 -16.457 -15.040  1.00  0.00           N  
ATOM    910  CA  ASN A  58     -15.466 -16.842 -14.050  1.00  0.00           C  
ATOM    911  C   ASN A  58     -16.874 -16.882 -14.668  1.00  0.00           C  
ATOM    912  O   ASN A  58     -17.503 -15.829 -14.780  1.00  0.00           O  
ATOM    913  CB  ASN A  58     -15.444 -15.879 -12.884  1.00  0.00           C  
ATOM    914  CG  ASN A  58     -16.381 -16.308 -11.762  1.00  0.00           C  
ATOM    915  OD1 ASN A  58     -17.422 -16.960 -11.966  1.00  0.00           O  
ATOM    916  ND2 ASN A  58     -16.014 -15.943 -10.554  1.00  0.00           N  
ATOM    917  H   ASN A  58     -14.450 -15.499 -15.399  1.00  0.00           H  
ATOM    918  HA  ASN A  58     -15.197 -17.813 -13.650  1.00  0.00           H  
ATOM    919 1HB  ASN A  58     -14.428 -15.802 -12.492  1.00  0.00           H  
ATOM    920 2HB  ASN A  58     -15.740 -14.885 -13.229  1.00  0.00           H  
ATOM    921 1HD2 ASN A  58     -16.580 -16.188  -9.764  1.00  0.00           H  
ATOM    922 2HD2 ASN A  58     -15.171 -15.420 -10.422  1.00  0.00           H  
ATOM    923  N   PRO A  59     -17.441 -18.064 -14.982  1.00  0.00           N  
ATOM    924  CA  PRO A  59     -18.724 -18.270 -15.645  1.00  0.00           C  
ATOM    925  C   PRO A  59     -19.922 -17.629 -14.946  1.00  0.00           C  
ATOM    926  O   PRO A  59     -20.961 -17.428 -15.571  1.00  0.00           O  
ATOM    927  CB  PRO A  59     -18.876 -19.797 -15.610  1.00  0.00           C  
ATOM    928  CG  PRO A  59     -17.483 -20.325 -15.534  1.00  0.00           C  
ATOM    929  CD  PRO A  59     -16.737 -19.333 -14.688  1.00  0.00           C  
ATOM    930  HA  PRO A  59     -18.651 -17.914 -16.684  1.00  0.00           H  
ATOM    931 1HB  PRO A  59     -19.489 -20.086 -14.741  1.00  0.00           H  
ATOM    932 2HB  PRO A  59     -19.414 -20.139 -16.506  1.00  0.00           H  
ATOM    933 1HG  PRO A  59     -17.482 -21.335 -15.098  1.00  0.00           H  
ATOM    934 2HG  PRO A  59     -17.057 -20.415 -16.544  1.00  0.00           H  
ATOM    935 1HD  PRO A  59     -16.799 -19.583 -13.616  1.00  0.00           H  
ATOM    936 2HD  PRO A  59     -15.725 -19.332 -15.066  1.00  0.00           H  
ATOM    937  N   GLU A  60     -19.805 -17.321 -13.652  1.00  0.00           N  
ATOM    938  CA  GLU A  60     -20.933 -16.735 -12.931  1.00  0.00           C  
ATOM    939  C   GLU A  60     -21.121 -15.259 -13.265  1.00  0.00           C  
ATOM    940  O   GLU A  60     -22.185 -14.689 -13.011  1.00  0.00           O  
ATOM    941  CB  GLU A  60     -20.768 -16.900 -11.417  1.00  0.00           C  
ATOM    942  CG  GLU A  60     -20.826 -18.350 -10.935  1.00  0.00           C  
ATOM    943  CD  GLU A  60     -20.718 -18.501  -9.426  1.00  0.00           C  
ATOM    944  OE1 GLU A  60     -20.563 -17.509  -8.750  1.00  0.00           O  
ATOM    945  OE2 GLU A  60     -20.801 -19.613  -8.955  1.00  0.00           O  
ATOM    946  H   GLU A  60     -18.927 -17.449 -13.150  1.00  0.00           H  
ATOM    947  HA  GLU A  60     -21.839 -17.262 -13.230  1.00  0.00           H  
ATOM    948 1HB  GLU A  60     -19.818 -16.471 -11.105  1.00  0.00           H  
ATOM    949 2HB  GLU A  60     -21.555 -16.347 -10.906  1.00  0.00           H  
ATOM    950 1HG  GLU A  60     -21.763 -18.793 -11.269  1.00  0.00           H  
ATOM    951 2HG  GLU A  60     -20.010 -18.899 -11.408  1.00  0.00           H  
ATOM    952  N   THR A  61     -20.066 -14.630 -13.788  1.00  0.00           N  
ATOM    953  CA  THR A  61     -20.097 -13.214 -14.113  1.00  0.00           C  
ATOM    954  C   THR A  61     -19.694 -13.034 -15.563  1.00  0.00           C  
ATOM    955  O   THR A  61     -19.933 -11.994 -16.177  1.00  0.00           O  
ATOM    956  CB  THR A  61     -19.127 -12.422 -13.218  1.00  0.00           C  
ATOM    957  OG1 THR A  61     -17.770 -12.846 -13.469  1.00  0.00           O  
ATOM    958  CG2 THR A  61     -19.438 -12.655 -11.751  1.00  0.00           C  
ATOM    959  H   THR A  61     -19.223 -15.156 -14.008  1.00  0.00           H  
ATOM    960  HA  THR A  61     -21.108 -12.833 -13.983  1.00  0.00           H  
ATOM    961  HB  THR A  61     -19.220 -11.362 -13.443  1.00  0.00           H  
ATOM    962  HG1 THR A  61     -17.160 -12.139 -13.125  1.00  0.00           H  
ATOM    963 1HG2 THR A  61     -18.737 -12.078 -11.145  1.00  0.00           H  
ATOM    964 2HG2 THR A  61     -20.457 -12.333 -11.539  1.00  0.00           H  
ATOM    965 3HG2 THR A  61     -19.334 -13.714 -11.514  1.00  0.00           H  
ATOM    966  N   SER A  62     -19.059 -14.083 -16.082  1.00  0.00           N  
ATOM    967  CA  SER A  62     -18.422 -14.165 -17.394  1.00  0.00           C  
ATOM    968  C   SER A  62     -17.277 -13.165 -17.540  1.00  0.00           C  
ATOM    969  O   SER A  62     -16.898 -12.797 -18.656  1.00  0.00           O  
ATOM    970  CB  SER A  62     -19.427 -13.959 -18.518  1.00  0.00           C  
ATOM    971  OG  SER A  62     -20.429 -14.947 -18.501  1.00  0.00           O  
ATOM    972  H   SER A  62     -18.933 -14.885 -15.470  1.00  0.00           H  
ATOM    973  HA  SER A  62     -18.003 -15.167 -17.493  1.00  0.00           H  
ATOM    974 1HB  SER A  62     -19.879 -12.975 -18.443  1.00  0.00           H  
ATOM    975 2HB  SER A  62     -18.901 -13.996 -19.468  1.00  0.00           H  
ATOM    976  HG  SER A  62     -20.887 -14.858 -17.660  1.00  0.00           H  
ATOM    977  N   GLU A  63     -16.689 -12.778 -16.409  1.00  0.00           N  
ATOM    978  CA  GLU A  63     -15.546 -11.888 -16.401  1.00  0.00           C  
ATOM    979  C   GLU A  63     -14.254 -12.627 -16.637  1.00  0.00           C  
ATOM    980  O   GLU A  63     -14.108 -13.799 -16.264  1.00  0.00           O  
ATOM    981  CB  GLU A  63     -15.456 -11.160 -15.069  1.00  0.00           C  
ATOM    982  CG  GLU A  63     -16.564 -10.176 -14.811  1.00  0.00           C  
ATOM    983  CD  GLU A  63     -16.530  -9.702 -13.412  1.00  0.00           C  
ATOM    984  OE1 GLU A  63     -16.352 -10.559 -12.561  1.00  0.00           O  
ATOM    985  OE2 GLU A  63     -16.668  -8.528 -13.168  1.00  0.00           O  
ATOM    986  H   GLU A  63     -17.073 -13.074 -15.510  1.00  0.00           H  
ATOM    987  HA  GLU A  63     -15.681 -11.164 -17.197  1.00  0.00           H  
ATOM    988 1HB  GLU A  63     -15.458 -11.885 -14.267  1.00  0.00           H  
ATOM    989 2HB  GLU A  63     -14.506 -10.617 -15.019  1.00  0.00           H  
ATOM    990 1HG  GLU A  63     -16.447  -9.329 -15.480  1.00  0.00           H  
ATOM    991 2HG  GLU A  63     -17.520 -10.643 -15.031  1.00  0.00           H  
ATOM    992  N   VAL A  64     -13.284 -11.917 -17.188  1.00  0.00           N  
ATOM    993  CA  VAL A  64     -11.971 -12.501 -17.371  1.00  0.00           C  
ATOM    994  C   VAL A  64     -10.967 -11.798 -16.494  1.00  0.00           C  
ATOM    995  O   VAL A  64     -11.078 -10.595 -16.224  1.00  0.00           O  
ATOM    996  CB  VAL A  64     -11.503 -12.390 -18.822  1.00  0.00           C  
ATOM    997  CG1 VAL A  64     -12.443 -13.147 -19.741  1.00  0.00           C  
ATOM    998  CG2 VAL A  64     -11.424 -10.936 -19.181  1.00  0.00           C  
ATOM    999  H   VAL A  64     -13.487 -10.964 -17.490  1.00  0.00           H  
ATOM   1000  HA  VAL A  64     -12.003 -13.551 -17.091  1.00  0.00           H  
ATOM   1001  HB  VAL A  64     -10.516 -12.844 -18.911  1.00  0.00           H  
ATOM   1002 1HG1 VAL A  64     -12.089 -13.064 -20.769  1.00  0.00           H  
ATOM   1003 2HG1 VAL A  64     -12.469 -14.194 -19.445  1.00  0.00           H  
ATOM   1004 3HG1 VAL A  64     -13.446 -12.722 -19.668  1.00  0.00           H  
ATOM   1005 1HG2 VAL A  64     -11.073 -10.806 -20.185  1.00  0.00           H  
ATOM   1006 2HG2 VAL A  64     -12.392 -10.482 -19.093  1.00  0.00           H  
ATOM   1007 3HG2 VAL A  64     -10.749 -10.487 -18.501  1.00  0.00           H  
ATOM   1008  N   TYR A  65      -9.994 -12.574 -16.057  1.00  0.00           N  
ATOM   1009  CA  TYR A  65      -8.951 -12.110 -15.175  1.00  0.00           C  
ATOM   1010  C   TYR A  65      -7.573 -12.524 -15.659  1.00  0.00           C  
ATOM   1011  O   TYR A  65      -7.384 -13.639 -16.159  1.00  0.00           O  
ATOM   1012  CB  TYR A  65      -9.201 -12.731 -13.793  1.00  0.00           C  
ATOM   1013  CG  TYR A  65     -10.520 -12.346 -13.150  1.00  0.00           C  
ATOM   1014  CD1 TYR A  65     -11.707 -13.023 -13.485  1.00  0.00           C  
ATOM   1015  CD2 TYR A  65     -10.544 -11.362 -12.195  1.00  0.00           C  
ATOM   1016  CE1 TYR A  65     -12.902 -12.667 -12.875  1.00  0.00           C  
ATOM   1017  CE2 TYR A  65     -11.728 -11.026 -11.579  1.00  0.00           C  
ATOM   1018  CZ  TYR A  65     -12.903 -11.652 -11.914  1.00  0.00           C  
ATOM   1019  OH  TYR A  65     -14.067 -11.267 -11.261  1.00  0.00           O  
ATOM   1020  H   TYR A  65     -10.004 -13.555 -16.332  1.00  0.00           H  
ATOM   1021  HA  TYR A  65      -8.989 -11.024 -15.125  1.00  0.00           H  
ATOM   1022 1HB  TYR A  65      -9.170 -13.818 -13.878  1.00  0.00           H  
ATOM   1023 2HB  TYR A  65      -8.398 -12.434 -13.124  1.00  0.00           H  
ATOM   1024  HD1 TYR A  65     -11.696 -13.821 -14.235  1.00  0.00           H  
ATOM   1025  HD2 TYR A  65      -9.621 -10.850 -11.920  1.00  0.00           H  
ATOM   1026  HE1 TYR A  65     -13.826 -13.180 -13.139  1.00  0.00           H  
ATOM   1027  HE2 TYR A  65     -11.740 -10.250 -10.818  1.00  0.00           H  
ATOM   1028  HH  TYR A  65     -14.831 -11.228 -11.880  1.00  0.00           H  
ATOM   1029  N   LEU A  66      -6.589 -11.657 -15.459  1.00  0.00           N  
ATOM   1030  CA  LEU A  66      -5.220 -12.080 -15.714  1.00  0.00           C  
ATOM   1031  C   LEU A  66      -4.475 -12.165 -14.399  1.00  0.00           C  
ATOM   1032  O   LEU A  66      -4.625 -11.309 -13.527  1.00  0.00           O  
ATOM   1033  CB  LEU A  66      -4.475 -11.161 -16.704  1.00  0.00           C  
ATOM   1034  CG  LEU A  66      -5.057 -11.092 -18.131  1.00  0.00           C  
ATOM   1035  CD1 LEU A  66      -4.237 -10.120 -18.990  1.00  0.00           C  
ATOM   1036  CD2 LEU A  66      -5.050 -12.468 -18.734  1.00  0.00           C  
ATOM   1037  H   LEU A  66      -6.802 -10.732 -15.081  1.00  0.00           H  
ATOM   1038  HA  LEU A  66      -5.236 -13.073 -16.150  1.00  0.00           H  
ATOM   1039 1HB  LEU A  66      -4.465 -10.149 -16.299  1.00  0.00           H  
ATOM   1040 2HB  LEU A  66      -3.442 -11.510 -16.781  1.00  0.00           H  
ATOM   1041  HG  LEU A  66      -6.068 -10.738 -18.081  1.00  0.00           H  
ATOM   1042 1HD1 LEU A  66      -4.660 -10.068 -19.995  1.00  0.00           H  
ATOM   1043 2HD1 LEU A  66      -4.251  -9.134 -18.540  1.00  0.00           H  
ATOM   1044 3HD1 LEU A  66      -3.207 -10.473 -19.051  1.00  0.00           H  
ATOM   1045 1HD2 LEU A  66      -5.470 -12.440 -19.730  1.00  0.00           H  
ATOM   1046 2HD2 LEU A  66      -4.028 -12.845 -18.783  1.00  0.00           H  
ATOM   1047 3HD2 LEU A  66      -5.643 -13.116 -18.111  1.00  0.00           H  
ATOM   1048  N   GLU A  67      -3.675 -13.205 -14.253  1.00  0.00           N  
ATOM   1049  CA  GLU A  67      -2.863 -13.370 -13.060  1.00  0.00           C  
ATOM   1050  C   GLU A  67      -1.424 -13.251 -13.464  1.00  0.00           C  
ATOM   1051  O   GLU A  67      -0.979 -13.912 -14.404  1.00  0.00           O  
ATOM   1052  CB  GLU A  67      -3.143 -14.691 -12.352  1.00  0.00           C  
ATOM   1053  CG  GLU A  67      -2.320 -14.904 -11.091  1.00  0.00           C  
ATOM   1054  CD  GLU A  67      -2.732 -16.121 -10.307  1.00  0.00           C  
ATOM   1055  OE1 GLU A  67      -3.709 -16.729 -10.646  1.00  0.00           O  
ATOM   1056  OE2 GLU A  67      -2.044 -16.447  -9.358  1.00  0.00           O  
ATOM   1057  H   GLU A  67      -3.621 -13.884 -15.009  1.00  0.00           H  
ATOM   1058  HA  GLU A  67      -3.078 -12.565 -12.363  1.00  0.00           H  
ATOM   1059 1HB  GLU A  67      -4.200 -14.747 -12.088  1.00  0.00           H  
ATOM   1060 2HB  GLU A  67      -2.931 -15.515 -13.034  1.00  0.00           H  
ATOM   1061 1HG  GLU A  67      -1.272 -15.013 -11.377  1.00  0.00           H  
ATOM   1062 2HG  GLU A  67      -2.396 -14.017 -10.460  1.00  0.00           H  
ATOM   1063  N   VAL A  68      -0.708 -12.357 -12.798  1.00  0.00           N  
ATOM   1064  CA  VAL A  68       0.658 -12.108 -13.192  1.00  0.00           C  
ATOM   1065  C   VAL A  68       1.623 -12.311 -12.030  1.00  0.00           C  
ATOM   1066  O   VAL A  68       1.384 -11.817 -10.924  1.00  0.00           O  
ATOM   1067  CB  VAL A  68       0.752 -10.696 -13.778  1.00  0.00           C  
ATOM   1068  CG1 VAL A  68       2.132 -10.447 -14.235  1.00  0.00           C  
ATOM   1069  CG2 VAL A  68      -0.262 -10.576 -14.911  1.00  0.00           C  
ATOM   1070  H   VAL A  68      -1.131 -11.848 -12.023  1.00  0.00           H  
ATOM   1071  HA  VAL A  68       0.916 -12.807 -13.977  1.00  0.00           H  
ATOM   1072  HB  VAL A  68       0.527  -9.952 -13.013  1.00  0.00           H  
ATOM   1073 1HG1 VAL A  68       2.196  -9.464 -14.662  1.00  0.00           H  
ATOM   1074 2HG1 VAL A  68       2.816 -10.532 -13.394  1.00  0.00           H  
ATOM   1075 3HG1 VAL A  68       2.384 -11.182 -14.987  1.00  0.00           H  
ATOM   1076 1HG2 VAL A  68      -0.217  -9.615 -15.350  1.00  0.00           H  
ATOM   1077 2HG2 VAL A  68      -0.042 -11.310 -15.646  1.00  0.00           H  
ATOM   1078 3HG2 VAL A  68      -1.269 -10.736 -14.538  1.00  0.00           H  
ATOM   1079  N   GLU A  69       2.704 -13.066 -12.274  1.00  0.00           N  
ATOM   1080  CA  GLU A  69       3.686 -13.368 -11.226  1.00  0.00           C  
ATOM   1081  C   GLU A  69       5.134 -13.348 -11.716  1.00  0.00           C  
ATOM   1082  O   GLU A  69       5.477 -13.970 -12.728  1.00  0.00           O  
ATOM   1083  CB  GLU A  69       3.364 -14.744 -10.639  1.00  0.00           C  
ATOM   1084  CG  GLU A  69       4.262 -15.202  -9.504  1.00  0.00           C  
ATOM   1085  CD  GLU A  69       3.818 -16.524  -8.914  1.00  0.00           C  
ATOM   1086  OE1 GLU A  69       2.760 -16.991  -9.279  1.00  0.00           O  
ATOM   1087  OE2 GLU A  69       4.569 -17.113  -8.156  1.00  0.00           O  
ATOM   1088  H   GLU A  69       2.824 -13.445 -13.216  1.00  0.00           H  
ATOM   1089  HA  GLU A  69       3.590 -12.618 -10.445  1.00  0.00           H  
ATOM   1090 1HB  GLU A  69       2.339 -14.746 -10.274  1.00  0.00           H  
ATOM   1091 2HB  GLU A  69       3.430 -15.492 -11.432  1.00  0.00           H  
ATOM   1092 1HG  GLU A  69       5.286 -15.295  -9.871  1.00  0.00           H  
ATOM   1093 2HG  GLU A  69       4.256 -14.436  -8.728  1.00  0.00           H  
ATOM   1094  N   GLU A  70       6.004 -12.648 -10.985  1.00  0.00           N  
ATOM   1095  CA  GLU A  70       7.405 -12.573 -11.405  1.00  0.00           C  
ATOM   1096  C   GLU A  70       8.144 -13.875 -11.127  1.00  0.00           C  
ATOM   1097  O   GLU A  70       7.988 -14.446 -10.049  1.00  0.00           O  
ATOM   1098  CB  GLU A  70       8.134 -11.426 -10.690  1.00  0.00           C  
ATOM   1099  CG  GLU A  70       7.600 -10.017 -10.984  1.00  0.00           C  
ATOM   1100  CD  GLU A  70       8.471  -8.910 -10.425  1.00  0.00           C  
ATOM   1101  OE1 GLU A  70       9.450  -9.212  -9.785  1.00  0.00           O  
ATOM   1102  OE2 GLU A  70       8.165  -7.763 -10.664  1.00  0.00           O  
ATOM   1103  H   GLU A  70       5.671 -12.147 -10.156  1.00  0.00           H  
ATOM   1104  HA  GLU A  70       7.440 -12.406 -12.471  1.00  0.00           H  
ATOM   1105 1HB  GLU A  70       8.085 -11.585  -9.616  1.00  0.00           H  
ATOM   1106 2HB  GLU A  70       9.189 -11.444 -10.972  1.00  0.00           H  
ATOM   1107 1HG  GLU A  70       7.502  -9.880 -12.027  1.00  0.00           H  
ATOM   1108 2HG  GLU A  70       6.602  -9.933 -10.546  1.00  0.00           H  
ATOM   1109  N   LYS A  71       8.974 -14.325 -12.080  1.00  0.00           N  
ATOM   1110  CA  LYS A  71       9.788 -15.533 -11.902  1.00  0.00           C  
ATOM   1111  C   LYS A  71      11.263 -15.326 -12.305  1.00  0.00           C  
ATOM   1112  O   LYS A  71      11.641 -15.712 -13.412  1.00  0.00           O  
ATOM   1113  CB  LYS A  71       9.228 -16.685 -12.750  1.00  0.00           C  
ATOM   1114  CG  LYS A  71       7.779 -17.119 -12.439  1.00  0.00           C  
ATOM   1115  CD  LYS A  71       7.661 -17.762 -11.052  1.00  0.00           C  
ATOM   1116  CE  LYS A  71       6.252 -18.283 -10.801  1.00  0.00           C  
ATOM   1117  NZ  LYS A  71       6.083 -18.808  -9.395  1.00  0.00           N  
ATOM   1118  H   LYS A  71       9.060 -13.822 -12.963  1.00  0.00           H  
ATOM   1119  HA  LYS A  71       9.747 -15.826 -10.856  1.00  0.00           H  
ATOM   1120 1HB  LYS A  71       9.258 -16.393 -13.803  1.00  0.00           H  
ATOM   1121 2HB  LYS A  71       9.868 -17.557 -12.637  1.00  0.00           H  
ATOM   1122 1HG  LYS A  71       7.111 -16.256 -12.488  1.00  0.00           H  
ATOM   1123 2HG  LYS A  71       7.452 -17.837 -13.190  1.00  0.00           H  
ATOM   1124 1HD  LYS A  71       8.370 -18.583 -10.963  1.00  0.00           H  
ATOM   1125 2HD  LYS A  71       7.894 -17.020 -10.286  1.00  0.00           H  
ATOM   1126 1HE  LYS A  71       5.547 -17.479 -10.974  1.00  0.00           H  
ATOM   1127 2HE  LYS A  71       6.041 -19.086 -11.503  1.00  0.00           H  
ATOM   1128 1HZ  LYS A  71       5.134 -19.139  -9.263  1.00  0.00           H  
ATOM   1129 2HZ  LYS A  71       6.724 -19.560  -9.232  1.00  0.00           H  
ATOM   1130 3HZ  LYS A  71       6.262 -18.056  -8.717  1.00  0.00           H  
ATOM   1131  N   ASP A  72      12.121 -14.777 -11.430  1.00  0.00           N  
ATOM   1132  CA  ASP A  72      11.823 -14.324 -10.070  1.00  0.00           C  
ATOM   1133  C   ASP A  72      12.741 -13.151  -9.742  1.00  0.00           C  
ATOM   1134  O   ASP A  72      12.659 -12.118 -10.408  1.00  0.00           O  
ATOM   1135  OXT ASP A  72      13.806 -13.408  -9.188  1.00  0.00           O  
ATOM   1136  CB  ASP A  72      12.056 -15.458  -9.053  1.00  0.00           C  
ATOM   1137  CG  ASP A  72      11.563 -15.143  -7.626  1.00  0.00           C  
ATOM   1138  OD1 ASP A  72      12.072 -14.227  -7.018  1.00  0.00           O  
ATOM   1139  OD2 ASP A  72      10.692 -15.842  -7.166  1.00  0.00           O  
ATOM   1140  H   ASP A  72      13.078 -14.688 -11.738  1.00  0.00           H  
ATOM   1141  HA  ASP A  72      10.796 -13.970 -10.005  1.00  0.00           H  
ATOM   1142 1HB  ASP A  72      11.559 -16.366  -9.389  1.00  0.00           H  
ATOM   1143 2HB  ASP A  72      13.123 -15.680  -9.002  1.00  0.00           H  
TER                                                                             
# All scores below are weighted scores, not raw scores.
#BEGIN_POSE_ENERGIES_TABLE ./trf_relax/r3_3382_r5_6_r6_14_r9_2.pdb
label fa_atr fa_rep fa_sol fa_intra_rep fa_intra_sol_xover4 lk_ball_wtd fa_elec hbond_sr_bb hbond_lr_bb hbond_bb_sc hbond_sc dslf_fa13 omega fa_dun p_aa_pp yhh_planarity ref rama_prepro cart_bonded total
weights 1 0.55 1 0.005 1 1 1 1 1 1 1 1.25 0.4 0.7 0.6 0.625 1 0.45 0.5 NA
pose -391.418 39.1689 257.837 0.95372 13.8539 -10.2581 -147.762 -34.7069 -20.6298 -13.8133 -13.9171 0 -0.05039 89.2079 -13.8928 0.46575 -7.16039 0.00708 30.2758 -221.839
GLN:NtermProteinFull_1 -4.53318 0.22386 4.99425 0.009 0.74524 0.19362 -3.45356 0 0 -1.10434 -1.73667 0 0.1259 3.14669 0 0 -1.45095 0 0.28223 -2.55791
GLU_2 -3.75425 0.3378 3.15095 0.00594 0.25883 -0.34373 -1.15524 0 0 0 0 0 -0.05118 2.5113 -0.28187 0 -2.72453 -0.29065 0.4724 -1.86423
HIS_3 -5.57058 0.49722 3.36611 0.00335 0.37465 -0.34158 -0.73451 0 0 0 0 0 -0.01424 2.30312 0.0471 0 -0.30065 -0.38213 0.26871 -0.48341
ALA_4 -6.45607 0.71547 2.82077 0.00176 0 -0.22112 -1.07349 0 0 0 0 0 0.02292 0 -0.27415 0 1.32468 -0.32109 0.17534 -3.285
GLU_5 -6.10664 0.25219 5.96751 0.00466 0.22699 -0.18398 -2.71396 0 0 0 -0.97453 0 -0.00833 2.64997 -0.24284 0 -2.72453 -0.43999 0.19822 -4.09525
TYR_6 -6.0391 0.43807 4.88064 0.02487 0.23866 -0.34838 -2.05991 0 0 0 0 0 0.05197 2.27105 0.16078 0.00142 0.58223 -0.31111 0.18109 0.07229
ILE_7 -9.56153 1.48646 2.07147 0.03661 0.07499 -0.19264 -1.84298 0 0 0 0 0 -0.02397 0.12393 -0.4393 0 2.30374 -0.10181 0.28167 -5.78335
ALA_8 -6.37861 0.22542 4.22862 0.00139 0 -0.44921 -1.67324 0 0 0 0 0 0.00385 0 -0.33454 0 1.32468 -0.26075 0.28143 -3.03094
ASN_9 -6.00922 0.28732 6.65926 0.00388 0.22208 0.00603 -3.29846 0 0 0 -1.17743 0 0.02337 1.04465 0.44404 0 -1.34026 -0.20101 0.21483 -3.12092
LYS_10 -5.76033 0.26076 4.54478 0.00714 0.11531 -0.25148 -2.16874 0 0 0 0 0 0.0363 0.89913 -0.03732 0 -0.71458 -0.14996 0.23668 -2.98232
ILE_11 -9.23716 1.06018 2.00139 0.04535 0.07165 -0.32275 -1.6201 0 0 0 0 0 -0.00556 0.08783 -0.47673 0 2.30374 -0.18172 0.36755 -5.90633
ASP_12 -5.77091 0.34931 6.8656 0.00396 0.29154 -0.28705 -3.56228 0 0 0 -0.40602 0 -0.02262 1.57231 0.15302 0 -2.14574 -0.0896 0.37119 -2.67729
SER_13 -4.20829 0.33807 4.19834 0.00136 0.02235 -0.17511 -2.3167 0 0 0 0 0 -0.0265 0.43408 0.31478 0 -0.28969 -0.0467 0.20457 -1.54945
ALA_14 -3.92962 0.23973 2.0864 0.00161 0 -0.05829 -1.11569 0 0 0 0 0 -0.06122 0 -0.35912 0 1.32468 -0.22768 0.20619 -1.89302
LEU_15 -8.08906 0.93645 2.41944 0.01989 0.10449 -0.31784 -1.17392 0 0 0 0 0 -0.06608 0.04912 -0.11599 0 1.66147 -0.55779 0.50125 -4.62855
LEU_16 -3.14493 0.31209 2.62103 0.02216 0.08912 0.00265 -0.57817 0 0 0 0 0 -0.06569 0.14445 -0.26575 0 1.66147 -0.4338 0.46366 0.8283
SER_17 -1.54291 0.23921 1.6823 0.00272 0.07022 -0.27643 -0.2828 0 0 0 0 0 0.14438 0.29943 -0.0438 0 -0.28969 -0.26453 0.26203 0.00015
THR_18 -5.23974 0.5242 3.53596 0.01814 0.09015 -0.08416 -0.84516 0 0 -1.71414 0 0 0.01607 0.139 0.13742 0 1.15175 0.05764 0.56289 -1.64999
ASN_19 -3.46141 0.14739 2.95072 0.00597 0.28842 -0.13588 -0.83962 0 0 0 0 0 -0.04132 1.59452 -0.25178 0 -1.34026 -0.17928 0.41147 -0.85105
LYS_20 -5.19418 0.66735 6.0214 0.00908 0.20347 0.26313 -6.10467 0 0 -1.71414 -0.38325 0 -0.02055 1.7114 -0.0834 0 -0.71458 -0.10222 0.1325 -5.30866
ALA_21 -3.97795 0.29958 1.63008 0.00149 0 0.0941 -1.92276 0 0 0 0 0 0.04406 0 -0.54121 0 1.32468 0.18978 0.2544 -2.60375
VAL_22 -3.45202 0.33367 0.42137 0.01563 0.04096 -0.27795 -0.42415 0 0 0 0 0 -0.03694 0.0448 -0.79144 0 2.64269 -0.23099 0.22758 -1.48677
VAL_23 -5.87875 0.53026 1.68108 0.02074 0.04929 -0.09585 -1.84242 0 0 0 0 0 0.09397 0.03424 -0.72 0 2.64269 -0.37158 0.22391 -3.63241
SER_24 -3.33572 0.349 2.15301 0.00276 0.06181 -0.35891 -0.7253 0 0 -0.94009 0 0 -0.03023 0.3719 0.35916 0 -0.28969 -0.1485 0.48912 -2.04168
LEU_25 -7.56803 1.3414 1.21199 0.0342 0.11031 -0.09397 -1.82257 0 0 0 0 0 -0.00607 0.07405 0.15705 0 1.66147 -0.01092 0.78263 -4.12847
GLY_26 -2.9538 0.40268 3.05243 1e-05 0 -0.08273 -1.47298 0 0 -0.94009 0 0 -0.21208 0 -1.2983 0 0.79816 -0.00972 0.54647 -2.16994
SER_27 -1.46428 0.04149 1.33332 0.00347 0.06932 -0.0077 -0.40655 0 0 0 0 0 -0.06082 0.2548 0.01046 0 -0.28969 0.04082 0.43569 -0.03967
ILE_28 -6.91709 1.15961 0.80029 0.06332 0.07973 -0.01141 -0.87429 0 0 0 0 0 -0.09766 1.24737 -0.05971 0 2.30374 -0.20626 0.64099 -1.87136
GLU_29 -5.96014 0.61971 4.07807 0.01113 0.48273 -0.06172 -2.10037 0 0 0 0 0 0.01891 3.94496 0.06133 0 -2.72453 -0.37283 0.41039 -1.59237
GLU_30 -4.51968 0.88038 3.93863 0.00851 0.32289 -0.10725 -1.66819 0 0 0 0 0 0.0758 2.46401 -0.02372 0 -2.72453 5.00989 1.52104 5.17777
PRO_31 -5.23594 0.78908 3.37047 0.00231 0.03502 -0.36207 -1.39156 0 0 0 0 0 -0.15471 0.10506 -0.54543 0 -1.64321 5.24422 1.70817 1.9214
MET_32 -8.95922 0.85202 4.66597 0.00485 0.04609 -0.23356 -1.95233 0 0 0 0 0 0.0414 1.79814 0.01262 0 1.65735 0.11946 0.47509 -1.47211
LEU_33 -9.18687 1.22761 1.82933 0.02721 0.07792 -0.08962 -1.80956 0 0 0 0 0 0.0726 0.34727 -0.30391 0 1.66147 -0.10576 0.45218 -5.80013
GLN_34 -5.73527 0.49235 5.0441 0.00652 0.18317 -0.37599 -2.15938 0 0 0 0 0 0.18713 2.23675 -0.09062 0 -1.45095 -0.24747 0.39804 -1.51162
GLN_35 -6.56503 0.48243 5.57693 0.00547 0.1811 -0.05947 -3.36998 0 0 -1.10434 0 0 0.05683 2.73173 -0.09713 0 -1.45095 -0.20968 0.25495 -3.56715
ALA_36 -6.33815 0.62153 2.88632 0.00176 0 -0.04307 -2.05322 0 0 0 0 0 0.07077 0 -0.24312 0 1.32468 -0.32918 0.23853 -3.86314
TYR_37 -6.71191 0.68146 5.03718 0.02253 0.20523 -0.07406 -2.25909 0 0 0 0 0 -0.00543 1.45473 -0.46063 0.00032 0.58223 -0.14302 0.35604 -1.31441
GLU_38 -6.0301 0.38199 5.64635 0.00972 0.96288 -0.11666 -2.65306 0 0 0 -0.92082 0 -0.02448 2.90615 -0.12721 0 -2.72453 -0.01005 0.45255 -2.24726
TYR_39 -8.41142 0.34642 5.17993 0.09433 0.27722 -0.27686 -2.64607 0 0 0 -0.76214 0 0.06005 2.99082 0.1015 0.146 0.58223 -0.18379 0.45083 -2.05095
TYR_40 -10.4354 1.43176 3.65709 0.03813 0.47631 -0.09803 -2.94954 0 0 0 0 0 -0.01379 1.38107 -0.26274 0.00768 0.58223 -0.09647 0.75935 -5.52238
ASN_41 -6.76515 0.32922 6.03823 0.00716 0.26746 -0.46355 -1.99321 0 0 0 0 0 0.056 1.06475 0.26912 0 -1.34026 -0.00444 0.63315 -1.90152
GLN_42 -5.8003 0.40359 5.85123 0.00587 0.18314 -0.16156 -2.89116 0 0 0 -0.92082 0 0.02147 2.5009 -0.10643 0 -1.45095 -0.11891 0.25296 -2.23096
ARG_43 -7.61592 0.35996 8.43342 0.00936 0.18058 0.22466 -4.95985 0 0 -0.67039 -1.58345 0 -0.02043 1.7368 -0.08787 0 -0.09474 -0.28333 0.35469 -4.01651
ALA_44 -6.27978 0.56177 3.93347 0.00167 0 -0.12791 -2.77545 0 0 0 0 0 -0.00685 0 -0.10563 0 1.32468 -0.22338 0.40349 -3.29393
GLN_45 -4.7585 0.38024 5.23975 0.00634 0.16826 -0.10547 -3.04352 0 0 0 -0.99904 0 -0.02105 2.36859 -0.24853 0 -1.45095 -0.22573 0.40116 -2.28846
SER_46 -2.95907 0.13614 3.71964 0.00185 0.05999 -0.12305 -1.49629 0 0 -0.67039 0 0 -0.06053 0.27434 -0.31002 0 -0.28969 -0.453 0.36243 -1.80765
ARG_47 -3.58821 0.3371 4.02371 0.01207 0.24023 -0.56142 -1.07208 0 0 0 0 0 -0.04233 1.4455 -0.1188 0 -0.09474 -0.47129 0.20312 0.31286
GLY_48 -1.77583 0.10676 1.93675 9e-05 0 -0.11837 -1.03069 0 0 0 0 0 -0.14007 0 -1.39862 0 0.79816 -0.5859 0.21758 -1.99014
LYS_49 -5.06122 0.18681 5.44332 0.01242 0.22815 -0.14209 -4.05252 0 0 -0.77114 0 0 0.27484 1.58859 0.03913 0 -0.71458 -0.45926 0.49013 -2.93743
GLU_50 -3.12911 0.16624 3.375 0.00578 0.51165 -0.0524 -2.14243 0 0 0 -0.99904 0 -0.04142 3.61107 0.26575 0 -2.72453 -0.00156 0.54994 -0.60507
ILE_51 -7.52317 1.57648 1.08031 0.02789 0.06206 -0.54328 -0.15646 0 0 0 0 0 -0.05433 0.47028 -0.63528 0 2.30374 -0.08055 0.44171 -3.03059
THR_52 -4.17649 0.37811 3.15437 0.01068 0.05592 0.04017 -2.15485 0 0 0 0 0 -0.00281 0.07017 -0.01684 0 1.15175 -0.13641 0.26666 -1.35957
VAL_53 -6.0505 0.92847 -0.4239 0.01466 0.04269 -0.17219 -0.46348 0 0 0 0 0 -0.06179 0.05518 -0.77682 0 2.64269 -0.19393 0.20216 -4.25676
GLU_54 -4.61544 0.31833 3.57605 0.00546 0.2487 0.10997 -2.91666 0 0 0 -0.38895 0 0.0197 2.46617 0.04636 0 -2.72453 -0.19149 0.20294 -3.8434
VAL_55 -3.69735 0.61188 0.24879 0.02858 0.07429 -0.25476 -0.37475 0 0 0 0 0 -0.06217 1.62426 -0.76949 0 2.64269 -0.15027 0.16183 0.08353
TYR_56 -5.22038 0.33718 3.59635 0.02166 0.26131 0.15895 -2.87162 0 0 0 -0.38895 0 -0.00537 1.38474 -0.40103 0.0509 0.58223 -0.30285 0.24116 -2.55571
LYS_57 -3.99431 0.37527 1.96766 0.00839 0.12404 -0.27406 -0.62282 0 0 0 0 0 0.0007 1.37296 0.01306 0 -0.71458 -0.12838 0.17088 -1.70119
ASN_58 -5.2443 0.59358 5.39113 0.01329 0.64549 0.19022 -3.17917 0 0 -0.77054 0 0 -0.05215 1.59016 -0.33019 0 -1.34026 -0.07766 0.79286 -1.77753
PRO_59 -2.80592 0.53 1.65529 0.00269 0.03838 -0.09196 0.11062 0 0 0 0 0 -0.17024 0.25501 -0.65192 0 -1.64321 -0.14773 1.01762 -1.90137
GLU_60 -2.44486 0.24281 2.18305 0.00551 0.27714 -0.07837 -0.53422 0 0 -0.77054 0 0 -0.03554 2.46107 -0.17423 0 -2.72453 -0.2891 0.33803 -1.54379
THR_61 -4.17468 0.50012 4.6909 0.00672 0.06531 -0.21648 -1.30432 0 0 -0.93601 -0.60727 0 -0.00177 0.01816 -0.68096 0 1.15175 -0.22746 0.43229 -1.28368
SER_62 -3.27369 0.19045 3.34367 0.00315 0.03201 -0.36525 -0.69689 0 0 0 0 0 -0.01681 0.09333 0.41067 0 -0.28969 0.21147 0.48313 0.12556
GLU_63 -6.52429 0.63058 6.14121 0.00844 0.34488 -0.19543 -4.434 0 0 -0.93601 -0.94638 0 0.00047 3.24835 -0.05845 0 -2.72453 0.07324 0.26853 -5.1034
VAL_64 -7.25336 0.80985 2.28393 0.03096 0.05599 0.03078 -2.36711 0 0 0 0 0 0.02133 0.35225 -0.379 0 2.64269 -0.13966 0.3694 -3.54197
TYR_65 -8.02809 0.59638 4.11687 0.02309 0.26305 -0.29831 -2.85379 0 0 0 -0.33911 0 0.25401 1.33098 -0.22235 0.25943 0.58223 -0.11903 0.67077 -3.76388
LEU_66 -7.5487 0.78109 0.79121 0.01881 0.04709 0.22279 -2.2767 0 0 0 0 0 -0.01648 0.3056 -0.24967 0 1.66147 -0.17766 0.6288 -5.81233
GLU_67 -5.71697 0.62747 5.35477 0.00699 0.28548 0.35327 -4.58173 0 0 0 0 0 0.06354 2.57945 0.35098 0 -2.72453 0.06379 0.3406 -2.99691
VAL_68 -7.38212 1.51695 0.51794 0.02086 0.03988 0.13004 -2.39472 0 0 0 0 0 -0.02967 0.22248 -0.78205 0 2.64269 -0.05725 0.37915 -5.17581
GLU_69 -6.6535 0.63126 7.5762 0.00778 0.32937 -0.2241 -6.45597 0 0 0 -0.38325 0 -0.00438 2.47588 -0.07027 0 -2.72453 -0.02594 0.36692 -5.15454
GLU_70 -5.77294 0.50438 4.2934 0.00511 0.25126 -0.59022 -0.93468 0 0 0 0 0 -0.01311 3.05074 -0.02125 0 -2.72453 0.00454 0.26481 -1.68249
LYS_71 -4.18396 0.48153 5.21982 0.01181 0.26063 -0.42221 -3.1781 0 0 0 0 0 5e-05 1.64189 0.12034 0 -0.71458 0.66154 0.50409 0.40285
ASP:CtermProteinFull_72 -1.77498 0.23595 2.82215 0.00561 1.05929 0.12049 -2.54682 0 0 -0.77114 0 0 0 2.17843 0 0 -2.14574 0.82085 0.70897 0.71306
#END_POSE_ENERGIES_TABLE ./trf_relax/r3_3382_r5_6_r6_14_r9_2.pdb
