# Supplementary material for: Scaffolding protein functional sites using deep learning
Source: Science. Author manuscript; Available in PMC 2022 Oct 31. (PMC9621694; doi:10.1126/science.abn2100)
Supplement: Data S1 [file NIHMS1830590-supplement-Data_S1.zip › rsv_inp_1_AF.pdb]

MODEL     1
ATOM      1  N   SER A   1       3.480 -16.850  14.260  1.00  0.00           N  
ATOM      2  H   SER A   1       3.804 -16.931  15.214  1.00  0.00           H  
ATOM      3  H2  SER A   1       4.228 -17.141  13.647  1.00  0.00           H  
ATOM      4  H3  SER A   1       2.678 -17.449  14.126  1.00  0.00           H  
ATOM      5  CA  SER A   1       3.146 -15.432  14.003  1.00  0.00           C  
ATOM      6  HA  SER A   1       2.286 -15.157  14.613  1.00  0.00           H  
ATOM      7  C   SER A   1       2.807 -15.221  12.536  1.00  0.00           C  
ATOM      8  CB  SER A   1       4.323 -14.551  14.428  1.00  0.00           C  
ATOM      9  HB2 SER A   1       5.204 -14.766  13.823  1.00  0.00           H  
ATOM     10  HB3 SER A   1       4.055 -13.498  14.338  1.00  0.00           H  
ATOM     11  O   SER A   1       3.623 -15.564  11.689  1.00  0.00           O  
ATOM     12  OG  SER A   1       4.569 -14.878  15.776  1.00  0.00           O  
ATOM     13  HG  SER A   1       5.254 -14.313  16.140  1.00  0.00           H  
ATOM     14  N   LYS A   2       1.606 -14.727  12.193  1.00  0.00           N  
ATOM     15  H   LYS A   2       0.969 -14.422  12.916  1.00  0.00           H  
ATOM     16  CA  LYS A   2       1.238 -14.439  10.791  1.00  0.00           C  
ATOM     17  HA  LYS A   2       1.426 -15.318  10.174  1.00  0.00           H  
ATOM     18  C   LYS A   2       2.133 -13.305  10.266  1.00  0.00           C  
ATOM     19  CB  LYS A   2      -0.260 -14.066  10.670  1.00  0.00           C  
ATOM     20  HB2 LYS A   2      -0.411 -13.589   9.701  1.00  0.00           H  
ATOM     21  HB3 LYS A   2      -0.515 -13.336  11.439  1.00  0.00           H  
ATOM     22  O   LYS A   2       1.987 -12.166  10.695  1.00  0.00           O  
ATOM     23  CG  LYS A   2      -1.224 -15.267  10.753  1.00  0.00           C  
ATOM     24  HG2 LYS A   2      -1.109 -15.750  11.723  1.00  0.00           H  
ATOM     25  HG3 LYS A   2      -0.966 -15.984   9.974  1.00  0.00           H  
ATOM     26  CD  LYS A   2      -2.696 -14.836  10.576  1.00  0.00           C  
ATOM     27  HD2 LYS A   2      -2.804 -14.328   9.618  1.00  0.00           H  
ATOM     28  HD3 LYS A   2      -2.958 -14.139  11.372  1.00  0.00           H  
ATOM     29  CE  LYS A   2      -3.648 -16.045  10.622  1.00  0.00           C  
ATOM     30  HE2 LYS A   2      -3.377 -16.736   9.823  1.00  0.00           H  
ATOM     31  HE3 LYS A   2      -3.502 -16.566  11.568  1.00  0.00           H  
ATOM     32  NZ  LYS A   2      -5.080 -15.656  10.486  1.00  0.00           N  
ATOM     33  HZ1 LYS A   2      -5.361 -15.029  11.227  1.00  0.00           H  
ATOM     34  HZ2 LYS A   2      -5.677 -16.469  10.544  1.00  0.00           H  
ATOM     35  HZ3 LYS A   2      -5.262 -15.205   9.601  1.00  0.00           H  
ATOM     36  N   LYS A   3       3.091 -13.618   9.387  1.00  0.00           N  
ATOM     37  H   LYS A   3       3.210 -14.590   9.143  1.00  0.00           H  
ATOM     38  CA  LYS A   3       3.995 -12.626   8.782  1.00  0.00           C  
ATOM     39  HA  LYS A   3       4.322 -11.938   9.562  1.00  0.00           H  
ATOM     40  C   LYS A   3       3.230 -11.810   7.737  1.00  0.00           C  
ATOM     41  CB  LYS A   3       5.253 -13.334   8.232  1.00  0.00           C  
ATOM     42  HB2 LYS A   3       4.965 -14.044   7.456  1.00  0.00           H  
ATOM     43  HB3 LYS A   3       5.698 -13.896   9.053  1.00  0.00           H  
ATOM     44  O   LYS A   3       2.728 -12.376   6.764  1.00  0.00           O  
ATOM     45  CG  LYS A   3       6.320 -12.376   7.665  1.00  0.00           C  
ATOM     46  HG2 LYS A   3       6.012 -12.042   6.674  1.00  0.00           H  
ATOM     47  HG3 LYS A   3       6.402 -11.505   8.315  1.00  0.00           H  
ATOM     48  CD  LYS A   3       7.707 -13.045   7.575  1.00  0.00           C  
ATOM     49  HD2 LYS A   3       7.648 -13.951   6.973  1.00  0.00           H  
ATOM     50  HD3 LYS A   3       8.013 -13.317   8.585  1.00  0.00           H  
ATOM     51  CE  LYS A   3       8.762 -12.094   6.980  1.00  0.00           C  
ATOM     52  HE2 LYS A   3       8.557 -11.085   7.338  1.00  0.00           H  
ATOM     53  HE3 LYS A   3       8.667 -12.085   5.894  1.00  0.00           H  
ATOM     54  NZ  LYS A   3      10.152 -12.445   7.381  1.00  0.00           N  
ATOM     55  HZ1 LYS A   3      10.378 -13.427   7.319  1.00  0.00           H  
ATOM     56  HZ2 LYS A   3      10.313 -12.153   8.335  1.00  0.00           H  
ATOM     57  HZ3 LYS A   3      10.843 -11.896   6.889  1.00  0.00           H  
ATOM     58  N   LEU A   4       3.134 -10.497   7.949  1.00  0.00           N  
ATOM     59  H   LEU A   4       3.564 -10.115   8.780  1.00  0.00           H  
ATOM     60  CA  LEU A   4       2.634  -9.555   6.945  1.00  0.00           C  
ATOM     61  HA  LEU A   4       1.683  -9.923   6.562  1.00  0.00           H  
ATOM     62  C   LEU A   4       3.616  -9.503   5.766  1.00  0.00           C  
ATOM     63  CB  LEU A   4       2.413  -8.165   7.576  1.00  0.00           C  
ATOM     64  HB2 LEU A   4       3.315  -7.887   8.121  1.00  0.00           H  
ATOM     65  HB3 LEU A   4       2.276  -7.428   6.784  1.00  0.00           H  
ATOM     66  O   LEU A   4       4.817  -9.718   5.929  1.00  0.00           O  
ATOM     67  CG  LEU A   4       1.199  -8.091   8.525  1.00  0.00           C  
ATOM     68  HG  LEU A   4       1.221  -8.938   9.211  1.00  0.00           H  
ATOM     69  CD1 LEU A   4       1.246  -6.811   9.355  1.00  0.00           C  
ATOM     70 HD11 LEU A   4       0.400  -6.782  10.042  1.00  0.00           H  
ATOM     71 HD12 LEU A   4       2.172  -6.782   9.929  1.00  0.00           H  
ATOM     72 HD13 LEU A   4       1.203  -5.940   8.702  1.00  0.00           H  
ATOM     73  CD2 LEU A   4      -0.121  -8.102   7.760  1.00  0.00           C  
ATOM     74 HD21 LEU A   4      -0.954  -7.980   8.453  1.00  0.00           H  
ATOM     75 HD22 LEU A   4      -0.148  -7.291   7.033  1.00  0.00           H  
ATOM     76 HD23 LEU A   4      -0.244  -9.057   7.249  1.00  0.00           H  
ATOM     77  N   LYS A   5       3.090  -9.263   4.567  1.00  0.00           N  
ATOM     78  H   LYS A   5       2.113  -9.012   4.521  1.00  0.00           H  
ATOM     79  CA  LYS A   5       3.864  -9.173   3.324  1.00  0.00           C  
ATOM     80  HA  LYS A   5       4.930  -9.167   3.552  1.00  0.00           H  
ATOM     81  C   LYS A   5       3.542  -7.833   2.657  1.00  0.00           C  
ATOM     82  CB  LYS A   5       3.554 -10.380   2.415  1.00  0.00           C  
ATOM     83  HB2 LYS A   5       2.478 -10.404   2.240  1.00  0.00           H  
ATOM     84  HB3 LYS A   5       4.052 -10.231   1.458  1.00  0.00           H  
ATOM     85  O   LYS A   5       2.366  -7.462   2.606  1.00  0.00           O  
ATOM     86  CG  LYS A   5       3.979 -11.744   2.999  1.00  0.00           C  
ATOM     87  HG2 LYS A   5       5.060 -11.753   3.144  1.00  0.00           H  
ATOM     88  HG3 LYS A   5       3.501 -11.888   3.967  1.00  0.00           H  
ATOM     89  CD  LYS A   5       3.562 -12.903   2.073  1.00  0.00           C  
ATOM     90  HD2 LYS A   5       3.989 -12.751   1.081  1.00  0.00           H  
ATOM     91  HD3 LYS A   5       2.475 -12.891   1.984  1.00  0.00           H  
ATOM     92  CE  LYS A   5       3.995 -14.270   2.628  1.00  0.00           C  
ATOM     93  HE2 LYS A   5       5.081 -14.286   2.719  1.00  0.00           H  
ATOM     94  HE3 LYS A   5       3.584 -14.374   3.632  1.00  0.00           H  
ATOM     95  NZ  LYS A   5       3.532 -15.403   1.775  1.00  0.00           N  
ATOM     96  HZ1 LYS A   5       2.523 -15.438   1.744  1.00  0.00           H  
ATOM     97  HZ2 LYS A   5       3.859 -15.323   0.822  1.00  0.00           H  
ATOM     98  HZ3 LYS A   5       3.846 -16.289   2.142  1.00  0.00           H  
ATOM     99  N   LEU A   6       4.576  -7.135   2.195  1.00  0.00           N  
ATOM    100  H   LEU A   6       5.504  -7.530   2.257  1.00  0.00           H  
ATOM    101  CA  LEU A   6       4.483  -5.887   1.438  1.00  0.00           C  
ATOM    102  HA  LEU A   6       3.606  -5.326   1.760  1.00  0.00           H  
ATOM    103  C   LEU A   6       4.327  -6.239  -0.049  1.00  0.00           C  
ATOM    104  CB  LEU A   6       5.752  -5.062   1.732  1.00  0.00           C  
ATOM    105  HB2 LEU A   6       6.570  -5.490   1.152  1.00  0.00           H  
ATOM    106  HB3 LEU A   6       6.017  -5.178   2.783  1.00  0.00           H  
ATOM    107  O   LEU A   6       5.010  -7.133  -0.551  1.00  0.00           O  
ATOM    108  CG  LEU A   6       5.731  -3.553   1.459  1.00  0.00           C  
ATOM    109  HG  LEU A   6       5.292  -3.354   0.481  1.00  0.00           H  
ATOM    110  CD1 LEU A   6       4.947  -2.827   2.550  1.00  0.00           C  
ATOM    111 HD11 LEU A   6       3.891  -3.080   2.452  1.00  0.00           H  
ATOM    112 HD12 LEU A   6       5.050  -1.749   2.426  1.00  0.00           H  
ATOM    113 HD13 LEU A   6       5.320  -3.095   3.539  1.00  0.00           H  
ATOM    114  CD2 LEU A   6       7.170  -3.039   1.498  1.00  0.00           C  
ATOM    115 HD21 LEU A   6       7.685  -3.411   2.384  1.00  0.00           H  
ATOM    116 HD22 LEU A   6       7.200  -1.950   1.546  1.00  0.00           H  
ATOM    117 HD23 LEU A   6       7.708  -3.367   0.609  1.00  0.00           H  
ATOM    118  N   TYR A   7       3.391  -5.588  -0.733  1.00  0.00           N  
ATOM    119  H   TYR A   7       2.811  -4.913  -0.257  1.00  0.00           H  
ATOM    120  CA  TYR A   7       3.143  -5.787  -2.158  1.00  0.00           C  
ATOM    121  HA  TYR A   7       3.919  -6.436  -2.563  1.00  0.00           H  
ATOM    122  C   TYR A   7       3.222  -4.445  -2.887  1.00  0.00           C  
ATOM    123  CB  TYR A   7       1.790  -6.479  -2.396  1.00  0.00           C  
ATOM    124  HB2 TYR A   7       1.620  -6.535  -3.471  1.00  0.00           H  
ATOM    125  HB3 TYR A   7       0.999  -5.856  -1.979  1.00  0.00           H  
ATOM    126  O   TYR A   7       2.443  -3.537  -2.600  1.00  0.00           O  
ATOM    127  CG  TYR A   7       1.667  -7.879  -1.816  1.00  0.00           C  
ATOM    128  CD1 TYR A   7       1.951  -9.016  -2.601  1.00  0.00           C  
ATOM    129  HD1 TYR A   7       2.277  -8.891  -3.623  1.00  0.00           H  
ATOM    130  CD2 TYR A   7       1.246  -8.037  -0.484  1.00  0.00           C  
ATOM    131  HD2 TYR A   7       1.047  -7.158   0.111  1.00  0.00           H  
ATOM    132  CE1 TYR A   7       1.815 -10.308  -2.053  1.00  0.00           C  
ATOM    133  HE1 TYR A   7       2.028 -11.177  -2.658  1.00  0.00           H  
ATOM    134  CE2 TYR A   7       1.106  -9.321   0.069  1.00  0.00           C  
ATOM    135  HE2 TYR A   7       0.788  -9.410   1.097  1.00  0.00           H  
ATOM    136  OH  TYR A   7       1.252 -11.693  -0.157  1.00  0.00           O  
ATOM    137  HH  TYR A   7       0.930 -11.591   0.741  1.00  0.00           H  
ATOM    138  CZ  TYR A   7       1.395 -10.459  -0.714  1.00  0.00           C  
ATOM    139  N   LEU A   8       4.132  -4.340  -3.851  1.00  0.00           N  
ATOM    140  H   LEU A   8       4.698  -5.150  -4.062  1.00  0.00           H  
ATOM    141  CA  LEU A   8       4.243  -3.228  -4.789  1.00  0.00           C  
ATOM    142  HA  LEU A   8       3.621  -2.396  -4.458  1.00  0.00           H  
ATOM    143  C   LEU A   8       3.752  -3.699  -6.155  1.00  0.00           C  
ATOM    144  CB  LEU A   8       5.709  -2.766  -4.867  1.00  0.00           C  
ATOM    145  HB2 LEU A   8       6.315  -3.597  -5.228  1.00  0.00           H  
ATOM    146  HB3 LEU A   8       6.074  -2.504  -3.874  1.00  0.00           H  
ATOM    147  O   LEU A   8       4.315  -4.631  -6.724  1.00  0.00           O  
ATOM    148  CG  LEU A   8       5.917  -1.566  -5.810  1.00  0.00           C  
ATOM    149  HG  LEU A   8       5.400  -1.745  -6.752  1.00  0.00           H  
ATOM    150  CD1 LEU A   8       5.365  -0.267  -5.226  1.00  0.00           C  
ATOM    151 HD11 LEU A   8       4.289  -0.342  -5.067  1.00  0.00           H  
ATOM    152 HD12 LEU A   8       5.879  -0.028  -4.295  1.00  0.00           H  
ATOM    153 HD13 LEU A   8       5.538   0.540  -5.938  1.00  0.00           H  
ATOM    154  CD2 LEU A   8       7.397  -1.404  -6.138  1.00  0.00           C  
ATOM    155 HD21 LEU A   8       7.679  -2.151  -6.880  1.00  0.00           H  
ATOM    156 HD22 LEU A   8       7.608  -0.413  -6.542  1.00  0.00           H  
ATOM    157 HD23 LEU A   8       8.019  -1.595  -5.264  1.00  0.00           H  
ATOM    158  N   ASN A   9       2.703  -3.071  -6.687  1.00  0.00           N  
ATOM    159  H   ASN A   9       2.318  -2.280  -6.190  1.00  0.00           H  
ATOM    160  CA  ASN A   9       2.202  -3.347  -8.040  1.00  0.00           C  
ATOM    161  HA  ASN A   9       1.212  -2.895  -8.102  1.00  0.00           H  
ATOM    162  C   ASN A   9       2.001  -4.854  -8.353  1.00  0.00           C  
ATOM    163  CB  ASN A   9       3.113  -2.621  -9.049  1.00  0.00           C  
ATOM    164  HB2 ASN A   9       3.381  -1.634  -8.672  1.00  0.00           H  
ATOM    165  HB3 ASN A   9       4.028  -3.195  -9.195  1.00  0.00           H  
ATOM    166  O   ASN A   9       2.393  -5.356  -9.403  1.00  0.00           O  
ATOM    167  CG  ASN A   9       2.421  -2.412 -10.382  1.00  0.00           C  
ATOM    168  ND2 ASN A   9       3.149  -2.405 -11.472  1.00  0.00           N  
ATOM    169 HD21 ASN A   9       4.149  -2.541 -11.430  1.00  0.00           H  
ATOM    170 HD22 ASN A   9       2.650  -2.227 -12.332  1.00  0.00           H  
ATOM    171  OD1 ASN A   9       1.222  -2.214 -10.448  1.00  0.00           O  
ATOM    172  N   GLY A  10       1.471  -5.616  -7.389  1.00  0.00           N  
ATOM    173  H   GLY A  10       1.217  -5.160  -6.524  1.00  0.00           H  
ATOM    174  CA  GLY A  10       1.266  -7.068  -7.508  1.00  0.00           C  
ATOM    175  HA2 GLY A  10       0.931  -7.291  -8.521  1.00  0.00           H  
ATOM    176  HA3 GLY A  10       0.476  -7.371  -6.821  1.00  0.00           H  
ATOM    177  C   GLY A  10       2.499  -7.940  -7.230  1.00  0.00           C  
ATOM    178  O   GLY A  10       2.343  -9.140  -6.998  1.00  0.00           O  
ATOM    179  N   LYS A  11       3.709  -7.372  -7.160  1.00  0.00           N  
ATOM    180  H   LYS A  11       3.785  -6.377  -7.316  1.00  0.00           H  
ATOM    181  CA  LYS A  11       4.918  -8.082  -6.728  1.00  0.00           C  
ATOM    182  HA  LYS A  11       4.802  -9.139  -6.970  1.00  0.00           H  
ATOM    183  C   LYS A  11       5.099  -7.982  -5.222  1.00  0.00           C  
ATOM    184  CB  LYS A  11       6.162  -7.568  -7.461  1.00  0.00           C  
ATOM    185  HB2 LYS A  11       7.045  -7.970  -6.965  1.00  0.00           H  
ATOM    186  HB3 LYS A  11       6.211  -6.480  -7.407  1.00  0.00           H  
ATOM    187  O   LYS A  11       4.900  -6.935  -4.616  1.00  0.00           O  
ATOM    188  CG  LYS A  11       6.170  -8.025  -8.926  1.00  0.00           C  
ATOM    189  HG2 LYS A  11       5.956  -9.093  -8.976  1.00  0.00           H  
ATOM    190  HG3 LYS A  11       5.406  -7.482  -9.483  1.00  0.00           H  
ATOM    191  CD  LYS A  11       7.547  -7.770  -9.546  1.00  0.00           C  
ATOM    192  HD2 LYS A  11       8.305  -8.301  -8.970  1.00  0.00           H  
ATOM    193  HD3 LYS A  11       7.761  -6.702  -9.501  1.00  0.00           H  
ATOM    194  CE  LYS A  11       7.583  -8.246 -11.001  1.00  0.00           C  
ATOM    195  HE2 LYS A  11       7.359  -9.313 -11.031  1.00  0.00           H  
ATOM    196  HE3 LYS A  11       6.805  -7.722 -11.556  1.00  0.00           H  
ATOM    197  NZ  LYS A  11       8.911  -7.980 -11.608  1.00  0.00           N  
ATOM    198  HZ1 LYS A  11       9.121  -6.993 -11.568  1.00  0.00           H  
ATOM    199  HZ2 LYS A  11       8.937  -8.272 -12.574  1.00  0.00           H  
ATOM    200  HZ3 LYS A  11       9.640  -8.461 -11.100  1.00  0.00           H  
ATOM    201  N   LYS A  12       5.483  -9.094  -4.602  1.00  0.00           N  
ATOM    202  H   LYS A  12       5.691  -9.899  -5.177  1.00  0.00           H  
ATOM    203  CA  LYS A  12       5.889  -9.111  -3.198  1.00  0.00           C  
ATOM    204  HA  LYS A  12       5.234  -8.460  -2.620  1.00  0.00           H  
ATOM    205  C   LYS A  12       7.318  -8.560  -3.106  1.00  0.00           C  
ATOM    206  CB  LYS A  12       5.764 -10.542  -2.666  1.00  0.00           C  
ATOM    207  HB2 LYS A  12       4.750 -10.905  -2.831  1.00  0.00           H  
ATOM    208  HB3 LYS A  12       6.452 -11.179  -3.224  1.00  0.00           H  
ATOM    209  O   LYS A  12       8.243  -9.261  -3.503  1.00  0.00           O  
ATOM    210  CG  LYS A  12       6.080 -10.611  -1.167  1.00  0.00           C  
ATOM    211  HG2 LYS A  12       6.969 -10.018  -0.949  1.00  0.00           H  
ATOM    212  HG3 LYS A  12       5.243 -10.210  -0.596  1.00  0.00           H  
ATOM    213  CD  LYS A  12       6.357 -12.059  -0.763  1.00  0.00           C  
ATOM    214  HD2 LYS A  12       7.117 -12.455  -1.438  1.00  0.00           H  
ATOM    215  HD3 LYS A  12       5.451 -12.658  -0.856  1.00  0.00           H  
ATOM    216  CE  LYS A  12       6.896 -12.083   0.667  1.00  0.00           C  
ATOM    217  HE2 LYS A  12       7.515 -11.196   0.803  1.00  0.00           H  
ATOM    218  HE3 LYS A  12       6.067 -12.013   1.372  1.00  0.00           H  
ATOM    219  NZ  LYS A  12       7.729 -13.288   0.897  1.00  0.00           N  
ATOM    220  HZ1 LYS A  12       8.118 -13.294   1.829  1.00  0.00           H  
ATOM    221  HZ2 LYS A  12       8.522 -13.239   0.274  1.00  0.00           H  
ATOM    222  HZ3 LYS A  12       7.246 -14.150   0.685  1.00  0.00           H  
ATOM    223  N   GLY A  13       7.465  -7.351  -2.579  1.00  0.00           N  
ATOM    224  H   GLY A  13       6.637  -6.891  -2.228  1.00  0.00           H  
ATOM    225  CA  GLY A  13       8.749  -6.717  -2.251  1.00  0.00           C  
ATOM    226  HA2 GLY A  13       8.825  -5.756  -2.759  1.00  0.00           H  
ATOM    227  HA3 GLY A  13       9.590  -7.331  -2.574  1.00  0.00           H  
ATOM    228  C   GLY A  13       8.858  -6.490  -0.743  1.00  0.00           C  
ATOM    229  O   GLY A  13       7.992  -6.951   0.005  1.00  0.00           O  
ATOM    230  N   GLY A  14       9.882  -5.781  -0.278  1.00  0.00           N  
ATOM    231  H   GLY A  14      10.637  -5.506  -0.891  1.00  0.00           H  
ATOM    232  CA  GLY A  14       9.989  -5.373   1.122  1.00  0.00           C  
ATOM    233  HA2 GLY A  14       8.999  -5.352   1.578  1.00  0.00           H  
ATOM    234  HA3 GLY A  14      10.370  -4.355   1.197  1.00  0.00           H  
ATOM    235  C   GLY A  14      10.845  -6.312   1.960  1.00  0.00           C  
ATOM    236  O   GLY A  14      10.477  -7.474   2.184  1.00  0.00           O  
ATOM    237  N   SER A  15      11.925  -5.784   2.535  1.00  0.00           N  
ATOM    238  H   SER A  15      12.188  -4.842   2.282  1.00  0.00           H  
ATOM    239  CA  SER A  15      12.594  -6.447   3.657  1.00  0.00           C  
ATOM    240  HA  SER A  15      12.798  -7.478   3.370  1.00  0.00           H  
ATOM    241  C   SER A  15      11.684  -6.469   4.891  1.00  0.00           C  
ATOM    242  CB  SER A  15      13.937  -5.784   3.970  1.00  0.00           C  
ATOM    243  HB2 SER A  15      13.801  -4.726   4.196  1.00  0.00           H  
ATOM    244  HB3 SER A  15      14.389  -6.271   4.834  1.00  0.00           H  
ATOM    245  O   SER A  15      10.735  -5.694   5.013  1.00  0.00           O  
ATOM    246  OG  SER A  15      14.797  -5.942   2.866  1.00  0.00           O  
ATOM    247  HG  SER A  15      14.470  -5.377   2.162  1.00  0.00           H  
ATOM    248  N   GLU A  16      11.965  -7.346   5.859  1.00  0.00           N  
ATOM    249  H   GLU A  16      12.755  -7.964   5.744  1.00  0.00           H  
ATOM    250  CA  GLU A  16      11.203  -7.375   7.120  1.00  0.00           C  
ATOM    251  HA  GLU A  16      10.164  -7.617   6.893  1.00  0.00           H  
ATOM    252  C   GLU A  16      11.194  -6.009   7.826  1.00  0.00           C  
ATOM    253  CB  GLU A  16      11.778  -8.475   8.019  1.00  0.00           C  
ATOM    254  HB2 GLU A  16      12.813  -8.244   8.270  1.00  0.00           H  
ATOM    255  HB3 GLU A  16      11.759  -9.409   7.458  1.00  0.00           H  
ATOM    256  O   GLU A  16      10.173  -5.616   8.389  1.00  0.00           O  
ATOM    257  CG  GLU A  16      10.968  -8.661   9.306  1.00  0.00           C  
ATOM    258  HG2 GLU A  16       9.908  -8.698   9.056  1.00  0.00           H  
ATOM    259  HG3 GLU A  16      11.135  -7.819   9.977  1.00  0.00           H  
ATOM    260  CD  GLU A  16      11.371  -9.972   9.978  1.00  0.00           C  
ATOM    261  OE1 GLU A  16      12.279  -9.942  10.827  1.00  0.00           O  
ATOM    262  OE2 GLU A  16      10.785 -11.013   9.568  1.00  0.00           O  
ATOM    263  N   SER A  17      12.291  -5.254   7.706  1.00  0.00           N  
ATOM    264  H   SER A  17      13.082  -5.646   7.215  1.00  0.00           H  
ATOM    265  CA  SER A  17      12.396  -3.877   8.196  1.00  0.00           C  
ATOM    266  HA  SER A  17      12.166  -3.871   9.261  1.00  0.00           H  
ATOM    267  C   SER A  17      11.411  -2.928   7.501  1.00  0.00           C  
ATOM    268  CB  SER A  17      13.835  -3.385   8.019  1.00  0.00           C  
ATOM    269  HB2 SER A  17      14.025  -3.154   6.971  1.00  0.00           H  
ATOM    270  HB3 SER A  17      14.526  -4.161   8.345  1.00  0.00           H  
ATOM    271  O   SER A  17      10.689  -2.199   8.178  1.00  0.00           O  
ATOM    272  OG  SER A  17      14.043  -2.238   8.812  1.00  0.00           O  
ATOM    273  HG  SER A  17      14.934  -1.913   8.663  1.00  0.00           H  
ATOM    274  N   ASP A  18      11.290  -2.989   6.169  1.00  0.00           N  
ATOM    275  H   ASP A  18      11.877  -3.623   5.645  1.00  0.00           H  
ATOM    276  CA  ASP A  18      10.344  -2.174   5.397  1.00  0.00           C  
ATOM    277  HA  ASP A  18      10.502  -1.122   5.634  1.00  0.00           H  
ATOM    278  C   ASP A  18       8.891  -2.527   5.756  1.00  0.00           C  
ATOM    279  CB  ASP A  18      10.606  -2.368   3.893  1.00  0.00           C  
ATOM    280  HB2 ASP A  18       9.860  -1.821   3.317  1.00  0.00           H  
ATOM    281  HB3 ASP A  18      10.480  -3.421   3.644  1.00  0.00           H  
ATOM    282  O   ASP A  18       8.085  -1.643   6.046  1.00  0.00           O  
ATOM    283  CG  ASP A  18      12.013  -1.909   3.483  1.00  0.00           C  
ATOM    284  OD1 ASP A  18      12.341  -0.706   3.636  1.00  0.00           O  
ATOM    285  OD2 ASP A  18      12.795  -2.799   3.093  1.00  0.00           O  
ATOM    286  N   VAL A  19       8.564  -3.822   5.852  1.00  0.00           N  
ATOM    287  H   VAL A  19       9.279  -4.497   5.621  1.00  0.00           H  
ATOM    288  CA  VAL A  19       7.242  -4.290   6.313  1.00  0.00           C  
ATOM    289  HA  VAL A  19       6.479  -3.925   5.626  1.00  0.00           H  
ATOM    290  C   VAL A  19       6.924  -3.737   7.703  1.00  0.00           C  
ATOM    291  CB  VAL A  19       7.178  -5.831   6.366  1.00  0.00           C  
ATOM    292  HB  VAL A  19       7.973  -6.192   7.019  1.00  0.00           H  
ATOM    293  O   VAL A  19       5.799  -3.303   7.953  1.00  0.00           O  
ATOM    294  CG1 VAL A  19       5.837  -6.349   6.916  1.00  0.00           C  
ATOM    295 HG11 VAL A  19       5.714  -6.052   7.958  1.00  0.00           H  
ATOM    296 HG12 VAL A  19       5.012  -5.949   6.326  1.00  0.00           H  
ATOM    297 HG13 VAL A  19       5.823  -7.438   6.874  1.00  0.00           H  
ATOM    298  CG2 VAL A  19       7.362  -6.492   4.996  1.00  0.00           C  
ATOM    299 HG21 VAL A  19       6.443  -6.406   4.416  1.00  0.00           H  
ATOM    300 HG22 VAL A  19       8.187  -6.037   4.448  1.00  0.00           H  
ATOM    301 HG23 VAL A  19       7.589  -7.549   5.133  1.00  0.00           H  
ATOM    302  N   ASN A  20       7.895  -3.755   8.616  1.00  0.00           N  
ATOM    303  H   ASN A  20       8.800  -4.123   8.363  1.00  0.00           H  
ATOM    304  CA  ASN A  20       7.688  -3.286   9.979  1.00  0.00           C  
ATOM    305  HA  ASN A  20       6.740  -3.697  10.326  1.00  0.00           H  
ATOM    306  C   ASN A  20       7.561  -1.758  10.039  1.00  0.00           C  
ATOM    307  CB  ASN A  20       8.811  -3.834  10.872  1.00  0.00           C  
ATOM    308  HB2 ASN A  20       9.073  -4.844  10.556  1.00  0.00           H  
ATOM    309  HB3 ASN A  20       9.699  -3.209  10.775  1.00  0.00           H  
ATOM    310  O   ASN A  20       6.684  -1.250  10.727  1.00  0.00           O  
ATOM    311  CG  ASN A  20       8.408  -3.941  12.332  1.00  0.00           C  
ATOM    312  ND2 ASN A  20       9.368  -4.123  13.207  1.00  0.00           N  
ATOM    313 HD21 ASN A  20       9.101  -4.175  14.179  1.00  0.00           H  
ATOM    314 HD22 ASN A  20      10.333  -4.136  12.911  1.00  0.00           H  
ATOM    315  OD1 ASN A  20       7.242  -3.946  12.701  1.00  0.00           O  
ATOM    316  N   LYS A  21       8.352  -1.020   9.251  1.00  0.00           N  
ATOM    317  H   LYS A  21       9.064  -1.498   8.717  1.00  0.00           H  
ATOM    318  CA  LYS A  21       8.248   0.440   9.111  1.00  0.00           C  
ATOM    319  HA  LYS A  21       8.361   0.896  10.095  1.00  0.00           H  
ATOM    320  C   LYS A  21       6.874   0.848   8.579  1.00  0.00           C  
ATOM    321  CB  LYS A  21       9.385   0.925   8.195  1.00  0.00           C  
ATOM    322  HB2 LYS A  21      10.319   0.471   8.527  1.00  0.00           H  
ATOM    323  HB3 LYS A  21       9.197   0.604   7.171  1.00  0.00           H  
ATOM    324  O   LYS A  21       6.222   1.720   9.147  1.00  0.00           O  
ATOM    325  CG  LYS A  21       9.559   2.449   8.233  1.00  0.00           C  
ATOM    326  HG2 LYS A  21       8.637   2.937   7.920  1.00  0.00           H  
ATOM    327  HG3 LYS A  21       9.789   2.753   9.254  1.00  0.00           H  
ATOM    328  CD  LYS A  21      10.705   2.879   7.306  1.00  0.00           C  
ATOM    329  HD2 LYS A  21      10.437   2.647   6.276  1.00  0.00           H  
ATOM    330  HD3 LYS A  21      11.608   2.326   7.567  1.00  0.00           H  
ATOM    331  CE  LYS A  21      10.973   4.382   7.442  1.00  0.00           C  
ATOM    332  HE2 LYS A  21      11.256   4.597   8.472  1.00  0.00           H  
ATOM    333  HE3 LYS A  21      10.050   4.920   7.226  1.00  0.00           H  
ATOM    334  NZ  LYS A  21      12.040   4.831   6.513  1.00  0.00           N  
ATOM    335  HZ1 LYS A  21      11.745   4.696   5.556  1.00  0.00           H  
ATOM    336  HZ2 LYS A  21      12.895   4.309   6.639  1.00  0.00           H  
ATOM    337  HZ3 LYS A  21      12.235   5.816   6.619  1.00  0.00           H  
ATOM    338  N   ALA A  22       6.406   0.155   7.544  1.00  0.00           N  
ATOM    339  H   ALA A  22       7.022  -0.526   7.124  1.00  0.00           H  
ATOM    340  CA  ALA A  22       5.084   0.324   6.957  1.00  0.00           C  
ATOM    341  HA  ALA A  22       4.963   1.355   6.624  1.00  0.00           H  
ATOM    342  C   ALA A  22       3.960   0.023   7.960  1.00  0.00           C  
ATOM    343  CB  ALA A  22       5.029  -0.601   5.739  1.00  0.00           C  
ATOM    344  HB1 ALA A  22       4.056  -0.531   5.252  1.00  0.00           H  
ATOM    345  HB2 ALA A  22       5.803  -0.317   5.027  1.00  0.00           H  
ATOM    346  HB3 ALA A  22       5.200  -1.635   6.039  1.00  0.00           H  
ATOM    347  O   ALA A  22       3.029   0.811   8.112  1.00  0.00           O  
ATOM    348  N   LYS A  23       4.073  -1.093   8.690  1.00  0.00           N  
ATOM    349  H   LYS A  23       4.854  -1.705   8.500  1.00  0.00           H  
ATOM    350  CA  LYS A  23       3.142  -1.457   9.762  1.00  0.00           C  
ATOM    351  HA  LYS A  23       2.136  -1.520   9.349  1.00  0.00           H  
ATOM    352  C   LYS A  23       3.098  -0.378  10.845  1.00  0.00           C  
ATOM    353  CB  LYS A  23       3.547  -2.820  10.339  1.00  0.00           C  
ATOM    354  HB2 LYS A  23       4.552  -2.741  10.755  1.00  0.00           H  
ATOM    355  HB3 LYS A  23       3.564  -3.559   9.538  1.00  0.00           H  
ATOM    356  O   LYS A  23       2.006   0.015  11.233  1.00  0.00           O  
ATOM    357  CG  LYS A  23       2.585  -3.295  11.435  1.00  0.00           C  
ATOM    358  HG2 LYS A  23       2.445  -2.507  12.175  1.00  0.00           H  
ATOM    359  HG3 LYS A  23       1.619  -3.540  10.994  1.00  0.00           H  
ATOM    360  CD  LYS A  23       3.159  -4.516  12.154  1.00  0.00           C  
ATOM    361  HD2 LYS A  23       4.156  -4.267  12.518  1.00  0.00           H  
ATOM    362  HD3 LYS A  23       3.229  -5.356  11.464  1.00  0.00           H  
ATOM    363  CE  LYS A  23       2.256  -4.863  13.339  1.00  0.00           C  
ATOM    364  HE2 LYS A  23       1.295  -5.221  12.968  1.00  0.00           H  
ATOM    365  HE3 LYS A  23       2.072  -3.947  13.901  1.00  0.00           H  
ATOM    366  NZ  LYS A  23       2.899  -5.861  14.224  1.00  0.00           N  
ATOM    367  HZ1 LYS A  23       2.296  -6.081  15.004  1.00  0.00           H  
ATOM    368  HZ2 LYS A  23       3.751  -5.470  14.598  1.00  0.00           H  
ATOM    369  HZ3 LYS A  23       3.132  -6.702  13.716  1.00  0.00           H  
ATOM    370  N   SER A  24       4.256   0.097  11.305  1.00  0.00           N  
ATOM    371  H   SER A  24       5.116  -0.326  10.985  1.00  0.00           H  
ATOM    372  CA  SER A  24       4.356   1.130  12.339  1.00  0.00           C  
ATOM    373  HA  SER A  24       3.806   0.792  13.218  1.00  0.00           H  
ATOM    374  C   SER A  24       3.746   2.456  11.895  1.00  0.00           C  
ATOM    375  CB  SER A  24       5.810   1.341  12.758  1.00  0.00           C  
ATOM    376  HB2 SER A  24       5.873   2.204  13.422  1.00  0.00           H  
ATOM    377  HB3 SER A  24       6.429   1.519  11.879  1.00  0.00           H  
ATOM    378  O   SER A  24       3.044   3.090  12.674  1.00  0.00           O  
ATOM    379  OG  SER A  24       6.268   0.196  13.451  1.00  0.00           O  
ATOM    380  HG  SER A  24       7.199   0.314  13.654  1.00  0.00           H  
ATOM    381  N   ALA A  25       3.944   2.852  10.637  1.00  0.00           N  
ATOM    382  H   ALA A  25       4.561   2.318  10.041  1.00  0.00           H  
ATOM    383  CA  ALA A  25       3.352   4.073  10.098  1.00  0.00           C  
ATOM    384  HA  ALA A  25       3.601   4.903  10.759  1.00  0.00           H  
ATOM    385  C   ALA A  25       1.815   3.998  10.014  1.00  0.00           C  
ATOM    386  CB  ALA A  25       3.994   4.331   8.736  1.00  0.00           C  
ATOM    387  HB1 ALA A  25       3.636   3.602   8.008  1.00  0.00           H  
ATOM    388  HB2 ALA A  25       5.079   4.264   8.816  1.00  0.00           H  
ATOM    389  HB3 ALA A  25       3.743   5.339   8.406  1.00  0.00           H  
ATOM    390  O   ALA A  25       1.130   5.001  10.193  1.00  0.00           O  
ATOM    391  N   LEU A  26       1.267   2.799   9.798  1.00  0.00           N  
ATOM    392  H   LEU A  26       1.887   2.019   9.635  1.00  0.00           H  
ATOM    393  CA  LEU A  26      -0.175   2.543   9.759  1.00  0.00           C  
ATOM    394  HA  LEU A  26      -0.674   3.435   9.380  1.00  0.00           H  
ATOM    395  C   LEU A  26      -0.809   2.286  11.135  1.00  0.00           C  
ATOM    396  CB  LEU A  26      -0.443   1.379   8.797  1.00  0.00           C  
ATOM    397  HB2 LEU A  26      -1.494   1.096   8.864  1.00  0.00           H  
ATOM    398  HB3 LEU A  26       0.155   0.525   9.115  1.00  0.00           H  
ATOM    399  O   LEU A  26      -2.006   2.023  11.211  1.00  0.00           O  
ATOM    400  CG  LEU A  26      -0.127   1.713   7.332  1.00  0.00           C  
ATOM    401  HG  LEU A  26       0.892   2.084   7.227  1.00  0.00           H  
ATOM    402  CD1 LEU A  26      -0.272   0.444   6.508  1.00  0.00           C  
ATOM    403 HD11 LEU A  26      -1.305   0.099   6.567  1.00  0.00           H  
ATOM    404 HD12 LEU A  26       0.409  -0.303   6.917  1.00  0.00           H  
ATOM    405 HD13 LEU A  26      -0.024   0.656   5.468  1.00  0.00           H  
ATOM    406  CD2 LEU A  26      -1.097   2.741   6.766  1.00  0.00           C  
ATOM    407 HD21 LEU A  26      -2.124   2.404   6.910  1.00  0.00           H  
ATOM    408 HD22 LEU A  26      -0.965   3.698   7.270  1.00  0.00           H  
ATOM    409 HD23 LEU A  26      -0.902   2.882   5.703  1.00  0.00           H  
ATOM    410  N   LEU A  27      -0.051   2.361  12.236  1.00  0.00           N  
ATOM    411  H   LEU A  27       0.933   2.569  12.144  1.00  0.00           H  
ATOM    412  CA  LEU A  27      -0.627   2.214  13.580  1.00  0.00           C  
ATOM    413  HA  LEU A  27      -1.225   1.304  13.609  1.00  0.00           H  
ATOM    414  C   LEU A  27      -1.591   3.359  13.929  1.00  0.00           C  
ATOM    415  CB  LEU A  27       0.491   2.118  14.634  1.00  0.00           C  
ATOM    416  HB2 LEU A  27       1.178   2.952  14.488  1.00  0.00           H  
ATOM    417  HB3 LEU A  27       0.049   2.240  15.623  1.00  0.00           H  
ATOM    418  O   LEU A  27      -2.535   3.138  14.681  1.00  0.00           O  
ATOM    419  CG  LEU A  27       1.272   0.794  14.620  1.00  0.00           C  
ATOM    420  HG  LEU A  27       1.604   0.577  13.605  1.00  0.00           H  
ATOM    421  CD1 LEU A  27       2.508   0.901  15.514  1.00  0.00           C  
ATOM    422 HD11 LEU A  27       2.205   1.065  16.548  1.00  0.00           H  
ATOM    423 HD12 LEU A  27       3.103  -0.009  15.445  1.00  0.00           H  
ATOM    424 HD13 LEU A  27       3.116   1.747  15.195  1.00  0.00           H  
ATOM    425  CD2 LEU A  27       0.437  -0.388  15.127  1.00  0.00           C  
ATOM    426 HD21 LEU A  27       1.052  -1.287  15.155  1.00  0.00           H  
ATOM    427 HD22 LEU A  27       0.060  -0.170  16.126  1.00  0.00           H  
ATOM    428 HD23 LEU A  27      -0.406  -0.556  14.456  1.00  0.00           H  
ATOM    429  N   SER A  28      -1.377   4.552  13.364  1.00  0.00           N  
ATOM    430  H   SER A  28      -0.547   4.655  12.797  1.00  0.00           H  
ATOM    431  CA  SER A  28      -2.165   5.761  13.662  1.00  0.00           C  
ATOM    432  HA  SER A  28      -2.856   5.544  14.477  1.00  0.00           H  
ATOM    433  C   SER A  28      -3.022   6.248  12.487  1.00  0.00           C  
ATOM    434  CB  SER A  28      -1.246   6.890  14.143  1.00  0.00           C  
ATOM    435  HB2 SER A  28      -1.854   7.737  14.459  1.00  0.00           H  
ATOM    436  HB3 SER A  28      -0.599   7.207  13.324  1.00  0.00           H  
ATOM    437  O   SER A  28      -3.666   7.288  12.584  1.00  0.00           O  
ATOM    438  OG  SER A  28      -0.448   6.458  15.230  1.00  0.00           O  
ATOM    439  HG  SER A  28      -0.027   7.225  15.626  1.00  0.00           H  
ATOM    440  N   THR A  29      -3.016   5.545  11.353  1.00  0.00           N  
ATOM    441  H   THR A  29      -2.526   4.662  11.334  1.00  0.00           H  
ATOM    442  CA  THR A  29      -3.737   5.946  10.136  1.00  0.00           C  
ATOM    443  HA  THR A  29      -4.711   6.341  10.426  1.00  0.00           H  
ATOM    444  C   THR A  29      -3.967   4.746   9.216  1.00  0.00           C  
ATOM    445  CB  THR A  29      -2.987   7.065   9.386  1.00  0.00           C  
ATOM    446  HB  THR A  29      -2.968   7.958  10.010  1.00  0.00           H  
ATOM    447  O   THR A  29      -3.169   3.817   9.173  1.00  0.00           O  
ATOM    448  CG2 THR A  29      -1.549   6.706   9.019  1.00  0.00           C  
ATOM    449 HG21 THR A  29      -1.081   7.541   8.497  1.00  0.00           H  
ATOM    450 HG22 THR A  29      -0.974   6.519   9.926  1.00  0.00           H  
ATOM    451 HG23 THR A  29      -1.524   5.816   8.391  1.00  0.00           H  
ATOM    452  OG1 THR A  29      -3.656   7.372   8.181  1.00  0.00           O  
ATOM    453  HG1 THR A  29      -2.998   7.752   7.594  1.00  0.00           H  
ATOM    454  N   ASN A  30      -5.033   4.780   8.416  1.00  0.00           N  
ATOM    455  H   ASN A  30      -5.631   5.592   8.473  1.00  0.00           H  
ATOM    456  CA  ASN A  30      -5.307   3.759   7.395  1.00  0.00           C  
ATOM    457  HA  ASN A  30      -5.113   2.774   7.820  1.00  0.00           H  
ATOM    458  C   ASN A  30      -4.410   3.880   6.149  1.00  0.00           C  
ATOM    459  CB  ASN A  30      -6.791   3.857   7.010  1.00  0.00           C  
ATOM    460  HB2 ASN A  30      -7.039   4.887   6.753  1.00  0.00           H  
ATOM    461  HB3 ASN A  30      -6.978   3.232   6.137  1.00  0.00           H  
ATOM    462  O   ASN A  30      -4.358   2.960   5.328  1.00  0.00           O  
ATOM    463  CG  ASN A  30      -7.706   3.361   8.113  1.00  0.00           C  
ATOM    464  ND2 ASN A  30      -8.863   3.956   8.276  1.00  0.00           N  
ATOM    465 HD21 ASN A  30      -9.127   4.760   7.725  1.00  0.00           H  
ATOM    466 HD22 ASN A  30      -9.420   3.619   9.049  1.00  0.00           H  
ATOM    467  OD1 ASN A  30      -7.412   2.418   8.822  1.00  0.00           O  
ATOM    468  N   LYS A  31      -3.736   5.024   5.993  1.00  0.00           N  
ATOM    469  H   LYS A  31      -3.813   5.708   6.732  1.00  0.00           H  
ATOM    470  CA  LYS A  31      -2.879   5.367   4.857  1.00  0.00           C  
ATOM    471  HA  LYS A  31      -2.513   4.454   4.387  1.00  0.00           H  
ATOM    472  C   LYS A  31      -1.689   6.170   5.376  1.00  0.00           C  
ATOM    473  CB  LYS A  31      -3.724   6.162   3.841  1.00  0.00           C  
ATOM    474  HB2 LYS A  31      -4.055   7.093   4.303  1.00  0.00           H  
ATOM    475  HB3 LYS A  31      -4.607   5.576   3.586  1.00  0.00           H  
ATOM    476  O   LYS A  31      -1.894   7.208   6.001  1.00  0.00           O  
ATOM    477  CG  LYS A  31      -2.968   6.483   2.547  1.00  0.00           C  
ATOM    478  HG2 LYS A  31      -2.707   5.533   2.082  1.00  0.00           H  
ATOM    479  HG3 LYS A  31      -2.065   7.036   2.803  1.00  0.00           H  
ATOM    480  CD  LYS A  31      -3.800   7.326   1.553  1.00  0.00           C  
ATOM    481  HD2 LYS A  31      -4.104   8.244   2.055  1.00  0.00           H  
ATOM    482  HD3 LYS A  31      -4.695   6.767   1.280  1.00  0.00           H  
ATOM    483  CE  LYS A  31      -3.018   7.688   0.273  1.00  0.00           C  
ATOM    484  HE2 LYS A  31      -2.838   6.771  -0.288  1.00  0.00           H  
ATOM    485  HE3 LYS A  31      -2.062   8.123   0.564  1.00  0.00           H  
ATOM    486  NZ  LYS A  31      -3.707   8.636  -0.633  1.00  0.00           N  
ATOM    487  HZ1 LYS A  31      -3.886   9.513  -0.166  1.00  0.00           H  
ATOM    488  HZ2 LYS A  31      -4.584   8.259  -0.964  1.00  0.00           H  
ATOM    489  HZ3 LYS A  31      -3.129   8.842  -1.435  1.00  0.00           H  
ATOM    490  N   ALA A  32      -0.470   5.713   5.114  1.00  0.00           N  
ATOM    491  H   ALA A  32      -0.372   4.862   4.578  1.00  0.00           H  
ATOM    492  CA  ALA A  32       0.747   6.393   5.552  1.00  0.00           C  
ATOM    493  HA  ALA A  32       0.504   7.399   5.892  1.00  0.00           H  
ATOM    494  C   ALA A  32       1.742   6.522   4.403  1.00  0.00           C  
ATOM    495  CB  ALA A  32       1.364   5.641   6.732  1.00  0.00           C  
ATOM    496  HB1 ALA A  32       2.237   6.196   7.076  1.00  0.00           H  
ATOM    497  HB2 ALA A  32       0.649   5.574   7.552  1.00  0.00           H  
ATOM    498  HB3 ALA A  32       1.664   4.639   6.428  1.00  0.00           H  
ATOM    499  O   ALA A  32       1.910   5.586   3.623  1.00  0.00           O  
ATOM    500  N   VAL A  33       2.412   7.668   4.312  1.00  0.00           N  
ATOM    501  H   VAL A  33       2.267   8.382   5.011  1.00  0.00           H  
ATOM    502  CA  VAL A  33       3.533   7.855   3.388  1.00  0.00           C  
ATOM    503  HA  VAL A  33       3.367   7.260   2.490  1.00  0.00           H  
ATOM    504  C   VAL A  33       4.789   7.343   4.077  1.00  0.00           C  
ATOM    505  CB  VAL A  33       3.681   9.319   2.942  1.00  0.00           C  
ATOM    506  HB  VAL A  33       3.900   9.947   3.806  1.00  0.00           H  
ATOM    507  O   VAL A  33       5.124   7.777   5.179  1.00  0.00           O  
ATOM    508  CG1 VAL A  33       4.809   9.454   1.917  1.00  0.00           C  
ATOM    509 HG11 VAL A  33       5.768   9.189   2.362  1.00  0.00           H  
ATOM    510 HG12 VAL A  33       4.618   8.821   1.050  1.00  0.00           H  
ATOM    511 HG13 VAL A  33       4.891  10.490   1.589  1.00  0.00           H  
ATOM    512  CG2 VAL A  33       2.388   9.817   2.282  1.00  0.00           C  
ATOM    513 HG21 VAL A  33       2.140   9.183   1.430  1.00  0.00           H  
ATOM    514 HG22 VAL A  33       1.567   9.820   2.999  1.00  0.00           H  
ATOM    515 HG23 VAL A  33       2.536  10.838   1.929  1.00  0.00           H  
ATOM    516  N   VAL A  34       5.453   6.372   3.458  1.00  0.00           N  
ATOM    517  H   VAL A  34       5.121   6.055   2.558  1.00  0.00           H  
ATOM    518  CA  VAL A  34       6.670   5.766   3.990  1.00  0.00           C  
ATOM    519  HA  VAL A  34       7.036   6.379   4.813  1.00  0.00           H  
ATOM    520  C   VAL A  34       7.726   5.772   2.898  1.00  0.00           C  
ATOM    521  CB  VAL A  34       6.416   4.353   4.549  1.00  0.00           C  
ATOM    522  HB  VAL A  34       6.117   3.686   3.739  1.00  0.00           H  
ATOM    523  O   VAL A  34       7.532   5.239   1.807  1.00  0.00           O  
ATOM    524  CG1 VAL A  34       7.673   3.784   5.224  1.00  0.00           C  
ATOM    525 HG11 VAL A  34       8.466   3.667   4.486  1.00  0.00           H  
ATOM    526 HG12 VAL A  34       7.452   2.799   5.635  1.00  0.00           H  
ATOM    527 HG13 VAL A  34       8.001   4.451   6.021  1.00  0.00           H  
ATOM    528  CG2 VAL A  34       5.305   4.371   5.607  1.00  0.00           C  
ATOM    529 HG21 VAL A  34       5.556   5.086   6.391  1.00  0.00           H  
ATOM    530 HG22 VAL A  34       5.185   3.380   6.044  1.00  0.00           H  
ATOM    531 HG23 VAL A  34       4.357   4.663   5.157  1.00  0.00           H  
ATOM    532  N   SER A  35       8.866   6.374   3.217  1.00  0.00           N  
ATOM    533  H   SER A  35       8.907   6.895   4.081  1.00  0.00           H  
ATOM    534  CA  SER A  35      10.078   6.266   2.412  1.00  0.00           C  
ATOM    535  HA  SER A  35       9.813   6.254   1.354  1.00  0.00           H  
ATOM    536  C   SER A  35      10.797   4.962   2.756  1.00  0.00           C  
ATOM    537  CB  SER A  35      10.962   7.488   2.654  1.00  0.00           C  
ATOM    538  HB2 SER A  35      11.099   7.632   3.726  1.00  0.00           H  
ATOM    539  HB3 SER A  35      10.481   8.374   2.240  1.00  0.00           H  
ATOM    540  O   SER A  35      11.104   4.702   3.929  1.00  0.00           O  
ATOM    541  OG  SER A  35      12.226   7.305   2.057  1.00  0.00           O  
ATOM    542  HG  SER A  35      12.372   8.040   1.458  1.00  0.00           H  
ATOM    543  N   PHE A  36      11.059   4.139   1.746  1.00  0.00           N  
ATOM    544  H   PHE A  36      10.823   4.439   0.811  1.00  0.00           H  
ATOM    545  CA  PHE A  36      11.767   2.871   1.889  1.00  0.00           C  
ATOM    546  HA  PHE A  36      11.791   2.576   2.938  1.00  0.00           H  
ATOM    547  C   PHE A  36      13.212   3.011   1.413  1.00  0.00           C  
ATOM    548  CB  PHE A  36      11.018   1.781   1.132  1.00  0.00           C  
ATOM    549  HB2 PHE A  36      10.944   2.129   0.102  1.00  0.00           H  
ATOM    550  HB3 PHE A  36      11.595   0.856   1.149  1.00  0.00           H  
ATOM    551  O   PHE A  36      13.525   3.763   0.489  1.00  0.00           O  
ATOM    552  CG  PHE A  36       9.631   1.501   1.671  1.00  0.00           C  
ATOM    553  CD1 PHE A  36       9.475   0.763   2.854  1.00  0.00           C  
ATOM    554  HD1 PHE A  36      10.350   0.420   3.386  1.00  0.00           H  
ATOM    555  CD2 PHE A  36       8.495   2.029   1.038  1.00  0.00           C  
ATOM    556  HD2 PHE A  36       8.602   2.643   0.156  1.00  0.00           H  
ATOM    557  CE1 PHE A  36       8.201   0.495   3.370  1.00  0.00           C  
ATOM    558  HE1 PHE A  36       8.096  -0.074   4.282  1.00  0.00           H  
ATOM    559  CE2 PHE A  36       7.221   1.806   1.586  1.00  0.00           C  
ATOM    560  HE2 PHE A  36       6.354   2.275   1.145  1.00  0.00           H  
ATOM    561  CZ  PHE A  36       7.069   1.015   2.732  1.00  0.00           C  
ATOM    562  HZ  PHE A  36       6.084   0.846   3.141  1.00  0.00           H  
ATOM    563  N   SER A  37      14.111   2.292   2.080  1.00  0.00           N  
ATOM    564  H   SER A  37      13.781   1.692   2.822  1.00  0.00           H  
ATOM    565  CA  SER A  37      15.558   2.374   1.829  1.00  0.00           C  
ATOM    566  HA  SER A  37      15.742   2.989   0.949  1.00  0.00           H  
ATOM    567  C   SER A  37      16.184   1.010   1.534  1.00  0.00           C  
ATOM    568  CB  SER A  37      16.279   3.030   3.018  1.00  0.00           C  
ATOM    569  HB2 SER A  37      16.445   2.280   3.791  1.00  0.00           H  
ATOM    570  HB3 SER A  37      17.248   3.405   2.687  1.00  0.00           H  
ATOM    571  O   SER A  37      17.335   0.974   1.101  1.00  0.00           O  
ATOM    572  OG  SER A  37      15.521   4.087   3.587  1.00  0.00           O  
ATOM    573  HG  SER A  37      15.258   4.681   2.880  1.00  0.00           H  
ATOM    574  N   GLY A  38      15.448  -0.084   1.783  1.00  0.00           N  
ATOM    575  H   GLY A  38      14.503   0.026   2.122  1.00  0.00           H  
ATOM    576  CA  GLY A  38      15.913  -1.461   1.627  1.00  0.00           C  
ATOM    577  HA2 GLY A  38      15.282  -2.115   2.229  1.00  0.00           H  
ATOM    578  HA3 GLY A  38      16.940  -1.547   1.982  1.00  0.00           H  
ATOM    579  C   GLY A  38      15.859  -1.948   0.182  1.00  0.00           C  
ATOM    580  O   GLY A  38      16.900  -2.200  -0.422  1.00  0.00           O  
ATOM    581  N   ASP A  39      14.657  -2.077  -0.386  1.00  0.00           N  
ATOM    582  H   ASP A  39      13.830  -1.998   0.188  1.00  0.00           H  
ATOM    583  CA  ASP A  39      14.495  -2.575  -1.754  1.00  0.00           C  
ATOM    584  HA  ASP A  39      15.098  -3.479  -1.835  1.00  0.00           H  
ATOM    585  C   ASP A  39      14.952  -1.542  -2.800  1.00  0.00           C  
ATOM    586  CB  ASP A  39      13.045  -2.973  -2.038  1.00  0.00           C  
ATOM    587  HB2 ASP A  39      12.964  -3.275  -3.082  1.00  0.00           H  
ATOM    588  HB3 ASP A  39      12.402  -2.107  -1.882  1.00  0.00           H  
ATOM    589  O   ASP A  39      14.515  -0.391  -2.752  1.00  0.00           O  
ATOM    590  CG  ASP A  39      12.581  -4.123  -1.156  1.00  0.00           C  
ATOM    591  OD1 ASP A  39      12.507  -5.273  -1.636  1.00  0.00           O  
ATOM    592  OD2 ASP A  39      12.259  -3.849   0.015  1.00  0.00           O  
ATOM    593  N   PRO A  40      15.759  -1.928  -3.804  1.00  0.00           N  
ATOM    594  CA  PRO A  40      16.218  -1.016  -4.855  1.00  0.00           C  
ATOM    595  HA  PRO A  40      16.757  -0.183  -4.404  1.00  0.00           H  
ATOM    596  C   PRO A  40      15.068  -0.436  -5.691  1.00  0.00           C  
ATOM    597  CB  PRO A  40      17.189  -1.843  -5.706  1.00  0.00           C  
ATOM    598  HB2 PRO A  40      17.129  -1.591  -6.765  1.00  0.00           H  
ATOM    599  HB3 PRO A  40      18.204  -1.686  -5.342  1.00  0.00           H  
ATOM    600  O   PRO A  40      15.156   0.700  -6.142  1.00  0.00           O  
ATOM    601  CG  PRO A  40      16.782  -3.293  -5.448  1.00  0.00           C  
ATOM    602  HG2 PRO A  40      15.967  -3.568  -6.117  1.00  0.00           H  
ATOM    603  HG3 PRO A  40      17.622  -3.978  -5.568  1.00  0.00           H  
ATOM    604  CD  PRO A  40      16.274  -3.270  -4.013  1.00  0.00           C  
ATOM    605  HD2 PRO A  40      17.095  -3.454  -3.321  1.00  0.00           H  
ATOM    606  HD3 PRO A  40      15.497  -4.025  -3.890  1.00  0.00           H  
ATOM    607  N   GLU A  41      13.970  -1.180  -5.854  1.00  0.00           N  
ATOM    608  H   GLU A  41      13.961  -2.111  -5.462  1.00  0.00           H  
ATOM    609  CA  GLU A  41      12.743  -0.710  -6.515  1.00  0.00           C  
ATOM    610  HA  GLU A  41      13.023  -0.213  -7.444  1.00  0.00           H  
ATOM    611  C   GLU A  41      11.973   0.341  -5.692  1.00  0.00           C  
ATOM    612  CB  GLU A  41      11.860  -1.920  -6.888  1.00  0.00           C  
ATOM    613  HB2 GLU A  41      10.933  -1.558  -7.334  1.00  0.00           H  
ATOM    614  HB3 GLU A  41      12.388  -2.498  -7.646  1.00  0.00           H  
ATOM    615  O   GLU A  41      11.229   1.151  -6.254  1.00  0.00           O  
ATOM    616  CG  GLU A  41      11.521  -2.857  -5.715  1.00  0.00           C  
ATOM    617  HG2 GLU A  41      10.957  -2.296  -4.970  1.00  0.00           H  
ATOM    618  HG3 GLU A  41      12.446  -3.207  -5.257  1.00  0.00           H  
ATOM    619  CD  GLU A  41      10.707  -4.079  -6.166  1.00  0.00           C  
ATOM    620  OE1 GLU A  41      11.318  -5.006  -6.747  1.00  0.00           O  
ATOM    621  OE2 GLU A  41       9.473  -4.082  -5.952  1.00  0.00           O  
ATOM    622  N   LEU A  42      12.180   0.374  -4.371  1.00  0.00           N  
ATOM    623  H   LEU A  42      12.842  -0.276  -3.972  1.00  0.00           H  
ATOM    624  CA  LEU A  42      11.544   1.334  -3.469  1.00  0.00           C  
ATOM    625  HA  LEU A  42      10.703   1.781  -4.000  1.00  0.00           H  
ATOM    626  C   LEU A  42      12.474   2.483  -3.044  1.00  0.00           C  
ATOM    627  CB  LEU A  42      10.987   0.611  -2.235  1.00  0.00           C  
ATOM    628  HB2 LEU A  42      10.407   1.356  -1.689  1.00  0.00           H  
ATOM    629  HB3 LEU A  42      11.819   0.277  -1.615  1.00  0.00           H  
ATOM    630  O   LEU A  42      12.008   3.536  -2.610  1.00  0.00           O  
ATOM    631  CG  LEU A  42      10.037  -0.567  -2.479  1.00  0.00           C  
ATOM    632  HG  LEU A  42      10.529  -1.330  -3.084  1.00  0.00           H  
ATOM    633  CD1 LEU A  42       9.628  -1.205  -1.151  1.00  0.00           C  
ATOM    634 HD11 LEU A  42       9.084  -0.486  -0.538  1.00  0.00           H  
ATOM    635 HD12 LEU A  42      10.513  -1.537  -0.607  1.00  0.00           H  
ATOM    636 HD13 LEU A  42       8.998  -2.074  -1.342  1.00  0.00           H  
ATOM    637  CD2 LEU A  42       8.772  -0.088  -3.182  1.00  0.00           C  
ATOM    638 HD21 LEU A  42       8.326   0.740  -2.631  1.00  0.00           H  
ATOM    639 HD22 LEU A  42       8.061  -0.913  -3.229  1.00  0.00           H  
ATOM    640 HD23 LEU A  42       9.012   0.237  -4.194  1.00  0.00           H  
ATOM    641  N   LYS A  43      13.787   2.285  -3.161  1.00  0.00           N  
ATOM    642  H   LYS A  43      14.083   1.374  -3.483  1.00  0.00           H  
ATOM    643  CA  LYS A  43      14.816   3.196  -2.669  1.00  0.00           C  
ATOM    644  HA  LYS A  43      14.683   3.286  -1.591  1.00  0.00           H  
ATOM    645  C   LYS A  43      14.680   4.588  -3.286  1.00  0.00           C  
ATOM    646  CB  LYS A  43      16.191   2.571  -2.936  1.00  0.00           C  
ATOM    647  HB2 LYS A  43      16.343   2.477  -4.011  1.00  0.00           H  
ATOM    648  HB3 LYS A  43      16.211   1.574  -2.494  1.00  0.00           H  
ATOM    649  O   LYS A  43      14.699   4.750  -4.503  1.00  0.00           O  
ATOM    650  CG  LYS A  43      17.330   3.394  -2.323  1.00  0.00           C  
ATOM    651  HG2 LYS A  43      17.379   4.371  -2.802  1.00  0.00           H  
ATOM    652  HG3 LYS A  43      17.146   3.526  -1.257  1.00  0.00           H  
ATOM    653  CD  LYS A  43      18.664   2.668  -2.520  1.00  0.00           C  
ATOM    654  HD2 LYS A  43      18.841   2.529  -3.586  1.00  0.00           H  
ATOM    655  HD3 LYS A  43      18.610   1.692  -2.036  1.00  0.00           H  
ATOM    656  CE  LYS A  43      19.800   3.487  -1.903  1.00  0.00           C  
ATOM    657  HE2 LYS A  43      19.577   3.644  -0.848  1.00  0.00           H  
ATOM    658  HE3 LYS A  43      19.831   4.463  -2.389  1.00  0.00           H  
ATOM    659  NZ  LYS A  43      21.104   2.797  -2.051  1.00  0.00           N  
ATOM    660  HZ1 LYS A  43      21.319   2.653  -3.027  1.00  0.00           H  
ATOM    661  HZ2 LYS A  43      21.073   1.896  -1.594  1.00  0.00           H  
ATOM    662  HZ3 LYS A  43      21.845   3.342  -1.635  1.00  0.00           H  
ATOM    663  N   GLY A  44      14.604   5.597  -2.419  1.00  0.00           N  
ATOM    664  H   GLY A  44      14.489   5.367  -1.442  1.00  0.00           H  
ATOM    665  CA  GLY A  44      14.576   7.008  -2.819  1.00  0.00           C  
ATOM    666  HA2 GLY A  44      14.839   7.626  -1.960  1.00  0.00           H  
ATOM    667  HA3 GLY A  44      15.315   7.179  -3.602  1.00  0.00           H  
ATOM    668  C   GLY A  44      13.224   7.495  -3.342  1.00  0.00           C  
ATOM    669  O   GLY A  44      13.142   8.615  -3.832  1.00  0.00           O  
ATOM    670  N   LYS A  45      12.172   6.678  -3.236  1.00  0.00           N  
ATOM    671  H   LYS A  45      12.301   5.765  -2.824  1.00  0.00           H  
ATOM    672  CA  LYS A  45      10.805   7.058  -3.594  1.00  0.00           C  
ATOM    673  HA  LYS A  45      10.786   8.095  -3.929  1.00  0.00           H  
ATOM    674  C   LYS A  45       9.900   6.972  -2.371  1.00  0.00           C  
ATOM    675  CB  LYS A  45      10.311   6.175  -4.743  1.00  0.00           C  
ATOM    676  HB2 LYS A  45       9.240   6.327  -4.879  1.00  0.00           H  
ATOM    677  HB3 LYS A  45      10.496   5.134  -4.477  1.00  0.00           H  
ATOM    678  O   LYS A  45      10.050   6.089  -1.522  1.00  0.00           O  
ATOM    679  CG  LYS A  45      11.033   6.455  -6.065  1.00  0.00           C  
ATOM    680  HG2 LYS A  45      10.841   7.483  -6.371  1.00  0.00           H  
ATOM    681  HG3 LYS A  45      12.107   6.312  -5.941  1.00  0.00           H  
ATOM    682  CD  LYS A  45      10.521   5.491  -7.137  1.00  0.00           C  
ATOM    683  HD2 LYS A  45      10.730   4.470  -6.819  1.00  0.00           H  
ATOM    684  HD3 LYS A  45       9.445   5.619  -7.253  1.00  0.00           H  
ATOM    685  CE  LYS A  45      11.227   5.758  -8.466  1.00  0.00           C  
ATOM    686  HE2 LYS A  45      12.300   5.642  -8.318  1.00  0.00           H  
ATOM    687  HE3 LYS A  45      11.037   6.791  -8.758  1.00  0.00           H  
ATOM    688  NZ  LYS A  45      10.742   4.825  -9.510  1.00  0.00           N  
ATOM    689  HZ1 LYS A  45       9.750   4.955  -9.651  1.00  0.00           H  
ATOM    690  HZ2 LYS A  45      10.901   3.871  -9.218  1.00  0.00           H  
ATOM    691  HZ3 LYS A  45      11.221   4.992 -10.383  1.00  0.00           H  
ATOM    692  N   GLU A  46       8.957   7.898  -2.289  1.00  0.00           N  
ATOM    693  H   GLU A  46       8.885   8.599  -3.013  1.00  0.00           H  
ATOM    694  CA  GLU A  46       7.899   7.863  -1.290  1.00  0.00           C  
ATOM    695  HA  GLU A  46       8.271   7.380  -0.386  1.00  0.00           H  
ATOM    696  C   GLU A  46       6.735   7.034  -1.813  1.00  0.00           C  
ATOM    697  CB  GLU A  46       7.460   9.275  -0.899  1.00  0.00           C  
ATOM    698  HB2 GLU A  46       6.599   9.195  -0.236  1.00  0.00           H  
ATOM    699  HB3 GLU A  46       7.170   9.839  -1.786  1.00  0.00           H  
ATOM    700  O   GLU A  46       6.235   7.242  -2.920  1.00  0.00           O  
ATOM    701  CG  GLU A  46       8.592   9.996  -0.163  1.00  0.00           C  
ATOM    702  HG2 GLU A  46       9.404  10.213  -0.857  1.00  0.00           H  
ATOM    703  HG3 GLU A  46       8.987   9.341   0.614  1.00  0.00           H  
ATOM    704  CD  GLU A  46       8.083  11.287   0.474  1.00  0.00           C  
ATOM    705  OE1 GLU A  46       7.702  11.207   1.665  1.00  0.00           O  
ATOM    706  OE2 GLU A  46       8.089  12.317  -0.229  1.00  0.00           O  
ATOM    707  N   TYR A  47       6.306   6.073  -1.003  1.00  0.00           N  
ATOM    708  H   TYR A  47       6.750   5.936  -0.106  1.00  0.00           H  
ATOM    709  CA  TYR A  47       5.149   5.261  -1.319  1.00  0.00           C  
ATOM    710  HA  TYR A  47       4.716   5.585  -2.266  1.00  0.00           H  
ATOM    711  C   TYR A  47       4.102   5.453  -0.250  1.00  0.00           C  
ATOM    712  CB  TYR A  47       5.524   3.792  -1.479  1.00  0.00           C  
ATOM    713  HB2 TYR A  47       6.046   3.467  -0.578  1.00  0.00           H  
ATOM    714  HB3 TYR A  47       4.611   3.205  -1.576  1.00  0.00           H  
ATOM    715  O   TYR A  47       4.370   5.429   0.953  1.00  0.00           O  
ATOM    716  CG  TYR A  47       6.403   3.524  -2.676  1.00  0.00           C  
ATOM    717  CD1 TYR A  47       5.832   3.199  -3.920  1.00  0.00           C  
ATOM    718  HD1 TYR A  47       4.758   3.132  -4.017  1.00  0.00           H  
ATOM    719  CD2 TYR A  47       7.796   3.639  -2.553  1.00  0.00           C  
ATOM    720  HD2 TYR A  47       8.239   3.951  -1.619  1.00  0.00           H  
ATOM    721  CE1 TYR A  47       6.656   2.983  -5.040  1.00  0.00           C  
ATOM    722  HE1 TYR A  47       6.227   2.754  -6.004  1.00  0.00           H  
ATOM    723  CE2 TYR A  47       8.620   3.377  -3.657  1.00  0.00           C  
ATOM    724  HE2 TYR A  47       9.688   3.471  -3.531  1.00  0.00           H  
ATOM    725  OH  TYR A  47       8.836   2.752  -5.986  1.00  0.00           O  
ATOM    726  HH  TYR A  47       9.732   2.493  -5.759  1.00  0.00           H  
ATOM    727  CZ  TYR A  47       8.057   3.041  -4.907  1.00  0.00           C  
ATOM    728  N   VAL A  48       2.872   5.578  -0.709  1.00  0.00           N  
ATOM    729  H   VAL A  48       2.730   5.551  -1.709  1.00  0.00           H  
ATOM    730  CA  VAL A  48       1.730   5.425   0.151  1.00  0.00           C  
ATOM    731  HA  VAL A  48       1.917   5.956   1.085  1.00  0.00           H  
ATOM    732  C   VAL A  48       1.531   3.942   0.432  1.00  0.00           C  
ATOM    733  CB  VAL A  48       0.480   6.001  -0.489  1.00  0.00           C  
ATOM    734  HB  VAL A  48       0.181   5.384  -1.336  1.00  0.00           H  
ATOM    735  O   VAL A  48       1.249   3.151  -0.467  1.00  0.00           O  
ATOM    736  CG1 VAL A  48      -0.597   5.933   0.583  1.00  0.00           C  
ATOM    737 HG11 VAL A  48      -0.659   6.900   1.082  1.00  0.00           H  
ATOM    738 HG12 VAL A  48      -0.396   5.205   1.369  1.00  0.00           H  
ATOM    739 HG13 VAL A  48      -1.515   5.591   0.104  1.00  0.00           H  
ATOM    740  CG2 VAL A  48       0.638   7.447  -0.977  1.00  0.00           C  
ATOM    741 HG21 VAL A  48       1.007   8.083  -0.172  1.00  0.00           H  
ATOM    742 HG22 VAL A  48       1.349   7.483  -1.802  1.00  0.00           H  
ATOM    743 HG23 VAL A  48      -0.315   7.828  -1.344  1.00  0.00           H  
ATOM    744  N   VAL A  49       1.610   3.582   1.703  1.00  0.00           N  
ATOM    745  H   VAL A  49       1.860   4.289   2.380  1.00  0.00           H  
ATOM    746  CA  VAL A  49       1.228   2.270   2.198  1.00  0.00           C  
ATOM    747  HA  VAL A  49       1.382   1.544   1.399  1.00  0.00           H  
ATOM    748  C   VAL A  49      -0.251   2.289   2.586  1.00  0.00           C  
ATOM    749  CB  VAL A  49       2.099   1.851   3.390  1.00  0.00           C  
ATOM    750  HB  VAL A  49       1.719   2.333   4.291  1.00  0.00           H  
ATOM    751  O   VAL A  49      -0.681   3.150   3.351  1.00  0.00           O  
ATOM    752  CG1 VAL A  49       2.001   0.332   3.575  1.00  0.00           C  
ATOM    753 HG11 VAL A  49       0.997  -0.027   3.348  1.00  0.00           H  
ATOM    754 HG12 VAL A  49       2.197   0.106   4.623  1.00  0.00           H  
ATOM    755 HG13 VAL A  49       2.713  -0.180   2.929  1.00  0.00           H  
ATOM    756  CG2 VAL A  49       3.577   2.238   3.246  1.00  0.00           C  
ATOM    757 HG21 VAL A  49       3.679   3.323   3.265  1.00  0.00           H  
ATOM    758 HG22 VAL A  49       3.985   1.877   2.302  1.00  0.00           H  
ATOM    759 HG23 VAL A  49       4.148   1.832   4.081  1.00  0.00           H  
ATOM    760  N   GLU A  50      -1.027   1.325   2.095  1.00  0.00           N  
ATOM    761  H   GLU A  50      -0.627   0.724   1.389  1.00  0.00           H  
ATOM    762  CA  GLU A  50      -2.399   1.047   2.537  1.00  0.00           C  
ATOM    763  HA  GLU A  50      -2.673   1.727   3.344  1.00  0.00           H  
ATOM    764  C   GLU A  50      -2.504  -0.389   3.073  1.00  0.00           C  
ATOM    765  CB  GLU A  50      -3.410   1.244   1.390  1.00  0.00           C  
ATOM    766  HB2 GLU A  50      -4.374   0.876   1.739  1.00  0.00           H  
ATOM    767  HB3 GLU A  50      -3.113   0.631   0.538  1.00  0.00           H  
ATOM    768  O   GLU A  50      -2.033  -1.337   2.439  1.00  0.00           O  
ATOM    769  CG  GLU A  50      -3.601   2.696   0.918  1.00  0.00           C  
ATOM    770  HG2 GLU A  50      -3.771   3.330   1.788  1.00  0.00           H  
ATOM    771  HG3 GLU A  50      -2.697   3.039   0.415  1.00  0.00           H  
ATOM    772  CD  GLU A  50      -4.814   2.803  -0.031  1.00  0.00           C  
ATOM    773  OE1 GLU A  50      -5.966   2.769   0.472  1.00  0.00           O  
ATOM    774  OE2 GLU A  50      -4.632   2.849  -1.277  1.00  0.00           O  
ATOM    775  N   LEU A  51      -3.173  -0.585   4.213  1.00  0.00           N  
ATOM    776  H   LEU A  51      -3.551   0.217   4.698  1.00  0.00           H  
ATOM    777  CA  LEU A  51      -3.530  -1.921   4.698  1.00  0.00           C  
ATOM    778  HA  LEU A  51      -2.777  -2.630   4.354  1.00  0.00           H  
ATOM    779  C   LEU A  51      -4.886  -2.332   4.109  1.00  0.00           C  
ATOM    780  CB  LEU A  51      -3.529  -1.939   6.239  1.00  0.00           C  
ATOM    781  HB2 LEU A  51      -2.558  -1.602   6.602  1.00  0.00           H  
ATOM    782  HB3 LEU A  51      -4.282  -1.233   6.589  1.00  0.00           H  
ATOM    783  O   LEU A  51      -5.912  -1.726   4.409  1.00  0.00           O  
ATOM    784  CG  LEU A  51      -3.807  -3.317   6.867  1.00  0.00           C  
ATOM    785  HG  LEU A  51      -4.698  -3.756   6.420  1.00  0.00           H  
ATOM    786  CD1 LEU A  51      -2.635  -4.288   6.684  1.00  0.00           C  
ATOM    787 HD11 LEU A  51      -1.739  -3.871   7.143  1.00  0.00           H  
ATOM    788 HD12 LEU A  51      -2.453  -4.458   5.623  1.00  0.00           H  
ATOM    789 HD13 LEU A  51      -2.867  -5.240   7.162  1.00  0.00           H  
ATOM    790  CD2 LEU A  51      -4.052  -3.161   8.366  1.00  0.00           C  
ATOM    791 HD21 LEU A  51      -4.269  -4.128   8.820  1.00  0.00           H  
ATOM    792 HD22 LEU A  51      -4.906  -2.503   8.530  1.00  0.00           H  
ATOM    793 HD23 LEU A  51      -3.181  -2.719   8.848  1.00  0.00           H  
ATOM    794  N   LYS A  52      -4.915  -3.394   3.298  1.00  0.00           N  
ATOM    795  H   LYS A  52      -4.035  -3.830   3.065  1.00  0.00           H  
ATOM    796  CA  LYS A  52      -6.160  -3.987   2.778  1.00  0.00           C  
ATOM    797  HA  LYS A  52      -7.007  -3.577   3.327  1.00  0.00           H  
ATOM    798  C   LYS A  52      -6.143  -5.496   2.999  1.00  0.00           C  
ATOM    799  CB  LYS A  52      -6.363  -3.658   1.286  1.00  0.00           C  
ATOM    800  HB2 LYS A  52      -7.305  -4.092   0.952  1.00  0.00           H  
ATOM    801  HB3 LYS A  52      -5.569  -4.146   0.720  1.00  0.00           H  
ATOM    802  O   LYS A  52      -5.209  -6.179   2.584  1.00  0.00           O  
ATOM    803  CG  LYS A  52      -6.338  -2.175   0.885  1.00  0.00           C  
ATOM    804  HG2 LYS A  52      -6.238  -2.135  -0.200  1.00  0.00           H  
ATOM    805  HG3 LYS A  52      -5.457  -1.693   1.308  1.00  0.00           H  
ATOM    806  CD  LYS A  52      -7.597  -1.386   1.272  1.00  0.00           C  
ATOM    807  HD2 LYS A  52      -8.481  -1.845   0.828  1.00  0.00           H  
ATOM    808  HD3 LYS A  52      -7.695  -1.357   2.357  1.00  0.00           H  
ATOM    809  CE  LYS A  52      -7.403   0.034   0.723  1.00  0.00           C  
ATOM    810  HE2 LYS A  52      -6.469   0.426   1.123  1.00  0.00           H  
ATOM    811  HE3 LYS A  52      -7.283  -0.007  -0.360  1.00  0.00           H  
ATOM    812  NZ  LYS A  52      -8.482   0.984   1.073  1.00  0.00           N  
ATOM    813  HZ1 LYS A  52      -9.336   0.803   0.565  1.00  0.00           H  
ATOM    814  HZ2 LYS A  52      -8.650   0.987   2.069  1.00  0.00           H  
ATOM    815  HZ3 LYS A  52      -8.139   1.904   0.835  1.00  0.00           H  
ATOM    816  N   ASN A  53      -7.180  -6.032   3.643  1.00  0.00           N  
ATOM    817  H   ASN A  53      -7.917  -5.412   3.947  1.00  0.00           H  
ATOM    818  CA  ASN A  53      -7.361  -7.473   3.878  1.00  0.00           C  
ATOM    819  HA  ASN A  53      -8.145  -7.560   4.630  1.00  0.00           H  
ATOM    820  C   ASN A  53      -6.120  -8.180   4.485  1.00  0.00           C  
ATOM    821  CB  ASN A  53      -7.885  -8.123   2.579  1.00  0.00           C  
ATOM    822  HB2 ASN A  53      -8.598  -7.457   2.092  1.00  0.00           H  
ATOM    823  HB3 ASN A  53      -7.054  -8.299   1.896  1.00  0.00           H  
ATOM    824  O   ASN A  53      -5.722  -9.261   4.050  1.00  0.00           O  
ATOM    825  CG  ASN A  53      -8.615  -9.428   2.839  1.00  0.00           C  
ATOM    826  ND2 ASN A  53      -8.708 -10.304   1.867  1.00  0.00           N  
ATOM    827 HD21 ASN A  53      -8.396 -10.080   0.933  1.00  0.00           H  
ATOM    828 HD22 ASN A  53      -9.289 -11.105   2.072  1.00  0.00           H  
ATOM    829  OD1 ASN A  53      -9.149  -9.661   3.905  1.00  0.00           O  
ATOM    830  N   GLY A  54      -5.438  -7.525   5.434  1.00  0.00           N  
ATOM    831  H   GLY A  54      -5.798  -6.638   5.757  1.00  0.00           H  
ATOM    832  CA  GLY A  54      -4.217  -8.052   6.061  1.00  0.00           C  
ATOM    833  HA2 GLY A  54      -4.405  -9.069   6.403  1.00  0.00           H  
ATOM    834  HA3 GLY A  54      -3.981  -7.439   6.931  1.00  0.00           H  
ATOM    835  C   GLY A  54      -2.976  -8.079   5.155  1.00  0.00           C  
ATOM    836  O   GLY A  54      -2.011  -8.775   5.465  1.00  0.00           O  
ATOM    837  N   LYS A  55      -2.980  -7.352   4.033  1.00  0.00           N  
ATOM    838  H   LYS A  55      -3.825  -6.855   3.790  1.00  0.00           H  
ATOM    839  CA  LYS A  55      -1.826  -7.157   3.143  1.00  0.00           C  
ATOM    840  HA  LYS A  55      -0.946  -7.638   3.569  1.00  0.00           H  
ATOM    841  C   LYS A  55      -1.518  -5.666   3.022  1.00  0.00           C  
ATOM    842  CB  LYS A  55      -2.106  -7.771   1.764  1.00  0.00           C  
ATOM    843  HB2 LYS A  55      -1.273  -7.539   1.101  1.00  0.00           H  
ATOM    844  HB3 LYS A  55      -3.004  -7.307   1.356  1.00  0.00           H  
ATOM    845  O   LYS A  55      -2.434  -4.847   2.995  1.00  0.00           O  
ATOM    846  CG  LYS A  55      -2.315  -9.293   1.792  1.00  0.00           C  
ATOM    847  HG2 LYS A  55      -3.157  -9.538   2.440  1.00  0.00           H  
ATOM    848  HG3 LYS A  55      -1.418  -9.780   2.175  1.00  0.00           H  
ATOM    849  CD  LYS A  55      -2.617  -9.797   0.374  1.00  0.00           C  
ATOM    850  HD2 LYS A  55      -1.772  -9.571  -0.276  1.00  0.00           H  
ATOM    851  HD3 LYS A  55      -3.492  -9.269  -0.003  1.00  0.00           H  
ATOM    852  CE  LYS A  55      -2.899 -11.303   0.357  1.00  0.00           C  
ATOM    853  HE2 LYS A  55      -3.735 -11.504   1.028  1.00  0.00           H  
ATOM    854  HE3 LYS A  55      -2.025 -11.831   0.737  1.00  0.00           H  
ATOM    855  NZ  LYS A  55      -3.225 -11.766  -1.018  1.00  0.00           N  
ATOM    856  HZ1 LYS A  55      -4.031 -11.272  -1.373  1.00  0.00           H  
ATOM    857  HZ2 LYS A  55      -2.462 -11.581  -1.653  1.00  0.00           H  
ATOM    858  HZ3 LYS A  55      -3.436 -12.753  -1.039  1.00  0.00           H  
ATOM    859  N   LEU A  56      -0.233  -5.329   2.961  1.00  0.00           N  
ATOM    860  H   LEU A  56       0.466  -6.056   2.912  1.00  0.00           H  
ATOM    861  CA  LEU A  56       0.225  -3.954   2.778  1.00  0.00           C  
ATOM    862  HA  LEU A  56      -0.530  -3.252   3.131  1.00  0.00           H  
ATOM    863  C   LEU A  56       0.444  -3.703   1.287  1.00  0.00           C  
ATOM    864  CB  LEU A  56       1.515  -3.735   3.581  1.00  0.00           C  
ATOM    865  HB2 LEU A  56       2.249  -4.468   3.247  1.00  0.00           H  
ATOM    866  HB3 LEU A  56       1.890  -2.738   3.351  1.00  0.00           H  
ATOM    867  O   LEU A  56       1.225  -4.420   0.662  1.00  0.00           O  
ATOM    868  CG  LEU A  56       1.375  -3.859   5.105  1.00  0.00           C  
ATOM    869  HG  LEU A  56       0.902  -4.807   5.364  1.00  0.00           H  
ATOM    870  CD1 LEU A  56       2.760  -3.822   5.746  1.00  0.00           C  
ATOM    871 HD11 LEU A  56       3.251  -2.879   5.507  1.00  0.00           H  
ATOM    872 HD12 LEU A  56       2.678  -3.910   6.830  1.00  0.00           H  
ATOM    873 HD13 LEU A  56       3.368  -4.642   5.362  1.00  0.00           H  
ATOM    874  CD2 LEU A  56       0.553  -2.713   5.673  1.00  0.00           C  
ATOM    875 HD21 LEU A  56      -0.467  -2.742   5.289  1.00  0.00           H  
ATOM    876 HD22 LEU A  56       0.524  -2.773   6.761  1.00  0.00           H  
ATOM    877 HD23 LEU A  56       1.012  -1.770   5.377  1.00  0.00           H  
ATOM    878  N   TYR A  57      -0.247  -2.713   0.735  1.00  0.00           N  
ATOM    879  H   TYR A  57      -0.853  -2.160   1.325  1.00  0.00           H  
ATOM    880  CA  TYR A  57      -0.140  -2.308  -0.661  1.00  0.00           C  
ATOM    881  HA  TYR A  57       0.413  -3.062  -1.222  1.00  0.00           H  
ATOM    882  C   TYR A  57       0.613  -0.994  -0.755  1.00  0.00           C  
ATOM    883  CB  TYR A  57      -1.527  -2.181  -1.297  1.00  0.00           C  
ATOM    884  HB2 TYR A  57      -1.419  -1.727  -2.282  1.00  0.00           H  
ATOM    885  HB3 TYR A  57      -2.141  -1.512  -0.695  1.00  0.00           H  
ATOM    886  O   TYR A  57       0.282  -0.042  -0.054  1.00  0.00           O  
ATOM    887  CG  TYR A  57      -2.231  -3.510  -1.451  1.00  0.00           C  
ATOM    888  CD1 TYR A  57      -2.131  -4.231  -2.657  1.00  0.00           C  
ATOM    889  HD1 TYR A  57      -1.564  -3.824  -3.481  1.00  0.00           H  
ATOM    890  CD2 TYR A  57      -2.954  -4.042  -0.369  1.00  0.00           C  
ATOM    891  HD2 TYR A  57      -3.008  -3.494   0.560  1.00  0.00           H  
ATOM    892  CE1 TYR A  57      -2.771  -5.480  -2.789  1.00  0.00           C  
ATOM    893  HE1 TYR A  57      -2.715  -6.030  -3.716  1.00  0.00           H  
ATOM    894  CE2 TYR A  57      -3.588  -5.289  -0.498  1.00  0.00           C  
ATOM    895  HE2 TYR A  57      -4.131  -5.701   0.340  1.00  0.00           H  
ATOM    896  OH  TYR A  57      -4.156  -7.195  -1.812  1.00  0.00           O  
ATOM    897  HH  TYR A  57      -4.769  -7.289  -1.079  1.00  0.00           H  
ATOM    898  CZ  TYR A  57      -3.510  -6.003  -1.709  1.00  0.00           C  
ATOM    899  N   LEU A  58       1.606  -0.956  -1.632  1.00  0.00           N  
ATOM    900  H   LEU A  58       1.828  -1.796  -2.147  1.00  0.00           H  
ATOM    901  CA  LEU A  58       2.367   0.238  -1.951  1.00  0.00           C  
ATOM    902  HA  LEU A  58       2.279   0.967  -1.145  1.00  0.00           H  
ATOM    903  C   LEU A  58       1.813   0.872  -3.222  1.00  0.00           C  
ATOM    904  CB  LEU A  58       3.839  -0.145  -2.119  1.00  0.00           C  
ATOM    905  HB2 LEU A  58       3.910  -0.902  -2.900  1.00  0.00           H  
ATOM    906  HB3 LEU A  58       4.385   0.739  -2.448  1.00  0.00           H  
ATOM    907  O   LEU A  58       1.746   0.218  -4.266  1.00  0.00           O  
ATOM    908  CG  LEU A  58       4.512  -0.712  -0.865  1.00  0.00           C  
ATOM    909  HG  LEU A  58       4.009  -1.621  -0.535  1.00  0.00           H  
ATOM    910  CD1 LEU A  58       5.955  -1.047  -1.212  1.00  0.00           C  
ATOM    911 HD11 LEU A  58       6.386  -0.234  -1.796  1.00  0.00           H  
ATOM    912 HD12 LEU A  58       6.559  -1.148  -0.310  1.00  0.00           H  
ATOM    913 HD13 LEU A  58       5.997  -1.980  -1.773  1.00  0.00           H  
ATOM    914  CD2 LEU A  58       4.482   0.305   0.262  1.00  0.00           C  
ATOM    915 HD21 LEU A  58       3.460   0.411   0.627  1.00  0.00           H  
ATOM    916 HD22 LEU A  58       5.120  -0.025   1.081  1.00  0.00           H  
ATOM    917 HD23 LEU A  58       4.836   1.268  -0.107  1.00  0.00           H  
ATOM    918  N   LYS A  59       1.442   2.146  -3.133  1.00  0.00           N  
ATOM    919  H   LYS A  59       1.491   2.590  -2.227  1.00  0.00           H  
ATOM    920  CA  LYS A  59       1.154   3.004  -4.282  1.00  0.00           C  
ATOM    921  HA  LYS A  59       1.209   2.412  -5.196  1.00  0.00           H  
ATOM    922  C   LYS A  59       2.203   4.107  -4.347  1.00  0.00           C  
ATOM    923  CB  LYS A  59      -0.247   3.609  -4.174  1.00  0.00           C  
ATOM    924  HB2 LYS A  59      -0.386   4.027  -3.178  1.00  0.00           H  
ATOM    925  HB3 LYS A  59      -0.334   4.417  -4.901  1.00  0.00           H  
ATOM    926  O   LYS A  59       2.508   4.673  -3.297  1.00  0.00           O  
ATOM    927  CG  LYS A  59      -1.335   2.571  -4.466  1.00  0.00           C  
ATOM    928  HG2 LYS A  59      -1.262   1.749  -3.755  1.00  0.00           H  
ATOM    929  HG3 LYS A  59      -1.212   2.186  -5.479  1.00  0.00           H  
ATOM    930  CD  LYS A  59      -2.701   3.242  -4.332  1.00  0.00           C  
ATOM    931  HD2 LYS A  59      -2.790   3.623  -3.315  1.00  0.00           H  
ATOM    932  HD3 LYS A  59      -2.773   4.076  -5.030  1.00  0.00           H  
ATOM    933  CE  LYS A  59      -3.826   2.247  -4.604  1.00  0.00           C  
ATOM    934  HE2 LYS A  59      -3.905   2.087  -5.680  1.00  0.00           H  
ATOM    935  HE3 LYS A  59      -3.574   1.301  -4.126  1.00  0.00           H  
ATOM    936  NZ  LYS A  59      -5.091   2.766  -4.041  1.00  0.00           N  
ATOM    937  HZ1 LYS A  59      -5.296   3.684  -4.411  1.00  0.00           H  
ATOM    938  HZ2 LYS A  59      -5.865   2.143  -4.224  1.00  0.00           H  
ATOM    939  HZ3 LYS A  59      -4.988   2.855  -3.041  1.00  0.00           H  
ATOM    940  N   PRO A  60       2.773   4.412  -5.523  1.00  0.00           N  
ATOM    941  CA  PRO A  60       3.574   5.619  -5.661  1.00  0.00           C  
ATOM    942  HA  PRO A  60       4.455   5.571  -5.019  1.00  0.00           H  
ATOM    943  C   PRO A  60       2.722   6.825  -5.250  1.00  0.00           C  
ATOM    944  CB  PRO A  60       4.013   5.663  -7.126  1.00  0.00           C  
ATOM    945  HB2 PRO A  60       4.967   5.147  -7.233  1.00  0.00           H  
ATOM    946  HB3 PRO A  60       4.089   6.684  -7.502  1.00  0.00           H  
ATOM    947  O   PRO A  60       1.515   6.856  -5.505  1.00  0.00           O  
ATOM    948  CG  PRO A  60       2.923   4.873  -7.852  1.00  0.00           C  
ATOM    949  HG2 PRO A  60       3.296   4.413  -8.767  1.00  0.00           H  
ATOM    950  HG3 PRO A  60       2.085   5.534  -8.073  1.00  0.00           H  
ATOM    951  CD  PRO A  60       2.491   3.828  -6.826  1.00  0.00           C  
ATOM    952  HD2 PRO A  60       1.430   3.617  -6.957  1.00  0.00           H  
ATOM    953  HD3 PRO A  60       3.080   2.919  -6.951  1.00  0.00           H  
ATOM    954  N   LEU A  61       3.337   7.768  -4.545  1.00  0.00           N  
ATOM    955  H   LEU A  61       4.324   7.677  -4.352  1.00  0.00           H  
ATOM    956  CA  LEU A  61       2.766   9.095  -4.374  1.00  0.00           C  
ATOM    957  HA  LEU A  61       1.706   9.022  -4.130  1.00  0.00           H  
ATOM    958  C   LEU A  61       2.917   9.788  -5.739  1.00  0.00           C  
ATOM    959  CB  LEU A  61       3.530   9.776  -3.217  1.00  0.00           C  
ATOM    960  HB2 LEU A  61       3.543   9.107  -2.357  1.00  0.00           H  
ATOM    961  HB3 LEU A  61       4.564   9.920  -3.530  1.00  0.00           H  
ATOM    962  O   LEU A  61       4.017  10.223  -6.064  1.00  0.00           O  
ATOM    963  CG  LEU A  61       2.964  11.134  -2.769  1.00  0.00           C  
ATOM    964  HG  LEU A  61       2.830  11.787  -3.631  1.00  0.00           H  
ATOM    965  CD1 LEU A  61       1.625  10.969  -2.037  1.00  0.00           C  
ATOM    966 HD11 LEU A  61       1.748  10.316  -1.173  1.00  0.00           H  
ATOM    967 HD12 LEU A  61       1.281  11.951  -1.713  1.00  0.00           H  
ATOM    968 HD13 LEU A  61       0.886  10.561  -2.727  1.00  0.00           H  
ATOM    969  CD2 LEU A  61       3.942  11.792  -1.793  1.00  0.00           C  
ATOM    970 HD21 LEU A  61       3.558  12.764  -1.482  1.00  0.00           H  
ATOM    971 HD22 LEU A  61       4.107  11.163  -0.919  1.00  0.00           H  
ATOM    972 HD23 LEU A  61       4.896  11.957  -2.294  1.00  0.00           H  
ATOM    973  N   GLU A  62       1.882   9.715  -6.584  1.00  0.00           N  
ATOM    974  H   GLU A  62       1.033   9.262  -6.277  1.00  0.00           H  
ATOM    975  CA  GLU A  62       1.801  10.513  -7.824  1.00  0.00           C  
ATOM    976  HA  GLU A  62       2.620  10.243  -8.492  1.00  0.00           H  
ATOM    977  C   GLU A  62       2.011  12.005  -7.544  1.00  0.00           C  
ATOM    978  CB  GLU A  62       0.454  10.282  -8.548  1.00  0.00           C  
ATOM    979  HB2 GLU A  62      -0.268   9.856  -7.852  1.00  0.00           H  
ATOM    980  HB3 GLU A  62       0.057  11.238  -8.888  1.00  0.00           H  
ATOM    981  O   GLU A  62       1.519  12.475  -6.487  1.00  0.00           O  
ATOM    982  CG  GLU A  62       0.577   9.367  -9.777  1.00  0.00           C  
ATOM    983  HG2 GLU A  62       1.037   8.428  -9.470  1.00  0.00           H  
ATOM    984  HG3 GLU A  62       1.240   9.831 -10.507  1.00  0.00           H  
ATOM    985  CD  GLU A  62      -0.797   9.082 -10.419  1.00  0.00           C  
ATOM    986  OE1 GLU A  62      -1.237   9.870 -11.288  1.00  0.00           O  
ATOM    987  OE2 GLU A  62      -1.402   8.042 -10.053  1.00  0.00           O  
ATOM    988  OXT GLU A  62       2.668  12.624  -8.406  1.00  0.00           O  
TER     989      GLU A  62                                                       
END   

ENDMDL
END
