# Supplementary material for: Scaffolding protein functional sites using deep learning
Source: Science. Author manuscript; Available in PMC 2022 Oct 31. (PMC9621694; doi:10.1126/science.abn2100)
Supplement: Data S1 [file NIHMS1830590-supplement-Data_S1.zip › rsv_inp_1_RF.pdb]

HEADER                                            19-APR-22   XXXX              
EXPDTA    THEORETICAL MODEL                                                     
REMARK 220                                                                      
REMARK 220 EXPERIMENTAL DETAILS                                                 
REMARK 220  EXPERIMENT TYPE                : THEORETICAL MODELLING              
REMARK 220  DATE OF DATA COLLECTION        : 19-APR-22                          
REMARK 220                                                                      
REMARK 220 REMARK: MODEL GENERATED BY ROSETTA                                   
REMARK 220  VERSION 2021.38+release.4d5a969                                     
ATOM      1  N   SER A   1       5.716  -3.330 -18.951  1.00  0.00           N  
ATOM      2  CA  SER A   1       4.763  -2.972 -17.910  1.00  0.00           C  
ATOM      3  C   SER A   1       4.958  -3.830 -16.671  1.00  0.00           C  
ATOM      4  O   SER A   1       4.993  -5.058 -16.752  1.00  0.00           O  
ATOM      5  CB  SER A   1       3.342  -3.122 -18.411  1.00  0.00           C  
ATOM      6  OG  SER A   1       2.428  -2.914 -17.369  1.00  0.00           O  
ATOM      7 1H   SER A   1       6.029  -2.496 -19.426  1.00  0.00           H  
ATOM      8 2H   SER A   1       6.506  -3.795 -18.528  1.00  0.00           H  
ATOM      9 3H   SER A   1       5.275  -3.951 -19.613  1.00  0.00           H  
ATOM     10  HA  SER A   1       4.928  -1.929 -17.634  1.00  0.00           H  
ATOM     11 1HB  SER A   1       3.156  -2.409 -19.213  1.00  0.00           H  
ATOM     12 2HB  SER A   1       3.207  -4.122 -18.822  1.00  0.00           H  
ATOM     13  HG  SER A   1       2.701  -3.511 -16.665  1.00  0.00           H  
ATOM     14  N   LYS A   2       5.095  -3.174 -15.524  1.00  0.00           N  
ATOM     15  CA  LYS A   2       5.281  -3.866 -14.249  1.00  0.00           C  
ATOM     16  C   LYS A   2       4.653  -3.104 -13.088  1.00  0.00           C  
ATOM     17  O   LYS A   2       4.854  -1.885 -12.934  1.00  0.00           O  
ATOM     18  CB  LYS A   2       6.769  -4.081 -13.961  1.00  0.00           C  
ATOM     19  CG  LYS A   2       7.065  -4.879 -12.691  1.00  0.00           C  
ATOM     20  CD  LYS A   2       8.556  -5.124 -12.540  1.00  0.00           C  
ATOM     21  CE  LYS A   2       8.873  -5.899 -11.274  1.00  0.00           C  
ATOM     22  NZ  LYS A   2      10.333  -6.171 -11.159  1.00  0.00           N  
ATOM     23  H   LYS A   2       5.055  -2.166 -15.529  1.00  0.00           H  
ATOM     24  HA  LYS A   2       4.792  -4.839 -14.307  1.00  0.00           H  
ATOM     25 1HB  LYS A   2       7.228  -4.613 -14.796  1.00  0.00           H  
ATOM     26 2HB  LYS A   2       7.267  -3.118 -13.869  1.00  0.00           H  
ATOM     27 1HG  LYS A   2       6.701  -4.341 -11.817  1.00  0.00           H  
ATOM     28 2HG  LYS A   2       6.549  -5.837 -12.737  1.00  0.00           H  
ATOM     29 1HD  LYS A   2       8.920  -5.684 -13.402  1.00  0.00           H  
ATOM     30 2HD  LYS A   2       9.075  -4.168 -12.503  1.00  0.00           H  
ATOM     31 1HE  LYS A   2       8.548  -5.323 -10.407  1.00  0.00           H  
ATOM     32 2HE  LYS A   2       8.335  -6.846 -11.288  1.00  0.00           H  
ATOM     33 1HZ  LYS A   2      10.513  -6.687 -10.312  1.00  0.00           H  
ATOM     34 2HZ  LYS A   2      10.640  -6.714 -11.957  1.00  0.00           H  
ATOM     35 3HZ  LYS A   2      10.835  -5.294 -11.134  1.00  0.00           H  
ATOM     36  N   LYS A   3       3.906  -3.834 -12.261  1.00  0.00           N  
ATOM     37  CA  LYS A   3       3.297  -3.243 -11.084  1.00  0.00           C  
ATOM     38  C   LYS A   3       4.083  -3.650  -9.852  1.00  0.00           C  
ATOM     39  O   LYS A   3       4.523  -4.794  -9.737  1.00  0.00           O  
ATOM     40  CB  LYS A   3       1.847  -3.703 -10.931  1.00  0.00           C  
ATOM     41  CG  LYS A   3       0.924  -3.414 -12.124  1.00  0.00           C  
ATOM     42  CD  LYS A   3       0.761  -1.921 -12.376  1.00  0.00           C  
ATOM     43  CE  LYS A   3      -0.308  -1.652 -13.441  1.00  0.00           C  
ATOM     44  NZ  LYS A   3      -0.432  -0.206 -13.742  1.00  0.00           N  
ATOM     45  H   LYS A   3       3.772  -4.817 -12.449  1.00  0.00           H  
ATOM     46  HA  LYS A   3       3.326  -2.156 -11.165  1.00  0.00           H  
ATOM     47 1HB  LYS A   3       1.827  -4.778 -10.747  1.00  0.00           H  
ATOM     48 2HB  LYS A   3       1.412  -3.219 -10.055  1.00  0.00           H  
ATOM     49 1HG  LYS A   3       1.335  -3.880 -13.020  1.00  0.00           H  
ATOM     50 2HG  LYS A   3      -0.058  -3.844 -11.931  1.00  0.00           H  
ATOM     51 1HD  LYS A   3       0.470  -1.414 -11.450  1.00  0.00           H  
ATOM     52 2HD  LYS A   3       1.710  -1.500 -12.714  1.00  0.00           H  
ATOM     53 1HE  LYS A   3      -0.055  -2.186 -14.356  1.00  0.00           H  
ATOM     54 2HE  LYS A   3      -1.266  -2.014 -13.070  1.00  0.00           H  
ATOM     55 1HZ  LYS A   3      -1.150  -0.052 -14.427  1.00  0.00           H  
ATOM     56 2HZ  LYS A   3      -0.667   0.298 -12.879  1.00  0.00           H  
ATOM     57 3HZ  LYS A   3       0.444   0.141 -14.088  1.00  0.00           H  
ATOM     58  N   LEU A   4       4.249  -2.704  -8.944  1.00  0.00           N  
ATOM     59  CA  LEU A   4       4.926  -2.906  -7.675  1.00  0.00           C  
ATOM     60  C   LEU A   4       4.071  -2.404  -6.530  1.00  0.00           C  
ATOM     61  O   LEU A   4       3.162  -1.601  -6.735  1.00  0.00           O  
ATOM     62  CB  LEU A   4       6.304  -2.215  -7.650  1.00  0.00           C  
ATOM     63  CG  LEU A   4       7.377  -2.797  -8.592  1.00  0.00           C  
ATOM     64  CD1 LEU A   4       7.328  -2.107  -9.940  1.00  0.00           C  
ATOM     65  CD2 LEU A   4       8.740  -2.605  -7.963  1.00  0.00           C  
ATOM     66  H   LEU A   4       3.868  -1.789  -9.138  1.00  0.00           H  
ATOM     67  HA  LEU A   4       5.085  -3.975  -7.532  1.00  0.00           H  
ATOM     68 1HB  LEU A   4       6.179  -1.180  -7.920  1.00  0.00           H  
ATOM     69 2HB  LEU A   4       6.694  -2.258  -6.630  1.00  0.00           H  
ATOM     70  HG  LEU A   4       7.186  -3.864  -8.738  1.00  0.00           H  
ATOM     71 1HD1 LEU A   4       8.090  -2.526 -10.590  1.00  0.00           H  
ATOM     72 2HD1 LEU A   4       6.363  -2.227 -10.405  1.00  0.00           H  
ATOM     73 3HD1 LEU A   4       7.525  -1.068  -9.786  1.00  0.00           H  
ATOM     74 1HD2 LEU A   4       9.504  -3.026  -8.612  1.00  0.00           H  
ATOM     75 2HD2 LEU A   4       8.924  -1.544  -7.828  1.00  0.00           H  
ATOM     76 3HD2 LEU A   4       8.770  -3.106  -6.994  1.00  0.00           H  
ATOM     77  N   LYS A   5       4.340  -2.895  -5.333  1.00  0.00           N  
ATOM     78  CA  LYS A   5       3.699  -2.370  -4.138  1.00  0.00           C  
ATOM     79  C   LYS A   5       4.742  -1.601  -3.341  1.00  0.00           C  
ATOM     80  O   LYS A   5       5.925  -1.959  -3.391  1.00  0.00           O  
ATOM     81  CB  LYS A   5       3.089  -3.495  -3.308  1.00  0.00           C  
ATOM     82  CG  LYS A   5       1.942  -4.216  -4.000  1.00  0.00           C  
ATOM     83  CD  LYS A   5       1.338  -5.296  -3.114  1.00  0.00           C  
ATOM     84  CE  LYS A   5       0.183  -6.005  -3.822  1.00  0.00           C  
ATOM     85  NZ  LYS A   5      -0.432  -7.061  -2.972  1.00  0.00           N  
ATOM     86  H   LYS A   5       5.048  -3.610  -5.246  1.00  0.00           H  
ATOM     87  HA  LYS A   5       2.910  -1.675  -4.424  1.00  0.00           H  
ATOM     88 1HB  LYS A   5       3.852  -4.236  -3.087  1.00  0.00           H  
ATOM     89 2HB  LYS A   5       2.728  -3.099  -2.356  1.00  0.00           H  
ATOM     90 1HG  LYS A   5       1.167  -3.493  -4.258  1.00  0.00           H  
ATOM     91 2HG  LYS A   5       2.303  -4.674  -4.919  1.00  0.00           H  
ATOM     92 1HD  LYS A   5       2.108  -6.027  -2.859  1.00  0.00           H  
ATOM     93 2HD  LYS A   5       0.972  -4.849  -2.190  1.00  0.00           H  
ATOM     94 1HE  LYS A   5      -0.579  -5.271  -4.079  1.00  0.00           H  
ATOM     95 2HE  LYS A   5       0.555  -6.463  -4.739  1.00  0.00           H  
ATOM     96 1HZ  LYS A   5      -1.189  -7.503  -3.475  1.00  0.00           H  
ATOM     97 2HZ  LYS A   5       0.264  -7.753  -2.738  1.00  0.00           H  
ATOM     98 3HZ  LYS A   5      -0.790  -6.645  -2.125  1.00  0.00           H  
ATOM     99  N   LEU A   6       4.303  -0.554  -2.631  1.00  0.00           N  
ATOM    100  CA  LEU A   6       5.186   0.258  -1.790  1.00  0.00           C  
ATOM    101  C   LEU A   6       4.844   0.115  -0.318  1.00  0.00           C  
ATOM    102  O   LEU A   6       3.698   0.359   0.096  1.00  0.00           O  
ATOM    103  CB  LEU A   6       5.105   1.749  -2.184  1.00  0.00           C  
ATOM    104  CG  LEU A   6       5.957   2.753  -1.362  1.00  0.00           C  
ATOM    105  CD1 LEU A   6       7.448   2.481  -1.611  1.00  0.00           C  
ATOM    106  CD2 LEU A   6       5.578   4.174  -1.768  1.00  0.00           C  
ATOM    107  H   LEU A   6       3.320  -0.320  -2.669  1.00  0.00           H  
ATOM    108  HA  LEU A   6       6.205  -0.086  -1.923  1.00  0.00           H  
ATOM    109 1HB  LEU A   6       5.458   1.847  -3.199  1.00  0.00           H  
ATOM    110 2HB  LEU A   6       4.061   2.075  -2.144  1.00  0.00           H  
ATOM    111  HG  LEU A   6       5.765   2.617  -0.293  1.00  0.00           H  
ATOM    112 1HD1 LEU A   6       8.045   3.178  -1.046  1.00  0.00           H  
ATOM    113 2HD1 LEU A   6       7.690   1.465  -1.300  1.00  0.00           H  
ATOM    114 3HD1 LEU A   6       7.665   2.603  -2.669  1.00  0.00           H  
ATOM    115 1HD2 LEU A   6       6.165   4.884  -1.190  1.00  0.00           H  
ATOM    116 2HD2 LEU A   6       5.775   4.318  -2.833  1.00  0.00           H  
ATOM    117 3HD2 LEU A   6       4.518   4.332  -1.569  1.00  0.00           H  
ATOM    118  N   TYR A   7       5.861  -0.265   0.453  1.00  0.00           N  
ATOM    119  CA  TYR A   7       5.783  -0.486   1.888  1.00  0.00           C  
ATOM    120  C   TYR A   7       6.621   0.548   2.628  1.00  0.00           C  
ATOM    121  O   TYR A   7       7.570   1.052   2.059  1.00  0.00           O  
ATOM    122  CB  TYR A   7       6.309  -1.875   2.218  1.00  0.00           C  
ATOM    123  CG  TYR A   7       5.501  -2.965   1.622  1.00  0.00           C  
ATOM    124  CD1 TYR A   7       5.771  -3.386   0.325  1.00  0.00           C  
ATOM    125  CD2 TYR A   7       4.489  -3.549   2.348  1.00  0.00           C  
ATOM    126  CE1 TYR A   7       5.024  -4.385  -0.240  1.00  0.00           C  
ATOM    127  CE2 TYR A   7       3.736  -4.552   1.785  1.00  0.00           C  
ATOM    128  CZ  TYR A   7       3.998  -4.973   0.494  1.00  0.00           C  
ATOM    129  OH  TYR A   7       3.242  -5.978  -0.060  1.00  0.00           O  
ATOM    130  H   TYR A   7       6.749  -0.466  -0.003  1.00  0.00           H  
ATOM    131  HA  TYR A   7       4.758  -0.412   2.195  1.00  0.00           H  
ATOM    132 1HB  TYR A   7       7.319  -1.962   1.843  1.00  0.00           H  
ATOM    133 2HB  TYR A   7       6.334  -2.013   3.299  1.00  0.00           H  
ATOM    134  HD1 TYR A   7       6.574  -2.923  -0.246  1.00  0.00           H  
ATOM    135  HD2 TYR A   7       4.285  -3.217   3.364  1.00  0.00           H  
ATOM    136  HE1 TYR A   7       5.237  -4.709  -1.255  1.00  0.00           H  
ATOM    137  HE2 TYR A   7       2.934  -5.015   2.360  1.00  0.00           H  
ATOM    138  HH  TYR A   7       2.563  -6.242   0.568  1.00  0.00           H  
ATOM    139  N   LEU A   8       6.257   0.854   3.872  1.00  0.00           N  
ATOM    140  CA  LEU A   8       6.999   1.738   4.781  1.00  0.00           C  
ATOM    141  C   LEU A   8       7.188   1.055   6.106  1.00  0.00           C  
ATOM    142  O   LEU A   8       6.232   0.679   6.783  1.00  0.00           O  
ATOM    143  CB  LEU A   8       6.293   3.095   4.966  1.00  0.00           C  
ATOM    144  CG  LEU A   8       6.895   4.090   6.058  1.00  0.00           C  
ATOM    145  CD1 LEU A   8       8.340   4.471   5.785  1.00  0.00           C  
ATOM    146  CD2 LEU A   8       6.078   5.334   6.040  1.00  0.00           C  
ATOM    147  H   LEU A   8       5.432   0.396   4.226  1.00  0.00           H  
ATOM    148  HA  LEU A   8       7.980   1.916   4.369  1.00  0.00           H  
ATOM    149 1HB  LEU A   8       6.284   3.611   4.013  1.00  0.00           H  
ATOM    150 2HB  LEU A   8       5.263   2.896   5.252  1.00  0.00           H  
ATOM    151  HG  LEU A   8       6.843   3.622   7.037  1.00  0.00           H  
ATOM    152 1HD1 LEU A   8       8.687   5.155   6.555  1.00  0.00           H  
ATOM    153 2HD1 LEU A   8       8.933   3.593   5.815  1.00  0.00           H  
ATOM    154 3HD1 LEU A   8       8.433   4.944   4.830  1.00  0.00           H  
ATOM    155 1HD2 LEU A   8       6.450   6.035   6.787  1.00  0.00           H  
ATOM    156 2HD2 LEU A   8       6.162   5.775   5.060  1.00  0.00           H  
ATOM    157 3HD2 LEU A   8       5.035   5.097   6.251  1.00  0.00           H  
ATOM    158  N   ASN A   9       8.443   0.815   6.437  1.00  0.00           N  
ATOM    159  CA  ASN A   9       8.801   0.099   7.656  1.00  0.00           C  
ATOM    160  C   ASN A   9       8.091  -1.273   7.698  1.00  0.00           C  
ATOM    161  O   ASN A   9       7.721  -1.765   8.764  1.00  0.00           O  
ATOM    162  CB  ASN A   9       8.444   0.930   8.882  1.00  0.00           C  
ATOM    163  CG  ASN A   9       9.144   2.283   8.916  1.00  0.00           C  
ATOM    164  OD1 ASN A   9      10.295   2.441   8.487  1.00  0.00           O  
ATOM    165  ND2 ASN A   9       8.444   3.265   9.434  1.00  0.00           N  
ATOM    166  H   ASN A   9       9.176   1.180   5.823  1.00  0.00           H  
ATOM    167  HA  ASN A   9       9.877  -0.084   7.651  1.00  0.00           H  
ATOM    168 1HB  ASN A   9       7.368   1.088   8.937  1.00  0.00           H  
ATOM    169 2HB  ASN A   9       8.727   0.375   9.776  1.00  0.00           H  
ATOM    170 1HD2 ASN A   9       8.828   4.186   9.501  1.00  0.00           H  
ATOM    171 2HD2 ASN A   9       7.518   3.092   9.769  1.00  0.00           H  
ATOM    172  N   GLY A  10       7.917  -1.888   6.522  1.00  0.00           N  
ATOM    173  CA  GLY A  10       7.275  -3.196   6.364  1.00  0.00           C  
ATOM    174  C   GLY A  10       5.731  -3.175   6.267  1.00  0.00           C  
ATOM    175  O   GLY A  10       5.118  -4.215   6.028  1.00  0.00           O  
ATOM    176  H   GLY A  10       8.251  -1.411   5.697  1.00  0.00           H  
ATOM    177 1HA  GLY A  10       7.676  -3.673   5.468  1.00  0.00           H  
ATOM    178 2HA  GLY A  10       7.565  -3.830   7.201  1.00  0.00           H  
ATOM    179  N   LYS A  11       5.105  -2.008   6.429  1.00  0.00           N  
ATOM    180  CA  LYS A  11       3.642  -1.880   6.386  1.00  0.00           C  
ATOM    181  C   LYS A  11       3.227  -1.237   5.075  1.00  0.00           C  
ATOM    182  O   LYS A  11       4.052  -0.623   4.422  1.00  0.00           O  
ATOM    183  CB  LYS A  11       3.161  -1.038   7.565  1.00  0.00           C  
ATOM    184  CG  LYS A  11       3.444  -1.668   8.924  1.00  0.00           C  
ATOM    185  CD  LYS A  11       2.921  -0.804  10.061  1.00  0.00           C  
ATOM    186  CE  LYS A  11       3.216  -1.436  11.416  1.00  0.00           C  
ATOM    187  NZ  LYS A  11       2.721  -0.595  12.540  1.00  0.00           N  
ATOM    188  H   LYS A  11       5.646  -1.168   6.624  1.00  0.00           H  
ATOM    189  HA  LYS A  11       3.192  -2.870   6.441  1.00  0.00           H  
ATOM    190 1HB  LYS A  11       3.661  -0.065   7.534  1.00  0.00           H  
ATOM    191 2HB  LYS A  11       2.090  -0.861   7.479  1.00  0.00           H  
ATOM    192 1HG  LYS A  11       2.982  -2.653   8.974  1.00  0.00           H  
ATOM    193 2HG  LYS A  11       4.526  -1.787   9.042  1.00  0.00           H  
ATOM    194 1HD  LYS A  11       3.401   0.175  10.014  1.00  0.00           H  
ATOM    195 2HD  LYS A  11       1.845  -0.670   9.956  1.00  0.00           H  
ATOM    196 1HE  LYS A  11       2.735  -2.412  11.465  1.00  0.00           H  
ATOM    197 2HE  LYS A  11       4.294  -1.568  11.520  1.00  0.00           H  
ATOM    198 1HZ  LYS A  11       2.935  -1.046  13.418  1.00  0.00           H  
ATOM    199 2HZ  LYS A  11       3.171   0.309  12.508  1.00  0.00           H  
ATOM    200 3HZ  LYS A  11       1.721  -0.476  12.458  1.00  0.00           H  
ATOM    201  N   LYS A  12       1.969  -1.338   4.646  1.00  0.00           N  
ATOM    202  CA  LYS A  12       1.661  -0.630   3.393  1.00  0.00           C  
ATOM    203  C   LYS A  12       2.091   0.835   3.518  1.00  0.00           C  
ATOM    204  O   LYS A  12       1.720   1.511   4.481  1.00  0.00           O  
ATOM    205  CB  LYS A  12       0.176  -0.708   3.043  1.00  0.00           C  
ATOM    206  CG  LYS A  12      -0.170  -0.021   1.714  1.00  0.00           C  
ATOM    207  CD  LYS A  12      -1.642  -0.172   1.349  1.00  0.00           C  
ATOM    208  CE  LYS A  12      -1.952   0.530   0.031  1.00  0.00           C  
ATOM    209  NZ  LYS A  12      -3.376   0.382  -0.353  1.00  0.00           N  
ATOM    210  H   LYS A  12       1.264  -1.855   5.154  1.00  0.00           H  
ATOM    211  HA  LYS A  12       2.236  -1.082   2.581  1.00  0.00           H  
ATOM    212 1HB  LYS A  12      -0.132  -1.751   2.976  1.00  0.00           H  
ATOM    213 2HB  LYS A  12      -0.412  -0.238   3.831  1.00  0.00           H  
ATOM    214 1HG  LYS A  12       0.062   1.045   1.784  1.00  0.00           H  
ATOM    215 2HG  LYS A  12       0.441  -0.447   0.916  1.00  0.00           H  
ATOM    216 1HD  LYS A  12      -1.891  -1.230   1.258  1.00  0.00           H  
ATOM    217 2HD  LYS A  12      -2.257   0.264   2.135  1.00  0.00           H  
ATOM    218 1HE  LYS A  12      -1.722   1.590   0.131  1.00  0.00           H  
ATOM    219 2HE  LYS A  12      -1.326   0.109  -0.756  1.00  0.00           H  
ATOM    220 1HZ  LYS A  12      -3.537   0.861  -1.226  1.00  0.00           H  
ATOM    221 2HZ  LYS A  12      -3.594  -0.597  -0.460  1.00  0.00           H  
ATOM    222 3HZ  LYS A  12      -3.959   0.783   0.364  1.00  0.00           H  
ATOM    223  N   GLY A  13       2.889   1.304   2.555  1.00  0.00           N  
ATOM    224  CA  GLY A  13       3.434   2.654   2.556  1.00  0.00           C  
ATOM    225  C   GLY A  13       2.638   3.625   1.714  1.00  0.00           C  
ATOM    226  O   GLY A  13       2.524   4.792   2.075  1.00  0.00           O  
ATOM    227  H   GLY A  13       3.141   0.702   1.780  1.00  0.00           H  
ATOM    228 1HA  GLY A  13       3.482   3.019   3.580  1.00  0.00           H  
ATOM    229 2HA  GLY A  13       4.458   2.621   2.186  1.00  0.00           H  
ATOM    230  N   GLY A  14       2.039   3.146   0.625  1.00  0.00           N  
ATOM    231  CA  GLY A  14       1.279   4.082  -0.211  1.00  0.00           C  
ATOM    232  C   GLY A  14       0.482   3.472  -1.365  1.00  0.00           C  
ATOM    233  O   GLY A  14       0.330   2.251  -1.478  1.00  0.00           O  
ATOM    234  H   GLY A  14       2.190   2.172   0.363  1.00  0.00           H  
ATOM    235 1HA  GLY A  14       0.596   4.644   0.427  1.00  0.00           H  
ATOM    236 2HA  GLY A  14       1.969   4.821  -0.618  1.00  0.00           H  
ATOM    237  N   SER A  15      -0.078   4.367  -2.182  1.00  0.00           N  
ATOM    238  CA  SER A  15      -0.939   4.070  -3.328  1.00  0.00           C  
ATOM    239  C   SER A  15      -0.140   3.743  -4.571  1.00  0.00           C  
ATOM    240  O   SER A  15       1.063   3.986  -4.611  1.00  0.00           O  
ATOM    241  CB  SER A  15      -1.828   5.266  -3.614  1.00  0.00           C  
ATOM    242  OG  SER A  15      -1.058   6.369  -4.048  1.00  0.00           O  
ATOM    243  H   SER A  15       0.148   5.361  -2.020  1.00  0.00           H  
ATOM    244  HA  SER A  15      -1.560   3.208  -3.078  1.00  0.00           H  
ATOM    245 1HB  SER A  15      -2.558   5.007  -4.376  1.00  0.00           H  
ATOM    246 2HB  SER A  15      -2.375   5.537  -2.713  1.00  0.00           H  
ATOM    247  HG  SER A  15      -0.464   6.615  -3.287  1.00  0.00           H  
ATOM    248  N   GLU A  16      -0.801   3.283  -5.633  1.00  0.00           N  
ATOM    249  CA  GLU A  16      -0.078   3.049  -6.882  1.00  0.00           C  
ATOM    250  C   GLU A  16       0.640   4.324  -7.339  1.00  0.00           C  
ATOM    251  O   GLU A  16       1.703   4.262  -7.954  1.00  0.00           O  
ATOM    252  CB  GLU A  16      -0.996   2.551  -7.994  1.00  0.00           C  
ATOM    253  CG  GLU A  16      -0.228   2.187  -9.263  1.00  0.00           C  
ATOM    254  CD  GLU A  16      -1.072   1.578 -10.365  1.00  0.00           C  
ATOM    255  OE1 GLU A  16      -2.259   1.457 -10.211  1.00  0.00           O  
ATOM    256  OE2 GLU A  16      -0.495   1.219 -11.373  1.00  0.00           O  
ATOM    257  H   GLU A  16      -1.790   3.086  -5.573  1.00  0.00           H  
ATOM    258  HA  GLU A  16       0.673   2.280  -6.702  1.00  0.00           H  
ATOM    259 1HB  GLU A  16      -1.543   1.670  -7.658  1.00  0.00           H  
ATOM    260 2HB  GLU A  16      -1.725   3.322  -8.244  1.00  0.00           H  
ATOM    261 1HG  GLU A  16       0.247   3.090  -9.648  1.00  0.00           H  
ATOM    262 2HG  GLU A  16       0.566   1.487  -8.997  1.00  0.00           H  
ATOM    263  N   SER A  17       0.047   5.494  -7.086  1.00  0.00           N  
ATOM    264  CA  SER A  17       0.676   6.737  -7.507  1.00  0.00           C  
ATOM    265  C   SER A  17       1.967   7.024  -6.712  1.00  0.00           C  
ATOM    266  O   SER A  17       2.834   7.770  -7.173  1.00  0.00           O  
ATOM    267  CB  SER A  17      -0.309   7.894  -7.400  1.00  0.00           C  
ATOM    268  OG  SER A  17      -0.609   8.242  -6.067  1.00  0.00           O  
ATOM    269  H   SER A  17      -0.828   5.516  -6.579  1.00  0.00           H  
ATOM    270  HA  SER A  17       0.947   6.635  -8.558  1.00  0.00           H  
ATOM    271 1HB  SER A  17       0.094   8.761  -7.919  1.00  0.00           H  
ATOM    272 2HB  SER A  17      -1.229   7.614  -7.909  1.00  0.00           H  
ATOM    273  HG  SER A  17      -0.771   7.421  -5.561  1.00  0.00           H  
ATOM    274  N   ASP A  18       2.123   6.387  -5.543  1.00  0.00           N  
ATOM    275  CA  ASP A  18       3.305   6.568  -4.717  1.00  0.00           C  
ATOM    276  C   ASP A  18       4.322   5.551  -5.197  1.00  0.00           C  
ATOM    277  O   ASP A  18       5.525   5.814  -5.242  1.00  0.00           O  
ATOM    278  CB  ASP A  18       2.959   6.386  -3.240  1.00  0.00           C  
ATOM    279  CG  ASP A  18       1.972   7.457  -2.745  1.00  0.00           C  
ATOM    280  OD1 ASP A  18       2.284   8.627  -2.881  1.00  0.00           O  
ATOM    281  OD2 ASP A  18       0.884   7.095  -2.270  1.00  0.00           O  
ATOM    282  H   ASP A  18       1.416   5.739  -5.223  1.00  0.00           H  
ATOM    283  HA  ASP A  18       3.706   7.570  -4.869  1.00  0.00           H  
ATOM    284 1HB  ASP A  18       2.525   5.401  -3.095  1.00  0.00           H  
ATOM    285 2HB  ASP A  18       3.856   6.434  -2.640  1.00  0.00           H  
ATOM    286  N   VAL A  19       3.815   4.410  -5.656  1.00  0.00           N  
ATOM    287  CA  VAL A  19       4.678   3.404  -6.235  1.00  0.00           C  
ATOM    288  C   VAL A  19       5.315   4.018  -7.460  1.00  0.00           C  
ATOM    289  O   VAL A  19       6.518   3.908  -7.644  1.00  0.00           O  
ATOM    290  CB  VAL A  19       3.891   2.157  -6.653  1.00  0.00           C  
ATOM    291  CG1 VAL A  19       4.775   1.242  -7.441  1.00  0.00           C  
ATOM    292  CG2 VAL A  19       3.357   1.466  -5.435  1.00  0.00           C  
ATOM    293  H   VAL A  19       2.815   4.240  -5.569  1.00  0.00           H  
ATOM    294  HA  VAL A  19       5.451   3.130  -5.517  1.00  0.00           H  
ATOM    295  HB  VAL A  19       3.083   2.448  -7.292  1.00  0.00           H  
ATOM    296 1HG1 VAL A  19       4.207   0.382  -7.755  1.00  0.00           H  
ATOM    297 2HG1 VAL A  19       5.136   1.771  -8.316  1.00  0.00           H  
ATOM    298 3HG1 VAL A  19       5.606   0.926  -6.836  1.00  0.00           H  
ATOM    299 1HG2 VAL A  19       2.786   0.598  -5.732  1.00  0.00           H  
ATOM    300 2HG2 VAL A  19       4.176   1.161  -4.831  1.00  0.00           H  
ATOM    301 3HG2 VAL A  19       2.717   2.143  -4.879  1.00  0.00           H  
ATOM    302  N   ASN A  20       4.513   4.705  -8.279  1.00  0.00           N  
ATOM    303  CA  ASN A  20       5.016   5.351  -9.480  1.00  0.00           C  
ATOM    304  C   ASN A  20       6.067   6.420  -9.168  1.00  0.00           C  
ATOM    305  O   ASN A  20       7.090   6.518  -9.861  1.00  0.00           O  
ATOM    306  CB  ASN A  20       3.867   5.952 -10.256  1.00  0.00           C  
ATOM    307  CG  ASN A  20       3.021   4.905 -10.928  1.00  0.00           C  
ATOM    308  OD1 ASN A  20       3.463   3.766 -11.129  1.00  0.00           O  
ATOM    309  ND2 ASN A  20       1.816   5.272 -11.286  1.00  0.00           N  
ATOM    310  H   ASN A  20       3.515   4.740  -8.074  1.00  0.00           H  
ATOM    311  HA  ASN A  20       5.492   4.595 -10.100  1.00  0.00           H  
ATOM    312 1HB  ASN A  20       3.241   6.528  -9.578  1.00  0.00           H  
ATOM    313 2HB  ASN A  20       4.251   6.638 -11.009  1.00  0.00           H  
ATOM    314 1HD2 ASN A  20       1.208   4.621 -11.742  1.00  0.00           H  
ATOM    315 2HD2 ASN A  20       1.505   6.202 -11.107  1.00  0.00           H  
ATOM    316  N   LYS A  21       5.876   7.194  -8.091  1.00  0.00           N  
ATOM    317  CA  LYS A  21       6.901   8.181  -7.756  1.00  0.00           C  
ATOM    318  C   LYS A  21       8.192   7.473  -7.373  1.00  0.00           C  
ATOM    319  O   LYS A  21       9.286   7.866  -7.799  1.00  0.00           O  
ATOM    320  CB  LYS A  21       6.448   9.073  -6.597  1.00  0.00           C  
ATOM    321  CG  LYS A  21       5.353  10.062  -6.949  1.00  0.00           C  
ATOM    322  CD  LYS A  21       4.945  10.896  -5.740  1.00  0.00           C  
ATOM    323  CE  LYS A  21       3.781  11.814  -6.077  1.00  0.00           C  
ATOM    324  NZ  LYS A  21       4.143  12.809  -7.131  1.00  0.00           N  
ATOM    325  H   LYS A  21       5.011   7.137  -7.549  1.00  0.00           H  
ATOM    326  HA  LYS A  21       7.094   8.799  -8.632  1.00  0.00           H  
ATOM    327 1HB  LYS A  21       6.070   8.443  -5.791  1.00  0.00           H  
ATOM    328 2HB  LYS A  21       7.300   9.627  -6.204  1.00  0.00           H  
ATOM    329 1HG  LYS A  21       5.711  10.727  -7.733  1.00  0.00           H  
ATOM    330 2HG  LYS A  21       4.491   9.531  -7.322  1.00  0.00           H  
ATOM    331 1HD  LYS A  21       4.635  10.229  -4.935  1.00  0.00           H  
ATOM    332 2HD  LYS A  21       5.789  11.494  -5.389  1.00  0.00           H  
ATOM    333 1HE  LYS A  21       2.943  11.208  -6.429  1.00  0.00           H  
ATOM    334 2HE  LYS A  21       3.477  12.348  -5.174  1.00  0.00           H  
ATOM    335 1HZ  LYS A  21       3.347  13.401  -7.329  1.00  0.00           H  
ATOM    336 2HZ  LYS A  21       4.914  13.379  -6.801  1.00  0.00           H  
ATOM    337 3HZ  LYS A  21       4.416  12.320  -7.972  1.00  0.00           H  
ATOM    338  N   ALA A  22       8.063   6.402  -6.592  1.00  0.00           N  
ATOM    339  CA  ALA A  22       9.217   5.630  -6.184  1.00  0.00           C  
ATOM    340  C   ALA A  22       9.889   4.959  -7.382  1.00  0.00           C  
ATOM    341  O   ALA A  22      11.116   4.966  -7.485  1.00  0.00           O  
ATOM    342  CB  ALA A  22       8.799   4.614  -5.154  1.00  0.00           C  
ATOM    343  H   ALA A  22       7.136   6.124  -6.263  1.00  0.00           H  
ATOM    344  HA  ALA A  22       9.941   6.305  -5.750  1.00  0.00           H  
ATOM    345 1HB  ALA A  22       9.661   4.065  -4.853  1.00  0.00           H  
ATOM    346 2HB  ALA A  22       8.355   5.116  -4.296  1.00  0.00           H  
ATOM    347 3HB  ALA A  22       8.068   3.948  -5.594  1.00  0.00           H  
ATOM    348  N   LYS A  23       9.097   4.426  -8.320  1.00  0.00           N  
ATOM    349  CA  LYS A  23       9.649   3.775  -9.502  1.00  0.00           C  
ATOM    350  C   LYS A  23      10.445   4.762 -10.332  1.00  0.00           C  
ATOM    351  O   LYS A  23      11.486   4.414 -10.887  1.00  0.00           O  
ATOM    352  CB  LYS A  23       8.563   3.161 -10.390  1.00  0.00           C  
ATOM    353  CG  LYS A  23       7.899   1.874  -9.890  1.00  0.00           C  
ATOM    354  CD  LYS A  23       6.734   1.482 -10.840  1.00  0.00           C  
ATOM    355  CE  LYS A  23       7.279   1.093 -12.221  1.00  0.00           C  
ATOM    356  NZ  LYS A  23       6.213   0.642 -13.191  1.00  0.00           N  
ATOM    357  H   LYS A  23       8.093   4.447  -8.193  1.00  0.00           H  
ATOM    358  HA  LYS A  23      10.324   2.984  -9.177  1.00  0.00           H  
ATOM    359 1HB  LYS A  23       7.773   3.896 -10.528  1.00  0.00           H  
ATOM    360 2HB  LYS A  23       8.982   2.957 -11.374  1.00  0.00           H  
ATOM    361 1HG  LYS A  23       8.637   1.074  -9.871  1.00  0.00           H  
ATOM    362 2HG  LYS A  23       7.524   2.016  -8.886  1.00  0.00           H  
ATOM    363 1HD  LYS A  23       6.156   0.661 -10.424  1.00  0.00           H  
ATOM    364 2HD  LYS A  23       6.067   2.336 -10.957  1.00  0.00           H  
ATOM    365 1HE  LYS A  23       7.777   1.966 -12.638  1.00  0.00           H  
ATOM    366 2HE  LYS A  23       8.010   0.292 -12.105  1.00  0.00           H  
ATOM    367 1HZ  LYS A  23       6.654   0.433 -14.068  1.00  0.00           H  
ATOM    368 2HZ  LYS A  23       5.711  -0.216 -12.874  1.00  0.00           H  
ATOM    369 3HZ  LYS A  23       5.543   1.381 -13.324  1.00  0.00           H  
ATOM    370  N   SER A  24       9.945   5.998 -10.428  1.00  0.00           N  
ATOM    371  CA  SER A  24      10.631   7.024 -11.191  1.00  0.00           C  
ATOM    372  C   SER A  24      11.955   7.362 -10.514  1.00  0.00           C  
ATOM    373  O   SER A  24      13.000   7.424 -11.164  1.00  0.00           O  
ATOM    374  CB  SER A  24       9.757   8.260 -11.287  1.00  0.00           C  
ATOM    375  OG  SER A  24       8.585   7.991 -12.015  1.00  0.00           O  
ATOM    376  H   SER A  24       9.056   6.222  -9.980  1.00  0.00           H  
ATOM    377  HA  SER A  24      10.833   6.645 -12.192  1.00  0.00           H  
ATOM    378 1HB  SER A  24       9.492   8.599 -10.286  1.00  0.00           H  
ATOM    379 2HB  SER A  24      10.313   9.060 -11.768  1.00  0.00           H  
ATOM    380  HG  SER A  24       8.058   7.386 -11.451  1.00  0.00           H  
ATOM    381  N   ALA A  25      11.932   7.499  -9.184  1.00  0.00           N  
ATOM    382  CA  ALA A  25      13.138   7.798  -8.417  1.00  0.00           C  
ATOM    383  C   ALA A  25      14.180   6.701  -8.610  1.00  0.00           C  
ATOM    384  O   ALA A  25      15.381   6.965  -8.681  1.00  0.00           O  
ATOM    385  CB  ALA A  25      12.792   7.950  -6.951  1.00  0.00           C  
ATOM    386  H   ALA A  25      11.038   7.434  -8.692  1.00  0.00           H  
ATOM    387  HA  ALA A  25      13.554   8.735  -8.787  1.00  0.00           H  
ATOM    388 1HB  ALA A  25      13.669   8.207  -6.379  1.00  0.00           H  
ATOM    389 2HB  ALA A  25      12.059   8.745  -6.854  1.00  0.00           H  
ATOM    390 3HB  ALA A  25      12.375   7.019  -6.576  1.00  0.00           H  
ATOM    391  N   LEU A  26      13.687   5.473  -8.740  1.00  0.00           N  
ATOM    392  CA  LEU A  26      14.472   4.265  -8.917  1.00  0.00           C  
ATOM    393  C   LEU A  26      14.743   3.893 -10.381  1.00  0.00           C  
ATOM    394  O   LEU A  26      15.304   2.834 -10.655  1.00  0.00           O  
ATOM    395  CB  LEU A  26      13.762   3.098  -8.226  1.00  0.00           C  
ATOM    396  CG  LEU A  26      13.645   3.191  -6.705  1.00  0.00           C  
ATOM    397  CD1 LEU A  26      12.804   2.096  -6.211  1.00  0.00           C  
ATOM    398  CD2 LEU A  26      14.983   3.061  -6.112  1.00  0.00           C  
ATOM    399  H   LEU A  26      12.679   5.355  -8.649  1.00  0.00           H  
ATOM    400  HA  LEU A  26      15.415   4.419  -8.421  1.00  0.00           H  
ATOM    401 1HB  LEU A  26      12.756   3.028  -8.632  1.00  0.00           H  
ATOM    402 2HB  LEU A  26      14.295   2.178  -8.465  1.00  0.00           H  
ATOM    403  HG  LEU A  26      13.203   4.140  -6.420  1.00  0.00           H  
ATOM    404 1HD1 LEU A  26      12.738   2.158  -5.133  1.00  0.00           H  
ATOM    405 2HD1 LEU A  26      11.810   2.188  -6.650  1.00  0.00           H  
ATOM    406 3HD1 LEU A  26      13.247   1.146  -6.491  1.00  0.00           H  
ATOM    407 1HD2 LEU A  26      14.922   3.106  -5.038  1.00  0.00           H  
ATOM    408 2HD2 LEU A  26      15.402   2.109  -6.407  1.00  0.00           H  
ATOM    409 3HD2 LEU A  26      15.599   3.847  -6.471  1.00  0.00           H  
ATOM    410  N   LEU A  27      14.403   4.749 -11.340  1.00  0.00           N  
ATOM    411  CA  LEU A  27      14.577   4.401 -12.753  1.00  0.00           C  
ATOM    412  C   LEU A  27      15.932   3.765 -13.104  1.00  0.00           C  
ATOM    413  O   LEU A  27      15.988   2.834 -13.910  1.00  0.00           O  
ATOM    414  CB  LEU A  27      14.386   5.649 -13.620  1.00  0.00           C  
ATOM    415  CG  LEU A  27      14.528   5.434 -15.129  1.00  0.00           C  
ATOM    416  CD1 LEU A  27      13.446   4.473 -15.597  1.00  0.00           C  
ATOM    417  CD2 LEU A  27      14.420   6.775 -15.841  1.00  0.00           C  
ATOM    418  H   LEU A  27      13.967   5.642 -11.107  1.00  0.00           H  
ATOM    419  HA  LEU A  27      13.794   3.688 -13.009  1.00  0.00           H  
ATOM    420 1HB  LEU A  27      13.388   6.047 -13.429  1.00  0.00           H  
ATOM    421 2HB  LEU A  27      15.112   6.401 -13.314  1.00  0.00           H  
ATOM    422  HG  LEU A  27      15.499   4.986 -15.345  1.00  0.00           H  
ATOM    423 1HD1 LEU A  27      13.543   4.307 -16.669  1.00  0.00           H  
ATOM    424 2HD1 LEU A  27      13.553   3.525 -15.069  1.00  0.00           H  
ATOM    425 3HD1 LEU A  27      12.467   4.901 -15.380  1.00  0.00           H  
ATOM    426 1HD2 LEU A  27      14.524   6.627 -16.917  1.00  0.00           H  
ATOM    427 2HD2 LEU A  27      13.449   7.223 -15.628  1.00  0.00           H  
ATOM    428 3HD2 LEU A  27      15.212   7.436 -15.486  1.00  0.00           H  
ATOM    429  N   SER A  28      17.022   4.286 -12.541  1.00  0.00           N  
ATOM    430  CA  SER A  28      18.369   3.796 -12.834  1.00  0.00           C  
ATOM    431  C   SER A  28      19.090   3.264 -11.590  1.00  0.00           C  
ATOM    432  O   SER A  28      20.322   3.229 -11.556  1.00  0.00           O  
ATOM    433  CB  SER A  28      19.194   4.901 -13.463  1.00  0.00           C  
ATOM    434  OG  SER A  28      19.275   6.016 -12.615  1.00  0.00           O  
ATOM    435  H   SER A  28      16.902   5.043 -11.884  1.00  0.00           H  
ATOM    436  HA  SER A  28      18.287   2.977 -13.549  1.00  0.00           H  
ATOM    437 1HB  SER A  28      20.196   4.531 -13.678  1.00  0.00           H  
ATOM    438 2HB  SER A  28      18.741   5.194 -14.410  1.00  0.00           H  
ATOM    439  HG  SER A  28      19.736   5.712 -11.827  1.00  0.00           H  
ATOM    440  N   THR A  29      18.334   2.910 -10.553  1.00  0.00           N  
ATOM    441  CA  THR A  29      18.916   2.480  -9.278  1.00  0.00           C  
ATOM    442  C   THR A  29      18.026   1.570  -8.434  1.00  0.00           C  
ATOM    443  O   THR A  29      16.809   1.590  -8.529  1.00  0.00           O  
ATOM    444  CB  THR A  29      19.308   3.714  -8.455  1.00  0.00           C  
ATOM    445  OG1 THR A  29      19.908   3.314  -7.207  1.00  0.00           O  
ATOM    446  CG2 THR A  29      18.127   4.516  -8.205  1.00  0.00           C  
ATOM    447  H   THR A  29      17.316   2.927 -10.652  1.00  0.00           H  
ATOM    448  HA  THR A  29      19.825   1.923  -9.502  1.00  0.00           H  
ATOM    449  HB  THR A  29      20.024   4.313  -9.014  1.00  0.00           H  
ATOM    450  HG1 THR A  29      19.719   4.014  -6.515  1.00  0.00           H  
ATOM    451 1HG2 THR A  29      18.398   5.399  -7.637  1.00  0.00           H  
ATOM    452 2HG2 THR A  29      17.678   4.820  -9.147  1.00  0.00           H  
ATOM    453 3HG2 THR A  29      17.446   3.915  -7.647  1.00  0.00           H  
ATOM    454  N   ASN A  30      18.640   0.789  -7.550  1.00  0.00           N  
ATOM    455  CA  ASN A  30      17.846  -0.008  -6.617  1.00  0.00           C  
ATOM    456  C   ASN A  30      17.629   0.746  -5.301  1.00  0.00           C  
ATOM    457  O   ASN A  30      16.994   0.233  -4.380  1.00  0.00           O  
ATOM    458  CB  ASN A  30      18.482  -1.361  -6.376  1.00  0.00           C  
ATOM    459  CG  ASN A  30      18.423  -2.232  -7.603  1.00  0.00           C  
ATOM    460  OD1 ASN A  30      17.535  -2.072  -8.446  1.00  0.00           O  
ATOM    461  ND2 ASN A  30      19.354  -3.142  -7.722  1.00  0.00           N  
ATOM    462  H   ASN A  30      19.650   0.782  -7.507  1.00  0.00           H  
ATOM    463  HA  ASN A  30      16.860  -0.175  -7.054  1.00  0.00           H  
ATOM    464 1HB  ASN A  30      19.522  -1.231  -6.075  1.00  0.00           H  
ATOM    465 2HB  ASN A  30      17.962  -1.868  -5.560  1.00  0.00           H  
ATOM    466 1HD2 ASN A  30      19.365  -3.745  -8.519  1.00  0.00           H  
ATOM    467 2HD2 ASN A  30      20.056  -3.235  -7.015  1.00  0.00           H  
ATOM    468  N   LYS A  31      18.140   1.982  -5.234  1.00  0.00           N  
ATOM    469  CA  LYS A  31      17.983   2.856  -4.069  1.00  0.00           C  
ATOM    470  C   LYS A  31      17.901   4.326  -4.491  1.00  0.00           C  
ATOM    471  O   LYS A  31      18.752   4.806  -5.254  1.00  0.00           O  
ATOM    472  CB  LYS A  31      19.135   2.641  -3.096  1.00  0.00           C  
ATOM    473  CG  LYS A  31      19.051   3.448  -1.816  1.00  0.00           C  
ATOM    474  CD  LYS A  31      20.136   2.998  -0.845  1.00  0.00           C  
ATOM    475  CE  LYS A  31      20.074   3.752   0.464  1.00  0.00           C  
ATOM    476  NZ  LYS A  31      21.134   3.297   1.405  1.00  0.00           N  
ATOM    477  H   LYS A  31      18.667   2.335  -6.023  1.00  0.00           H  
ATOM    478  HA  LYS A  31      17.056   2.600  -3.569  1.00  0.00           H  
ATOM    479 1HB  LYS A  31      19.172   1.587  -2.814  1.00  0.00           H  
ATOM    480 2HB  LYS A  31      20.076   2.884  -3.589  1.00  0.00           H  
ATOM    481 1HG  LYS A  31      19.197   4.503  -2.046  1.00  0.00           H  
ATOM    482 2HG  LYS A  31      18.069   3.337  -1.363  1.00  0.00           H  
ATOM    483 1HD  LYS A  31      20.003   1.932  -0.635  1.00  0.00           H  
ATOM    484 2HD  LYS A  31      21.115   3.144  -1.296  1.00  0.00           H  
ATOM    485 1HE  LYS A  31      20.199   4.816   0.274  1.00  0.00           H  
ATOM    486 2HE  LYS A  31      19.098   3.584   0.926  1.00  0.00           H  
ATOM    487 1HZ  LYS A  31      21.064   3.814   2.269  1.00  0.00           H  
ATOM    488 2HZ  LYS A  31      21.010   2.306   1.592  1.00  0.00           H  
ATOM    489 3HZ  LYS A  31      22.040   3.450   0.993  1.00  0.00           H  
ATOM    490  N   ALA A  32      16.877   5.042  -3.990  1.00  0.00           N  
ATOM    491  CA  ALA A  32      16.678   6.451  -4.363  1.00  0.00           C  
ATOM    492  C   ALA A  32      15.920   7.280  -3.333  1.00  0.00           C  
ATOM    493  O   ALA A  32      15.203   6.761  -2.482  1.00  0.00           O  
ATOM    494  CB  ALA A  32      15.918   6.540  -5.659  1.00  0.00           C  
ATOM    495  H   ALA A  32      16.211   4.568  -3.376  1.00  0.00           H  
ATOM    496  HA  ALA A  32      17.663   6.896  -4.494  1.00  0.00           H  
ATOM    497 1HB  ALA A  32      15.825   7.583  -5.945  1.00  0.00           H  
ATOM    498 2HB  ALA A  32      16.448   6.012  -6.429  1.00  0.00           H  
ATOM    499 3HB  ALA A  32      14.927   6.105  -5.533  1.00  0.00           H  
ATOM    500  N   VAL A  33      16.069   8.598  -3.427  1.00  0.00           N  
ATOM    501  CA  VAL A  33      15.339   9.505  -2.543  1.00  0.00           C  
ATOM    502  C   VAL A  33      14.016   9.958  -3.155  1.00  0.00           C  
ATOM    503  O   VAL A  33      13.942  10.299  -4.340  1.00  0.00           O  
ATOM    504  CB  VAL A  33      16.206  10.704  -2.146  1.00  0.00           C  
ATOM    505  CG1 VAL A  33      15.392  11.667  -1.283  1.00  0.00           C  
ATOM    506  CG2 VAL A  33      17.413  10.185  -1.385  1.00  0.00           C  
ATOM    507  H   VAL A  33      16.684   8.983  -4.133  1.00  0.00           H  
ATOM    508  HA  VAL A  33      15.106   8.971  -1.623  1.00  0.00           H  
ATOM    509  HB  VAL A  33      16.529  11.241  -3.036  1.00  0.00           H  
ATOM    510 1HG1 VAL A  33      16.009  12.515  -0.989  1.00  0.00           H  
ATOM    511 2HG1 VAL A  33      14.531  12.032  -1.839  1.00  0.00           H  
ATOM    512 3HG1 VAL A  33      15.049  11.139  -0.395  1.00  0.00           H  
ATOM    513 1HG2 VAL A  33      18.046  11.021  -1.087  1.00  0.00           H  
ATOM    514 2HG2 VAL A  33      17.073   9.651  -0.505  1.00  0.00           H  
ATOM    515 3HG2 VAL A  33      17.981   9.507  -2.020  1.00  0.00           H  
ATOM    516  N   VAL A  34      12.971   9.879  -2.338  1.00  0.00           N  
ATOM    517  CA  VAL A  34      11.592  10.198  -2.682  1.00  0.00           C  
ATOM    518  C   VAL A  34      10.866  11.125  -1.696  1.00  0.00           C  
ATOM    519  O   VAL A  34      11.197  11.208  -0.508  1.00  0.00           O  
ATOM    520  CB  VAL A  34      10.807   8.885  -2.779  1.00  0.00           C  
ATOM    521  CG1 VAL A  34      11.262   8.037  -3.872  1.00  0.00           C  
ATOM    522  CG2 VAL A  34      11.072   8.130  -1.535  1.00  0.00           C  
ATOM    523  H   VAL A  34      13.156   9.588  -1.378  1.00  0.00           H  
ATOM    524  HA  VAL A  34      11.599  10.676  -3.663  1.00  0.00           H  
ATOM    525  HB  VAL A  34       9.748   9.096  -2.905  1.00  0.00           H  
ATOM    526 1HG1 VAL A  34      10.686   7.127  -3.843  1.00  0.00           H  
ATOM    527 2HG1 VAL A  34      11.092   8.559  -4.799  1.00  0.00           H  
ATOM    528 3HG1 VAL A  34      12.314   7.806  -3.764  1.00  0.00           H  
ATOM    529 1HG2 VAL A  34      10.549   7.195  -1.560  1.00  0.00           H  
ATOM    530 2HG2 VAL A  34      12.142   7.934  -1.445  1.00  0.00           H  
ATOM    531 3HG2 VAL A  34      10.744   8.721  -0.708  1.00  0.00           H  
ATOM    532  N   SER A  35       9.829  11.797  -2.196  1.00  0.00           N  
ATOM    533  CA  SER A  35       8.953  12.618  -1.361  1.00  0.00           C  
ATOM    534  C   SER A  35       7.522  12.502  -1.875  1.00  0.00           C  
ATOM    535  O   SER A  35       7.176  12.972  -2.962  1.00  0.00           O  
ATOM    536  CB  SER A  35       9.404  14.066  -1.360  1.00  0.00           C  
ATOM    537  OG  SER A  35       8.544  14.859  -0.585  1.00  0.00           O  
ATOM    538  H   SER A  35       9.623  11.713  -3.182  1.00  0.00           H  
ATOM    539  HA  SER A  35       8.983  12.240  -0.335  1.00  0.00           H  
ATOM    540 1HB  SER A  35      10.418  14.127  -0.958  1.00  0.00           H  
ATOM    541 2HB  SER A  35       9.430  14.440  -2.382  1.00  0.00           H  
ATOM    542  HG  SER A  35       8.531  14.455   0.294  1.00  0.00           H  
ATOM    543  N   PHE A  36       6.665  11.897  -1.079  1.00  0.00           N  
ATOM    544  CA  PHE A  36       5.313  11.588  -1.512  1.00  0.00           C  
ATOM    545  C   PHE A  36       4.344  12.713  -1.204  1.00  0.00           C  
ATOM    546  O   PHE A  36       3.471  12.608  -0.343  1.00  0.00           O  
ATOM    547  CB  PHE A  36       4.913  10.305  -0.848  1.00  0.00           C  
ATOM    548  CG  PHE A  36       5.864   9.242  -1.221  1.00  0.00           C  
ATOM    549  CD1 PHE A  36       6.899   8.957  -0.373  1.00  0.00           C  
ATOM    550  CD2 PHE A  36       5.770   8.550  -2.400  1.00  0.00           C  
ATOM    551  CE1 PHE A  36       7.790   8.008  -0.682  1.00  0.00           C  
ATOM    552  CE2 PHE A  36       6.691   7.581  -2.712  1.00  0.00           C  
ATOM    553  CZ  PHE A  36       7.695   7.305  -1.852  1.00  0.00           C  
ATOM    554  H   PHE A  36       6.974  11.586  -0.168  1.00  0.00           H  
ATOM    555  HA  PHE A  36       5.322  11.432  -2.590  1.00  0.00           H  
ATOM    556 1HB  PHE A  36       4.935  10.429   0.205  1.00  0.00           H  
ATOM    557 2HB  PHE A  36       3.904  10.005  -1.154  1.00  0.00           H  
ATOM    558  HD1 PHE A  36       6.994   9.509   0.566  1.00  0.00           H  
ATOM    559  HD2 PHE A  36       4.951   8.777  -3.086  1.00  0.00           H  
ATOM    560  HE1 PHE A  36       8.580   7.816   0.004  1.00  0.00           H  
ATOM    561  HE2 PHE A  36       6.621   7.040  -3.635  1.00  0.00           H  
ATOM    562  HZ  PHE A  36       8.421   6.532  -2.097  1.00  0.00           H  
ATOM    563  N   SER A  37       4.494  13.794  -1.954  1.00  0.00           N  
ATOM    564  CA  SER A  37       3.714  15.015  -1.748  1.00  0.00           C  
ATOM    565  C   SER A  37       2.203  14.820  -1.935  1.00  0.00           C  
ATOM    566  O   SER A  37       1.408  15.632  -1.465  1.00  0.00           O  
ATOM    567  CB  SER A  37       4.202  16.089  -2.699  1.00  0.00           C  
ATOM    568  OG  SER A  37       3.894  15.759  -4.028  1.00  0.00           O  
ATOM    569  H   SER A  37       5.252  13.765  -2.639  1.00  0.00           H  
ATOM    570  HA  SER A  37       3.889  15.350  -0.729  1.00  0.00           H  
ATOM    571 1HB  SER A  37       3.751  17.045  -2.440  1.00  0.00           H  
ATOM    572 2HB  SER A  37       5.282  16.192  -2.592  1.00  0.00           H  
ATOM    573  HG  SER A  37       2.952  15.922  -4.125  1.00  0.00           H  
ATOM    574  N   GLY A  38       1.814  13.752  -2.634  1.00  0.00           N  
ATOM    575  CA  GLY A  38       0.409  13.447  -2.872  1.00  0.00           C  
ATOM    576  C   GLY A  38      -0.229  12.588  -1.769  1.00  0.00           C  
ATOM    577  O   GLY A  38      -1.424  12.293  -1.831  1.00  0.00           O  
ATOM    578  H   GLY A  38       2.524  13.130  -2.989  1.00  0.00           H  
ATOM    579 1HA  GLY A  38      -0.150  14.377  -2.976  1.00  0.00           H  
ATOM    580 2HA  GLY A  38       0.321  12.924  -3.823  1.00  0.00           H  
ATOM    581  N   ASP A  39       0.556  12.183  -0.767  1.00  0.00           N  
ATOM    582  CA  ASP A  39       0.051  11.339   0.314  1.00  0.00           C  
ATOM    583  C   ASP A  39       0.208  12.002   1.682  1.00  0.00           C  
ATOM    584  O   ASP A  39       1.269  11.875   2.282  1.00  0.00           O  
ATOM    585  CB  ASP A  39       0.739   9.968   0.339  1.00  0.00           C  
ATOM    586  CG  ASP A  39       0.202   9.039   1.495  1.00  0.00           C  
ATOM    587  OD1 ASP A  39      -0.301   9.553   2.494  1.00  0.00           O  
ATOM    588  OD2 ASP A  39       0.276   7.843   1.349  1.00  0.00           O  
ATOM    589  H   ASP A  39       1.539  12.457  -0.749  1.00  0.00           H  
ATOM    590  HA  ASP A  39      -0.986  11.121   0.106  1.00  0.00           H  
ATOM    591 1HB  ASP A  39       0.584   9.456  -0.622  1.00  0.00           H  
ATOM    592 2HB  ASP A  39       1.813  10.102   0.458  1.00  0.00           H  
ATOM    593  N   PRO A  40      -0.848  12.595   2.270  1.00  0.00           N  
ATOM    594  CA  PRO A  40      -0.840  13.363   3.512  1.00  0.00           C  
ATOM    595  C   PRO A  40      -0.093  12.720   4.693  1.00  0.00           C  
ATOM    596  O   PRO A  40       0.353  13.439   5.585  1.00  0.00           O  
ATOM    597  CB  PRO A  40      -2.337  13.469   3.826  1.00  0.00           C  
ATOM    598  CG  PRO A  40      -3.006  13.451   2.478  1.00  0.00           C  
ATOM    599  CD  PRO A  40      -2.188  12.491   1.649  1.00  0.00           C  
ATOM    600  HA  PRO A  40      -0.436  14.360   3.305  1.00  0.00           H  
ATOM    601 1HB  PRO A  40      -2.640  12.625   4.466  1.00  0.00           H  
ATOM    602 2HB  PRO A  40      -2.539  14.390   4.393  1.00  0.00           H  
ATOM    603 1HG  PRO A  40      -4.054  13.130   2.581  1.00  0.00           H  
ATOM    604 2HG  PRO A  40      -3.025  14.462   2.050  1.00  0.00           H  
ATOM    605 1HD  PRO A  40      -2.577  11.460   1.734  1.00  0.00           H  
ATOM    606 2HD  PRO A  40      -2.179  12.862   0.613  1.00  0.00           H  
ATOM    607  N   GLU A  41       0.015  11.384   4.742  1.00  0.00           N  
ATOM    608  CA  GLU A  41       0.697  10.747   5.877  1.00  0.00           C  
ATOM    609  C   GLU A  41       2.221  10.755   5.711  1.00  0.00           C  
ATOM    610  O   GLU A  41       2.970  10.550   6.672  1.00  0.00           O  
ATOM    611  CB  GLU A  41       0.201   9.311   6.076  1.00  0.00           C  
ATOM    612  CG  GLU A  41      -1.268   9.209   6.499  1.00  0.00           C  
ATOM    613  CD  GLU A  41      -1.741   7.785   6.751  1.00  0.00           C  
ATOM    614  OE1 GLU A  41      -0.960   6.871   6.615  1.00  0.00           O  
ATOM    615  OE2 GLU A  41      -2.893   7.622   7.082  1.00  0.00           O  
ATOM    616  H   GLU A  41      -0.317  10.792   3.969  1.00  0.00           H  
ATOM    617  HA  GLU A  41       0.457  11.312   6.776  1.00  0.00           H  
ATOM    618 1HB  GLU A  41       0.319   8.760   5.139  1.00  0.00           H  
ATOM    619 2HB  GLU A  41       0.809   8.814   6.829  1.00  0.00           H  
ATOM    620 1HG  GLU A  41      -1.413   9.793   7.406  1.00  0.00           H  
ATOM    621 2HG  GLU A  41      -1.882   9.653   5.714  1.00  0.00           H  
ATOM    622  N   LEU A  42       2.666  10.951   4.479  1.00  0.00           N  
ATOM    623  CA  LEU A  42       4.076  10.973   4.116  1.00  0.00           C  
ATOM    624  C   LEU A  42       4.497  12.413   3.803  1.00  0.00           C  
ATOM    625  O   LEU A  42       5.648  12.811   4.009  1.00  0.00           O  
ATOM    626  CB  LEU A  42       4.303  10.092   2.883  1.00  0.00           C  
ATOM    627  CG  LEU A  42       3.907   8.605   3.026  1.00  0.00           C  
ATOM    628  CD1 LEU A  42       4.135   7.873   1.714  1.00  0.00           C  
ATOM    629  CD2 LEU A  42       4.702   7.968   4.097  1.00  0.00           C  
ATOM    630  H   LEU A  42       1.984  11.114   3.747  1.00  0.00           H  
ATOM    631  HA  LEU A  42       4.664  10.603   4.951  1.00  0.00           H  
ATOM    632 1HB  LEU A  42       3.696  10.509   2.080  1.00  0.00           H  
ATOM    633 2HB  LEU A  42       5.347  10.143   2.597  1.00  0.00           H  
ATOM    634  HG  LEU A  42       2.840   8.542   3.271  1.00  0.00           H  
ATOM    635 1HD1 LEU A  42       3.840   6.839   1.823  1.00  0.00           H  
ATOM    636 2HD1 LEU A  42       3.537   8.330   0.925  1.00  0.00           H  
ATOM    637 3HD1 LEU A  42       5.175   7.916   1.459  1.00  0.00           H  
ATOM    638 1HD2 LEU A  42       4.388   6.931   4.178  1.00  0.00           H  
ATOM    639 2HD2 LEU A  42       5.754   8.013   3.840  1.00  0.00           H  
ATOM    640 3HD2 LEU A  42       4.531   8.479   5.046  1.00  0.00           H  
ATOM    641  N   LYS A  43       3.535  13.178   3.298  1.00  0.00           N  
ATOM    642  CA  LYS A  43       3.726  14.543   2.842  1.00  0.00           C  
ATOM    643  C   LYS A  43       4.395  15.396   3.898  1.00  0.00           C  
ATOM    644  O   LYS A  43       3.981  15.417   5.056  1.00  0.00           O  
ATOM    645  CB  LYS A  43       2.374  15.146   2.465  1.00  0.00           C  
ATOM    646  CG  LYS A  43       2.402  16.551   1.911  1.00  0.00           C  
ATOM    647  CD  LYS A  43       1.001  16.977   1.500  1.00  0.00           C  
ATOM    648  CE  LYS A  43       1.009  18.337   0.826  1.00  0.00           C  
ATOM    649  NZ  LYS A  43      -0.349  18.735   0.374  1.00  0.00           N  
ATOM    650  H   LYS A  43       2.618  12.764   3.167  1.00  0.00           H  
ATOM    651  HA  LYS A  43       4.365  14.523   1.958  1.00  0.00           H  
ATOM    652 1HB  LYS A  43       1.894  14.509   1.718  1.00  0.00           H  
ATOM    653 2HB  LYS A  43       1.740  15.157   3.344  1.00  0.00           H  
ATOM    654 1HG  LYS A  43       2.774  17.236   2.673  1.00  0.00           H  
ATOM    655 2HG  LYS A  43       3.056  16.601   1.051  1.00  0.00           H  
ATOM    656 1HD  LYS A  43       0.580  16.235   0.820  1.00  0.00           H  
ATOM    657 2HD  LYS A  43       0.367  17.026   2.384  1.00  0.00           H  
ATOM    658 1HE  LYS A  43       1.384  19.081   1.525  1.00  0.00           H  
ATOM    659 2HE  LYS A  43       1.671  18.298  -0.041  1.00  0.00           H  
ATOM    660 1HZ  LYS A  43      -0.305  19.637  -0.073  1.00  0.00           H  
ATOM    661 2HZ  LYS A  43      -0.691  18.047  -0.286  1.00  0.00           H  
ATOM    662 3HZ  LYS A  43      -0.969  18.780   1.166  1.00  0.00           H  
ATOM    663  N   GLY A  44       5.434  16.110   3.481  1.00  0.00           N  
ATOM    664  CA  GLY A  44       6.205  16.980   4.361  1.00  0.00           C  
ATOM    665  C   GLY A  44       7.488  16.316   4.861  1.00  0.00           C  
ATOM    666  O   GLY A  44       8.389  16.998   5.353  1.00  0.00           O  
ATOM    667  H   GLY A  44       5.711  16.035   2.514  1.00  0.00           H  
ATOM    668 1HA  GLY A  44       6.452  17.899   3.831  1.00  0.00           H  
ATOM    669 2HA  GLY A  44       5.589  17.264   5.214  1.00  0.00           H  
ATOM    670  N   LYS A  45       7.596  14.998   4.699  1.00  0.00           N  
ATOM    671  CA  LYS A  45       8.790  14.278   5.120  1.00  0.00           C  
ATOM    672  C   LYS A  45       9.501  13.669   3.922  1.00  0.00           C  
ATOM    673  O   LYS A  45       8.862  13.280   2.940  1.00  0.00           O  
ATOM    674  CB  LYS A  45       8.417  13.180   6.113  1.00  0.00           C  
ATOM    675  CG  LYS A  45       7.845  13.689   7.420  1.00  0.00           C  
ATOM    676  CD  LYS A  45       7.511  12.542   8.357  1.00  0.00           C  
ATOM    677  CE  LYS A  45       6.925  13.049   9.666  1.00  0.00           C  
ATOM    678  NZ  LYS A  45       6.563  11.932  10.579  1.00  0.00           N  
ATOM    679  H   LYS A  45       6.821  14.460   4.309  1.00  0.00           H  
ATOM    680  HA  LYS A  45       9.477  14.974   5.600  1.00  0.00           H  
ATOM    681 1HB  LYS A  45       7.659  12.547   5.667  1.00  0.00           H  
ATOM    682 2HB  LYS A  45       9.287  12.557   6.320  1.00  0.00           H  
ATOM    683 1HG  LYS A  45       8.564  14.354   7.899  1.00  0.00           H  
ATOM    684 2HG  LYS A  45       6.933  14.252   7.215  1.00  0.00           H  
ATOM    685 1HD  LYS A  45       6.784  11.884   7.876  1.00  0.00           H  
ATOM    686 2HD  LYS A  45       8.412  11.965   8.566  1.00  0.00           H  
ATOM    687 1HE  LYS A  45       7.656  13.687  10.160  1.00  0.00           H  
ATOM    688 2HE  LYS A  45       6.031  13.635   9.452  1.00  0.00           H  
ATOM    689 1HZ  LYS A  45       6.177  12.306  11.434  1.00  0.00           H  
ATOM    690 2HZ  LYS A  45       5.874  11.341  10.127  1.00  0.00           H  
ATOM    691 3HZ  LYS A  45       7.387  11.388  10.790  1.00  0.00           H  
ATOM    692  N   GLU A  46      10.824  13.572   4.007  1.00  0.00           N  
ATOM    693  CA  GLU A  46      11.586  12.909   2.958  1.00  0.00           C  
ATOM    694  C   GLU A  46      11.862  11.469   3.347  1.00  0.00           C  
ATOM    695  O   GLU A  46      12.077  11.168   4.531  1.00  0.00           O  
ATOM    696  CB  GLU A  46      12.893  13.642   2.672  1.00  0.00           C  
ATOM    697  CG  GLU A  46      12.720  15.042   2.095  1.00  0.00           C  
ATOM    698  CD  GLU A  46      14.035  15.740   1.802  1.00  0.00           C  
ATOM    699  OE1 GLU A  46      14.949  15.607   2.581  1.00  0.00           O  
ATOM    700  OE2 GLU A  46      14.119  16.401   0.792  1.00  0.00           O  
ATOM    701  H   GLU A  46      11.299  13.940   4.819  1.00  0.00           H  
ATOM    702  HA  GLU A  46      10.994  12.899   2.041  1.00  0.00           H  
ATOM    703 1HB  GLU A  46      13.484  13.711   3.584  1.00  0.00           H  
ATOM    704 2HB  GLU A  46      13.461  13.065   1.951  1.00  0.00           H  
ATOM    705 1HG  GLU A  46      12.150  14.963   1.168  1.00  0.00           H  
ATOM    706 2HG  GLU A  46      12.140  15.642   2.795  1.00  0.00           H  
ATOM    707  N   TYR A  47      11.856  10.601   2.344  1.00  0.00           N  
ATOM    708  CA  TYR A  47      12.086   9.178   2.506  1.00  0.00           C  
ATOM    709  C   TYR A  47      13.084   8.624   1.498  1.00  0.00           C  
ATOM    710  O   TYR A  47      13.385   9.252   0.481  1.00  0.00           O  
ATOM    711  CB  TYR A  47      10.771   8.420   2.384  1.00  0.00           C  
ATOM    712  CG  TYR A  47       9.730   8.733   3.407  1.00  0.00           C  
ATOM    713  CD1 TYR A  47       8.858   9.783   3.214  1.00  0.00           C  
ATOM    714  CD2 TYR A  47       9.635   7.954   4.538  1.00  0.00           C  
ATOM    715  CE1 TYR A  47       7.915  10.056   4.167  1.00  0.00           C  
ATOM    716  CE2 TYR A  47       8.698   8.224   5.487  1.00  0.00           C  
ATOM    717  CZ  TYR A  47       7.842   9.273   5.316  1.00  0.00           C  
ATOM    718  OH  TYR A  47       6.905   9.546   6.279  1.00  0.00           O  
ATOM    719  H   TYR A  47      11.667  10.937   1.398  1.00  0.00           H  
ATOM    720  HA  TYR A  47      12.488   8.996   3.495  1.00  0.00           H  
ATOM    721 1HB  TYR A  47      10.341   8.609   1.425  1.00  0.00           H  
ATOM    722 2HB  TYR A  47      11.000   7.376   2.460  1.00  0.00           H  
ATOM    723  HD1 TYR A  47       8.924  10.399   2.314  1.00  0.00           H  
ATOM    724  HD2 TYR A  47      10.309   7.125   4.673  1.00  0.00           H  
ATOM    725  HE1 TYR A  47       7.234  10.888   4.024  1.00  0.00           H  
ATOM    726  HE2 TYR A  47       8.636   7.607   6.382  1.00  0.00           H  
ATOM    727  HH  TYR A  47       6.393  10.318   6.019  1.00  0.00           H  
ATOM    728  N   VAL A  48      13.589   7.441   1.788  1.00  0.00           N  
ATOM    729  CA  VAL A  48      14.439   6.733   0.851  1.00  0.00           C  
ATOM    730  C   VAL A  48      13.762   5.415   0.531  1.00  0.00           C  
ATOM    731  O   VAL A  48      13.217   4.753   1.420  1.00  0.00           O  
ATOM    732  CB  VAL A  48      15.851   6.509   1.428  1.00  0.00           C  
ATOM    733  CG1 VAL A  48      15.770   5.707   2.713  1.00  0.00           C  
ATOM    734  CG2 VAL A  48      16.731   5.806   0.387  1.00  0.00           C  
ATOM    735  H   VAL A  48      13.334   7.003   2.672  1.00  0.00           H  
ATOM    736  HA  VAL A  48      14.525   7.308  -0.068  1.00  0.00           H  
ATOM    737  HB  VAL A  48      16.281   7.455   1.667  1.00  0.00           H  
ATOM    738 1HG1 VAL A  48      16.768   5.569   3.125  1.00  0.00           H  
ATOM    739 2HG1 VAL A  48      15.151   6.240   3.440  1.00  0.00           H  
ATOM    740 3HG1 VAL A  48      15.328   4.736   2.498  1.00  0.00           H  
ATOM    741 1HG2 VAL A  48      17.724   5.674   0.793  1.00  0.00           H  
ATOM    742 2HG2 VAL A  48      16.315   4.831   0.136  1.00  0.00           H  
ATOM    743 3HG2 VAL A  48      16.788   6.415  -0.511  1.00  0.00           H  
ATOM    744  N   VAL A  49      13.768   5.044  -0.739  1.00  0.00           N  
ATOM    745  CA  VAL A  49      13.113   3.821  -1.147  1.00  0.00           C  
ATOM    746  C   VAL A  49      14.103   2.863  -1.770  1.00  0.00           C  
ATOM    747  O   VAL A  49      14.995   3.261  -2.528  1.00  0.00           O  
ATOM    748  CB  VAL A  49      11.970   4.116  -2.143  1.00  0.00           C  
ATOM    749  CG1 VAL A  49      12.537   4.762  -3.390  1.00  0.00           C  
ATOM    750  CG2 VAL A  49      11.204   2.823  -2.447  1.00  0.00           C  
ATOM    751  H   VAL A  49      14.240   5.628  -1.426  1.00  0.00           H  
ATOM    752  HA  VAL A  49      12.689   3.348  -0.270  1.00  0.00           H  
ATOM    753  HB  VAL A  49      11.292   4.826  -1.703  1.00  0.00           H  
ATOM    754 1HG1 VAL A  49      11.746   4.990  -4.094  1.00  0.00           H  
ATOM    755 2HG1 VAL A  49      13.051   5.673  -3.115  1.00  0.00           H  
ATOM    756 3HG1 VAL A  49      13.232   4.088  -3.845  1.00  0.00           H  
ATOM    757 1HG2 VAL A  49      10.396   3.023  -3.108  1.00  0.00           H  
ATOM    758 2HG2 VAL A  49      11.854   2.089  -2.904  1.00  0.00           H  
ATOM    759 3HG2 VAL A  49      10.804   2.417  -1.518  1.00  0.00           H  
ATOM    760  N   GLU A  50      13.954   1.591  -1.423  1.00  0.00           N  
ATOM    761  CA  GLU A  50      14.815   0.551  -1.944  1.00  0.00           C  
ATOM    762  C   GLU A  50      14.002  -0.540  -2.630  1.00  0.00           C  
ATOM    763  O   GLU A  50      12.883  -0.857  -2.212  1.00  0.00           O  
ATOM    764  CB  GLU A  50      15.637  -0.051  -0.795  1.00  0.00           C  
ATOM    765  CG  GLU A  50      16.572   0.953  -0.094  1.00  0.00           C  
ATOM    766  CD  GLU A  50      17.361   0.369   1.073  1.00  0.00           C  
ATOM    767  OE1 GLU A  50      17.255  -0.808   1.316  1.00  0.00           O  
ATOM    768  OE2 GLU A  50      18.013   1.133   1.781  1.00  0.00           O  
ATOM    769  H   GLU A  50      13.216   1.351  -0.764  1.00  0.00           H  
ATOM    770  HA  GLU A  50      15.485   0.990  -2.675  1.00  0.00           H  
ATOM    771 1HB  GLU A  50      14.962  -0.468  -0.047  1.00  0.00           H  
ATOM    772 2HB  GLU A  50      16.249  -0.868  -1.181  1.00  0.00           H  
ATOM    773 1HG  GLU A  50      17.273   1.298  -0.835  1.00  0.00           H  
ATOM    774 2HG  GLU A  50      15.996   1.810   0.252  1.00  0.00           H  
ATOM    775  N   LEU A  51      14.577  -1.130  -3.673  1.00  0.00           N  
ATOM    776  CA  LEU A  51      13.941  -2.245  -4.367  1.00  0.00           C  
ATOM    777  C   LEU A  51      14.498  -3.582  -3.896  1.00  0.00           C  
ATOM    778  O   LEU A  51      15.705  -3.825  -3.974  1.00  0.00           O  
ATOM    779  CB  LEU A  51      14.119  -2.101  -5.883  1.00  0.00           C  
ATOM    780  CG  LEU A  51      13.575  -3.260  -6.744  1.00  0.00           C  
ATOM    781  CD1 LEU A  51      12.066  -3.359  -6.601  1.00  0.00           C  
ATOM    782  CD2 LEU A  51      13.951  -3.006  -8.185  1.00  0.00           C  
ATOM    783  H   LEU A  51      15.490  -0.790  -3.981  1.00  0.00           H  
ATOM    784  HA  LEU A  51      12.877  -2.233  -4.143  1.00  0.00           H  
ATOM    785 1HB  LEU A  51      13.614  -1.196  -6.202  1.00  0.00           H  
ATOM    786 2HB  LEU A  51      15.183  -1.992  -6.100  1.00  0.00           H  
ATOM    787  HG  LEU A  51      14.011  -4.201  -6.407  1.00  0.00           H  
ATOM    788 1HD1 LEU A  51      11.693  -4.176  -7.207  1.00  0.00           H  
ATOM    789 2HD1 LEU A  51      11.813  -3.539  -5.568  1.00  0.00           H  
ATOM    790 3HD1 LEU A  51      11.613  -2.437  -6.930  1.00  0.00           H  
ATOM    791 1HD2 LEU A  51      13.581  -3.820  -8.808  1.00  0.00           H  
ATOM    792 2HD2 LEU A  51      13.511  -2.065  -8.516  1.00  0.00           H  
ATOM    793 3HD2 LEU A  51      15.036  -2.948  -8.272  1.00  0.00           H  
ATOM    794  N   LYS A  52      13.614  -4.445  -3.391  1.00  0.00           N  
ATOM    795  CA  LYS A  52      14.019  -5.749  -2.877  1.00  0.00           C  
ATOM    796  C   LYS A  52      12.977  -6.824  -3.165  1.00  0.00           C  
ATOM    797  O   LYS A  52      11.805  -6.678  -2.832  1.00  0.00           O  
ATOM    798  CB  LYS A  52      14.273  -5.656  -1.371  1.00  0.00           C  
ATOM    799  CG  LYS A  52      14.771  -6.935  -0.720  1.00  0.00           C  
ATOM    800  CD  LYS A  52      15.084  -6.709   0.755  1.00  0.00           C  
ATOM    801  CE  LYS A  52      15.576  -7.984   1.428  1.00  0.00           C  
ATOM    802  NZ  LYS A  52      15.894  -7.761   2.871  1.00  0.00           N  
ATOM    803  H   LYS A  52      12.629  -4.177  -3.358  1.00  0.00           H  
ATOM    804  HA  LYS A  52      14.944  -6.042  -3.372  1.00  0.00           H  
ATOM    805 1HB  LYS A  52      15.008  -4.874  -1.177  1.00  0.00           H  
ATOM    806 2HB  LYS A  52      13.358  -5.369  -0.870  1.00  0.00           H  
ATOM    807 1HG  LYS A  52      14.004  -7.701  -0.804  1.00  0.00           H  
ATOM    808 2HG  LYS A  52      15.666  -7.285  -1.232  1.00  0.00           H  
ATOM    809 1HD  LYS A  52      15.849  -5.937   0.850  1.00  0.00           H  
ATOM    810 2HD  LYS A  52      14.182  -6.366   1.265  1.00  0.00           H  
ATOM    811 1HE  LYS A  52      14.805  -8.750   1.348  1.00  0.00           H  
ATOM    812 2HE  LYS A  52      16.474  -8.333   0.918  1.00  0.00           H  
ATOM    813 1HZ  LYS A  52      16.217  -8.624   3.284  1.00  0.00           H  
ATOM    814 2HZ  LYS A  52      16.616  -7.059   2.951  1.00  0.00           H  
ATOM    815 3HZ  LYS A  52      15.065  -7.447   3.355  1.00  0.00           H  
ATOM    816  N   ASN A  53      13.406  -7.899  -3.815  1.00  0.00           N  
ATOM    817  CA  ASN A  53      12.535  -9.025  -4.170  1.00  0.00           C  
ATOM    818  C   ASN A  53      11.301  -8.580  -4.965  1.00  0.00           C  
ATOM    819  O   ASN A  53      10.216  -9.140  -4.811  1.00  0.00           O  
ATOM    820  CB  ASN A  53      12.104  -9.790  -2.928  1.00  0.00           C  
ATOM    821  CG  ASN A  53      13.260 -10.418  -2.195  1.00  0.00           C  
ATOM    822  OD1 ASN A  53      14.253 -10.835  -2.804  1.00  0.00           O  
ATOM    823  ND2 ASN A  53      13.145 -10.503  -0.894  1.00  0.00           N  
ATOM    824  H   ASN A  53      14.384  -7.951  -4.064  1.00  0.00           H  
ATOM    825  HA  ASN A  53      13.100  -9.704  -4.811  1.00  0.00           H  
ATOM    826 1HB  ASN A  53      11.570  -9.129  -2.245  1.00  0.00           H  
ATOM    827 2HB  ASN A  53      11.410 -10.578  -3.219  1.00  0.00           H  
ATOM    828 1HD2 ASN A  53      13.877 -10.920  -0.353  1.00  0.00           H  
ATOM    829 2HD2 ASN A  53      12.322 -10.159  -0.441  1.00  0.00           H  
ATOM    830  N   GLY A  54      11.477  -7.578  -5.824  1.00  0.00           N  
ATOM    831  CA  GLY A  54      10.401  -7.073  -6.669  1.00  0.00           C  
ATOM    832  C   GLY A  54       9.450  -6.087  -5.973  1.00  0.00           C  
ATOM    833  O   GLY A  54       8.508  -5.603  -6.597  1.00  0.00           O  
ATOM    834  H   GLY A  54      12.392  -7.158  -5.891  1.00  0.00           H  
ATOM    835 1HA  GLY A  54      10.838  -6.588  -7.539  1.00  0.00           H  
ATOM    836 2HA  GLY A  54       9.823  -7.918  -7.041  1.00  0.00           H  
ATOM    837  N   LYS A  55       9.681  -5.781  -4.698  1.00  0.00           N  
ATOM    838  CA  LYS A  55       8.804  -4.882  -3.950  1.00  0.00           C  
ATOM    839  C   LYS A  55       9.555  -3.640  -3.498  1.00  0.00           C  
ATOM    840  O   LYS A  55      10.781  -3.660  -3.350  1.00  0.00           O  
ATOM    841  CB  LYS A  55       8.214  -5.634  -2.759  1.00  0.00           C  
ATOM    842  CG  LYS A  55       7.298  -6.794  -3.152  1.00  0.00           C  
ATOM    843  CD  LYS A  55       6.768  -7.543  -1.936  1.00  0.00           C  
ATOM    844  CE  LYS A  55       5.881  -8.709  -2.355  1.00  0.00           C  
ATOM    845  NZ  LYS A  55       5.384  -9.481  -1.181  1.00  0.00           N  
ATOM    846  H   LYS A  55      10.462  -6.208  -4.204  1.00  0.00           H  
ATOM    847  HA  LYS A  55       7.991  -4.557  -4.598  1.00  0.00           H  
ATOM    848 1HB  LYS A  55       9.022  -6.062  -2.184  1.00  0.00           H  
ATOM    849 2HB  LYS A  55       7.669  -4.944  -2.112  1.00  0.00           H  
ATOM    850 1HG  LYS A  55       6.458  -6.411  -3.732  1.00  0.00           H  
ATOM    851 2HG  LYS A  55       7.858  -7.497  -3.775  1.00  0.00           H  
ATOM    852 1HD  LYS A  55       7.606  -7.929  -1.359  1.00  0.00           H  
ATOM    853 2HD  LYS A  55       6.197  -6.873  -1.302  1.00  0.00           H  
ATOM    854 1HE  LYS A  55       5.026  -8.323  -2.910  1.00  0.00           H  
ATOM    855 2HE  LYS A  55       6.451  -9.376  -3.001  1.00  0.00           H  
ATOM    856 1HZ  LYS A  55       4.802 -10.243  -1.498  1.00  0.00           H  
ATOM    857 2HZ  LYS A  55       6.170  -9.851  -0.665  1.00  0.00           H  
ATOM    858 3HZ  LYS A  55       4.845  -8.873  -0.580  1.00  0.00           H  
ATOM    859  N   LEU A  56       8.841  -2.544  -3.286  1.00  0.00           N  
ATOM    860  CA  LEU A  56       9.516  -1.344  -2.837  1.00  0.00           C  
ATOM    861  C   LEU A  56       9.347  -1.138  -1.353  1.00  0.00           C  
ATOM    862  O   LEU A  56       8.231  -1.227  -0.841  1.00  0.00           O  
ATOM    863  CB  LEU A  56       8.941  -0.152  -3.583  1.00  0.00           C  
ATOM    864  CG  LEU A  56       9.071  -0.214  -5.050  1.00  0.00           C  
ATOM    865  CD1 LEU A  56       8.403   0.974  -5.655  1.00  0.00           C  
ATOM    866  CD2 LEU A  56      10.510  -0.251  -5.366  1.00  0.00           C  
ATOM    867  H   LEU A  56       7.828  -2.520  -3.411  1.00  0.00           H  
ATOM    868  HA  LEU A  56      10.578  -1.429  -3.058  1.00  0.00           H  
ATOM    869 1HB  LEU A  56       7.892  -0.081  -3.369  1.00  0.00           H  
ATOM    870 2HB  LEU A  56       9.430   0.743  -3.237  1.00  0.00           H  
ATOM    871  HG  LEU A  56       8.581  -1.104  -5.427  1.00  0.00           H  
ATOM    872 1HD1 LEU A  56       8.494   0.945  -6.740  1.00  0.00           H  
ATOM    873 2HD1 LEU A  56       7.352   0.979  -5.374  1.00  0.00           H  
ATOM    874 3HD1 LEU A  56       8.884   1.849  -5.275  1.00  0.00           H  
ATOM    875 1HD2 LEU A  56      10.659  -0.286  -6.443  1.00  0.00           H  
ATOM    876 2HD2 LEU A  56      10.956   0.632  -4.957  1.00  0.00           H  
ATOM    877 3HD2 LEU A  56      10.955  -1.123  -4.905  1.00  0.00           H  
ATOM    878  N   TYR A  57      10.437  -0.794  -0.681  1.00  0.00           N  
ATOM    879  CA  TYR A  57      10.370  -0.549   0.746  1.00  0.00           C  
ATOM    880  C   TYR A  57      10.891   0.830   1.055  1.00  0.00           C  
ATOM    881  O   TYR A  57      11.947   1.244   0.579  1.00  0.00           O  
ATOM    882  CB  TYR A  57      11.152  -1.613   1.500  1.00  0.00           C  
ATOM    883  CG  TYR A  57      10.595  -2.999   1.283  1.00  0.00           C  
ATOM    884  CD1 TYR A  57      11.029  -3.752   0.203  1.00  0.00           C  
ATOM    885  CD2 TYR A  57       9.642  -3.514   2.150  1.00  0.00           C  
ATOM    886  CE1 TYR A  57      10.521  -5.010   0.003  1.00  0.00           C  
ATOM    887  CE2 TYR A  57       9.128  -4.775   1.941  1.00  0.00           C  
ATOM    888  CZ  TYR A  57       9.570  -5.525   0.873  1.00  0.00           C  
ATOM    889  OH  TYR A  57       9.075  -6.790   0.664  1.00  0.00           O  
ATOM    890  H   TYR A  57      11.331  -0.742  -1.170  1.00  0.00           H  
ATOM    891  HA  TYR A  57       9.331  -0.584   1.065  1.00  0.00           H  
ATOM    892 1HB  TYR A  57      12.196  -1.603   1.173  1.00  0.00           H  
ATOM    893 2HB  TYR A  57      11.133  -1.394   2.568  1.00  0.00           H  
ATOM    894  HD1 TYR A  57      11.776  -3.349  -0.489  1.00  0.00           H  
ATOM    895  HD2 TYR A  57       9.298  -2.917   2.995  1.00  0.00           H  
ATOM    896  HE1 TYR A  57      10.867  -5.600  -0.838  1.00  0.00           H  
ATOM    897  HE2 TYR A  57       8.377  -5.179   2.623  1.00  0.00           H  
ATOM    898  HH  TYR A  57       9.531  -7.189  -0.084  1.00  0.00           H  
ATOM    899  N   LEU A  58      10.128   1.532   1.858  1.00  0.00           N  
ATOM    900  CA  LEU A  58      10.393   2.895   2.212  1.00  0.00           C  
ATOM    901  C   LEU A  58      10.887   2.999   3.650  1.00  0.00           C  
ATOM    902  O   LEU A  58      10.388   2.310   4.553  1.00  0.00           O  
ATOM    903  CB  LEU A  58       9.084   3.680   2.013  1.00  0.00           C  
ATOM    904  CG  LEU A  58       9.191   5.121   1.984  1.00  0.00           C  
ATOM    905  CD1 LEU A  58       9.932   5.431   0.718  1.00  0.00           C  
ATOM    906  CD2 LEU A  58       7.782   5.780   2.019  1.00  0.00           C  
ATOM    907  H   LEU A  58       9.277   1.123   2.193  1.00  0.00           H  
ATOM    908  HA  LEU A  58      11.157   3.291   1.551  1.00  0.00           H  
ATOM    909 1HB  LEU A  58       8.627   3.357   1.098  1.00  0.00           H  
ATOM    910 2HB  LEU A  58       8.420   3.439   2.806  1.00  0.00           H  
ATOM    911  HG  LEU A  58       9.776   5.462   2.828  1.00  0.00           H  
ATOM    912 1HD1 LEU A  58      10.088   6.458   0.612  1.00  0.00           H  
ATOM    913 2HD1 LEU A  58      10.880   4.934   0.748  1.00  0.00           H  
ATOM    914 3HD1 LEU A  58       9.359   5.067  -0.129  1.00  0.00           H  
ATOM    915 1HD2 LEU A  58       7.877   6.857   1.981  1.00  0.00           H  
ATOM    916 2HD2 LEU A  58       7.197   5.435   1.167  1.00  0.00           H  
ATOM    917 3HD2 LEU A  58       7.270   5.510   2.928  1.00  0.00           H  
ATOM    918  N   LYS A  59      11.900   3.832   3.840  1.00  0.00           N  
ATOM    919  CA  LYS A  59      12.440   4.145   5.149  1.00  0.00           C  
ATOM    920  C   LYS A  59      12.551   5.669   5.268  1.00  0.00           C  
ATOM    921  O   LYS A  59      12.678   6.347   4.253  1.00  0.00           O  
ATOM    922  CB  LYS A  59      13.807   3.484   5.338  1.00  0.00           C  
ATOM    923  CG  LYS A  59      13.774   1.963   5.296  1.00  0.00           C  
ATOM    924  CD  LYS A  59      15.143   1.359   5.535  1.00  0.00           C  
ATOM    925  CE  LYS A  59      16.043   1.550   4.325  1.00  0.00           C  
ATOM    926  NZ  LYS A  59      17.310   0.785   4.447  1.00  0.00           N  
ATOM    927  H   LYS A  59      12.305   4.286   3.021  1.00  0.00           H  
ATOM    928  HA  LYS A  59      11.758   3.752   5.895  1.00  0.00           H  
ATOM    929 1HB  LYS A  59      14.478   3.817   4.555  1.00  0.00           H  
ATOM    930 2HB  LYS A  59      14.240   3.790   6.288  1.00  0.00           H  
ATOM    931 1HG  LYS A  59      13.074   1.596   6.051  1.00  0.00           H  
ATOM    932 2HG  LYS A  59      13.424   1.636   4.317  1.00  0.00           H  
ATOM    933 1HD  LYS A  59      15.606   1.833   6.401  1.00  0.00           H  
ATOM    934 2HD  LYS A  59      15.042   0.293   5.735  1.00  0.00           H  
ATOM    935 1HE  LYS A  59      15.516   1.215   3.429  1.00  0.00           H  
ATOM    936 2HE  LYS A  59      16.281   2.608   4.217  1.00  0.00           H  
ATOM    937 1HZ  LYS A  59      17.858   0.952   3.596  1.00  0.00           H  
ATOM    938 2HZ  LYS A  59      17.827   1.085   5.254  1.00  0.00           H  
ATOM    939 3HZ  LYS A  59      17.108  -0.199   4.518  1.00  0.00           H  
ATOM    940  N   PRO A  60      12.466   6.272   6.456  1.00  0.00           N  
ATOM    941  CA  PRO A  60      12.692   7.696   6.662  1.00  0.00           C  
ATOM    942  C   PRO A  60      14.060   8.073   6.119  1.00  0.00           C  
ATOM    943  O   PRO A  60      15.010   7.299   6.247  1.00  0.00           O  
ATOM    944  CB  PRO A  60      12.629   7.817   8.187  1.00  0.00           C  
ATOM    945  CG  PRO A  60      11.729   6.672   8.618  1.00  0.00           C  
ATOM    946  CD  PRO A  60      12.056   5.535   7.666  1.00  0.00           C  
ATOM    947  HA  PRO A  60      11.903   8.286   6.179  1.00  0.00           H  
ATOM    948 1HB  PRO A  60      13.649   7.752   8.610  1.00  0.00           H  
ATOM    949 2HB  PRO A  60      12.234   8.805   8.464  1.00  0.00           H  
ATOM    950 1HG  PRO A  60      11.926   6.412   9.671  1.00  0.00           H  
ATOM    951 2HG  PRO A  60      10.674   6.981   8.558  1.00  0.00           H  
ATOM    952 1HD  PRO A  60      12.873   4.909   8.050  1.00  0.00           H  
ATOM    953 2HD  PRO A  60      11.128   4.969   7.508  1.00  0.00           H  
ATOM    954  N   LEU A  61      14.181   9.250   5.512  1.00  0.00           N  
ATOM    955  CA  LEU A  61      15.479   9.638   4.977  1.00  0.00           C  
ATOM    956  C   LEU A  61      16.402  10.133   6.081  1.00  0.00           C  
ATOM    957  O   LEU A  61      16.060  11.065   6.815  1.00  0.00           O  
ATOM    958  CB  LEU A  61      15.323  10.746   3.932  1.00  0.00           C  
ATOM    959  CG  LEU A  61      16.593  11.179   3.238  1.00  0.00           C  
ATOM    960  CD1 LEU A  61      17.095  10.025   2.423  1.00  0.00           C  
ATOM    961  CD2 LEU A  61      16.302  12.366   2.359  1.00  0.00           C  
ATOM    962  H   LEU A  61      13.380   9.874   5.384  1.00  0.00           H  
ATOM    963  HA  LEU A  61      15.934   8.767   4.505  1.00  0.00           H  
ATOM    964 1HB  LEU A  61      14.651  10.407   3.166  1.00  0.00           H  
ATOM    965 2HB  LEU A  61      14.884  11.621   4.412  1.00  0.00           H  
ATOM    966  HG  LEU A  61      17.356  11.442   3.974  1.00  0.00           H  
ATOM    967 1HD1 LEU A  61      18.011  10.309   1.908  1.00  0.00           H  
ATOM    968 2HD1 LEU A  61      17.294   9.178   3.078  1.00  0.00           H  
ATOM    969 3HD1 LEU A  61      16.330   9.761   1.696  1.00  0.00           H  
ATOM    970 1HD2 LEU A  61      17.206  12.677   1.842  1.00  0.00           H  
ATOM    971 2HD2 LEU A  61      15.549  12.096   1.636  1.00  0.00           H  
ATOM    972 3HD2 LEU A  61      15.934  13.192   2.971  1.00  0.00           H  
ATOM    973  N   GLU A  62      17.562   9.497   6.195  1.00  0.00           N  
ATOM    974  CA  GLU A  62      18.556   9.850   7.196  1.00  0.00           C  
ATOM    975  C   GLU A  62      19.912  10.043   6.530  1.00  0.00           C  
ATOM    976  O   GLU A  62      20.632  10.992   6.840  1.00  0.00           O  
ATOM    977  OXT GLU A  62      20.165   9.394   5.517  1.00  0.00           O  
ATOM    978  CB  GLU A  62      18.645   8.777   8.294  1.00  0.00           C  
ATOM    979  CG  GLU A  62      17.368   8.604   9.139  1.00  0.00           C  
ATOM    980  CD  GLU A  62      17.514   7.571  10.248  1.00  0.00           C  
ATOM    981  OE1 GLU A  62      18.551   6.954  10.329  1.00  0.00           O  
ATOM    982  OE2 GLU A  62      16.597   7.423  11.026  1.00  0.00           O  
ATOM    983  H   GLU A  62      17.752   8.734   5.562  1.00  0.00           H  
ATOM    984  HA  GLU A  62      18.268  10.794   7.659  1.00  0.00           H  
ATOM    985 1HB  GLU A  62      18.875   7.813   7.841  1.00  0.00           H  
ATOM    986 2HB  GLU A  62      19.462   9.021   8.974  1.00  0.00           H  
ATOM    987 1HG  GLU A  62      17.104   9.565   9.579  1.00  0.00           H  
ATOM    988 2HG  GLU A  62      16.549   8.303   8.482  1.00  0.00           H  
TER                                                                             
# All scores below are weighted scores, not raw scores.
#BEGIN_POSE_ENERGIES_TABLE ./short_relax/rsv_inp_1_unrelaxedRF.pdb
label fa_atr fa_rep fa_sol fa_intra_rep fa_intra_sol_xover4 lk_ball_wtd fa_elec hbond_sr_bb hbond_lr_bb hbond_bb_sc hbond_sc dslf_fa13 omega fa_dun p_aa_pp yhh_planarity ref rama_prepro cart_bonded total
weights 1 0.55 1 0.005 1 1 1 1 1 1 1 1.25 0.4 0.7 0.6 0.625 1 0.45 0.5 NA
pose -311.127 30.6565 170.899 0.67272 8.84612 -9.00963 -97.3865 -20.8298 -18.2227 -7.57068 -3.77611 0 -0.52643 56.2118 -16.0961 0.00391 4.82892 -7.74618 23.2187 -196.953
SER:NtermProteinFull_1 -0.43599 0.01468 0.50499 0.00324 0.06199 -0.08252 -0.38851 0 0 0 0 0 -0.03073 0.36237 0 0 -0.28969 0 0.01585 -0.26431
LYS_2 -2.98065 0.10026 2.48631 0.0087 0.14533 -0.20473 -1.72526 0 0 -0.39382 0 0 -0.01273 0.93114 -0.11666 0 -0.71458 0.20882 0.05985 -2.208
LYS_3 -2.40675 0.17598 2.6031 0.00967 0.25253 -0.0653 -2.33432 0 0 0 -0.57644 0 -0.01844 1.51462 0.15111 0 -0.71458 0.16778 0.1528 -1.08822
LEU_4 -6.22851 0.67049 0.45921 0.01363 0.05842 -0.50616 -0.04501 0 0 0 0 0 0.11613 1.63493 0.20042 0 1.66147 0.0188 0.26065 -1.68553
LYS_5 -3.56253 0.10754 2.07019 0.00727 0.11788 -0.08612 -1.2701 0 0 0 0 0 0.00833 0.91236 0.03107 0 -0.71458 -0.00152 0.25643 -2.12378
LEU_6 -8.59158 0.60232 0.9627 0.01322 0.09084 -0.19746 -2.04536 0 0 0 0 0 -0.05577 0.4788 -0.24415 0 1.66147 -0.0334 0.28668 -7.07169
TYR_7 -9.59321 0.84057 4.80229 0.02459 0.27787 0.02171 -2.53845 0 0 0 0 0 0.04146 1.48369 -0.39038 0.00109 0.58223 -0.09642 0.43561 -4.10735
LEU_8 -8.19613 1.1403 3.23288 0.01146 0.09313 -0.37541 -1.74224 0 0 0 0 0 -0.04795 0.50856 -0.11375 0 1.66147 0.07487 0.60016 -3.15266
ASN_9 -3.11821 0.19656 2.6112 0.00559 0.29771 -0.34074 -0.58625 0 0 0 0 0 -0.07078 1.56071 -0.96121 0 -1.34026 -0.17129 0.44557 -1.47138
GLY_10 -1.9218 0.23765 1.39536 6e-05 0 -0.2349 0.05348 0 0 0 0 0 -0.13144 0 -1.44312 0 0.79816 -0.82679 0.26857 -1.80477
LYS_11 -3.8623 0.49397 4.06262 0.00777 0.11992 -0.07273 -2.2742 0 0 0 0 0 -0.01078 0.91053 -0.0653 0 -0.71458 -0.45782 0.55448 -1.30841
LYS_12 -3.04564 0.22009 2.26956 0.00873 0.14802 -0.31942 -0.34491 0 0 0 0 0 -0.04328 0.87416 -0.00392 0 -0.71458 -0.15541 0.48776 -0.61882
GLY_13 -3.39014 0.33718 2.35436 0.00015 0 -0.02237 -0.03441 0 0 0 0 0 -0.03811 0 0.9758 0 0.79816 0.45305 0.2722 1.70588
GLY_14 -2.6784 0.04584 2.39686 2e-05 0 -0.17788 -0.9851 0 0 0 0 0 -0.06343 0 -1.24629 0 0.79816 0.84255 0.50468 -0.56299
SER_15 -3.93055 0.3858 5.62344 0.00175 0.0715 0.19154 -4.94433 0 0 -1.06439 -0.87899 0 0.02682 0.09173 -0.45357 0 -0.28969 0.07061 0.53084 -4.56748
GLU_16 -4.09026 0.41716 4.74201 0.00904 0.39514 -0.02544 -3.1485 0 0 0 -0.57644 0 -0.06537 2.93435 -0.29616 0 -2.72453 -0.41777 0.33111 -2.51566
SER_17 -3.87342 0.35727 4.54761 0.00139 0.04974 -0.35126 -1.04291 0 0 0 -0.50552 0 -0.02102 0.13547 -0.20227 0 -0.28969 -0.56849 0.33815 -1.42496
ASP_18 -8.0991 0.66746 8.1419 0.00281 0.27138 -0.07496 -5.28788 0 0 -1.06439 -0.37347 0 0.40294 1.62604 -0.29478 0 -2.14574 -0.42455 0.45232 -6.20001
VAL_19 -8.80674 0.98009 3.69427 0.0227 0.05344 -0.08609 -1.98075 0 0 0 0 0 -0.03557 -0.01069 -0.28641 0 2.64269 -0.15743 0.47349 -3.497
ASN_20 -5.82204 0.26847 5.67765 0.00685 0.25953 -0.48894 -2.28463 0 0 0 0 0 0.08511 1.00343 0.41689 0 -1.34026 -0.0062 0.3931 -1.83103
LYS_21 -5.96104 0.28122 5.2399 0.0089 0.17459 -0.1981 -1.77315 0 0 0 0 0 0.04534 2.01692 0.0068 0 -0.71458 -0.11211 0.22765 -0.75766
ALA_22 -6.62092 0.75971 2.11473 0.00162 0 -0.06375 -1.84981 0 0 0 0 0 0.00836 0 -0.14667 0 1.32468 -0.2913 0.17485 -4.58849
LYS_23 -6.89615 0.43178 5.97874 0.01749 0.15484 -0.11455 -2.56987 0 0 -0.39382 0 0 -0.00538 2.06108 -0.02682 0 -0.71458 -0.36189 0.35243 -2.0867
SER_24 -3.67485 0.31404 4.13496 0.00132 0.02227 -0.22455 -2.02318 0 0 0 0 0 0.03973 0.42014 0.31482 0 -0.28969 -0.15466 0.33591 -0.78374
ALA_25 -4.35838 0.49132 1.57803 0.0014 0 -0.21082 -0.96535 0 0 0 0 0 -0.05377 0 -0.35388 0 1.32468 -0.23896 0.24239 -2.54334
LEU_26 -9.80855 1.50169 2.33026 0.02223 0.11044 -0.31211 -1.26641 0 0 0 0 0 0.00914 0.11297 -0.08399 0 1.66147 -0.50024 0.49047 -5.73263
LEU_27 -2.49528 0.17652 2.72659 0.02095 0.2139 -0.0363 -0.5385 0 0 0 0 0 -0.05238 0.21945 -0.0917 0 1.66147 0.00248 0.47788 2.28508
SER_28 -1.49971 0.16966 1.43419 0.00326 0.07681 -0.15599 -0.17017 0 0 0 0 0 0.10061 0.35811 -0.0122 0 -0.28969 0.35418 0.18282 0.55189
THR_29 -5.28185 0.68211 3.26244 0.01731 0.08533 -0.08906 -1.18591 0 0 -1.71017 0 0 0.03346 0.25546 0.06132 0 1.15175 0.18696 0.48601 -2.04484
ASN_30 -3.40725 0.24749 2.15808 0.00679 0.29337 0.04546 -1.12402 0 0 0 0 0 0.01981 1.56832 -0.30515 0 -1.34026 -0.3158 0.47727 -1.67589
LYS_31 -4.9851 0.54136 3.2813 0.00844 0.14653 -0.21394 -2.01963 0 0 -1.71017 0 0 0.00956 0.98055 -0.09564 0 -0.71458 -0.10953 0.12702 -4.75384
ALA_32 -5.15685 0.58097 1.40595 0.00161 0 0.05544 -2.17977 0 0 0 0 0 -0.00734 0 -0.52465 0 1.32468 0.20228 0.27342 -4.02427
VAL_33 -3.7373 0.35398 -0.20511 0.01817 0.03927 -0.27456 -0.58226 0 0 0 0 0 -0.01741 0.02536 -0.48321 0 2.64269 -0.22075 0.39566 -2.04545
VAL_34 -7.09066 1.07281 0.47554 0.03576 0.05137 -0.14674 -1.37811 0 0 0 0 0 0.04881 0.16747 -0.33075 0 2.64269 -0.39682 0.66357 -4.18506
SER_35 -2.27072 0.08617 1.82469 0.00194 0.06602 -0.11641 -0.89874 0 0 0 0 0 0.09305 0.06917 -0.07284 0 -0.28969 0.13108 0.58232 -0.79397
PHE_36 -9.45878 1.36655 1.23758 0.03421 0.37787 -0.18044 -1.12035 0 0 0 0 0 0.01416 1.83358 -0.05632 0 1.21829 0.46275 0.57596 -3.69494
SER_37 -2.5643 0.20526 2.7557 0.00185 0.0531 -0.10339 -0.8656 0 0 0 0 0 -0.06976 0.10289 -0.22712 0 -0.28969 -0.16976 0.55477 -0.61605
GLY_38 -1.49991 0.25853 1.38088 6e-05 0 -0.12176 -0.1754 0 0 0 0 0 -0.11135 0 0.37303 0 0.79816 -0.31767 0.16187 0.74645
ASP_39 -5.8766 0.61873 7.17756 0.01391 0.87094 0.21837 -4.15486 0 0 -0.61697 0 0 -0.0172 1.88362 -0.49187 0 -2.14574 -0.05355 0.8274 -1.74625
PRO_40 -2.95147 0.46683 1.83549 0.00231 0.03612 0.00341 0.24744 0 0 0 0 0 -0.2205 0.12897 -0.92834 0 -1.64321 0.28984 1.10517 -1.62796
GLU_41 -2.40343 0.19668 2.58028 0.00532 0.27143 0.0109 -1.41951 0 0 -0.61697 0 0 -0.01416 2.41335 -0.14913 0 -2.72453 0.12415 0.42934 -1.29627
LEU_42 -7.86032 0.85454 2.89065 0.01556 0.0718 -0.12922 -2.14238 0 0 0 0 0 -0.03647 0.1008 -0.19252 0 1.66147 -0.10996 0.27954 -4.5965
LYS_43 -4.77498 0.27461 3.91141 0.009 0.15416 -0.19338 -0.85951 0 0 0 0 0 -0.09425 0.96349 -0.01398 0 -0.71458 -0.10459 0.26455 -1.17804
GLY_44 -1.03335 0.06537 1.00833 7e-05 0 -0.04341 -0.00229 0 0 0 0 0 -0.12936 0 -1.4977 0 0.79816 -0.48684 0.12345 -1.19758
LYS_45 -3.37291 0.18593 2.94001 0.00784 0.12538 -0.28938 -1.20603 0 0 0 0 0 0.02628 0.90748 0.04722 0 -0.71458 -0.356 0.09974 -1.59902
GLU_46 -3.74836 0.21908 1.94707 0.00502 0.24864 -0.37632 -1.60083 0 0 0 0 0 0.03916 2.86542 0.02825 0 -2.72453 -0.09841 0.12314 -3.07267
TYR_47 -11.9962 1.2179 2.78247 0.02379 0.24173 -0.25527 -1.95708 0 0 0 0 0 0.08102 1.5871 -0.39281 0.00018 0.58223 -0.12091 0.25749 -7.94839
VAL_48 -7.38879 0.60952 2.52367 0.02026 0.06838 -0.1303 -2.08644 0 0 0 0 0 -0.01651 1.54118 -0.74864 0 2.64269 -0.22538 0.32891 -2.86143
VAL_49 -8.81539 1.18995 0.14928 0.02241 0.06828 0.00838 -2.30428 0 0 0 0 0 -0.06333 1.51656 -0.7153 0 2.64269 -0.26434 0.26332 -6.30176
GLU_50 -6.00744 0.51351 5.83383 0.00577 0.26425 0.09632 -5.40461 0 0 0 -0.43262 0 0.00155 2.45367 0.05657 0 -2.72453 -0.102 0.23955 -5.20618
LEU_51 -5.30075 0.32878 1.33436 0.01562 0.09752 -0.14399 -1.06243 0 0 0 0 0 -0.05654 0.36363 -0.36526 0 1.66147 -0.00419 0.15605 -2.97572
LYS_52 -4.22578 0.33558 3.60385 0.0085 0.15773 -0.1965 -1.09944 0 0 0 0 0 -0.03014 0.94443 -0.02279 0 -0.71458 0.2347 0.08229 -0.92215
ASN_53 -2.03938 0.1727 1.82998 0.00723 0.31261 -0.3529 0.32096 0 0 0 0 0 -0.06759 1.49534 -0.97719 0 -1.34026 -0.13517 0.07395 -0.69975
GLY_54 -2.22699 0.23093 1.57224 6e-05 0 -0.27812 0.08719 0 0 0 0 0 -0.15493 0 -1.40734 0 0.79816 -0.88603 0.15138 -2.11343
LYS_55 -6.16466 0.39218 4.31079 0.00779 0.12162 -0.32825 -1.99628 0 0 0 0 0 0.02651 0.91929 0.00584 0 -0.71458 -0.55216 0.24585 -3.72607
LEU_56 -9.46618 1.09054 0.8 0.0361 0.075 0.00884 -2.19974 0 0 0 0 0 -0.03175 0.34142 -0.35467 0 1.66147 -0.13008 0.36719 -7.80188
TYR_57 -7.61423 0.51501 3.72686 0.02329 0.28051 -0.11143 -2.16206 0 0 0 0 0 0.10428 1.52006 -0.03384 0.00264 0.58223 -0.11856 0.39324 -2.89198
LEU_58 -9.97392 1.84419 0.61982 0.03744 0.05876 -0.06311 -2.27168 0 0 0 0 0 0.05502 1.83331 -0.30233 0 1.66147 -0.12215 0.66457 -5.95862
LYS_59 -5.55886 0.55707 5.21558 0.01232 0.22243 0.15342 -4.3974 0 0 0 -0.43262 0 0.0522 2.1802 0.00505 0 -0.71458 -0.24714 1.32768 -1.62464
PRO_60 -3.79409 0.36782 1.47758 0.00304 0.07467 -0.13726 -0.69239 0 0 0 0 0 -0.08181 0.05644 -1.03407 0 -1.64321 -0.49119 1.05278 -4.84167
LEU_61 -5.73429 0.58143 1.82485 0.02316 0.09255 -0.35309 -1.09486 0 0 0 0 0 -0.03794 0.32131 -0.21367 0 1.66147 -0.38663 0.30877 -3.00695
GLU:CtermProteinFull_62 -1.39696 0.04671 1.25004 0.00497 0.30154 -0.16661 -0.29213 0 0 0 0 0 0 2.73106 0 0 -2.72453 -0.06923 0.15077 -0.16436
#END_POSE_ENERGIES_TABLE ./short_relax/rsv_inp_1_unrelaxedRF.pdb
