# Supplementary material for: Scaffolding protein functional sites using deep learning
Source: Science. Author manuscript; Available in PMC 2022 Oct 31. (PMC9621694; doi:10.1126/science.abn2100)
Supplement: Data S1 [file NIHMS1830590-supplement-Data_S1.zip › rsv_inp_2_AF.pdb]

MODEL     1
ATOM      1  N   LEU A   1      14.286  -2.677  -4.844  1.00  0.00           N  
ATOM      2  H   LEU A   1      15.018  -3.228  -5.269  1.00  0.00           H  
ATOM      3  H2  LEU A   1      13.428  -2.790  -5.366  1.00  0.00           H  
ATOM      4  H3  LEU A   1      14.577  -1.710  -4.864  1.00  0.00           H  
ATOM      5  CA  LEU A   1      14.087  -3.097  -3.440  1.00  0.00           C  
ATOM      6  HA  LEU A   1      15.052  -3.045  -2.935  1.00  0.00           H  
ATOM      7  C   LEU A   1      13.622  -4.546  -3.339  1.00  0.00           C  
ATOM      8  CB  LEU A   1      13.132  -2.148  -2.698  1.00  0.00           C  
ATOM      9  HB2 LEU A   1      12.245  -1.991  -3.313  1.00  0.00           H  
ATOM     10  HB3 LEU A   1      12.822  -2.624  -1.768  1.00  0.00           H  
ATOM     11  O   LEU A   1      12.525  -4.880  -3.787  1.00  0.00           O  
ATOM     12  CG  LEU A   1      13.795  -0.797  -2.349  1.00  0.00           C  
ATOM     13  HG  LEU A   1      14.266  -0.382  -3.240  1.00  0.00           H  
ATOM     14  CD1 LEU A   1      12.807   0.217  -1.776  1.00  0.00           C  
ATOM     15 HD11 LEU A   1      12.039  -0.267  -1.172  1.00  0.00           H  
ATOM     16 HD12 LEU A   1      13.340   0.924  -1.141  1.00  0.00           H  
ATOM     17 HD13 LEU A   1      12.376   0.836  -2.563  1.00  0.00           H  
ATOM     18  CD2 LEU A   1      14.852  -1.000  -1.275  1.00  0.00           C  
ATOM     19 HD21 LEU A   1      15.360  -0.055  -1.085  1.00  0.00           H  
ATOM     20 HD22 LEU A   1      14.378  -1.306  -0.342  1.00  0.00           H  
ATOM     21 HD23 LEU A   1      15.625  -1.708  -1.574  1.00  0.00           H  
ATOM     22  N   SER A   2      14.474  -5.386  -2.754  1.00  0.00           N  
ATOM     23  H   SER A   2      15.371  -5.040  -2.447  1.00  0.00           H  
ATOM     24  CA  SER A   2      14.165  -6.771  -2.382  1.00  0.00           C  
ATOM     25  HA  SER A   2      13.569  -7.225  -3.173  1.00  0.00           H  
ATOM     26  C   SER A   2      13.346  -6.819  -1.081  1.00  0.00           C  
ATOM     27  CB  SER A   2      15.475  -7.567  -2.272  1.00  0.00           C  
ATOM     28  HB2 SER A   2      16.144  -7.091  -1.556  1.00  0.00           H  
ATOM     29  HB3 SER A   2      15.269  -8.587  -1.948  1.00  0.00           H  
ATOM     30  O   SER A   2      13.280  -5.841  -0.337  1.00  0.00           O  
ATOM     31  OG  SER A   2      16.076  -7.596  -3.551  1.00  0.00           O  
ATOM     32  HG  SER A   2      16.947  -7.994  -3.485  1.00  0.00           H  
ATOM     33  N   LYS A   3      12.699  -7.960  -0.796  1.00  0.00           N  
ATOM     34  H   LYS A   3      12.804  -8.722  -1.450  1.00  0.00           H  
ATOM     35  CA  LYS A   3      11.880  -8.195   0.416  1.00  0.00           C  
ATOM     36  HA  LYS A   3      10.998  -7.555   0.382  1.00  0.00           H  
ATOM     37  C   LYS A   3      12.608  -7.838   1.722  1.00  0.00           C  
ATOM     38  CB  LYS A   3      11.432  -9.669   0.393  1.00  0.00           C  
ATOM     39  HB2 LYS A   3      10.729  -9.791  -0.431  1.00  0.00           H  
ATOM     40  HB3 LYS A   3      12.299 -10.297   0.189  1.00  0.00           H  
ATOM     41  O   LYS A   3      11.966  -7.376   2.664  1.00  0.00           O  
ATOM     42  CG  LYS A   3      10.777 -10.181   1.688  1.00  0.00           C  
ATOM     43  HG2 LYS A   3      10.000  -9.490   2.014  1.00  0.00           H  
ATOM     44  HG3 LYS A   3      11.531 -10.241   2.472  1.00  0.00           H  
ATOM     45  CD  LYS A   3      10.195 -11.584   1.457  1.00  0.00           C  
ATOM     46  HD2 LYS A   3       9.444 -11.536   0.669  1.00  0.00           H  
ATOM     47  HD3 LYS A   3      11.003 -12.241   1.134  1.00  0.00           H  
ATOM     48  CE  LYS A   3       9.555 -12.151   2.729  1.00  0.00           C  
ATOM     49  HE2 LYS A   3      10.255 -12.014   3.553  1.00  0.00           H  
ATOM     50  HE3 LYS A   3       8.652 -11.579   2.943  1.00  0.00           H  
ATOM     51  NZ  LYS A   3       9.242 -13.598   2.572  1.00  0.00           N  
ATOM     52  HZ1 LYS A   3      10.083 -14.120   2.373  1.00  0.00           H  
ATOM     53  HZ2 LYS A   3       8.831 -13.983   3.411  1.00  0.00           H  
ATOM     54  HZ3 LYS A   3       8.603 -13.744   1.803  1.00  0.00           H  
ATOM     55  N   GLU A   4      13.921  -8.042   1.773  1.00  0.00           N  
ATOM     56  H   GLU A   4      14.383  -8.456   0.976  1.00  0.00           H  
ATOM     57  CA  GLU A   4      14.760  -7.719   2.932  1.00  0.00           C  
ATOM     58  HA  GLU A   4      14.279  -8.083   3.840  1.00  0.00           H  
ATOM     59  C   GLU A   4      14.953  -6.217   3.125  1.00  0.00           C  
ATOM     60  CB  GLU A   4      16.110  -8.424   2.806  1.00  0.00           C  
ATOM     61  HB2 GLU A   4      16.758  -8.081   3.613  1.00  0.00           H  
ATOM     62  HB3 GLU A   4      16.572  -8.186   1.849  1.00  0.00           H  
ATOM     63  O   GLU A   4      14.697  -5.719   4.219  1.00  0.00           O  
ATOM     64  CG  GLU A   4      15.907  -9.933   2.935  1.00  0.00           C  
ATOM     65  HG2 GLU A   4      15.299 -10.142   3.815  1.00  0.00           H  
ATOM     66  HG3 GLU A   4      15.366 -10.306   2.065  1.00  0.00           H  
ATOM     67  CD  GLU A   4      17.252 -10.632   3.064  1.00  0.00           C  
ATOM     68  OE1 GLU A   4      17.699 -10.743   4.226  1.00  0.00           O  
ATOM     69  OE2 GLU A   4      17.752 -11.057   2.003  1.00  0.00           O  
ATOM     70  N   GLU A   5      15.269  -5.483   2.059  1.00  0.00           N  
ATOM     71  H   GLU A   5      15.568  -5.950   1.215  1.00  0.00           H  
ATOM     72  CA  GLU A   5      15.406  -4.024   2.110  1.00  0.00           C  
ATOM     73  HA  GLU A   5      16.154  -3.757   2.857  1.00  0.00           H  
ATOM     74  C   GLU A   5      14.095  -3.348   2.523  1.00  0.00           C  
ATOM     75  CB  GLU A   5      15.865  -3.496   0.746  1.00  0.00           C  
ATOM     76  HB2 GLU A   5      15.888  -2.408   0.810  1.00  0.00           H  
ATOM     77  HB3 GLU A   5      15.149  -3.790  -0.022  1.00  0.00           H  
ATOM     78  O   GLU A   5      14.081  -2.461   3.368  1.00  0.00           O  
ATOM     79  CG  GLU A   5      17.264  -3.964   0.336  1.00  0.00           C  
ATOM     80  HG2 GLU A   5      17.281  -5.052   0.268  1.00  0.00           H  
ATOM     81  HG3 GLU A   5      17.489  -3.568  -0.654  1.00  0.00           H  
ATOM     82  CD  GLU A   5      18.289  -3.459   1.359  1.00  0.00           C  
ATOM     83  OE1 GLU A   5      18.610  -4.240   2.281  1.00  0.00           O  
ATOM     84  OE2 GLU A   5      18.622  -2.261   1.300  1.00  0.00           O  
ATOM     85  N   LEU A   6      12.950  -3.842   2.038  1.00  0.00           N  
ATOM     86  H   LEU A   6      13.009  -4.572   1.342  1.00  0.00           H  
ATOM     87  CA  LEU A   6      11.643  -3.349   2.491  1.00  0.00           C  
ATOM     88  HA  LEU A   6      11.639  -2.262   2.414  1.00  0.00           H  
ATOM     89  C   LEU A   6      11.362  -3.672   3.954  1.00  0.00           C  
ATOM     90  CB  LEU A   6      10.540  -3.949   1.620  1.00  0.00           C  
ATOM     91  HB2 LEU A   6      10.717  -5.019   1.511  1.00  0.00           H  
ATOM     92  HB3 LEU A   6       9.573  -3.805   2.103  1.00  0.00           H  
ATOM     93  O   LEU A   6      10.756  -2.871   4.665  1.00  0.00           O  
ATOM     94  CG  LEU A   6      10.510  -3.272   0.254  1.00  0.00           C  
ATOM     95  HG  LEU A   6      11.519  -3.213  -0.153  1.00  0.00           H  
ATOM     96  CD1 LEU A   6       9.665  -4.111  -0.677  1.00  0.00           C  
ATOM     97 HD11 LEU A   6       8.651  -4.191  -0.287  1.00  0.00           H  
ATOM     98 HD12 LEU A   6      10.118  -5.098  -0.778  1.00  0.00           H  
ATOM     99 HD13 LEU A   6       9.659  -3.620  -1.651  1.00  0.00           H  
ATOM    100  CD2 LEU A   6       9.896  -1.875   0.316  1.00  0.00           C  
ATOM    101 HD21 LEU A   6       9.935  -1.416  -0.672  1.00  0.00           H  
ATOM    102 HD22 LEU A   6      10.465  -1.229   0.985  1.00  0.00           H  
ATOM    103 HD23 LEU A   6       8.861  -1.921   0.656  1.00  0.00           H  
ATOM    104  N   LYS A   7      11.799  -4.841   4.425  1.00  0.00           N  
ATOM    105  H   LYS A   7      12.322  -5.438   3.801  1.00  0.00           H  
ATOM    106  CA  LYS A   7      11.703  -5.198   5.841  1.00  0.00           C  
ATOM    107  HA  LYS A   7      10.679  -5.025   6.172  1.00  0.00           H  
ATOM    108  C   LYS A   7      12.588  -4.282   6.686  1.00  0.00           C  
ATOM    109  CB  LYS A   7      12.054  -6.682   6.004  1.00  0.00           C  
ATOM    110  HB2 LYS A   7      13.118  -6.829   5.818  1.00  0.00           H  
ATOM    111  HB3 LYS A   7      11.495  -7.256   5.264  1.00  0.00           H  
ATOM    112  O   LYS A   7      12.160  -3.898   7.770  1.00  0.00           O  
ATOM    113  CG  LYS A   7      11.709  -7.229   7.395  1.00  0.00           C  
ATOM    114  HG2 LYS A   7      12.249  -6.671   8.159  1.00  0.00           H  
ATOM    115  HG3 LYS A   7      10.637  -7.127   7.560  1.00  0.00           H  
ATOM    116  CD  LYS A   7      12.105  -8.711   7.472  1.00  0.00           C  
ATOM    117  HD2 LYS A   7      13.180  -8.791   7.310  1.00  0.00           H  
ATOM    118  HD3 LYS A   7      11.595  -9.259   6.680  1.00  0.00           H  
ATOM    119  CE  LYS A   7      11.745  -9.328   8.830  1.00  0.00           C  
ATOM    120  HE2 LYS A   7      10.662  -9.306   8.950  1.00  0.00           H  
ATOM    121  HE3 LYS A   7      12.181  -8.714   9.618  1.00  0.00           H  
ATOM    122  NZ  LYS A   7      12.248 -10.727   8.942  1.00  0.00           N  
ATOM    123  HZ1 LYS A   7      13.249 -10.767   8.814  1.00  0.00           H  
ATOM    124  HZ2 LYS A   7      12.031 -11.131   9.841  1.00  0.00           H  
ATOM    125  HZ3 LYS A   7      11.840 -11.318   8.232  1.00  0.00           H  
ATOM    126  N   LYS A   8      13.778  -3.914   6.199  1.00  0.00           N  
ATOM    127  H   LYS A   8      14.065  -4.307   5.314  1.00  0.00           H  
ATOM    128  CA  LYS A   8      14.681  -2.945   6.836  1.00  0.00           C  
ATOM    129  HA  LYS A   8      14.839  -3.235   7.874  1.00  0.00           H  
ATOM    130  C   LYS A   8      14.059  -1.550   6.863  1.00  0.00           C  
ATOM    131  CB  LYS A   8      16.040  -2.970   6.116  1.00  0.00           C  
ATOM    132  HB2 LYS A   8      16.377  -4.003   6.032  1.00  0.00           H  
ATOM    133  HB3 LYS A   8      15.931  -2.569   5.108  1.00  0.00           H  
ATOM    134  O   LYS A   8      14.003  -0.958   7.936  1.00  0.00           O  
ATOM    135  CG  LYS A   8      17.119  -2.164   6.856  1.00  0.00           C  
ATOM    136  HG2 LYS A   8      17.258  -2.570   7.858  1.00  0.00           H  
ATOM    137  HG3 LYS A   8      16.813  -1.120   6.931  1.00  0.00           H  
ATOM    138  CD  LYS A   8      18.441  -2.245   6.080  1.00  0.00           C  
ATOM    139  HD2 LYS A   8      18.755  -3.286   6.005  1.00  0.00           H  
ATOM    140  HD3 LYS A   8      18.277  -1.868   5.071  1.00  0.00           H  
ATOM    141  CE  LYS A   8      19.553  -1.423   6.745  1.00  0.00           C  
ATOM    142  HE2 LYS A   8      19.773  -1.841   7.728  1.00  0.00           H  
ATOM    143  HE3 LYS A   8      19.198  -0.401   6.877  1.00  0.00           H  
ATOM    144  NZ  LYS A   8      20.774  -1.420   5.896  1.00  0.00           N  
ATOM    145  HZ1 LYS A   8      20.560  -1.049   4.982  1.00  0.00           H  
ATOM    146  HZ2 LYS A   8      21.506  -0.850   6.294  1.00  0.00           H  
ATOM    147  HZ3 LYS A   8      21.124  -2.355   5.748  1.00  0.00           H  
ATOM    148  N   ALA A   9      13.480  -1.091   5.752  1.00  0.00           N  
ATOM    149  H   ALA A   9      13.639  -1.590   4.888  1.00  0.00           H  
ATOM    150  CA  ALA A   9      12.751   0.172   5.687  1.00  0.00           C  
ATOM    151  HA  ALA A   9      13.442   0.982   5.918  1.00  0.00           H  
ATOM    152  C   ALA A   9      11.624   0.211   6.731  1.00  0.00           C  
ATOM    153  CB  ALA A   9      12.232   0.390   4.260  1.00  0.00           C  
ATOM    154  HB1 ALA A   9      11.495  -0.369   3.996  1.00  0.00           H  
ATOM    155  HB2 ALA A   9      11.776   1.378   4.191  1.00  0.00           H  
ATOM    156  HB3 ALA A   9      13.062   0.350   3.555  1.00  0.00           H  
ATOM    157  O   ALA A   9      11.586   1.110   7.557  1.00  0.00           O  
ATOM    158  N   LEU A  10      10.766  -0.809   6.808  1.00  0.00           N  
ATOM    159  H   LEU A  10      10.826  -1.539   6.113  1.00  0.00           H  
ATOM    160  CA  LEU A  10       9.691  -0.846   7.813  1.00  0.00           C  
ATOM    161  HA  LEU A  10       9.117   0.079   7.759  1.00  0.00           H  
ATOM    162  C   LEU A  10      10.155  -0.975   9.267  1.00  0.00           C  
ATOM    163  CB  LEU A  10       8.791  -2.039   7.537  1.00  0.00           C  
ATOM    164  HB2 LEU A  10       9.418  -2.930   7.497  1.00  0.00           H  
ATOM    165  HB3 LEU A  10       8.103  -2.130   8.378  1.00  0.00           H  
ATOM    166  O   LEU A  10       9.397  -0.636  10.177  1.00  0.00           O  
ATOM    167  CG  LEU A  10       7.956  -1.942   6.268  1.00  0.00           C  
ATOM    168  HG  LEU A  10       8.594  -1.854   5.389  1.00  0.00           H  
ATOM    169  CD1 LEU A  10       7.195  -3.257   6.194  1.00  0.00           C  
ATOM    170 HD11 LEU A  10       6.761  -3.321   5.197  1.00  0.00           H  
ATOM    171 HD12 LEU A  10       6.421  -3.300   6.960  1.00  0.00           H  
ATOM    172 HD13 LEU A  10       7.882  -4.095   6.312  1.00  0.00           H  
ATOM    173  CD2 LEU A  10       7.010  -0.742   6.309  1.00  0.00           C  
ATOM    174 HD21 LEU A  10       7.585   0.168   6.137  1.00  0.00           H  
ATOM    175 HD22 LEU A  10       6.260  -0.816   5.522  1.00  0.00           H  
ATOM    176 HD23 LEU A  10       6.538  -0.657   7.287  1.00  0.00           H  
ATOM    177  N   LYS A  11      11.356  -1.511   9.496  1.00  0.00           N  
ATOM    178  H   LYS A  11      11.907  -1.796   8.699  1.00  0.00           H  
ATOM    179  CA  LYS A  11      11.997  -1.493  10.815  1.00  0.00           C  
ATOM    180  HA  LYS A  11      11.258  -1.702  11.589  1.00  0.00           H  
ATOM    181  C   LYS A  11      12.567  -0.115  11.152  1.00  0.00           C  
ATOM    182  CB  LYS A  11      13.108  -2.545  10.876  1.00  0.00           C  
ATOM    183  HB2 LYS A  11      13.739  -2.326  11.737  1.00  0.00           H  
ATOM    184  HB3 LYS A  11      13.730  -2.468   9.984  1.00  0.00           H  
ATOM    185  O   LYS A  11      12.789   0.154  12.328  1.00  0.00           O  
ATOM    186  CG  LYS A  11      12.586  -3.979  11.025  1.00  0.00           C  
ATOM    187  HG2 LYS A  11      11.897  -4.235  10.220  1.00  0.00           H  
ATOM    188  HG3 LYS A  11      12.063  -4.069  11.977  1.00  0.00           H  
ATOM    189  CD  LYS A  11      13.796  -4.918  11.012  1.00  0.00           C  
ATOM    190  HD2 LYS A  11      14.500  -4.573  11.770  1.00  0.00           H  
ATOM    191  HD3 LYS A  11      14.283  -4.863  10.038  1.00  0.00           H  
ATOM    192  CE  LYS A  11      13.411  -6.366  11.315  1.00  0.00           C  
ATOM    193  HE2 LYS A  11      12.880  -6.776  10.456  1.00  0.00           H  
ATOM    194  HE3 LYS A  11      12.738  -6.362  12.173  1.00  0.00           H  
ATOM    195  NZ  LYS A  11      14.629  -7.157  11.637  1.00  0.00           N  
ATOM    196  HZ1 LYS A  11      15.119  -6.720  12.405  1.00  0.00           H  
ATOM    197  HZ2 LYS A  11      14.417  -8.099  11.933  1.00  0.00           H  
ATOM    198  HZ3 LYS A  11      15.279  -7.172  10.864  1.00  0.00           H  
ATOM    199  N   SER A  12      12.794   0.740  10.155  1.00  0.00           N  
ATOM    200  H   SER A  12      12.572   0.464   9.209  1.00  0.00           H  
ATOM    201  CA  SER A  12      13.232   2.111  10.374  1.00  0.00           C  
ATOM    202  HA  SER A  12      14.071   2.066  11.069  1.00  0.00           H  
ATOM    203  C   SER A  12      12.091   2.939  10.973  1.00  0.00           C  
ATOM    204  CB  SER A  12      13.744   2.757   9.083  1.00  0.00           C  
ATOM    205  HB2 SER A  12      14.488   2.110   8.619  1.00  0.00           H  
ATOM    206  HB3 SER A  12      12.920   2.922   8.388  1.00  0.00           H  
ATOM    207  O   SER A  12      10.953   2.863  10.484  1.00  0.00           O  
ATOM    208  OG  SER A  12      14.328   4.004   9.395  1.00  0.00           O  
ATOM    209  HG  SER A  12      14.743   4.372   8.611  1.00  0.00           H  
ATOM    210  N   PRO A  13      12.367   3.756  12.006  1.00  0.00           N  
ATOM    211  CA  PRO A  13      11.379   4.674  12.559  1.00  0.00           C  
ATOM    212  HA  PRO A  13      10.556   4.110  12.999  1.00  0.00           H  
ATOM    213  C   PRO A  13      10.806   5.601  11.482  1.00  0.00           C  
ATOM    214  CB  PRO A  13      12.107   5.451  13.663  1.00  0.00           C  
ATOM    215  HB2 PRO A  13      11.939   4.958  14.620  1.00  0.00           H  
ATOM    216  HB3 PRO A  13      11.787   6.492  13.717  1.00  0.00           H  
ATOM    217  O   PRO A  13       9.616   5.894  11.528  1.00  0.00           O  
ATOM    218  CG  PRO A  13      13.584   5.335  13.292  1.00  0.00           C  
ATOM    219  HG2 PRO A  13      13.841   6.101  12.560  1.00  0.00           H  
ATOM    220  HG3 PRO A  13      14.231   5.408  14.166  1.00  0.00           H  
ATOM    221  CD  PRO A  13      13.662   3.960  12.643  1.00  0.00           C  
ATOM    222  HD2 PRO A  13      13.814   3.198  13.406  1.00  0.00           H  
ATOM    223  HD3 PRO A  13      14.488   3.951  11.932  1.00  0.00           H  
ATOM    224  N   GLU A  14      11.596   5.984  10.474  1.00  0.00           N  
ATOM    225  H   GLU A  14      12.565   5.697  10.478  1.00  0.00           H  
ATOM    226  CA  GLU A  14      11.154   6.865   9.391  1.00  0.00           C  
ATOM    227  HA  GLU A  14      10.727   7.767   9.830  1.00  0.00           H  
ATOM    228  C   GLU A  14      10.070   6.221   8.523  1.00  0.00           C  
ATOM    229  CB  GLU A  14      12.368   7.284   8.556  1.00  0.00           C  
ATOM    230  HB2 GLU A  14      13.104   7.728   9.227  1.00  0.00           H  
ATOM    231  HB3 GLU A  14      12.814   6.413   8.077  1.00  0.00           H  
ATOM    232  O   GLU A  14       8.984   6.781   8.368  1.00  0.00           O  
ATOM    233  CG  GLU A  14      11.969   8.315   7.498  1.00  0.00           C  
ATOM    234  HG2 GLU A  14      11.295   9.047   7.943  1.00  0.00           H  
ATOM    235  HG3 GLU A  14      11.432   7.818   6.690  1.00  0.00           H  
ATOM    236  CD  GLU A  14      13.212   9.020   6.964  1.00  0.00           C  
ATOM    237  OE1 GLU A  14      13.791   8.479   6.000  1.00  0.00           O  
ATOM    238  OE2 GLU A  14      13.548  10.069   7.551  1.00  0.00           O  
ATOM    239  N   ALA A  15      10.297   5.005   8.020  1.00  0.00           N  
ATOM    240  H   ALA A  15      11.194   4.567   8.173  1.00  0.00           H  
ATOM    241  CA  ALA A  15       9.308   4.347   7.174  1.00  0.00           C  
ATOM    242  HA  ALA A  15       8.943   5.090   6.465  1.00  0.00           H  
ATOM    243  C   ALA A  15       8.089   3.870   7.983  1.00  0.00           C  
ATOM    244  CB  ALA A  15       9.968   3.240   6.354  1.00  0.00           C  
ATOM    245  HB1 ALA A  15      11.053   3.291   6.440  1.00  0.00           H  
ATOM    246  HB2 ALA A  15       9.730   3.390   5.300  1.00  0.00           H  
ATOM    247  HB3 ALA A  15       9.596   2.265   6.671  1.00  0.00           H  
ATOM    248  O   ALA A  15       6.964   3.951   7.485  1.00  0.00           O  
ATOM    249  N   ARG A  16       8.269   3.450   9.249  1.00  0.00           N  
ATOM    250  H   ARG A  16       9.216   3.386   9.596  1.00  0.00           H  
ATOM    251  CA  ARG A  16       7.149   3.182  10.170  1.00  0.00           C  
ATOM    252  HA  ARG A  16       6.476   2.476   9.683  1.00  0.00           H  
ATOM    253  C   ARG A  16       6.334   4.448  10.429  1.00  0.00           C  
ATOM    254  CB  ARG A  16       7.661   2.544  11.478  1.00  0.00           C  
ATOM    255  HB2 ARG A  16       8.330   3.243  11.980  1.00  0.00           H  
ATOM    256  HB3 ARG A  16       8.234   1.651  11.228  1.00  0.00           H  
ATOM    257  O   ARG A  16       5.110   4.359  10.414  1.00  0.00           O  
ATOM    258  CG  ARG A  16       6.524   2.148  12.444  1.00  0.00           C  
ATOM    259  HG2 ARG A  16       5.991   3.047  12.752  1.00  0.00           H  
ATOM    260  HG3 ARG A  16       5.826   1.485  11.931  1.00  0.00           H  
ATOM    261  CD  ARG A  16       7.058   1.439  13.702  1.00  0.00           C  
ATOM    262  HD2 ARG A  16       7.466   0.473  13.405  1.00  0.00           H  
ATOM    263  HD3 ARG A  16       7.872   2.032  14.119  1.00  0.00           H  
ATOM    264  NE  ARG A  16       6.009   1.281  14.738  1.00  0.00           N  
ATOM    265  HE  ARG A  16       5.457   2.101  14.947  1.00  0.00           H  
ATOM    266  NH1 ARG A  16       6.372  -0.919  15.349  1.00  0.00           N  
ATOM    267 HH11 ARG A  16       5.989  -1.730  15.814  1.00  0.00           H  
ATOM    268 HH12 ARG A  16       7.226  -0.966  14.812  1.00  0.00           H  
ATOM    269  NH2 ARG A  16       4.641   0.151  16.181  1.00  0.00           N  
ATOM    270 HH21 ARG A  16       4.061   0.959  16.356  1.00  0.00           H  
ATOM    271 HH22 ARG A  16       4.249  -0.759  16.377  1.00  0.00           H  
ATOM    272  CZ  ARG A  16       5.693   0.186  15.419  1.00  0.00           C  
ATOM    273  N   ASN A  17       6.967   5.606  10.627  1.00  0.00           N  
ATOM    274  H   ASN A  17       7.977   5.611  10.660  1.00  0.00           H  
ATOM    275  CA  ASN A  17       6.277   6.881  10.828  1.00  0.00           C  
ATOM    276  HA  ASN A  17       5.517   6.742  11.597  1.00  0.00           H  
ATOM    277  C   ASN A  17       5.554   7.322   9.553  1.00  0.00           C  
ATOM    278  CB  ASN A  17       7.269   7.950  11.321  1.00  0.00           C  
ATOM    279  HB2 ASN A  17       7.950   8.231  10.518  1.00  0.00           H  
ATOM    280  HB3 ASN A  17       7.857   7.555  12.149  1.00  0.00           H  
ATOM    281  O   ASN A  17       4.370   7.626   9.599  1.00  0.00           O  
ATOM    282  CG  ASN A  17       6.557   9.179  11.856  1.00  0.00           C  
ATOM    283  ND2 ASN A  17       7.086  10.359  11.631  1.00  0.00           N  
ATOM    284 HD21 ASN A  17       7.965  10.454  11.143  1.00  0.00           H  
ATOM    285 HD22 ASN A  17       6.617  11.153  12.043  1.00  0.00           H  
ATOM    286  OD1 ASN A  17       5.533   9.077  12.510  1.00  0.00           O  
ATOM    287  N   LYS A  18       6.207   7.244   8.391  1.00  0.00           N  
ATOM    288  H   LYS A  18       7.191   7.017   8.418  1.00  0.00           H  
ATOM    289  CA  LYS A  18       5.604   7.580   7.095  1.00  0.00           C  
ATOM    290  HA  LYS A  18       5.234   8.604   7.151  1.00  0.00           H  
ATOM    291  C   LYS A  18       4.407   6.690   6.775  1.00  0.00           C  
ATOM    292  CB  LYS A  18       6.699   7.505   6.025  1.00  0.00           C  
ATOM    293  HB2 LYS A  18       7.584   8.007   6.417  1.00  0.00           H  
ATOM    294  HB3 LYS A  18       6.961   6.467   5.823  1.00  0.00           H  
ATOM    295  O   LYS A  18       3.355   7.188   6.381  1.00  0.00           O  
ATOM    296  CG  LYS A  18       6.295   8.205   4.721  1.00  0.00           C  
ATOM    297  HG2 LYS A  18       5.891   9.192   4.947  1.00  0.00           H  
ATOM    298  HG3 LYS A  18       5.539   7.619   4.198  1.00  0.00           H  
ATOM    299  CD  LYS A  18       7.544   8.368   3.849  1.00  0.00           C  
ATOM    300  HD2 LYS A  18       8.303   8.905   4.419  1.00  0.00           H  
ATOM    301  HD3 LYS A  18       7.936   7.379   3.614  1.00  0.00           H  
ATOM    302  CE  LYS A  18       7.264   9.153   2.562  1.00  0.00           C  
ATOM    303  HE2 LYS A  18       6.842  10.123   2.826  1.00  0.00           H  
ATOM    304  HE3 LYS A  18       6.534   8.606   1.965  1.00  0.00           H  
ATOM    305  NZ  LYS A  18       8.520   9.340   1.791  1.00  0.00           N  
ATOM    306  HZ1 LYS A  18       8.908   8.435   1.563  1.00  0.00           H  
ATOM    307  HZ2 LYS A  18       8.372   9.860   0.938  1.00  0.00           H  
ATOM    308  HZ3 LYS A  18       9.216   9.823   2.342  1.00  0.00           H  
ATOM    309  N   ALA A  19       4.530   5.385   7.019  1.00  0.00           N  
ATOM    310  H   ALA A  19       5.429   5.032   7.314  1.00  0.00           H  
ATOM    311  CA  ALA A  19       3.424   4.451   6.872  1.00  0.00           C  
ATOM    312  HA  ALA A  19       2.981   4.598   5.887  1.00  0.00           H  
ATOM    313  C   ALA A  19       2.318   4.711   7.906  1.00  0.00           C  
ATOM    314  CB  ALA A  19       3.958   3.018   6.944  1.00  0.00           C  
ATOM    315  HB1 ALA A  19       4.349   2.810   7.940  1.00  0.00           H  
ATOM    316  HB2 ALA A  19       3.147   2.329   6.711  1.00  0.00           H  
ATOM    317  HB3 ALA A  19       4.753   2.884   6.211  1.00  0.00           H  
ATOM    318  O   ALA A  19       1.152   4.738   7.533  1.00  0.00           O  
ATOM    319  N   LYS A  20       2.656   4.940   9.183  1.00  0.00           N  
ATOM    320  H   LYS A  20       3.635   4.920   9.431  1.00  0.00           H  
ATOM    321  CA  LYS A  20       1.681   5.247  10.243  1.00  0.00           C  
ATOM    322  HA  LYS A  20       0.936   4.452  10.267  1.00  0.00           H  
ATOM    323  C   LYS A  20       0.915   6.535   9.943  1.00  0.00           C  
ATOM    324  CB  LYS A  20       2.384   5.316  11.610  1.00  0.00           C  
ATOM    325  HB2 LYS A  20       3.093   6.145  11.606  1.00  0.00           H  
ATOM    326  HB3 LYS A  20       2.934   4.389  11.770  1.00  0.00           H  
ATOM    327  O   LYS A  20      -0.298   6.526  10.087  1.00  0.00           O  
ATOM    328  CG  LYS A  20       1.401   5.494  12.780  1.00  0.00           C  
ATOM    329  HG2 LYS A  20       0.806   6.394  12.626  1.00  0.00           H  
ATOM    330  HG3 LYS A  20       0.734   4.633  12.823  1.00  0.00           H  
ATOM    331  CD  LYS A  20       2.148   5.632  14.116  1.00  0.00           C  
ATOM    332  HD2 LYS A  20       2.817   6.490  14.047  1.00  0.00           H  
ATOM    333  HD3 LYS A  20       2.739   4.735  14.301  1.00  0.00           H  
ATOM    334  CE  LYS A  20       1.152   5.854  15.265  1.00  0.00           C  
ATOM    335  HE2 LYS A  20       0.550   4.954  15.396  1.00  0.00           H  
ATOM    336  HE3 LYS A  20       0.480   6.663  14.977  1.00  0.00           H  
ATOM    337  NZ  LYS A  20       1.835   6.215  16.537  1.00  0.00           N  
ATOM    338  HZ1 LYS A  20       2.459   5.487  16.854  1.00  0.00           H  
ATOM    339  HZ2 LYS A  20       1.161   6.402  17.265  1.00  0.00           H  
ATOM    340  HZ3 LYS A  20       2.371   7.062  16.414  1.00  0.00           H  
ATOM    341  N   SER A  21       1.594   7.590   9.499  1.00  0.00           N  
ATOM    342  H   SER A  21       2.603   7.549   9.499  1.00  0.00           H  
ATOM    343  CA  SER A  21       0.985   8.871   9.134  1.00  0.00           C  
ATOM    344  HA  SER A  21       0.373   9.226   9.964  1.00  0.00           H  
ATOM    345  C   SER A  21       0.077   8.740   7.919  1.00  0.00           C  
ATOM    346  CB  SER A  21       2.065   9.922   8.865  1.00  0.00           C  
ATOM    347  HB2 SER A  21       1.596  10.839   8.506  1.00  0.00           H  
ATOM    348  HB3 SER A  21       2.765   9.556   8.114  1.00  0.00           H  
ATOM    349  O   SER A  21      -1.051   9.215   7.945  1.00  0.00           O  
ATOM    350  OG  SER A  21       2.745  10.192  10.072  1.00  0.00           O  
ATOM    351  HG  SER A  21       3.392  10.887   9.929  1.00  0.00           H  
ATOM    352  N   ALA A  22       0.501   8.026   6.877  1.00  0.00           N  
ATOM    353  H   ALA A  22       1.446   7.670   6.861  1.00  0.00           H  
ATOM    354  CA  ALA A  22      -0.352   7.816   5.710  1.00  0.00           C  
ATOM    355  HA  ALA A  22      -0.733   8.781   5.375  1.00  0.00           H  
ATOM    356  C   ALA A  22      -1.565   6.917   6.016  1.00  0.00           C  
ATOM    357  CB  ALA A  22       0.529   7.240   4.614  1.00  0.00           C  
ATOM    358  HB1 ALA A  22       0.002   7.294   3.661  1.00  0.00           H  
ATOM    359  HB2 ALA A  22       1.433   7.843   4.528  1.00  0.00           H  
ATOM    360  HB3 ALA A  22       0.786   6.208   4.852  1.00  0.00           H  
ATOM    361  O   ALA A  22      -2.653   7.113   5.476  1.00  0.00           O  
ATOM    362  N   LEU A  23      -1.389   5.954   6.925  1.00  0.00           N  
ATOM    363  H   LEU A  23      -0.462   5.830   7.306  1.00  0.00           H  
ATOM    364  CA  LEU A  23      -2.449   5.077   7.423  1.00  0.00           C  
ATOM    365  HA  LEU A  23      -3.164   4.934   6.613  1.00  0.00           H  
ATOM    366  C   LEU A  23      -3.247   5.688   8.588  1.00  0.00           C  
ATOM    367  CB  LEU A  23      -1.852   3.711   7.808  1.00  0.00           C  
ATOM    368  HB2 LEU A  23      -1.104   3.876   8.583  1.00  0.00           H  
ATOM    369  HB3 LEU A  23      -2.638   3.088   8.236  1.00  0.00           H  
ATOM    370  O   LEU A  23      -4.121   5.022   9.142  1.00  0.00           O  
ATOM    371  CG  LEU A  23      -1.216   2.952   6.629  1.00  0.00           C  
ATOM    372  HG  LEU A  23      -0.536   3.596   6.073  1.00  0.00           H  
ATOM    373  CD1 LEU A  23      -0.428   1.745   7.139  1.00  0.00           C  
ATOM    374 HD11 LEU A  23       0.281   2.069   7.900  1.00  0.00           H  
ATOM    375 HD12 LEU A  23      -1.123   1.012   7.550  1.00  0.00           H  
ATOM    376 HD13 LEU A  23       0.123   1.298   6.312  1.00  0.00           H  
ATOM    377  CD2 LEU A  23      -2.275   2.433   5.663  1.00  0.00           C  
ATOM    378 HD21 LEU A  23      -3.000   1.824   6.203  1.00  0.00           H  
ATOM    379 HD22 LEU A  23      -2.796   3.276   5.208  1.00  0.00           H  
ATOM    380 HD23 LEU A  23      -1.801   1.852   4.872  1.00  0.00           H  
ATOM    381  N   LEU A  24      -2.957   6.932   8.984  1.00  0.00           N  
ATOM    382  H   LEU A  24      -2.198   7.430   8.541  1.00  0.00           H  
ATOM    383  CA  LEU A  24      -3.720   7.628  10.020  1.00  0.00           C  
ATOM    384  HA  LEU A  24      -3.839   6.951  10.865  1.00  0.00           H  
ATOM    385  C   LEU A  24      -5.120   7.972   9.503  1.00  0.00           C  
ATOM    386  CB  LEU A  24      -2.942   8.878  10.472  1.00  0.00           C  
ATOM    387  HB2 LEU A  24      -2.952   9.602   9.657  1.00  0.00           H  
ATOM    388  HB3 LEU A  24      -1.906   8.603  10.667  1.00  0.00           H  
ATOM    389  O   LEU A  24      -6.090   7.857  10.244  1.00  0.00           O  
ATOM    390  CG  LEU A  24      -3.509   9.560  11.730  1.00  0.00           C  
ATOM    391  HG  LEU A  24      -4.557   9.815  11.572  1.00  0.00           H  
ATOM    392  CD1 LEU A  24      -3.389   8.665  12.969  1.00  0.00           C  
ATOM    393 HD11 LEU A  24      -4.043   7.799  12.864  1.00  0.00           H  
ATOM    394 HD12 LEU A  24      -3.714   9.224  13.846  1.00  0.00           H  
ATOM    395 HD13 LEU A  24      -2.356   8.345  13.101  1.00  0.00           H  
ATOM    396  CD2 LEU A  24      -2.732  10.848  12.002  1.00  0.00           C  
ATOM    397 HD21 LEU A  24      -1.680  10.629  12.185  1.00  0.00           H  
ATOM    398 HD22 LEU A  24      -3.156  11.357  12.868  1.00  0.00           H  
ATOM    399 HD23 LEU A  24      -2.818  11.511  11.142  1.00  0.00           H  
ATOM    400  N   SER A  25      -5.222   8.307   8.214  1.00  0.00           N  
ATOM    401  H   SER A  25      -4.365   8.484   7.710  1.00  0.00           H  
ATOM    402  CA  SER A  25      -6.485   8.667   7.559  1.00  0.00           C  
ATOM    403  HA  SER A  25      -7.195   8.998   8.318  1.00  0.00           H  
ATOM    404  C   SER A  25      -7.144   7.505   6.806  1.00  0.00           C  
ATOM    405  CB  SER A  25      -6.259   9.847   6.606  1.00  0.00           C  
ATOM    406  HB2 SER A  25      -7.225  10.217   6.262  1.00  0.00           H  
ATOM    407  HB3 SER A  25      -5.678   9.515   5.745  1.00  0.00           H  
ATOM    408  O   SER A  25      -8.291   7.622   6.387  1.00  0.00           O  
ATOM    409  OG  SER A  25      -5.560  10.885   7.267  1.00  0.00           O  
ATOM    410  HG  SER A  25      -5.689  11.708   6.789  1.00  0.00           H  
ATOM    411  N   THR A  26      -6.440   6.387   6.582  1.00  0.00           N  
ATOM    412  H   THR A  26      -5.530   6.298   7.010  1.00  0.00           H  
ATOM    413  CA  THR A  26      -6.927   5.272   5.747  1.00  0.00           C  
ATOM    414  HA  THR A  26      -8.011   5.214   5.842  1.00  0.00           H  
ATOM    415  C   THR A  26      -6.344   3.917   6.169  1.00  0.00           C  
ATOM    416  CB  THR A  26      -6.591   5.492   4.259  1.00  0.00           C  
ATOM    417  HB  THR A  26      -6.941   4.621   3.706  1.00  0.00           H  
ATOM    418  O   THR A  26      -5.244   3.820   6.696  1.00  0.00           O  
ATOM    419  CG2 THR A  26      -7.229   6.723   3.619  1.00  0.00           C  
ATOM    420 HG21 THR A  26      -8.307   6.710   3.781  1.00  0.00           H  
ATOM    421 HG22 THR A  26      -6.813   7.638   4.039  1.00  0.00           H  
ATOM    422 HG23 THR A  26      -7.034   6.712   2.546  1.00  0.00           H  
ATOM    423  OG1 THR A  26      -5.198   5.578   4.094  1.00  0.00           O  
ATOM    424  HG1 THR A  26      -4.889   6.410   4.460  1.00  0.00           H  
ATOM    425  N   ASN A  27      -7.037   2.813   5.873  1.00  0.00           N  
ATOM    426  H   ASN A  27      -7.964   2.918   5.485  1.00  0.00           H  
ATOM    427  CA  ASN A  27      -6.495   1.462   6.110  1.00  0.00           C  
ATOM    428  HA  ASN A  27      -5.992   1.453   7.076  1.00  0.00           H  
ATOM    429  C   ASN A  27      -5.440   1.029   5.070  1.00  0.00           C  
ATOM    430  CB  ASN A  27      -7.656   0.458   6.167  1.00  0.00           C  
ATOM    431  HB2 ASN A  27      -7.250  -0.554   6.203  1.00  0.00           H  
ATOM    432  HB3 ASN A  27      -8.280   0.550   5.278  1.00  0.00           H  
ATOM    433  O   ASN A  27      -4.752   0.020   5.261  1.00  0.00           O  
ATOM    434  CG  ASN A  27      -8.489   0.636   7.421  1.00  0.00           C  
ATOM    435  ND2 ASN A  27      -9.755   0.957   7.295  1.00  0.00           N  
ATOM    436 HD21 ASN A  27     -10.253   1.121   8.159  1.00  0.00           H  
ATOM    437 HD22 ASN A  27     -10.187   1.135   6.400  1.00  0.00           H  
ATOM    438  OD1 ASN A  27      -8.006   0.473   8.526  1.00  0.00           O  
ATOM    439  N   LYS A  28      -5.334   1.754   3.950  1.00  0.00           N  
ATOM    440  H   LYS A  28      -5.858   2.616   3.899  1.00  0.00           H  
ATOM    441  CA  LYS A  28      -4.388   1.512   2.857  1.00  0.00           C  
ATOM    442  HA  LYS A  28      -3.521   0.969   3.234  1.00  0.00           H  
ATOM    443  C   LYS A  28      -3.916   2.850   2.308  1.00  0.00           C  
ATOM    444  CB  LYS A  28      -5.031   0.727   1.704  1.00  0.00           C  
ATOM    445  HB2 LYS A  28      -4.252   0.529   0.967  1.00  0.00           H  
ATOM    446  HB3 LYS A  28      -5.789   1.350   1.228  1.00  0.00           H  
ATOM    447  O   LYS A  28      -4.750   3.658   1.923  1.00  0.00           O  
ATOM    448  CG  LYS A  28      -5.688  -0.599   2.098  1.00  0.00           C  
ATOM    449  HG2 LYS A  28      -4.985  -1.215   2.659  1.00  0.00           H  
ATOM    450  HG3 LYS A  28      -6.563  -0.406   2.720  1.00  0.00           H  
ATOM    451  CD  LYS A  28      -6.124  -1.340   0.831  1.00  0.00           C  
ATOM    452  HD2 LYS A  28      -6.828  -0.709   0.288  1.00  0.00           H  
ATOM    453  HD3 LYS A  28      -5.253  -1.516   0.199  1.00  0.00           H  
ATOM    454  CE  LYS A  28      -6.789  -2.677   1.167  1.00  0.00           C  
ATOM    455  HE2 LYS A  28      -7.588  -2.490   1.884  1.00  0.00           H  
ATOM    456  HE3 LYS A  28      -6.051  -3.330   1.632  1.00  0.00           H  
ATOM    457  NZ  LYS A  28      -7.347  -3.300  -0.063  1.00  0.00           N  
ATOM    458  HZ1 LYS A  28      -8.017  -2.678  -0.492  1.00  0.00           H  
ATOM    459  HZ2 LYS A  28      -6.622  -3.467  -0.746  1.00  0.00           H  
ATOM    460  HZ3 LYS A  28      -7.823  -4.169   0.135  1.00  0.00           H  
ATOM    461  N   ALA A  29      -2.609   3.029   2.199  1.00  0.00           N  
ATOM    462  H   ALA A  29      -1.984   2.280   2.461  1.00  0.00           H  
ATOM    463  CA  ALA A  29      -2.014   4.240   1.668  1.00  0.00           C  
ATOM    464  HA  ALA A  29      -2.746   4.765   1.053  1.00  0.00           H  
ATOM    465  C   ALA A  29      -0.814   3.908   0.787  1.00  0.00           C  
ATOM    466  CB  ALA A  29      -1.633   5.155   2.828  1.00  0.00           C  
ATOM    467  HB1 ALA A  29      -1.301   6.109   2.419  1.00  0.00           H  
ATOM    468  HB2 ALA A  29      -0.839   4.706   3.425  1.00  0.00           H  
ATOM    469  HB3 ALA A  29      -2.504   5.336   3.458  1.00  0.00           H  
ATOM    470  O   ALA A  29      -0.153   2.886   0.962  1.00  0.00           O  
ATOM    471  N   VAL A  30      -0.529   4.779  -0.170  1.00  0.00           N  
ATOM    472  H   VAL A  30      -1.074   5.626  -0.239  1.00  0.00           H  
ATOM    473  CA  VAL A  30       0.659   4.671  -1.011  1.00  0.00           C  
ATOM    474  HA  VAL A  30       1.030   3.646  -1.006  1.00  0.00           H  
ATOM    475  C   VAL A  30       1.728   5.569  -0.405  1.00  0.00           C  
ATOM    476  CB  VAL A  30       0.315   5.024  -2.466  1.00  0.00           C  
ATOM    477  HB  VAL A  30      -0.104   6.029  -2.515  1.00  0.00           H  
ATOM    478  O   VAL A  30       1.549   6.779  -0.326  1.00  0.00           O  
ATOM    479  CG1 VAL A  30       1.560   4.959  -3.342  1.00  0.00           C  
ATOM    480 HG11 VAL A  30       2.244   5.751  -3.036  1.00  0.00           H  
ATOM    481 HG12 VAL A  30       2.035   3.983  -3.250  1.00  0.00           H  
ATOM    482 HG13 VAL A  30       1.290   5.135  -4.383  1.00  0.00           H  
ATOM    483  CG2 VAL A  30      -0.705   4.032  -3.041  1.00  0.00           C  
ATOM    484 HG21 VAL A  30      -0.925   4.294  -4.076  1.00  0.00           H  
ATOM    485 HG22 VAL A  30      -1.638   4.078  -2.479  1.00  0.00           H  
ATOM    486 HG23 VAL A  30      -0.305   3.019  -3.006  1.00  0.00           H  
ATOM    487  N   VAL A  31       2.828   4.981   0.059  1.00  0.00           N  
ATOM    488  H   VAL A  31       2.920   3.980  -0.043  1.00  0.00           H  
ATOM    489  CA  VAL A  31       3.945   5.714   0.667  1.00  0.00           C  
ATOM    490  HA  VAL A  31       3.798   6.780   0.495  1.00  0.00           H  
ATOM    491  C   VAL A  31       5.256   5.334   0.011  1.00  0.00           C  
ATOM    492  CB  VAL A  31       4.046   5.517   2.191  1.00  0.00           C  
ATOM    493  HB  VAL A  31       4.870   6.133   2.553  1.00  0.00           H  
ATOM    494  O   VAL A  31       5.526   4.162  -0.248  1.00  0.00           O  
ATOM    495  CG1 VAL A  31       2.778   5.982   2.888  1.00  0.00           C  
ATOM    496 HG11 VAL A  31       2.946   5.983   3.965  1.00  0.00           H  
ATOM    497 HG12 VAL A  31       2.539   6.995   2.565  1.00  0.00           H  
ATOM    498 HG13 VAL A  31       1.943   5.325   2.648  1.00  0.00           H  
ATOM    499  CG2 VAL A  31       4.317   4.076   2.615  1.00  0.00           C  
ATOM    500 HG21 VAL A  31       4.237   3.977   3.697  1.00  0.00           H  
ATOM    501 HG22 VAL A  31       5.325   3.790   2.316  1.00  0.00           H  
ATOM    502 HG23 VAL A  31       3.597   3.426   2.116  1.00  0.00           H  
ATOM    503  N   SER A  32       6.112   6.320  -0.218  1.00  0.00           N  
ATOM    504  H   SER A  32       5.800   7.280  -0.176  1.00  0.00           H  
ATOM    505  CA  SER A  32       7.498   6.068  -0.607  1.00  0.00           C  
ATOM    506  HA  SER A  32       7.533   5.211  -1.279  1.00  0.00           H  
ATOM    507  C   SER A  32       8.292   5.721   0.646  1.00  0.00           C  
ATOM    508  CB  SER A  32       8.105   7.258  -1.365  1.00  0.00           C  
ATOM    509  HB2 SER A  32       8.503   7.996  -0.668  1.00  0.00           H  
ATOM    510  HB3 SER A  32       8.923   6.902  -1.992  1.00  0.00           H  
ATOM    511  O   SER A  32       8.684   6.618   1.388  1.00  0.00           O  
ATOM    512  OG  SER A  32       7.122   7.890  -2.162  1.00  0.00           O  
ATOM    513  HG  SER A  32       7.566   8.363  -2.870  1.00  0.00           H  
ATOM    514  N   LEU A  33       8.461   4.428   0.930  1.00  0.00           N  
ATOM    515  H   LEU A  33       8.059   3.747   0.302  1.00  0.00           H  
ATOM    516  CA  LEU A  33       9.251   3.956   2.078  1.00  0.00           C  
ATOM    517  HA  LEU A  33       8.897   4.441   2.988  1.00  0.00           H  
ATOM    518  C   LEU A  33      10.732   4.321   1.953  1.00  0.00           C  
ATOM    519  CB  LEU A  33       9.119   2.429   2.213  1.00  0.00           C  
ATOM    520  HB2 LEU A  33       9.831   2.082   2.961  1.00  0.00           H  
ATOM    521  HB3 LEU A  33       9.397   1.974   1.262  1.00  0.00           H  
ATOM    522  O   LEU A  33      11.426   4.350   2.961  1.00  0.00           O  
ATOM    523  CG  LEU A  33       7.721   1.944   2.620  1.00  0.00           C  
ATOM    524  HG  LEU A  33       6.982   2.345   1.925  1.00  0.00           H  
ATOM    525  CD1 LEU A  33       7.661   0.420   2.533  1.00  0.00           C  
ATOM    526 HD11 LEU A  33       8.412  -0.021   3.187  1.00  0.00           H  
ATOM    527 HD12 LEU A  33       6.668   0.078   2.826  1.00  0.00           H  
ATOM    528 HD13 LEU A  33       7.853   0.115   1.504  1.00  0.00           H  
ATOM    529  CD2 LEU A  33       7.348   2.343   4.049  1.00  0.00           C  
ATOM    530 HD21 LEU A  33       7.336   3.428   4.151  1.00  0.00           H  
ATOM    531 HD22 LEU A  33       6.356   1.966   4.294  1.00  0.00           H  
ATOM    532 HD23 LEU A  33       8.072   1.923   4.747  1.00  0.00           H  
ATOM    533  N   ASP A  34      11.175   4.593   0.730  1.00  0.00           N  
ATOM    534  H   ASP A  34      10.533   4.571  -0.050  1.00  0.00           H  
ATOM    535  CA  ASP A  34      12.550   4.900   0.401  1.00  0.00           C  
ATOM    536  HA  ASP A  34      13.129   5.023   1.316  1.00  0.00           H  
ATOM    537  C   ASP A  34      12.576   6.190  -0.440  1.00  0.00           C  
ATOM    538  CB  ASP A  34      13.114   3.681  -0.323  1.00  0.00           C  
ATOM    539  HB2 ASP A  34      12.760   2.778   0.175  1.00  0.00           H  
ATOM    540  HB3 ASP A  34      12.755   3.653  -1.352  1.00  0.00           H  
ATOM    541  O   ASP A  34      11.977   6.216  -1.525  1.00  0.00           O  
ATOM    542  CG  ASP A  34      14.628   3.702  -0.267  1.00  0.00           C  
ATOM    543  OD1 ASP A  34      15.183   4.633  -0.876  1.00  0.00           O  
ATOM    544  OD2 ASP A  34      15.170   2.804   0.408  1.00  0.00           O  
ATOM    545  N   PRO A  35      13.132   7.296   0.088  1.00  0.00           N  
ATOM    546  CA  PRO A  35      13.275   8.537  -0.665  1.00  0.00           C  
ATOM    547  HA  PRO A  35      12.338   8.789  -1.161  1.00  0.00           H  
ATOM    548  C   PRO A  35      14.362   8.442  -1.745  1.00  0.00           C  
ATOM    549  CB  PRO A  35      13.594   9.606   0.385  1.00  0.00           C  
ATOM    550  HB2 PRO A  35      14.221  10.403  -0.015  1.00  0.00           H  
ATOM    551  HB3 PRO A  35      12.664  10.019   0.775  1.00  0.00           H  
ATOM    552  O   PRO A  35      14.265   9.163  -2.732  1.00  0.00           O  
ATOM    553  CG  PRO A  35      14.305   8.830   1.493  1.00  0.00           C  
ATOM    554  HG2 PRO A  35      14.174   9.299   2.468  1.00  0.00           H  
ATOM    555  HG3 PRO A  35      15.365   8.744   1.252  1.00  0.00           H  
ATOM    556  CD  PRO A  35      13.659   7.448   1.439  1.00  0.00           C  
ATOM    557  HD2 PRO A  35      14.413   6.691   1.658  1.00  0.00           H  
ATOM    558  HD3 PRO A  35      12.846   7.390   2.162  1.00  0.00           H  
ATOM    559  N   ASP A  36      15.334   7.541  -1.591  1.00  0.00           N  
ATOM    560  H   ASP A  36      15.303   6.890  -0.819  1.00  0.00           H  
ATOM    561  CA  ASP A  36      16.453   7.355  -2.519  1.00  0.00           C  
ATOM    562  HA  ASP A  36      16.802   8.328  -2.865  1.00  0.00           H  
ATOM    563  C   ASP A  36      16.022   6.533  -3.749  1.00  0.00           C  
ATOM    564  CB  ASP A  36      17.594   6.681  -1.737  1.00  0.00           C  
ATOM    565  HB2 ASP A  36      17.617   7.077  -0.722  1.00  0.00           H  
ATOM    566  HB3 ASP A  36      17.421   5.607  -1.669  1.00  0.00           H  
ATOM    567  O   ASP A  36      16.290   6.885  -4.894  1.00  0.00           O  
ATOM    568  CG  ASP A  36      18.954   6.941  -2.373  1.00  0.00           C  
ATOM    569  OD1 ASP A  36      19.450   6.033  -3.077  1.00  0.00           O  
ATOM    570  OD2 ASP A  36      19.489   8.041  -2.115  1.00  0.00           O  
ATOM    571  N   ASP A  37      15.216   5.488  -3.533  1.00  0.00           N  
ATOM    572  H   ASP A  37      15.131   5.200  -2.569  1.00  0.00           H  
ATOM    573  CA  ASP A  37      14.685   4.618  -4.589  1.00  0.00           C  
ATOM    574  HA  ASP A  37      15.516   4.330  -5.232  1.00  0.00           H  
ATOM    575  C   ASP A  37      13.630   5.339  -5.456  1.00  0.00           C  
ATOM    576  CB  ASP A  37      14.110   3.349  -3.912  1.00  0.00           C  
ATOM    577  HB2 ASP A  37      13.153   3.621  -3.467  1.00  0.00           H  
ATOM    578  HB3 ASP A  37      14.782   3.040  -3.112  1.00  0.00           H  
ATOM    579  O   ASP A  37      13.317   4.860  -6.549  1.00  0.00           O  
ATOM    580  CG  ASP A  37      13.884   2.113  -4.797  1.00  0.00           C  
ATOM    581  OD1 ASP A  37      12.749   1.576  -4.849  1.00  0.00           O  
ATOM    582  OD2 ASP A  37      14.800   1.556  -5.442  1.00  0.00           O  
ATOM    583  N   GLY A  38      13.030   6.436  -4.961  1.00  0.00           N  
ATOM    584  H   GLY A  38      13.439   6.821  -4.122  1.00  0.00           H  
ATOM    585  CA  GLY A  38      11.937   7.184  -5.605  1.00  0.00           C  
ATOM    586  HA2 GLY A  38      11.723   8.068  -5.004  1.00  0.00           H  
ATOM    587  HA3 GLY A  38      12.271   7.512  -6.589  1.00  0.00           H  
ATOM    588  C   GLY A  38      10.636   6.385  -5.776  1.00  0.00           C  
ATOM    589  O   GLY A  38       9.680   6.854  -6.396  1.00  0.00           O  
ATOM    590  N   LYS A  39      10.571   5.154  -5.249  1.00  0.00           N  
ATOM    591  H   LYS A  39      11.377   4.846  -4.723  1.00  0.00           H  
ATOM    592  CA  LYS A  39       9.453   4.231  -5.482  1.00  0.00           C  
ATOM    593  HA  LYS A  39       8.960   4.555  -6.399  1.00  0.00           H  
ATOM    594  C   LYS A  39       8.414   4.315  -4.379  1.00  0.00           C  
ATOM    595  CB  LYS A  39       9.917   2.786  -5.713  1.00  0.00           C  
ATOM    596  HB2 LYS A  39       9.039   2.163  -5.883  1.00  0.00           H  
ATOM    597  HB3 LYS A  39      10.425   2.433  -4.816  1.00  0.00           H  
ATOM    598  O   LYS A  39       8.713   4.306  -3.184  1.00  0.00           O  
ATOM    599  CG  LYS A  39      10.847   2.680  -6.932  1.00  0.00           C  
ATOM    600  HG2 LYS A  39      10.415   3.214  -7.778  1.00  0.00           H  
ATOM    601  HG3 LYS A  39      11.787   3.160  -6.661  1.00  0.00           H  
ATOM    602  CD  LYS A  39      11.164   1.243  -7.362  1.00  0.00           C  
ATOM    603  HD2 LYS A  39      10.274   0.848  -7.852  1.00  0.00           H  
ATOM    604  HD3 LYS A  39      11.386   0.636  -6.484  1.00  0.00           H  
ATOM    605  CE  LYS A  39      12.340   1.144  -8.351  1.00  0.00           C  
ATOM    606  HE2 LYS A  39      12.098   1.738  -9.232  1.00  0.00           H  
ATOM    607  HE3 LYS A  39      12.463   0.110  -8.673  1.00  0.00           H  
ATOM    608  NZ  LYS A  39      13.620   1.638  -7.791  1.00  0.00           N  
ATOM    609  HZ1 LYS A  39      13.895   1.234  -6.907  1.00  0.00           H  
ATOM    610  HZ2 LYS A  39      13.541   2.611  -7.531  1.00  0.00           H  
ATOM    611  HZ3 LYS A  39      14.405   1.595  -8.425  1.00  0.00           H  
ATOM    612  N   THR A  40       7.161   4.296  -4.807  1.00  0.00           N  
ATOM    613  H   THR A  40       6.986   4.316  -5.801  1.00  0.00           H  
ATOM    614  CA  THR A  40       5.995   4.227  -3.938  1.00  0.00           C  
ATOM    615  HA  THR A  40       6.243   4.674  -2.976  1.00  0.00           H  
ATOM    616  C   THR A  40       5.581   2.776  -3.689  1.00  0.00           C  
ATOM    617  CB  THR A  40       4.846   5.044  -4.528  1.00  0.00           C  
ATOM    618  HB  THR A  40       3.973   4.881  -3.896  1.00  0.00           H  
ATOM    619  O   THR A  40       5.668   1.906  -4.560  1.00  0.00           O  
ATOM    620  CG2 THR A  40       5.134   6.542  -4.576  1.00  0.00           C  
ATOM    621 HG21 THR A  40       4.310   7.064  -5.064  1.00  0.00           H  
ATOM    622 HG22 THR A  40       6.056   6.746  -5.120  1.00  0.00           H  
ATOM    623 HG23 THR A  40       5.219   6.922  -3.558  1.00  0.00           H  
ATOM    624  OG1 THR A  40       4.550   4.629  -5.836  1.00  0.00           O  
ATOM    625  HG1 THR A  40       4.079   5.342  -6.273  1.00  0.00           H  
ATOM    626  N   TYR A  41       5.132   2.499  -2.469  1.00  0.00           N  
ATOM    627  H   TYR A  41       5.133   3.234  -1.776  1.00  0.00           H  
ATOM    628  CA  TYR A  41       4.674   1.190  -2.021  1.00  0.00           C  
ATOM    629  HA  TYR A  41       4.609   0.512  -2.872  1.00  0.00           H  
ATOM    630  C   TYR A  41       3.284   1.326  -1.413  1.00  0.00           C  
ATOM    631  CB  TYR A  41       5.666   0.601  -1.011  1.00  0.00           C  
ATOM    632  HB2 TYR A  41       5.254  -0.345  -0.661  1.00  0.00           H  
ATOM    633  HB3 TYR A  41       5.753   1.268  -0.153  1.00  0.00           H  
ATOM    634  O   TYR A  41       3.029   2.225  -0.613  1.00  0.00           O  
ATOM    635  CG  TYR A  41       7.041   0.339  -1.591  1.00  0.00           C  
ATOM    636  CD1 TYR A  41       7.308  -0.894  -2.207  1.00  0.00           C  
ATOM    637  HD1 TYR A  41       6.559  -1.672  -2.184  1.00  0.00           H  
ATOM    638  CD2 TYR A  41       8.028   1.345  -1.576  1.00  0.00           C  
ATOM    639  HD2 TYR A  41       7.821   2.299  -1.112  1.00  0.00           H  
ATOM    640  CE1 TYR A  41       8.531  -1.093  -2.868  1.00  0.00           C  
ATOM    641  HE1 TYR A  41       8.762  -2.053  -3.306  1.00  0.00           H  
ATOM    642  CE2 TYR A  41       9.247   1.157  -2.258  1.00  0.00           C  
ATOM    643  HE2 TYR A  41       9.970   1.958  -2.301  1.00  0.00           H  
ATOM    644  OH  TYR A  41      10.552  -0.223  -3.770  1.00  0.00           O  
ATOM    645  HH  TYR A  41      11.130   0.544  -3.756  1.00  0.00           H  
ATOM    646  CZ  TYR A  41       9.475  -0.050  -2.953  1.00  0.00           C  
ATOM    647  N   LEU A  42       2.379   0.414  -1.761  1.00  0.00           N  
ATOM    648  H   LEU A  42       2.661  -0.353  -2.355  1.00  0.00           H  
ATOM    649  CA  LEU A  42       1.060   0.361  -1.149  1.00  0.00           C  
ATOM    650  HA  LEU A  42       0.701   1.378  -0.990  1.00  0.00           H  
ATOM    651  C   LEU A  42       1.188  -0.323   0.213  1.00  0.00           C  
ATOM    652  CB  LEU A  42       0.083  -0.345  -2.101  1.00  0.00           C  
ATOM    653  HB2 LEU A  42       0.053   0.195  -3.048  1.00  0.00           H  
ATOM    654  HB3 LEU A  42       0.465  -1.344  -2.309  1.00  0.00           H  
ATOM    655  O   LEU A  42       1.285  -1.545   0.306  1.00  0.00           O  
ATOM    656  CG  LEU A  42      -1.346  -0.442  -1.532  1.00  0.00           C  
ATOM    657  HG  LEU A  42      -1.318  -0.770  -0.493  1.00  0.00           H  
ATOM    658  CD1 LEU A  42      -2.069   0.903  -1.604  1.00  0.00           C  
ATOM    659 HD11 LEU A  42      -2.121   1.249  -2.636  1.00  0.00           H  
ATOM    660 HD12 LEU A  42      -3.082   0.806  -1.213  1.00  0.00           H  
ATOM    661 HD13 LEU A  42      -1.542   1.645  -1.005  1.00  0.00           H  
ATOM    662  CD2 LEU A  42      -2.162  -1.470  -2.315  1.00  0.00           C  
ATOM    663 HD21 LEU A  42      -2.202  -1.185  -3.366  1.00  0.00           H  
ATOM    664 HD22 LEU A  42      -1.702  -2.454  -2.225  1.00  0.00           H  
ATOM    665 HD23 LEU A  42      -3.177  -1.513  -1.919  1.00  0.00           H  
ATOM    666  N   VAL A  43       1.189   0.458   1.282  1.00  0.00           N  
ATOM    667  H   VAL A  43       1.044   1.448   1.142  1.00  0.00           H  
ATOM    668  CA  VAL A  43       1.145  -0.047   2.652  1.00  0.00           C  
ATOM    669  HA  VAL A  43       1.581  -1.046   2.668  1.00  0.00           H  
ATOM    670  C   VAL A  43      -0.308  -0.179   3.091  1.00  0.00           C  
ATOM    671  CB  VAL A  43       1.986   0.807   3.617  1.00  0.00           C  
ATOM    672  HB  VAL A  43       1.942   0.343   4.602  1.00  0.00           H  
ATOM    673  O   VAL A  43      -1.167   0.624   2.742  1.00  0.00           O  
ATOM    674  CG1 VAL A  43       3.452   0.831   3.171  1.00  0.00           C  
ATOM    675 HG11 VAL A  43       4.048   1.394   3.890  1.00  0.00           H  
ATOM    676 HG12 VAL A  43       3.545   1.286   2.185  1.00  0.00           H  
ATOM    677 HG13 VAL A  43       3.854  -0.179   3.093  1.00  0.00           H  
ATOM    678  CG2 VAL A  43       1.496   2.251   3.749  1.00  0.00           C  
ATOM    679 HG21 VAL A  43       0.457   2.280   4.078  1.00  0.00           H  
ATOM    680 HG22 VAL A  43       1.568   2.767   2.791  1.00  0.00           H  
ATOM    681 HG23 VAL A  43       2.102   2.786   4.480  1.00  0.00           H  
ATOM    682  N   SER A  44      -0.615  -1.213   3.860  1.00  0.00           N  
ATOM    683  H   SER A  44       0.109  -1.883   4.076  1.00  0.00           H  
ATOM    684  CA  SER A  44      -1.940  -1.406   4.438  1.00  0.00           C  
ATOM    685  HA  SER A  44      -2.445  -0.442   4.491  1.00  0.00           H  
ATOM    686  C   SER A  44      -1.830  -1.931   5.855  1.00  0.00           C  
ATOM    687  CB  SER A  44      -2.792  -2.327   3.569  1.00  0.00           C  
ATOM    688  HB2 SER A  44      -3.782  -2.426   4.014  1.00  0.00           H  
ATOM    689  HB3 SER A  44      -2.877  -1.893   2.573  1.00  0.00           H  
ATOM    690  O   SER A  44      -1.040  -2.835   6.132  1.00  0.00           O  
ATOM    691  OG  SER A  44      -2.207  -3.599   3.468  1.00  0.00           O  
ATOM    692  HG  SER A  44      -1.269  -3.447   3.332  1.00  0.00           H  
ATOM    693  N   LYS A  45      -2.636  -1.374   6.754  1.00  0.00           N  
ATOM    694  H   LYS A  45      -3.291  -0.677   6.429  1.00  0.00           H  
ATOM    695  CA  LYS A  45      -2.786  -1.860   8.124  1.00  0.00           C  
ATOM    696  HA  LYS A  45      -1.955  -2.517   8.378  1.00  0.00           H  
ATOM    697  C   LYS A  45      -4.075  -2.662   8.181  1.00  0.00           C  
ATOM    698  CB  LYS A  45      -2.755  -0.672   9.095  1.00  0.00           C  
ATOM    699  HB2 LYS A  45      -3.476   0.074   8.762  1.00  0.00           H  
ATOM    700  HB3 LYS A  45      -1.755  -0.238   9.074  1.00  0.00           H  
ATOM    701  O   LYS A  45      -5.160  -2.128   7.986  1.00  0.00           O  
ATOM    702  CG  LYS A  45      -3.041  -1.035  10.557  1.00  0.00           C  
ATOM    703  HG2 LYS A  45      -2.256  -1.689  10.937  1.00  0.00           H  
ATOM    704  HG3 LYS A  45      -4.002  -1.545  10.632  1.00  0.00           H  
ATOM    705  CD  LYS A  45      -3.100   0.254  11.389  1.00  0.00           C  
ATOM    706  HD2 LYS A  45      -3.851   0.912  10.951  1.00  0.00           H  
ATOM    707  HD3 LYS A  45      -2.135   0.760  11.356  1.00  0.00           H  
ATOM    708  CE  LYS A  45      -3.484  -0.040  12.845  1.00  0.00           C  
ATOM    709  HE2 LYS A  45      -4.343  -0.711  12.846  1.00  0.00           H  
ATOM    710  HE3 LYS A  45      -2.655  -0.548  13.339  1.00  0.00           H  
ATOM    711  NZ  LYS A  45      -3.839   1.207  13.573  1.00  0.00           N  
ATOM    712  HZ1 LYS A  45      -3.065   1.855  13.591  1.00  0.00           H  
ATOM    713  HZ2 LYS A  45      -4.114   1.009  14.525  1.00  0.00           H  
ATOM    714  HZ3 LYS A  45      -4.614   1.674  13.124  1.00  0.00           H  
ATOM    715  N   LYS A  46      -3.964  -3.960   8.450  1.00  0.00           N  
ATOM    716  H   LYS A  46      -3.034  -4.329   8.589  1.00  0.00           H  
ATOM    717  CA  LYS A  46      -5.118  -4.836   8.683  1.00  0.00           C  
ATOM    718  HA  LYS A  46      -5.984  -4.214   8.911  1.00  0.00           H  
ATOM    719  C   LYS A  46      -4.836  -5.705   9.899  1.00  0.00           C  
ATOM    720  CB  LYS A  46      -5.437  -5.643   7.407  1.00  0.00           C  
ATOM    721  HB2 LYS A  46      -4.615  -6.326   7.191  1.00  0.00           H  
ATOM    722  HB3 LYS A  46      -5.537  -4.947   6.574  1.00  0.00           H  
ATOM    723  O   LYS A  46      -3.832  -6.411   9.916  1.00  0.00           O  
ATOM    724  CG  LYS A  46      -6.750  -6.436   7.544  1.00  0.00           C  
ATOM    725  HG2 LYS A  46      -7.541  -5.749   7.845  1.00  0.00           H  
ATOM    726  HG3 LYS A  46      -6.632  -7.186   8.327  1.00  0.00           H  
ATOM    727  CD  LYS A  46      -7.184  -7.142   6.245  1.00  0.00           C  
ATOM    728  HD2 LYS A  46      -7.314  -6.394   5.463  1.00  0.00           H  
ATOM    729  HD3 LYS A  46      -6.419  -7.857   5.943  1.00  0.00           H  
ATOM    730  CE  LYS A  46      -8.520  -7.872   6.489  1.00  0.00           C  
ATOM    731  HE2 LYS A  46      -9.235  -7.149   6.881  1.00  0.00           H  
ATOM    732  HE3 LYS A  46      -8.375  -8.621   7.267  1.00  0.00           H  
ATOM    733  NZ  LYS A  46      -9.096  -8.514   5.272  1.00  0.00           N  
ATOM    734  HZ1 LYS A  46      -8.501  -9.239   4.897  1.00  0.00           H  
ATOM    735  HZ2 LYS A  46      -9.302  -7.831   4.557  1.00  0.00           H  
ATOM    736  HZ3 LYS A  46      -9.977  -8.948   5.507  1.00  0.00           H  
ATOM    737  N   ASN A  47      -5.729  -5.673  10.889  1.00  0.00           N  
ATOM    738  H   ASN A  47      -6.529  -5.063  10.796  1.00  0.00           H  
ATOM    739  CA  ASN A  47      -5.679  -6.539  12.073  1.00  0.00           C  
ATOM    740  HA  ASN A  47      -6.451  -6.191  12.760  1.00  0.00           H  
ATOM    741  C   ASN A  47      -4.349  -6.464  12.857  1.00  0.00           C  
ATOM    742  CB  ASN A  47      -6.061  -7.966  11.635  1.00  0.00           C  
ATOM    743  HB2 ASN A  47      -6.860  -7.925  10.895  1.00  0.00           H  
ATOM    744  HB3 ASN A  47      -5.203  -8.473  11.195  1.00  0.00           H  
ATOM    745  O   ASN A  47      -3.735  -7.492  13.137  1.00  0.00           O  
ATOM    746  CG  ASN A  47      -6.604  -8.764  12.797  1.00  0.00           C  
ATOM    747  ND2 ASN A  47      -5.949  -9.815  13.222  1.00  0.00           N  
ATOM    748 HD21 ASN A  47      -4.975  -9.929  12.981  1.00  0.00           H  
ATOM    749 HD22 ASN A  47      -6.361 -10.263  14.028  1.00  0.00           H  
ATOM    750  OD1 ASN A  47      -7.640  -8.431  13.326  1.00  0.00           O  
ATOM    751  N   GLY A  48      -3.841  -5.248  13.100  1.00  0.00           N  
ATOM    752  H   GLY A  48      -4.411  -4.439  12.898  1.00  0.00           H  
ATOM    753  CA  GLY A  48      -2.554  -5.042  13.783  1.00  0.00           C  
ATOM    754  HA2 GLY A  48      -2.558  -5.585  14.728  1.00  0.00           H  
ATOM    755  HA3 GLY A  48      -2.428  -3.983  14.007  1.00  0.00           H  
ATOM    756  C   GLY A  48      -1.326  -5.503  12.987  1.00  0.00           C  
ATOM    757  O   GLY A  48      -0.245  -5.615  13.544  1.00  0.00           O  
ATOM    758  N   LYS A  49      -1.464  -5.794  11.687  1.00  0.00           N  
ATOM    759  H   LYS A  49      -2.393  -5.782  11.290  1.00  0.00           H  
ATOM    760  CA  LYS A  49      -0.349  -6.152  10.801  1.00  0.00           C  
ATOM    761  HA  LYS A  49       0.581  -6.130  11.368  1.00  0.00           H  
ATOM    762  C   LYS A  49      -0.211  -5.119   9.693  1.00  0.00           C  
ATOM    763  CB  LYS A  49      -0.526  -7.576  10.244  1.00  0.00           C  
ATOM    764  HB2 LYS A  49      -1.465  -7.634   9.693  1.00  0.00           H  
ATOM    765  HB3 LYS A  49       0.293  -7.785   9.557  1.00  0.00           H  
ATOM    766  O   LYS A  49      -1.204  -4.744   9.064  1.00  0.00           O  
ATOM    767  CG  LYS A  49      -0.519  -8.635  11.360  1.00  0.00           C  
ATOM    768  HG2 LYS A  49       0.429  -8.579  11.894  1.00  0.00           H  
ATOM    769  HG3 LYS A  49      -1.324  -8.425  12.064  1.00  0.00           H  
ATOM    770  CD  LYS A  49      -0.710 -10.062  10.822  1.00  0.00           C  
ATOM    771  HD2 LYS A  49       0.110 -10.310  10.149  1.00  0.00           H  
ATOM    772  HD3 LYS A  49      -1.659 -10.118  10.287  1.00  0.00           H  
ATOM    773  CE  LYS A  49      -0.728 -11.033  12.014  1.00  0.00           C  
ATOM    774  HE2 LYS A  49       0.223 -10.949  12.541  1.00  0.00           H  
ATOM    775  HE3 LYS A  49      -1.501 -10.708  12.710  1.00  0.00           H  
ATOM    776  NZ  LYS A  49      -0.965 -12.450  11.624  1.00  0.00           N  
ATOM    777  HZ1 LYS A  49      -1.870 -12.570  11.191  1.00  0.00           H  
ATOM    778  HZ2 LYS A  49      -0.238 -12.792  11.012  1.00  0.00           H  
ATOM    779  HZ3 LYS A  49      -0.954 -13.032  12.450  1.00  0.00           H  
ATOM    780  N   LEU A  50       1.019  -4.695   9.435  1.00  0.00           N  
ATOM    781  H   LEU A  50       1.773  -5.083   9.984  1.00  0.00           H  
ATOM    782  CA  LEU A  50       1.383  -3.830   8.327  1.00  0.00           C  
ATOM    783  HA  LEU A  50       0.496  -3.274   8.021  1.00  0.00           H  
ATOM    784  C   LEU A  50       1.866  -4.675   7.151  1.00  0.00           C  
ATOM    785  CB  LEU A  50       2.419  -2.811   8.800  1.00  0.00           C  
ATOM    786  HB2 LEU A  50       2.061  -2.406   9.746  1.00  0.00           H  
ATOM    787  HB3 LEU A  50       3.369  -3.308   8.999  1.00  0.00           H  
ATOM    788  O   LEU A  50       2.863  -5.391   7.239  1.00  0.00           O  
ATOM    789  CG  LEU A  50       2.588  -1.666   7.783  1.00  0.00           C  
ATOM    790  HG  LEU A  50       1.828  -1.735   7.005  1.00  0.00           H  
ATOM    791  CD1 LEU A  50       2.446  -0.303   8.449  1.00  0.00           C  
ATOM    792 HD11 LEU A  50       2.543   0.477   7.694  1.00  0.00           H  
ATOM    793 HD12 LEU A  50       3.220  -0.166   9.205  1.00  0.00           H  
ATOM    794 HD13 LEU A  50       1.459  -0.212   8.903  1.00  0.00           H  
ATOM    795  CD2 LEU A  50       3.955  -1.745   7.126  1.00  0.00           C  
ATOM    796 HD21 LEU A  50       4.073  -0.918   6.426  1.00  0.00           H  
ATOM    797 HD22 LEU A  50       4.722  -1.690   7.899  1.00  0.00           H  
ATOM    798 HD23 LEU A  50       4.051  -2.688   6.588  1.00  0.00           H  
ATOM    799  N   LYS A  51       1.127  -4.603   6.050  1.00  0.00           N  
ATOM    800  H   LYS A  51       0.337  -3.974   6.069  1.00  0.00           H  
ATOM    801  CA  LYS A  51       1.377  -5.336   4.812  1.00  0.00           C  
ATOM    802  HA  LYS A  51       2.201  -6.036   4.945  1.00  0.00           H  
ATOM    803  C   LYS A  51       1.754  -4.357   3.717  1.00  0.00           C  
ATOM    804  CB  LYS A  51       0.120  -6.106   4.410  1.00  0.00           C  
ATOM    805  HB2 LYS A  51       0.291  -6.553   3.430  1.00  0.00           H  
ATOM    806  HB3 LYS A  51      -0.709  -5.402   4.333  1.00  0.00           H  
ATOM    807  O   LYS A  51       1.009  -3.412   3.468  1.00  0.00           O  
ATOM    808  CG  LYS A  51      -0.279  -7.204   5.394  1.00  0.00           C  
ATOM    809  HG2 LYS A  51      -0.514  -6.766   6.365  1.00  0.00           H  
ATOM    810  HG3 LYS A  51       0.543  -7.910   5.505  1.00  0.00           H  
ATOM    811  CD  LYS A  51      -1.514  -7.929   4.849  1.00  0.00           C  
ATOM    812  HD2 LYS A  51      -2.316  -7.208   4.689  1.00  0.00           H  
ATOM    813  HD3 LYS A  51      -1.255  -8.398   3.899  1.00  0.00           H  
ATOM    814  CE  LYS A  51      -1.966  -8.994   5.849  1.00  0.00           C  
ATOM    815  HE2 LYS A  51      -2.280  -8.495   6.766  1.00  0.00           H  
ATOM    816  HE3 LYS A  51      -1.109  -9.623   6.088  1.00  0.00           H  
ATOM    817  NZ  LYS A  51      -3.068  -9.821   5.295  1.00  0.00           N  
ATOM    818  HZ1 LYS A  51      -3.853  -9.241   5.035  1.00  0.00           H  
ATOM    819  HZ2 LYS A  51      -2.750 -10.316   4.475  1.00  0.00           H  
ATOM    820  HZ3 LYS A  51      -3.368 -10.510   5.969  1.00  0.00           H  
ATOM    821  N   VAL A  52       2.868  -4.609   3.048  1.00  0.00           N  
ATOM    822  H   VAL A  52       3.412  -5.419   3.308  1.00  0.00           H  
ATOM    823  CA  VAL A  52       3.380  -3.756   1.975  1.00  0.00           C  
ATOM    824  HA  VAL A  52       2.765  -2.859   1.898  1.00  0.00           H  
ATOM    825  C   VAL A  52       3.303  -4.493   0.661  1.00  0.00           C  
ATOM    826  CB  VAL A  52       4.810  -3.295   2.249  1.00  0.00           C  
ATOM    827  HB  VAL A  52       5.473  -4.158   2.211  1.00  0.00           H  
ATOM    828  O   VAL A  52       3.843  -5.591   0.514  1.00  0.00           O  
ATOM    829  CG1 VAL A  52       5.292  -2.281   1.212  1.00  0.00           C  
ATOM    830 HG11 VAL A  52       4.638  -1.409   1.221  1.00  0.00           H  
ATOM    831 HG12 VAL A  52       5.296  -2.721   0.215  1.00  0.00           H  
ATOM    832 HG13 VAL A  52       6.310  -1.970   1.446  1.00  0.00           H  
ATOM    833  CG2 VAL A  52       4.856  -2.677   3.643  1.00  0.00           C  
ATOM    834 HG21 VAL A  52       5.753  -2.068   3.746  1.00  0.00           H  
ATOM    835 HG22 VAL A  52       4.840  -3.476   4.385  1.00  0.00           H  
ATOM    836 HG23 VAL A  52       3.969  -2.073   3.833  1.00  0.00           H  
ATOM    837  N   PHE A  53       2.641  -3.863  -0.292  1.00  0.00           N  
ATOM    838  H   PHE A  53       2.258  -2.952  -0.083  1.00  0.00           H  
ATOM    839  CA  PHE A  53       2.403  -4.359  -1.627  1.00  0.00           C  
ATOM    840  HA  PHE A  53       2.806  -5.370  -1.698  1.00  0.00           H  
ATOM    841  C   PHE A  53       3.126  -3.468  -2.637  1.00  0.00           C  
ATOM    842  CB  PHE A  53       0.895  -4.426  -1.895  1.00  0.00           C  
ATOM    843  HB2 PHE A  53       0.739  -4.769  -2.918  1.00  0.00           H  
ATOM    844  HB3 PHE A  53       0.478  -3.422  -1.820  1.00  0.00           H  
ATOM    845  O   PHE A  53       3.140  -2.243  -2.513  1.00  0.00           O  
ATOM    846  CG  PHE A  53       0.115  -5.323  -0.953  1.00  0.00           C  
ATOM    847  CD1 PHE A  53      -0.216  -6.633  -1.344  1.00  0.00           C  
ATOM    848  HD1 PHE A  53       0.081  -6.998  -2.316  1.00  0.00           H  
ATOM    849  CD2 PHE A  53      -0.313  -4.842   0.300  1.00  0.00           C  
ATOM    850  HD2 PHE A  53      -0.076  -3.833   0.603  1.00  0.00           H  
ATOM    851  CE1 PHE A  53      -0.966  -7.461  -0.491  1.00  0.00           C  
ATOM    852  HE1 PHE A  53      -1.236  -8.455  -0.815  1.00  0.00           H  
ATOM    853  CE2 PHE A  53      -1.056  -5.679   1.149  1.00  0.00           C  
ATOM    854  HE2 PHE A  53      -1.392  -5.318   2.110  1.00  0.00           H  
ATOM    855  CZ  PHE A  53      -1.385  -6.984   0.759  1.00  0.00           C  
ATOM    856  HZ  PHE A  53      -1.973  -7.616   1.408  1.00  0.00           H  
ATOM    857  N   LYS A  54       3.702  -4.083  -3.665  1.00  0.00           N  
ATOM    858  H   LYS A  54       3.675  -5.092  -3.690  1.00  0.00           H  
ATOM    859  CA  LYS A  54       4.232  -3.393  -4.844  1.00  0.00           C  
ATOM    860  HA  LYS A  54       3.890  -2.359  -4.863  1.00  0.00           H  
ATOM    861  C   LYS A  54       3.726  -4.117  -6.076  1.00  0.00           C  
ATOM    862  CB  LYS A  54       5.757  -3.426  -4.818  1.00  0.00           C  
ATOM    863  HB2 LYS A  54       6.072  -4.431  -5.103  1.00  0.00           H  
ATOM    864  HB3 LYS A  54       6.107  -3.204  -3.810  1.00  0.00           H  
ATOM    865  O   LYS A  54       3.826  -5.340  -6.121  1.00  0.00           O  
ATOM    866  CG  LYS A  54       6.379  -2.414  -5.783  1.00  0.00           C  
ATOM    867  HG2 LYS A  54       6.272  -1.420  -5.350  1.00  0.00           H  
ATOM    868  HG3 LYS A  54       5.871  -2.433  -6.747  1.00  0.00           H  
ATOM    869  CD  LYS A  54       7.859  -2.736  -6.000  1.00  0.00           C  
ATOM    870  HD2 LYS A  54       8.322  -3.014  -5.053  1.00  0.00           H  
ATOM    871  HD3 LYS A  54       7.946  -3.586  -6.677  1.00  0.00           H  
ATOM    872  CE  LYS A  54       8.561  -1.523  -6.608  1.00  0.00           C  
ATOM    873  HE2 LYS A  54       8.353  -1.494  -7.678  1.00  0.00           H  
ATOM    874  HE3 LYS A  54       8.145  -0.617  -6.168  1.00  0.00           H  
ATOM    875  NZ  LYS A  54      10.016  -1.567  -6.345  1.00  0.00           N  
ATOM    876  HZ1 LYS A  54      10.188  -1.359  -5.372  1.00  0.00           H  
ATOM    877  HZ2 LYS A  54      10.477  -0.839  -6.872  1.00  0.00           H  
ATOM    878  HZ3 LYS A  54      10.401  -2.468  -6.594  1.00  0.00           H  
ATOM    879  N   ASN A  55       3.193  -3.388  -7.053  1.00  0.00           N  
ATOM    880  H   ASN A  55       3.237  -2.381  -6.997  1.00  0.00           H  
ATOM    881  CA  ASN A  55       2.680  -3.966  -8.302  1.00  0.00           C  
ATOM    882  HA  ASN A  55       2.081  -3.204  -8.801  1.00  0.00           H  
ATOM    883  C   ASN A  55       1.729  -5.161  -8.052  1.00  0.00           C  
ATOM    884  CB  ASN A  55       3.867  -4.297  -9.235  1.00  0.00           C  
ATOM    885  HB2 ASN A  55       3.477  -4.697 -10.171  1.00  0.00           H  
ATOM    886  HB3 ASN A  55       4.487  -5.069  -8.779  1.00  0.00           H  
ATOM    887  O   ASN A  55       1.863  -6.210  -8.670  1.00  0.00           O  
ATOM    888  CG  ASN A  55       4.737  -3.101  -9.578  1.00  0.00           C  
ATOM    889  ND2 ASN A  55       5.874  -3.317 -10.193  1.00  0.00           N  
ATOM    890 HD21 ASN A  55       6.315  -2.486 -10.561  1.00  0.00           H  
ATOM    891 HD22 ASN A  55       6.062  -4.227 -10.588  1.00  0.00           H  
ATOM    892  OD1 ASN A  55       4.434  -1.963  -9.273  1.00  0.00           O  
ATOM    893  N   GLY A  56       0.842  -5.054  -7.051  1.00  0.00           N  
ATOM    894  H   GLY A  56       0.758  -4.158  -6.592  1.00  0.00           H  
ATOM    895  CA  GLY A  56      -0.089  -6.124  -6.657  1.00  0.00           C  
ATOM    896  HA2 GLY A  56      -0.912  -5.688  -6.091  1.00  0.00           H  
ATOM    897  HA3 GLY A  56      -0.509  -6.568  -7.560  1.00  0.00           H  
ATOM    898  C   GLY A  56       0.505  -7.270  -5.820  1.00  0.00           C  
ATOM    899  O   GLY A  56      -0.246  -8.070  -5.266  1.00  0.00           O  
ATOM    900  N   LYS A  57       1.830  -7.342  -5.642  1.00  0.00           N  
ATOM    901  H   LYS A  57       2.408  -6.668  -6.123  1.00  0.00           H  
ATOM    902  CA  LYS A  57       2.506  -8.407  -4.884  1.00  0.00           C  
ATOM    903  HA  LYS A  57       1.843  -9.272  -4.851  1.00  0.00           H  
ATOM    904  C   LYS A  57       2.804  -7.980  -3.449  1.00  0.00           C  
ATOM    905  CB  LYS A  57       3.771  -8.823  -5.652  1.00  0.00           C  
ATOM    906  HB2 LYS A  57       3.488  -9.025  -6.685  1.00  0.00           H  
ATOM    907  HB3 LYS A  57       4.487  -8.001  -5.651  1.00  0.00           H  
ATOM    908  O   LYS A  57       3.450  -6.957  -3.231  1.00  0.00           O  
ATOM    909  CG  LYS A  57       4.436 -10.081  -5.070  1.00  0.00           C  
ATOM    910  HG2 LYS A  57       3.688 -10.867  -4.968  1.00  0.00           H  
ATOM    911  HG3 LYS A  57       4.854  -9.856  -4.088  1.00  0.00           H  
ATOM    912  CD  LYS A  57       5.553 -10.573  -6.003  1.00  0.00           C  
ATOM    913  HD2 LYS A  57       6.326  -9.807  -6.076  1.00  0.00           H  
ATOM    914  HD3 LYS A  57       5.130 -10.741  -6.993  1.00  0.00           H  
ATOM    915  CE  LYS A  57       6.167 -11.883  -5.490  1.00  0.00           C  
ATOM    916  HE2 LYS A  57       5.358 -12.588  -5.300  1.00  0.00           H  
ATOM    917  HE3 LYS A  57       6.672 -11.690  -4.544  1.00  0.00           H  
ATOM    918  NZ  LYS A  57       7.114 -12.469  -6.479  1.00  0.00           N  
ATOM    919  HZ1 LYS A  57       7.880 -11.842  -6.676  1.00  0.00           H  
ATOM    920  HZ2 LYS A  57       6.641 -12.663  -7.350  1.00  0.00           H  
ATOM    921  HZ3 LYS A  57       7.494 -13.344  -6.146  1.00  0.00           H  
ATOM    922  N   LEU A  58       2.385  -8.785  -2.468  1.00  0.00           N  
ATOM    923  H   LEU A  58       1.853  -9.604  -2.724  1.00  0.00           H  
ATOM    924  CA  LEU A  58       2.806  -8.636  -1.069  1.00  0.00           C  
ATOM    925  HA  LEU A  58       2.594  -7.617  -0.744  1.00  0.00           H  
ATOM    926  C   LEU A  58       4.316  -8.891  -0.972  1.00  0.00           C  
ATOM    927  CB  LEU A  58       2.023  -9.624  -0.179  1.00  0.00           C  
ATOM    928  HB2 LEU A  58       0.955  -9.435  -0.285  1.00  0.00           H  
ATOM    929  HB3 LEU A  58       2.215 -10.633  -0.545  1.00  0.00           H  
ATOM    930  O   LEU A  58       4.773 -10.003  -1.229  1.00  0.00           O  
ATOM    931  CG  LEU A  58       2.398  -9.574   1.318  1.00  0.00           C  
ATOM    932  HG  LEU A  58       3.477  -9.677   1.440  1.00  0.00           H  
ATOM    933  CD1 LEU A  58       1.948  -8.276   1.985  1.00  0.00           C  
ATOM    934 HD11 LEU A  58       0.871  -8.157   1.864  1.00  0.00           H  
ATOM    935 HD12 LEU A  58       2.452  -7.426   1.525  1.00  0.00           H  
ATOM    936 HD13 LEU A  58       2.206  -8.292   3.044  1.00  0.00           H  
ATOM    937  CD2 LEU A  58       1.726 -10.725   2.067  1.00  0.00           C  
ATOM    938 HD21 LEU A  58       2.007 -10.699   3.120  1.00  0.00           H  
ATOM    939 HD22 LEU A  58       0.643 -10.654   1.970  1.00  0.00           H  
ATOM    940 HD23 LEU A  58       2.058 -11.673   1.644  1.00  0.00           H  
ATOM    941  N   LEU A  59       5.085  -7.876  -0.587  1.00  0.00           N  
ATOM    942  H   LEU A  59       4.645  -6.986  -0.402  1.00  0.00           H  
ATOM    943  CA  LEU A  59       6.533  -7.992  -0.417  1.00  0.00           C  
ATOM    944  HA  LEU A  59       6.901  -8.842  -0.993  1.00  0.00           H  
ATOM    945  C   LEU A  59       6.899  -8.307   1.031  1.00  0.00           C  
ATOM    946  CB  LEU A  59       7.219  -6.719  -0.941  1.00  0.00           C  
ATOM    947  HB2 LEU A  59       8.279  -6.778  -0.692  1.00  0.00           H  
ATOM    948  HB3 LEU A  59       6.799  -5.851  -0.433  1.00  0.00           H  
ATOM    949  O   LEU A  59       7.699  -9.206   1.283  1.00  0.00           O  
ATOM    950  CG  LEU A  59       7.084  -6.527  -2.465  1.00  0.00           C  
ATOM    951  HG  LEU A  59       6.034  -6.409  -2.732  1.00  0.00           H  
ATOM    952  CD1 LEU A  59       7.838  -5.288  -2.922  1.00  0.00           C  
ATOM    953 HD11 LEU A  59       7.470  -4.408  -2.393  1.00  0.00           H  
ATOM    954 HD12 LEU A  59       8.904  -5.435  -2.753  1.00  0.00           H  
ATOM    955 HD13 LEU A  59       7.716  -5.163  -3.998  1.00  0.00           H  
ATOM    956  CD2 LEU A  59       7.684  -7.689  -3.262  1.00  0.00           C  
ATOM    957 HD21 LEU A  59       8.714  -7.869  -2.954  1.00  0.00           H  
ATOM    958 HD22 LEU A  59       7.661  -7.458  -4.327  1.00  0.00           H  
ATOM    959 HD23 LEU A  59       7.090  -8.590  -3.111  1.00  0.00           H  
ATOM    960  N   VAL A  60       6.277  -7.620   1.990  1.00  0.00           N  
ATOM    961  H   VAL A  60       5.591  -6.929   1.721  1.00  0.00           H  
ATOM    962  CA  VAL A  60       6.563  -7.797   3.417  1.00  0.00           C  
ATOM    963  HA  VAL A  60       6.909  -8.820   3.564  1.00  0.00           H  
ATOM    964  C   VAL A  60       5.293  -7.643   4.254  1.00  0.00           C  
ATOM    965  CB  VAL A  60       7.722  -6.873   3.853  1.00  0.00           C  
ATOM    966  HB  VAL A  60       8.601  -7.143   3.268  1.00  0.00           H  
ATOM    967  O   VAL A  60       4.397  -6.866   3.929  1.00  0.00           O  
ATOM    968  CG1 VAL A  60       7.430  -5.401   3.589  1.00  0.00           C  
ATOM    969 HG11 VAL A  60       6.482  -5.131   4.054  1.00  0.00           H  
ATOM    970 HG12 VAL A  60       7.385  -5.227   2.514  1.00  0.00           H  
ATOM    971 HG13 VAL A  60       8.236  -4.786   3.987  1.00  0.00           H  
ATOM    972  CG2 VAL A  60       8.095  -7.050   5.326  1.00  0.00           C  
ATOM    973 HG21 VAL A  60       8.997  -6.476   5.538  1.00  0.00           H  
ATOM    974 HG22 VAL A  60       8.290  -8.101   5.542  1.00  0.00           H  
ATOM    975 HG23 VAL A  60       7.290  -6.677   5.960  1.00  0.00           H  
ATOM    976  N   SER A  61       5.212  -8.418   5.334  1.00  0.00           N  
ATOM    977  H   SER A  61       5.997  -9.016   5.549  1.00  0.00           H  
ATOM    978  CA  SER A  61       4.163  -8.339   6.348  1.00  0.00           C  
ATOM    979  HA  SER A  61       3.596  -7.417   6.225  1.00  0.00           H  
ATOM    980  C   SER A  61       4.833  -8.341   7.717  1.00  0.00           C  
ATOM    981  CB  SER A  61       3.197  -9.520   6.202  1.00  0.00           C  
ATOM    982  HB2 SER A  61       3.750 -10.456   6.279  1.00  0.00           H  
ATOM    983  HB3 SER A  61       2.727  -9.472   5.220  1.00  0.00           H  
ATOM    984  O   SER A  61       5.536  -9.296   8.044  1.00  0.00           O  
ATOM    985  OG  SER A  61       2.189  -9.489   7.198  1.00  0.00           O  
ATOM    986  HG  SER A  61       2.621  -9.598   8.049  1.00  0.00           H  
ATOM    987  N   LEU A  62       4.615  -7.296   8.510  1.00  0.00           N  
ATOM    988  H   LEU A  62       4.015  -6.554   8.179  1.00  0.00           H  
ATOM    989  CA  LEU A  62       5.128  -7.174   9.875  1.00  0.00           C  
ATOM    990  HA  LEU A  62       5.624  -8.104  10.153  1.00  0.00           H  
ATOM    991  C   LEU A  62       3.971  -6.954  10.860  1.00  0.00           C  
ATOM    992  CB  LEU A  62       6.152  -6.026   9.952  1.00  0.00           C  
ATOM    993  HB2 LEU A  62       6.374  -5.819  10.999  1.00  0.00           H  
ATOM    994  HB3 LEU A  62       5.692  -5.129   9.536  1.00  0.00           H  
ATOM    995  O   LEU A  62       2.976  -6.333  10.483  1.00  0.00           O  
ATOM    996  CG  LEU A  62       7.476  -6.307   9.218  1.00  0.00           C  
ATOM    997  HG  LEU A  62       7.265  -6.575   8.183  1.00  0.00           H  
ATOM    998  CD1 LEU A  62       8.339  -5.054   9.219  1.00  0.00           C  
ATOM    999 HD11 LEU A  62       9.218  -5.190   8.589  1.00  0.00           H  
ATOM   1000 HD12 LEU A  62       7.744  -4.226   8.835  1.00  0.00           H  
ATOM   1001 HD13 LEU A  62       8.652  -4.807  10.234  1.00  0.00           H  
ATOM   1002  CD2 LEU A  62       8.288  -7.430   9.866  1.00  0.00           C  
ATOM   1003 HD21 LEU A  62       8.424  -7.221  10.927  1.00  0.00           H  
ATOM   1004 HD22 LEU A  62       7.767  -8.380   9.748  1.00  0.00           H  
ATOM   1005 HD23 LEU A  62       9.264  -7.500   9.384  1.00  0.00           H  
ATOM   1006  N   PRO A  63       4.058  -7.461  12.100  1.00  0.00           N  
ATOM   1007  CA  PRO A  63       3.180  -7.003  13.174  1.00  0.00           C  
ATOM   1008  HA  PRO A  63       2.132  -7.122  12.899  1.00  0.00           H  
ATOM   1009  C   PRO A  63       3.457  -5.515  13.454  1.00  0.00           C  
ATOM   1010  CB  PRO A  63       3.500  -7.911  14.364  1.00  0.00           C  
ATOM   1011  HB2 PRO A  63       2.885  -8.809  14.310  1.00  0.00           H  
ATOM   1012  HB3 PRO A  63       3.348  -7.405  15.317  1.00  0.00           H  
ATOM   1013  O   PRO A  63       4.613  -5.090  13.398  1.00  0.00           O  
ATOM   1014  CG  PRO A  63       4.968  -8.284  14.146  1.00  0.00           C  
ATOM   1015  HG2 PRO A  63       5.211  -9.247  14.596  1.00  0.00           H  
ATOM   1016  HG3 PRO A  63       5.605  -7.502  14.559  1.00  0.00           H  
ATOM   1017  CD  PRO A  63       5.118  -8.314  12.626  1.00  0.00           C  
ATOM   1018  HD2 PRO A  63       4.979  -9.332  12.263  1.00  0.00           H  
ATOM   1019  HD3 PRO A  63       6.105  -7.943  12.351  1.00  0.00           H  
ATOM   1020  N   LEU A  64       2.404  -4.722  13.671  1.00  0.00           N  
ATOM   1021  H   LEU A  64       1.506  -5.155  13.830  1.00  0.00           H  
ATOM   1022  CA  LEU A  64       2.489  -3.297  14.007  1.00  0.00           C  
ATOM   1023  HA  LEU A  64       3.430  -2.904  13.622  1.00  0.00           H  
ATOM   1024  C   LEU A  64       2.537  -3.102  15.524  1.00  0.00           C  
ATOM   1025  CB  LEU A  64       1.310  -2.527  13.374  1.00  0.00           C  
ATOM   1026  HB2 LEU A  64       0.445  -2.667  14.022  1.00  0.00           H  
ATOM   1027  HB3 LEU A  64       1.071  -2.948  12.397  1.00  0.00           H  
ATOM   1028  O   LEU A  64       1.712  -3.750  16.199  1.00  0.00           O  
ATOM   1029  CG  LEU A  64       1.636  -1.027  13.242  1.00  0.00           C  
ATOM   1030  HG  LEU A  64       2.450  -0.742  13.910  1.00  0.00           H  
ATOM   1031  CD1 LEU A  64       2.042  -0.711  11.810  1.00  0.00           C  
ATOM   1032 HD11 LEU A  64       2.328   0.338  11.732  1.00  0.00           H  
ATOM   1033 HD12 LEU A  64       1.207  -0.912  11.139  1.00  0.00           H  
ATOM   1034 HD13 LEU A  64       2.906  -1.324  11.551  1.00  0.00           H  
ATOM   1035  CD2 LEU A  64       0.431  -0.151  13.570  1.00  0.00           C  
ATOM   1036 HD21 LEU A  64       0.150  -0.329  14.608  1.00  0.00           H  
ATOM   1037 HD22 LEU A  64      -0.398  -0.407  12.911  1.00  0.00           H  
ATOM   1038 HD23 LEU A  64       0.699   0.899  13.451  1.00  0.00           H  
ATOM   1039  OXT LEU A  64       3.356  -2.245  15.934  1.00  0.00           O  
TER    1040      LEU A  64                                                       
END   

ENDMDL
END
