# Supplementary material for: Scaffolding protein functional sites using deep learning
Source: Science. Author manuscript; Available in PMC 2022 Oct 31. (PMC9621694; doi:10.1126/science.abn2100)
Supplement: Data S1 [file NIHMS1830590-supplement-Data_S1.zip › rsv_inp_2_RF.pdb]

HEADER                                            19-APR-22   XXXX              
EXPDTA    THEORETICAL MODEL                                                     
REMARK 220                                                                      
REMARK 220 EXPERIMENTAL DETAILS                                                 
REMARK 220  EXPERIMENT TYPE                : THEORETICAL MODELLING              
REMARK 220  DATE OF DATA COLLECTION        : 19-APR-22                          
REMARK 220                                                                      
REMARK 220 REMARK: MODEL GENERATED BY ROSETTA                                   
REMARK 220  VERSION 2021.38+release.4d5a969                                     
ATOM      1  N   LEU A   1     -10.780  -6.328   1.073  1.00  0.00           N  
ATOM      2  CA  LEU A   1      -9.921  -5.474   0.270  1.00  0.00           C  
ATOM      3  C   LEU A   1      -9.504  -6.167  -1.015  1.00  0.00           C  
ATOM      4  O   LEU A   1      -9.115  -7.341  -1.010  1.00  0.00           O  
ATOM      5  CB  LEU A   1      -8.644  -5.093   1.032  1.00  0.00           C  
ATOM      6  CG  LEU A   1      -8.755  -3.964   2.071  1.00  0.00           C  
ATOM      7  CD1 LEU A   1      -9.616  -4.409   3.243  1.00  0.00           C  
ATOM      8  CD2 LEU A   1      -7.361  -3.588   2.533  1.00  0.00           C  
ATOM      9 1H   LEU A   1     -10.851  -5.952   2.006  1.00  0.00           H  
ATOM     10 2H   LEU A   1     -11.697  -6.359   0.651  1.00  0.00           H  
ATOM     11 3H   LEU A   1     -10.390  -7.258   1.102  1.00  0.00           H  
ATOM     12  HA  LEU A   1     -10.470  -4.570   0.021  1.00  0.00           H  
ATOM     13 1HB  LEU A   1      -8.263  -5.961   1.516  1.00  0.00           H  
ATOM     14 2HB  LEU A   1      -7.902  -4.782   0.296  1.00  0.00           H  
ATOM     15  HG  LEU A   1      -9.237  -3.095   1.617  1.00  0.00           H  
ATOM     16 1HD1 LEU A   1      -9.692  -3.588   3.969  1.00  0.00           H  
ATOM     17 2HD1 LEU A   1     -10.613  -4.667   2.888  1.00  0.00           H  
ATOM     18 3HD1 LEU A   1      -9.167  -5.266   3.717  1.00  0.00           H  
ATOM     19 1HD2 LEU A   1      -7.428  -2.783   3.255  1.00  0.00           H  
ATOM     20 2HD2 LEU A   1      -6.872  -4.450   2.989  1.00  0.00           H  
ATOM     21 3HD2 LEU A   1      -6.800  -3.255   1.690  1.00  0.00           H  
ATOM     22  N   SER A   2      -9.572  -5.431  -2.112  1.00  0.00           N  
ATOM     23  CA  SER A   2      -9.115  -5.928  -3.405  1.00  0.00           C  
ATOM     24  C   SER A   2      -7.607  -5.908  -3.358  1.00  0.00           C  
ATOM     25  O   SER A   2      -7.045  -5.335  -2.427  1.00  0.00           O  
ATOM     26  CB  SER A   2      -9.594  -5.040  -4.538  1.00  0.00           C  
ATOM     27  OG  SER A   2      -8.935  -3.782  -4.550  1.00  0.00           O  
ATOM     28  H   SER A   2      -9.955  -4.481  -2.041  1.00  0.00           H  
ATOM     29  HA  SER A   2      -9.461  -6.952  -3.553  1.00  0.00           H  
ATOM     30 1HB  SER A   2      -9.449  -5.540  -5.493  1.00  0.00           H  
ATOM     31 2HB  SER A   2     -10.664  -4.876  -4.416  1.00  0.00           H  
ATOM     32  HG  SER A   2      -9.591  -3.147  -4.879  1.00  0.00           H  
ATOM     33  N   LYS A   3      -6.931  -6.495  -4.341  1.00  0.00           N  
ATOM     34  CA  LYS A   3      -5.475  -6.436  -4.302  1.00  0.00           C  
ATOM     35  C   LYS A   3      -5.001  -4.985  -4.327  1.00  0.00           C  
ATOM     36  O   LYS A   3      -4.032  -4.627  -3.655  1.00  0.00           O  
ATOM     37  CB  LYS A   3      -4.864  -7.188  -5.478  1.00  0.00           C  
ATOM     38  CG  LYS A   3      -5.002  -8.694  -5.413  1.00  0.00           C  
ATOM     39  CD  LYS A   3      -4.354  -9.338  -6.630  1.00  0.00           C  
ATOM     40  CE  LYS A   3      -4.486 -10.849  -6.613  1.00  0.00           C  
ATOM     41  NZ  LYS A   3      -3.831 -11.465  -7.792  1.00  0.00           N  
ATOM     42  H   LYS A   3      -7.412  -6.969  -5.091  1.00  0.00           H  
ATOM     43  HA  LYS A   3      -5.130  -6.892  -3.373  1.00  0.00           H  
ATOM     44 1HB  LYS A   3      -5.326  -6.849  -6.404  1.00  0.00           H  
ATOM     45 2HB  LYS A   3      -3.803  -6.956  -5.545  1.00  0.00           H  
ATOM     46 1HG  LYS A   3      -4.503  -9.062  -4.520  1.00  0.00           H  
ATOM     47 2HG  LYS A   3      -6.053  -8.973  -5.366  1.00  0.00           H  
ATOM     48 1HD  LYS A   3      -4.811  -8.949  -7.539  1.00  0.00           H  
ATOM     49 2HD  LYS A   3      -3.291  -9.085  -6.639  1.00  0.00           H  
ATOM     50 1HE  LYS A   3      -4.025 -11.235  -5.720  1.00  0.00           H  
ATOM     51 2HE  LYS A   3      -5.540 -11.117  -6.611  1.00  0.00           H  
ATOM     52 1HZ  LYS A   3      -3.931 -12.468  -7.747  1.00  0.00           H  
ATOM     53 2HZ  LYS A   3      -4.257 -11.119  -8.637  1.00  0.00           H  
ATOM     54 3HZ  LYS A   3      -2.848 -11.225  -7.782  1.00  0.00           H  
ATOM     55  N   GLU A   4      -5.690  -4.124  -5.078  1.00  0.00           N  
ATOM     56  CA  GLU A   4      -5.263  -2.735  -5.126  1.00  0.00           C  
ATOM     57  C   GLU A   4      -5.473  -2.072  -3.769  1.00  0.00           C  
ATOM     58  O   GLU A   4      -4.615  -1.319  -3.302  1.00  0.00           O  
ATOM     59  CB  GLU A   4      -6.028  -1.972  -6.209  1.00  0.00           C  
ATOM     60  CG  GLU A   4      -5.699  -2.382  -7.660  1.00  0.00           C  
ATOM     61  CD  GLU A   4      -4.265  -2.087  -8.082  1.00  0.00           C  
ATOM     62  OE1 GLU A   4      -3.833  -0.971  -7.920  1.00  0.00           O  
ATOM     63  OE2 GLU A   4      -3.599  -2.992  -8.561  1.00  0.00           O  
ATOM     64  H   GLU A   4      -6.496  -4.434  -5.602  1.00  0.00           H  
ATOM     65  HA  GLU A   4      -4.202  -2.704  -5.357  1.00  0.00           H  
ATOM     66 1HB  GLU A   4      -7.099  -2.118  -6.058  1.00  0.00           H  
ATOM     67 2HB  GLU A   4      -5.829  -0.905  -6.107  1.00  0.00           H  
ATOM     68 1HG  GLU A   4      -5.878  -3.453  -7.762  1.00  0.00           H  
ATOM     69 2HG  GLU A   4      -6.382  -1.864  -8.332  1.00  0.00           H  
ATOM     70  N   GLU A   5      -6.588  -2.389  -3.102  1.00  0.00           N  
ATOM     71  CA  GLU A   5      -6.843  -1.794  -1.794  1.00  0.00           C  
ATOM     72  C   GLU A   5      -5.824  -2.278  -0.771  1.00  0.00           C  
ATOM     73  O   GLU A   5      -5.368  -1.510   0.083  1.00  0.00           O  
ATOM     74  CB  GLU A   5      -8.261  -2.102  -1.328  1.00  0.00           C  
ATOM     75  CG  GLU A   5      -9.351  -1.383  -2.118  1.00  0.00           C  
ATOM     76  CD  GLU A   5     -10.750  -1.812  -1.748  1.00  0.00           C  
ATOM     77  OE1 GLU A   5     -10.990  -3.003  -1.649  1.00  0.00           O  
ATOM     78  OE2 GLU A   5     -11.580  -0.954  -1.555  1.00  0.00           O  
ATOM     79  H   GLU A   5      -7.272  -3.025  -3.520  1.00  0.00           H  
ATOM     80  HA  GLU A   5      -6.742  -0.714  -1.884  1.00  0.00           H  
ATOM     81 1HB  GLU A   5      -8.428  -3.153  -1.407  1.00  0.00           H  
ATOM     82 2HB  GLU A   5      -8.366  -1.828  -0.282  1.00  0.00           H  
ATOM     83 1HG  GLU A   5      -9.255  -0.312  -1.946  1.00  0.00           H  
ATOM     84 2HG  GLU A   5      -9.188  -1.563  -3.177  1.00  0.00           H  
ATOM     85  N   LEU A   6      -5.445  -3.550  -0.877  1.00  0.00           N  
ATOM     86  CA  LEU A   6      -4.485  -4.128   0.039  1.00  0.00           C  
ATOM     87  C   LEU A   6      -3.139  -3.460  -0.174  1.00  0.00           C  
ATOM     88  O   LEU A   6      -2.488  -3.078   0.802  1.00  0.00           O  
ATOM     89  CB  LEU A   6      -4.451  -5.645  -0.117  1.00  0.00           C  
ATOM     90  CG  LEU A   6      -3.538  -6.380   0.828  1.00  0.00           C  
ATOM     91  CD1 LEU A   6      -3.923  -6.060   2.236  1.00  0.00           C  
ATOM     92  CD2 LEU A   6      -3.686  -7.855   0.581  1.00  0.00           C  
ATOM     93  H   LEU A   6      -5.867  -4.138  -1.595  1.00  0.00           H  
ATOM     94  HA  LEU A   6      -4.793  -3.916   1.055  1.00  0.00           H  
ATOM     95 1HB  LEU A   6      -5.463  -6.030   0.019  1.00  0.00           H  
ATOM     96 2HB  LEU A   6      -4.140  -5.877  -1.133  1.00  0.00           H  
ATOM     97  HG  LEU A   6      -2.530  -6.078   0.674  1.00  0.00           H  
ATOM     98 1HD1 LEU A   6      -3.280  -6.601   2.912  1.00  0.00           H  
ATOM     99 2HD1 LEU A   6      -3.821  -4.990   2.414  1.00  0.00           H  
ATOM    100 3HD1 LEU A   6      -4.951  -6.356   2.393  1.00  0.00           H  
ATOM    101 1HD2 LEU A   6      -3.053  -8.408   1.245  1.00  0.00           H  
ATOM    102 2HD2 LEU A   6      -4.722  -8.137   0.753  1.00  0.00           H  
ATOM    103 3HD2 LEU A   6      -3.418  -8.070  -0.439  1.00  0.00           H  
ATOM    104  N   LYS A   7      -2.734  -3.253  -1.437  1.00  0.00           N  
ATOM    105  CA  LYS A   7      -1.478  -2.555  -1.675  1.00  0.00           C  
ATOM    106  C   LYS A   7      -1.530  -1.154  -1.081  1.00  0.00           C  
ATOM    107  O   LYS A   7      -0.555  -0.715  -0.475  1.00  0.00           O  
ATOM    108  CB  LYS A   7      -1.145  -2.450  -3.168  1.00  0.00           C  
ATOM    109  CG  LYS A   7      -0.690  -3.735  -3.803  1.00  0.00           C  
ATOM    110  CD  LYS A   7      -0.188  -3.548  -5.215  1.00  0.00           C  
ATOM    111  CE  LYS A   7      -1.356  -3.342  -6.156  1.00  0.00           C  
ATOM    112  NZ  LYS A   7      -0.949  -3.296  -7.591  1.00  0.00           N  
ATOM    113  H   LYS A   7      -3.289  -3.595  -2.222  1.00  0.00           H  
ATOM    114  HA  LYS A   7      -0.678  -3.105  -1.186  1.00  0.00           H  
ATOM    115 1HB  LYS A   7      -2.035  -2.115  -3.708  1.00  0.00           H  
ATOM    116 2HB  LYS A   7      -0.370  -1.702  -3.317  1.00  0.00           H  
ATOM    117 1HG  LYS A   7       0.078  -4.196  -3.190  1.00  0.00           H  
ATOM    118 2HG  LYS A   7      -1.535  -4.377  -3.864  1.00  0.00           H  
ATOM    119 1HD  LYS A   7       0.471  -2.682  -5.263  1.00  0.00           H  
ATOM    120 2HD  LYS A   7       0.371  -4.431  -5.523  1.00  0.00           H  
ATOM    121 1HE  LYS A   7      -2.066  -4.160  -6.018  1.00  0.00           H  
ATOM    122 2HE  LYS A   7      -1.850  -2.403  -5.907  1.00  0.00           H  
ATOM    123 1HZ  LYS A   7      -1.818  -3.156  -8.136  1.00  0.00           H  
ATOM    124 2HZ  LYS A   7      -0.318  -2.531  -7.752  1.00  0.00           H  
ATOM    125 3HZ  LYS A   7      -0.513  -4.159  -7.862  1.00  0.00           H  
ATOM    126  N   LYS A   8      -2.669  -0.463  -1.213  1.00  0.00           N  
ATOM    127  CA  LYS A   8      -2.765   0.884  -0.665  1.00  0.00           C  
ATOM    128  C   LYS A   8      -2.606   0.870   0.849  1.00  0.00           C  
ATOM    129  O   LYS A   8      -1.942   1.741   1.414  1.00  0.00           O  
ATOM    130  CB  LYS A   8      -4.096   1.532  -1.049  1.00  0.00           C  
ATOM    131  CG  LYS A   8      -4.211   1.908  -2.524  1.00  0.00           C  
ATOM    132  CD  LYS A   8      -5.583   2.485  -2.849  1.00  0.00           C  
ATOM    133  CE  LYS A   8      -5.709   2.808  -4.330  1.00  0.00           C  
ATOM    134  NZ  LYS A   8      -7.060   3.335  -4.669  1.00  0.00           N  
ATOM    135  H   LYS A   8      -3.453  -0.858  -1.734  1.00  0.00           H  
ATOM    136  HA  LYS A   8      -1.957   1.483  -1.080  1.00  0.00           H  
ATOM    137 1HB  LYS A   8      -4.908   0.848  -0.819  1.00  0.00           H  
ATOM    138 2HB  LYS A   8      -4.248   2.430  -0.455  1.00  0.00           H  
ATOM    139 1HG  LYS A   8      -3.454   2.653  -2.760  1.00  0.00           H  
ATOM    140 2HG  LYS A   8      -4.032   1.036  -3.140  1.00  0.00           H  
ATOM    141 1HD  LYS A   8      -6.351   1.756  -2.580  1.00  0.00           H  
ATOM    142 2HD  LYS A   8      -5.746   3.391  -2.270  1.00  0.00           H  
ATOM    143 1HE  LYS A   8      -4.961   3.552  -4.597  1.00  0.00           H  
ATOM    144 2HE  LYS A   8      -5.527   1.898  -4.908  1.00  0.00           H  
ATOM    145 1HZ  LYS A   8      -7.105   3.536  -5.658  1.00  0.00           H  
ATOM    146 2HZ  LYS A   8      -7.758   2.643  -4.433  1.00  0.00           H  
ATOM    147 3HZ  LYS A   8      -7.234   4.181  -4.146  1.00  0.00           H  
ATOM    148  N   ALA A   9      -3.176  -0.136   1.523  1.00  0.00           N  
ATOM    149  CA  ALA A   9      -3.011  -0.218   2.969  1.00  0.00           C  
ATOM    150  C   ALA A   9      -1.534  -0.399   3.306  1.00  0.00           C  
ATOM    151  O   ALA A   9      -0.975   0.329   4.129  1.00  0.00           O  
ATOM    152  CB  ALA A   9      -3.816  -1.387   3.534  1.00  0.00           C  
ATOM    153  H   ALA A   9      -3.744  -0.824   1.025  1.00  0.00           H  
ATOM    154  HA  ALA A   9      -3.357   0.715   3.410  1.00  0.00           H  
ATOM    155 1HB  ALA A   9      -3.688  -1.428   4.611  1.00  0.00           H  
ATOM    156 2HB  ALA A   9      -4.873  -1.252   3.299  1.00  0.00           H  
ATOM    157 3HB  ALA A   9      -3.465  -2.319   3.093  1.00  0.00           H  
ATOM    158  N   LEU A  10      -0.888  -1.305   2.573  1.00  0.00           N  
ATOM    159  CA  LEU A  10       0.519  -1.666   2.726  1.00  0.00           C  
ATOM    160  C   LEU A  10       1.494  -0.560   2.408  1.00  0.00           C  
ATOM    161  O   LEU A  10       2.579  -0.507   2.983  1.00  0.00           O  
ATOM    162  CB  LEU A  10       0.753  -2.898   1.910  1.00  0.00           C  
ATOM    163  CG  LEU A  10       0.135  -4.063   2.514  1.00  0.00           C  
ATOM    164  CD1 LEU A  10       0.062  -5.125   1.545  1.00  0.00           C  
ATOM    165  CD2 LEU A  10       1.039  -4.451   3.707  1.00  0.00           C  
ATOM    166  H   LEU A  10      -1.427  -1.824   1.877  1.00  0.00           H  
ATOM    167  HA  LEU A  10       0.673  -1.950   3.759  1.00  0.00           H  
ATOM    168 1HB  LEU A  10       0.350  -2.757   0.916  1.00  0.00           H  
ATOM    169 2HB  LEU A  10       1.798  -3.086   1.850  1.00  0.00           H  
ATOM    170  HG  LEU A  10      -0.881  -3.831   2.845  1.00  0.00           H  
ATOM    171 1HD1 LEU A  10      -0.408  -5.986   1.991  1.00  0.00           H  
ATOM    172 2HD1 LEU A  10      -0.543  -4.767   0.731  1.00  0.00           H  
ATOM    173 3HD1 LEU A  10       1.036  -5.383   1.187  1.00  0.00           H  
ATOM    174 1HD2 LEU A  10       0.674  -5.321   4.205  1.00  0.00           H  
ATOM    175 2HD2 LEU A  10       2.039  -4.659   3.344  1.00  0.00           H  
ATOM    176 3HD2 LEU A  10       1.083  -3.623   4.411  1.00  0.00           H  
ATOM    177  N   LYS A  11       1.120   0.339   1.510  1.00  0.00           N  
ATOM    178  CA  LYS A  11       1.970   1.475   1.217  1.00  0.00           C  
ATOM    179  C   LYS A  11       2.149   2.383   2.436  1.00  0.00           C  
ATOM    180  O   LYS A  11       3.106   3.161   2.477  1.00  0.00           O  
ATOM    181  CB  LYS A  11       1.460   2.290   0.025  1.00  0.00           C  
ATOM    182  CG  LYS A  11       1.637   1.618  -1.342  1.00  0.00           C  
ATOM    183  CD  LYS A  11       1.092   2.487  -2.466  1.00  0.00           C  
ATOM    184  CE  LYS A  11       1.273   1.819  -3.822  1.00  0.00           C  
ATOM    185  NZ  LYS A  11       0.748   2.665  -4.934  1.00  0.00           N  
ATOM    186  H   LYS A  11       0.239   0.219   1.013  1.00  0.00           H  
ATOM    187  HA  LYS A  11       2.955   1.094   0.951  1.00  0.00           H  
ATOM    188 1HB  LYS A  11       0.391   2.480   0.160  1.00  0.00           H  
ATOM    189 2HB  LYS A  11       1.963   3.254  -0.000  1.00  0.00           H  
ATOM    190 1HG  LYS A  11       2.699   1.448  -1.516  1.00  0.00           H  
ATOM    191 2HG  LYS A  11       1.142   0.668  -1.359  1.00  0.00           H  
ATOM    192 1HD  LYS A  11       0.029   2.667  -2.298  1.00  0.00           H  
ATOM    193 2HD  LYS A  11       1.610   3.445  -2.470  1.00  0.00           H  
ATOM    194 1HE  LYS A  11       2.333   1.633  -3.988  1.00  0.00           H  
ATOM    195 2HE  LYS A  11       0.742   0.865  -3.821  1.00  0.00           H  
ATOM    196 1HZ  LYS A  11       0.886   2.191  -5.815  1.00  0.00           H  
ATOM    197 2HZ  LYS A  11      -0.237   2.835  -4.796  1.00  0.00           H  
ATOM    198 3HZ  LYS A  11       1.242   3.546  -4.947  1.00  0.00           H  
ATOM    199  N   SER A  12       1.232   2.348   3.420  1.00  0.00           N  
ATOM    200  CA  SER A  12       1.458   3.227   4.551  1.00  0.00           C  
ATOM    201  C   SER A  12       2.656   2.689   5.330  1.00  0.00           C  
ATOM    202  O   SER A  12       2.765   1.470   5.502  1.00  0.00           O  
ATOM    203  CB  SER A  12       0.250   3.247   5.478  1.00  0.00           C  
ATOM    204  OG  SER A  12       0.018   1.974   6.055  1.00  0.00           O  
ATOM    205  H   SER A  12       0.440   1.701   3.410  1.00  0.00           H  
ATOM    206  HA  SER A  12       1.627   4.224   4.168  1.00  0.00           H  
ATOM    207 1HB  SER A  12       0.408   3.980   6.266  1.00  0.00           H  
ATOM    208 2HB  SER A  12      -0.631   3.555   4.918  1.00  0.00           H  
ATOM    209  HG  SER A  12      -0.390   1.433   5.329  1.00  0.00           H  
ATOM    210  N   PRO A  13       3.497   3.555   5.931  1.00  0.00           N  
ATOM    211  CA  PRO A  13       4.590   3.186   6.807  1.00  0.00           C  
ATOM    212  C   PRO A  13       4.152   2.284   7.939  1.00  0.00           C  
ATOM    213  O   PRO A  13       4.883   1.383   8.334  1.00  0.00           O  
ATOM    214  CB  PRO A  13       5.041   4.546   7.354  1.00  0.00           C  
ATOM    215  CG  PRO A  13       4.701   5.522   6.259  1.00  0.00           C  
ATOM    216  CD  PRO A  13       3.402   5.011   5.671  1.00  0.00           C  
ATOM    217  HA  PRO A  13       5.385   2.708   6.217  1.00  0.00           H  
ATOM    218 1HB  PRO A  13       4.519   4.763   8.300  1.00  0.00           H  
ATOM    219 2HB  PRO A  13       6.116   4.519   7.584  1.00  0.00           H  
ATOM    220 1HG  PRO A  13       4.609   6.539   6.673  1.00  0.00           H  
ATOM    221 2HG  PRO A  13       5.512   5.555   5.517  1.00  0.00           H  
ATOM    222 1HD  PRO A  13       2.532   5.455   6.175  1.00  0.00           H  
ATOM    223 2HD  PRO A  13       3.436   5.228   4.593  1.00  0.00           H  
ATOM    224  N   GLU A  14       2.919   2.459   8.408  1.00  0.00           N  
ATOM    225  CA  GLU A  14       2.454   1.661   9.520  1.00  0.00           C  
ATOM    226  C   GLU A  14       2.114   0.243   9.114  1.00  0.00           C  
ATOM    227  O   GLU A  14       2.571  -0.700   9.754  1.00  0.00           O  
ATOM    228  CB  GLU A  14       1.228   2.315  10.155  1.00  0.00           C  
ATOM    229  CG  GLU A  14       1.517   3.643  10.854  1.00  0.00           C  
ATOM    230  CD  GLU A  14       0.280   4.291  11.443  1.00  0.00           C  
ATOM    231  OE1 GLU A  14      -0.790   3.751  11.275  1.00  0.00           O  
ATOM    232  OE2 GLU A  14       0.411   5.323  12.060  1.00  0.00           O  
ATOM    233  H   GLU A  14       2.321   3.177   8.030  1.00  0.00           H  
ATOM    234  HA  GLU A  14       3.249   1.617  10.265  1.00  0.00           H  
ATOM    235 1HB  GLU A  14       0.478   2.498   9.384  1.00  0.00           H  
ATOM    236 2HB  GLU A  14       0.790   1.635  10.884  1.00  0.00           H  
ATOM    237 1HG  GLU A  14       2.239   3.469  11.651  1.00  0.00           H  
ATOM    238 2HG  GLU A  14       1.971   4.323  10.132  1.00  0.00           H  
ATOM    239  N   ALA A  15       1.347   0.062   8.038  1.00  0.00           N  
ATOM    240  CA  ALA A  15       0.990  -1.299   7.647  1.00  0.00           C  
ATOM    241  C   ALA A  15       2.247  -2.085   7.295  1.00  0.00           C  
ATOM    242  O   ALA A  15       2.390  -3.262   7.649  1.00  0.00           O  
ATOM    243  CB  ALA A  15       0.043  -1.264   6.475  1.00  0.00           C  
ATOM    244  H   ALA A  15       1.000   0.851   7.485  1.00  0.00           H  
ATOM    245  HA  ALA A  15       0.504  -1.789   8.491  1.00  0.00           H  
ATOM    246 1HB  ALA A  15      -0.240  -2.248   6.174  1.00  0.00           H  
ATOM    247 2HB  ALA A  15      -0.855  -0.704   6.743  1.00  0.00           H  
ATOM    248 3HB  ALA A  15       0.557  -0.765   5.667  1.00  0.00           H  
ATOM    249  N   ARG A  16       3.186  -1.414   6.625  1.00  0.00           N  
ATOM    250  CA  ARG A  16       4.427  -2.052   6.237  1.00  0.00           C  
ATOM    251  C   ARG A  16       5.262  -2.410   7.466  1.00  0.00           C  
ATOM    252  O   ARG A  16       5.683  -3.563   7.613  1.00  0.00           O  
ATOM    253  CB  ARG A  16       5.199  -1.161   5.272  1.00  0.00           C  
ATOM    254  CG  ARG A  16       6.534  -1.721   4.769  1.00  0.00           C  
ATOM    255  CD  ARG A  16       7.157  -0.832   3.724  1.00  0.00           C  
ATOM    256  NE  ARG A  16       7.456   0.514   4.221  1.00  0.00           N  
ATOM    257  CZ  ARG A  16       8.521   0.854   4.983  1.00  0.00           C  
ATOM    258  NH1 ARG A  16       9.415  -0.041   5.346  1.00  0.00           N  
ATOM    259  NH2 ARG A  16       8.671   2.114   5.363  1.00  0.00           N  
ATOM    260  H   ARG A  16       3.026  -0.438   6.355  1.00  0.00           H  
ATOM    261  HA  ARG A  16       4.184  -2.975   5.710  1.00  0.00           H  
ATOM    262 1HB  ARG A  16       4.582  -0.955   4.403  1.00  0.00           H  
ATOM    263 2HB  ARG A  16       5.399  -0.201   5.756  1.00  0.00           H  
ATOM    264 1HG  ARG A  16       7.237  -1.811   5.602  1.00  0.00           H  
ATOM    265 2HG  ARG A  16       6.378  -2.705   4.320  1.00  0.00           H  
ATOM    266 1HD  ARG A  16       8.087  -1.285   3.372  1.00  0.00           H  
ATOM    267 2HD  ARG A  16       6.468  -0.736   2.888  1.00  0.00           H  
ATOM    268  HE  ARG A  16       6.806   1.247   3.977  1.00  0.00           H  
ATOM    269 1HH1 ARG A  16       9.338  -1.034   5.048  1.00  0.00           H  
ATOM    270 2HH1 ARG A  16      10.199   0.234   5.908  1.00  0.00           H  
ATOM    271 1HH2 ARG A  16       8.004   2.812   5.074  1.00  0.00           H  
ATOM    272 2HH2 ARG A  16       9.462   2.374   5.933  1.00  0.00           H  
ATOM    273  N   ASN A  17       5.480  -1.439   8.368  1.00  0.00           N  
ATOM    274  CA  ASN A  17       6.282  -1.672   9.560  1.00  0.00           C  
ATOM    275  C   ASN A  17       5.690  -2.728  10.481  1.00  0.00           C  
ATOM    276  O   ASN A  17       6.438  -3.498  11.087  1.00  0.00           O  
ATOM    277  CB  ASN A  17       6.475  -0.390  10.351  1.00  0.00           C  
ATOM    278  CG  ASN A  17       7.447   0.590   9.722  1.00  0.00           C  
ATOM    279  OD1 ASN A  17       8.280   0.237   8.873  1.00  0.00           O  
ATOM    280  ND2 ASN A  17       7.359   1.829  10.146  1.00  0.00           N  
ATOM    281  H   ASN A  17       5.103  -0.502   8.231  1.00  0.00           H  
ATOM    282  HA  ASN A  17       7.260  -2.030   9.241  1.00  0.00           H  
ATOM    283 1HB  ASN A  17       5.506   0.101  10.468  1.00  0.00           H  
ATOM    284 2HB  ASN A  17       6.829  -0.638  11.349  1.00  0.00           H  
ATOM    285 1HD2 ASN A  17       7.970   2.528   9.780  1.00  0.00           H  
ATOM    286 2HD2 ASN A  17       6.674   2.071  10.830  1.00  0.00           H  
ATOM    287  N   LYS A  18       4.358  -2.793  10.601  1.00  0.00           N  
ATOM    288  CA  LYS A  18       3.764  -3.801  11.473  1.00  0.00           C  
ATOM    289  C   LYS A  18       3.993  -5.186  10.905  1.00  0.00           C  
ATOM    290  O   LYS A  18       4.368  -6.118  11.627  1.00  0.00           O  
ATOM    291  CB  LYS A  18       2.265  -3.555  11.645  1.00  0.00           C  
ATOM    292  CG  LYS A  18       1.921  -2.333  12.491  1.00  0.00           C  
ATOM    293  CD  LYS A  18       0.416  -2.111  12.573  1.00  0.00           C  
ATOM    294  CE  LYS A  18       0.094  -0.858  13.379  1.00  0.00           C  
ATOM    295  NZ  LYS A  18      -1.368  -0.603  13.458  1.00  0.00           N  
ATOM    296  H   LYS A  18       3.757  -2.129  10.110  1.00  0.00           H  
ATOM    297  HA  LYS A  18       4.247  -3.748  12.448  1.00  0.00           H  
ATOM    298 1HB  LYS A  18       1.811  -3.409  10.658  1.00  0.00           H  
ATOM    299 2HB  LYS A  18       1.798  -4.429  12.093  1.00  0.00           H  
ATOM    300 1HG  LYS A  18       2.308  -2.479  13.499  1.00  0.00           H  
ATOM    301 2HG  LYS A  18       2.391  -1.451  12.072  1.00  0.00           H  
ATOM    302 1HD  LYS A  18       0.013  -2.001  11.560  1.00  0.00           H  
ATOM    303 2HD  LYS A  18      -0.062  -2.973  13.037  1.00  0.00           H  
ATOM    304 1HE  LYS A  18       0.490  -0.969  14.386  1.00  0.00           H  
ATOM    305 2HE  LYS A  18       0.574  -0.001  12.902  1.00  0.00           H  
ATOM    306 1HZ  LYS A  18      -1.536   0.237  13.993  1.00  0.00           H  
ATOM    307 2HZ  LYS A  18      -1.738  -0.488  12.524  1.00  0.00           H  
ATOM    308 3HZ  LYS A  18      -1.824  -1.384  13.906  1.00  0.00           H  
ATOM    309  N   ALA A  19       3.820  -5.325   9.590  1.00  0.00           N  
ATOM    310  CA  ALA A  19       4.046  -6.613   8.973  1.00  0.00           C  
ATOM    311  C   ALA A  19       5.497  -7.019   9.120  1.00  0.00           C  
ATOM    312  O   ALA A  19       5.808  -8.131   9.553  1.00  0.00           O  
ATOM    313  CB  ALA A  19       3.662  -6.542   7.523  1.00  0.00           C  
ATOM    314  H   ALA A  19       3.506  -4.542   9.011  1.00  0.00           H  
ATOM    315  HA  ALA A  19       3.444  -7.354   9.469  1.00  0.00           H  
ATOM    316 1HB  ALA A  19       3.822  -7.498   7.082  1.00  0.00           H  
ATOM    317 2HB  ALA A  19       2.623  -6.260   7.426  1.00  0.00           H  
ATOM    318 3HB  ALA A  19       4.281  -5.795   7.041  1.00  0.00           H  
ATOM    319  N   LYS A  20       6.395  -6.084   8.835  1.00  0.00           N  
ATOM    320  CA  LYS A  20       7.812  -6.361   8.909  1.00  0.00           C  
ATOM    321  C   LYS A  20       8.246  -6.709  10.320  1.00  0.00           C  
ATOM    322  O   LYS A  20       8.996  -7.662  10.513  1.00  0.00           O  
ATOM    323  CB  LYS A  20       8.610  -5.183   8.375  1.00  0.00           C  
ATOM    324  CG  LYS A  20      10.117  -5.381   8.354  1.00  0.00           C  
ATOM    325  CD  LYS A  20      10.773  -4.200   7.678  1.00  0.00           C  
ATOM    326  CE  LYS A  20      12.279  -4.333   7.587  1.00  0.00           C  
ATOM    327  NZ  LYS A  20      12.867  -3.191   6.829  1.00  0.00           N  
ATOM    328  H   LYS A  20       6.088  -5.165   8.513  1.00  0.00           H  
ATOM    329  HA  LYS A  20       8.021  -7.222   8.277  1.00  0.00           H  
ATOM    330 1HB  LYS A  20       8.284  -4.955   7.355  1.00  0.00           H  
ATOM    331 2HB  LYS A  20       8.395  -4.303   8.982  1.00  0.00           H  
ATOM    332 1HG  LYS A  20      10.488  -5.466   9.378  1.00  0.00           H  
ATOM    333 2HG  LYS A  20      10.367  -6.290   7.816  1.00  0.00           H  
ATOM    334 1HD  LYS A  20      10.366  -4.100   6.678  1.00  0.00           H  
ATOM    335 2HD  LYS A  20      10.532  -3.292   8.229  1.00  0.00           H  
ATOM    336 1HE  LYS A  20      12.704  -4.351   8.588  1.00  0.00           H  
ATOM    337 2HE  LYS A  20      12.532  -5.262   7.082  1.00  0.00           H  
ATOM    338 1HZ  LYS A  20      13.864  -3.291   6.768  1.00  0.00           H  
ATOM    339 2HZ  LYS A  20      12.461  -3.171   5.862  1.00  0.00           H  
ATOM    340 3HZ  LYS A  20      12.642  -2.329   7.292  1.00  0.00           H  
ATOM    341  N   SER A  21       7.765  -5.957  11.312  1.00  0.00           N  
ATOM    342  CA  SER A  21       8.157  -6.184  12.693  1.00  0.00           C  
ATOM    343  C   SER A  21       7.737  -7.568  13.165  1.00  0.00           C  
ATOM    344  O   SER A  21       8.515  -8.290  13.785  1.00  0.00           O  
ATOM    345  CB  SER A  21       7.507  -5.148  13.588  1.00  0.00           C  
ATOM    346  OG  SER A  21       7.968  -3.860  13.292  1.00  0.00           O  
ATOM    347  H   SER A  21       7.139  -5.182  11.109  1.00  0.00           H  
ATOM    348  HA  SER A  21       9.238  -6.095  12.765  1.00  0.00           H  
ATOM    349 1HB  SER A  21       6.423  -5.185  13.456  1.00  0.00           H  
ATOM    350 2HB  SER A  21       7.720  -5.384  14.627  1.00  0.00           H  
ATOM    351  HG  SER A  21       7.589  -3.649  12.409  1.00  0.00           H  
ATOM    352  N   ALA A  22       6.514  -7.979  12.831  1.00  0.00           N  
ATOM    353  CA  ALA A  22       6.024  -9.293  13.234  1.00  0.00           C  
ATOM    354  C   ALA A  22       6.898 -10.404  12.647  1.00  0.00           C  
ATOM    355  O   ALA A  22       7.210 -11.416  13.305  1.00  0.00           O  
ATOM    356  CB  ALA A  22       4.593  -9.453  12.797  1.00  0.00           C  
ATOM    357  H   ALA A  22       5.892  -7.357  12.309  1.00  0.00           H  
ATOM    358  HA  ALA A  22       6.074  -9.354  14.319  1.00  0.00           H  
ATOM    359 1HB  ALA A  22       4.241 -10.401  13.147  1.00  0.00           H  
ATOM    360 2HB  ALA A  22       3.994  -8.658  13.239  1.00  0.00           H  
ATOM    361 3HB  ALA A  22       4.533  -9.393  11.706  1.00  0.00           H  
ATOM    362  N   LEU A  23       7.396 -10.147  11.446  1.00  0.00           N  
ATOM    363  CA  LEU A  23       8.226 -11.073  10.709  1.00  0.00           C  
ATOM    364  C   LEU A  23       9.665 -11.117  11.205  1.00  0.00           C  
ATOM    365  O   LEU A  23      10.499 -11.850  10.670  1.00  0.00           O  
ATOM    366  CB  LEU A  23       8.154 -10.709   9.245  1.00  0.00           C  
ATOM    367  CG  LEU A  23       6.796 -10.933   8.666  1.00  0.00           C  
ATOM    368  CD1 LEU A  23       6.728 -10.342   7.264  1.00  0.00           C  
ATOM    369  CD2 LEU A  23       6.547 -12.409   8.693  1.00  0.00           C  
ATOM    370  H   LEU A  23       7.115  -9.286  10.967  1.00  0.00           H  
ATOM    371  HA  LEU A  23       7.796 -12.062  10.829  1.00  0.00           H  
ATOM    372 1HB  LEU A  23       8.420  -9.667   9.118  1.00  0.00           H  
ATOM    373 2HB  LEU A  23       8.861 -11.324   8.714  1.00  0.00           H  
ATOM    374  HG  LEU A  23       6.046 -10.458   9.275  1.00  0.00           H  
ATOM    375 1HD1 LEU A  23       5.749 -10.511   6.839  1.00  0.00           H  
ATOM    376 2HD1 LEU A  23       6.915  -9.273   7.327  1.00  0.00           H  
ATOM    377 3HD1 LEU A  23       7.463 -10.788   6.645  1.00  0.00           H  
ATOM    378 1HD2 LEU A  23       5.572 -12.623   8.304  1.00  0.00           H  
ATOM    379 2HD2 LEU A  23       7.295 -12.921   8.099  1.00  0.00           H  
ATOM    380 3HD2 LEU A  23       6.604 -12.772   9.717  1.00  0.00           H  
ATOM    381  N   LEU A  24       9.975 -10.341  12.243  1.00  0.00           N  
ATOM    382  CA  LEU A  24      11.291 -10.428  12.824  1.00  0.00           C  
ATOM    383  C   LEU A  24      11.253 -11.511  13.905  1.00  0.00           C  
ATOM    384  O   LEU A  24      12.298 -11.909  14.424  1.00  0.00           O  
ATOM    385  CB  LEU A  24      11.720  -9.092  13.435  1.00  0.00           C  
ATOM    386  CG  LEU A  24      11.781  -7.925  12.457  1.00  0.00           C  
ATOM    387  CD1 LEU A  24      12.164  -6.663  13.203  1.00  0.00           C  
ATOM    388  CD2 LEU A  24      12.734  -8.240  11.332  1.00  0.00           C  
ATOM    389  H   LEU A  24       9.298  -9.701  12.653  1.00  0.00           H  
ATOM    390  HA  LEU A  24      12.006 -10.718  12.058  1.00  0.00           H  
ATOM    391 1HB  LEU A  24      11.011  -8.830  14.220  1.00  0.00           H  
ATOM    392 2HB  LEU A  24      12.703  -9.211  13.883  1.00  0.00           H  
ATOM    393  HG  LEU A  24      10.806  -7.771  12.047  1.00  0.00           H  
ATOM    394 1HD1 LEU A  24      12.177  -5.822  12.510  1.00  0.00           H  
ATOM    395 2HD1 LEU A  24      11.432  -6.475  13.990  1.00  0.00           H  
ATOM    396 3HD1 LEU A  24      13.150  -6.786  13.645  1.00  0.00           H  
ATOM    397 1HD2 LEU A  24      12.748  -7.405  10.630  1.00  0.00           H  
ATOM    398 2HD2 LEU A  24      13.734  -8.399  11.733  1.00  0.00           H  
ATOM    399 3HD2 LEU A  24      12.394  -9.142  10.822  1.00  0.00           H  
ATOM    400  N   SER A  25      10.040 -11.992  14.249  1.00  0.00           N  
ATOM    401  CA  SER A  25       9.908 -13.031  15.263  1.00  0.00           C  
ATOM    402  C   SER A  25       9.438 -14.355  14.658  1.00  0.00           C  
ATOM    403  O   SER A  25       9.780 -15.426  15.165  1.00  0.00           O  
ATOM    404  CB  SER A  25       8.922 -12.597  16.334  1.00  0.00           C  
ATOM    405  OG  SER A  25       7.617 -12.444  15.816  1.00  0.00           O  
ATOM    406  H   SER A  25       9.194 -11.639  13.804  1.00  0.00           H  
ATOM    407  HA  SER A  25      10.882 -13.195  15.725  1.00  0.00           H  
ATOM    408 1HB  SER A  25       8.913 -13.328  17.141  1.00  0.00           H  
ATOM    409 2HB  SER A  25       9.256 -11.651  16.755  1.00  0.00           H  
ATOM    410  HG  SER A  25       7.702 -11.994  14.948  1.00  0.00           H  
ATOM    411  N   THR A  26       8.680 -14.286  13.559  1.00  0.00           N  
ATOM    412  CA  THR A  26       8.170 -15.501  12.925  1.00  0.00           C  
ATOM    413  C   THR A  26       8.077 -15.371  11.408  1.00  0.00           C  
ATOM    414  O   THR A  26       8.509 -14.382  10.829  1.00  0.00           O  
ATOM    415  CB  THR A  26       6.788 -15.891  13.497  1.00  0.00           C  
ATOM    416  OG1 THR A  26       6.436 -17.216  13.036  1.00  0.00           O  
ATOM    417  CG2 THR A  26       5.725 -14.890  13.043  1.00  0.00           C  
ATOM    418  H   THR A  26       8.405 -13.374  13.204  1.00  0.00           H  
ATOM    419  HA  THR A  26       8.864 -16.314  13.139  1.00  0.00           H  
ATOM    420  HB  THR A  26       6.839 -15.895  14.588  1.00  0.00           H  
ATOM    421  HG1 THR A  26       5.633 -17.503  13.492  1.00  0.00           H  
ATOM    422 1HG2 THR A  26       4.757 -15.174  13.453  1.00  0.00           H  
ATOM    423 2HG2 THR A  26       5.993 -13.892  13.398  1.00  0.00           H  
ATOM    424 3HG2 THR A  26       5.664 -14.882  11.962  1.00  0.00           H  
ATOM    425  N   ASN A  27       7.528 -16.403  10.771  1.00  0.00           N  
ATOM    426  CA  ASN A  27       7.352 -16.405   9.323  1.00  0.00           C  
ATOM    427  C   ASN A  27       5.885 -16.192   8.976  1.00  0.00           C  
ATOM    428  O   ASN A  27       5.535 -15.282   8.237  1.00  0.00           O  
ATOM    429  CB  ASN A  27       7.849 -17.707   8.725  1.00  0.00           C  
ATOM    430  CG  ASN A  27       9.335 -17.892   8.878  1.00  0.00           C  
ATOM    431  OD1 ASN A  27      10.114 -16.941   8.757  1.00  0.00           O  
ATOM    432  ND2 ASN A  27       9.744 -19.109   9.142  1.00  0.00           N  
ATOM    433  H   ASN A  27       7.186 -17.157  11.350  1.00  0.00           H  
ATOM    434  HA  ASN A  27       7.915 -15.574   8.894  1.00  0.00           H  
ATOM    435 1HB  ASN A  27       7.339 -18.544   9.203  1.00  0.00           H  
ATOM    436 2HB  ASN A  27       7.597 -17.734   7.664  1.00  0.00           H  
ATOM    437 1HD2 ASN A  27      10.722 -19.297   9.252  1.00  0.00           H  
ATOM    438 2HD2 ASN A  27       9.081 -19.852   9.230  1.00  0.00           H  
ATOM    439  N   LYS A  28       5.007 -16.995   9.568  1.00  0.00           N  
ATOM    440  CA  LYS A  28       3.576 -16.869   9.297  1.00  0.00           C  
ATOM    441  C   LYS A  28       2.944 -15.895  10.268  1.00  0.00           C  
ATOM    442  O   LYS A  28       2.283 -16.290  11.230  1.00  0.00           O  
ATOM    443  CB  LYS A  28       2.889 -18.232   9.367  1.00  0.00           C  
ATOM    444  CG  LYS A  28       3.339 -19.204   8.287  1.00  0.00           C  
ATOM    445  CD  LYS A  28       2.613 -20.537   8.399  1.00  0.00           C  
ATOM    446  CE  LYS A  28       3.064 -21.511   7.315  1.00  0.00           C  
ATOM    447  NZ  LYS A  28       2.370 -22.824   7.426  1.00  0.00           N  
ATOM    448  H   LYS A  28       5.332 -17.714  10.193  1.00  0.00           H  
ATOM    449  HA  LYS A  28       3.444 -16.462   8.292  1.00  0.00           H  
ATOM    450 1HB  LYS A  28       3.101 -18.690  10.332  1.00  0.00           H  
ATOM    451 2HB  LYS A  28       1.813 -18.111   9.297  1.00  0.00           H  
ATOM    452 1HG  LYS A  28       3.136 -18.768   7.306  1.00  0.00           H  
ATOM    453 2HG  LYS A  28       4.411 -19.373   8.374  1.00  0.00           H  
ATOM    454 1HD  LYS A  28       2.808 -20.978   9.377  1.00  0.00           H  
ATOM    455 2HD  LYS A  28       1.539 -20.373   8.301  1.00  0.00           H  
ATOM    456 1HE  LYS A  28       2.851 -21.080   6.338  1.00  0.00           H  
ATOM    457 2HE  LYS A  28       4.139 -21.671   7.405  1.00  0.00           H  
ATOM    458 1HZ  LYS A  28       2.695 -23.439   6.693  1.00  0.00           H  
ATOM    459 2HZ  LYS A  28       2.571 -23.237   8.326  1.00  0.00           H  
ATOM    460 3HZ  LYS A  28       1.374 -22.688   7.333  1.00  0.00           H  
ATOM    461  N   ALA A  29       3.217 -14.622  10.060  1.00  0.00           N  
ATOM    462  CA  ALA A  29       2.763 -13.615  11.010  1.00  0.00           C  
ATOM    463  C   ALA A  29       1.399 -13.087  10.631  1.00  0.00           C  
ATOM    464  O   ALA A  29       1.078 -13.010   9.453  1.00  0.00           O  
ATOM    465  CB  ALA A  29       3.747 -12.475  11.089  1.00  0.00           C  
ATOM    466  H   ALA A  29       3.739 -14.372   9.205  1.00  0.00           H  
ATOM    467  HA  ALA A  29       2.682 -14.079  11.992  1.00  0.00           H  
ATOM    468 1HB  ALA A  29       3.361 -11.784  11.795  1.00  0.00           H  
ATOM    469 2HB  ALA A  29       4.722 -12.819  11.398  1.00  0.00           H  
ATOM    470 3HB  ALA A  29       3.836 -12.012  10.150  1.00  0.00           H  
ATOM    471  N   VAL A  30       0.588 -12.707  11.611  1.00  0.00           N  
ATOM    472  CA  VAL A  30      -0.692 -12.089  11.276  1.00  0.00           C  
ATOM    473  C   VAL A  30      -0.766 -10.701  11.873  1.00  0.00           C  
ATOM    474  O   VAL A  30      -0.569 -10.522  13.078  1.00  0.00           O  
ATOM    475  CB  VAL A  30      -1.880 -12.941  11.747  1.00  0.00           C  
ATOM    476  CG1 VAL A  30      -3.202 -12.218  11.399  1.00  0.00           C  
ATOM    477  CG2 VAL A  30      -1.813 -14.316  11.064  1.00  0.00           C  
ATOM    478  H   VAL A  30       0.863 -12.816  12.577  1.00  0.00           H  
ATOM    479  HA  VAL A  30      -0.761 -11.997  10.197  1.00  0.00           H  
ATOM    480  HB  VAL A  30      -1.839 -13.061  12.828  1.00  0.00           H  
ATOM    481 1HG1 VAL A  30      -4.046 -12.816  11.736  1.00  0.00           H  
ATOM    482 2HG1 VAL A  30      -3.226 -11.248  11.895  1.00  0.00           H  
ATOM    483 3HG1 VAL A  30      -3.266 -12.074  10.319  1.00  0.00           H  
ATOM    484 1HG2 VAL A  30      -2.651 -14.926  11.390  1.00  0.00           H  
ATOM    485 2HG2 VAL A  30      -1.858 -14.182   9.983  1.00  0.00           H  
ATOM    486 3HG2 VAL A  30      -0.880 -14.817  11.325  1.00  0.00           H  
ATOM    487  N   VAL A  31      -0.990  -9.718  11.008  1.00  0.00           N  
ATOM    488  CA  VAL A  31      -0.998  -8.327  11.433  1.00  0.00           C  
ATOM    489  C   VAL A  31      -2.169  -7.512  10.911  1.00  0.00           C  
ATOM    490  O   VAL A  31      -2.762  -7.825   9.877  1.00  0.00           O  
ATOM    491  CB  VAL A  31       0.291  -7.638  10.971  1.00  0.00           C  
ATOM    492  CG1 VAL A  31       1.512  -8.304  11.586  1.00  0.00           C  
ATOM    493  CG2 VAL A  31       0.341  -7.705   9.482  1.00  0.00           C  
ATOM    494  H   VAL A  31      -1.169  -9.971  10.035  1.00  0.00           H  
ATOM    495  HA  VAL A  31      -1.031  -8.308  12.523  1.00  0.00           H  
ATOM    496  HB  VAL A  31       0.275  -6.596  11.297  1.00  0.00           H  
ATOM    497 1HG1 VAL A  31       2.398  -7.800  11.278  1.00  0.00           H  
ATOM    498 2HG1 VAL A  31       1.440  -8.249  12.671  1.00  0.00           H  
ATOM    499 3HG1 VAL A  31       1.573  -9.343  11.278  1.00  0.00           H  
ATOM    500 1HG2 VAL A  31       1.214  -7.208   9.123  1.00  0.00           H  
ATOM    501 2HG2 VAL A  31       0.352  -8.748   9.164  1.00  0.00           H  
ATOM    502 3HG2 VAL A  31      -0.540  -7.217   9.087  1.00  0.00           H  
ATOM    503  N   SER A  32      -2.463  -6.420  11.612  1.00  0.00           N  
ATOM    504  CA  SER A  32      -3.488  -5.475  11.177  1.00  0.00           C  
ATOM    505  C   SER A  32      -2.916  -4.512  10.162  1.00  0.00           C  
ATOM    506  O   SER A  32      -1.948  -3.808  10.452  1.00  0.00           O  
ATOM    507  CB  SER A  32      -4.048  -4.715  12.362  1.00  0.00           C  
ATOM    508  OG  SER A  32      -4.929  -3.712  11.939  1.00  0.00           O  
ATOM    509  H   SER A  32      -1.952  -6.233  12.463  1.00  0.00           H  
ATOM    510  HA  SER A  32      -4.293  -6.010  10.691  1.00  0.00           H  
ATOM    511 1HB  SER A  32      -4.571  -5.406  13.020  1.00  0.00           H  
ATOM    512 2HB  SER A  32      -3.233  -4.273  12.931  1.00  0.00           H  
ATOM    513  HG  SER A  32      -5.536  -4.142  11.324  1.00  0.00           H  
ATOM    514  N   LEU A  33      -3.486  -4.523   8.961  1.00  0.00           N  
ATOM    515  CA  LEU A  33      -2.990  -3.676   7.885  1.00  0.00           C  
ATOM    516  C   LEU A  33      -3.942  -2.533   7.582  1.00  0.00           C  
ATOM    517  O   LEU A  33      -3.515  -1.463   7.151  1.00  0.00           O  
ATOM    518  CB  LEU A  33      -2.763  -4.483   6.610  1.00  0.00           C  
ATOM    519  CG  LEU A  33      -1.758  -5.627   6.713  1.00  0.00           C  
ATOM    520  CD1 LEU A  33      -1.709  -6.303   5.408  1.00  0.00           C  
ATOM    521  CD2 LEU A  33      -0.391  -5.109   7.105  1.00  0.00           C  
ATOM    522  H   LEU A  33      -4.302  -5.117   8.817  1.00  0.00           H  
ATOM    523  HA  LEU A  33      -2.037  -3.250   8.193  1.00  0.00           H  
ATOM    524 1HB  LEU A  33      -3.718  -4.908   6.302  1.00  0.00           H  
ATOM    525 2HB  LEU A  33      -2.421  -3.807   5.825  1.00  0.00           H  
ATOM    526  HG  LEU A  33      -2.097  -6.350   7.459  1.00  0.00           H  
ATOM    527 1HD1 LEU A  33      -1.004  -7.131   5.459  1.00  0.00           H  
ATOM    528 2HD1 LEU A  33      -2.673  -6.661   5.162  1.00  0.00           H  
ATOM    529 3HD1 LEU A  33      -1.409  -5.605   4.654  1.00  0.00           H  
ATOM    530 1HD2 LEU A  33       0.302  -5.936   7.156  1.00  0.00           H  
ATOM    531 2HD2 LEU A  33      -0.044  -4.415   6.374  1.00  0.00           H  
ATOM    532 3HD2 LEU A  33      -0.439  -4.613   8.078  1.00  0.00           H  
ATOM    533  N   ASP A  34      -5.244  -2.766   7.767  1.00  0.00           N  
ATOM    534  CA  ASP A  34      -6.223  -1.743   7.421  1.00  0.00           C  
ATOM    535  C   ASP A  34      -7.055  -1.292   8.623  1.00  0.00           C  
ATOM    536  O   ASP A  34      -8.091  -1.908   8.903  1.00  0.00           O  
ATOM    537  CB  ASP A  34      -7.146  -2.237   6.326  1.00  0.00           C  
ATOM    538  CG  ASP A  34      -8.185  -1.200   5.901  1.00  0.00           C  
ATOM    539  OD1 ASP A  34      -8.543  -0.304   6.666  1.00  0.00           O  
ATOM    540  OD2 ASP A  34      -8.621  -1.302   4.802  1.00  0.00           O  
ATOM    541  H   ASP A  34      -5.560  -3.664   8.137  1.00  0.00           H  
ATOM    542  HA  ASP A  34      -5.680  -0.917   6.986  1.00  0.00           H  
ATOM    543 1HB  ASP A  34      -6.549  -2.518   5.460  1.00  0.00           H  
ATOM    544 2HB  ASP A  34      -7.661  -3.123   6.665  1.00  0.00           H  
ATOM    545  N   PRO A  35      -6.690  -0.167   9.280  1.00  0.00           N  
ATOM    546  CA  PRO A  35      -7.257   0.354  10.510  1.00  0.00           C  
ATOM    547  C   PRO A  35      -8.653   0.939  10.332  1.00  0.00           C  
ATOM    548  O   PRO A  35      -9.298   1.284  11.324  1.00  0.00           O  
ATOM    549  CB  PRO A  35      -6.256   1.442  10.913  1.00  0.00           C  
ATOM    550  CG  PRO A  35      -5.673   1.923   9.616  1.00  0.00           C  
ATOM    551  CD  PRO A  35      -5.622   0.705   8.721  1.00  0.00           C  
ATOM    552  HA  PRO A  35      -7.274  -0.450  11.260  1.00  0.00           H  
ATOM    553 1HB  PRO A  35      -6.779   2.241  11.460  1.00  0.00           H  
ATOM    554 2HB  PRO A  35      -5.502   1.024  11.594  1.00  0.00           H  
ATOM    555 1HG  PRO A  35      -6.319   2.718   9.193  1.00  0.00           H  
ATOM    556 2HG  PRO A  35      -4.682   2.373   9.782  1.00  0.00           H  
ATOM    557 1HD  PRO A  35      -5.887   1.052   7.706  1.00  0.00           H  
ATOM    558 2HD  PRO A  35      -4.636   0.219   8.771  1.00  0.00           H  
ATOM    559  N   ASP A  36      -9.107   1.104   9.082  1.00  0.00           N  
ATOM    560  CA  ASP A  36     -10.417   1.697   8.861  1.00  0.00           C  
ATOM    561  C   ASP A  36     -11.448   0.582   8.751  1.00  0.00           C  
ATOM    562  O   ASP A  36     -12.525   0.663   9.345  1.00  0.00           O  
ATOM    563  CB  ASP A  36     -10.412   2.562   7.599  1.00  0.00           C  
ATOM    564  CG  ASP A  36      -9.489   3.791   7.711  1.00  0.00           C  
ATOM    565  OD1 ASP A  36      -9.655   4.550   8.639  1.00  0.00           O  
ATOM    566  OD2 ASP A  36      -8.639   3.960   6.868  1.00  0.00           O  
ATOM    567  H   ASP A  36      -8.588   0.765   8.266  1.00  0.00           H  
ATOM    568  HA  ASP A  36     -10.674   2.324   9.714  1.00  0.00           H  
ATOM    569 1HB  ASP A  36     -10.081   1.947   6.751  1.00  0.00           H  
ATOM    570 2HB  ASP A  36     -11.426   2.895   7.383  1.00  0.00           H  
ATOM    571  N   ASP A  37     -11.095  -0.489   8.032  1.00  0.00           N  
ATOM    572  CA  ASP A  37     -11.991  -1.640   7.940  1.00  0.00           C  
ATOM    573  C   ASP A  37     -11.689  -2.679   9.028  1.00  0.00           C  
ATOM    574  O   ASP A  37     -12.469  -3.614   9.230  1.00  0.00           O  
ATOM    575  CB  ASP A  37     -11.989  -2.277   6.542  1.00  0.00           C  
ATOM    576  CG  ASP A  37     -12.697  -1.420   5.459  1.00  0.00           C  
ATOM    577  OD1 ASP A  37     -13.529  -0.608   5.810  1.00  0.00           O  
ATOM    578  OD2 ASP A  37     -12.441  -1.631   4.300  1.00  0.00           O  
ATOM    579  H   ASP A  37     -10.192  -0.490   7.540  1.00  0.00           H  
ATOM    580  HA  ASP A  37     -13.007  -1.285   8.110  1.00  0.00           H  
ATOM    581 1HB  ASP A  37     -10.953  -2.435   6.224  1.00  0.00           H  
ATOM    582 2HB  ASP A  37     -12.471  -3.244   6.584  1.00  0.00           H  
ATOM    583  N   GLY A  38     -10.569  -2.505   9.750  1.00  0.00           N  
ATOM    584  CA  GLY A  38     -10.192  -3.414  10.832  1.00  0.00           C  
ATOM    585  C   GLY A  38      -9.702  -4.762  10.320  1.00  0.00           C  
ATOM    586  O   GLY A  38      -9.922  -5.793  10.959  1.00  0.00           O  
ATOM    587  H   GLY A  38      -9.931  -1.748   9.524  1.00  0.00           H  
ATOM    588 1HA  GLY A  38      -9.408  -2.945  11.427  1.00  0.00           H  
ATOM    589 2HA  GLY A  38     -11.047  -3.562  11.491  1.00  0.00           H  
ATOM    590  N   LYS A  39      -9.087  -4.772   9.140  1.00  0.00           N  
ATOM    591  CA  LYS A  39      -8.678  -6.049   8.569  1.00  0.00           C  
ATOM    592  C   LYS A  39      -7.239  -6.448   8.860  1.00  0.00           C  
ATOM    593  O   LYS A  39      -6.304  -5.616   8.855  1.00  0.00           O  
ATOM    594  CB  LYS A  39      -8.942  -6.059   7.069  1.00  0.00           C  
ATOM    595  CG  LYS A  39     -10.396  -5.774   6.733  1.00  0.00           C  
ATOM    596  CD  LYS A  39     -11.326  -6.826   7.314  1.00  0.00           C  
ATOM    597  CE  LYS A  39     -12.774  -6.569   6.909  1.00  0.00           C  
ATOM    598  NZ  LYS A  39     -13.710  -7.560   7.517  1.00  0.00           N  
ATOM    599  H   LYS A  39      -8.895  -3.880   8.686  1.00  0.00           H  
ATOM    600  HA  LYS A  39      -9.309  -6.824   9.005  1.00  0.00           H  
ATOM    601 1HB  LYS A  39      -8.324  -5.320   6.575  1.00  0.00           H  
ATOM    602 2HB  LYS A  39      -8.682  -7.038   6.661  1.00  0.00           H  
ATOM    603 1HG  LYS A  39     -10.662  -4.809   7.148  1.00  0.00           H  
ATOM    604 2HG  LYS A  39     -10.534  -5.737   5.662  1.00  0.00           H  
ATOM    605 1HD  LYS A  39     -11.023  -7.816   6.971  1.00  0.00           H  
ATOM    606 2HD  LYS A  39     -11.261  -6.800   8.404  1.00  0.00           H  
ATOM    607 1HE  LYS A  39     -13.058  -5.569   7.240  1.00  0.00           H  
ATOM    608 2HE  LYS A  39     -12.857  -6.620   5.825  1.00  0.00           H  
ATOM    609 1HZ  LYS A  39     -14.654  -7.348   7.230  1.00  0.00           H  
ATOM    610 2HZ  LYS A  39     -13.464  -8.491   7.213  1.00  0.00           H  
ATOM    611 3HZ  LYS A  39     -13.644  -7.504   8.526  1.00  0.00           H  
ATOM    612  N   THR A  40      -7.078  -7.763   9.034  1.00  0.00           N  
ATOM    613  CA  THR A  40      -5.788  -8.376   9.269  1.00  0.00           C  
ATOM    614  C   THR A  40      -5.466  -9.354   8.163  1.00  0.00           C  
ATOM    615  O   THR A  40      -6.364  -9.954   7.568  1.00  0.00           O  
ATOM    616  CB  THR A  40      -5.772  -9.156  10.603  1.00  0.00           C  
ATOM    617  OG1 THR A  40      -6.728 -10.221  10.535  1.00  0.00           O  
ATOM    618  CG2 THR A  40      -6.131  -8.263  11.772  1.00  0.00           C  
ATOM    619  H   THR A  40      -7.896  -8.356   9.019  1.00  0.00           H  
ATOM    620  HA  THR A  40      -5.030  -7.605   9.268  1.00  0.00           H  
ATOM    621  HB  THR A  40      -4.778  -9.575  10.761  1.00  0.00           H  
ATOM    622  HG1 THR A  40      -6.450 -10.850   9.863  1.00  0.00           H  
ATOM    623 1HG2 THR A  40      -6.115  -8.851  12.688  1.00  0.00           H  
ATOM    624 2HG2 THR A  40      -5.427  -7.472  11.856  1.00  0.00           H  
ATOM    625 3HG2 THR A  40      -7.127  -7.848  11.625  1.00  0.00           H  
ATOM    626  N   TYR A  41      -4.177  -9.505   7.910  1.00  0.00           N  
ATOM    627  CA  TYR A  41      -3.659 -10.403   6.889  1.00  0.00           C  
ATOM    628  C   TYR A  41      -2.477 -11.216   7.360  1.00  0.00           C  
ATOM    629  O   TYR A  41      -1.844 -10.905   8.373  1.00  0.00           O  
ATOM    630  CB  TYR A  41      -3.326  -9.633   5.611  1.00  0.00           C  
ATOM    631  CG  TYR A  41      -4.559  -9.050   4.934  1.00  0.00           C  
ATOM    632  CD1 TYR A  41      -5.114  -7.835   5.339  1.00  0.00           C  
ATOM    633  CD2 TYR A  41      -5.146  -9.765   3.903  1.00  0.00           C  
ATOM    634  CE1 TYR A  41      -6.254  -7.374   4.737  1.00  0.00           C  
ATOM    635  CE2 TYR A  41      -6.280  -9.299   3.299  1.00  0.00           C  
ATOM    636  CZ  TYR A  41      -6.839  -8.120   3.720  1.00  0.00           C  
ATOM    637  OH  TYR A  41      -7.978  -7.680   3.149  1.00  0.00           O  
ATOM    638  H   TYR A  41      -3.530  -8.955   8.475  1.00  0.00           H  
ATOM    639  HA  TYR A  41      -4.445 -11.115   6.638  1.00  0.00           H  
ATOM    640 1HB  TYR A  41      -2.642  -8.848   5.846  1.00  0.00           H  
ATOM    641 2HB  TYR A  41      -2.835 -10.302   4.905  1.00  0.00           H  
ATOM    642  HD1 TYR A  41      -4.661  -7.264   6.149  1.00  0.00           H  
ATOM    643  HD2 TYR A  41      -4.711 -10.707   3.582  1.00  0.00           H  
ATOM    644  HE1 TYR A  41      -6.701  -6.437   5.062  1.00  0.00           H  
ATOM    645  HE2 TYR A  41      -6.747  -9.871   2.498  1.00  0.00           H  
ATOM    646  HH  TYR A  41      -8.335  -6.977   3.690  1.00  0.00           H  
ATOM    647  N   LEU A  42      -2.209 -12.274   6.616  1.00  0.00           N  
ATOM    648  CA  LEU A  42      -1.086 -13.159   6.845  1.00  0.00           C  
ATOM    649  C   LEU A  42       0.098 -12.615   6.087  1.00  0.00           C  
ATOM    650  O   LEU A  42      -0.009 -12.289   4.910  1.00  0.00           O  
ATOM    651  CB  LEU A  42      -1.445 -14.575   6.387  1.00  0.00           C  
ATOM    652  CG  LEU A  42      -0.318 -15.619   6.390  1.00  0.00           C  
ATOM    653  CD1 LEU A  42       0.129 -15.900   7.802  1.00  0.00           C  
ATOM    654  CD2 LEU A  42      -0.814 -16.882   5.687  1.00  0.00           C  
ATOM    655  H   LEU A  42      -2.776 -12.448   5.785  1.00  0.00           H  
ATOM    656  HA  LEU A  42      -0.850 -13.172   7.905  1.00  0.00           H  
ATOM    657 1HB  LEU A  42      -2.202 -14.950   7.072  1.00  0.00           H  
ATOM    658 2HB  LEU A  42      -1.895 -14.526   5.421  1.00  0.00           H  
ATOM    659  HG  LEU A  42       0.545 -15.223   5.844  1.00  0.00           H  
ATOM    660 1HD1 LEU A  42       0.926 -16.623   7.771  1.00  0.00           H  
ATOM    661 2HD1 LEU A  42       0.486 -14.993   8.255  1.00  0.00           H  
ATOM    662 3HD1 LEU A  42      -0.700 -16.293   8.386  1.00  0.00           H  
ATOM    663 1HD2 LEU A  42      -0.016 -17.625   5.668  1.00  0.00           H  
ATOM    664 2HD2 LEU A  42      -1.674 -17.285   6.222  1.00  0.00           H  
ATOM    665 3HD2 LEU A  42      -1.101 -16.636   4.673  1.00  0.00           H  
ATOM    666  N   VAL A  43       1.214 -12.445   6.755  1.00  0.00           N  
ATOM    667  CA  VAL A  43       2.343 -11.876   6.067  1.00  0.00           C  
ATOM    668  C   VAL A  43       3.549 -12.796   6.180  1.00  0.00           C  
ATOM    669  O   VAL A  43       3.633 -13.613   7.101  1.00  0.00           O  
ATOM    670  CB  VAL A  43       2.627 -10.458   6.619  1.00  0.00           C  
ATOM    671  CG1 VAL A  43       1.407  -9.560   6.410  1.00  0.00           C  
ATOM    672  CG2 VAL A  43       2.964 -10.497   8.062  1.00  0.00           C  
ATOM    673  H   VAL A  43       1.274 -12.710   7.730  1.00  0.00           H  
ATOM    674  HA  VAL A  43       2.099 -11.777   5.017  1.00  0.00           H  
ATOM    675  HB  VAL A  43       3.441 -10.055   6.068  1.00  0.00           H  
ATOM    676 1HG1 VAL A  43       1.618  -8.558   6.756  1.00  0.00           H  
ATOM    677 2HG1 VAL A  43       1.170  -9.541   5.380  1.00  0.00           H  
ATOM    678 3HG1 VAL A  43       0.556  -9.954   6.962  1.00  0.00           H  
ATOM    679 1HG2 VAL A  43       3.182  -9.504   8.426  1.00  0.00           H  
ATOM    680 2HG2 VAL A  43       2.129 -10.907   8.618  1.00  0.00           H  
ATOM    681 3HG2 VAL A  43       3.824 -11.117   8.177  1.00  0.00           H  
ATOM    682  N   SER A  44       4.490 -12.646   5.241  1.00  0.00           N  
ATOM    683  CA  SER A  44       5.718 -13.445   5.244  1.00  0.00           C  
ATOM    684  C   SER A  44       6.899 -12.697   4.631  1.00  0.00           C  
ATOM    685  O   SER A  44       6.753 -11.902   3.697  1.00  0.00           O  
ATOM    686  CB  SER A  44       5.517 -14.749   4.500  1.00  0.00           C  
ATOM    687  OG  SER A  44       6.679 -15.534   4.531  1.00  0.00           O  
ATOM    688  H   SER A  44       4.310 -11.979   4.492  1.00  0.00           H  
ATOM    689  HA  SER A  44       5.966 -13.690   6.271  1.00  0.00           H  
ATOM    690 1HB  SER A  44       4.682 -15.300   4.936  1.00  0.00           H  
ATOM    691 2HB  SER A  44       5.276 -14.532   3.475  1.00  0.00           H  
ATOM    692  HG  SER A  44       7.393 -14.972   4.204  1.00  0.00           H  
ATOM    693  N   LYS A  45       8.078 -12.950   5.188  1.00  0.00           N  
ATOM    694  CA  LYS A  45       9.337 -12.350   4.744  1.00  0.00           C  
ATOM    695  C   LYS A  45      10.100 -13.234   3.761  1.00  0.00           C  
ATOM    696  O   LYS A  45      10.339 -14.408   4.052  1.00  0.00           O  
ATOM    697  CB  LYS A  45      10.208 -12.089   5.975  1.00  0.00           C  
ATOM    698  CG  LYS A  45      11.526 -11.436   5.729  1.00  0.00           C  
ATOM    699  CD  LYS A  45      12.269 -11.217   7.052  1.00  0.00           C  
ATOM    700  CE  LYS A  45      13.649 -10.618   6.828  1.00  0.00           C  
ATOM    701  NZ  LYS A  45      14.398 -10.460   8.101  1.00  0.00           N  
ATOM    702  H   LYS A  45       8.104 -13.604   5.962  1.00  0.00           H  
ATOM    703  HA  LYS A  45       9.118 -11.404   4.245  1.00  0.00           H  
ATOM    704 1HB  LYS A  45       9.683 -11.432   6.638  1.00  0.00           H  
ATOM    705 2HB  LYS A  45      10.382 -13.024   6.511  1.00  0.00           H  
ATOM    706 1HG  LYS A  45      12.132 -12.043   5.055  1.00  0.00           H  
ATOM    707 2HG  LYS A  45      11.345 -10.487   5.269  1.00  0.00           H  
ATOM    708 1HD  LYS A  45      11.686 -10.546   7.692  1.00  0.00           H  
ATOM    709 2HD  LYS A  45      12.377 -12.171   7.568  1.00  0.00           H  
ATOM    710 1HE  LYS A  45      14.214 -11.268   6.162  1.00  0.00           H  
ATOM    711 2HE  LYS A  45      13.545  -9.645   6.364  1.00  0.00           H  
ATOM    712 1HZ  LYS A  45      15.308 -10.063   7.912  1.00  0.00           H  
ATOM    713 2HZ  LYS A  45      13.885  -9.849   8.720  1.00  0.00           H  
ATOM    714 3HZ  LYS A  45      14.509 -11.365   8.538  1.00  0.00           H  
ATOM    715  N   LYS A  46      10.488 -12.688   2.602  1.00  0.00           N  
ATOM    716  CA  LYS A  46      11.279 -13.486   1.665  1.00  0.00           C  
ATOM    717  C   LYS A  46      12.262 -12.654   0.833  1.00  0.00           C  
ATOM    718  O   LYS A  46      11.876 -11.758   0.082  1.00  0.00           O  
ATOM    719  CB  LYS A  46      10.355 -14.273   0.736  1.00  0.00           C  
ATOM    720  CG  LYS A  46      11.079 -15.189  -0.242  1.00  0.00           C  
ATOM    721  CD  LYS A  46      11.701 -16.380   0.485  1.00  0.00           C  
ATOM    722  CE  LYS A  46      12.347 -17.361  -0.483  1.00  0.00           C  
ATOM    723  NZ  LYS A  46      12.988 -18.503   0.229  1.00  0.00           N  
ATOM    724  H   LYS A  46      10.236 -11.722   2.381  1.00  0.00           H  
ATOM    725  HA  LYS A  46      11.868 -14.199   2.242  1.00  0.00           H  
ATOM    726 1HB  LYS A  46       9.676 -14.885   1.333  1.00  0.00           H  
ATOM    727 2HB  LYS A  46       9.747 -13.576   0.161  1.00  0.00           H  
ATOM    728 1HG  LYS A  46      10.380 -15.552  -0.990  1.00  0.00           H  
ATOM    729 2HG  LYS A  46      11.862 -14.632  -0.745  1.00  0.00           H  
ATOM    730 1HD  LYS A  46      12.463 -16.018   1.176  1.00  0.00           H  
ATOM    731 2HD  LYS A  46      10.934 -16.898   1.060  1.00  0.00           H  
ATOM    732 1HE  LYS A  46      11.587 -17.747  -1.160  1.00  0.00           H  
ATOM    733 2HE  LYS A  46      13.105 -16.840  -1.062  1.00  0.00           H  
ATOM    734 1HZ  LYS A  46      13.406 -19.127  -0.446  1.00  0.00           H  
ATOM    735 2HZ  LYS A  46      13.704 -18.150   0.849  1.00  0.00           H  
ATOM    736 3HZ  LYS A  46      12.293 -19.002   0.764  1.00  0.00           H  
ATOM    737  N   ASN A  47      13.553 -12.962   0.984  1.00  0.00           N  
ATOM    738  CA  ASN A  47      14.726 -12.383   0.281  1.00  0.00           C  
ATOM    739  C   ASN A  47      14.988 -10.861   0.409  1.00  0.00           C  
ATOM    740  O   ASN A  47      16.142 -10.440   0.481  1.00  0.00           O  
ATOM    741  CB  ASN A  47      14.663 -12.713  -1.203  1.00  0.00           C  
ATOM    742  CG  ASN A  47      14.770 -14.184  -1.506  1.00  0.00           C  
ATOM    743  OD1 ASN A  47      15.413 -14.953  -0.780  1.00  0.00           O  
ATOM    744  ND2 ASN A  47      14.154 -14.588  -2.589  1.00  0.00           N  
ATOM    745  H   ASN A  47      13.756 -13.695   1.650  1.00  0.00           H  
ATOM    746  HA  ASN A  47      15.611 -12.875   0.689  1.00  0.00           H  
ATOM    747 1HB  ASN A  47      13.732 -12.337  -1.625  1.00  0.00           H  
ATOM    748 2HB  ASN A  47      15.475 -12.197  -1.713  1.00  0.00           H  
ATOM    749 1HD2 ASN A  47      14.194 -15.550  -2.861  1.00  0.00           H  
ATOM    750 2HD2 ASN A  47      13.651 -13.931  -3.152  1.00  0.00           H  
ATOM    751  N   GLY A  48      13.937 -10.052   0.483  1.00  0.00           N  
ATOM    752  CA  GLY A  48      14.050  -8.611   0.609  1.00  0.00           C  
ATOM    753  C   GLY A  48      12.659  -8.003   0.613  1.00  0.00           C  
ATOM    754  O   GLY A  48      12.493  -6.790   0.812  1.00  0.00           O  
ATOM    755  H   GLY A  48      13.012 -10.448   0.397  1.00  0.00           H  
ATOM    756 1HA  GLY A  48      14.575  -8.360   1.531  1.00  0.00           H  
ATOM    757 2HA  GLY A  48      14.631  -8.213  -0.222  1.00  0.00           H  
ATOM    758  N   LYS A  49      11.669  -8.856   0.333  1.00  0.00           N  
ATOM    759  CA  LYS A  49      10.276  -8.430   0.210  1.00  0.00           C  
ATOM    760  C   LYS A  49       9.294  -8.961   1.255  1.00  0.00           C  
ATOM    761  O   LYS A  49       9.501  -9.987   1.917  1.00  0.00           O  
ATOM    762  CB  LYS A  49       9.744  -8.776  -1.181  1.00  0.00           C  
ATOM    763  CG  LYS A  49      10.408  -8.005  -2.313  1.00  0.00           C  
ATOM    764  CD  LYS A  49       9.800  -8.353  -3.654  1.00  0.00           C  
ATOM    765  CE  LYS A  49      10.464  -7.568  -4.777  1.00  0.00           C  
ATOM    766  NZ  LYS A  49       9.899  -7.916  -6.110  1.00  0.00           N  
ATOM    767  H   LYS A  49      11.896  -9.841   0.191  1.00  0.00           H  
ATOM    768  HA  LYS A  49      10.255  -7.349   0.302  1.00  0.00           H  
ATOM    769 1HB  LYS A  49       9.885  -9.843  -1.366  1.00  0.00           H  
ATOM    770 2HB  LYS A  49       8.669  -8.574  -1.221  1.00  0.00           H  
ATOM    771 1HG  LYS A  49      10.284  -6.939  -2.146  1.00  0.00           H  
ATOM    772 2HG  LYS A  49      11.472  -8.232  -2.335  1.00  0.00           H  
ATOM    773 1HD  LYS A  49       9.917  -9.421  -3.843  1.00  0.00           H  
ATOM    774 2HD  LYS A  49       8.733  -8.119  -3.636  1.00  0.00           H  
ATOM    775 1HE  LYS A  49      10.318  -6.503  -4.597  1.00  0.00           H  
ATOM    776 2HE  LYS A  49      11.532  -7.783  -4.779  1.00  0.00           H  
ATOM    777 1HZ  LYS A  49      10.364  -7.374  -6.825  1.00  0.00           H  
ATOM    778 2HZ  LYS A  49      10.040  -8.901  -6.289  1.00  0.00           H  
ATOM    779 3HZ  LYS A  49       8.910  -7.711  -6.124  1.00  0.00           H  
ATOM    780  N   LEU A  50       8.209  -8.207   1.372  1.00  0.00           N  
ATOM    781  CA  LEU A  50       7.035  -8.502   2.172  1.00  0.00           C  
ATOM    782  C   LEU A  50       5.893  -9.056   1.323  1.00  0.00           C  
ATOM    783  O   LEU A  50       5.398  -8.395   0.403  1.00  0.00           O  
ATOM    784  CB  LEU A  50       6.561  -7.217   2.879  1.00  0.00           C  
ATOM    785  CG  LEU A  50       5.255  -7.307   3.608  1.00  0.00           C  
ATOM    786  CD1 LEU A  50       5.347  -8.319   4.691  1.00  0.00           C  
ATOM    787  CD2 LEU A  50       4.920  -5.927   4.211  1.00  0.00           C  
ATOM    788  H   LEU A  50       8.167  -7.366   0.816  1.00  0.00           H  
ATOM    789  HA  LEU A  50       7.301  -9.249   2.919  1.00  0.00           H  
ATOM    790 1HB  LEU A  50       7.285  -6.903   3.579  1.00  0.00           H  
ATOM    791 2HB  LEU A  50       6.465  -6.436   2.131  1.00  0.00           H  
ATOM    792  HG  LEU A  50       4.480  -7.609   2.910  1.00  0.00           H  
ATOM    793 1HD1 LEU A  50       4.403  -8.357   5.169  1.00  0.00           H  
ATOM    794 2HD1 LEU A  50       5.584  -9.299   4.273  1.00  0.00           H  
ATOM    795 3HD1 LEU A  50       6.117  -8.029   5.400  1.00  0.00           H  
ATOM    796 1HD2 LEU A  50       3.964  -5.981   4.723  1.00  0.00           H  
ATOM    797 2HD2 LEU A  50       5.702  -5.637   4.919  1.00  0.00           H  
ATOM    798 3HD2 LEU A  50       4.864  -5.179   3.441  1.00  0.00           H  
ATOM    799  N   LYS A  51       5.466 -10.273   1.636  1.00  0.00           N  
ATOM    800  CA  LYS A  51       4.353 -10.881   0.930  1.00  0.00           C  
ATOM    801  C   LYS A  51       3.140 -10.850   1.831  1.00  0.00           C  
ATOM    802  O   LYS A  51       3.259 -11.115   3.033  1.00  0.00           O  
ATOM    803  CB  LYS A  51       4.683 -12.307   0.514  1.00  0.00           C  
ATOM    804  CG  LYS A  51       5.748 -12.435  -0.550  1.00  0.00           C  
ATOM    805  CD  LYS A  51       5.909 -13.886  -0.984  1.00  0.00           C  
ATOM    806  CE  LYS A  51       6.959 -14.024  -2.078  1.00  0.00           C  
ATOM    807  NZ  LYS A  51       7.118 -15.439  -2.525  1.00  0.00           N  
ATOM    808  H   LYS A  51       5.923 -10.794   2.385  1.00  0.00           H  
ATOM    809  HA  LYS A  51       4.122 -10.298   0.039  1.00  0.00           H  
ATOM    810 1HB  LYS A  51       5.044 -12.851   1.387  1.00  0.00           H  
ATOM    811 2HB  LYS A  51       3.800 -12.794   0.179  1.00  0.00           H  
ATOM    812 1HG  LYS A  51       5.468 -11.830  -1.413  1.00  0.00           H  
ATOM    813 2HG  LYS A  51       6.701 -12.068  -0.160  1.00  0.00           H  
ATOM    814 1HD  LYS A  51       6.207 -14.488  -0.124  1.00  0.00           H  
ATOM    815 2HD  LYS A  51       4.953 -14.261  -1.355  1.00  0.00           H  
ATOM    816 1HE  LYS A  51       6.664 -13.415  -2.932  1.00  0.00           H  
ATOM    817 2HE  LYS A  51       7.917 -13.664  -1.700  1.00  0.00           H  
ATOM    818 1HZ  LYS A  51       7.821 -15.486  -3.248  1.00  0.00           H  
ATOM    819 2HZ  LYS A  51       7.402 -16.010  -1.742  1.00  0.00           H  
ATOM    820 3HZ  LYS A  51       6.240 -15.781  -2.889  1.00  0.00           H  
ATOM    821  N   VAL A  52       1.979 -10.512   1.264  1.00  0.00           N  
ATOM    822  CA  VAL A  52       0.762 -10.451   2.058  1.00  0.00           C  
ATOM    823  C   VAL A  52      -0.327 -11.341   1.443  1.00  0.00           C  
ATOM    824  O   VAL A  52      -0.689 -11.216   0.257  1.00  0.00           O  
ATOM    825  CB  VAL A  52       0.312  -9.003   2.201  1.00  0.00           C  
ATOM    826  CG1 VAL A  52      -0.928  -8.955   3.072  1.00  0.00           C  
ATOM    827  CG2 VAL A  52       1.522  -8.157   2.720  1.00  0.00           C  
ATOM    828  H   VAL A  52       1.937 -10.277   0.271  1.00  0.00           H  
ATOM    829  HA  VAL A  52       0.977 -10.829   3.056  1.00  0.00           H  
ATOM    830  HB  VAL A  52       0.014  -8.632   1.256  1.00  0.00           H  
ATOM    831 1HG1 VAL A  52      -1.273  -7.939   3.150  1.00  0.00           H  
ATOM    832 2HG1 VAL A  52      -1.708  -9.568   2.632  1.00  0.00           H  
ATOM    833 3HG1 VAL A  52      -0.695  -9.339   4.058  1.00  0.00           H  
ATOM    834 1HG2 VAL A  52       1.257  -7.154   2.830  1.00  0.00           H  
ATOM    835 2HG2 VAL A  52       1.865  -8.515   3.662  1.00  0.00           H  
ATOM    836 3HG2 VAL A  52       2.337  -8.220   2.004  1.00  0.00           H  
ATOM    837  N   PHE A  53      -0.835 -12.233   2.287  1.00  0.00           N  
ATOM    838  CA  PHE A  53      -1.764 -13.287   1.943  1.00  0.00           C  
ATOM    839  C   PHE A  53      -3.127 -13.185   2.639  1.00  0.00           C  
ATOM    840  O   PHE A  53      -3.243 -12.720   3.782  1.00  0.00           O  
ATOM    841  CB  PHE A  53      -1.149 -14.596   2.434  1.00  0.00           C  
ATOM    842  CG  PHE A  53       0.182 -14.943   1.901  1.00  0.00           C  
ATOM    843  CD1 PHE A  53       1.285 -14.362   2.483  1.00  0.00           C  
ATOM    844  CD2 PHE A  53       0.378 -15.874   0.918  1.00  0.00           C  
ATOM    845  CE1 PHE A  53       2.536 -14.664   2.079  1.00  0.00           C  
ATOM    846  CE2 PHE A  53       1.651 -16.197   0.502  1.00  0.00           C  
ATOM    847  CZ  PHE A  53       2.738 -15.582   1.084  1.00  0.00           C  
ATOM    848  H   PHE A  53      -0.509 -12.211   3.242  1.00  0.00           H  
ATOM    849  HA  PHE A  53      -1.899 -13.266   0.872  1.00  0.00           H  
ATOM    850 1HB  PHE A  53      -1.043 -14.539   3.480  1.00  0.00           H  
ATOM    851 2HB  PHE A  53      -1.828 -15.413   2.212  1.00  0.00           H  
ATOM    852  HD1 PHE A  53       1.144 -13.638   3.282  1.00  0.00           H  
ATOM    853  HD2 PHE A  53      -0.474 -16.362   0.474  1.00  0.00           H  
ATOM    854  HE1 PHE A  53       3.366 -14.173   2.553  1.00  0.00           H  
ATOM    855  HE2 PHE A  53       1.797 -16.938  -0.284  1.00  0.00           H  
ATOM    856  HZ  PHE A  53       3.747 -15.829   0.760  1.00  0.00           H  
ATOM    857  N   LYS A  54      -4.155 -13.696   1.973  1.00  0.00           N  
ATOM    858  CA  LYS A  54      -5.480 -13.801   2.570  1.00  0.00           C  
ATOM    859  C   LYS A  54      -5.814 -15.271   2.761  1.00  0.00           C  
ATOM    860  O   LYS A  54      -6.022 -16.001   1.793  1.00  0.00           O  
ATOM    861  CB  LYS A  54      -6.533 -13.135   1.696  1.00  0.00           C  
ATOM    862  CG  LYS A  54      -7.922 -13.143   2.279  1.00  0.00           C  
ATOM    863  CD  LYS A  54      -8.912 -12.472   1.343  1.00  0.00           C  
ATOM    864  CE  LYS A  54     -10.322 -12.531   1.908  1.00  0.00           C  
ATOM    865  NZ  LYS A  54     -11.317 -11.922   0.987  1.00  0.00           N  
ATOM    866  H   LYS A  54      -3.988 -14.049   1.032  1.00  0.00           H  
ATOM    867  HA  LYS A  54      -5.476 -13.321   3.548  1.00  0.00           H  
ATOM    868 1HB  LYS A  54      -6.251 -12.106   1.510  1.00  0.00           H  
ATOM    869 2HB  LYS A  54      -6.580 -13.649   0.741  1.00  0.00           H  
ATOM    870 1HG  LYS A  54      -8.236 -14.173   2.459  1.00  0.00           H  
ATOM    871 2HG  LYS A  54      -7.915 -12.613   3.232  1.00  0.00           H  
ATOM    872 1HD  LYS A  54      -8.627 -11.427   1.198  1.00  0.00           H  
ATOM    873 2HD  LYS A  54      -8.894 -12.972   0.374  1.00  0.00           H  
ATOM    874 1HE  LYS A  54     -10.592 -13.572   2.085  1.00  0.00           H  
ATOM    875 2HE  LYS A  54     -10.345 -11.995   2.857  1.00  0.00           H  
ATOM    876 1HZ  LYS A  54     -12.238 -11.980   1.399  1.00  0.00           H  
ATOM    877 2HZ  LYS A  54     -11.078 -10.954   0.826  1.00  0.00           H  
ATOM    878 3HZ  LYS A  54     -11.311 -12.420   0.107  1.00  0.00           H  
ATOM    879  N   ASN A  55      -5.808 -15.724   4.008  1.00  0.00           N  
ATOM    880  CA  ASN A  55      -6.053 -17.131   4.333  1.00  0.00           C  
ATOM    881  C   ASN A  55      -5.128 -18.075   3.549  1.00  0.00           C  
ATOM    882  O   ASN A  55      -5.538 -19.152   3.118  1.00  0.00           O  
ATOM    883  CB  ASN A  55      -7.510 -17.484   4.081  1.00  0.00           C  
ATOM    884  CG  ASN A  55      -8.451 -16.698   4.956  1.00  0.00           C  
ATOM    885  OD1 ASN A  55      -8.160 -16.436   6.129  1.00  0.00           O  
ATOM    886  ND2 ASN A  55      -9.575 -16.314   4.405  1.00  0.00           N  
ATOM    887  H   ASN A  55      -5.629 -15.071   4.758  1.00  0.00           H  
ATOM    888  HA  ASN A  55      -5.838 -17.280   5.393  1.00  0.00           H  
ATOM    889 1HB  ASN A  55      -7.768 -17.310   3.037  1.00  0.00           H  
ATOM    890 2HB  ASN A  55      -7.660 -18.545   4.276  1.00  0.00           H  
ATOM    891 1HD2 ASN A  55     -10.241 -15.790   4.939  1.00  0.00           H  
ATOM    892 2HD2 ASN A  55      -9.770 -16.549   3.453  1.00  0.00           H  
ATOM    893  N   GLY A  56      -3.873 -17.666   3.383  1.00  0.00           N  
ATOM    894  CA  GLY A  56      -2.861 -18.444   2.673  1.00  0.00           C  
ATOM    895  C   GLY A  56      -2.733 -18.107   1.178  1.00  0.00           C  
ATOM    896  O   GLY A  56      -1.757 -18.505   0.540  1.00  0.00           O  
ATOM    897  H   GLY A  56      -3.615 -16.771   3.768  1.00  0.00           H  
ATOM    898 1HA  GLY A  56      -1.896 -18.295   3.153  1.00  0.00           H  
ATOM    899 2HA  GLY A  56      -3.095 -19.503   2.779  1.00  0.00           H  
ATOM    900  N   LYS A  57      -3.682 -17.360   0.611  1.00  0.00           N  
ATOM    901  CA  LYS A  57      -3.610 -17.004  -0.808  1.00  0.00           C  
ATOM    902  C   LYS A  57      -2.796 -15.744  -1.010  1.00  0.00           C  
ATOM    903  O   LYS A  57      -3.103 -14.717  -0.419  1.00  0.00           O  
ATOM    904  CB  LYS A  57      -5.009 -16.782  -1.380  1.00  0.00           C  
ATOM    905  CG  LYS A  57      -5.035 -16.464  -2.872  1.00  0.00           C  
ATOM    906  CD  LYS A  57      -6.459 -16.293  -3.375  1.00  0.00           C  
ATOM    907  CE  LYS A  57      -6.484 -15.941  -4.852  1.00  0.00           C  
ATOM    908  NZ  LYS A  57      -7.878 -15.792  -5.361  1.00  0.00           N  
ATOM    909  H   LYS A  57      -4.486 -17.042   1.153  1.00  0.00           H  
ATOM    910  HA  LYS A  57      -3.125 -17.815  -1.350  1.00  0.00           H  
ATOM    911 1HB  LYS A  57      -5.617 -17.668  -1.206  1.00  0.00           H  
ATOM    912 2HB  LYS A  57      -5.486 -15.952  -0.851  1.00  0.00           H  
ATOM    913 1HG  LYS A  57      -4.478 -15.541  -3.058  1.00  0.00           H  
ATOM    914 2HG  LYS A  57      -4.553 -17.269  -3.424  1.00  0.00           H  
ATOM    915 1HD  LYS A  57      -7.018 -17.216  -3.216  1.00  0.00           H  
ATOM    916 2HD  LYS A  57      -6.941 -15.493  -2.812  1.00  0.00           H  
ATOM    917 1HE  LYS A  57      -5.949 -15.003  -5.002  1.00  0.00           H  
ATOM    918 2HE  LYS A  57      -5.984 -16.728  -5.415  1.00  0.00           H  
ATOM    919 1HZ  LYS A  57      -7.856 -15.559  -6.343  1.00  0.00           H  
ATOM    920 2HZ  LYS A  57      -8.377 -16.662  -5.233  1.00  0.00           H  
ATOM    921 3HZ  LYS A  57      -8.348 -15.058  -4.852  1.00  0.00           H  
ATOM    922  N   LEU A  58      -1.755 -15.781  -1.833  1.00  0.00           N  
ATOM    923  CA  LEU A  58      -0.980 -14.551  -1.993  1.00  0.00           C  
ATOM    924  C   LEU A  58      -1.759 -13.524  -2.772  1.00  0.00           C  
ATOM    925  O   LEU A  58      -2.232 -13.809  -3.876  1.00  0.00           O  
ATOM    926  CB  LEU A  58       0.354 -14.799  -2.706  1.00  0.00           C  
ATOM    927  CG  LEU A  58       1.235 -13.533  -2.879  1.00  0.00           C  
ATOM    928  CD1 LEU A  58       1.629 -13.018  -1.534  1.00  0.00           C  
ATOM    929  CD2 LEU A  58       2.474 -13.877  -3.674  1.00  0.00           C  
ATOM    930  H   LEU A  58      -1.503 -16.631  -2.320  1.00  0.00           H  
ATOM    931  HA  LEU A  58      -0.770 -14.134  -1.012  1.00  0.00           H  
ATOM    932 1HB  LEU A  58       0.922 -15.532  -2.154  1.00  0.00           H  
ATOM    933 2HB  LEU A  58       0.149 -15.198  -3.698  1.00  0.00           H  
ATOM    934  HG  LEU A  58       0.666 -12.755  -3.394  1.00  0.00           H  
ATOM    935 1HD1 LEU A  58       2.242 -12.123  -1.644  1.00  0.00           H  
ATOM    936 2HD1 LEU A  58       0.745 -12.779  -0.967  1.00  0.00           H  
ATOM    937 3HD1 LEU A  58       2.183 -13.778  -1.026  1.00  0.00           H  
ATOM    938 1HD2 LEU A  58       3.091 -12.983  -3.787  1.00  0.00           H  
ATOM    939 2HD2 LEU A  58       3.038 -14.646  -3.147  1.00  0.00           H  
ATOM    940 3HD2 LEU A  58       2.184 -14.247  -4.658  1.00  0.00           H  
ATOM    941  N   LEU A  59      -1.930 -12.341  -2.194  1.00  0.00           N  
ATOM    942  CA  LEU A  59      -2.623 -11.282  -2.890  1.00  0.00           C  
ATOM    943  C   LEU A  59      -1.651 -10.265  -3.462  1.00  0.00           C  
ATOM    944  O   LEU A  59      -1.669  -9.980  -4.661  1.00  0.00           O  
ATOM    945  CB  LEU A  59      -3.624 -10.578  -1.965  1.00  0.00           C  
ATOM    946  CG  LEU A  59      -5.055 -11.135  -1.926  1.00  0.00           C  
ATOM    947  CD1 LEU A  59      -5.037 -12.582  -1.534  1.00  0.00           C  
ATOM    948  CD2 LEU A  59      -5.864 -10.312  -0.925  1.00  0.00           C  
ATOM    949  H   LEU A  59      -1.541 -12.152  -1.269  1.00  0.00           H  
ATOM    950  HA  LEU A  59      -3.178 -11.726  -3.707  1.00  0.00           H  
ATOM    951 1HB  LEU A  59      -3.227 -10.603  -0.948  1.00  0.00           H  
ATOM    952 2HB  LEU A  59      -3.706  -9.556  -2.273  1.00  0.00           H  
ATOM    953  HG  LEU A  59      -5.508 -11.056  -2.914  1.00  0.00           H  
ATOM    954 1HD1 LEU A  59      -6.052 -12.968  -1.507  1.00  0.00           H  
ATOM    955 2HD1 LEU A  59      -4.465 -13.149  -2.254  1.00  0.00           H  
ATOM    956 3HD1 LEU A  59      -4.584 -12.674  -0.561  1.00  0.00           H  
ATOM    957 1HD2 LEU A  59      -6.886 -10.685  -0.883  1.00  0.00           H  
ATOM    958 2HD2 LEU A  59      -5.407 -10.395   0.061  1.00  0.00           H  
ATOM    959 3HD2 LEU A  59      -5.874  -9.264  -1.235  1.00  0.00           H  
ATOM    960  N   VAL A  60      -0.825  -9.690  -2.584  1.00  0.00           N  
ATOM    961  CA  VAL A  60       0.069  -8.610  -2.994  1.00  0.00           C  
ATOM    962  C   VAL A  60       1.480  -8.774  -2.443  1.00  0.00           C  
ATOM    963  O   VAL A  60       1.692  -9.498  -1.468  1.00  0.00           O  
ATOM    964  CB  VAL A  60      -0.465  -7.274  -2.484  1.00  0.00           C  
ATOM    965  CG1 VAL A  60      -1.861  -6.997  -3.013  1.00  0.00           C  
ATOM    966  CG2 VAL A  60      -0.455  -7.295  -1.052  1.00  0.00           C  
ATOM    967  H   VAL A  60      -0.820 -10.016  -1.617  1.00  0.00           H  
ATOM    968  HA  VAL A  60       0.119  -8.590  -4.082  1.00  0.00           H  
ATOM    969  HB  VAL A  60       0.178  -6.478  -2.835  1.00  0.00           H  
ATOM    970 1HG1 VAL A  60      -2.204  -6.050  -2.625  1.00  0.00           H  
ATOM    971 2HG1 VAL A  60      -1.844  -6.968  -4.100  1.00  0.00           H  
ATOM    972 3HG1 VAL A  60      -2.537  -7.748  -2.691  1.00  0.00           H  
ATOM    973 1HG2 VAL A  60      -0.818  -6.357  -0.728  1.00  0.00           H  
ATOM    974 2HG2 VAL A  60      -1.095  -8.094  -0.698  1.00  0.00           H  
ATOM    975 3HG2 VAL A  60       0.564  -7.451  -0.696  1.00  0.00           H  
ATOM    976  N   SER A  61       2.421  -8.006  -2.991  1.00  0.00           N  
ATOM    977  CA  SER A  61       3.743  -7.936  -2.382  1.00  0.00           C  
ATOM    978  C   SER A  61       4.389  -6.559  -2.586  1.00  0.00           C  
ATOM    979  O   SER A  61       4.101  -5.852  -3.555  1.00  0.00           O  
ATOM    980  CB  SER A  61       4.631  -9.028  -2.945  1.00  0.00           C  
ATOM    981  OG  SER A  61       4.855  -8.834  -4.312  1.00  0.00           O  
ATOM    982  H   SER A  61       2.212  -7.453  -3.809  1.00  0.00           H  
ATOM    983  HA  SER A  61       3.635  -8.097  -1.310  1.00  0.00           H  
ATOM    984 1HB  SER A  61       5.584  -9.025  -2.408  1.00  0.00           H  
ATOM    985 2HB  SER A  61       4.165 -10.000  -2.779  1.00  0.00           H  
ATOM    986  HG  SER A  61       5.229  -7.953  -4.391  1.00  0.00           H  
ATOM    987  N   LEU A  62       5.265  -6.203  -1.647  1.00  0.00           N  
ATOM    988  CA  LEU A  62       6.034  -4.952  -1.634  1.00  0.00           C  
ATOM    989  C   LEU A  62       7.378  -5.156  -0.915  1.00  0.00           C  
ATOM    990  O   LEU A  62       7.528  -6.170  -0.258  1.00  0.00           O  
ATOM    991  CB  LEU A  62       5.197  -3.861  -0.949  1.00  0.00           C  
ATOM    992  CG  LEU A  62       4.924  -4.072   0.535  1.00  0.00           C  
ATOM    993  CD1 LEU A  62       4.479  -2.754   1.160  1.00  0.00           C  
ATOM    994  CD2 LEU A  62       3.833  -5.152   0.655  1.00  0.00           C  
ATOM    995  H   LEU A  62       5.404  -6.865  -0.881  1.00  0.00           H  
ATOM    996  HA  LEU A  62       6.198  -4.667  -2.666  1.00  0.00           H  
ATOM    997 1HB  LEU A  62       5.678  -2.903  -1.055  1.00  0.00           H  
ATOM    998 2HB  LEU A  62       4.232  -3.807  -1.452  1.00  0.00           H  
ATOM    999  HG  LEU A  62       5.832  -4.394   1.051  1.00  0.00           H  
ATOM   1000 1HD1 LEU A  62       4.271  -2.896   2.223  1.00  0.00           H  
ATOM   1001 2HD1 LEU A  62       5.272  -2.017   1.046  1.00  0.00           H  
ATOM   1002 3HD1 LEU A  62       3.585  -2.394   0.659  1.00  0.00           H  
ATOM   1003 1HD2 LEU A  62       3.581  -5.333   1.679  1.00  0.00           H  
ATOM   1004 2HD2 LEU A  62       2.950  -4.811   0.125  1.00  0.00           H  
ATOM   1005 3HD2 LEU A  62       4.185  -6.075   0.219  1.00  0.00           H  
ATOM   1006  N   PRO A  63       8.392  -4.287  -1.070  1.00  0.00           N  
ATOM   1007  CA  PRO A  63       9.653  -4.314  -0.327  1.00  0.00           C  
ATOM   1008  C   PRO A  63       9.446  -4.199   1.187  1.00  0.00           C  
ATOM   1009  O   PRO A  63       8.505  -3.537   1.629  1.00  0.00           O  
ATOM   1010  CB  PRO A  63      10.385  -3.081  -0.870  1.00  0.00           C  
ATOM   1011  CG  PRO A  63       9.789  -2.846  -2.241  1.00  0.00           C  
ATOM   1012  CD  PRO A  63       8.335  -3.234  -2.109  1.00  0.00           C  
ATOM   1013  HA  PRO A  63      10.212  -5.224  -0.572  1.00  0.00           H  
ATOM   1014 1HB  PRO A  63      10.240  -2.234  -0.181  1.00  0.00           H  
ATOM   1015 2HB  PRO A  63      11.466  -3.280  -0.902  1.00  0.00           H  
ATOM   1016 1HG  PRO A  63       9.922  -1.792  -2.534  1.00  0.00           H  
ATOM   1017 2HG  PRO A  63      10.321  -3.451  -2.990  1.00  0.00           H  
ATOM   1018 1HD  PRO A  63       7.748  -2.374  -1.772  1.00  0.00           H  
ATOM   1019 2HD  PRO A  63       8.006  -3.620  -3.076  1.00  0.00           H  
ATOM   1020  N   LEU A  64      10.342  -4.827   1.960  1.00  0.00           N  
ATOM   1021  CA  LEU A  64      10.325  -4.774   3.429  1.00  0.00           C  
ATOM   1022  C   LEU A  64      10.579  -3.361   3.967  1.00  0.00           C  
ATOM   1023  O   LEU A  64       9.685  -2.794   4.594  1.00  0.00           O  
ATOM   1024  OXT LEU A  64      11.750  -3.066   4.233  1.00  0.00           O  
ATOM   1025  CB  LEU A  64      11.408  -5.709   3.987  1.00  0.00           C  
ATOM   1026  CG  LEU A  64      11.186  -7.184   3.797  1.00  0.00           C  
ATOM   1027  CD1 LEU A  64      12.454  -7.921   4.131  1.00  0.00           C  
ATOM   1028  CD2 LEU A  64      10.059  -7.665   4.701  1.00  0.00           C  
ATOM   1029  H   LEU A  64      11.074  -5.387   1.512  1.00  0.00           H  
ATOM   1030  HA  LEU A  64       9.346  -5.108   3.773  1.00  0.00           H  
ATOM   1031 1HB  LEU A  64      12.358  -5.461   3.511  1.00  0.00           H  
ATOM   1032 2HB  LEU A  64      11.495  -5.542   5.036  1.00  0.00           H  
ATOM   1033  HG  LEU A  64      10.935  -7.362   2.784  1.00  0.00           H  
ATOM   1034 1HD1 LEU A  64      12.310  -8.978   3.966  1.00  0.00           H  
ATOM   1035 2HD1 LEU A  64      13.255  -7.566   3.490  1.00  0.00           H  
ATOM   1036 3HD1 LEU A  64      12.713  -7.736   5.167  1.00  0.00           H  
ATOM   1037 1HD2 LEU A  64       9.891  -8.729   4.546  1.00  0.00           H  
ATOM   1038 2HD2 LEU A  64      10.321  -7.486   5.738  1.00  0.00           H  
ATOM   1039 3HD2 LEU A  64       9.178  -7.127   4.468  1.00  0.00           H  
TER                                                                             
# All scores below are weighted scores, not raw scores.
#BEGIN_POSE_ENERGIES_TABLE ./short_relax/rsv_inp_2_unrelaxedRF.pdb
label fa_atr fa_rep fa_sol fa_intra_rep fa_intra_sol_xover4 lk_ball_wtd fa_elec hbond_sr_bb hbond_lr_bb hbond_bb_sc hbond_sc dslf_fa13 omega fa_dun p_aa_pp yhh_planarity ref rama_prepro cart_bonded total
weights 1 0.55 1 0.005 1 1 1 1 1 1 1 1.25 0.4 0.7 0.6 0.625 1 0.45 0.5 NA
pose -339.663 36.5485 187.359 0.74902 9.74391 -9.55693 -108.735 -25.8796 -21.0386 -11.3714 -1.23448 0 1.39936 55.2306 -12.4072 0.0337 9.24482 0.75513 28.7132 -200.109
LEU:NtermProteinFull_1 -5.64044 0.62245 1.97875 0.0225 0.20676 -0.06836 -1.95607 0 0 0 0 0 0.12605 2.20014 0 0 1.66147 0 0.11536 -0.73141
SER_2 -4.18403 0.33903 5.51391 0.00223 0.07153 0.06283 -3.34411 0 0 -2.01307 0 0 -0.03035 0.09272 -0.51528 0 -0.28969 -0.16793 0.56251 -3.89968
LYS_3 -5.41442 0.34698 3.87643 0.00732 0.11854 -0.05735 -1.5315 0 0 0 0 0 -0.03486 0.93762 -0.05696 0 -0.71458 -0.41487 0.55242 -2.38521
GLU_4 -4.68864 0.38906 5.70603 0.00538 0.69267 -0.0386 -3.34856 0 0 0 -0.61724 0 0.0098 2.84122 -0.26643 0 -2.72453 -0.44905 0.19099 -2.29791
GLU_5 -6.6075 0.48679 6.25623 0.00525 0.25662 -0.12151 -3.27385 0 0 -2.01307 0 0 -0.0156 3.15261 -0.30956 0 -2.72453 -0.44001 0.14044 -5.20769
LEU_6 -10.227 1.085 1.78754 0.02505 0.17555 -0.23242 -2.07421 0 0 0 0 0 0.14728 0.72575 -0.23801 0 1.66147 -0.31206 0.34008 -7.13597
LYS_7 -7.36327 0.72363 6.76594 0.01271 0.20639 -0.02671 -4.17973 0 0 0 -0.61724 0 -0.02325 2.25073 -0.01413 0 -0.71458 -0.28023 0.51175 -2.74797
LYS_8 -4.70829 0.33284 4.4046 0.00709 0.11652 -0.25608 -1.15351 0 0 0 0 0 0.078 0.9385 -0.02398 0 -0.71458 -0.42667 0.30417 -1.10137
ALA_9 -4.92608 0.38476 3.02347 0.00131 0 -0.00242 -2.26217 0 0 0 0 0 -0.01927 0 -0.0567 0 1.32468 -0.24699 0.26202 -2.51741
LEU_10 -9.41387 1.74859 0.839 0.04608 0.10958 -0.24644 -0.88426 0 0 0 0 0 0.19149 0.74986 -0.29944 0 1.66147 -0.20586 0.89626 -4.80754
LYS_11 -3.57794 0.26127 3.15073 0.00682 0.12664 -0.09725 -1.28925 0 0 0 0 0 -0.05507 0.96819 -0.02424 0 -0.71458 -0.47684 1.03537 -0.68615
SER_12 -4.42011 0.68001 5.57381 0.00173 0.10198 -0.08467 -2.79689 0 0 -0.93557 0 0 0.07134 0.9191 -0.01962 0 -0.28969 -0.59165 1.18126 -0.60898
PRO_13 -3.55877 0.44555 2.859 0.0024 0.03582 -0.16391 -0.79017 0 0 0 0 0 -0.13243 0.12855 -0.17712 0 -1.64321 -0.32162 1.08544 -2.23047
GLU_14 -4.03191 0.42781 3.97318 0.00616 0.25634 -0.35253 -1.13248 0 0 0 0 0 -0.01362 2.67962 -0.10709 0 -2.72453 0.03858 0.35575 -0.62471
ALA_15 -5.83558 0.48689 2.4888 0.00155 0 -0.03748 -1.78255 0 0 -0.93557 0 0 -0.01388 0 -0.25463 0 1.32468 -0.15199 0.21848 -4.49128
ARG_16 -7.13572 0.29985 6.70668 0.01331 0.55546 -0.1075 -4.35764 0 0 -0.74222 0 0 -0.00493 1.66453 0.03778 0 -0.09474 -0.1228 0.25813 -3.02982
ASN_17 -5.22234 0.26518 5.66666 0.00532 0.25698 -0.40185 -3.13701 0 0 0 0 0 -0.01705 1.03513 0.2957 0 -1.34026 0.09627 0.32244 -2.17482
LYS_18 -5.52243 0.27097 5.10384 0.00706 0.11306 -0.4991 -2.43686 0 0 0 0 0 0.04439 1.01606 -0.01575 0 -0.71458 -0.12204 0.23436 -2.52103
ALA_19 -6.4154 0.96658 1.62994 0.00177 0 -0.09447 -1.32575 0 0 0 0 0 -0.01942 0 -0.01402 0 1.32468 -0.11263 0.22315 -3.83556
LYS_20 -6.81646 0.51423 6.36069 0.00926 0.19545 -0.27024 -3.51568 0 0 -0.44688 0 0 -0.02972 1.22972 0.03306 0 -0.71458 -0.12769 0.27833 -3.30052
SER_21 -4.41447 0.35461 4.53948 0.00151 0.02313 -0.14515 -2.74675 0 0 0 0 0 -0.00025 0.43747 0.31178 0 -0.28969 -0.10855 0.224 -1.81287
ALA_22 -4.75801 0.54558 2.97666 0.00148 0 -0.06517 -3.05664 0 0 0 0 0 -0.05808 0 -0.32696 0 1.32468 -0.28917 0.31336 -3.39228
LEU_23 -9.94691 1.36418 2.70032 0.05241 0.11255 -0.38232 -0.57818 0 0 0 0 0 0.16606 0.1326 -0.05039 0 1.66147 -0.3968 0.5795 -4.58552
LEU_24 -3.70345 0.44719 2.89857 0.01946 0.08977 -0.07245 -0.58809 0 0 0 0 0 0.00896 0.10045 -0.18167 0 1.66147 -0.29333 0.51982 0.90669
SER_25 -2.05219 0.16797 2.49068 0.00165 0.04568 0.02553 -0.95336 0 0 0 0 0 0.04146 0.39763 0.13389 0 -0.28969 0.06729 0.2987 0.37524
THR_26 -4.33501 0.32928 2.74998 0.01106 0.06122 -0.20235 -0.23512 0 0 -0.364 0 0 -0.00275 0.18534 -0.38932 0 1.15175 0.45746 0.22657 -0.35592
ASN_27 -3.04715 0.30464 2.34849 0.00485 0.23455 -0.01082 -0.22226 0 0 -0.364 0 0 0.03084 1.69085 0.30502 0 -1.34026 0.76605 0.17162 0.87242
LYS_28 -2.51497 0.12405 1.09904 0.00868 0.16574 -0.2301 0.01477 0 0 0 0 0 0.02944 0.87335 0.17485 0 -0.71458 0.85391 0.16466 0.04885
ALA_29 -5.45457 0.97362 1.59521 0.00165 0 -0.0532 -2.23013 0 0 0 0 0 0.00605 0 0.06556 0 1.32468 0.25747 0.3086 -3.20506
VAL_30 -3.63529 0.3801 0.49896 0.01579 0.04308 -0.32737 -0.28415 0 0 0 0 0 0.01651 0.02501 -0.73512 0 2.64269 -0.18084 0.32266 -1.21798
VAL_31 -6.62534 0.82875 1.01246 0.0267 0.0538 -0.18153 -1.91451 0 0 0 0 0 0.00888 -0.00523 -0.2852 0 2.64269 -0.38264 0.28012 -4.54106
SER_32 -3.05633 0.26279 2.06372 0.00221 0.06574 -0.41509 -0.47148 0 0 0 0 0 -0.06583 0.28986 0.41116 0 -0.28969 -0.10681 0.24868 -1.06106
LEU_33 -7.47415 1.17133 -0.44741 0.01742 0.08313 -0.17812 -0.41923 0 0 0 0 0 -0.034 0.10178 -0.19025 0 1.66147 0.20278 0.22574 -5.27951
ASP_34 -6.03058 0.68601 6.99553 0.01386 0.89516 -0.01278 -4.96131 0 0 -1.18394 0 0 0.00838 1.8432 -0.48972 0 -2.14574 0.09219 0.8743 -3.41544
PRO_35 -2.52929 0.39734 1.95 0.00302 0.05312 -0.08953 0.05358 0 0 0 0 0 -0.03665 0.1502 -0.27001 0 -1.64321 -0.00718 0.95873 -1.00989
ASP_36 -2.44762 0.19714 3.22093 0.00269 0.26526 -0.21144 -1.15592 0 0 -0.57305 0 0 0.30421 1.61779 -0.08114 0 -2.14574 0.08453 0.32768 -0.59469
ASP_37 -3.48094 0.15179 3.80686 0.00366 0.3105 -0.56149 -0.85665 0 0 -0.61089 0 0 0.05566 1.85547 -0.19098 0 -2.14574 -0.08321 0.28646 -1.4595
GLY_38 -2.2358 0.1364 2.30948 0.00011 0 -0.11912 -0.59444 0 0 0 0 0 -0.03767 0 -1.10492 0 0.79816 -0.43954 0.28932 -0.99801
LYS_39 -5.4186 0.29376 4.18929 0.01997 0.32821 -0.2093 -2.93762 0 0 0 0 0 -0.02394 1.3778 0.0622 0 -0.71458 -0.34752 0.39022 -2.9901
THR_40 -3.88264 0.60841 1.49467 0.00621 0.10018 -0.37217 -0.38446 0 0 0 0 0 0.03589 0.10568 -0.21929 0 1.15175 -0.10295 0.44311 -1.01562
TYR_41 -9.34629 1.0133 2.53721 0.02251 0.2345 -0.23048 -1.8996 0 0 0 0 0 -0.00373 1.88314 -0.40527 0.0337 0.58223 -0.13221 0.43163 -5.27937
LEU_42 -7.17282 0.7857 2.68144 0.0136 0.08416 -0.0394 -2.51957 0 0 0 0 0 -0.01281 0.68881 -0.32713 0 1.66147 -0.17236 0.55947 -3.76942
VAL_43 -8.84248 1.28564 0.28364 0.01685 0.04804 0.07273 -1.37347 0 0 0 0 0 -0.0163 0.01359 -0.3679 0 2.64269 -0.24122 0.51569 -5.9625
SER_44 -4.63929 0.3706 3.24038 0.00225 0.04629 0.05343 -1.9466 0 0 0 0 0 0.00677 0.34012 -0.31839 0 -0.28969 -0.1862 0.33457 -2.98576
LYS_45 -3.79065 0.41535 1.75669 0.00951 0.17173 -0.08982 -0.58745 0 0 0 0 0 0.02811 1.06047 0.15762 0 -0.71458 -0.03627 0.27435 -1.34494
LYS_46 -3.9941 0.32513 4.20056 0.01507 0.21581 -0.22295 -2.47851 0 0 0 0 0 0.0805 1.77687 0.06168 0 -0.71458 0.39532 0.45587 0.11668
ASN_47 -1.93273 0.08176 1.76416 0.00533 0.26439 -0.41118 0.09414 0 0 0 0 0 0.01039 1.41779 -0.15477 0 -1.34026 2.32875 0.72773 2.85551
GLY_48 -2.35738 0.47989 1.8612 8e-05 0 -0.09262 -1.83963 0 0 0 0 0 0.05387 0 -1.2126 0 0.79816 3.40151 0.52741 1.61989
LYS_49 -5.34375 0.38285 3.65111 0.00774 0.11109 -0.08505 -1.86075 0 0 0 0 0 0.07735 0.89118 -0.00727 0 -0.71458 1.44265 0.50849 -0.93895
LEU_50 -8.82602 1.06356 1.58847 0.02071 0.11918 0.09093 -2.38058 0 0 0 0 0 0.06833 0.57636 -0.35215 0 1.66147 -0.05144 0.61596 -5.80523
LYS_51 -6.66653 0.54595 3.30224 0.0073 0.11784 -0.08664 -2.05271 0 0 0 0 0 -0.00703 1.15215 0.19836 0 -0.71458 -0.03696 0.28915 -3.95145
VAL_52 -8.86574 1.3681 0.20915 0.01922 0.04077 -0.02451 -2.84951 0 0 0 0 0 0.27453 0.18394 -0.73877 0 2.64269 -0.21222 0.58494 -7.3674
PHE_53 -10.7629 1.30446 3.14415 0.03069 0.29161 -0.26577 -2.65077 0 0 0 0 0 0.08873 1.73093 -0.34319 0 1.21829 -0.32846 1.06765 -5.47461
LYS_54 -4.97391 0.42739 3.43338 0.01002 0.20693 -0.20807 -1.30289 0 0 0 0 0 -0.06259 1.13093 0.36701 0 -0.71458 0.12559 0.6681 -0.89271
ASN_55 -1.76257 0.13925 1.5336 0.00698 0.31148 -0.26712 0.35618 0 0 0 0 0 -0.07482 1.48599 -1.00022 0 -1.34026 -0.15852 0.10797 -0.66207
GLY_56 -2.26219 0.24175 1.48481 7e-05 0 -0.2353 0.03863 0 0 0 0 0 -0.13108 0 -1.48403 0 0.79816 -0.80855 0.16026 -2.19748
LYS_57 -4.6633 0.50378 3.66278 0.00978 0.17461 -0.15172 -2.09981 0 0 0 0 0 -0.05208 0.98295 0.09771 0 -0.71458 -0.40738 0.3062 -2.35105
LEU_58 -6.18903 0.75004 1.00301 0.02177 0.08568 -0.36289 -0.31628 0 0 0 0 0 0.03227 0.27867 -0.18033 0 1.66147 -0.10125 0.32428 -2.9926
LEU_59 -7.37916 0.80129 1.85691 0.01557 0.06256 -0.15943 -0.75343 0 0 0 0 0 0.04195 2.4908 -0.17196 0 1.66147 0.3227 0.25225 -0.95849
VAL_60 -7.245 1.19468 0.96005 0.03424 0.05438 0.11476 -1.62378 0 0 0 0 0 0.23493 0.07082 -0.26062 0 2.64269 0.23884 0.43044 -3.15357
SER_61 -2.71454 0.1838 1.04285 0.00162 0.0763 -0.13371 -0.74874 0 0 0 0 0 0.00913 0.40193 -0.40674 0 -0.28969 -0.24019 0.42581 -2.39216
LEU_62 -6.80212 0.87898 1.57162 0.05346 0.18212 0.19769 -1.88576 0 0 0 0 0 0.08139 0.97344 0.63597 0 1.66147 0.49154 0.97789 -0.98229
PRO_63 -3.05618 0.38265 1.47656 0.00292 0.0724 -0.05852 -0.28038 0 0 0 0 0 -0.0405 0.08865 -1.11733 0 -1.64321 0.24587 1.02787 -2.89921
LEU:CtermProteinFull_64 -7.32119 0.82024 4.95525 0.01705 0.24539 -0.05122 -4.67915 0 0 -1.1891 0 0 0 0.90177 0 0 1.66147 -0.33152 0.61663 -4.35438
#END_POSE_ENERGIES_TABLE ./short_relax/rsv_inp_2_unrelaxedRF.pdb
