# Supplementary material for: Scaffolding protein functional sites using deep learning
Source: Science. Author manuscript; Available in PMC 2022 Oct 31. (PMC9621694; doi:10.1126/science.abn2100)
Supplement: Data S1 [file NIHMS1830590-supplement-Data_S1.zip › rsv_inp_3_AF.pdb]

MODEL     1
ATOM      1  N   SER A   1      18.278   2.529  14.202  1.00  0.00           N  
ATOM      2  H   SER A   1      18.169   3.513  14.400  1.00  0.00           H  
ATOM      3  H2  SER A   1      18.592   2.396  13.252  1.00  0.00           H  
ATOM      4  H3  SER A   1      18.973   2.164  14.838  1.00  0.00           H  
ATOM      5  CA  SER A   1      17.010   1.812  14.466  1.00  0.00           C  
ATOM      6  HA  SER A   1      17.141   0.763  14.199  1.00  0.00           H  
ATOM      7  C   SER A   1      15.857   2.380  13.642  1.00  0.00           C  
ATOM      8  CB  SER A   1      16.706   1.868  15.967  1.00  0.00           C  
ATOM      9  HB2 SER A   1      15.900   1.176  16.212  1.00  0.00           H  
ATOM     10  HB3 SER A   1      16.434   2.878  16.272  1.00  0.00           H  
ATOM     11  O   SER A   1      14.975   3.030  14.189  1.00  0.00           O  
ATOM     12  OG  SER A   1      17.894   1.488  16.625  1.00  0.00           O  
ATOM     13  HG  SER A   1      17.715   1.317  17.552  1.00  0.00           H  
ATOM     14  N   GLY A   2      15.864   2.193  12.314  1.00  0.00           N  
ATOM     15  H   GLY A   2      16.567   1.605  11.888  1.00  0.00           H  
ATOM     16  CA  GLY A   2      14.837   2.741  11.413  1.00  0.00           C  
ATOM     17  HA2 GLY A   2      15.171   2.649  10.379  1.00  0.00           H  
ATOM     18  HA3 GLY A   2      14.682   3.799  11.627  1.00  0.00           H  
ATOM     19  C   GLY A   2      13.498   2.012  11.551  1.00  0.00           C  
ATOM     20  O   GLY A   2      13.169   1.160  10.730  1.00  0.00           O  
ATOM     21  N   GLY A   3      12.756   2.289  12.622  1.00  0.00           N  
ATOM     22  H   GLY A   3      13.125   2.940  13.300  1.00  0.00           H  
ATOM     23  CA  GLY A   3      11.426   1.736  12.853  1.00  0.00           C  
ATOM     24  HA2 GLY A   3      11.110   1.951  13.874  1.00  0.00           H  
ATOM     25  HA3 GLY A   3      11.443   0.654  12.717  1.00  0.00           H  
ATOM     26  C   GLY A   3      10.423   2.365  11.894  1.00  0.00           C  
ATOM     27  O   GLY A   3      10.129   3.555  11.984  1.00  0.00           O  
ATOM     28  N   GLY A   4       9.910   1.573  10.957  1.00  0.00           N  
ATOM     29  H   GLY A   4      10.219   0.612  10.923  1.00  0.00           H  
ATOM     30  CA  GLY A   4       8.804   1.983  10.103  1.00  0.00           C  
ATOM     31  HA2 GLY A   4       8.563   1.152   9.441  1.00  0.00           H  
ATOM     32  HA3 GLY A   4       9.082   2.861   9.519  1.00  0.00           H  
ATOM     33  C   GLY A   4       7.532   2.266  10.893  1.00  0.00           C  
ATOM     34  O   GLY A   4       7.321   1.709  11.973  1.00  0.00           O  
ATOM     35  N   LYS A   5       6.630   3.054  10.311  1.00  0.00           N  
ATOM     36  H   LYS A   5       6.858   3.453   9.412  1.00  0.00           H  
ATOM     37  CA  LYS A   5       5.238   3.145  10.768  1.00  0.00           C  
ATOM     38  HA  LYS A   5       5.069   2.408  11.554  1.00  0.00           H  
ATOM     39  C   LYS A   5       4.314   2.784   9.614  1.00  0.00           C  
ATOM     40  CB  LYS A   5       4.927   4.535  11.350  1.00  0.00           C  
ATOM     41  HB2 LYS A   5       3.866   4.581  11.595  1.00  0.00           H  
ATOM     42  HB3 LYS A   5       5.138   5.291  10.593  1.00  0.00           H  
ATOM     43  O   LYS A   5       4.504   3.278   8.504  1.00  0.00           O  
ATOM     44  CG  LYS A   5       5.737   4.844  12.622  1.00  0.00           C  
ATOM     45  HG2 LYS A   5       5.492   4.113  13.393  1.00  0.00           H  
ATOM     46  HG3 LYS A   5       6.802   4.777  12.401  1.00  0.00           H  
ATOM     47  CD  LYS A   5       5.433   6.257  13.143  1.00  0.00           C  
ATOM     48  HD2 LYS A   5       4.382   6.317  13.429  1.00  0.00           H  
ATOM     49  HD3 LYS A   5       5.628   6.975  12.348  1.00  0.00           H  
ATOM     50  CE  LYS A   5       6.320   6.584  14.353  1.00  0.00           C  
ATOM     51  HE2 LYS A   5       7.361   6.424  14.071  1.00  0.00           H  
ATOM     52  HE3 LYS A   5       6.085   5.885  15.156  1.00  0.00           H  
ATOM     53  NZ  LYS A   5       6.133   7.984  14.821  1.00  0.00           N  
ATOM     54  HZ1 LYS A   5       6.374   8.643  14.094  1.00  0.00           H  
ATOM     55  HZ2 LYS A   5       6.721   8.172  15.620  1.00  0.00           H  
ATOM     56  HZ3 LYS A   5       5.175   8.145  15.097  1.00  0.00           H  
ATOM     57  N   VAL A   6       3.315   1.949   9.884  1.00  0.00           N  
ATOM     58  H   VAL A   6       3.230   1.614  10.833  1.00  0.00           H  
ATOM     59  CA  VAL A   6       2.215   1.632   8.967  1.00  0.00           C  
ATOM     60  HA  VAL A   6       2.257   2.310   8.115  1.00  0.00           H  
ATOM     61  C   VAL A   6       0.904   1.903   9.687  1.00  0.00           C  
ATOM     62  CB  VAL A   6       2.300   0.195   8.411  1.00  0.00           C  
ATOM     63  HB  VAL A   6       2.330  -0.517   9.235  1.00  0.00           H  
ATOM     64  O   VAL A   6       0.646   1.397  10.777  1.00  0.00           O  
ATOM     65  CG1 VAL A   6       1.101  -0.139   7.511  1.00  0.00           C  
ATOM     66 HG11 VAL A   6       1.217  -1.142   7.101  1.00  0.00           H  
ATOM     67 HG12 VAL A   6       1.037   0.571   6.685  1.00  0.00           H  
ATOM     68 HG13 VAL A   6       0.174  -0.122   8.084  1.00  0.00           H  
ATOM     69  CG2 VAL A   6       3.568   0.038   7.561  1.00  0.00           C  
ATOM     70 HG21 VAL A   6       4.457   0.096   8.189  1.00  0.00           H  
ATOM     71 HG22 VAL A   6       3.614   0.821   6.804  1.00  0.00           H  
ATOM     72 HG23 VAL A   6       3.560  -0.926   7.052  1.00  0.00           H  
ATOM     73  N   ASN A   7       0.078   2.747   9.078  1.00  0.00           N  
ATOM     74  H   ASN A   7       0.388   3.170   8.215  1.00  0.00           H  
ATOM     75  CA  ASN A   7      -1.211   3.183   9.597  1.00  0.00           C  
ATOM     76  HA  ASN A   7      -1.555   3.993   8.954  1.00  0.00           H  
ATOM     77  C   ASN A   7      -1.112   3.782  11.018  1.00  0.00           C  
ATOM     78  CB  ASN A   7      -2.193   2.014   9.431  1.00  0.00           C  
ATOM     79  HB2 ASN A   7      -1.963   1.228  10.150  1.00  0.00           H  
ATOM     80  HB3 ASN A   7      -2.100   1.597   8.428  1.00  0.00           H  
ATOM     81  O   ASN A   7      -1.861   3.407  11.920  1.00  0.00           O  
ATOM     82  CG  ASN A   7      -3.624   2.464   9.597  1.00  0.00           C  
ATOM     83  ND2 ASN A   7      -4.260   2.134  10.692  1.00  0.00           N  
ATOM     84 HD21 ASN A   7      -3.668   1.901  11.476  1.00  0.00           H  
ATOM     85 HD22 ASN A   7      -5.128   2.634  10.821  1.00  0.00           H  
ATOM     86  OD1 ASN A   7      -4.183   3.137   8.755  1.00  0.00           O  
ATOM     87  N   GLY A   8      -0.125   4.660  11.234  1.00  0.00           N  
ATOM     88  H   GLY A   8       0.453   4.911  10.444  1.00  0.00           H  
ATOM     89  CA  GLY A   8       0.137   5.329  12.517  1.00  0.00           C  
ATOM     90  HA2 GLY A   8      -0.805   5.713  12.910  1.00  0.00           H  
ATOM     91  HA3 GLY A   8       0.799   6.177  12.346  1.00  0.00           H  
ATOM     92  C   GLY A   8       0.766   4.450  13.607  1.00  0.00           C  
ATOM     93  O   GLY A   8       1.238   4.984  14.608  1.00  0.00           O  
ATOM     94  N   LYS A   9       0.833   3.125  13.414  1.00  0.00           N  
ATOM     95  H   LYS A   9       0.474   2.746  12.549  1.00  0.00           H  
ATOM     96  CA  LYS A   9       1.437   2.182  14.363  1.00  0.00           C  
ATOM     97  HA  LYS A   9       1.512   2.675  15.332  1.00  0.00           H  
ATOM     98  C   LYS A   9       2.846   1.785  13.915  1.00  0.00           C  
ATOM     99  CB  LYS A   9       0.541   0.947  14.540  1.00  0.00           C  
ATOM    100  HB2 LYS A   9       1.049   0.245  15.201  1.00  0.00           H  
ATOM    101  HB3 LYS A   9       0.391   0.461  13.576  1.00  0.00           H  
ATOM    102  O   LYS A   9       3.078   1.670  12.710  1.00  0.00           O  
ATOM    103  CG  LYS A   9      -0.818   1.320  15.153  1.00  0.00           C  
ATOM    104  HG2 LYS A   9      -0.651   1.919  16.048  1.00  0.00           H  
ATOM    105  HG3 LYS A   9      -1.394   1.908  14.438  1.00  0.00           H  
ATOM    106  CD  LYS A   9      -1.619   0.070  15.538  1.00  0.00           C  
ATOM    107  HD2 LYS A   9      -1.028  -0.517  16.242  1.00  0.00           H  
ATOM    108  HD3 LYS A   9      -1.811  -0.530  14.649  1.00  0.00           H  
ATOM    109  CE  LYS A   9      -2.943   0.482  16.196  1.00  0.00           C  
ATOM    110  HE2 LYS A   9      -2.726   1.231  16.958  1.00  0.00           H  
ATOM    111  HE3 LYS A   9      -3.580   0.951  15.446  1.00  0.00           H  
ATOM    112  NZ  LYS A   9      -3.628  -0.678  16.825  1.00  0.00           N  
ATOM    113  HZ1 LYS A   9      -3.815  -1.411  16.156  1.00  0.00           H  
ATOM    114  HZ2 LYS A   9      -4.492  -0.391  17.264  1.00  0.00           H  
ATOM    115  HZ3 LYS A   9      -3.045  -1.069  17.551  1.00  0.00           H  
ATOM    116  N   PRO A  10       3.792   1.562  14.844  1.00  0.00           N  
ATOM    117  CA  PRO A  10       5.059   0.920  14.511  1.00  0.00           C  
ATOM    118  HA  PRO A  10       5.634   1.579  13.861  1.00  0.00           H  
ATOM    119  C   PRO A  10       4.801  -0.419  13.812  1.00  0.00           C  
ATOM    120  CB  PRO A  10       5.801   0.738  15.840  1.00  0.00           C  
ATOM    121  HB2 PRO A  10       5.610  -0.255  16.248  1.00  0.00           H  
ATOM    122  HB3 PRO A  10       6.873   0.899  15.726  1.00  0.00           H  
ATOM    123  O   PRO A  10       3.960  -1.197  14.263  1.00  0.00           O  
ATOM    124  CG  PRO A  10       5.166   1.784  16.756  1.00  0.00           C  
ATOM    125  HG2 PRO A  10       5.231   1.498  17.805  1.00  0.00           H  
ATOM    126  HG3 PRO A  10       5.641   2.751  16.590  1.00  0.00           H  
ATOM    127  CD  PRO A  10       3.720   1.834  16.271  1.00  0.00           C  
ATOM    128  HD2 PRO A  10       3.297   2.816  16.479  1.00  0.00           H  
ATOM    129  HD3 PRO A  10       3.138   1.054  16.762  1.00  0.00           H  
ATOM    130  N   ILE A  11       5.491  -0.673  12.701  1.00  0.00           N  
ATOM    131  H   ILE A  11       6.208  -0.019  12.420  1.00  0.00           H  
ATOM    132  CA  ILE A  11       5.461  -1.992  12.055  1.00  0.00           C  
ATOM    133  HA  ILE A  11       4.475  -2.426  12.221  1.00  0.00           H  
ATOM    134  C   ILE A  11       6.473  -2.908  12.755  1.00  0.00           C  
ATOM    135  CB  ILE A  11       5.633  -1.886  10.522  1.00  0.00           C  
ATOM    136  HB  ILE A  11       4.815  -1.268  10.152  1.00  0.00           H  
ATOM    137  O   ILE A  11       7.590  -2.479  13.056  1.00  0.00           O  
ATOM    138  CG1 ILE A  11       5.495  -3.270   9.859  1.00  0.00           C  
ATOM    139 HG12 ILE A  11       4.606  -3.758  10.258  1.00  0.00           H  
ATOM    140 HG13 ILE A  11       6.357  -3.886  10.116  1.00  0.00           H  
ATOM    141  CG2 ILE A  11       6.949  -1.200  10.134  1.00  0.00           C  
ATOM    142 HG21 ILE A  11       7.088  -1.189   9.053  1.00  0.00           H  
ATOM    143 HG22 ILE A  11       7.791  -1.699  10.613  1.00  0.00           H  
ATOM    144 HG23 ILE A  11       6.904  -0.165  10.472  1.00  0.00           H  
ATOM    145  CD1 ILE A  11       5.363  -3.234   8.331  1.00  0.00           C  
ATOM    146 HD11 ILE A  11       4.470  -2.675   8.053  1.00  0.00           H  
ATOM    147 HD12 ILE A  11       5.264  -4.251   7.951  1.00  0.00           H  
ATOM    148 HD13 ILE A  11       6.245  -2.789   7.869  1.00  0.00           H  
ATOM    149  N   SER A  12       6.078  -4.152  13.031  1.00  0.00           N  
ATOM    150  H   SER A  12       5.183  -4.480  12.695  1.00  0.00           H  
ATOM    151  CA  SER A  12       6.952  -5.157  13.643  1.00  0.00           C  
ATOM    152  HA  SER A  12       7.384  -4.735  14.551  1.00  0.00           H  
ATOM    153  C   SER A  12       8.101  -5.534  12.700  1.00  0.00           C  
ATOM    154  CB  SER A  12       6.134  -6.395  14.036  1.00  0.00           C  
ATOM    155  HB2 SER A  12       6.766  -7.100  14.576  1.00  0.00           H  
ATOM    156  HB3 SER A  12       5.308  -6.095  14.681  1.00  0.00           H  
ATOM    157  O   SER A  12       7.992  -5.396  11.479  1.00  0.00           O  
ATOM    158  OG  SER A  12       5.626  -7.018  12.873  1.00  0.00           O  
ATOM    159  HG  SER A  12       4.875  -7.574  13.090  1.00  0.00           H  
ATOM    160  N   GLU A  13       9.222  -6.013  13.243  1.00  0.00           N  
ATOM    161  H   GLU A  13       9.295  -6.114  14.245  1.00  0.00           H  
ATOM    162  CA  GLU A  13      10.340  -6.484  12.414  1.00  0.00           C  
ATOM    163  HA  GLU A  13      10.657  -5.672  11.759  1.00  0.00           H  
ATOM    164  C   GLU A  13       9.929  -7.650  11.504  1.00  0.00           C  
ATOM    165  CB  GLU A  13      11.523  -6.853  13.314  1.00  0.00           C  
ATOM    166  HB2 GLU A  13      11.251  -7.685  13.964  1.00  0.00           H  
ATOM    167  HB3 GLU A  13      11.763  -5.988  13.933  1.00  0.00           H  
ATOM    168  O   GLU A  13      10.295  -7.668  10.331  1.00  0.00           O  
ATOM    169  CG  GLU A  13      12.753  -7.225  12.482  1.00  0.00           C  
ATOM    170  HG2 GLU A  13      12.891  -6.481  11.697  1.00  0.00           H  
ATOM    171  HG3 GLU A  13      12.595  -8.194  12.007  1.00  0.00           H  
ATOM    172  CD  GLU A  13      13.995  -7.268  13.366  1.00  0.00           C  
ATOM    173  OE1 GLU A  13      14.253  -8.347  13.936  1.00  0.00           O  
ATOM    174  OE2 GLU A  13      14.641  -6.197  13.461  1.00  0.00           O  
ATOM    175  N   GLU A  14       9.082  -8.554  12.002  1.00  0.00           N  
ATOM    176  H   GLU A  14       8.824  -8.493  12.976  1.00  0.00           H  
ATOM    177  CA  GLU A  14       8.526  -9.656  11.217  1.00  0.00           C  
ATOM    178  HA  GLU A  14       9.346 -10.279  10.860  1.00  0.00           H  
ATOM    179  C   GLU A  14       7.754  -9.148   9.986  1.00  0.00           C  
ATOM    180  CB  GLU A  14       7.627 -10.508  12.126  1.00  0.00           C  
ATOM    181  HB2 GLU A  14       6.719  -9.952  12.360  1.00  0.00           H  
ATOM    182  HB3 GLU A  14       8.150 -10.725  13.057  1.00  0.00           H  
ATOM    183  O   GLU A  14       8.026  -9.574   8.864  1.00  0.00           O  
ATOM    184  CG  GLU A  14       7.269 -11.831  11.447  1.00  0.00           C  
ATOM    185  HG2 GLU A  14       6.915 -11.628  10.436  1.00  0.00           H  
ATOM    186  HG3 GLU A  14       8.168 -12.441  11.361  1.00  0.00           H  
ATOM    187  CD  GLU A  14       6.183 -12.581  12.218  1.00  0.00           C  
ATOM    188  OE1 GLU A  14       4.993 -12.274  11.958  1.00  0.00           O  
ATOM    189  OE2 GLU A  14       6.541 -13.467  13.013  1.00  0.00           O  
ATOM    190  N   ASP A  15       6.849  -8.178  10.158  1.00  0.00           N  
ATOM    191  H   ASP A  15       6.657  -7.847  11.092  1.00  0.00           H  
ATOM    192  CA  ASP A  15       6.064  -7.631   9.046  1.00  0.00           C  
ATOM    193  HA  ASP A  15       5.656  -8.459   8.466  1.00  0.00           H  
ATOM    194  C   ASP A  15       6.926  -6.801   8.078  1.00  0.00           C  
ATOM    195  CB  ASP A  15       4.888  -6.805   9.585  1.00  0.00           C  
ATOM    196  HB2 ASP A  15       5.264  -6.083  10.311  1.00  0.00           H  
ATOM    197  HB3 ASP A  15       4.454  -6.251   8.752  1.00  0.00           H  
ATOM    198  O   ASP A  15       6.693  -6.813   6.864  1.00  0.00           O  
ATOM    199  CG  ASP A  15       3.755  -7.625  10.219  1.00  0.00           C  
ATOM    200  OD1 ASP A  15       3.643  -8.842   9.933  1.00  0.00           O  
ATOM    201  OD2 ASP A  15       2.937  -6.997  10.933  1.00  0.00           O  
ATOM    202  N   ARG A  16       7.971  -6.121   8.576  1.00  0.00           N  
ATOM    203  H   ARG A  16       8.119  -6.161   9.574  1.00  0.00           H  
ATOM    204  CA  ARG A  16       8.978  -5.478   7.711  1.00  0.00           C  
ATOM    205  HA  ARG A  16       8.472  -4.804   7.020  1.00  0.00           H  
ATOM    206  C   ARG A  16       9.699  -6.508   6.857  1.00  0.00           C  
ATOM    207  CB  ARG A  16      10.020  -4.704   8.525  1.00  0.00           C  
ATOM    208  HB2 ARG A  16      10.428  -5.347   9.305  1.00  0.00           H  
ATOM    209  HB3 ARG A  16      10.836  -4.428   7.857  1.00  0.00           H  
ATOM    210  O   ARG A  16       9.877  -6.273   5.663  1.00  0.00           O  
ATOM    211  CG  ARG A  16       9.457  -3.431   9.157  1.00  0.00           C  
ATOM    212  HG2 ARG A  16       9.106  -2.752   8.380  1.00  0.00           H  
ATOM    213  HG3 ARG A  16       8.614  -3.692   9.796  1.00  0.00           H  
ATOM    214  CD  ARG A  16      10.518  -2.731  10.010  1.00  0.00           C  
ATOM    215  HD2 ARG A  16      10.869  -3.445  10.755  1.00  0.00           H  
ATOM    216  HD3 ARG A  16      10.054  -1.898  10.537  1.00  0.00           H  
ATOM    217  NE  ARG A  16      11.642  -2.224   9.192  1.00  0.00           N  
ATOM    218  HE  ARG A  16      11.428  -1.973   8.237  1.00  0.00           H  
ATOM    219  NH1 ARG A  16      13.285  -2.453  10.780  1.00  0.00           N  
ATOM    220 HH11 ARG A  16      14.265  -2.527  11.012  1.00  0.00           H  
ATOM    221 HH12 ARG A  16      12.617  -2.886  11.401  1.00  0.00           H  
ATOM    222  NH2 ARG A  16      13.813  -1.678   8.750  1.00  0.00           N  
ATOM    223 HH21 ARG A  16      14.756  -1.531   9.082  1.00  0.00           H  
ATOM    224 HH22 ARG A  16      13.567  -1.328   7.836  1.00  0.00           H  
ATOM    225  CZ  ARG A  16      12.903  -2.116   9.578  1.00  0.00           C  
ATOM    226  N   ASN A  17      10.094  -7.632   7.446  1.00  0.00           N  
ATOM    227  H   ASN A  17       9.936  -7.740   8.438  1.00  0.00           H  
ATOM    228  CA  ASN A  17      10.779  -8.703   6.735  1.00  0.00           C  
ATOM    229  HA  ASN A  17      11.618  -8.279   6.184  1.00  0.00           H  
ATOM    230  C   ASN A  17       9.860  -9.334   5.687  1.00  0.00           C  
ATOM    231  CB  ASN A  17      11.345  -9.711   7.748  1.00  0.00           C  
ATOM    232  HB2 ASN A  17      11.704 -10.592   7.216  1.00  0.00           H  
ATOM    233  HB3 ASN A  17      10.563 -10.025   8.440  1.00  0.00           H  
ATOM    234  O   ASN A  17      10.285  -9.479   4.546  1.00  0.00           O  
ATOM    235  CG  ASN A  17      12.515  -9.144   8.538  1.00  0.00           C  
ATOM    236  ND2 ASN A  17      12.875  -9.778   9.629  1.00  0.00           N  
ATOM    237 HD21 ASN A  17      12.365 -10.587   9.954  1.00  0.00           H  
ATOM    238 HD22 ASN A  17      13.620  -9.374  10.178  1.00  0.00           H  
ATOM    239  OD1 ASN A  17      13.125  -8.146   8.172  1.00  0.00           O  
ATOM    240  N   LYS A  18       8.578  -9.573   6.000  1.00  0.00           N  
ATOM    241  H   LYS A  18       8.298  -9.465   6.965  1.00  0.00           H  
ATOM    242  CA  LYS A  18       7.579 -10.020   5.010  1.00  0.00           C  
ATOM    243  HA  LYS A  18       7.880 -10.991   4.616  1.00  0.00           H  
ATOM    244  C   LYS A  18       7.500  -9.072   3.812  1.00  0.00           C  
ATOM    245  CB  LYS A  18       6.191 -10.154   5.657  1.00  0.00           C  
ATOM    246  HB2 LYS A  18       5.944  -9.217   6.156  1.00  0.00           H  
ATOM    247  HB3 LYS A  18       5.452 -10.319   4.873  1.00  0.00           H  
ATOM    248  O   LYS A  18       7.548  -9.525   2.674  1.00  0.00           O  
ATOM    249  CG  LYS A  18       6.088 -11.311   6.661  1.00  0.00           C  
ATOM    250  HG2 LYS A  18       6.891 -11.236   7.393  1.00  0.00           H  
ATOM    251  HG3 LYS A  18       6.187 -12.263   6.138  1.00  0.00           H  
ATOM    252  CD  LYS A  18       4.734 -11.256   7.384  1.00  0.00           C  
ATOM    253  HD2 LYS A  18       4.556 -10.232   7.713  1.00  0.00           H  
ATOM    254  HD3 LYS A  18       3.930 -11.542   6.706  1.00  0.00           H  
ATOM    255  CE  LYS A  18       4.736 -12.166   8.613  1.00  0.00           C  
ATOM    256  HE2 LYS A  18       5.734 -12.136   9.050  1.00  0.00           H  
ATOM    257  HE3 LYS A  18       4.535 -13.199   8.327  1.00  0.00           H  
ATOM    258  NZ  LYS A  18       3.766 -11.698   9.635  1.00  0.00           N  
ATOM    259  HZ1 LYS A  18       3.810 -10.696   9.752  1.00  0.00           H  
ATOM    260  HZ2 LYS A  18       2.810 -11.956   9.434  1.00  0.00           H  
ATOM    261  HZ3 LYS A  18       4.029 -12.054  10.543  1.00  0.00           H  
ATOM    262  N   ALA A  19       7.431  -7.761   4.049  1.00  0.00           N  
ATOM    263  H   ALA A  19       7.360  -7.454   5.008  1.00  0.00           H  
ATOM    264  CA  ALA A  19       7.383  -6.768   2.974  1.00  0.00           C  
ATOM    265  HA  ALA A  19       6.619  -7.051   2.250  1.00  0.00           H  
ATOM    266  C   ALA A  19       8.683  -6.679   2.170  1.00  0.00           C  
ATOM    267  CB  ALA A  19       6.981  -5.427   3.580  1.00  0.00           C  
ATOM    268  HB1 ALA A  19       7.711  -5.125   4.331  1.00  0.00           H  
ATOM    269  HB2 ALA A  19       6.922  -4.674   2.795  1.00  0.00           H  
ATOM    270  HB3 ALA A  19       6.006  -5.530   4.057  1.00  0.00           H  
ATOM    271  O   ALA A  19       8.631  -6.607   0.944  1.00  0.00           O  
ATOM    272  N   LYS A  20       9.845  -6.732   2.833  1.00  0.00           N  
ATOM    273  H   LYS A  20       9.816  -6.799   3.840  1.00  0.00           H  
ATOM    274  CA  LYS A  20      11.149  -6.789   2.159  1.00  0.00           C  
ATOM    275  HA  LYS A  20      11.258  -5.929   1.499  1.00  0.00           H  
ATOM    276  C   LYS A  20      11.240  -8.015   1.261  1.00  0.00           C  
ATOM    277  CB  LYS A  20      12.288  -6.792   3.186  1.00  0.00           C  
ATOM    278  HB2 LYS A  20      13.207  -7.094   2.683  1.00  0.00           H  
ATOM    279  HB3 LYS A  20      12.076  -7.522   3.967  1.00  0.00           H  
ATOM    280  O   LYS A  20      11.507  -7.858   0.075  1.00  0.00           O  
ATOM    281  CG  LYS A  20      12.517  -5.413   3.813  1.00  0.00           C  
ATOM    282  HG2 LYS A  20      12.810  -4.715   3.028  1.00  0.00           H  
ATOM    283  HG3 LYS A  20      11.603  -5.049   4.283  1.00  0.00           H  
ATOM    284  CD  LYS A  20      13.636  -5.502   4.854  1.00  0.00           C  
ATOM    285  HD2 LYS A  20      14.512  -5.942   4.377  1.00  0.00           H  
ATOM    286  HD3 LYS A  20      13.328  -6.141   5.682  1.00  0.00           H  
ATOM    287  CE  LYS A  20      13.987  -4.108   5.370  1.00  0.00           C  
ATOM    288  HE2 LYS A  20      13.237  -3.770   6.086  1.00  0.00           H  
ATOM    289  HE3 LYS A  20      13.985  -3.426   4.520  1.00  0.00           H  
ATOM    290  NZ  LYS A  20      15.346  -4.080   5.953  1.00  0.00           N  
ATOM    291  HZ1 LYS A  20      15.744  -3.167   5.784  1.00  0.00           H  
ATOM    292  HZ2 LYS A  20      15.396  -4.370   6.920  1.00  0.00           H  
ATOM    293  HZ3 LYS A  20      15.966  -4.646   5.391  1.00  0.00           H  
ATOM    294  N   SER A  21      10.952  -9.197   1.805  1.00  0.00           N  
ATOM    295  H   SER A  21      10.763  -9.239   2.797  1.00  0.00           H  
ATOM    296  CA  SER A  21      10.997 -10.472   1.089  1.00  0.00           C  
ATOM    297  HA  SER A  21      12.000 -10.605   0.682  1.00  0.00           H  
ATOM    298  C   SER A  21      10.015 -10.518  -0.078  1.00  0.00           C  
ATOM    299  CB  SER A  21      10.740 -11.633   2.051  1.00  0.00           C  
ATOM    300  HB2 SER A  21      10.689 -12.566   1.490  1.00  0.00           H  
ATOM    301  HB3 SER A  21       9.797 -11.479   2.575  1.00  0.00           H  
ATOM    302  O   SER A  21      10.406 -10.900  -1.176  1.00  0.00           O  
ATOM    303  OG  SER A  21      11.801 -11.703   2.984  1.00  0.00           O  
ATOM    304  HG  SER A  21      12.243 -12.551   2.893  1.00  0.00           H  
ATOM    305  N   ALA A  22       8.776 -10.054   0.113  1.00  0.00           N  
ATOM    306  H   ALA A  22       8.492  -9.777   1.042  1.00  0.00           H  
ATOM    307  CA  ALA A  22       7.774  -9.996  -0.951  1.00  0.00           C  
ATOM    308  HA  ALA A  22       7.648 -10.994  -1.371  1.00  0.00           H  
ATOM    309  C   ALA A  22       8.181  -9.062  -2.100  1.00  0.00           C  
ATOM    310  CB  ALA A  22       6.443  -9.553  -0.336  1.00  0.00           C  
ATOM    311  HB1 ALA A  22       5.664  -9.592  -1.098  1.00  0.00           H  
ATOM    312  HB2 ALA A  22       6.164 -10.228   0.473  1.00  0.00           H  
ATOM    313  HB3 ALA A  22       6.526  -8.537   0.050  1.00  0.00           H  
ATOM    314  O   ALA A  22       7.808  -9.287  -3.246  1.00  0.00           O  
ATOM    315  N   LEU A  23       8.965  -8.024  -1.804  1.00  0.00           N  
ATOM    316  H   LEU A  23       9.216  -7.872  -0.837  1.00  0.00           H  
ATOM    317  CA  LEU A  23       9.467  -7.086  -2.798  1.00  0.00           C  
ATOM    318  HA  LEU A  23       8.797  -7.100  -3.658  1.00  0.00           H  
ATOM    319  C   LEU A  23      10.840  -7.482  -3.364  1.00  0.00           C  
ATOM    320  CB  LEU A  23       9.444  -5.666  -2.206  1.00  0.00           C  
ATOM    321  HB2 LEU A  23       9.904  -4.985  -2.922  1.00  0.00           H  
ATOM    322  HB3 LEU A  23      10.040  -5.660  -1.293  1.00  0.00           H  
ATOM    323  O   LEU A  23      11.343  -6.777  -4.231  1.00  0.00           O  
ATOM    324  CG  LEU A  23       8.032  -5.132  -1.901  1.00  0.00           C  
ATOM    325  HG  LEU A  23       7.473  -5.848  -1.299  1.00  0.00           H  
ATOM    326  CD1 LEU A  23       8.128  -3.823  -1.125  1.00  0.00           C  
ATOM    327 HD11 LEU A  23       7.124  -3.443  -0.936  1.00  0.00           H  
ATOM    328 HD12 LEU A  23       8.692  -3.079  -1.687  1.00  0.00           H  
ATOM    329 HD13 LEU A  23       8.616  -4.019  -0.170  1.00  0.00           H  
ATOM    330  CD2 LEU A  23       7.239  -4.847  -3.175  1.00  0.00           C  
ATOM    331 HD21 LEU A  23       7.790  -4.155  -3.811  1.00  0.00           H  
ATOM    332 HD22 LEU A  23       6.271  -4.418  -2.913  1.00  0.00           H  
ATOM    333 HD23 LEU A  23       7.067  -5.775  -3.719  1.00  0.00           H  
ATOM    334  N   LEU A  24      11.479  -8.581  -2.940  1.00  0.00           N  
ATOM    335  H   LEU A  24      11.054  -9.154  -2.225  1.00  0.00           H  
ATOM    336  CA  LEU A  24      12.775  -8.993  -3.510  1.00  0.00           C  
ATOM    337  HA  LEU A  24      13.481  -8.170  -3.404  1.00  0.00           H  
ATOM    338  C   LEU A  24      12.677  -9.273  -5.018  1.00  0.00           C  
ATOM    339  CB  LEU A  24      13.338 -10.221  -2.770  1.00  0.00           C  
ATOM    340  HB2 LEU A  24      14.145 -10.646  -3.367  1.00  0.00           H  
ATOM    341  HB3 LEU A  24      12.557 -10.978  -2.702  1.00  0.00           H  
ATOM    342  O   LEU A  24      13.583  -8.896  -5.755  1.00  0.00           O  
ATOM    343  CG  LEU A  24      13.897  -9.930  -1.366  1.00  0.00           C  
ATOM    344  HG  LEU A  24      13.135  -9.419  -0.776  1.00  0.00           H  
ATOM    345  CD1 LEU A  24      14.243 -11.240  -0.658  1.00  0.00           C  
ATOM    346 HD11 LEU A  24      14.560 -11.037   0.365  1.00  0.00           H  
ATOM    347 HD12 LEU A  24      13.369 -11.892  -0.636  1.00  0.00           H  
ATOM    348 HD13 LEU A  24      15.046 -11.749  -1.189  1.00  0.00           H  
ATOM    349  CD2 LEU A  24      15.156  -9.059  -1.394  1.00  0.00           C  
ATOM    350 HD21 LEU A  24      14.922  -8.067  -1.780  1.00  0.00           H  
ATOM    351 HD22 LEU A  24      15.919  -9.524  -2.019  1.00  0.00           H  
ATOM    352 HD23 LEU A  24      15.545  -8.948  -0.382  1.00  0.00           H  
ATOM    353  N   SER A  25      11.562  -9.851  -5.474  1.00  0.00           N  
ATOM    354  H   SER A  25      10.870 -10.149  -4.802  1.00  0.00           H  
ATOM    355  CA  SER A  25      11.321 -10.250  -6.870  1.00  0.00           C  
ATOM    356  HA  SER A  25      12.264 -10.231  -7.415  1.00  0.00           H  
ATOM    357  C   SER A  25      10.350  -9.345  -7.644  1.00  0.00           C  
ATOM    358  CB  SER A  25      10.813 -11.695  -6.884  1.00  0.00           C  
ATOM    359  HB2 SER A  25      10.571 -11.991  -7.905  1.00  0.00           H  
ATOM    360  HB3 SER A  25      11.592 -12.353  -6.501  1.00  0.00           H  
ATOM    361  O   SER A  25      10.124  -9.566  -8.831  1.00  0.00           O  
ATOM    362  OG  SER A  25       9.663 -11.804  -6.063  1.00  0.00           O  
ATOM    363  HG  SER A  25       9.313 -12.694  -6.141  1.00  0.00           H  
ATOM    364  N   THR A  26       9.764  -8.325  -7.009  1.00  0.00           N  
ATOM    365  H   THR A  26      10.001  -8.169  -6.039  1.00  0.00           H  
ATOM    366  CA  THR A  26       8.789  -7.409  -7.630  1.00  0.00           C  
ATOM    367  HA  THR A  26       9.039  -7.307  -8.686  1.00  0.00           H  
ATOM    368  C   THR A  26       8.856  -6.014  -7.006  1.00  0.00           C  
ATOM    369  CB  THR A  26       7.357  -7.977  -7.556  1.00  0.00           C  
ATOM    370  HB  THR A  26       7.299  -8.869  -8.180  1.00  0.00           H  
ATOM    371  O   THR A  26       9.214  -5.846  -5.844  1.00  0.00           O  
ATOM    372  CG2 THR A  26       6.907  -8.349  -6.146  1.00  0.00           C  
ATOM    373 HG21 THR A  26       5.873  -8.693  -6.163  1.00  0.00           H  
ATOM    374 HG22 THR A  26       6.999  -7.499  -5.470  1.00  0.00           H  
ATOM    375 HG23 THR A  26       7.522  -9.171  -5.780  1.00  0.00           H  
ATOM    376  OG1 THR A  26       6.422  -7.030  -8.033  1.00  0.00           O  
ATOM    377  HG1 THR A  26       5.572  -7.286  -7.668  1.00  0.00           H  
ATOM    378  N   ASN A  27       8.473  -4.981  -7.759  1.00  0.00           N  
ATOM    379  H   ASN A  27       8.149  -5.179  -8.695  1.00  0.00           H  
ATOM    380  CA  ASN A  27       8.378  -3.610  -7.243  1.00  0.00           C  
ATOM    381  HA  ASN A  27       9.181  -3.452  -6.523  1.00  0.00           H  
ATOM    382  C   ASN A  27       7.074  -3.336  -6.475  1.00  0.00           C  
ATOM    383  CB  ASN A  27       8.586  -2.622  -8.401  1.00  0.00           C  
ATOM    384  HB2 ASN A  27       7.880  -2.837  -9.204  1.00  0.00           H  
ATOM    385  HB3 ASN A  27       8.407  -1.606  -8.049  1.00  0.00           H  
ATOM    386  O   ASN A  27       6.962  -2.292  -5.832  1.00  0.00           O  
ATOM    387  CG  ASN A  27      10.009  -2.667  -8.927  1.00  0.00           C  
ATOM    388  ND2 ASN A  27      10.194  -2.636 -10.225  1.00  0.00           N  
ATOM    389 HD21 ASN A  27      11.154  -2.659 -10.538  1.00  0.00           H  
ATOM    390 HD22 ASN A  27       9.421  -2.552 -10.870  1.00  0.00           H  
ATOM    391  OD1 ASN A  27      10.966  -2.741  -8.173  1.00  0.00           O  
ATOM    392  N   LYS A  28       6.097  -4.250  -6.529  1.00  0.00           N  
ATOM    393  H   LYS A  28       6.282  -5.096  -7.049  1.00  0.00           H  
ATOM    394  CA  LYS A  28       4.791  -4.145  -5.863  1.00  0.00           C  
ATOM    395  HA  LYS A  28       4.886  -3.487  -4.999  1.00  0.00           H  
ATOM    396  C   LYS A  28       4.332  -5.515  -5.371  1.00  0.00           C  
ATOM    397  CB  LYS A  28       3.781  -3.536  -6.851  1.00  0.00           C  
ATOM    398  HB2 LYS A  28       4.130  -2.543  -7.132  1.00  0.00           H  
ATOM    399  HB3 LYS A  28       3.758  -4.149  -7.752  1.00  0.00           H  
ATOM    400  O   LYS A  28       4.303  -6.461  -6.152  1.00  0.00           O  
ATOM    401  CG  LYS A  28       2.349  -3.432  -6.294  1.00  0.00           C  
ATOM    402  HG2 LYS A  28       2.347  -2.902  -5.342  1.00  0.00           H  
ATOM    403  HG3 LYS A  28       1.948  -4.432  -6.129  1.00  0.00           H  
ATOM    404  CD  LYS A  28       1.447  -2.702  -7.299  1.00  0.00           C  
ATOM    405  HD2 LYS A  28       1.404  -3.285  -8.219  1.00  0.00           H  
ATOM    406  HD3 LYS A  28       1.869  -1.721  -7.518  1.00  0.00           H  
ATOM    407  CE  LYS A  28       0.039  -2.531  -6.725  1.00  0.00           C  
ATOM    408  HE2 LYS A  28       0.116  -1.855  -5.873  1.00  0.00           H  
ATOM    409  HE3 LYS A  28      -0.317  -3.497  -6.368  1.00  0.00           H  
ATOM    410  NZ  LYS A  28      -0.909  -1.971  -7.720  1.00  0.00           N  
ATOM    411  HZ1 LYS A  28      -0.997  -2.594  -8.510  1.00  0.00           H  
ATOM    412  HZ2 LYS A  28      -1.826  -1.855  -7.312  1.00  0.00           H  
ATOM    413  HZ3 LYS A  28      -0.587  -1.076  -8.058  1.00  0.00           H  
ATOM    414  N   ALA A  29       3.912  -5.597  -4.114  1.00  0.00           N  
ATOM    415  H   ALA A  29       3.954  -4.769  -3.537  1.00  0.00           H  
ATOM    416  CA  ALA A  29       3.366  -6.806  -3.507  1.00  0.00           C  
ATOM    417  HA  ALA A  29       2.949  -7.446  -4.284  1.00  0.00           H  
ATOM    418  C   ALA A  29       2.242  -6.461  -2.522  1.00  0.00           C  
ATOM    419  CB  ALA A  29       4.497  -7.572  -2.813  1.00  0.00           C  
ATOM    420  HB1 ALA A  29       5.267  -7.841  -3.535  1.00  0.00           H  
ATOM    421  HB2 ALA A  29       4.939  -6.961  -2.026  1.00  0.00           H  
ATOM    422  HB3 ALA A  29       4.095  -8.485  -2.374  1.00  0.00           H  
ATOM    423  O   ALA A  29       2.268  -5.410  -1.882  1.00  0.00           O  
ATOM    424  N   VAL A  30       1.256  -7.345  -2.382  1.00  0.00           N  
ATOM    425  H   VAL A  30       1.312  -8.221  -2.882  1.00  0.00           H  
ATOM    426  CA  VAL A  30       0.283  -7.263  -1.285  1.00  0.00           C  
ATOM    427  HA  VAL A  30       0.149  -6.220  -1.002  1.00  0.00           H  
ATOM    428  C   VAL A  30       0.864  -8.008  -0.088  1.00  0.00           C  
ATOM    429  CB  VAL A  30      -1.102  -7.797  -1.691  1.00  0.00           C  
ATOM    430  HB  VAL A  30      -1.019  -8.842  -1.990  1.00  0.00           H  
ATOM    431  O   VAL A  30       1.316  -9.141  -0.219  1.00  0.00           O  
ATOM    432  CG1 VAL A  30      -2.099  -7.684  -0.532  1.00  0.00           C  
ATOM    433 HG11 VAL A  30      -2.168  -6.656  -0.178  1.00  0.00           H  
ATOM    434 HG12 VAL A  30      -1.803  -8.337   0.289  1.00  0.00           H  
ATOM    435 HG13 VAL A  30      -3.084  -8.020  -0.856  1.00  0.00           H  
ATOM    436  CG2 VAL A  30      -1.660  -6.985  -2.871  1.00  0.00           C  
ATOM    437 HG21 VAL A  30      -1.023  -7.108  -3.747  1.00  0.00           H  
ATOM    438 HG22 VAL A  30      -2.655  -7.351  -3.122  1.00  0.00           H  
ATOM    439 HG23 VAL A  30      -1.721  -5.929  -2.606  1.00  0.00           H  
ATOM    440  N   VAL A  31       0.888  -7.358   1.072  1.00  0.00           N  
ATOM    441  H   VAL A  31       0.505  -6.424   1.102  1.00  0.00           H  
ATOM    442  CA  VAL A  31       1.432  -7.904   2.319  1.00  0.00           C  
ATOM    443  HA  VAL A  31       1.533  -8.983   2.201  1.00  0.00           H  
ATOM    444  C   VAL A  31       0.464  -7.693   3.468  1.00  0.00           C  
ATOM    445  CB  VAL A  31       2.816  -7.331   2.687  1.00  0.00           C  
ATOM    446  HB  VAL A  31       2.903  -7.307   3.773  1.00  0.00           H  
ATOM    447  O   VAL A  31      -0.093  -6.609   3.643  1.00  0.00           O  
ATOM    448  CG1 VAL A  31       3.916  -8.262   2.182  1.00  0.00           C  
ATOM    449 HG11 VAL A  31       4.863  -7.986   2.647  1.00  0.00           H  
ATOM    450 HG12 VAL A  31       3.993  -8.206   1.096  1.00  0.00           H  
ATOM    451 HG13 VAL A  31       3.702  -9.292   2.467  1.00  0.00           H  
ATOM    452  CG2 VAL A  31       3.074  -5.914   2.162  1.00  0.00           C  
ATOM    453 HG21 VAL A  31       4.045  -5.570   2.520  1.00  0.00           H  
ATOM    454 HG22 VAL A  31       2.294  -5.242   2.519  1.00  0.00           H  
ATOM    455 HG23 VAL A  31       3.081  -5.911   1.072  1.00  0.00           H  
ATOM    456  N   SER A  32       0.293  -8.737   4.275  1.00  0.00           N  
ATOM    457  H   SER A  32       0.789  -9.593   4.069  1.00  0.00           H  
ATOM    458  CA  SER A  32      -0.492  -8.680   5.503  1.00  0.00           C  
ATOM    459  HA  SER A  32      -1.328  -7.996   5.351  1.00  0.00           H  
ATOM    460  C   SER A  32       0.373  -8.158   6.652  1.00  0.00           C  
ATOM    461  CB  SER A  32      -1.093 -10.051   5.811  1.00  0.00           C  
ATOM    462  HB2 SER A  32      -1.618 -10.414   4.928  1.00  0.00           H  
ATOM    463  HB3 SER A  32      -0.303 -10.756   6.070  1.00  0.00           H  
ATOM    464  O   SER A  32       1.382  -8.769   6.995  1.00  0.00           O  
ATOM    465  OG  SER A  32      -2.016  -9.944   6.878  1.00  0.00           O  
ATOM    466  HG  SER A  32      -2.551 -10.741   6.872  1.00  0.00           H  
ATOM    467  N   VAL A  33      -0.016  -7.021   7.229  1.00  0.00           N  
ATOM    468  H   VAL A  33      -0.866  -6.603   6.877  1.00  0.00           H  
ATOM    469  CA  VAL A  33       0.626  -6.375   8.384  1.00  0.00           C  
ATOM    470  HA  VAL A  33       1.492  -6.959   8.695  1.00  0.00           H  
ATOM    471  C   VAL A  33      -0.382  -6.353   9.525  1.00  0.00           C  
ATOM    472  CB  VAL A  33       1.099  -4.948   8.043  1.00  0.00           C  
ATOM    473  HB  VAL A  33       0.231  -4.351   7.762  1.00  0.00           H  
ATOM    474  O   VAL A  33      -1.469  -5.782   9.381  1.00  0.00           O  
ATOM    475  CG1 VAL A  33       1.744  -4.237   9.237  1.00  0.00           C  
ATOM    476 HG11 VAL A  33       2.599  -4.815   9.587  1.00  0.00           H  
ATOM    477 HG12 VAL A  33       1.024  -4.138  10.049  1.00  0.00           H  
ATOM    478 HG13 VAL A  33       2.078  -3.243   8.942  1.00  0.00           H  
ATOM    479  CG2 VAL A  33       2.073  -4.914   6.860  1.00  0.00           C  
ATOM    480 HG21 VAL A  33       2.943  -5.533   7.079  1.00  0.00           H  
ATOM    481 HG22 VAL A  33       2.395  -3.890   6.668  1.00  0.00           H  
ATOM    482 HG23 VAL A  33       1.588  -5.298   5.963  1.00  0.00           H  
ATOM    483  N   ASN A  34      -0.046  -6.958  10.666  1.00  0.00           N  
ATOM    484  H   ASN A  34       0.902  -7.293  10.764  1.00  0.00           H  
ATOM    485  CA  ASN A  34      -0.968  -7.127  11.800  1.00  0.00           C  
ATOM    486  HA  ASN A  34      -0.538  -7.882  12.457  1.00  0.00           H  
ATOM    487  C   ASN A  34      -2.367  -7.657  11.387  1.00  0.00           C  
ATOM    488  CB  ASN A  34      -1.049  -5.809  12.595  1.00  0.00           C  
ATOM    489  HB2 ASN A  34      -1.736  -5.947  13.430  1.00  0.00           H  
ATOM    490  HB3 ASN A  34      -1.445  -5.020  11.956  1.00  0.00           H  
ATOM    491  O   ASN A  34      -3.392  -7.129  11.826  1.00  0.00           O  
ATOM    492  CG  ASN A  34       0.276  -5.383  13.189  1.00  0.00           C  
ATOM    493  ND2 ASN A  34       0.780  -4.225  12.837  1.00  0.00           N  
ATOM    494 HD21 ASN A  34       0.419  -3.746  12.024  1.00  0.00           H  
ATOM    495 HD22 ASN A  34       1.707  -4.062  13.202  1.00  0.00           H  
ATOM    496  OD1 ASN A  34       0.846  -6.051  14.025  1.00  0.00           O  
ATOM    497  N   GLY A  35      -2.422  -8.635  10.474  1.00  0.00           N  
ATOM    498  H   GLY A  35      -1.551  -9.012  10.127  1.00  0.00           H  
ATOM    499  CA  GLY A  35      -3.674  -9.231   9.985  1.00  0.00           C  
ATOM    500  HA2 GLY A  35      -4.309  -9.482  10.835  1.00  0.00           H  
ATOM    501  HA3 GLY A  35      -3.436 -10.156   9.459  1.00  0.00           H  
ATOM    502  C   GLY A  35      -4.493  -8.354   9.027  1.00  0.00           C  
ATOM    503  O   GLY A  35      -5.657  -8.648   8.772  1.00  0.00           O  
ATOM    504  N   LYS A  36      -3.923  -7.260   8.507  1.00  0.00           N  
ATOM    505  H   LYS A  36      -2.968  -7.059   8.766  1.00  0.00           H  
ATOM    506  CA  LYS A  36      -4.562  -6.386   7.511  1.00  0.00           C  
ATOM    507  HA  LYS A  36      -5.528  -6.804   7.229  1.00  0.00           H  
ATOM    508  C   LYS A  36      -3.715  -6.332   6.249  1.00  0.00           C  
ATOM    509  CB  LYS A  36      -4.767  -4.982   8.095  1.00  0.00           C  
ATOM    510  HB2 LYS A  36      -3.821  -4.631   8.508  1.00  0.00           H  
ATOM    511  HB3 LYS A  36      -5.078  -4.307   7.299  1.00  0.00           H  
ATOM    512  O   LYS A  36      -2.512  -6.124   6.337  1.00  0.00           O  
ATOM    513  CG  LYS A  36      -5.820  -4.971   9.208  1.00  0.00           C  
ATOM    514  HG2 LYS A  36      -5.528  -5.670   9.991  1.00  0.00           H  
ATOM    515  HG3 LYS A  36      -6.777  -5.290   8.795  1.00  0.00           H  
ATOM    516  CD  LYS A  36      -5.968  -3.576   9.826  1.00  0.00           C  
ATOM    517  HD2 LYS A  36      -6.278  -2.864   9.061  1.00  0.00           H  
ATOM    518  HD3 LYS A  36      -5.011  -3.272  10.250  1.00  0.00           H  
ATOM    519  CE  LYS A  36      -7.022  -3.667  10.934  1.00  0.00           C  
ATOM    520  HE2 LYS A  36      -6.698  -4.427  11.644  1.00  0.00           H  
ATOM    521  HE3 LYS A  36      -7.957  -4.023  10.501  1.00  0.00           H  
ATOM    522  NZ  LYS A  36      -7.234  -2.375  11.634  1.00  0.00           N  
ATOM    523  HZ1 LYS A  36      -7.596  -1.671  11.007  1.00  0.00           H  
ATOM    524  HZ2 LYS A  36      -6.370  -2.060  12.050  1.00  0.00           H  
ATOM    525  HZ3 LYS A  36      -7.910  -2.510  12.373  1.00  0.00           H  
ATOM    526  N   GLU A  37      -4.340  -6.452   5.087  1.00  0.00           N  
ATOM    527  H   GLU A  37      -5.317  -6.710   5.065  1.00  0.00           H  
ATOM    528  CA  GLU A  37      -3.637  -6.361   3.808  1.00  0.00           C  
ATOM    529  HA  GLU A  37      -2.690  -6.895   3.891  1.00  0.00           H  
ATOM    530  C   GLU A  37      -3.314  -4.912   3.426  1.00  0.00           C  
ATOM    531  CB  GLU A  37      -4.437  -7.050   2.702  1.00  0.00           C  
ATOM    532  HB2 GLU A  37      -3.911  -6.911   1.758  1.00  0.00           H  
ATOM    533  HB3 GLU A  37      -5.423  -6.593   2.624  1.00  0.00           H  
ATOM    534  O   GLU A  37      -4.136  -3.999   3.567  1.00  0.00           O  
ATOM    535  CG  GLU A  37      -4.579  -8.551   2.974  1.00  0.00           C  
ATOM    536  HG2 GLU A  37      -3.595  -8.972   3.183  1.00  0.00           H  
ATOM    537  HG3 GLU A  37      -5.208  -8.709   3.850  1.00  0.00           H  
ATOM    538  CD  GLU A  37      -5.196  -9.231   1.755  1.00  0.00           C  
ATOM    539  OE1 GLU A  37      -4.414  -9.837   0.993  1.00  0.00           O  
ATOM    540  OE2 GLU A  37      -6.423  -9.067   1.584  1.00  0.00           O  
ATOM    541  N   TYR A  38      -2.100  -4.717   2.921  1.00  0.00           N  
ATOM    542  H   TYR A  38      -1.462  -5.501   2.906  1.00  0.00           H  
ATOM    543  CA  TYR A  38      -1.593  -3.460   2.392  1.00  0.00           C  
ATOM    544  HA  TYR A  38      -2.425  -2.786   2.188  1.00  0.00           H  
ATOM    545  C   TYR A  38      -0.846  -3.726   1.091  1.00  0.00           C  
ATOM    546  CB  TYR A  38      -0.654  -2.796   3.404  1.00  0.00           C  
ATOM    547  HB2 TYR A  38       0.181  -3.473   3.583  1.00  0.00           H  
ATOM    548  HB3 TYR A  38      -0.261  -1.880   2.963  1.00  0.00           H  
ATOM    549  O   TYR A  38      -0.159  -4.731   0.940  1.00  0.00           O  
ATOM    550  CG  TYR A  38      -1.296  -2.459   4.732  1.00  0.00           C  
ATOM    551  CD1 TYR A  38      -1.930  -1.221   4.929  1.00  0.00           C  
ATOM    552  HD1 TYR A  38      -1.918  -0.504   4.121  1.00  0.00           H  
ATOM    553  CD2 TYR A  38      -1.279  -3.406   5.764  1.00  0.00           C  
ATOM    554  HD2 TYR A  38      -0.810  -4.365   5.600  1.00  0.00           H  
ATOM    555  CE1 TYR A  38      -2.567  -0.935   6.156  1.00  0.00           C  
ATOM    556  HE1 TYR A  38      -3.050   0.017   6.319  1.00  0.00           H  
ATOM    557  CE2 TYR A  38      -1.909  -3.129   6.988  1.00  0.00           C  
ATOM    558  HE2 TYR A  38      -1.903  -3.883   7.761  1.00  0.00           H  
ATOM    559  OH  TYR A  38      -3.181  -1.669   8.373  1.00  0.00           O  
ATOM    560  HH  TYR A  38      -2.940  -2.384   8.967  1.00  0.00           H  
ATOM    561  CZ  TYR A  38      -2.561  -1.899   7.185  1.00  0.00           C  
ATOM    562  N   THR A  39      -0.937  -2.796   0.151  1.00  0.00           N  
ATOM    563  H   THR A  39      -1.454  -1.955   0.362  1.00  0.00           H  
ATOM    564  CA  THR A  39      -0.108  -2.813  -1.054  1.00  0.00           C  
ATOM    565  HA  THR A  39       0.070  -3.836  -1.386  1.00  0.00           H  
ATOM    566  C   THR A  39       1.229  -2.163  -0.728  1.00  0.00           C  
ATOM    567  CB  THR A  39      -0.830  -2.061  -2.169  1.00  0.00           C  
ATOM    568  HB  THR A  39      -1.073  -1.056  -1.823  1.00  0.00           H  
ATOM    569  O   THR A  39       1.290  -0.948  -0.560  1.00  0.00           O  
ATOM    570  CG2 THR A  39      -0.027  -1.970  -3.456  1.00  0.00           C  
ATOM    571 HG21 THR A  39       0.184  -2.971  -3.831  1.00  0.00           H  
ATOM    572 HG22 THR A  39      -0.623  -1.402  -4.170  1.00  0.00           H  
ATOM    573 HG23 THR A  39       0.908  -1.437  -3.285  1.00  0.00           H  
ATOM    574  OG1 THR A  39      -2.029  -2.719  -2.497  1.00  0.00           O  
ATOM    575  HG1 THR A  39      -2.365  -3.136  -1.700  1.00  0.00           H  
ATOM    576  N   ALA A  40       2.294  -2.948  -0.622  1.00  0.00           N  
ATOM    577  H   ALA A  40       2.195  -3.934  -0.814  1.00  0.00           H  
ATOM    578  CA  ALA A  40       3.646  -2.433  -0.491  1.00  0.00           C  
ATOM    579  HA  ALA A  40       3.598  -1.475   0.027  1.00  0.00           H  
ATOM    580  C   ALA A  40       4.268  -2.215  -1.874  1.00  0.00           C  
ATOM    581  CB  ALA A  40       4.473  -3.369   0.389  1.00  0.00           C  
ATOM    582  HB1 ALA A  40       5.465  -2.945   0.543  1.00  0.00           H  
ATOM    583  HB2 ALA A  40       3.991  -3.465   1.361  1.00  0.00           H  
ATOM    584  HB3 ALA A  40       4.564  -4.348  -0.084  1.00  0.00           H  
ATOM    585  O   ALA A  40       4.133  -3.058  -2.762  1.00  0.00           O  
ATOM    586  N   THR A  41       4.969  -1.101  -2.060  1.00  0.00           N  
ATOM    587  H   THR A  41       5.001  -0.417  -1.317  1.00  0.00           H  
ATOM    588  CA  THR A  41       5.771  -0.842  -3.261  1.00  0.00           C  
ATOM    589  HA  THR A  41       5.909  -1.790  -3.781  1.00  0.00           H  
ATOM    590  C   THR A  41       7.159  -0.347  -2.890  1.00  0.00           C  
ATOM    591  CB  THR A  41       5.100   0.128  -4.252  1.00  0.00           C  
ATOM    592  HB  THR A  41       5.738   0.232  -5.129  1.00  0.00           H  
ATOM    593  O   THR A  41       7.332   0.337  -1.880  1.00  0.00           O  
ATOM    594  CG2 THR A  41       3.727  -0.348  -4.706  1.00  0.00           C  
ATOM    595 HG21 THR A  41       3.843  -1.343  -5.134  1.00  0.00           H  
ATOM    596 HG22 THR A  41       3.037  -0.379  -3.863  1.00  0.00           H  
ATOM    597 HG23 THR A  41       3.341   0.332  -5.466  1.00  0.00           H  
ATOM    598  OG1 THR A  41       4.880   1.397  -3.702  1.00  0.00           O  
ATOM    599  HG1 THR A  41       5.729   1.824  -3.568  1.00  0.00           H  
ATOM    600  N   LYS A  42       8.152  -0.671  -3.718  1.00  0.00           N  
ATOM    601  H   LYS A  42       7.921  -1.208  -4.541  1.00  0.00           H  
ATOM    602  CA  LYS A  42       9.473  -0.039  -3.660  1.00  0.00           C  
ATOM    603  HA  LYS A  42       9.799   0.072  -2.626  1.00  0.00           H  
ATOM    604  C   LYS A  42       9.355   1.352  -4.268  1.00  0.00           C  
ATOM    605  CB  LYS A  42      10.500  -0.881  -4.429  1.00  0.00           C  
ATOM    606  HB2 LYS A  42      11.404  -0.286  -4.567  1.00  0.00           H  
ATOM    607  HB3 LYS A  42      10.103  -1.124  -5.415  1.00  0.00           H  
ATOM    608  O   LYS A  42       9.036   1.473  -5.445  1.00  0.00           O  
ATOM    609  CG  LYS A  42      10.877  -2.171  -3.691  1.00  0.00           C  
ATOM    610  HG2 LYS A  42      11.381  -1.914  -2.759  1.00  0.00           H  
ATOM    611  HG3 LYS A  42       9.976  -2.744  -3.471  1.00  0.00           H  
ATOM    612  CD  LYS A  42      11.798  -3.025  -4.569  1.00  0.00           C  
ATOM    613  HD2 LYS A  42      11.197  -3.504  -5.342  1.00  0.00           H  
ATOM    614  HD3 LYS A  42      12.535  -2.386  -5.054  1.00  0.00           H  
ATOM    615  CE  LYS A  42      12.538  -4.091  -3.759  1.00  0.00           C  
ATOM    616  HE2 LYS A  42      11.828  -4.650  -3.150  1.00  0.00           H  
ATOM    617  HE3 LYS A  42      13.241  -3.591  -3.093  1.00  0.00           H  
ATOM    618  NZ  LYS A  42      13.260  -5.025  -4.657  1.00  0.00           N  
ATOM    619  HZ1 LYS A  42      13.919  -5.598  -4.150  1.00  0.00           H  
ATOM    620  HZ2 LYS A  42      12.583  -5.670  -5.040  1.00  0.00           H  
ATOM    621  HZ3 LYS A  42      13.722  -4.547  -5.418  1.00  0.00           H  
ATOM    622  N   ASP A  43       9.580   2.384  -3.468  1.00  0.00           N  
ATOM    623  H   ASP A  43       9.851   2.211  -2.511  1.00  0.00           H  
ATOM    624  CA  ASP A  43       9.703   3.747  -3.964  1.00  0.00           C  
ATOM    625  HA  ASP A  43       8.909   3.928  -4.689  1.00  0.00           H  
ATOM    626  C   ASP A  43      11.082   3.916  -4.630  1.00  0.00           C  
ATOM    627  CB  ASP A  43       9.494   4.744  -2.823  1.00  0.00           C  
ATOM    628  HB2 ASP A  43      10.225   4.575  -2.033  1.00  0.00           H  
ATOM    629  HB3 ASP A  43       8.493   4.620  -2.408  1.00  0.00           H  
ATOM    630  O   ASP A  43      12.098   3.884  -3.926  1.00  0.00           O  
ATOM    631  CG  ASP A  43       9.642   6.151  -3.382  1.00  0.00           C  
ATOM    632  OD1 ASP A  43      10.718   6.749  -3.166  1.00  0.00           O  
ATOM    633  OD2 ASP A  43       8.738   6.590  -4.112  1.00  0.00           O  
ATOM    634  N   PRO A  44      11.153   4.074  -5.967  1.00  0.00           N  
ATOM    635  CA  PRO A  44      12.428   4.152  -6.675  1.00  0.00           C  
ATOM    636  HA  PRO A  44      13.064   3.310  -6.399  1.00  0.00           H  
ATOM    637  C   PRO A  44      13.189   5.446  -6.364  1.00  0.00           C  
ATOM    638  CB  PRO A  44      12.066   4.047  -8.161  1.00  0.00           C  
ATOM    639  HB2 PRO A  44      12.768   4.585  -8.799  1.00  0.00           H  
ATOM    640  HB3 PRO A  44      12.025   2.997  -8.449  1.00  0.00           H  
ATOM    641  O   PRO A  44      14.407   5.473  -6.494  1.00  0.00           O  
ATOM    642  CG  PRO A  44      10.661   4.646  -8.228  1.00  0.00           C  
ATOM    643  HG2 PRO A  44      10.725   5.733  -8.259  1.00  0.00           H  
ATOM    644  HG3 PRO A  44      10.100   4.269  -9.083  1.00  0.00           H  
ATOM    645  CD  PRO A  44      10.042   4.203  -6.905  1.00  0.00           C  
ATOM    646  HD2 PRO A  44       9.319   4.946  -6.568  1.00  0.00           H  
ATOM    647  HD3 PRO A  44       9.558   3.236  -7.044  1.00  0.00           H  
ATOM    648  N   SER A  45      12.492   6.506  -5.935  1.00  0.00           N  
ATOM    649  H   SER A  45      11.495   6.411  -5.801  1.00  0.00           H  
ATOM    650  CA  SER A  45      13.104   7.812  -5.669  1.00  0.00           C  
ATOM    651  HA  SER A  45      13.807   8.026  -6.475  1.00  0.00           H  
ATOM    652  C   SER A  45      13.910   7.848  -4.368  1.00  0.00           C  
ATOM    653  CB  SER A  45      12.033   8.910  -5.702  1.00  0.00           C  
ATOM    654  HB2 SER A  45      11.421   8.784  -6.595  1.00  0.00           H  
ATOM    655  HB3 SER A  45      12.535   9.874  -5.776  1.00  0.00           H  
ATOM    656  O   SER A  45      14.945   8.503  -4.295  1.00  0.00           O  
ATOM    657  OG  SER A  45      11.187   8.951  -4.566  1.00  0.00           O  
ATOM    658  HG  SER A  45      10.908   8.082  -4.268  1.00  0.00           H  
ATOM    659  N   THR A  46      13.458   7.123  -3.343  1.00  0.00           N  
ATOM    660  H   THR A  46      12.558   6.680  -3.458  1.00  0.00           H  
ATOM    661  CA  THR A  46      14.049   7.145  -1.998  1.00  0.00           C  
ATOM    662  HA  THR A  46      14.881   7.849  -1.989  1.00  0.00           H  
ATOM    663  C   THR A  46      14.639   5.809  -1.561  1.00  0.00           C  
ATOM    664  CB  THR A  46      13.038   7.629  -0.947  1.00  0.00           C  
ATOM    665  HB  THR A  46      13.541   7.643   0.020  1.00  0.00           H  
ATOM    666  O   THR A  46      15.272   5.756  -0.506  1.00  0.00           O  
ATOM    667  CG2 THR A  46      12.511   9.038  -1.201  1.00  0.00           C  
ATOM    668 HG21 THR A  46      13.347   9.726  -1.332  1.00  0.00           H  
ATOM    669 HG22 THR A  46      11.900   9.363  -0.359  1.00  0.00           H  
ATOM    670 HG23 THR A  46      11.899   9.057  -2.103  1.00  0.00           H  
ATOM    671  OG1 THR A  46      11.924   6.774  -0.842  1.00  0.00           O  
ATOM    672  HG1 THR A  46      11.468   6.823  -1.685  1.00  0.00           H  
ATOM    673  N   GLY A  47      14.420   4.726  -2.315  1.00  0.00           N  
ATOM    674  H   GLY A  47      13.873   4.822  -3.158  1.00  0.00           H  
ATOM    675  CA  GLY A  47      14.845   3.381  -1.917  1.00  0.00           C  
ATOM    676  HA2 GLY A  47      14.622   2.689  -2.730  1.00  0.00           H  
ATOM    677  HA3 GLY A  47      15.920   3.377  -1.734  1.00  0.00           H  
ATOM    678  C   GLY A  47      14.129   2.891  -0.655  1.00  0.00           C  
ATOM    679  O   GLY A  47      14.694   2.150   0.146  1.00  0.00           O  
ATOM    680  N   LYS A  48      12.894   3.344  -0.425  1.00  0.00           N  
ATOM    681  H   LYS A  48      12.481   3.935  -1.132  1.00  0.00           H  
ATOM    682  CA  LYS A  48      12.075   2.957   0.732  1.00  0.00           C  
ATOM    683  HA  LYS A  48      12.687   2.395   1.438  1.00  0.00           H  
ATOM    684  C   LYS A  48      10.955   2.032   0.290  1.00  0.00           C  
ATOM    685  CB  LYS A  48      11.531   4.201   1.450  1.00  0.00           C  
ATOM    686  HB2 LYS A  48      10.907   4.760   0.753  1.00  0.00           H  
ATOM    687  HB3 LYS A  48      10.909   3.891   2.289  1.00  0.00           H  
ATOM    688  O   LYS A  48      10.516   2.068  -0.855  1.00  0.00           O  
ATOM    689  CG  LYS A  48      12.657   5.107   1.968  1.00  0.00           C  
ATOM    690  HG2 LYS A  48      13.294   5.404   1.135  1.00  0.00           H  
ATOM    691  HG3 LYS A  48      13.272   4.573   2.692  1.00  0.00           H  
ATOM    692  CD  LYS A  48      12.100   6.372   2.621  1.00  0.00           C  
ATOM    693  HD2 LYS A  48      11.531   6.113   3.514  1.00  0.00           H  
ATOM    694  HD3 LYS A  48      11.448   6.873   1.906  1.00  0.00           H  
ATOM    695  CE  LYS A  48      13.276   7.287   2.977  1.00  0.00           C  
ATOM    696  HE2 LYS A  48      13.937   7.335   2.112  1.00  0.00           H  
ATOM    697  HE3 LYS A  48      13.841   6.841   3.795  1.00  0.00           H  
ATOM    698  NZ  LYS A  48      12.815   8.652   3.327  1.00  0.00           N  
ATOM    699  HZ1 LYS A  48      13.605   9.248   3.524  1.00  0.00           H  
ATOM    700  HZ2 LYS A  48      12.321   9.048   2.540  1.00  0.00           H  
ATOM    701  HZ3 LYS A  48      12.194   8.634   4.124  1.00  0.00           H  
ATOM    702  N   ILE A  49      10.443   1.234   1.215  1.00  0.00           N  
ATOM    703  H   ILE A  49      10.817   1.287   2.152  1.00  0.00           H  
ATOM    704  CA  ILE A  49       9.180   0.528   1.017  1.00  0.00           C  
ATOM    705  HA  ILE A  49       9.025   0.358  -0.048  1.00  0.00           H  
ATOM    706  C   ILE A  49       8.060   1.437   1.514  1.00  0.00           C  
ATOM    707  CB  ILE A  49       9.193  -0.855   1.695  1.00  0.00           C  
ATOM    708  HB  ILE A  49       9.420  -0.733   2.755  1.00  0.00           H  
ATOM    709  O   ILE A  49       8.088   1.890   2.660  1.00  0.00           O  
ATOM    710  CG1 ILE A  49      10.280  -1.733   1.035  1.00  0.00           C  
ATOM    711 HG12 ILE A  49      11.230  -1.197   1.034  1.00  0.00           H  
ATOM    712 HG13 ILE A  49      10.009  -1.910  -0.005  1.00  0.00           H  
ATOM    713  CG2 ILE A  49       7.802  -1.499   1.546  1.00  0.00           C  
ATOM    714 HG21 ILE A  49       7.538  -1.568   0.491  1.00  0.00           H  
ATOM    715 HG22 ILE A  49       7.043  -0.902   2.053  1.00  0.00           H  
ATOM    716 HG23 ILE A  49       7.780  -2.492   1.994  1.00  0.00           H  
ATOM    717  CD1 ILE A  49      10.532  -3.079   1.722  1.00  0.00           C  
ATOM    718 HD11 ILE A  49       9.609  -3.639   1.875  1.00  0.00           H  
ATOM    719 HD12 ILE A  49      11.193  -3.679   1.096  1.00  0.00           H  
ATOM    720 HD13 ILE A  49      11.019  -2.910   2.682  1.00  0.00           H  
ATOM    721  N   VAL A  50       7.069   1.693   0.666  1.00  0.00           N  
ATOM    722  H   VAL A  50       7.117   1.279  -0.253  1.00  0.00           H  
ATOM    723  CA  VAL A  50       5.862   2.464   0.993  1.00  0.00           C  
ATOM    724  HA  VAL A  50       5.958   2.871   1.999  1.00  0.00           H  
ATOM    725  C   VAL A  50       4.641   1.546   1.002  1.00  0.00           C  
ATOM    726  CB  VAL A  50       5.675   3.665   0.047  1.00  0.00           C  
ATOM    727  HB  VAL A  50       4.731   4.145   0.303  1.00  0.00           H  
ATOM    728  O   VAL A  50       4.570   0.599   0.225  1.00  0.00           O  
ATOM    729  CG1 VAL A  50       6.794   4.699   0.200  1.00  0.00           C  
ATOM    730 HG11 VAL A  50       7.761   4.254  -0.035  1.00  0.00           H  
ATOM    731 HG12 VAL A  50       6.620   5.533  -0.480  1.00  0.00           H  
ATOM    732 HG13 VAL A  50       6.811   5.083   1.220  1.00  0.00           H  
ATOM    733  CG2 VAL A  50       5.607   3.262  -1.418  1.00  0.00           C  
ATOM    734 HG21 VAL A  50       4.834   2.502  -1.526  1.00  0.00           H  
ATOM    735 HG22 VAL A  50       5.349   4.128  -2.028  1.00  0.00           H  
ATOM    736 HG23 VAL A  50       6.567   2.869  -1.754  1.00  0.00           H  
ATOM    737  N   PHE A  51       3.683   1.811   1.888  1.00  0.00           N  
ATOM    738  H   PHE A  51       3.792   2.629   2.469  1.00  0.00           H  
ATOM    739  CA  PHE A  51       2.469   1.011   2.068  1.00  0.00           C  
ATOM    740  HA  PHE A  51       2.508   0.131   1.426  1.00  0.00           H  
ATOM    741  C   PHE A  51       1.236   1.819   1.694  1.00  0.00           C  
ATOM    742  CB  PHE A  51       2.340   0.532   3.520  1.00  0.00           C  
ATOM    743  HB2 PHE A  51       2.445   1.382   4.194  1.00  0.00           H  
ATOM    744  HB3 PHE A  51       1.340   0.123   3.665  1.00  0.00           H  
ATOM    745  O   PHE A  51       1.024   2.910   2.224  1.00  0.00           O  
ATOM    746  CG  PHE A  51       3.345  -0.526   3.894  1.00  0.00           C  
ATOM    747  CD1 PHE A  51       2.978  -1.883   3.893  1.00  0.00           C  
ATOM    748  HD1 PHE A  51       1.966  -2.173   3.651  1.00  0.00           H  
ATOM    749  CD2 PHE A  51       4.666  -0.154   4.188  1.00  0.00           C  
ATOM    750  HD2 PHE A  51       4.963   0.884   4.156  1.00  0.00           H  
ATOM    751  CE1 PHE A  51       3.923  -2.871   4.200  1.00  0.00           C  
ATOM    752  HE1 PHE A  51       3.639  -3.913   4.211  1.00  0.00           H  
ATOM    753  CE2 PHE A  51       5.619  -1.144   4.443  1.00  0.00           C  
ATOM    754  HE2 PHE A  51       6.651  -0.847   4.558  1.00  0.00           H  
ATOM    755  CZ  PHE A  51       5.246  -2.499   4.461  1.00  0.00           C  
ATOM    756  HZ  PHE A  51       5.975  -3.276   4.640  1.00  0.00           H  
ATOM    757  N   PHE A  52       0.379   1.240   0.861  1.00  0.00           N  
ATOM    758  H   PHE A  52       0.654   0.364   0.440  1.00  0.00           H  
ATOM    759  CA  PHE A  52      -0.899   1.801   0.454  1.00  0.00           C  
ATOM    760  HA  PHE A  52      -0.985   2.795   0.894  1.00  0.00           H  
ATOM    761  C   PHE A  52      -2.067   0.954   0.957  1.00  0.00           C  
ATOM    762  CB  PHE A  52      -0.954   1.970  -1.068  1.00  0.00           C  
ATOM    763  HB2 PHE A  52      -1.958   2.289  -1.349  1.00  0.00           H  
ATOM    764  HB3 PHE A  52      -0.769   1.008  -1.547  1.00  0.00           H  
ATOM    765  O   PHE A  52      -2.022  -0.278   0.941  1.00  0.00           O  
ATOM    766  CG  PHE A  52       0.035   2.976  -1.613  1.00  0.00           C  
ATOM    767  CD1 PHE A  52      -0.351   4.319  -1.781  1.00  0.00           C  
ATOM    768  HD1 PHE A  52      -1.356   4.632  -1.540  1.00  0.00           H  
ATOM    769  CD2 PHE A  52       1.332   2.569  -1.977  1.00  0.00           C  
ATOM    770  HD2 PHE A  52       1.636   1.538  -1.871  1.00  0.00           H  
ATOM    771  CE1 PHE A  52       0.562   5.259  -2.288  1.00  0.00           C  
ATOM    772  HE1 PHE A  52       0.264   6.287  -2.430  1.00  0.00           H  
ATOM    773  CE2 PHE A  52       2.232   3.506  -2.511  1.00  0.00           C  
ATOM    774  HE2 PHE A  52       3.208   3.186  -2.846  1.00  0.00           H  
ATOM    775  CZ  PHE A  52       1.857   4.851  -2.652  1.00  0.00           C  
ATOM    776  HZ  PHE A  52       2.553   5.563  -3.069  1.00  0.00           H  
ATOM    777  N   LYS A  53      -3.150   1.622   1.352  1.00  0.00           N  
ATOM    778  H   LYS A  53      -3.094   2.630   1.365  1.00  0.00           H  
ATOM    779  CA  LYS A  53      -4.454   1.009   1.622  1.00  0.00           C  
ATOM    780  HA  LYS A  53      -4.473   0.006   1.195  1.00  0.00           H  
ATOM    781  C   LYS A  53      -5.539   1.839   0.953  1.00  0.00           C  
ATOM    782  CB  LYS A  53      -4.664   0.902   3.135  1.00  0.00           C  
ATOM    783  HB2 LYS A  53      -3.811   0.379   3.567  1.00  0.00           H  
ATOM    784  HB3 LYS A  53      -4.726   1.898   3.574  1.00  0.00           H  
ATOM    785  O   LYS A  53      -5.569   3.052   1.141  1.00  0.00           O  
ATOM    786  CG  LYS A  53      -5.938   0.117   3.457  1.00  0.00           C  
ATOM    787  HG2 LYS A  53      -6.812   0.702   3.170  1.00  0.00           H  
ATOM    788  HG3 LYS A  53      -5.935  -0.815   2.891  1.00  0.00           H  
ATOM    789  CD  LYS A  53      -6.014  -0.213   4.947  1.00  0.00           C  
ATOM    790  HD2 LYS A  53      -5.141  -0.807   5.219  1.00  0.00           H  
ATOM    791  HD3 LYS A  53      -6.040   0.706   5.533  1.00  0.00           H  
ATOM    792  CE  LYS A  53      -7.279  -1.037   5.176  1.00  0.00           C  
ATOM    793  HE2 LYS A  53      -8.151  -0.421   4.956  1.00  0.00           H  
ATOM    794  HE3 LYS A  53      -7.275  -1.868   4.472  1.00  0.00           H  
ATOM    795  NZ  LYS A  53      -7.331  -1.556   6.558  1.00  0.00           N  
ATOM    796  HZ1 LYS A  53      -6.523  -2.143   6.703  1.00  0.00           H  
ATOM    797  HZ2 LYS A  53      -7.334  -0.787   7.213  1.00  0.00           H  
ATOM    798  HZ3 LYS A  53      -8.163  -2.118   6.665  1.00  0.00           H  
ATOM    799  N   ASN A  54      -6.414   1.206   0.173  1.00  0.00           N  
ATOM    800  H   ASN A  54      -6.386   0.198   0.127  1.00  0.00           H  
ATOM    801  CA  ASN A  54      -7.491   1.883  -0.567  1.00  0.00           C  
ATOM    802  HA  ASN A  54      -7.886   1.175  -1.296  1.00  0.00           H  
ATOM    803  C   ASN A  54      -6.986   3.097  -1.383  1.00  0.00           C  
ATOM    804  CB  ASN A  54      -8.641   2.229   0.404  1.00  0.00           C  
ATOM    805  HB2 ASN A  54      -9.458   2.675  -0.162  1.00  0.00           H  
ATOM    806  HB3 ASN A  54      -8.292   2.966   1.127  1.00  0.00           H  
ATOM    807  O   ASN A  54      -7.585   4.169  -1.347  1.00  0.00           O  
ATOM    808  CG  ASN A  54      -9.199   1.031   1.149  1.00  0.00           C  
ATOM    809  ND2 ASN A  54      -9.934   1.251   2.212  1.00  0.00           N  
ATOM    810 HD21 ASN A  54     -10.430   0.437   2.548  1.00  0.00           H  
ATOM    811 HD22 ASN A  54     -10.243   2.190   2.420  1.00  0.00           H  
ATOM    812  OD1 ASN A  54      -8.973  -0.116   0.817  1.00  0.00           O  
ATOM    813  N   GLY A  55      -5.825   2.961  -2.036  1.00  0.00           N  
ATOM    814  H   GLY A  55      -5.386   2.051  -2.040  1.00  0.00           H  
ATOM    815  CA  GLY A  55      -5.193   4.028  -2.826  1.00  0.00           C  
ATOM    816  HA2 GLY A  55      -5.955   4.510  -3.438  1.00  0.00           H  
ATOM    817  HA3 GLY A  55      -4.460   3.583  -3.500  1.00  0.00           H  
ATOM    818  C   GLY A  55      -4.481   5.131  -2.028  1.00  0.00           C  
ATOM    819  O   GLY A  55      -3.898   6.022  -2.634  1.00  0.00           O  
ATOM    820  N   LYS A  56      -4.479   5.086  -0.687  1.00  0.00           N  
ATOM    821  H   LYS A  56      -4.987   4.342  -0.231  1.00  0.00           H  
ATOM    822  CA  LYS A  56      -3.838   6.100   0.170  1.00  0.00           C  
ATOM    823  HA  LYS A  56      -3.577   6.966  -0.440  1.00  0.00           H  
ATOM    824  C   LYS A  56      -2.543   5.584   0.788  1.00  0.00           C  
ATOM    825  CB  LYS A  56      -4.815   6.571   1.258  1.00  0.00           C  
ATOM    826  HB2 LYS A  56      -5.136   5.718   1.855  1.00  0.00           H  
ATOM    827  HB3 LYS A  56      -4.295   7.271   1.912  1.00  0.00           H  
ATOM    828  O   LYS A  56      -2.516   4.459   1.286  1.00  0.00           O  
ATOM    829  CG  LYS A  56      -6.043   7.273   0.658  1.00  0.00           C  
ATOM    830  HG2 LYS A  56      -5.708   8.087   0.016  1.00  0.00           H  
ATOM    831  HG3 LYS A  56      -6.612   6.564   0.057  1.00  0.00           H  
ATOM    832  CD  LYS A  56      -6.957   7.843   1.751  1.00  0.00           C  
ATOM    833  HD2 LYS A  56      -7.315   7.029   2.381  1.00  0.00           H  
ATOM    834  HD3 LYS A  56      -6.392   8.550   2.358  1.00  0.00           H  
ATOM    835  CE  LYS A  56      -8.143   8.556   1.090  1.00  0.00           C  
ATOM    836  HE2 LYS A  56      -7.754   9.313   0.409  1.00  0.00           H  
ATOM    837  HE3 LYS A  56      -8.693   7.832   0.489  1.00  0.00           H  
ATOM    838  NZ  LYS A  56      -9.047   9.192   2.085  1.00  0.00           N  
ATOM    839  HZ1 LYS A  56      -9.441   8.503   2.709  1.00  0.00           H  
ATOM    840  HZ2 LYS A  56      -9.808   9.659   1.611  1.00  0.00           H  
ATOM    841  HZ3 LYS A  56      -8.551   9.885   2.625  1.00  0.00           H  
ATOM    842  N   LEU A  57      -1.496   6.413   0.793  1.00  0.00           N  
ATOM    843  H   LEU A  57      -1.600   7.319   0.359  1.00  0.00           H  
ATOM    844  CA  LEU A  57      -0.243   6.141   1.501  1.00  0.00           C  
ATOM    845  HA  LEU A  57       0.131   5.166   1.187  1.00  0.00           H  
ATOM    846  C   LEU A  57      -0.514   6.116   3.011  1.00  0.00           C  
ATOM    847  CB  LEU A  57       0.798   7.217   1.131  1.00  0.00           C  
ATOM    848  HB2 LEU A  57       0.393   8.192   1.402  1.00  0.00           H  
ATOM    849  HB3 LEU A  57       0.951   7.208   0.051  1.00  0.00           H  
ATOM    850  O   LEU A  57      -0.956   7.109   3.584  1.00  0.00           O  
ATOM    851  CG  LEU A  57       2.165   7.051   1.826  1.00  0.00           C  
ATOM    852  HG  LEU A  57       2.026   6.965   2.904  1.00  0.00           H  
ATOM    853  CD1 LEU A  57       2.913   5.820   1.326  1.00  0.00           C  
ATOM    854 HD11 LEU A  57       2.357   4.912   1.559  1.00  0.00           H  
ATOM    855 HD12 LEU A  57       3.888   5.763   1.812  1.00  0.00           H  
ATOM    856 HD13 LEU A  57       3.053   5.883   0.247  1.00  0.00           H  
ATOM    857  CD2 LEU A  57       3.048   8.270   1.561  1.00  0.00           C  
ATOM    858 HD21 LEU A  57       3.221   8.382   0.491  1.00  0.00           H  
ATOM    859 HD22 LEU A  57       2.561   9.168   1.939  1.00  0.00           H  
ATOM    860 HD23 LEU A  57       4.007   8.154   2.066  1.00  0.00           H  
ATOM    861  N   VAL A  58      -0.253   4.982   3.654  1.00  0.00           N  
ATOM    862  H   VAL A  58       0.082   4.202   3.106  1.00  0.00           H  
ATOM    863  CA  VAL A  58      -0.482   4.780   5.094  1.00  0.00           C  
ATOM    864  HA  VAL A  58      -0.913   5.688   5.516  1.00  0.00           H  
ATOM    865  C   VAL A  58       0.804   4.546   5.876  1.00  0.00           C  
ATOM    866  CB  VAL A  58      -1.485   3.643   5.359  1.00  0.00           C  
ATOM    867  HB  VAL A  58      -1.552   3.491   6.436  1.00  0.00           H  
ATOM    868  O   VAL A  58       0.773   4.519   7.104  1.00  0.00           O  
ATOM    869  CG1 VAL A  58      -2.890   4.004   4.872  1.00  0.00           C  
ATOM    870 HG11 VAL A  58      -3.598   3.245   5.204  1.00  0.00           H  
ATOM    871 HG12 VAL A  58      -2.913   4.071   3.784  1.00  0.00           H  
ATOM    872 HG13 VAL A  58      -3.187   4.965   5.291  1.00  0.00           H  
ATOM    873  CG2 VAL A  58      -1.065   2.314   4.725  1.00  0.00           C  
ATOM    874 HG21 VAL A  58      -1.126   2.376   3.638  1.00  0.00           H  
ATOM    875 HG22 VAL A  58      -0.049   2.051   5.019  1.00  0.00           H  
ATOM    876 HG23 VAL A  58      -1.746   1.537   5.072  1.00  0.00           H  
ATOM    877  N   GLY A  59       1.941   4.360   5.211  1.00  0.00           N  
ATOM    878  H   GLY A  59       1.939   4.373   4.201  1.00  0.00           H  
ATOM    879  CA  GLY A  59       3.195   4.097   5.900  1.00  0.00           C  
ATOM    880  HA2 GLY A  59       3.384   4.888   6.626  1.00  0.00           H  
ATOM    881  HA3 GLY A  59       3.113   3.148   6.430  1.00  0.00           H  
ATOM    882  C   GLY A  59       4.387   3.987   4.975  1.00  0.00           C  
ATOM    883  O   GLY A  59       4.241   3.848   3.764  1.00  0.00           O  
ATOM    884  N   SER A  60       5.576   4.033   5.561  1.00  0.00           N  
ATOM    885  H   SER A  60       5.620   4.082   6.569  1.00  0.00           H  
ATOM    886  CA  SER A  60       6.820   3.756   4.851  1.00  0.00           C  
ATOM    887  HA  SER A  60       6.634   2.921   4.176  1.00  0.00           H  
ATOM    888  C   SER A  60       7.921   3.338   5.819  1.00  0.00           C  
ATOM    889  CB  SER A  60       7.265   4.964   4.015  1.00  0.00           C  
ATOM    890  HB2 SER A  60       8.105   4.675   3.383  1.00  0.00           H  
ATOM    891  HB3 SER A  60       6.443   5.283   3.375  1.00  0.00           H  
ATOM    892  O   SER A  60       7.862   3.647   7.016  1.00  0.00           O  
ATOM    893  OG  SER A  60       7.652   6.048   4.836  1.00  0.00           O  
ATOM    894  HG  SER A  60       6.879   6.351   5.317  1.00  0.00           H  
ATOM    895  N   PHE A  61       8.924   2.629   5.308  1.00  0.00           N  
ATOM    896  H   PHE A  61       8.880   2.352   4.338  1.00  0.00           H  
ATOM    897  CA  PHE A  61      10.157   2.353   6.034  1.00  0.00           C  
ATOM    898  HA  PHE A  61      10.356   3.218   6.666  1.00  0.00           H  
ATOM    899  C   PHE A  61      11.349   2.194   5.075  1.00  0.00           C  
ATOM    900  CB  PHE A  61       9.945   1.144   6.955  1.00  0.00           C  
ATOM    901  HB2 PHE A  61      10.771   1.082   7.664  1.00  0.00           H  
ATOM    902  HB3 PHE A  61       9.035   1.348   7.520  1.00  0.00           H  
ATOM    903  O   PHE A  61      11.155   1.776   3.933  1.00  0.00           O  
ATOM    904  CG  PHE A  61       9.767  -0.212   6.313  1.00  0.00           C  
ATOM    905  CD1 PHE A  61       8.518  -0.851   6.311  1.00  0.00           C  
ATOM    906  HD1 PHE A  61       7.652  -0.365   6.736  1.00  0.00           H  
ATOM    907  CD2 PHE A  61      10.882  -0.894   5.814  1.00  0.00           C  
ATOM    908  HD2 PHE A  61      11.847  -0.410   5.843  1.00  0.00           H  
ATOM    909  CE1 PHE A  61       8.408  -2.155   5.798  1.00  0.00           C  
ATOM    910  HE1 PHE A  61       7.472  -2.688   5.884  1.00  0.00           H  
ATOM    911  CE2 PHE A  61      10.763  -2.170   5.252  1.00  0.00           C  
ATOM    912  HE2 PHE A  61      11.630  -2.657   4.831  1.00  0.00           H  
ATOM    913  CZ  PHE A  61       9.514  -2.801   5.229  1.00  0.00           C  
ATOM    914  HZ  PHE A  61       9.422  -3.795   4.815  1.00  0.00           H  
ATOM    915  N   PRO A  62      12.578   2.532   5.506  1.00  0.00           N  
ATOM    916  CA  PRO A  62      13.771   2.365   4.678  1.00  0.00           C  
ATOM    917  HA  PRO A  62      13.622   2.822   3.700  1.00  0.00           H  
ATOM    918  C   PRO A  62      14.103   0.888   4.450  1.00  0.00           C  
ATOM    919  CB  PRO A  62      14.889   3.103   5.419  1.00  0.00           C  
ATOM    920  HB2 PRO A  62      15.865   2.647   5.249  1.00  0.00           H  
ATOM    921  HB3 PRO A  62      14.901   4.148   5.111  1.00  0.00           H  
ATOM    922  O   PRO A  62      13.979   0.082   5.382  1.00  0.00           O  
ATOM    923  CG  PRO A  62      14.463   3.006   6.884  1.00  0.00           C  
ATOM    924  HG2 PRO A  62      14.772   2.042   7.290  1.00  0.00           H  
ATOM    925  HG3 PRO A  62      14.874   3.820   7.480  1.00  0.00           H  
ATOM    926  CD  PRO A  62      12.937   3.067   6.814  1.00  0.00           C  
ATOM    927  HD2 PRO A  62      12.508   2.481   7.626  1.00  0.00           H  
ATOM    928  HD3 PRO A  62      12.610   4.105   6.881  1.00  0.00           H  
ATOM    929  N   LEU A  63      14.515   0.555   3.219  1.00  0.00           N  
ATOM    930  H   LEU A  63      14.657   1.282   2.532  1.00  0.00           H  
ATOM    931  CA  LEU A  63      15.092  -0.755   2.904  1.00  0.00           C  
ATOM    932  HA  LEU A  63      14.351  -1.525   3.115  1.00  0.00           H  
ATOM    933  C   LEU A  63      16.260  -1.066   3.849  1.00  0.00           C  
ATOM    934  CB  LEU A  63      15.487  -0.815   1.407  1.00  0.00           C  
ATOM    935  HB2 LEU A  63      16.201  -1.627   1.268  1.00  0.00           H  
ATOM    936  HB3 LEU A  63      16.012   0.105   1.151  1.00  0.00           H  
ATOM    937  O   LEU A  63      17.036  -0.145   4.177  1.00  0.00           O  
ATOM    938  CG  LEU A  63      14.315  -1.027   0.432  1.00  0.00           C  
ATOM    939  HG  LEU A  63      13.518  -0.316   0.650  1.00  0.00           H  
ATOM    940  CD1 LEU A  63      14.756  -0.848  -1.020  1.00  0.00           C  
ATOM    941 HD11 LEU A  63      13.890  -0.884  -1.680  1.00  0.00           H  
ATOM    942 HD12 LEU A  63      15.469  -1.627  -1.293  1.00  0.00           H  
ATOM    943 HD13 LEU A  63      15.252   0.115  -1.144  1.00  0.00           H  
ATOM    944  CD2 LEU A  63      13.768  -2.453   0.538  1.00  0.00           C  
ATOM    945 HD21 LEU A  63      14.567  -3.171   0.351  1.00  0.00           H  
ATOM    946 HD22 LEU A  63      12.972  -2.597  -0.193  1.00  0.00           H  
ATOM    947 HD23 LEU A  63      13.371  -2.622   1.539  1.00  0.00           H  
ATOM    948  OXT LEU A  63      16.249  -2.221   4.332  1.00  0.00           O  
TER     949      LEU A  63                                                       
END   

ENDMDL
END
