# Supplementary material for: Scaffolding protein functional sites using deep learning
Source: Science. Author manuscript; Available in PMC 2022 Oct 31. (PMC9621694; doi:10.1126/science.abn2100)
Supplement: Data S1 [file NIHMS1830590-supplement-Data_S1.zip › rsv_inp_3_RF.pdb]

HEADER                                            19-APR-22   XXXX              
EXPDTA    THEORETICAL MODEL                                                     
REMARK 220                                                                      
REMARK 220 EXPERIMENTAL DETAILS                                                 
REMARK 220  EXPERIMENT TYPE                : THEORETICAL MODELLING              
REMARK 220  DATE OF DATA COLLECTION        : 19-APR-22                          
REMARK 220                                                                      
REMARK 220 REMARK: MODEL GENERATED BY ROSETTA                                   
REMARK 220  VERSION 2021.38+release.4d5a969                                     
ATOM      1  N   SER A   1      -0.675  -0.715 -12.888  1.00  0.00           N  
ATOM      2  CA  SER A   1      -1.621  -0.594 -11.786  1.00  0.00           C  
ATOM      3  C   SER A   1      -1.796  -1.934 -11.063  1.00  0.00           C  
ATOM      4  O   SER A   1      -1.092  -2.221 -10.095  1.00  0.00           O  
ATOM      5  CB  SER A   1      -2.955  -0.041 -12.292  1.00  0.00           C  
ATOM      6  OG  SER A   1      -3.571  -0.917 -13.204  1.00  0.00           O  
ATOM      7 1H   SER A   1      -1.073  -0.310 -13.723  1.00  0.00           H  
ATOM      8 2H   SER A   1       0.180  -0.232 -12.653  1.00  0.00           H  
ATOM      9 3H   SER A   1      -0.476  -1.692 -13.049  1.00  0.00           H  
ATOM     10  HA  SER A   1      -1.219   0.121 -11.067  1.00  0.00           H  
ATOM     11 1HB  SER A   1      -3.620   0.123 -11.438  1.00  0.00           H  
ATOM     12 2HB  SER A   1      -2.791   0.926 -12.764  1.00  0.00           H  
ATOM     13  HG  SER A   1      -4.393  -0.488 -13.462  1.00  0.00           H  
ATOM     14  N   GLY A   2      -2.704  -2.767 -11.554  1.00  0.00           N  
ATOM     15  CA  GLY A   2      -2.974  -4.058 -10.927  1.00  0.00           C  
ATOM     16  C   GLY A   2      -3.767  -3.859  -9.641  1.00  0.00           C  
ATOM     17  O   GLY A   2      -4.511  -2.890  -9.514  1.00  0.00           O  
ATOM     18  H   GLY A   2      -3.238  -2.468 -12.354  1.00  0.00           H  
ATOM     19 1HA  GLY A   2      -3.534  -4.691 -11.614  1.00  0.00           H  
ATOM     20 2HA  GLY A   2      -2.035  -4.566 -10.708  1.00  0.00           H  
ATOM     21  N   GLY A   3      -3.655  -4.789  -8.703  1.00  0.00           N  
ATOM     22  CA  GLY A   3      -4.431  -4.692  -7.473  1.00  0.00           C  
ATOM     23  C   GLY A   3      -4.294  -5.936  -6.621  1.00  0.00           C  
ATOM     24  O   GLY A   3      -3.727  -6.938  -7.060  1.00  0.00           O  
ATOM     25  H   GLY A   3      -3.025  -5.568  -8.839  1.00  0.00           H  
ATOM     26 1HA  GLY A   3      -4.100  -3.825  -6.904  1.00  0.00           H  
ATOM     27 2HA  GLY A   3      -5.481  -4.539  -7.717  1.00  0.00           H  
ATOM     28  N   GLY A   4      -4.822  -5.868  -5.405  1.00  0.00           N  
ATOM     29  CA  GLY A   4      -4.778  -6.976  -4.465  1.00  0.00           C  
ATOM     30  C   GLY A   4      -6.064  -7.789  -4.484  1.00  0.00           C  
ATOM     31  O   GLY A   4      -6.660  -8.026  -5.545  1.00  0.00           O  
ATOM     32  H   GLY A   4      -5.265  -5.003  -5.087  1.00  0.00           H  
ATOM     33 1HA  GLY A   4      -3.931  -7.620  -4.698  1.00  0.00           H  
ATOM     34 2HA  GLY A   4      -4.615  -6.583  -3.462  1.00  0.00           H  
ATOM     35  N   LYS A   5      -6.445  -8.252  -3.299  1.00  0.00           N  
ATOM     36  CA  LYS A   5      -7.617  -9.085  -3.107  1.00  0.00           C  
ATOM     37  C   LYS A   5      -8.580  -8.430  -2.125  1.00  0.00           C  
ATOM     38  O   LYS A   5      -8.150  -7.656  -1.272  1.00  0.00           O  
ATOM     39  CB  LYS A   5      -7.209 -10.459  -2.561  1.00  0.00           C  
ATOM     40  CG  LYS A   5      -6.343 -11.309  -3.485  1.00  0.00           C  
ATOM     41  CD  LYS A   5      -6.052 -12.657  -2.870  1.00  0.00           C  
ATOM     42  CE  LYS A   5      -5.230 -13.525  -3.797  1.00  0.00           C  
ATOM     43  NZ  LYS A   5      -4.972 -14.870  -3.208  1.00  0.00           N  
ATOM     44  H   LYS A   5      -5.894  -8.007  -2.491  1.00  0.00           H  
ATOM     45  HA  LYS A   5      -8.129  -9.193  -4.057  1.00  0.00           H  
ATOM     46 1HB  LYS A   5      -6.668 -10.329  -1.625  1.00  0.00           H  
ATOM     47 2HB  LYS A   5      -8.105 -11.030  -2.335  1.00  0.00           H  
ATOM     48 1HG  LYS A   5      -6.851 -11.485  -4.406  1.00  0.00           H  
ATOM     49 2HG  LYS A   5      -5.406 -10.796  -3.695  1.00  0.00           H  
ATOM     50 1HD  LYS A   5      -5.515 -12.526  -1.930  1.00  0.00           H  
ATOM     51 2HD  LYS A   5      -6.981 -13.161  -2.665  1.00  0.00           H  
ATOM     52 1HE  LYS A   5      -5.767 -13.647  -4.739  1.00  0.00           H  
ATOM     53 2HE  LYS A   5      -4.277 -13.035  -3.993  1.00  0.00           H  
ATOM     54 1HZ  LYS A   5      -4.423 -15.418  -3.851  1.00  0.00           H  
ATOM     55 2HZ  LYS A   5      -4.468 -14.766  -2.340  1.00  0.00           H  
ATOM     56 3HZ  LYS A   5      -5.851 -15.342  -3.032  1.00  0.00           H  
ATOM     57  N   VAL A   6      -9.864  -8.757  -2.250  1.00  0.00           N  
ATOM     58  CA  VAL A   6     -10.917  -8.348  -1.323  1.00  0.00           C  
ATOM     59  C   VAL A   6     -11.508  -9.575  -0.666  1.00  0.00           C  
ATOM     60  O   VAL A   6     -12.084 -10.435  -1.339  1.00  0.00           O  
ATOM     61  CB  VAL A   6     -12.011  -7.549  -2.055  1.00  0.00           C  
ATOM     62  CG1 VAL A   6     -13.126  -7.191  -1.139  1.00  0.00           C  
ATOM     63  CG2 VAL A   6     -11.418  -6.267  -2.551  1.00  0.00           C  
ATOM     64  H   VAL A   6     -10.108  -9.374  -3.011  1.00  0.00           H  
ATOM     65  HA  VAL A   6     -10.484  -7.713  -0.565  1.00  0.00           H  
ATOM     66  HB  VAL A   6     -12.399  -8.148  -2.873  1.00  0.00           H  
ATOM     67 1HG1 VAL A   6     -13.874  -6.612  -1.681  1.00  0.00           H  
ATOM     68 2HG1 VAL A   6     -13.585  -8.095  -0.737  1.00  0.00           H  
ATOM     69 3HG1 VAL A   6     -12.730  -6.616  -0.351  1.00  0.00           H  
ATOM     70 1HG2 VAL A   6     -12.163  -5.694  -3.074  1.00  0.00           H  
ATOM     71 2HG2 VAL A   6     -11.057  -5.692  -1.713  1.00  0.00           H  
ATOM     72 3HG2 VAL A   6     -10.609  -6.492  -3.204  1.00  0.00           H  
ATOM     73  N   ASN A   7     -11.323  -9.686   0.647  1.00  0.00           N  
ATOM     74  CA  ASN A   7     -11.796 -10.865   1.380  1.00  0.00           C  
ATOM     75  C   ASN A   7     -11.339 -12.187   0.751  1.00  0.00           C  
ATOM     76  O   ASN A   7     -12.093 -13.159   0.709  1.00  0.00           O  
ATOM     77  CB  ASN A   7     -13.307 -10.857   1.541  1.00  0.00           C  
ATOM     78  CG  ASN A   7     -13.777  -9.821   2.488  1.00  0.00           C  
ATOM     79  OD1 ASN A   7     -13.158  -9.628   3.542  1.00  0.00           O  
ATOM     80  ND2 ASN A   7     -14.846  -9.158   2.172  1.00  0.00           N  
ATOM     81  H   ASN A   7     -10.832  -8.926   1.129  1.00  0.00           H  
ATOM     82  HA  ASN A   7     -11.361 -10.831   2.380  1.00  0.00           H  
ATOM     83 1HB  ASN A   7     -13.786 -10.691   0.575  1.00  0.00           H  
ATOM     84 2HB  ASN A   7     -13.634 -11.832   1.900  1.00  0.00           H  
ATOM     85 1HD2 ASN A   7     -15.195  -8.462   2.797  1.00  0.00           H  
ATOM     86 2HD2 ASN A   7     -15.329  -9.329   1.305  1.00  0.00           H  
ATOM     87  N   GLY A   8     -10.096 -12.228   0.285  1.00  0.00           N  
ATOM     88  CA  GLY A   8      -9.531 -13.438  -0.302  1.00  0.00           C  
ATOM     89  C   GLY A   8      -9.701 -13.596  -1.822  1.00  0.00           C  
ATOM     90  O   GLY A   8      -9.074 -14.484  -2.406  1.00  0.00           O  
ATOM     91  H   GLY A   8      -9.531 -11.393   0.345  1.00  0.00           H  
ATOM     92 1HA  GLY A   8      -8.468 -13.469  -0.064  1.00  0.00           H  
ATOM     93 2HA  GLY A   8      -9.975 -14.301   0.191  1.00  0.00           H  
ATOM     94  N   LYS A   9     -10.498 -12.751  -2.483  1.00  0.00           N  
ATOM     95  CA  LYS A   9     -10.655 -12.910  -3.932  1.00  0.00           C  
ATOM     96  C   LYS A   9      -9.979 -11.757  -4.673  1.00  0.00           C  
ATOM     97  O   LYS A   9     -10.048 -10.622  -4.223  1.00  0.00           O  
ATOM     98  CB  LYS A   9     -12.140 -12.957  -4.296  1.00  0.00           C  
ATOM     99  CG  LYS A   9     -12.891 -14.157  -3.764  1.00  0.00           C  
ATOM    100  CD  LYS A   9     -14.341 -14.144  -4.237  1.00  0.00           C  
ATOM    101  CE  LYS A   9     -15.109 -15.347  -3.706  1.00  0.00           C  
ATOM    102  NZ  LYS A   9     -16.528 -15.342  -4.157  1.00  0.00           N  
ATOM    103  H   LYS A   9     -11.018 -12.025  -1.987  1.00  0.00           H  
ATOM    104  HA  LYS A   9     -10.195 -13.850  -4.219  1.00  0.00           H  
ATOM    105 1HB  LYS A   9     -12.628 -12.065  -3.892  1.00  0.00           H  
ATOM    106 2HB  LYS A   9     -12.262 -12.933  -5.375  1.00  0.00           H  
ATOM    107 1HG  LYS A   9     -12.405 -15.073  -4.103  1.00  0.00           H  
ATOM    108 2HG  LYS A   9     -12.871 -14.137  -2.672  1.00  0.00           H  
ATOM    109 1HD  LYS A   9     -14.826 -13.229  -3.891  1.00  0.00           H  
ATOM    110 2HD  LYS A   9     -14.370 -14.156  -5.328  1.00  0.00           H  
ATOM    111 1HE  LYS A   9     -14.630 -16.260  -4.058  1.00  0.00           H  
ATOM    112 2HE  LYS A   9     -15.084 -15.332  -2.616  1.00  0.00           H  
ATOM    113 1HZ  LYS A   9     -17.002 -16.152  -3.784  1.00  0.00           H  
ATOM    114 2HZ  LYS A   9     -16.983 -14.502  -3.826  1.00  0.00           H  
ATOM    115 3HZ  LYS A   9     -16.564 -15.365  -5.166  1.00  0.00           H  
ATOM    116  N   PRO A  10      -9.386 -11.969  -5.850  1.00  0.00           N  
ATOM    117  CA  PRO A  10      -8.706 -10.933  -6.607  1.00  0.00           C  
ATOM    118  C   PRO A  10      -9.658  -9.872  -7.106  1.00  0.00           C  
ATOM    119  O   PRO A  10     -10.795 -10.171  -7.480  1.00  0.00           O  
ATOM    120  CB  PRO A  10      -8.079 -11.725  -7.761  1.00  0.00           C  
ATOM    121  CG  PRO A  10      -8.930 -12.981  -7.889  1.00  0.00           C  
ATOM    122  CD  PRO A  10      -9.381 -13.300  -6.476  1.00  0.00           C  
ATOM    123  HA  PRO A  10      -7.924 -10.466  -6.002  1.00  0.00           H  
ATOM    124 1HB  PRO A  10      -8.087 -11.107  -8.674  1.00  0.00           H  
ATOM    125 2HB  PRO A  10      -7.025 -11.940  -7.534  1.00  0.00           H  
ATOM    126 1HG  PRO A  10      -9.778 -12.790  -8.567  1.00  0.00           H  
ATOM    127 2HG  PRO A  10      -8.341 -13.793  -8.342  1.00  0.00           H  
ATOM    128 1HD  PRO A  10     -10.383 -13.739  -6.513  1.00  0.00           H  
ATOM    129 2HD  PRO A  10      -8.652 -13.959  -5.975  1.00  0.00           H  
ATOM    130  N   ILE A  11      -9.152  -8.648  -7.187  1.00  0.00           N  
ATOM    131  CA  ILE A  11      -9.923  -7.541  -7.736  1.00  0.00           C  
ATOM    132  C   ILE A  11      -9.745  -7.585  -9.261  1.00  0.00           C  
ATOM    133  O   ILE A  11      -8.620  -7.517  -9.764  1.00  0.00           O  
ATOM    134  CB  ILE A  11      -9.374  -6.208  -7.177  1.00  0.00           C  
ATOM    135  CG1 ILE A  11      -9.449  -6.195  -5.686  1.00  0.00           C  
ATOM    136  CG2 ILE A  11     -10.258  -5.074  -7.646  1.00  0.00           C  
ATOM    137  CD1 ILE A  11      -8.631  -5.091  -5.056  1.00  0.00           C  
ATOM    138  H   ILE A  11      -8.217  -8.473  -6.810  1.00  0.00           H  
ATOM    139  HA  ILE A  11     -10.979  -7.659  -7.489  1.00  0.00           H  
ATOM    140  HB  ILE A  11      -8.340  -6.061  -7.497  1.00  0.00           H  
ATOM    141 1HG1 ILE A  11     -10.491  -6.059  -5.412  1.00  0.00           H  
ATOM    142 2HG1 ILE A  11      -9.110  -7.152  -5.295  1.00  0.00           H  
ATOM    143 1HG2 ILE A  11      -9.891  -4.129  -7.251  1.00  0.00           H  
ATOM    144 2HG2 ILE A  11     -10.261  -5.053  -8.719  1.00  0.00           H  
ATOM    145 3HG2 ILE A  11     -11.271  -5.243  -7.286  1.00  0.00           H  
ATOM    146 1HD1 ILE A  11      -8.734  -5.119  -3.973  1.00  0.00           H  
ATOM    147 2HD1 ILE A  11      -7.589  -5.232  -5.320  1.00  0.00           H  
ATOM    148 3HD1 ILE A  11      -8.956  -4.148  -5.425  1.00  0.00           H  
ATOM    149  N   SER A  12     -10.834  -7.739 -10.009  1.00  0.00           N  
ATOM    150  CA  SER A  12     -10.738  -7.831 -11.466  1.00  0.00           C  
ATOM    151  C   SER A  12     -10.627  -6.461 -12.095  1.00  0.00           C  
ATOM    152  O   SER A  12     -10.820  -5.453 -11.416  1.00  0.00           O  
ATOM    153  CB  SER A  12     -11.944  -8.529 -12.044  1.00  0.00           C  
ATOM    154  OG  SER A  12     -13.088  -7.749 -11.878  1.00  0.00           O  
ATOM    155  H   SER A  12     -11.766  -7.792  -9.574  1.00  0.00           H  
ATOM    156  HA  SER A  12      -9.845  -8.402 -11.720  1.00  0.00           H  
ATOM    157 1HB  SER A  12     -11.783  -8.722 -13.102  1.00  0.00           H  
ATOM    158 2HB  SER A  12     -12.084  -9.487 -11.548  1.00  0.00           H  
ATOM    159  HG  SER A  12     -13.320  -7.845 -10.926  1.00  0.00           H  
ATOM    160  N   GLU A  13     -10.359  -6.404 -13.401  1.00  0.00           N  
ATOM    161  CA  GLU A  13     -10.309  -5.103 -14.056  1.00  0.00           C  
ATOM    162  C   GLU A  13     -11.655  -4.404 -13.919  1.00  0.00           C  
ATOM    163  O   GLU A  13     -11.716  -3.205 -13.650  1.00  0.00           O  
ATOM    164  CB  GLU A  13      -9.982  -5.254 -15.545  1.00  0.00           C  
ATOM    165  CG  GLU A  13      -8.562  -5.700 -15.856  1.00  0.00           C  
ATOM    166  CD  GLU A  13      -8.322  -5.932 -17.330  1.00  0.00           C  
ATOM    167  OE1 GLU A  13      -9.261  -5.864 -18.086  1.00  0.00           O  
ATOM    168  OE2 GLU A  13      -7.195  -6.177 -17.694  1.00  0.00           O  
ATOM    169  H   GLU A  13     -10.195  -7.250 -13.928  1.00  0.00           H  
ATOM    170  HA  GLU A  13      -9.548  -4.490 -13.572  1.00  0.00           H  
ATOM    171 1HB  GLU A  13     -10.664  -5.978 -15.991  1.00  0.00           H  
ATOM    172 2HB  GLU A  13     -10.148  -4.301 -16.048  1.00  0.00           H  
ATOM    173 1HG  GLU A  13      -7.885  -4.923 -15.527  1.00  0.00           H  
ATOM    174 2HG  GLU A  13      -8.339  -6.608 -15.299  1.00  0.00           H  
ATOM    175  N   GLU A  14     -12.741  -5.172 -14.043  1.00  0.00           N  
ATOM    176  CA  GLU A  14     -14.081  -4.616 -13.917  1.00  0.00           C  
ATOM    177  C   GLU A  14     -14.321  -4.091 -12.510  1.00  0.00           C  
ATOM    178  O   GLU A  14     -14.944  -3.045 -12.333  1.00  0.00           O  
ATOM    179  CB  GLU A  14     -15.152  -5.647 -14.284  1.00  0.00           C  
ATOM    180  CG  GLU A  14     -15.187  -6.013 -15.770  1.00  0.00           C  
ATOM    181  CD  GLU A  14     -16.279  -7.007 -16.126  1.00  0.00           C  
ATOM    182  OE1 GLU A  14     -16.954  -7.475 -15.238  1.00  0.00           O  
ATOM    183  OE2 GLU A  14     -16.432  -7.291 -17.291  1.00  0.00           O  
ATOM    184  H   GLU A  14     -12.625  -6.154 -14.239  1.00  0.00           H  
ATOM    185  HA  GLU A  14     -14.169  -3.779 -14.607  1.00  0.00           H  
ATOM    186 1HB  GLU A  14     -14.983  -6.562 -13.713  1.00  0.00           H  
ATOM    187 2HB  GLU A  14     -16.134  -5.264 -14.005  1.00  0.00           H  
ATOM    188 1HG  GLU A  14     -15.336  -5.103 -16.350  1.00  0.00           H  
ATOM    189 2HG  GLU A  14     -14.219  -6.431 -16.045  1.00  0.00           H  
ATOM    190  N   ASP A  15     -13.755  -4.747 -11.501  1.00  0.00           N  
ATOM    191  CA  ASP A  15     -14.012  -4.288 -10.141  1.00  0.00           C  
ATOM    192  C   ASP A  15     -13.187  -3.024  -9.886  1.00  0.00           C  
ATOM    193  O   ASP A  15     -13.649  -2.080  -9.232  1.00  0.00           O  
ATOM    194  CB  ASP A  15     -13.568  -5.343  -9.133  1.00  0.00           C  
ATOM    195  CG  ASP A  15     -14.322  -6.668  -9.173  1.00  0.00           C  
ATOM    196  OD1 ASP A  15     -15.529  -6.721  -9.135  1.00  0.00           O  
ATOM    197  OD2 ASP A  15     -13.634  -7.662  -9.247  1.00  0.00           O  
ATOM    198  H   ASP A  15     -13.237  -5.611 -11.679  1.00  0.00           H  
ATOM    199  HA  ASP A  15     -15.073  -4.062 -10.023  1.00  0.00           H  
ATOM    200 1HB  ASP A  15     -12.526  -5.554  -9.318  1.00  0.00           H  
ATOM    201 2HB  ASP A  15     -13.644  -4.927  -8.133  1.00  0.00           H  
ATOM    202  N   ARG A  16     -11.968  -2.977 -10.437  1.00  0.00           N  
ATOM    203  CA  ARG A  16     -11.139  -1.793 -10.262  1.00  0.00           C  
ATOM    204  C   ARG A  16     -11.770  -0.593 -10.959  1.00  0.00           C  
ATOM    205  O   ARG A  16     -11.798   0.518 -10.415  1.00  0.00           O  
ATOM    206  CB  ARG A  16      -9.730  -1.998 -10.818  1.00  0.00           C  
ATOM    207  CG  ARG A  16      -8.872  -2.946 -10.015  1.00  0.00           C  
ATOM    208  CD  ARG A  16      -7.440  -2.898 -10.341  1.00  0.00           C  
ATOM    209  NE  ARG A  16      -7.116  -3.390 -11.660  1.00  0.00           N  
ATOM    210  CZ  ARG A  16      -6.850  -4.678 -11.936  1.00  0.00           C  
ATOM    211  NH1 ARG A  16      -6.902  -5.581 -10.984  1.00  0.00           N  
ATOM    212  NH2 ARG A  16      -6.531  -5.035 -13.164  1.00  0.00           N  
ATOM    213  H   ARG A  16     -11.613  -3.778 -10.960  1.00  0.00           H  
ATOM    214  HA  ARG A  16     -11.067  -1.589  -9.198  1.00  0.00           H  
ATOM    215 1HB  ARG A  16      -9.804  -2.401 -11.828  1.00  0.00           H  
ATOM    216 2HB  ARG A  16      -9.214  -1.043 -10.882  1.00  0.00           H  
ATOM    217 1HG  ARG A  16      -9.000  -2.757  -8.962  1.00  0.00           H  
ATOM    218 2HG  ARG A  16      -9.186  -3.948 -10.251  1.00  0.00           H  
ATOM    219 1HD  ARG A  16      -7.069  -1.882 -10.268  1.00  0.00           H  
ATOM    220 2HD  ARG A  16      -6.921  -3.519  -9.618  1.00  0.00           H  
ATOM    221  HE  ARG A  16      -7.068  -2.723 -12.416  1.00  0.00           H  
ATOM    222 1HH1 ARG A  16      -7.161  -5.317 -10.043  1.00  0.00           H  
ATOM    223 2HH1 ARG A  16      -6.707  -6.553 -11.190  1.00  0.00           H  
ATOM    224 1HH2 ARG A  16      -6.481  -4.337 -13.896  1.00  0.00           H  
ATOM    225 2HH2 ARG A  16      -6.335  -6.003 -13.373  1.00  0.00           H  
ATOM    226  N   ASN A  17     -12.311  -0.829 -12.159  1.00  0.00           N  
ATOM    227  CA  ASN A  17     -12.916   0.223 -12.956  1.00  0.00           C  
ATOM    228  C   ASN A  17     -14.185   0.751 -12.308  1.00  0.00           C  
ATOM    229  O   ASN A  17     -14.428   1.965 -12.301  1.00  0.00           O  
ATOM    230  CB  ASN A  17     -13.210  -0.300 -14.347  1.00  0.00           C  
ATOM    231  CG  ASN A  17     -11.959  -0.503 -15.171  1.00  0.00           C  
ATOM    232  OD1 ASN A  17     -10.905   0.094 -14.907  1.00  0.00           O  
ATOM    233  ND2 ASN A  17     -12.056  -1.350 -16.167  1.00  0.00           N  
ATOM    234  H   ASN A  17     -12.256  -1.766 -12.556  1.00  0.00           H  
ATOM    235  HA  ASN A  17     -12.213   1.053 -13.027  1.00  0.00           H  
ATOM    236 1HB  ASN A  17     -13.734  -1.256 -14.264  1.00  0.00           H  
ATOM    237 2HB  ASN A  17     -13.872   0.392 -14.865  1.00  0.00           H  
ATOM    238 1HD2 ASN A  17     -11.262  -1.537 -16.745  1.00  0.00           H  
ATOM    239 2HD2 ASN A  17     -12.922  -1.814 -16.341  1.00  0.00           H  
ATOM    240  N   LYS A  18     -14.990  -0.143 -11.724  1.00  0.00           N  
ATOM    241  CA  LYS A  18     -16.211   0.300 -11.075  1.00  0.00           C  
ATOM    242  C   LYS A  18     -15.904   1.108  -9.830  1.00  0.00           C  
ATOM    243  O   LYS A  18     -16.506   2.160  -9.610  1.00  0.00           O  
ATOM    244  CB  LYS A  18     -17.084  -0.897 -10.701  1.00  0.00           C  
ATOM    245  CG  LYS A  18     -17.754  -1.610 -11.872  1.00  0.00           C  
ATOM    246  CD  LYS A  18     -18.496  -2.846 -11.385  1.00  0.00           C  
ATOM    247  CE  LYS A  18     -19.124  -3.617 -12.529  1.00  0.00           C  
ATOM    248  NZ  LYS A  18     -19.783  -4.863 -12.047  1.00  0.00           N  
ATOM    249  H   LYS A  18     -14.776  -1.142 -11.763  1.00  0.00           H  
ATOM    250  HA  LYS A  18     -16.762   0.935 -11.767  1.00  0.00           H  
ATOM    251 1HB  LYS A  18     -16.465  -1.639 -10.182  1.00  0.00           H  
ATOM    252 2HB  LYS A  18     -17.860  -0.581 -10.006  1.00  0.00           H  
ATOM    253 1HG  LYS A  18     -18.471  -0.934 -12.335  1.00  0.00           H  
ATOM    254 2HG  LYS A  18     -17.024  -1.887 -12.618  1.00  0.00           H  
ATOM    255 1HD  LYS A  18     -17.786  -3.501 -10.868  1.00  0.00           H  
ATOM    256 2HD  LYS A  18     -19.272  -2.556 -10.679  1.00  0.00           H  
ATOM    257 1HE  LYS A  18     -19.865  -2.990 -13.020  1.00  0.00           H  
ATOM    258 2HE  LYS A  18     -18.347  -3.883 -13.250  1.00  0.00           H  
ATOM    259 1HZ  LYS A  18     -20.187  -5.357 -12.830  1.00  0.00           H  
ATOM    260 2HZ  LYS A  18     -19.086  -5.449 -11.598  1.00  0.00           H  
ATOM    261 3HZ  LYS A  18     -20.508  -4.631 -11.381  1.00  0.00           H  
ATOM    262  N   ALA A  19     -14.948   0.645  -9.016  1.00  0.00           N  
ATOM    263  CA  ALA A  19     -14.622   1.388  -7.809  1.00  0.00           C  
ATOM    264  C   ALA A  19     -14.043   2.754  -8.139  1.00  0.00           C  
ATOM    265  O   ALA A  19     -14.421   3.760  -7.531  1.00  0.00           O  
ATOM    266  CB  ALA A  19     -13.668   0.594  -6.955  1.00  0.00           C  
ATOM    267  H   ALA A  19     -14.464  -0.233  -9.219  1.00  0.00           H  
ATOM    268  HA  ALA A  19     -15.538   1.546  -7.267  1.00  0.00           H  
ATOM    269 1HB  ALA A  19     -13.449   1.132  -6.036  1.00  0.00           H  
ATOM    270 2HB  ALA A  19     -14.132  -0.356  -6.728  1.00  0.00           H  
ATOM    271 3HB  ALA A  19     -12.761   0.426  -7.511  1.00  0.00           H  
ATOM    272  N   LYS A  20     -13.172   2.814  -9.145  1.00  0.00           N  
ATOM    273  CA  LYS A  20     -12.599   4.090  -9.523  1.00  0.00           C  
ATOM    274  C   LYS A  20     -13.663   5.019 -10.075  1.00  0.00           C  
ATOM    275  O   LYS A  20     -13.683   6.205  -9.743  1.00  0.00           O  
ATOM    276  CB  LYS A  20     -11.435   3.904 -10.492  1.00  0.00           C  
ATOM    277  CG  LYS A  20     -10.762   5.211 -10.902  1.00  0.00           C  
ATOM    278  CD  LYS A  20      -9.465   4.976 -11.664  1.00  0.00           C  
ATOM    279  CE  LYS A  20      -8.885   6.293 -12.178  1.00  0.00           C  
ATOM    280  NZ  LYS A  20      -7.539   6.114 -12.788  1.00  0.00           N  
ATOM    281  H   LYS A  20     -12.875   1.969  -9.637  1.00  0.00           H  
ATOM    282  HA  LYS A  20     -12.209   4.565  -8.630  1.00  0.00           H  
ATOM    283 1HB  LYS A  20     -10.684   3.252 -10.041  1.00  0.00           H  
ATOM    284 2HB  LYS A  20     -11.798   3.404 -11.394  1.00  0.00           H  
ATOM    285 1HG  LYS A  20     -11.446   5.778 -11.535  1.00  0.00           H  
ATOM    286 2HG  LYS A  20     -10.546   5.803 -10.013  1.00  0.00           H  
ATOM    287 1HD  LYS A  20      -8.728   4.508 -11.000  1.00  0.00           H  
ATOM    288 2HD  LYS A  20      -9.647   4.309 -12.507  1.00  0.00           H  
ATOM    289 1HE  LYS A  20      -9.559   6.695 -12.930  1.00  0.00           H  
ATOM    290 2HE  LYS A  20      -8.804   7.005 -11.354  1.00  0.00           H  
ATOM    291 1HZ  LYS A  20      -7.191   6.996 -13.114  1.00  0.00           H  
ATOM    292 2HZ  LYS A  20      -6.914   5.765 -12.048  1.00  0.00           H  
ATOM    293 3HZ  LYS A  20      -7.573   5.461 -13.549  1.00  0.00           H  
ATOM    294  N   SER A  21     -14.568   4.490 -10.902  1.00  0.00           N  
ATOM    295  CA  SER A  21     -15.627   5.308 -11.463  1.00  0.00           C  
ATOM    296  C   SER A  21     -16.526   5.845 -10.349  1.00  0.00           C  
ATOM    297  O   SER A  21     -16.876   7.025 -10.337  1.00  0.00           O  
ATOM    298  CB  SER A  21     -16.452   4.482 -12.429  1.00  0.00           C  
ATOM    299  OG  SER A  21     -15.681   4.074 -13.527  1.00  0.00           O  
ATOM    300  H   SER A  21     -14.517   3.508 -11.171  1.00  0.00           H  
ATOM    301  HA  SER A  21     -15.178   6.149 -11.992  1.00  0.00           H  
ATOM    302 1HB  SER A  21     -16.847   3.606 -11.913  1.00  0.00           H  
ATOM    303 2HB  SER A  21     -17.300   5.069 -12.773  1.00  0.00           H  
ATOM    304  HG  SER A  21     -15.056   3.400 -13.167  1.00  0.00           H  
ATOM    305  N   ALA A  22     -16.845   4.994  -9.368  1.00  0.00           N  
ATOM    306  CA  ALA A  22     -17.698   5.370  -8.244  1.00  0.00           C  
ATOM    307  C   ALA A  22     -17.102   6.533  -7.461  1.00  0.00           C  
ATOM    308  O   ALA A  22     -17.821   7.417  -6.993  1.00  0.00           O  
ATOM    309  CB  ALA A  22     -17.884   4.179  -7.330  1.00  0.00           C  
ATOM    310  H   ALA A  22     -16.522   4.029  -9.421  1.00  0.00           H  
ATOM    311  HA  ALA A  22     -18.664   5.678  -8.641  1.00  0.00           H  
ATOM    312 1HB  ALA A  22     -18.536   4.425  -6.516  1.00  0.00           H  
ATOM    313 2HB  ALA A  22     -18.316   3.351  -7.891  1.00  0.00           H  
ATOM    314 3HB  ALA A  22     -16.914   3.889  -6.945  1.00  0.00           H  
ATOM    315  N   LEU A  23     -15.776   6.539  -7.363  1.00  0.00           N  
ATOM    316  CA  LEU A  23     -15.005   7.550  -6.656  1.00  0.00           C  
ATOM    317  C   LEU A  23     -14.603   8.761  -7.521  1.00  0.00           C  
ATOM    318  O   LEU A  23     -13.940   9.683  -7.039  1.00  0.00           O  
ATOM    319  CB  LEU A  23     -13.765   6.882  -6.052  1.00  0.00           C  
ATOM    320  CG  LEU A  23     -14.067   5.845  -4.951  1.00  0.00           C  
ATOM    321  CD1 LEU A  23     -12.832   5.128  -4.566  1.00  0.00           C  
ATOM    322  CD2 LEU A  23     -14.607   6.562  -3.753  1.00  0.00           C  
ATOM    323  H   LEU A  23     -15.262   5.751  -7.763  1.00  0.00           H  
ATOM    324  HA  LEU A  23     -15.610   7.905  -5.837  1.00  0.00           H  
ATOM    325 1HB  LEU A  23     -13.219   6.376  -6.853  1.00  0.00           H  
ATOM    326 2HB  LEU A  23     -13.128   7.654  -5.623  1.00  0.00           H  
ATOM    327  HG  LEU A  23     -14.795   5.119  -5.315  1.00  0.00           H  
ATOM    328 1HD1 LEU A  23     -13.060   4.419  -3.788  1.00  0.00           H  
ATOM    329 2HD1 LEU A  23     -12.447   4.610  -5.436  1.00  0.00           H  
ATOM    330 3HD1 LEU A  23     -12.098   5.823  -4.204  1.00  0.00           H  
ATOM    331 1HD2 LEU A  23     -14.821   5.847  -2.984  1.00  0.00           H  
ATOM    332 2HD2 LEU A  23     -13.872   7.281  -3.390  1.00  0.00           H  
ATOM    333 3HD2 LEU A  23     -15.504   7.078  -4.026  1.00  0.00           H  
ATOM    334  N   LEU A  24     -15.033   8.809  -8.780  1.00  0.00           N  
ATOM    335  CA  LEU A  24     -14.636   9.899  -9.672  1.00  0.00           C  
ATOM    336  C   LEU A  24     -14.841  11.305  -9.090  1.00  0.00           C  
ATOM    337  O   LEU A  24     -13.982  12.174  -9.256  1.00  0.00           O  
ATOM    338  CB  LEU A  24     -15.407   9.792 -10.991  1.00  0.00           C  
ATOM    339  CG  LEU A  24     -15.084  10.858 -12.037  1.00  0.00           C  
ATOM    340  CD1 LEU A  24     -13.623  10.732 -12.441  1.00  0.00           C  
ATOM    341  CD2 LEU A  24     -16.002  10.678 -13.236  1.00  0.00           C  
ATOM    342  H   LEU A  24     -15.622   8.067  -9.156  1.00  0.00           H  
ATOM    343  HA  LEU A  24     -13.577   9.775  -9.889  1.00  0.00           H  
ATOM    344 1HB  LEU A  24     -15.195   8.817 -11.430  1.00  0.00           H  
ATOM    345 2HB  LEU A  24     -16.474   9.838 -10.775  1.00  0.00           H  
ATOM    346  HG  LEU A  24     -15.237  11.850 -11.608  1.00  0.00           H  
ATOM    347 1HD1 LEU A  24     -13.382  11.494 -13.182  1.00  0.00           H  
ATOM    348 2HD1 LEU A  24     -12.992  10.868 -11.562  1.00  0.00           H  
ATOM    349 3HD1 LEU A  24     -13.450   9.743 -12.864  1.00  0.00           H  
ATOM    350 1HD2 LEU A  24     -15.779  11.438 -13.985  1.00  0.00           H  
ATOM    351 2HD2 LEU A  24     -15.849   9.688 -13.665  1.00  0.00           H  
ATOM    352 3HD2 LEU A  24     -17.040  10.777 -12.913  1.00  0.00           H  
ATOM    353  N   SER A  25     -15.971  11.538  -8.424  1.00  0.00           N  
ATOM    354  CA  SER A  25     -16.301  12.852  -7.869  1.00  0.00           C  
ATOM    355  C   SER A  25     -16.388  12.853  -6.339  1.00  0.00           C  
ATOM    356  O   SER A  25     -17.030  13.728  -5.754  1.00  0.00           O  
ATOM    357  CB  SER A  25     -17.611  13.345  -8.451  1.00  0.00           C  
ATOM    358  OG  SER A  25     -18.657  12.455  -8.174  1.00  0.00           O  
ATOM    359  H   SER A  25     -16.625  10.776  -8.309  1.00  0.00           H  
ATOM    360  HA  SER A  25     -15.515  13.550  -8.159  1.00  0.00           H  
ATOM    361 1HB  SER A  25     -17.845  14.326  -8.039  1.00  0.00           H  
ATOM    362 2HB  SER A  25     -17.505  13.460  -9.529  1.00  0.00           H  
ATOM    363  HG  SER A  25     -18.733  12.425  -7.215  1.00  0.00           H  
ATOM    364  N   THR A  26     -15.795  11.847  -5.699  1.00  0.00           N  
ATOM    365  CA  THR A  26     -15.875  11.696  -4.244  1.00  0.00           C  
ATOM    366  C   THR A  26     -14.722  10.930  -3.620  1.00  0.00           C  
ATOM    367  O   THR A  26     -14.072  10.117  -4.260  1.00  0.00           O  
ATOM    368  CB  THR A  26     -17.183  10.999  -3.856  1.00  0.00           C  
ATOM    369  OG1 THR A  26     -17.273  10.883  -2.417  1.00  0.00           O  
ATOM    370  CG2 THR A  26     -17.221   9.676  -4.463  1.00  0.00           C  
ATOM    371  H   THR A  26     -15.252  11.168  -6.235  1.00  0.00           H  
ATOM    372  HA  THR A  26     -15.877  12.694  -3.806  1.00  0.00           H  
ATOM    373  HB  THR A  26     -18.030  11.579  -4.219  1.00  0.00           H  
ATOM    374  HG1 THR A  26     -17.818  10.078  -2.186  1.00  0.00           H  
ATOM    375 1HG2 THR A  26     -18.151   9.188  -4.198  1.00  0.00           H  
ATOM    376 2HG2 THR A  26     -17.155   9.763  -5.546  1.00  0.00           H  
ATOM    377 3HG2 THR A  26     -16.388   9.115  -4.086  1.00  0.00           H  
ATOM    378  N   ASN A  27     -14.482  11.167  -2.336  1.00  0.00           N  
ATOM    379  CA  ASN A  27     -13.453  10.400  -1.650  1.00  0.00           C  
ATOM    380  C   ASN A  27     -14.047   9.173  -0.959  1.00  0.00           C  
ATOM    381  O   ASN A  27     -13.323   8.400  -0.330  1.00  0.00           O  
ATOM    382  CB  ASN A  27     -12.711  11.272  -0.653  1.00  0.00           C  
ATOM    383  CG  ASN A  27     -11.870  12.342  -1.321  1.00  0.00           C  
ATOM    384  OD1 ASN A  27     -11.261  12.121  -2.374  1.00  0.00           O  
ATOM    385  ND2 ASN A  27     -11.834  13.506  -0.721  1.00  0.00           N  
ATOM    386  H   ASN A  27     -15.036  11.855  -1.841  1.00  0.00           H  
ATOM    387  HA  ASN A  27     -12.743  10.040  -2.389  1.00  0.00           H  
ATOM    388 1HB  ASN A  27     -13.427  11.748   0.016  1.00  0.00           H  
ATOM    389 2HB  ASN A  27     -12.058  10.644  -0.044  1.00  0.00           H  
ATOM    390 1HD2 ASN A  27     -11.298  14.256  -1.112  1.00  0.00           H  
ATOM    391 2HD2 ASN A  27     -12.341  13.647   0.130  1.00  0.00           H  
ATOM    392  N   LYS A  28     -15.361   8.979  -1.119  1.00  0.00           N  
ATOM    393  CA  LYS A  28     -16.082   7.834  -0.561  1.00  0.00           C  
ATOM    394  C   LYS A  28     -17.283   7.476  -1.444  1.00  0.00           C  
ATOM    395  O   LYS A  28     -18.062   8.360  -1.830  1.00  0.00           O  
ATOM    396  CB  LYS A  28     -16.525   8.134   0.869  1.00  0.00           C  
ATOM    397  CG  LYS A  28     -17.193   6.975   1.604  1.00  0.00           C  
ATOM    398  CD  LYS A  28     -17.444   7.352   3.066  1.00  0.00           C  
ATOM    399  CE  LYS A  28     -18.079   6.221   3.846  1.00  0.00           C  
ATOM    400  NZ  LYS A  28     -18.352   6.609   5.261  1.00  0.00           N  
ATOM    401  H   LYS A  28     -15.893   9.666  -1.642  1.00  0.00           H  
ATOM    402  HA  LYS A  28     -15.417   6.979  -0.543  1.00  0.00           H  
ATOM    403 1HB  LYS A  28     -15.657   8.435   1.457  1.00  0.00           H  
ATOM    404 2HB  LYS A  28     -17.221   8.971   0.862  1.00  0.00           H  
ATOM    405 1HG  LYS A  28     -18.146   6.746   1.125  1.00  0.00           H  
ATOM    406 2HG  LYS A  28     -16.566   6.088   1.549  1.00  0.00           H  
ATOM    407 1HD  LYS A  28     -16.495   7.614   3.536  1.00  0.00           H  
ATOM    408 2HD  LYS A  28     -18.101   8.220   3.107  1.00  0.00           H  
ATOM    409 1HE  LYS A  28     -19.015   5.934   3.368  1.00  0.00           H  
ATOM    410 2HE  LYS A  28     -17.403   5.368   3.844  1.00  0.00           H  
ATOM    411 1HZ  LYS A  28     -18.769   5.829   5.749  1.00  0.00           H  
ATOM    412 2HZ  LYS A  28     -17.485   6.865   5.715  1.00  0.00           H  
ATOM    413 3HZ  LYS A  28     -18.985   7.395   5.279  1.00  0.00           H  
ATOM    414  N   ALA A  29     -17.436   6.180  -1.762  1.00  0.00           N  
ATOM    415  CA  ALA A  29     -18.538   5.735  -2.625  1.00  0.00           C  
ATOM    416  C   ALA A  29     -18.947   4.280  -2.423  1.00  0.00           C  
ATOM    417  O   ALA A  29     -18.181   3.450  -1.930  1.00  0.00           O  
ATOM    418  CB  ALA A  29     -18.160   5.895  -4.083  1.00  0.00           C  
ATOM    419  H   ALA A  29     -16.745   5.511  -1.421  1.00  0.00           H  
ATOM    420  HA  ALA A  29     -19.400   6.364  -2.407  1.00  0.00           H  
ATOM    421 1HB  ALA A  29     -19.007   5.606  -4.693  1.00  0.00           H  
ATOM    422 2HB  ALA A  29     -17.908   6.915  -4.291  1.00  0.00           H  
ATOM    423 3HB  ALA A  29     -17.309   5.256  -4.315  1.00  0.00           H  
ATOM    424  N   VAL A  30     -20.171   3.961  -2.844  1.00  0.00           N  
ATOM    425  CA  VAL A  30     -20.625   2.575  -2.828  1.00  0.00           C  
ATOM    426  C   VAL A  30     -20.115   1.873  -4.074  1.00  0.00           C  
ATOM    427  O   VAL A  30     -20.241   2.386  -5.189  1.00  0.00           O  
ATOM    428  CB  VAL A  30     -22.153   2.479  -2.760  1.00  0.00           C  
ATOM    429  CG1 VAL A  30     -22.573   1.002  -2.829  1.00  0.00           C  
ATOM    430  CG2 VAL A  30     -22.634   3.126  -1.473  1.00  0.00           C  
ATOM    431  H   VAL A  30     -20.780   4.680  -3.208  1.00  0.00           H  
ATOM    432  HA  VAL A  30     -20.211   2.072  -1.954  1.00  0.00           H  
ATOM    433  HB  VAL A  30     -22.590   2.992  -3.616  1.00  0.00           H  
ATOM    434 1HG1 VAL A  30     -23.658   0.921  -2.784  1.00  0.00           H  
ATOM    435 2HG1 VAL A  30     -22.221   0.558  -3.760  1.00  0.00           H  
ATOM    436 3HG1 VAL A  30     -22.137   0.457  -1.984  1.00  0.00           H  
ATOM    437 1HG2 VAL A  30     -23.723   3.062  -1.419  1.00  0.00           H  
ATOM    438 2HG2 VAL A  30     -22.197   2.601  -0.621  1.00  0.00           H  
ATOM    439 3HG2 VAL A  30     -22.330   4.172  -1.452  1.00  0.00           H  
ATOM    440  N   VAL A  31     -19.475   0.736  -3.858  1.00  0.00           N  
ATOM    441  CA  VAL A  31     -18.841  -0.038  -4.907  1.00  0.00           C  
ATOM    442  C   VAL A  31     -19.213  -1.517  -4.831  1.00  0.00           C  
ATOM    443  O   VAL A  31     -19.891  -1.965  -3.905  1.00  0.00           O  
ATOM    444  CB  VAL A  31     -17.331   0.103  -4.790  1.00  0.00           C  
ATOM    445  CG1 VAL A  31     -16.926   1.544  -4.935  1.00  0.00           C  
ATOM    446  CG2 VAL A  31     -16.929  -0.416  -3.494  1.00  0.00           C  
ATOM    447  H   VAL A  31     -19.425   0.379  -2.905  1.00  0.00           H  
ATOM    448  HA  VAL A  31     -19.161   0.355  -5.871  1.00  0.00           H  
ATOM    449  HB  VAL A  31     -16.853  -0.459  -5.593  1.00  0.00           H  
ATOM    450 1HG1 VAL A  31     -15.854   1.620  -4.877  1.00  0.00           H  
ATOM    451 2HG1 VAL A  31     -17.267   1.887  -5.890  1.00  0.00           H  
ATOM    452 3HG1 VAL A  31     -17.369   2.150  -4.153  1.00  0.00           H  
ATOM    453 1HG2 VAL A  31     -15.899  -0.337  -3.385  1.00  0.00           H  
ATOM    454 2HG2 VAL A  31     -17.415   0.164  -2.721  1.00  0.00           H  
ATOM    455 3HG2 VAL A  31     -17.228  -1.448  -3.429  1.00  0.00           H  
ATOM    456  N   SER A  32     -18.761  -2.289  -5.809  1.00  0.00           N  
ATOM    457  CA  SER A  32     -18.988  -3.725  -5.743  1.00  0.00           C  
ATOM    458  C   SER A  32     -17.797  -4.492  -6.293  1.00  0.00           C  
ATOM    459  O   SER A  32     -17.182  -4.068  -7.274  1.00  0.00           O  
ATOM    460  CB  SER A  32     -20.250  -4.103  -6.492  1.00  0.00           C  
ATOM    461  OG  SER A  32     -20.429  -5.487  -6.479  1.00  0.00           O  
ATOM    462  H   SER A  32     -18.238  -1.895  -6.576  1.00  0.00           H  
ATOM    463  HA  SER A  32     -19.108  -3.997  -4.698  1.00  0.00           H  
ATOM    464 1HB  SER A  32     -21.103  -3.623  -6.012  1.00  0.00           H  
ATOM    465 2HB  SER A  32     -20.199  -3.743  -7.517  1.00  0.00           H  
ATOM    466  HG  SER A  32     -20.208  -5.766  -5.565  1.00  0.00           H  
ATOM    467  N   VAL A  33     -17.439  -5.579  -5.601  1.00  0.00           N  
ATOM    468  CA  VAL A  33     -16.318  -6.424  -6.004  1.00  0.00           C  
ATOM    469  C   VAL A  33     -16.746  -7.885  -6.070  1.00  0.00           C  
ATOM    470  O   VAL A  33     -17.231  -8.432  -5.076  1.00  0.00           O  
ATOM    471  CB  VAL A  33     -15.139  -6.297  -5.010  1.00  0.00           C  
ATOM    472  CG1 VAL A  33     -13.981  -7.168  -5.453  1.00  0.00           C  
ATOM    473  CG2 VAL A  33     -14.729  -4.884  -4.897  1.00  0.00           C  
ATOM    474  H   VAL A  33     -18.023  -5.841  -4.812  1.00  0.00           H  
ATOM    475  HA  VAL A  33     -15.985  -6.101  -6.980  1.00  0.00           H  
ATOM    476  HB  VAL A  33     -15.445  -6.656  -4.049  1.00  0.00           H  
ATOM    477 1HG1 VAL A  33     -13.172  -7.088  -4.756  1.00  0.00           H  
ATOM    478 2HG1 VAL A  33     -14.309  -8.192  -5.503  1.00  0.00           H  
ATOM    479 3HG1 VAL A  33     -13.635  -6.854  -6.428  1.00  0.00           H  
ATOM    480 1HG2 VAL A  33     -13.917  -4.811  -4.193  1.00  0.00           H  
ATOM    481 2HG2 VAL A  33     -14.406  -4.522  -5.871  1.00  0.00           H  
ATOM    482 3HG2 VAL A  33     -15.560  -4.284  -4.543  1.00  0.00           H  
ATOM    483  N   ASN A  34     -16.577  -8.523  -7.225  1.00  0.00           N  
ATOM    484  CA  ASN A  34     -16.944  -9.935  -7.395  1.00  0.00           C  
ATOM    485  C   ASN A  34     -18.395 -10.223  -6.996  1.00  0.00           C  
ATOM    486  O   ASN A  34     -18.701 -11.272  -6.429  1.00  0.00           O  
ATOM    487  CB  ASN A  34     -15.983 -10.850  -6.633  1.00  0.00           C  
ATOM    488  CG  ASN A  34     -14.594 -10.867  -7.242  1.00  0.00           C  
ATOM    489  OD1 ASN A  34     -14.469 -11.094  -8.452  1.00  0.00           O  
ATOM    490  ND2 ASN A  34     -13.576 -10.630  -6.454  1.00  0.00           N  
ATOM    491  H   ASN A  34     -16.177  -7.998  -8.015  1.00  0.00           H  
ATOM    492  HA  ASN A  34     -16.856 -10.174  -8.456  1.00  0.00           H  
ATOM    493 1HB  ASN A  34     -15.906 -10.535  -5.594  1.00  0.00           H  
ATOM    494 2HB  ASN A  34     -16.376 -11.865  -6.635  1.00  0.00           H  
ATOM    495 1HD2 ASN A  34     -12.630 -10.609  -6.842  1.00  0.00           H  
ATOM    496 2HD2 ASN A  34     -13.724 -10.452  -5.483  1.00  0.00           H  
ATOM    497  N   GLY A  35     -19.289  -9.293  -7.321  1.00  0.00           N  
ATOM    498  CA  GLY A  35     -20.716  -9.429  -7.056  1.00  0.00           C  
ATOM    499  C   GLY A  35     -21.168  -9.019  -5.648  1.00  0.00           C  
ATOM    500  O   GLY A  35     -22.368  -9.054  -5.364  1.00  0.00           O  
ATOM    501  H   GLY A  35     -18.957  -8.453  -7.774  1.00  0.00           H  
ATOM    502 1HA  GLY A  35     -21.262  -8.832  -7.786  1.00  0.00           H  
ATOM    503 2HA  GLY A  35     -21.006 -10.464  -7.230  1.00  0.00           H  
ATOM    504  N   LYS A  36     -20.243  -8.630  -4.766  1.00  0.00           N  
ATOM    505  CA  LYS A  36     -20.641  -8.255  -3.409  1.00  0.00           C  
ATOM    506  C   LYS A  36     -20.533  -6.747  -3.177  1.00  0.00           C  
ATOM    507  O   LYS A  36     -19.686  -6.073  -3.767  1.00  0.00           O  
ATOM    508  CB  LYS A  36     -19.809  -9.035  -2.393  1.00  0.00           C  
ATOM    509  CG  LYS A  36     -19.917 -10.558  -2.513  1.00  0.00           C  
ATOM    510  CD  LYS A  36     -21.334 -11.055  -2.224  1.00  0.00           C  
ATOM    511  CE  LYS A  36     -21.402 -12.579  -2.242  1.00  0.00           C  
ATOM    512  NZ  LYS A  36     -22.789 -13.081  -2.007  1.00  0.00           N  
ATOM    513  H   LYS A  36     -19.255  -8.627  -5.016  1.00  0.00           H  
ATOM    514  HA  LYS A  36     -21.684  -8.532  -3.265  1.00  0.00           H  
ATOM    515 1HB  LYS A  36     -18.774  -8.809  -2.551  1.00  0.00           H  
ATOM    516 2HB  LYS A  36     -20.067  -8.731  -1.379  1.00  0.00           H  
ATOM    517 1HG  LYS A  36     -19.633 -10.860  -3.527  1.00  0.00           H  
ATOM    518 2HG  LYS A  36     -19.227 -11.023  -1.812  1.00  0.00           H  
ATOM    519 1HD  LYS A  36     -21.658 -10.694  -1.248  1.00  0.00           H  
ATOM    520 2HD  LYS A  36     -22.015 -10.663  -2.983  1.00  0.00           H  
ATOM    521 1HE  LYS A  36     -21.056 -12.938  -3.211  1.00  0.00           H  
ATOM    522 2HE  LYS A  36     -20.748 -12.974  -1.465  1.00  0.00           H  
ATOM    523 1HZ  LYS A  36     -22.791 -14.091  -2.027  1.00  0.00           H  
ATOM    524 2HZ  LYS A  36     -23.114 -12.762  -1.105  1.00  0.00           H  
ATOM    525 3HZ  LYS A  36     -23.400 -12.727  -2.730  1.00  0.00           H  
ATOM    526  N   GLU A  37     -21.394  -6.214  -2.306  1.00  0.00           N  
ATOM    527  CA  GLU A  37     -21.388  -4.779  -1.990  1.00  0.00           C  
ATOM    528  C   GLU A  37     -20.374  -4.370  -0.923  1.00  0.00           C  
ATOM    529  O   GLU A  37     -20.322  -4.966   0.166  1.00  0.00           O  
ATOM    530  CB  GLU A  37     -22.794  -4.333  -1.566  1.00  0.00           C  
ATOM    531  CG  GLU A  37     -22.923  -2.840  -1.228  1.00  0.00           C  
ATOM    532  CD  GLU A  37     -24.347  -2.421  -0.899  1.00  0.00           C  
ATOM    533  OE1 GLU A  37     -25.244  -3.188  -1.159  1.00  0.00           O  
ATOM    534  OE2 GLU A  37     -24.527  -1.363  -0.340  1.00  0.00           O  
ATOM    535  H   GLU A  37     -22.075  -6.814  -1.863  1.00  0.00           H  
ATOM    536  HA  GLU A  37     -21.131  -4.237  -2.903  1.00  0.00           H  
ATOM    537 1HB  GLU A  37     -23.499  -4.553  -2.368  1.00  0.00           H  
ATOM    538 2HB  GLU A  37     -23.107  -4.901  -0.691  1.00  0.00           H  
ATOM    539 1HG  GLU A  37     -22.286  -2.615  -0.372  1.00  0.00           H  
ATOM    540 2HG  GLU A  37     -22.558  -2.255  -2.075  1.00  0.00           H  
ATOM    541  N   TYR A  38     -19.588  -3.341  -1.264  1.00  0.00           N  
ATOM    542  CA  TYR A  38     -18.548  -2.756  -0.417  1.00  0.00           C  
ATOM    543  C   TYR A  38     -18.578  -1.232  -0.448  1.00  0.00           C  
ATOM    544  O   TYR A  38     -19.270  -0.613  -1.262  1.00  0.00           O  
ATOM    545  CB  TYR A  38     -17.136  -3.222  -0.816  1.00  0.00           C  
ATOM    546  CG  TYR A  38     -16.934  -4.672  -0.722  1.00  0.00           C  
ATOM    547  CD1 TYR A  38     -17.104  -5.473  -1.824  1.00  0.00           C  
ATOM    548  CD2 TYR A  38     -16.620  -5.215   0.489  1.00  0.00           C  
ATOM    549  CE1 TYR A  38     -16.939  -6.831  -1.708  1.00  0.00           C  
ATOM    550  CE2 TYR A  38     -16.466  -6.562   0.617  1.00  0.00           C  
ATOM    551  CZ  TYR A  38     -16.621  -7.384  -0.473  1.00  0.00           C  
ATOM    552  OH  TYR A  38     -16.472  -8.761  -0.334  1.00  0.00           O  
ATOM    553  H   TYR A  38     -19.729  -2.929  -2.188  1.00  0.00           H  
ATOM    554  HA  TYR A  38     -18.727  -3.063   0.614  1.00  0.00           H  
ATOM    555 1HB  TYR A  38     -16.933  -2.933  -1.830  1.00  0.00           H  
ATOM    556 2HB  TYR A  38     -16.393  -2.732  -0.184  1.00  0.00           H  
ATOM    557  HD1 TYR A  38     -17.365  -5.031  -2.785  1.00  0.00           H  
ATOM    558  HD2 TYR A  38     -16.503  -4.567   1.356  1.00  0.00           H  
ATOM    559  HE1 TYR A  38     -17.066  -7.464  -2.580  1.00  0.00           H  
ATOM    560  HE2 TYR A  38     -16.226  -6.977   1.584  1.00  0.00           H  
ATOM    561  HH  TYR A  38     -16.387  -9.163  -1.205  1.00  0.00           H  
ATOM    562  N   THR A  39     -17.824  -0.620   0.448  1.00  0.00           N  
ATOM    563  CA  THR A  39     -17.641   0.824   0.407  1.00  0.00           C  
ATOM    564  C   THR A  39     -16.187   1.100   0.069  1.00  0.00           C  
ATOM    565  O   THR A  39     -15.289   0.445   0.595  1.00  0.00           O  
ATOM    566  CB  THR A  39     -18.022   1.500   1.734  1.00  0.00           C  
ATOM    567  OG1 THR A  39     -19.410   1.255   2.011  1.00  0.00           O  
ATOM    568  CG2 THR A  39     -17.779   3.011   1.645  1.00  0.00           C  
ATOM    569  H   THR A  39     -17.314  -1.168   1.143  1.00  0.00           H  
ATOM    570  HA  THR A  39     -18.258   1.249  -0.386  1.00  0.00           H  
ATOM    571  HB  THR A  39     -17.420   1.080   2.542  1.00  0.00           H  
ATOM    572  HG1 THR A  39     -19.939   1.574   1.272  1.00  0.00           H  
ATOM    573 1HG2 THR A  39     -18.061   3.465   2.583  1.00  0.00           H  
ATOM    574 2HG2 THR A  39     -16.727   3.215   1.449  1.00  0.00           H  
ATOM    575 3HG2 THR A  39     -18.384   3.431   0.840  1.00  0.00           H  
ATOM    576  N   ALA A  40     -15.931   2.022  -0.843  1.00  0.00           N  
ATOM    577  CA  ALA A  40     -14.540   2.320  -1.142  1.00  0.00           C  
ATOM    578  C   ALA A  40     -14.231   3.752  -0.844  1.00  0.00           C  
ATOM    579  O   ALA A  40     -15.107   4.620  -0.918  1.00  0.00           O  
ATOM    580  CB  ALA A  40     -14.182   2.043  -2.586  1.00  0.00           C  
ATOM    581  H   ALA A  40     -16.692   2.535  -1.287  1.00  0.00           H  
ATOM    582  HA  ALA A  40     -13.923   1.707  -0.505  1.00  0.00           H  
ATOM    583 1HB  ALA A  40     -13.133   2.268  -2.730  1.00  0.00           H  
ATOM    584 2HB  ALA A  40     -14.348   1.018  -2.811  1.00  0.00           H  
ATOM    585 3HB  ALA A  40     -14.784   2.677  -3.223  1.00  0.00           H  
ATOM    586  N   THR A  41     -12.974   4.001  -0.516  1.00  0.00           N  
ATOM    587  CA  THR A  41     -12.535   5.361  -0.321  1.00  0.00           C  
ATOM    588  C   THR A  41     -11.321   5.635  -1.182  1.00  0.00           C  
ATOM    589  O   THR A  41     -10.615   4.713  -1.608  1.00  0.00           O  
ATOM    590  CB  THR A  41     -12.206   5.652   1.158  1.00  0.00           C  
ATOM    591  OG1 THR A  41     -11.083   4.872   1.563  1.00  0.00           O  
ATOM    592  CG2 THR A  41     -13.405   5.307   2.049  1.00  0.00           C  
ATOM    593  H   THR A  41     -12.328   3.217  -0.420  1.00  0.00           H  
ATOM    594  HA  THR A  41     -13.324   6.030  -0.641  1.00  0.00           H  
ATOM    595  HB  THR A  41     -11.965   6.710   1.271  1.00  0.00           H  
ATOM    596  HG1 THR A  41     -10.316   5.136   1.047  1.00  0.00           H  
ATOM    597 1HG2 THR A  41     -13.161   5.523   3.086  1.00  0.00           H  
ATOM    598 2HG2 THR A  41     -14.252   5.908   1.741  1.00  0.00           H  
ATOM    599 3HG2 THR A  41     -13.652   4.251   1.951  1.00  0.00           H  
ATOM    600  N   LYS A  42     -11.060   6.911  -1.408  1.00  0.00           N  
ATOM    601  CA  LYS A  42      -9.902   7.322  -2.190  1.00  0.00           C  
ATOM    602  C   LYS A  42      -8.863   7.982  -1.303  1.00  0.00           C  
ATOM    603  O   LYS A  42      -9.185   8.844  -0.485  1.00  0.00           O  
ATOM    604  CB  LYS A  42     -10.314   8.263  -3.319  1.00  0.00           C  
ATOM    605  CG  LYS A  42      -9.196   8.678  -4.256  1.00  0.00           C  
ATOM    606  CD  LYS A  42      -9.784   9.346  -5.495  1.00  0.00           C  
ATOM    607  CE  LYS A  42     -10.399  10.687  -5.153  1.00  0.00           C  
ATOM    608  NZ  LYS A  42     -10.905  11.383  -6.348  1.00  0.00           N  
ATOM    609  H   LYS A  42     -11.704   7.605  -1.024  1.00  0.00           H  
ATOM    610  HA  LYS A  42      -9.443   6.437  -2.633  1.00  0.00           H  
ATOM    611 1HB  LYS A  42     -11.107   7.826  -3.909  1.00  0.00           H  
ATOM    612 2HB  LYS A  42     -10.704   9.178  -2.887  1.00  0.00           H  
ATOM    613 1HG  LYS A  42      -8.527   9.380  -3.746  1.00  0.00           H  
ATOM    614 2HG  LYS A  42      -8.617   7.798  -4.549  1.00  0.00           H  
ATOM    615 1HD  LYS A  42      -9.009   9.498  -6.236  1.00  0.00           H  
ATOM    616 2HD  LYS A  42     -10.558   8.705  -5.925  1.00  0.00           H  
ATOM    617 1HE  LYS A  42     -11.231  10.530  -4.465  1.00  0.00           H  
ATOM    618 2HE  LYS A  42      -9.648  11.310  -4.667  1.00  0.00           H  
ATOM    619 1HZ  LYS A  42     -11.311  12.264  -6.074  1.00  0.00           H  
ATOM    620 2HZ  LYS A  42     -10.155  11.543  -6.998  1.00  0.00           H  
ATOM    621 3HZ  LYS A  42     -11.622  10.798  -6.780  1.00  0.00           H  
ATOM    622  N   ASP A  43      -7.619   7.552  -1.462  1.00  0.00           N  
ATOM    623  CA  ASP A  43      -6.492   8.071  -0.718  1.00  0.00           C  
ATOM    624  C   ASP A  43      -5.526   8.883  -1.581  1.00  0.00           C  
ATOM    625  O   ASP A  43      -4.631   8.299  -2.205  1.00  0.00           O  
ATOM    626  CB  ASP A  43      -5.718   6.921  -0.098  1.00  0.00           C  
ATOM    627  CG  ASP A  43      -4.496   7.372   0.656  1.00  0.00           C  
ATOM    628  OD1 ASP A  43      -4.047   8.503   0.479  1.00  0.00           O  
ATOM    629  OD2 ASP A  43      -3.925   6.561   1.323  1.00  0.00           O  
ATOM    630  H   ASP A  43      -7.443   6.809  -2.133  1.00  0.00           H  
ATOM    631  HA  ASP A  43      -6.890   8.658   0.097  1.00  0.00           H  
ATOM    632 1HB  ASP A  43      -6.372   6.369   0.582  1.00  0.00           H  
ATOM    633 2HB  ASP A  43      -5.412   6.224  -0.885  1.00  0.00           H  
ATOM    634  N   PRO A  44      -5.616  10.228  -1.580  1.00  0.00           N  
ATOM    635  CA  PRO A  44      -4.837  11.132  -2.399  1.00  0.00           C  
ATOM    636  C   PRO A  44      -3.379  11.225  -1.951  1.00  0.00           C  
ATOM    637  O   PRO A  44      -2.563  11.825  -2.652  1.00  0.00           O  
ATOM    638  CB  PRO A  44      -5.564  12.469  -2.215  1.00  0.00           C  
ATOM    639  CG  PRO A  44      -6.183  12.382  -0.845  1.00  0.00           C  
ATOM    640  CD  PRO A  44      -6.559  10.925  -0.667  1.00  0.00           C  
ATOM    641  HA  PRO A  44      -4.895  10.801  -3.446  1.00  0.00           H  
ATOM    642 1HB  PRO A  44      -4.847  13.298  -2.305  1.00  0.00           H  
ATOM    643 2HB  PRO A  44      -6.313  12.602  -3.010  1.00  0.00           H  
ATOM    644 1HG  PRO A  44      -5.458  12.722  -0.087  1.00  0.00           H  
ATOM    645 2HG  PRO A  44      -7.052  13.054  -0.777  1.00  0.00           H  
ATOM    646 1HD  PRO A  44      -6.361  10.671   0.384  1.00  0.00           H  
ATOM    647 2HD  PRO A  44      -7.604  10.752  -0.963  1.00  0.00           H  
ATOM    648  N   SER A  45      -3.048  10.697  -0.758  1.00  0.00           N  
ATOM    649  CA  SER A  45      -1.676  10.812  -0.285  1.00  0.00           C  
ATOM    650  C   SER A  45      -0.859   9.630  -0.789  1.00  0.00           C  
ATOM    651  O   SER A  45       0.357   9.743  -0.971  1.00  0.00           O  
ATOM    652  CB  SER A  45      -1.617  10.903   1.233  1.00  0.00           C  
ATOM    653  OG  SER A  45      -2.004   9.709   1.858  1.00  0.00           O  
ATOM    654  H   SER A  45      -3.710  10.154  -0.202  1.00  0.00           H  
ATOM    655  HA  SER A  45      -1.243  11.724  -0.694  1.00  0.00           H  
ATOM    656 1HB  SER A  45      -0.607  11.166   1.543  1.00  0.00           H  
ATOM    657 2HB  SER A  45      -2.276  11.706   1.558  1.00  0.00           H  
ATOM    658  HG  SER A  45      -2.774   9.354   1.357  1.00  0.00           H  
ATOM    659  N   THR A  46      -1.538   8.517  -1.088  1.00  0.00           N  
ATOM    660  CA  THR A  46      -0.829   7.361  -1.635  1.00  0.00           C  
ATOM    661  C   THR A  46      -1.257   7.071  -3.078  1.00  0.00           C  
ATOM    662  O   THR A  46      -0.587   6.313  -3.779  1.00  0.00           O  
ATOM    663  CB  THR A  46      -0.956   6.080  -0.768  1.00  0.00           C  
ATOM    664  OG1 THR A  46      -2.307   5.641  -0.672  1.00  0.00           O  
ATOM    665  CG2 THR A  46      -0.441   6.358   0.623  1.00  0.00           C  
ATOM    666  H   THR A  46      -2.534   8.477  -0.845  1.00  0.00           H  
ATOM    667  HA  THR A  46       0.233   7.599  -1.665  1.00  0.00           H  
ATOM    668  HB  THR A  46      -0.364   5.290  -1.224  1.00  0.00           H  
ATOM    669  HG1 THR A  46      -2.760   6.105   0.066  1.00  0.00           H  
ATOM    670 1HG2 THR A  46      -0.517   5.455   1.225  1.00  0.00           H  
ATOM    671 2HG2 THR A  46       0.598   6.679   0.572  1.00  0.00           H  
ATOM    672 3HG2 THR A  46      -1.047   7.148   1.076  1.00  0.00           H  
ATOM    673  N   GLY A  47      -2.356   7.688  -3.539  1.00  0.00           N  
ATOM    674  CA  GLY A  47      -2.836   7.445  -4.896  1.00  0.00           C  
ATOM    675  C   GLY A  47      -3.514   6.091  -5.013  1.00  0.00           C  
ATOM    676  O   GLY A  47      -3.330   5.386  -6.010  1.00  0.00           O  
ATOM    677  H   GLY A  47      -2.900   8.287  -2.928  1.00  0.00           H  
ATOM    678 1HA  GLY A  47      -3.542   8.230  -5.167  1.00  0.00           H  
ATOM    679 2HA  GLY A  47      -2.004   7.504  -5.594  1.00  0.00           H  
ATOM    680  N   LYS A  48      -4.236   5.698  -3.962  1.00  0.00           N  
ATOM    681  CA  LYS A  48      -4.888   4.386  -3.917  1.00  0.00           C  
ATOM    682  C   LYS A  48      -6.387   4.383  -3.611  1.00  0.00           C  
ATOM    683  O   LYS A  48      -6.945   5.315  -3.025  1.00  0.00           O  
ATOM    684  CB  LYS A  48      -4.183   3.493  -2.895  1.00  0.00           C  
ATOM    685  CG  LYS A  48      -2.737   3.170  -3.244  1.00  0.00           C  
ATOM    686  CD  LYS A  48      -2.114   2.240  -2.229  1.00  0.00           C  
ATOM    687  CE  LYS A  48      -0.671   1.926  -2.595  1.00  0.00           C  
ATOM    688  NZ  LYS A  48      -0.037   0.994  -1.616  1.00  0.00           N  
ATOM    689  H   LYS A  48      -4.334   6.358  -3.188  1.00  0.00           H  
ATOM    690  HA  LYS A  48      -4.773   3.922  -4.893  1.00  0.00           H  
ATOM    691 1HB  LYS A  48      -4.192   3.980  -1.918  1.00  0.00           H  
ATOM    692 2HB  LYS A  48      -4.728   2.548  -2.800  1.00  0.00           H  
ATOM    693 1HG  LYS A  48      -2.691   2.708  -4.224  1.00  0.00           H  
ATOM    694 2HG  LYS A  48      -2.155   4.091  -3.270  1.00  0.00           H  
ATOM    695 1HD  LYS A  48      -2.136   2.718  -1.245  1.00  0.00           H  
ATOM    696 2HD  LYS A  48      -2.688   1.314  -2.182  1.00  0.00           H  
ATOM    697 1HE  LYS A  48      -0.648   1.472  -3.586  1.00  0.00           H  
ATOM    698 2HE  LYS A  48      -0.101   2.857  -2.621  1.00  0.00           H  
ATOM    699 1HZ  LYS A  48       0.918   0.811  -1.892  1.00  0.00           H  
ATOM    700 2HZ  LYS A  48      -0.047   1.417  -0.697  1.00  0.00           H  
ATOM    701 3HZ  LYS A  48      -0.552   0.125  -1.592  1.00  0.00           H  
ATOM    702  N   ILE A  49      -7.032   3.297  -4.017  1.00  0.00           N  
ATOM    703  CA  ILE A  49      -8.423   3.008  -3.688  1.00  0.00           C  
ATOM    704  C   ILE A  49      -8.508   1.846  -2.717  1.00  0.00           C  
ATOM    705  O   ILE A  49      -7.885   0.794  -2.907  1.00  0.00           O  
ATOM    706  CB  ILE A  49      -9.274   2.753  -4.928  1.00  0.00           C  
ATOM    707  CG1 ILE A  49      -9.348   4.031  -5.745  1.00  0.00           C  
ATOM    708  CG2 ILE A  49     -10.659   2.242  -4.526  1.00  0.00           C  
ATOM    709  CD1 ILE A  49      -9.967   3.847  -7.075  1.00  0.00           C  
ATOM    710  H   ILE A  49      -6.524   2.590  -4.546  1.00  0.00           H  
ATOM    711  HA  ILE A  49      -8.845   3.879  -3.191  1.00  0.00           H  
ATOM    712  HB  ILE A  49      -8.773   2.015  -5.548  1.00  0.00           H  
ATOM    713 1HG1 ILE A  49      -9.940   4.751  -5.183  1.00  0.00           H  
ATOM    714 2HG1 ILE A  49      -8.349   4.440  -5.881  1.00  0.00           H  
ATOM    715 1HG2 ILE A  49     -11.255   2.064  -5.415  1.00  0.00           H  
ATOM    716 2HG2 ILE A  49     -10.560   1.312  -3.965  1.00  0.00           H  
ATOM    717 3HG2 ILE A  49     -11.138   2.985  -3.904  1.00  0.00           H  
ATOM    718 1HD1 ILE A  49     -10.020   4.789  -7.585  1.00  0.00           H  
ATOM    719 2HD1 ILE A  49      -9.370   3.165  -7.656  1.00  0.00           H  
ATOM    720 3HD1 ILE A  49     -10.970   3.448  -6.952  1.00  0.00           H  
ATOM    721  N   VAL A  50      -9.232   2.063  -1.627  1.00  0.00           N  
ATOM    722  CA  VAL A  50      -9.303   1.057  -0.579  1.00  0.00           C  
ATOM    723  C   VAL A  50     -10.733   0.606  -0.304  1.00  0.00           C  
ATOM    724  O   VAL A  50     -11.639   1.431  -0.185  1.00  0.00           O  
ATOM    725  CB  VAL A  50      -8.666   1.616   0.701  1.00  0.00           C  
ATOM    726  CG1 VAL A  50      -8.726   0.585   1.765  1.00  0.00           C  
ATOM    727  CG2 VAL A  50      -7.219   2.047   0.422  1.00  0.00           C  
ATOM    728  H   VAL A  50      -9.732   2.948  -1.534  1.00  0.00           H  
ATOM    729  HA  VAL A  50      -8.731   0.186  -0.891  1.00  0.00           H  
ATOM    730  HB  VAL A  50      -9.242   2.476   1.042  1.00  0.00           H  
ATOM    731 1HG1 VAL A  50      -8.287   0.978   2.677  1.00  0.00           H  
ATOM    732 2HG1 VAL A  50      -9.751   0.293   1.955  1.00  0.00           H  
ATOM    733 3HG1 VAL A  50      -8.163  -0.283   1.428  1.00  0.00           H  
ATOM    734 1HG2 VAL A  50      -6.778   2.446   1.334  1.00  0.00           H  
ATOM    735 2HG2 VAL A  50      -6.643   1.186   0.086  1.00  0.00           H  
ATOM    736 3HG2 VAL A  50      -7.200   2.820  -0.350  1.00  0.00           H  
ATOM    737  N   PHE A  51     -10.939  -0.710  -0.235  1.00  0.00           N  
ATOM    738  CA  PHE A  51     -12.255  -1.281   0.008  1.00  0.00           C  
ATOM    739  C   PHE A  51     -12.457  -1.664   1.462  1.00  0.00           C  
ATOM    740  O   PHE A  51     -11.581  -2.298   2.081  1.00  0.00           O  
ATOM    741  CB  PHE A  51     -12.457  -2.569  -0.792  1.00  0.00           C  
ATOM    742  CG  PHE A  51     -12.513  -2.432  -2.255  1.00  0.00           C  
ATOM    743  CD1 PHE A  51     -11.428  -2.775  -3.037  1.00  0.00           C  
ATOM    744  CD2 PHE A  51     -13.644  -1.978  -2.863  1.00  0.00           C  
ATOM    745  CE1 PHE A  51     -11.502  -2.677  -4.396  1.00  0.00           C  
ATOM    746  CE2 PHE A  51     -13.701  -1.868  -4.239  1.00  0.00           C  
ATOM    747  CZ  PHE A  51     -12.629  -2.226  -4.998  1.00  0.00           C  
ATOM    748  H   PHE A  51     -10.146  -1.332  -0.323  1.00  0.00           H  
ATOM    749  HA  PHE A  51     -13.016  -0.551  -0.268  1.00  0.00           H  
ATOM    750 1HB  PHE A  51     -11.647  -3.256  -0.558  1.00  0.00           H  
ATOM    751 2HB  PHE A  51     -13.386  -3.044  -0.466  1.00  0.00           H  
ATOM    752  HD1 PHE A  51     -10.518  -3.144  -2.563  1.00  0.00           H  
ATOM    753  HD2 PHE A  51     -14.500  -1.710  -2.242  1.00  0.00           H  
ATOM    754  HE1 PHE A  51     -10.676  -2.960  -4.997  1.00  0.00           H  
ATOM    755  HE2 PHE A  51     -14.597  -1.517  -4.732  1.00  0.00           H  
ATOM    756  HZ  PHE A  51     -12.677  -2.156  -6.086  1.00  0.00           H  
ATOM    757  N   PHE A  52     -13.668  -1.380   1.950  1.00  0.00           N  
ATOM    758  CA  PHE A  52     -14.096  -1.710   3.293  1.00  0.00           C  
ATOM    759  C   PHE A  52     -15.449  -2.429   3.320  1.00  0.00           C  
ATOM    760  O   PHE A  52     -16.323  -2.180   2.482  1.00  0.00           O  
ATOM    761  CB  PHE A  52     -14.238  -0.430   4.107  1.00  0.00           C  
ATOM    762  CG  PHE A  52     -12.981   0.350   4.223  1.00  0.00           C  
ATOM    763  CD1 PHE A  52     -12.648   1.272   3.246  1.00  0.00           C  
ATOM    764  CD2 PHE A  52     -12.131   0.181   5.295  1.00  0.00           C  
ATOM    765  CE1 PHE A  52     -11.495   1.997   3.343  1.00  0.00           C  
ATOM    766  CE2 PHE A  52     -10.969   0.904   5.393  1.00  0.00           C  
ATOM    767  CZ  PHE A  52     -10.649   1.818   4.412  1.00  0.00           C  
ATOM    768  H   PHE A  52     -14.307  -0.848   1.371  1.00  0.00           H  
ATOM    769  HA  PHE A  52     -13.339  -2.339   3.734  1.00  0.00           H  
ATOM    770 1HB  PHE A  52     -14.996   0.208   3.649  1.00  0.00           H  
ATOM    771 2HB  PHE A  52     -14.574  -0.682   5.108  1.00  0.00           H  
ATOM    772  HD1 PHE A  52     -13.315   1.418   2.388  1.00  0.00           H  
ATOM    773  HD2 PHE A  52     -12.390  -0.538   6.068  1.00  0.00           H  
ATOM    774  HE1 PHE A  52     -11.248   2.708   2.567  1.00  0.00           H  
ATOM    775  HE2 PHE A  52     -10.304   0.758   6.244  1.00  0.00           H  
ATOM    776  HZ  PHE A  52      -9.730   2.397   4.479  1.00  0.00           H  
ATOM    777  N   LYS A  53     -15.656  -3.276   4.321  1.00  0.00           N  
ATOM    778  CA  LYS A  53     -16.968  -3.872   4.531  1.00  0.00           C  
ATOM    779  C   LYS A  53     -17.529  -3.363   5.848  1.00  0.00           C  
ATOM    780  O   LYS A  53     -17.062  -3.745   6.919  1.00  0.00           O  
ATOM    781  CB  LYS A  53     -16.901  -5.391   4.549  1.00  0.00           C  
ATOM    782  CG  LYS A  53     -18.248  -6.049   4.716  1.00  0.00           C  
ATOM    783  CD  LYS A  53     -19.081  -5.815   3.465  1.00  0.00           C  
ATOM    784  CE  LYS A  53     -20.422  -6.496   3.522  1.00  0.00           C  
ATOM    785  NZ  LYS A  53     -21.182  -6.257   2.272  1.00  0.00           N  
ATOM    786  H   LYS A  53     -14.887  -3.477   4.952  1.00  0.00           H  
ATOM    787  HA  LYS A  53     -17.642  -3.561   3.734  1.00  0.00           H  
ATOM    788 1HB  LYS A  53     -16.493  -5.737   3.613  1.00  0.00           H  
ATOM    789 2HB  LYS A  53     -16.241  -5.727   5.350  1.00  0.00           H  
ATOM    790 1HG  LYS A  53     -18.122  -7.119   4.873  1.00  0.00           H  
ATOM    791 2HG  LYS A  53     -18.767  -5.624   5.578  1.00  0.00           H  
ATOM    792 1HD  LYS A  53     -19.238  -4.742   3.326  1.00  0.00           H  
ATOM    793 2HD  LYS A  53     -18.551  -6.191   2.598  1.00  0.00           H  
ATOM    794 1HE  LYS A  53     -20.281  -7.566   3.654  1.00  0.00           H  
ATOM    795 2HE  LYS A  53     -20.993  -6.105   4.365  1.00  0.00           H  
ATOM    796 1HZ  LYS A  53     -22.075  -6.714   2.310  1.00  0.00           H  
ATOM    797 2HZ  LYS A  53     -21.317  -5.261   2.134  1.00  0.00           H  
ATOM    798 3HZ  LYS A  53     -20.646  -6.618   1.487  1.00  0.00           H  
ATOM    799  N   ASN A  54     -18.481  -2.443   5.780  1.00  0.00           N  
ATOM    800  CA  ASN A  54     -19.040  -1.818   6.983  1.00  0.00           C  
ATOM    801  C   ASN A  54     -17.934  -1.240   7.885  1.00  0.00           C  
ATOM    802  O   ASN A  54     -18.007  -1.322   9.110  1.00  0.00           O  
ATOM    803  CB  ASN A  54     -19.890  -2.814   7.757  1.00  0.00           C  
ATOM    804  CG  ASN A  54     -21.085  -3.292   6.972  1.00  0.00           C  
ATOM    805  OD1 ASN A  54     -21.694  -2.535   6.206  1.00  0.00           O  
ATOM    806  ND2 ASN A  54     -21.435  -4.541   7.152  1.00  0.00           N  
ATOM    807  H   ASN A  54     -18.827  -2.161   4.874  1.00  0.00           H  
ATOM    808  HA  ASN A  54     -19.673  -0.984   6.675  1.00  0.00           H  
ATOM    809 1HB  ASN A  54     -19.292  -3.676   8.048  1.00  0.00           H  
ATOM    810 2HB  ASN A  54     -20.242  -2.344   8.674  1.00  0.00           H  
ATOM    811 1HD2 ASN A  54     -22.224  -4.916   6.666  1.00  0.00           H  
ATOM    812 2HD2 ASN A  54     -20.915  -5.118   7.783  1.00  0.00           H  
ATOM    813  N   GLY A  55     -16.915  -0.647   7.262  1.00  0.00           N  
ATOM    814  CA  GLY A  55     -15.779  -0.046   7.960  1.00  0.00           C  
ATOM    815  C   GLY A  55     -14.580  -0.996   8.141  1.00  0.00           C  
ATOM    816  O   GLY A  55     -13.480  -0.548   8.470  1.00  0.00           O  
ATOM    817  H   GLY A  55     -16.935  -0.618   6.254  1.00  0.00           H  
ATOM    818 1HA  GLY A  55     -15.453   0.836   7.408  1.00  0.00           H  
ATOM    819 2HA  GLY A  55     -16.109   0.303   8.936  1.00  0.00           H  
ATOM    820  N   LYS A  56     -14.765  -2.294   7.897  1.00  0.00           N  
ATOM    821  CA  LYS A  56     -13.678  -3.262   8.039  1.00  0.00           C  
ATOM    822  C   LYS A  56     -12.794  -3.288   6.814  1.00  0.00           C  
ATOM    823  O   LYS A  56     -13.275  -3.471   5.709  1.00  0.00           O  
ATOM    824  CB  LYS A  56     -14.230  -4.671   8.243  1.00  0.00           C  
ATOM    825  CG  LYS A  56     -13.157  -5.738   8.435  1.00  0.00           C  
ATOM    826  CD  LYS A  56     -13.761  -7.113   8.651  1.00  0.00           C  
ATOM    827  CE  LYS A  56     -12.674  -8.169   8.775  1.00  0.00           C  
ATOM    828  NZ  LYS A  56     -13.241  -9.532   8.977  1.00  0.00           N  
ATOM    829  H   LYS A  56     -15.685  -2.642   7.633  1.00  0.00           H  
ATOM    830  HA  LYS A  56     -13.068  -2.982   8.897  1.00  0.00           H  
ATOM    831 1HB  LYS A  56     -14.895  -4.682   9.106  1.00  0.00           H  
ATOM    832 2HB  LYS A  56     -14.822  -4.954   7.375  1.00  0.00           H  
ATOM    833 1HG  LYS A  56     -12.525  -5.775   7.543  1.00  0.00           H  
ATOM    834 2HG  LYS A  56     -12.533  -5.479   9.288  1.00  0.00           H  
ATOM    835 1HD  LYS A  56     -14.370  -7.109   9.556  1.00  0.00           H  
ATOM    836 2HD  LYS A  56     -14.400  -7.361   7.802  1.00  0.00           H  
ATOM    837 1HE  LYS A  56     -12.072  -8.166   7.865  1.00  0.00           H  
ATOM    838 2HE  LYS A  56     -12.035  -7.923   9.622  1.00  0.00           H  
ATOM    839 1HZ  LYS A  56     -12.488 -10.201   9.054  1.00  0.00           H  
ATOM    840 2HZ  LYS A  56     -13.792  -9.548   9.824  1.00  0.00           H  
ATOM    841 3HZ  LYS A  56     -13.826  -9.773   8.189  1.00  0.00           H  
ATOM    842  N   LEU A  57     -11.497  -3.114   6.969  1.00  0.00           N  
ATOM    843  CA  LEU A  57     -10.668  -3.167   5.767  1.00  0.00           C  
ATOM    844  C   LEU A  57     -10.716  -4.545   5.124  1.00  0.00           C  
ATOM    845  O   LEU A  57     -10.462  -5.544   5.800  1.00  0.00           O  
ATOM    846  CB  LEU A  57      -9.221  -2.813   6.102  1.00  0.00           C  
ATOM    847  CG  LEU A  57      -8.278  -2.842   4.918  1.00  0.00           C  
ATOM    848  CD1 LEU A  57      -8.677  -1.792   3.954  1.00  0.00           C  
ATOM    849  CD2 LEU A  57      -6.863  -2.610   5.393  1.00  0.00           C  
ATOM    850  H   LEU A  57     -11.095  -2.949   7.881  1.00  0.00           H  
ATOM    851  HA  LEU A  57     -11.048  -2.447   5.045  1.00  0.00           H  
ATOM    852 1HB  LEU A  57      -9.197  -1.812   6.527  1.00  0.00           H  
ATOM    853 2HB  LEU A  57      -8.849  -3.518   6.845  1.00  0.00           H  
ATOM    854  HG  LEU A  57      -8.346  -3.808   4.416  1.00  0.00           H  
ATOM    855 1HD1 LEU A  57      -7.999  -1.836   3.106  1.00  0.00           H  
ATOM    856 2HD1 LEU A  57      -9.692  -1.965   3.618  1.00  0.00           H  
ATOM    857 3HD1 LEU A  57      -8.617  -0.819   4.430  1.00  0.00           H  
ATOM    858 1HD2 LEU A  57      -6.187  -2.629   4.539  1.00  0.00           H  
ATOM    859 2HD2 LEU A  57      -6.799  -1.640   5.887  1.00  0.00           H  
ATOM    860 3HD2 LEU A  57      -6.585  -3.395   6.096  1.00  0.00           H  
ATOM    861  N   VAL A  58     -11.030  -4.599   3.823  1.00  0.00           N  
ATOM    862  CA  VAL A  58     -11.072  -5.878   3.120  1.00  0.00           C  
ATOM    863  C   VAL A  58     -10.099  -5.990   1.934  1.00  0.00           C  
ATOM    864  O   VAL A  58      -9.736  -7.112   1.562  1.00  0.00           O  
ATOM    865  CB  VAL A  58     -12.507  -6.204   2.666  1.00  0.00           C  
ATOM    866  CG1 VAL A  58     -13.416  -6.395   3.864  1.00  0.00           C  
ATOM    867  CG2 VAL A  58     -13.037  -5.090   1.866  1.00  0.00           C  
ATOM    868  H   VAL A  58     -11.249  -3.739   3.322  1.00  0.00           H  
ATOM    869  HA  VAL A  58     -10.795  -6.651   3.836  1.00  0.00           H  
ATOM    870  HB  VAL A  58     -12.491  -7.121   2.086  1.00  0.00           H  
ATOM    871 1HG1 VAL A  58     -14.406  -6.630   3.517  1.00  0.00           H  
ATOM    872 2HG1 VAL A  58     -13.044  -7.208   4.482  1.00  0.00           H  
ATOM    873 3HG1 VAL A  58     -13.447  -5.495   4.445  1.00  0.00           H  
ATOM    874 1HG2 VAL A  58     -14.034  -5.312   1.547  1.00  0.00           H  
ATOM    875 2HG2 VAL A  58     -13.046  -4.229   2.484  1.00  0.00           H  
ATOM    876 3HG2 VAL A  58     -12.413  -4.913   1.010  1.00  0.00           H  
ATOM    877  N   GLY A  59      -9.658  -4.857   1.344  1.00  0.00           N  
ATOM    878  CA  GLY A  59      -8.730  -4.938   0.189  1.00  0.00           C  
ATOM    879  C   GLY A  59      -8.401  -3.596  -0.483  1.00  0.00           C  
ATOM    880  O   GLY A  59      -8.901  -2.555  -0.078  1.00  0.00           O  
ATOM    881  H   GLY A  59     -10.012  -3.958   1.667  1.00  0.00           H  
ATOM    882 1HA  GLY A  59      -7.804  -5.414   0.511  1.00  0.00           H  
ATOM    883 2HA  GLY A  59      -9.159  -5.596  -0.552  1.00  0.00           H  
ATOM    884  N   SER A  60      -7.526  -3.604  -1.504  1.00  0.00           N  
ATOM    885  CA  SER A  60      -7.147  -2.336  -2.173  1.00  0.00           C  
ATOM    886  C   SER A  60      -6.479  -2.485  -3.554  1.00  0.00           C  
ATOM    887  O   SER A  60      -6.010  -3.574  -3.917  1.00  0.00           O  
ATOM    888  CB  SER A  60      -6.194  -1.564  -1.281  1.00  0.00           C  
ATOM    889  OG  SER A  60      -4.970  -2.233  -1.177  1.00  0.00           O  
ATOM    890  H   SER A  60      -7.130  -4.482  -1.813  1.00  0.00           H  
ATOM    891  HA  SER A  60      -8.055  -1.746  -2.311  1.00  0.00           H  
ATOM    892 1HB  SER A  60      -6.031  -0.572  -1.703  1.00  0.00           H  
ATOM    893 2HB  SER A  60      -6.625  -1.428  -0.294  1.00  0.00           H  
ATOM    894  HG  SER A  60      -4.644  -2.307  -2.079  1.00  0.00           H  
ATOM    895  N   PHE A  61      -6.388  -1.360  -4.283  1.00  0.00           N  
ATOM    896  CA  PHE A  61      -5.638  -1.300  -5.546  1.00  0.00           C  
ATOM    897  C   PHE A  61      -5.263   0.176  -5.877  1.00  0.00           C  
ATOM    898  O   PHE A  61      -5.868   1.080  -5.310  1.00  0.00           O  
ATOM    899  CB  PHE A  61      -6.495  -1.902  -6.657  1.00  0.00           C  
ATOM    900  CG  PHE A  61      -7.684  -1.106  -6.998  1.00  0.00           C  
ATOM    901  CD1 PHE A  61      -7.608  -0.226  -8.025  1.00  0.00           C  
ATOM    902  CD2 PHE A  61      -8.850  -1.202  -6.305  1.00  0.00           C  
ATOM    903  CE1 PHE A  61      -8.670   0.537  -8.390  1.00  0.00           C  
ATOM    904  CE2 PHE A  61      -9.929  -0.437  -6.662  1.00  0.00           C  
ATOM    905  CZ  PHE A  61      -9.833   0.429  -7.714  1.00  0.00           C  
ATOM    906  H   PHE A  61      -6.844  -0.519  -3.919  1.00  0.00           H  
ATOM    907  HA  PHE A  61      -4.748  -1.903  -5.419  1.00  0.00           H  
ATOM    908 1HB  PHE A  61      -5.910  -2.011  -7.558  1.00  0.00           H  
ATOM    909 2HB  PHE A  61      -6.828  -2.894  -6.368  1.00  0.00           H  
ATOM    910  HD1 PHE A  61      -6.668  -0.149  -8.570  1.00  0.00           H  
ATOM    911  HD2 PHE A  61      -8.907  -1.880  -5.475  1.00  0.00           H  
ATOM    912  HE1 PHE A  61      -8.577   1.233  -9.226  1.00  0.00           H  
ATOM    913  HE2 PHE A  61     -10.854  -0.504  -6.117  1.00  0.00           H  
ATOM    914  HZ  PHE A  61     -10.679   1.043  -8.009  1.00  0.00           H  
ATOM    915  N   PRO A  62      -4.260   0.464  -6.739  1.00  0.00           N  
ATOM    916  CA  PRO A  62      -3.887   1.800  -7.230  1.00  0.00           C  
ATOM    917  C   PRO A  62      -4.991   2.575  -7.957  1.00  0.00           C  
ATOM    918  O   PRO A  62      -5.761   2.003  -8.727  1.00  0.00           O  
ATOM    919  CB  PRO A  62      -2.734   1.487  -8.186  1.00  0.00           C  
ATOM    920  CG  PRO A  62      -2.165   0.188  -7.688  1.00  0.00           C  
ATOM    921  CD  PRO A  62      -3.350  -0.596  -7.204  1.00  0.00           C  
ATOM    922  HA  PRO A  62      -3.515   2.398  -6.387  1.00  0.00           H  
ATOM    923 1HB  PRO A  62      -3.119   1.425  -9.214  1.00  0.00           H  
ATOM    924 2HB  PRO A  62      -2.007   2.313  -8.170  1.00  0.00           H  
ATOM    925 1HG  PRO A  62      -1.621  -0.328  -8.485  1.00  0.00           H  
ATOM    926 2HG  PRO A  62      -1.435   0.382  -6.888  1.00  0.00           H  
ATOM    927 1HD  PRO A  62      -3.790  -1.148  -8.029  1.00  0.00           H  
ATOM    928 2HD  PRO A  62      -3.004  -1.241  -6.398  1.00  0.00           H  
ATOM    929  N   LEU A  63      -5.003   3.886  -7.752  1.00  0.00           N  
ATOM    930  CA  LEU A  63      -5.946   4.796  -8.385  1.00  0.00           C  
ATOM    931  C   LEU A  63      -5.675   4.944  -9.880  1.00  0.00           C  
ATOM    932  O   LEU A  63      -4.690   4.419 -10.398  1.00  0.00           O  
ATOM    933  OXT LEU A  63      -6.308   5.788 -10.510  1.00  0.00           O  
ATOM    934  CB  LEU A  63      -5.862   6.157  -7.673  1.00  0.00           C  
ATOM    935  CG  LEU A  63      -6.761   7.287  -8.155  1.00  0.00           C  
ATOM    936  CD1 LEU A  63      -8.202   6.926  -7.937  1.00  0.00           C  
ATOM    937  CD2 LEU A  63      -6.394   8.545  -7.370  1.00  0.00           C  
ATOM    938  H   LEU A  63      -4.329   4.293  -7.103  1.00  0.00           H  
ATOM    939  HA  LEU A  63      -6.949   4.392  -8.254  1.00  0.00           H  
ATOM    940 1HB  LEU A  63      -6.082   5.999  -6.616  1.00  0.00           H  
ATOM    941 2HB  LEU A  63      -4.836   6.515  -7.752  1.00  0.00           H  
ATOM    942  HG  LEU A  63      -6.604   7.460  -9.217  1.00  0.00           H  
ATOM    943 1HD1 LEU A  63      -8.844   7.736  -8.279  1.00  0.00           H  
ATOM    944 2HD1 LEU A  63      -8.414   6.031  -8.508  1.00  0.00           H  
ATOM    945 3HD1 LEU A  63      -8.376   6.745  -6.880  1.00  0.00           H  
ATOM    946 1HD2 LEU A  63      -7.016   9.376  -7.699  1.00  0.00           H  
ATOM    947 2HD2 LEU A  63      -6.551   8.368  -6.303  1.00  0.00           H  
ATOM    948 3HD2 LEU A  63      -5.345   8.786  -7.545  1.00  0.00           H  
TER                                                                             
# All scores below are weighted scores, not raw scores.
#BEGIN_POSE_ENERGIES_TABLE ./short_relax/rsv_inp_3_unrelaxedRF.pdb
label fa_atr fa_rep fa_sol fa_intra_rep fa_intra_sol_xover4 lk_ball_wtd fa_elec hbond_sr_bb hbond_lr_bb hbond_bb_sc hbond_sc dslf_fa13 omega fa_dun p_aa_pp yhh_planarity ref rama_prepro cart_bonded total
weights 1 0.55 1 0.005 1 1 1 1 1 1 1 1.25 0.4 0.7 0.6 0.625 1 0.45 0.5 NA
pose -318.355 32.5744 190.126 0.64519 9.21362 -12.1213 -117.255 -17.7375 -24.8453 -13.1193 -4.37281 0 -0.60095 45.303 -25.6013 0.0382 14.2732 -10.547 24.8112 -227.57
SER:NtermProteinFull_1 -1.44391 0.06106 1.15476 0.00124 0.03065 -0.12813 -1.0209 0 0 -0.37708 0 0 -0.0044 0.291 0 0 -0.28969 0 0.07094 -1.65447
GLY_2 -2.3328 0.26388 2.12753 9e-05 0 -0.33488 -1.54464 0 0 -0.37708 0 0 -0.05463 0 -1.47625 0 0.79816 0.03478 0.11663 -2.77922
GLY_3 -2.04253 0.09643 1.03247 0.00012 0 -0.05311 0.00213 0 0 0 0 0 -0.11438 0 -1.4079 0 0.79816 0.27848 0.06735 -1.34278
GLY_4 -2.44737 0.09357 2.18803 3e-05 0 -0.04531 -1.79937 0 0 0 0 0 -0.07508 0 -1.26646 0 0.79816 0.48081 0.09621 -1.97678
LYS_5 -5.3913 0.63431 2.92356 0.00744 0.1175 -0.34087 -0.74548 0 0 0 0 0 0.07276 0.90434 0.00727 0 -0.71458 0.174 0.22519 -2.12587
VAL_6 -7.71151 1.16868 1.13785 0.01813 0.04859 -0.35684 -1.59218 0 0 0 0 0 -0.02641 0.08273 -0.60148 0 2.64269 -0.14935 0.35145 -4.98766
ASN_7 -3.44557 0.2907 2.63457 0.00974 0.31927 0.00257 -0.53347 0 0 0 -0.93112 0 -0.05329 1.58663 -1.01243 0 -1.34026 -0.50089 0.30401 -2.66955
GLY_8 -2.0286 0.28864 1.72518 8e-05 0 -0.26782 -0.42175 0 0 0 0 0 -0.12822 0 -1.47735 0 0.79816 -0.83556 0.37176 -1.97548
LYS_9 -4.62103 0.58356 4.43554 0.00741 0.12404 -0.37753 -1.9296 0 0 0 0 0 0.06273 0.93605 0.08464 0 -0.71458 -0.49289 0.95482 -0.94682
PRO_10 -3.404 0.43749 1.87688 0.00301 0.10722 -0.0669 -0.77325 0 0 -0.49087 0 0 -0.01046 0.48443 -0.90577 0 -1.64321 -0.38227 0.8866 -3.8811
ILE_11 -8.29814 0.82648 1.7143 0.03043 0.07986 -0.26405 -1.50831 0 0 0 0 0 -0.06784 0.4728 -0.46628 0 2.30374 -0.54557 0.60601 -5.11656
SER_12 -4.92655 0.3284 6.4595 0.00198 0.07022 -0.12575 -4.11533 0 0 -1.91095 -0.29292 0 -0.01138 0.07629 -0.4731 0 -0.28969 -0.41115 0.56311 -5.05731
GLU_13 -4.04794 0.27685 4.20826 0.0056 0.25584 -0.51729 -1.05253 0 0 0 0 0 -0.00355 2.51862 -0.24492 0 -2.72453 -0.44694 0.22224 -1.55029
GLU_14 -3.99524 0.3292 4.22037 0.00518 0.2404 -0.36864 -1.17637 0 0 0 0 0 -0.05171 2.55394 -0.34849 0 -2.72453 -0.55449 0.2507 -1.61967
ASP_15 -7.91002 0.67047 8.77042 0.00278 0.25156 -0.27656 -6.33447 0 0 -2.73756 -0.29292 0 0.08048 2.26697 -0.12374 0 -2.14574 -0.39679 0.4712 -7.7039
ARG_16 -10.4954 0.91064 7.96223 0.01694 0.44992 -1.06444 -3.35347 0 0 0 0 0 -0.03517 1.63962 -0.07065 0 -0.09474 -0.27531 0.47025 -3.93955
ASN_17 -4.83384 0.17739 5.12677 0.00585 0.25299 -0.38494 -2.90741 0 0 0 0 0 0.01869 1.09467 0.40999 0 -1.34026 -0.0892 0.26418 -2.20511
LYS_18 -4.94108 0.27244 4.86939 0.00731 0.11589 -0.24795 -2.42246 0 0 0 0 0 0.00032 1.13043 -0.01333 0 -0.71458 -0.02274 0.17963 -1.78673
ALA_19 -6.10167 0.58579 1.85519 0.00158 0 -0.16404 -1.46518 0 0 0 0 0 0.02494 0 -0.13898 0 1.32468 -0.2188 0.22094 -4.07555
LYS_20 -6.1938 0.38376 5.63302 0.00819 0.2016 -0.0669 -3.95046 0 0 -0.44984 0 0 0.01552 1.59635 -0.00258 0 -0.71458 -0.28061 0.27566 -3.54467
SER_21 -3.85685 0.26963 4.2724 0.00138 0.02279 -0.15853 -2.37259 0 0 0 0 0 -0.01501 0.4325 0.29988 0 -0.28969 -0.16447 0.2626 -1.29595
ALA_22 -4.2942 0.45099 1.8458 0.00154 0 -0.15913 -1.09981 0 0 0 0 0 -0.04411 0 -0.36738 0 1.32468 -0.30174 0.22476 -2.4186
LEU_23 -10.3198 1.04399 2.78276 0.02215 0.10316 -0.40072 -1.73613 0 0 0 0 0 -0.03536 0.13979 -0.12009 0 1.66147 -0.55004 0.40773 -7.00106
LEU_24 -2.61004 0.16512 2.98666 0.02017 0.20304 -0.08815 -0.72915 0 0 0 0 0 -0.03717 0.34505 -0.14632 0 1.66147 -0.19545 0.39196 1.96718
SER_25 -1.46472 0.12915 1.46144 0.00318 0.07528 -0.20316 -0.2018 0 0 0 0 0 0.04582 0.34128 0.01818 0 -0.28969 0.17575 0.15197 0.24268
THR_26 -5.4574 0.57614 3.83121 0.01782 0.08674 -0.26906 -1.29823 0 0 -1.70628 0 0 -0.00167 0.23593 0.05609 0 1.15175 0.13811 0.40811 -2.23073
ASN_27 -3.75926 0.3162 2.78641 0.00551 0.28316 -0.01333 -1.50148 0 0 0 0 0 0.01343 1.50847 -0.30161 0 -1.34026 -0.3154 0.40117 -1.91699
LYS_28 -4.37625 0.45455 2.15787 0.00749 0.13473 -0.09444 -1.43055 0 0 -1.70628 0 0 -0.00096 0.88818 -0.11936 0 -0.71458 -0.0855 0.12085 -4.76425
ALA_29 -4.80866 0.4117 1.5323 0.00156 0 -0.04398 -2.13512 0 0 0 0 0 0.03879 0 -0.53565 0 1.32468 0.21802 0.27124 -3.72513
VAL_30 -2.73263 0.18583 0.76588 0.01693 0.04175 -0.29192 -0.70922 0 0 0 0 0 0.02251 0.00766 -0.43931 0 2.64269 -0.29413 0.29977 -0.48418
VAL_31 -7.32144 1.30938 0.92273 0.03158 0.04622 -0.16599 -1.08007 0 0 0 0 0 0.02676 0.00144 -0.36609 0 2.64269 -0.23553 0.35957 -3.82875
SER_32 -3.37126 0.31188 2.8654 0.0019 0.05041 -0.21732 -0.53544 0 0 0 0 0 -0.00172 0.30783 -0.12964 0 -0.28969 0.07905 0.40095 -0.52765
VAL_33 -7.37988 1.17106 2.00001 0.01839 0.04615 -0.58805 -1.88371 0 0 0 0 0 -0.05629 0.07225 -0.65632 0 2.64269 -0.08246 0.25915 -4.43702
ASN_34 -3.64633 0.26667 4.00759 0.0072 0.3035 -0.47773 -1.53967 0 0 -1.31747 0 0 -0.06149 1.61446 -0.99609 0 -1.34026 -0.57268 0.22131 -3.53098
GLY_35 -1.47255 0.17097 1.63746 7e-05 0 -0.29151 -0.17856 0 0 0 0 0 -0.13942 0 -1.43579 0 0.79816 -0.91435 0.29476 -1.53075
LYS_36 -4.2922 0.42842 4.25219 0.01232 0.25927 -0.28448 -2.293 0 0 0 0 0 0.03652 1.25503 0.01016 0 -0.71458 -0.54009 0.25406 -1.61638
GLU_37 -3.15525 0.13364 2.94626 0.0077 0.31366 -0.0999 -2.13386 0 0 0 0 0 -0.03814 2.6279 0.06235 0 -2.72453 -0.11889 0.25998 -1.91909
TYR_38 -10.2444 0.91606 3.79666 0.0236 0.25701 -0.49744 -2.1777 0 0 0 -0.93112 0 0.16473 1.80652 -0.41142 0.0382 0.58223 -0.04215 0.43328 -6.28598
THR_39 -4.95612 0.31558 2.86038 0.00763 0.05039 -0.08786 -2.22805 0 0 0 0 0 -0.02938 0.05908 -0.20632 0 1.15175 0.06015 0.43562 -2.56716
ALA_40 -6.01062 1.03657 1.22803 0.00161 0 0.0022 -2.45722 0 0 0 0 0 0.03461 0 0.17799 0 1.32468 0.23169 0.39394 -4.03651
THR_41 -5.66482 0.48315 3.10498 0.00651 0.08383 -0.02516 -2.47738 0 0 0 0 0 -0.00051 0.05977 -0.42642 0 1.15175 -0.00165 0.28088 -3.42506
LYS_42 -6.20529 0.32621 4.29133 0.01525 0.23601 -0.22364 -2.72591 0 0 0 0 0 -0.03662 2.12057 0.28352 0 -0.71458 -0.18549 0.18087 -2.63776
ASP_43 -5.61193 0.62289 7.7691 0.02036 0.94127 0.30783 -8.26648 0 0 -0.798 -0.96236 0 -0.03415 1.76429 -0.5425 0 -2.14574 -0.00961 0.89355 -6.05148
PRO_44 -2.49609 0.41076 1.64552 0.00277 0.05218 0.03092 0.25236 0 0 0 0 0 -0.03775 0.12508 -0.2369 0 -1.64321 -0.04013 1.06126 -0.87324
SER_45 -2.38422 0.22739 3.03293 0.0015 0.04807 0.01544 -2.21703 0 0 -0.42157 -0.75279 0 0.19417 0.23874 -0.04144 0 -0.28969 -0.08178 0.51693 -1.91335
THR_46 -3.95964 0.24339 4.69837 0.00589 0.06445 -0.39632 -1.6856 0 0 -0.37643 -0.20957 0 -0.01383 0.03481 -0.65806 0 1.15175 -0.1849 0.61745 -0.66823
GLY_47 -3.04154 0.20234 2.82957 0.00013 0 -0.08269 -1.61373 0 0 0 0 0 -0.09427 0 -1.11265 0 0.79816 -0.18822 0.4103 -1.8926
LYS_48 -6.20995 0.20451 4.73229 0.00797 0.11721 -0.08016 -2.34096 0 0 0 0 0 0.12897 0.90195 0.03663 0 -0.71458 -0.10138 0.30734 -3.01017
ILE_49 -8.9942 1.09518 1.28049 0.02815 0.06705 -0.05874 -2.5324 0 0 0 0 0 0.0635 0.43006 -0.76185 0 2.30374 -0.28282 0.46679 -6.89507
VAL_50 -6.41104 0.88682 2.0506 0.02002 0.04118 -0.0542 -2.06663 0 0 0 0 0 -0.056 0.11868 -0.79242 0 2.64269 -0.42827 0.3001 -3.74848
PHE_51 -10.737 1.58103 0.64385 0.02432 0.22506 -0.2414 -2.92845 0 0 0 0 0 -0.02106 1.80916 -0.25011 0 1.21829 -0.29664 0.46512 -8.50779
PHE_52 -9.6018 0.882 3.14909 0.02535 0.28052 -0.29825 -2.67811 0 0 0 0 0 0.13778 1.30994 -0.26769 0 1.21829 -0.265 0.51752 -5.59036
LYS_53 -6.1604 0.58815 5.78031 0.0212 0.26729 -0.24436 -3.26349 0 0 0 0 0 -0.06025 2.31693 0.34372 0 -0.71458 0.1877 0.30311 -0.63465
ASN_54 -1.91262 0.15522 1.86686 0.00674 0.30822 -0.32775 0.25083 0 0 0 0 0 -0.06918 1.49292 -1.00355 0 -1.34026 -0.08401 0.19096 -0.46561
GLY_55 -1.942 0.19168 1.49607 7e-05 0 -0.22883 0.01599 0 0 0 0 0 -0.13005 0 -1.48434 0 0.79816 -0.80569 0.14137 -1.94756
LYS_56 -4.67586 0.57585 4.0104 0.01112 0.18032 -0.08473 -2.43773 0 0 0 0 0 -0.02447 1.05058 0.06177 0 -0.71458 -0.43106 0.33085 -2.14753
LEU_57 -4.61283 0.58253 1.00709 0.02448 0.09239 -0.2215 -0.39036 0 0 0 0 0 -0.03074 0.34607 -0.16651 0 1.66147 -0.22936 0.32143 -1.61582
VAL_58 -7.89348 1.21905 1.6555 0.01961 0.03562 -0.11141 -1.17252 0 0 0 0 0 -0.03172 0.10001 -0.09497 0 2.64269 0.06675 0.45641 -3.10846
GLY_59 -3.92756 0.34806 2.46709 4e-05 0 0.15079 -1.95453 0 0 0 0 0 -0.09731 0 -1.41405 0 0.79816 0.45185 0.55623 -2.62124
SER_60 -3.79596 0.2147 1.97857 0.00217 0.0726 -0.11785 -2.14376 0 0 0 0 0 0.08406 0.04701 -0.53753 0 -0.28969 0.09789 0.40872 -3.97907
PHE_61 -10.2657 1.6799 2.02162 0.03189 0.53943 0.27823 -2.31314 0 0 0 0 0 0.02557 1.20121 -0.39111 0 1.21829 0.51902 1.16895 -4.28581
PRO_62 -4.40837 0.68749 2.02469 0.00281 0.06798 -0.25013 -0.54058 0 0 0 0 0 -0.05845 0.08679 -1.01035 0 -1.64321 0.26086 1.19396 -3.58652
LEU:CtermProteinFull_63 -5.3003 0.42278 3.59437 0.02396 0.55013 0.02256 -3.65964 0 0 -0.44984 0 0 0 0.47017 0 0 1.66147 -0.37048 0.49951 -2.53531
#END_POSE_ENERGIES_TABLE ./short_relax/rsv_inp_3_unrelaxedRF.pdb
