# Supplementary material for: Scaffolding protein functional sites using deep learning
Source: Science. Author manuscript; Available in PMC 2022 Oct 31. (PMC9621694; doi:10.1126/science.abn2100)
Supplement: Data S1 [file NIHMS1830590-supplement-Data_S1.zip › rsv_inp_4_AF.pdb]

MODEL     1
ATOM      1  N   LYS A   1       0.184 -17.105  16.012  1.00  0.00           N  
ATOM      2  H   LYS A   1       0.170 -16.203  16.467  1.00  0.00           H  
ATOM      3  H2  LYS A   1       1.145 -17.410  15.954  1.00  0.00           H  
ATOM      4  H3  LYS A   1      -0.319 -17.759  16.594  1.00  0.00           H  
ATOM      5  CA  LYS A   1      -0.439 -17.004  14.662  1.00  0.00           C  
ATOM      6  HA  LYS A   1      -0.379 -17.971  14.163  1.00  0.00           H  
ATOM      7  C   LYS A   1       0.347 -15.986  13.815  1.00  0.00           C  
ATOM      8  CB  LYS A   1      -1.937 -16.607  14.770  1.00  0.00           C  
ATOM      9  HB2 LYS A   1      -2.028 -15.708  15.379  1.00  0.00           H  
ATOM     10  HB3 LYS A   1      -2.305 -16.371  13.772  1.00  0.00           H  
ATOM     11  O   LYS A   1       0.295 -14.805  14.123  1.00  0.00           O  
ATOM     12  CG  LYS A   1      -2.841 -17.713  15.362  1.00  0.00           C  
ATOM     13  HG2 LYS A   1      -2.470 -17.988  16.350  1.00  0.00           H  
ATOM     14  HG3 LYS A   1      -2.785 -18.591  14.719  1.00  0.00           H  
ATOM     15  CD  LYS A   1      -4.322 -17.288  15.499  1.00  0.00           C  
ATOM     16  HD2 LYS A   1      -4.386 -16.431  16.169  1.00  0.00           H  
ATOM     17  HD3 LYS A   1      -4.706 -16.998  14.521  1.00  0.00           H  
ATOM     18  CE  LYS A   1      -5.186 -18.439  16.062  1.00  0.00           C  
ATOM     19  HE2 LYS A   1      -4.757 -18.766  17.010  1.00  0.00           H  
ATOM     20  HE3 LYS A   1      -5.133 -19.286  15.377  1.00  0.00           H  
ATOM     21  NZ  LYS A   1      -6.614 -18.063  16.277  1.00  0.00           N  
ATOM     22  HZ1 LYS A   1      -7.131 -18.848  16.646  1.00  0.00           H  
ATOM     23  HZ2 LYS A   1      -7.068 -17.785  15.419  1.00  0.00           H  
ATOM     24  HZ3 LYS A   1      -6.705 -17.319  16.953  1.00  0.00           H  
ATOM     25  N   LYS A   2       1.138 -16.410  12.813  1.00  0.00           N  
ATOM     26  H   LYS A   2       1.136 -17.388  12.563  1.00  0.00           H  
ATOM     27  CA  LYS A   2       1.981 -15.507  11.990  1.00  0.00           C  
ATOM     28  HA  LYS A   2       2.371 -14.714  12.628  1.00  0.00           H  
ATOM     29  C   LYS A   2       1.127 -14.849  10.895  1.00  0.00           C  
ATOM     30  CB  LYS A   2       3.192 -16.306  11.433  1.00  0.00           C  
ATOM     31  HB2 LYS A   2       2.832 -17.066  10.740  1.00  0.00           H  
ATOM     32  HB3 LYS A   2       3.653 -16.823  12.274  1.00  0.00           H  
ATOM     33  O   LYS A   2       0.669 -15.540   9.992  1.00  0.00           O  
ATOM     34  CG  LYS A   2       4.295 -15.476  10.733  1.00  0.00           C  
ATOM     35  HG2 LYS A   2       4.558 -14.632  11.371  1.00  0.00           H  
ATOM     36  HG3 LYS A   2       3.917 -15.093   9.785  1.00  0.00           H  
ATOM     37  CD  LYS A   2       5.569 -16.323  10.483  1.00  0.00           C  
ATOM     38  HD2 LYS A   2       5.890 -16.742  11.437  1.00  0.00           H  
ATOM     39  HD3 LYS A   2       5.324 -17.151   9.817  1.00  0.00           H  
ATOM     40  CE  LYS A   2       6.745 -15.519   9.886  1.00  0.00           C  
ATOM     41  HE2 LYS A   2       6.883 -14.620  10.487  1.00  0.00           H  
ATOM     42  HE3 LYS A   2       6.486 -15.213   8.873  1.00  0.00           H  
ATOM     43  NZ  LYS A   2       8.029 -16.288   9.874  1.00  0.00           N  
ATOM     44  HZ1 LYS A   2       8.305 -16.558  10.807  1.00  0.00           H  
ATOM     45  HZ2 LYS A   2       8.795 -15.738   9.512  1.00  0.00           H  
ATOM     46  HZ3 LYS A   2       7.971 -17.132   9.323  1.00  0.00           H  
ATOM     47  N   LEU A   3       0.907 -13.533  10.967  1.00  0.00           N  
ATOM     48  H   LEU A   3       1.232 -13.031  11.781  1.00  0.00           H  
ATOM     49  CA  LEU A   3       0.254 -12.773   9.891  1.00  0.00           C  
ATOM     50  HA  LEU A   3      -0.681 -13.265   9.623  1.00  0.00           H  
ATOM     51  C   LEU A   3       1.165 -12.774   8.651  1.00  0.00           C  
ATOM     52  CB  LEU A   3      -0.063 -11.337  10.362  1.00  0.00           C  
ATOM     53  HB2 LEU A   3       0.852 -10.899  10.760  1.00  0.00           H  
ATOM     54  HB3 LEU A   3      -0.361 -10.740   9.500  1.00  0.00           H  
ATOM     55  O   LEU A   3       2.310 -12.307   8.713  1.00  0.00           O  
ATOM     56  CG  LEU A   3      -1.174 -11.235  11.428  1.00  0.00           C  
ATOM     57  HG  LEU A   3      -0.998 -11.975  12.209  1.00  0.00           H  
ATOM     58  CD1 LEU A   3      -1.155  -9.849  12.070  1.00  0.00           C  
ATOM     59 HD11 LEU A   3      -1.327  -9.079  11.317  1.00  0.00           H  
ATOM     60 HD12 LEU A   3      -1.931  -9.784  12.833  1.00  0.00           H  
ATOM     61 HD13 LEU A   3      -0.193  -9.671  12.551  1.00  0.00           H  
ATOM     62  CD2 LEU A   3      -2.565 -11.460  10.832  1.00  0.00           C  
ATOM     63 HD21 LEU A   3      -2.767 -10.719  10.058  1.00  0.00           H  
ATOM     64 HD22 LEU A   3      -2.641 -12.456  10.397  1.00  0.00           H  
ATOM     65 HD23 LEU A   3      -3.320 -11.369  11.613  1.00  0.00           H  
ATOM     66  N   LYS A   4       0.674 -13.330   7.538  1.00  0.00           N  
ATOM     67  H   LYS A   4      -0.272 -13.684   7.564  1.00  0.00           H  
ATOM     68  CA  LYS A   4       1.358 -13.310   6.238  1.00  0.00           C  
ATOM     69  HA  LYS A   4       2.436 -13.329   6.396  1.00  0.00           H  
ATOM     70  C   LYS A   4       1.018 -11.995   5.530  1.00  0.00           C  
ATOM     71  CB  LYS A   4       0.978 -14.544   5.389  1.00  0.00           C  
ATOM     72  HB2 LYS A   4       1.348 -14.386   4.376  1.00  0.00           H  
ATOM     73  HB3 LYS A   4      -0.108 -14.627   5.339  1.00  0.00           H  
ATOM     74  O   LYS A   4      -0.157 -11.690   5.344  1.00  0.00           O  
ATOM     75  CG  LYS A   4       1.574 -15.866   5.919  1.00  0.00           C  
ATOM     76  HG2 LYS A   4       2.658 -15.766   5.982  1.00  0.00           H  
ATOM     77  HG3 LYS A   4       1.184 -16.062   6.918  1.00  0.00           H  
ATOM     78  CD  LYS A   4       1.232 -17.058   5.002  1.00  0.00           C  
ATOM     79  HD2 LYS A   4       1.602 -16.848   3.998  1.00  0.00           H  
ATOM     80  HD3 LYS A   4       0.149 -17.169   4.956  1.00  0.00           H  
ATOM     81  CE  LYS A   4       1.859 -18.373   5.505  1.00  0.00           C  
ATOM     82  HE2 LYS A   4       2.940 -18.244   5.561  1.00  0.00           H  
ATOM     83  HE3 LYS A   4       1.494 -18.567   6.513  1.00  0.00           H  
ATOM     84  NZ  LYS A   4       1.541 -19.534   4.624  1.00  0.00           N  
ATOM     85  HZ1 LYS A   4       1.963 -20.384   4.971  1.00  0.00           H  
ATOM     86  HZ2 LYS A   4       0.546 -19.696   4.566  1.00  0.00           H  
ATOM     87  HZ3 LYS A   4       1.887 -19.393   3.686  1.00  0.00           H  
ATOM     88  N   LEU A   5       2.043 -11.222   5.169  1.00  0.00           N  
ATOM     89  H   LEU A   5       2.980 -11.572   5.308  1.00  0.00           H  
ATOM     90  CA  LEU A   5       1.897 -10.079   4.272  1.00  0.00           C  
ATOM     91  HA  LEU A   5       0.889  -9.676   4.372  1.00  0.00           H  
ATOM     92  C   LEU A   5       2.021 -10.594   2.844  1.00  0.00           C  
ATOM     93  CB  LEU A   5       2.899  -8.968   4.649  1.00  0.00           C  
ATOM     94  HB2 LEU A   5       3.919  -9.317   4.487  1.00  0.00           H  
ATOM     95  HB3 LEU A   5       2.780  -8.777   5.716  1.00  0.00           H  
ATOM     96  O   LEU A   5       3.031 -11.212   2.506  1.00  0.00           O  
ATOM     97  CG  LEU A   5       2.666  -7.647   3.880  1.00  0.00           C  
ATOM     98  HG  LEU A   5       1.655  -7.634   3.471  1.00  0.00           H  
ATOM     99  CD1 LEU A   5       2.804  -6.451   4.824  1.00  0.00           C  
ATOM    100 HD11 LEU A   5       2.066  -6.514   5.624  1.00  0.00           H  
ATOM    101 HD12 LEU A   5       2.632  -5.530   4.267  1.00  0.00           H  
ATOM    102 HD13 LEU A   5       3.806  -6.424   5.251  1.00  0.00           H  
ATOM    103  CD2 LEU A   5       3.666  -7.464   2.740  1.00  0.00           C  
ATOM    104 HD21 LEU A   5       3.434  -6.551   2.191  1.00  0.00           H  
ATOM    105 HD22 LEU A   5       4.685  -7.393   3.120  1.00  0.00           H  
ATOM    106 HD23 LEU A   5       3.601  -8.300   2.043  1.00  0.00           H  
ATOM    107  N   THR A   6       0.963 -10.415   2.058  1.00  0.00           N  
ATOM    108  H   THR A   6       0.161  -9.911   2.409  1.00  0.00           H  
ATOM    109  CA  THR A   6       0.950 -10.776   0.645  1.00  0.00           C  
ATOM    110  HA  THR A   6       1.473 -11.724   0.518  1.00  0.00           H  
ATOM    111  C   THR A   6       1.718  -9.696  -0.093  1.00  0.00           C  
ATOM    112  CB  THR A   6      -0.474 -10.945   0.096  1.00  0.00           C  
ATOM    113  HB  THR A   6      -0.927  -9.972  -0.093  1.00  0.00           H  
ATOM    114  O   THR A   6       1.256  -8.567  -0.254  1.00  0.00           O  
ATOM    115  CG2 THR A   6      -0.468 -11.788  -1.179  1.00  0.00           C  
ATOM    116 HG21 THR A   6      -1.491 -11.942  -1.523  1.00  0.00           H  
ATOM    117 HG22 THR A   6       0.075 -11.258  -1.961  1.00  0.00           H  
ATOM    118 HG23 THR A   6       0.009 -12.753  -1.008  1.00  0.00           H  
ATOM    119  OG1 THR A   6      -1.279 -11.651   1.018  1.00  0.00           O  
ATOM    120  HG1 THR A   6      -1.085 -12.581   0.880  1.00  0.00           H  
ATOM    121  N   ASP A   7       2.950 -10.040  -0.425  1.00  0.00           N  
ATOM    122  H   ASP A   7       3.264 -10.977  -0.215  1.00  0.00           H  
ATOM    123  CA  ASP A   7       3.882  -9.206  -1.152  1.00  0.00           C  
ATOM    124  HA  ASP A   7       3.781  -8.165  -0.842  1.00  0.00           H  
ATOM    125  C   ASP A   7       3.527  -9.340  -2.639  1.00  0.00           C  
ATOM    126  CB  ASP A   7       5.280  -9.715  -0.764  1.00  0.00           C  
ATOM    127  HB2 ASP A   7       5.306  -9.876   0.313  1.00  0.00           H  
ATOM    128  HB3 ASP A   7       5.477 -10.674  -1.242  1.00  0.00           H  
ATOM    129  O   ASP A   7       3.773 -10.388  -3.231  1.00  0.00           O  
ATOM    130  CG  ASP A   7       6.384  -8.737  -1.115  1.00  0.00           C  
ATOM    131  OD1 ASP A   7       6.454  -8.347  -2.290  1.00  0.00           O  
ATOM    132  OD2 ASP A   7       7.182  -8.400  -0.218  1.00  0.00           O  
ATOM    133  N   ASP A   8       2.861  -8.334  -3.213  1.00  0.00           N  
ATOM    134  H   ASP A   8       2.595  -7.553  -2.630  1.00  0.00           H  
ATOM    135  CA  ASP A   8       2.450  -8.257  -4.630  1.00  0.00           C  
ATOM    136  HA  ASP A   8       1.965  -9.198  -4.891  1.00  0.00           H  
ATOM    137  C   ASP A   8       3.687  -8.142  -5.573  1.00  0.00           C  
ATOM    138  CB  ASP A   8       1.395  -7.120  -4.792  1.00  0.00           C  
ATOM    139  HB2 ASP A   8       1.358  -6.526  -3.879  1.00  0.00           H  
ATOM    140  HB3 ASP A   8       1.682  -6.431  -5.586  1.00  0.00           H  
ATOM    141  O   ASP A   8       3.791  -7.255  -6.417  1.00  0.00           O  
ATOM    142  CG  ASP A   8      -0.026  -7.620  -5.114  1.00  0.00           C  
ATOM    143  OD1 ASP A   8      -0.160  -8.430  -6.054  1.00  0.00           O  
ATOM    144  OD2 ASP A   8      -0.985  -7.217  -4.409  1.00  0.00           O  
ATOM    145  N   GLY A   9       4.702  -8.994  -5.383  1.00  0.00           N  
ATOM    146  H   GLY A   9       4.570  -9.697  -4.670  1.00  0.00           H  
ATOM    147  CA  GLY A   9       5.945  -9.031  -6.164  1.00  0.00           C  
ATOM    148  HA2 GLY A   9       6.419  -9.999  -6.005  1.00  0.00           H  
ATOM    149  HA3 GLY A   9       5.697  -8.943  -7.222  1.00  0.00           H  
ATOM    150  C   GLY A   9       6.976  -7.941  -5.830  1.00  0.00           C  
ATOM    151  O   GLY A   9       7.890  -7.691  -6.615  1.00  0.00           O  
ATOM    152  N   LEU A  10       6.864  -7.279  -4.681  1.00  0.00           N  
ATOM    153  H   LEU A  10       6.202  -7.637  -4.008  1.00  0.00           H  
ATOM    154  CA  LEU A  10       7.718  -6.174  -4.233  1.00  0.00           C  
ATOM    155  HA  LEU A  10       8.030  -5.606  -5.110  1.00  0.00           H  
ATOM    156  C   LEU A  10       9.021  -6.617  -3.547  1.00  0.00           C  
ATOM    157  CB  LEU A  10       6.874  -5.265  -3.325  1.00  0.00           C  
ATOM    158  HB2 LEU A  10       6.422  -5.870  -2.539  1.00  0.00           H  
ATOM    159  HB3 LEU A  10       7.514  -4.530  -2.837  1.00  0.00           H  
ATOM    160  O   LEU A  10       9.956  -5.818  -3.496  1.00  0.00           O  
ATOM    161  CG  LEU A  10       5.772  -4.553  -4.123  1.00  0.00           C  
ATOM    162  HG  LEU A  10       5.339  -5.214  -4.874  1.00  0.00           H  
ATOM    163  CD1 LEU A  10       4.646  -4.124  -3.208  1.00  0.00           C  
ATOM    164 HD11 LEU A  10       3.907  -3.551  -3.767  1.00  0.00           H  
ATOM    165 HD12 LEU A  10       5.053  -3.543  -2.381  1.00  0.00           H  
ATOM    166 HD13 LEU A  10       4.161  -5.017  -2.813  1.00  0.00           H  
ATOM    167  CD2 LEU A  10       6.349  -3.335  -4.829  1.00  0.00           C  
ATOM    168 HD21 LEU A  10       6.884  -2.711  -4.114  1.00  0.00           H  
ATOM    169 HD22 LEU A  10       7.015  -3.702  -5.610  1.00  0.00           H  
ATOM    170 HD23 LEU A  10       5.519  -2.785  -5.273  1.00  0.00           H  
ATOM    171  N   LYS A  11       9.118  -7.875  -3.096  1.00  0.00           N  
ATOM    172  H   LYS A  11       8.237  -8.367  -3.046  1.00  0.00           H  
ATOM    173  CA  LYS A  11      10.288  -8.452  -2.400  1.00  0.00           C  
ATOM    174  HA  LYS A  11       9.973  -9.409  -1.983  1.00  0.00           H  
ATOM    175  C   LYS A  11      10.721  -7.620  -1.183  1.00  0.00           C  
ATOM    176  CB  LYS A  11      11.463  -8.717  -3.368  1.00  0.00           C  
ATOM    177  HB2 LYS A  11      12.313  -9.059  -2.777  1.00  0.00           H  
ATOM    178  HB3 LYS A  11      11.749  -7.785  -3.855  1.00  0.00           H  
ATOM    179  O   LYS A  11      11.899  -7.278  -1.045  1.00  0.00           O  
ATOM    180  CG  LYS A  11      11.195  -9.785  -4.437  1.00  0.00           C  
ATOM    181  HG2 LYS A  11      10.847 -10.697  -3.951  1.00  0.00           H  
ATOM    182  HG3 LYS A  11      10.428  -9.433  -5.127  1.00  0.00           H  
ATOM    183  CD  LYS A  11      12.492 -10.086  -5.209  1.00  0.00           C  
ATOM    184  HD2 LYS A  11      12.810  -9.185  -5.734  1.00  0.00           H  
ATOM    185  HD3 LYS A  11      13.268 -10.378  -4.502  1.00  0.00           H  
ATOM    186  CE  LYS A  11      12.276 -11.222  -6.218  1.00  0.00           C  
ATOM    187  HE2 LYS A  11      11.508 -10.914  -6.928  1.00  0.00           H  
ATOM    188  HE3 LYS A  11      11.895 -12.092  -5.682  1.00  0.00           H  
ATOM    189  NZ  LYS A  11      13.528 -11.582  -6.938  1.00  0.00           N  
ATOM    190  HZ1 LYS A  11      13.355 -12.333  -7.591  1.00  0.00           H  
ATOM    191  HZ2 LYS A  11      13.887 -10.795  -7.460  1.00  0.00           H  
ATOM    192  HZ3 LYS A  11      14.241 -11.895  -6.295  1.00  0.00           H  
ATOM    193  N   LEU A  12       9.776  -7.323  -0.295  1.00  0.00           N  
ATOM    194  H   LEU A  12       8.843  -7.678  -0.444  1.00  0.00           H  
ATOM    195  CA  LEU A  12      10.029  -6.575   0.933  1.00  0.00           C  
ATOM    196  HA  LEU A  12      10.586  -5.675   0.672  1.00  0.00           H  
ATOM    197  C   LEU A  12      10.901  -7.366   1.919  1.00  0.00           C  
ATOM    198  CB  LEU A  12       8.692  -6.166   1.576  1.00  0.00           C  
ATOM    199  HB2 LEU A  12       8.129  -7.071   1.802  1.00  0.00           H  
ATOM    200  HB3 LEU A  12       8.898  -5.662   2.520  1.00  0.00           H  
ATOM    201  O   LEU A  12      10.719  -8.568   2.141  1.00  0.00           O  
ATOM    202  CG  LEU A  12       7.822  -5.242   0.707  1.00  0.00           C  
ATOM    203  HG  LEU A  12       7.604  -5.715  -0.251  1.00  0.00           H  
ATOM    204  CD1 LEU A  12       6.496  -4.974   1.423  1.00  0.00           C  
ATOM    205 HD11 LEU A  12       5.866  -4.340   0.799  1.00  0.00           H  
ATOM    206 HD12 LEU A  12       5.984  -5.922   1.586  1.00  0.00           H  
ATOM    207 HD13 LEU A  12       6.681  -4.481   2.377  1.00  0.00           H  
ATOM    208  CD2 LEU A  12       8.520  -3.912   0.448  1.00  0.00           C  
ATOM    209 HD21 LEU A  12       9.428  -4.066  -0.136  1.00  0.00           H  
ATOM    210 HD22 LEU A  12       8.786  -3.434   1.391  1.00  0.00           H  
ATOM    211 HD23 LEU A  12       7.867  -3.256  -0.128  1.00  0.00           H  
ATOM    212  N   SER A  13      11.839  -6.670   2.552  1.00  0.00           N  
ATOM    213  H   SER A  13      11.892  -5.683   2.342  1.00  0.00           H  
ATOM    214  CA  SER A  13      12.661  -7.169   3.648  1.00  0.00           C  
ATOM    215  HA  SER A  13      13.120  -8.101   3.320  1.00  0.00           H  
ATOM    216  C   SER A  13      11.819  -7.481   4.893  1.00  0.00           C  
ATOM    217  CB  SER A  13      13.791  -6.173   3.959  1.00  0.00           C  
ATOM    218  HB2 SER A  13      14.180  -5.760   3.028  1.00  0.00           H  
ATOM    219  HB3 SER A  13      14.596  -6.701   4.470  1.00  0.00           H  
ATOM    220  O   SER A  13      10.644  -7.119   5.010  1.00  0.00           O  
ATOM    221  OG  SER A  13      13.349  -5.125   4.795  1.00  0.00           O  
ATOM    222  HG  SER A  13      14.075  -4.512   4.932  1.00  0.00           H  
ATOM    223  N   GLU A  14      12.402  -8.201   5.854  1.00  0.00           N  
ATOM    224  H   GLU A  14      13.377  -8.449   5.765  1.00  0.00           H  
ATOM    225  CA  GLU A  14      11.757  -8.430   7.154  1.00  0.00           C  
ATOM    226  HA  GLU A  14      10.791  -8.910   6.998  1.00  0.00           H  
ATOM    227  C   GLU A  14      11.429  -7.131   7.882  1.00  0.00           C  
ATOM    228  CB  GLU A  14      12.633  -9.342   8.028  1.00  0.00           C  
ATOM    229  HB2 GLU A  14      12.324  -9.258   9.070  1.00  0.00           H  
ATOM    230  HB3 GLU A  14      13.685  -9.070   7.933  1.00  0.00           H  
ATOM    231  O   GLU A  14      10.321  -6.996   8.400  1.00  0.00           O  
ATOM    232  CG  GLU A  14      12.385 -10.768   7.550  1.00  0.00           C  
ATOM    233  HG2 GLU A  14      11.312 -10.926   7.661  1.00  0.00           H  
ATOM    234  HG3 GLU A  14      12.663 -10.848   6.500  1.00  0.00           H  
ATOM    235  CD  GLU A  14      13.066 -11.882   8.328  1.00  0.00           C  
ATOM    236  OE1 GLU A  14      12.486 -12.991   8.241  1.00  0.00           O  
ATOM    237  OE2 GLU A  14      14.097 -11.607   8.965  1.00  0.00           O  
ATOM    238  N   GLU A  15      12.332  -6.153   7.839  1.00  0.00           N  
ATOM    239  H   GLU A  15      13.224  -6.325   7.397  1.00  0.00           H  
ATOM    240  CA  GLU A  15      12.125  -4.840   8.444  1.00  0.00           C  
ATOM    241  HA  GLU A  15      11.915  -4.955   9.507  1.00  0.00           H  
ATOM    242  C   GLU A  15      10.950  -4.096   7.807  1.00  0.00           C  
ATOM    243  CB  GLU A  15      13.390  -3.997   8.287  1.00  0.00           C  
ATOM    244  HB2 GLU A  15      13.635  -3.925   7.227  1.00  0.00           H  
ATOM    245  HB3 GLU A  15      13.187  -2.992   8.655  1.00  0.00           H  
ATOM    246  O   GLU A  15      10.132  -3.522   8.518  1.00  0.00           O  
ATOM    247  CG  GLU A  15      14.589  -4.565   9.051  1.00  0.00           C  
ATOM    248  HG2 GLU A  15      14.403  -4.499  10.123  1.00  0.00           H  
ATOM    249  HG3 GLU A  15      14.744  -5.611   8.785  1.00  0.00           H  
ATOM    250  CD  GLU A  15      15.807  -3.742   8.650  1.00  0.00           C  
ATOM    251  OE1 GLU A  15      15.972  -2.656   9.248  1.00  0.00           O  
ATOM    252  OE2 GLU A  15      16.430  -4.128   7.636  1.00  0.00           O  
ATOM    253  N   GLU A  16      10.808  -4.139   6.482  1.00  0.00           N  
ATOM    254  H   GLU A  16      11.512  -4.616   5.937  1.00  0.00           H  
ATOM    255  CA  GLU A  16       9.709  -3.474   5.771  1.00  0.00           C  
ATOM    256  HA  GLU A  16       9.633  -2.434   6.089  1.00  0.00           H  
ATOM    257  C   GLU A  16       8.366  -4.144   6.045  1.00  0.00           C  
ATOM    258  CB  GLU A  16       9.984  -3.511   4.273  1.00  0.00           C  
ATOM    259  HB2 GLU A  16       9.110  -3.145   3.734  1.00  0.00           H  
ATOM    260  HB3 GLU A  16      10.175  -4.545   3.986  1.00  0.00           H  
ATOM    261  O   GLU A  16       7.370  -3.471   6.315  1.00  0.00           O  
ATOM    262  CG  GLU A  16      11.185  -2.641   3.916  1.00  0.00           C  
ATOM    263  HG2 GLU A  16      10.923  -1.597   4.086  1.00  0.00           H  
ATOM    264  HG3 GLU A  16      12.038  -2.872   4.555  1.00  0.00           H  
ATOM    265  CD  GLU A  16      11.582  -2.863   2.465  1.00  0.00           C  
ATOM    266  OE1 GLU A  16      11.693  -1.855   1.762  1.00  0.00           O  
ATOM    267  OE2 GLU A  16      11.778  -4.018   2.042  1.00  0.00           O  
ATOM    268  N   ARG A  17       8.339  -5.482   6.054  1.00  0.00           N  
ATOM    269  H   ARG A  17       9.195  -5.966   5.824  1.00  0.00           H  
ATOM    270  CA  ARG A  17       7.148  -6.244   6.448  1.00  0.00           C  
ATOM    271  HA  ARG A  17       6.308  -5.916   5.836  1.00  0.00           H  
ATOM    272  C   ARG A  17       6.764  -5.954   7.893  1.00  0.00           C  
ATOM    273  CB  ARG A  17       7.385  -7.744   6.243  1.00  0.00           C  
ATOM    274  HB2 ARG A  17       6.558  -8.294   6.692  1.00  0.00           H  
ATOM    275  HB3 ARG A  17       8.310  -8.037   6.740  1.00  0.00           H  
ATOM    276  O   ARG A  17       5.574  -5.880   8.187  1.00  0.00           O  
ATOM    277  CG  ARG A  17       7.453  -8.098   4.751  1.00  0.00           C  
ATOM    278  HG2 ARG A  17       6.533  -7.765   4.271  1.00  0.00           H  
ATOM    279  HG3 ARG A  17       8.282  -7.577   4.272  1.00  0.00           H  
ATOM    280  CD  ARG A  17       7.602  -9.603   4.515  1.00  0.00           C  
ATOM    281  HD2 ARG A  17       7.548  -9.775   3.440  1.00  0.00           H  
ATOM    282  HD3 ARG A  17       6.769 -10.118   4.993  1.00  0.00           H  
ATOM    283  NE  ARG A  17       8.890 -10.121   5.015  1.00  0.00           N  
ATOM    284  HE  ARG A  17       9.641  -9.447   5.067  1.00  0.00           H  
ATOM    285  NH1 ARG A  17       8.353 -12.354   4.954  1.00  0.00           N  
ATOM    286 HH11 ARG A  17       8.731 -13.289   4.892  1.00  0.00           H  
ATOM    287 HH12 ARG A  17       7.531 -12.102   4.425  1.00  0.00           H  
ATOM    288  NH2 ARG A  17      10.391 -11.755   5.556  1.00  0.00           N  
ATOM    289 HH21 ARG A  17      11.105 -11.059   5.715  1.00  0.00           H  
ATOM    290 HH22 ARG A  17      10.642 -12.705   5.790  1.00  0.00           H  
ATOM    291  CZ  ARG A  17       9.204 -11.394   5.183  1.00  0.00           C  
ATOM    292  N   ASN A  18       7.739  -5.786   8.783  1.00  0.00           N  
ATOM    293  H   ASN A  18       8.696  -5.910   8.485  1.00  0.00           H  
ATOM    294  CA  ASN A  18       7.486  -5.418  10.171  1.00  0.00           C  
ATOM    295  HA  ASN A  18       6.671  -6.032  10.555  1.00  0.00           H  
ATOM    296  C   ASN A  18       6.993  -3.972  10.284  1.00  0.00           C  
ATOM    297  CB  ASN A  18       8.727  -5.715  11.023  1.00  0.00           C  
ATOM    298  HB2 ASN A  18       9.616  -5.301  10.546  1.00  0.00           H  
ATOM    299  HB3 ASN A  18       8.616  -5.238  11.996  1.00  0.00           H  
ATOM    300  O   ASN A  18       5.982  -3.761  10.940  1.00  0.00           O  
ATOM    301  CG  ASN A  18       8.931  -7.204  11.267  1.00  0.00           C  
ATOM    302  ND2 ASN A  18      10.084  -7.570  11.775  1.00  0.00           N  
ATOM    303 HD21 ASN A  18      10.803  -6.884  11.959  1.00  0.00           H  
ATOM    304 HD22 ASN A  18      10.249  -8.552  11.943  1.00  0.00           H  
ATOM    305  OD1 ASN A  18       8.060  -8.044  11.035  1.00  0.00           O  
ATOM    306  N   LYS A  19       7.583  -3.008   9.566  1.00  0.00           N  
ATOM    307  H   LYS A  19       8.427  -3.239   9.061  1.00  0.00           H  
ATOM    308  CA  LYS A  19       7.082  -1.621   9.492  1.00  0.00           C  
ATOM    309  HA  LYS A  19       7.068  -1.192  10.494  1.00  0.00           H  
ATOM    310  C   LYS A  19       5.637  -1.569   8.988  1.00  0.00           C  
ATOM    311  CB  LYS A  19       8.008  -0.771   8.602  1.00  0.00           C  
ATOM    312  HB2 LYS A  19       8.201  -1.302   7.670  1.00  0.00           H  
ATOM    313  HB3 LYS A  19       7.507   0.166   8.359  1.00  0.00           H  
ATOM    314  O   LYS A  19       4.803  -0.906   9.596  1.00  0.00           O  
ATOM    315  CG  LYS A  19       9.339  -0.436   9.296  1.00  0.00           C  
ATOM    316  HG2 LYS A  19       9.144   0.239  10.130  1.00  0.00           H  
ATOM    317  HG3 LYS A  19       9.787  -1.344   9.699  1.00  0.00           H  
ATOM    318  CD  LYS A  19      10.335   0.228   8.332  1.00  0.00           C  
ATOM    319  HD2 LYS A  19      10.471  -0.413   7.461  1.00  0.00           H  
ATOM    320  HD3 LYS A  19       9.943   1.193   8.010  1.00  0.00           H  
ATOM    321  CE  LYS A  19      11.686   0.412   9.040  1.00  0.00           C  
ATOM    322  HE2 LYS A  19      12.024  -0.563   9.390  1.00  0.00           H  
ATOM    323  HE3 LYS A  19      11.539   1.040   9.919  1.00  0.00           H  
ATOM    324  NZ  LYS A  19      12.721   1.006   8.157  1.00  0.00           N  
ATOM    325  HZ1 LYS A  19      12.459   1.935   7.858  1.00  0.00           H  
ATOM    326  HZ2 LYS A  19      12.874   0.421   7.348  1.00  0.00           H  
ATOM    327  HZ3 LYS A  19      13.600   1.060   8.652  1.00  0.00           H  
ATOM    328  N   ALA A  20       5.313  -2.333   7.943  1.00  0.00           N  
ATOM    329  H   ALA A  20       6.063  -2.805   7.459  1.00  0.00           H  
ATOM    330  CA  ALA A  20       3.952  -2.468   7.421  1.00  0.00           C  
ATOM    331  HA  ALA A  20       3.553  -1.487   7.165  1.00  0.00           H  
ATOM    332  C   ALA A  20       2.984  -3.079   8.440  1.00  0.00           C  
ATOM    333  CB  ALA A  20       4.008  -3.313   6.145  1.00  0.00           C  
ATOM    334  HB1 ALA A  20       4.394  -4.307   6.372  1.00  0.00           H  
ATOM    335  HB2 ALA A  20       4.666  -2.846   5.412  1.00  0.00           H  
ATOM    336  HB3 ALA A  20       3.006  -3.407   5.727  1.00  0.00           H  
ATOM    337  O   ALA A  20       1.885  -2.563   8.636  1.00  0.00           O  
ATOM    338  N   LYS A  21       3.388  -4.167   9.109  1.00  0.00           N  
ATOM    339  H   LYS A  21       4.303  -4.539   8.900  1.00  0.00           H  
ATOM    340  CA  LYS A  21       2.592  -4.793  10.174  1.00  0.00           C  
ATOM    341  HA  LYS A  21       1.610  -5.064   9.788  1.00  0.00           H  
ATOM    342  C   LYS A  21       2.343  -3.822  11.318  1.00  0.00           C  
ATOM    343  CB  LYS A  21       3.303  -6.035  10.714  1.00  0.00           C  
ATOM    344  HB2 LYS A  21       2.862  -6.312  11.672  1.00  0.00           H  
ATOM    345  HB3 LYS A  21       4.353  -5.798  10.886  1.00  0.00           H  
ATOM    346  O   LYS A  21       1.202  -3.717  11.747  1.00  0.00           O  
ATOM    347  CG  LYS A  21       3.176  -7.228   9.767  1.00  0.00           C  
ATOM    348  HG2 LYS A  21       2.155  -7.608   9.820  1.00  0.00           H  
ATOM    349  HG3 LYS A  21       3.393  -6.935   8.740  1.00  0.00           H  
ATOM    350  CD  LYS A  21       4.136  -8.324  10.218  1.00  0.00           C  
ATOM    351  HD2 LYS A  21       3.822  -8.693  11.194  1.00  0.00           H  
ATOM    352  HD3 LYS A  21       5.139  -7.906  10.305  1.00  0.00           H  
ATOM    353  CE  LYS A  21       4.162  -9.463   9.205  1.00  0.00           C  
ATOM    354  HE2 LYS A  21       3.158  -9.873   9.095  1.00  0.00           H  
ATOM    355  HE3 LYS A  21       4.479  -9.058   8.244  1.00  0.00           H  
ATOM    356  NZ  LYS A  21       5.106 -10.501   9.670  1.00  0.00           N  
ATOM    357  HZ1 LYS A  21       6.022 -10.091   9.785  1.00  0.00           H  
ATOM    358  HZ2 LYS A  21       5.144 -11.265   9.011  1.00  0.00           H  
ATOM    359  HZ3 LYS A  21       4.816 -10.843  10.575  1.00  0.00           H  
ATOM    360  N   SER A  22       3.379  -3.114  11.762  1.00  0.00           N  
ATOM    361  H   SER A  22       4.299  -3.310  11.391  1.00  0.00           H  
ATOM    362  CA  SER A  22       3.298  -2.157  12.860  1.00  0.00           C  
ATOM    363  HA  SER A  22       2.864  -2.670  13.719  1.00  0.00           H  
ATOM    364  C   SER A  22       2.394  -0.980  12.520  1.00  0.00           C  
ATOM    365  CB  SER A  22       4.687  -1.663  13.266  1.00  0.00           C  
ATOM    366  HB2 SER A  22       4.581  -0.910  14.047  1.00  0.00           H  
ATOM    367  HB3 SER A  22       5.193  -1.221  12.408  1.00  0.00           H  
ATOM    368  O   SER A  22       1.539  -0.622  13.322  1.00  0.00           O  
ATOM    369  OG  SER A  22       5.446  -2.746  13.768  1.00  0.00           O  
ATOM    370  HG  SER A  22       6.196  -2.395  14.254  1.00  0.00           H  
ATOM    371  N   ALA A  23       2.493  -0.433  11.307  1.00  0.00           N  
ATOM    372  H   ALA A  23       3.234  -0.729  10.687  1.00  0.00           H  
ATOM    373  CA  ALA A  23       1.611   0.645  10.867  1.00  0.00           C  
ATOM    374  HA  ALA A  23       1.661   1.452  11.598  1.00  0.00           H  
ATOM    375  C   ALA A  23       0.133   0.204  10.772  1.00  0.00           C  
ATOM    376  CB  ALA A  23       2.151   1.170   9.534  1.00  0.00           C  
ATOM    377  HB1 ALA A  23       1.633   2.098   9.291  1.00  0.00           H  
ATOM    378  HB2 ALA A  23       3.215   1.392   9.623  1.00  0.00           H  
ATOM    379  HB3 ALA A  23       1.997   0.436   8.743  1.00  0.00           H  
ATOM    380  O   ALA A  23      -0.778   0.997  11.007  1.00  0.00           O  
ATOM    381  N   LEU A  24      -0.109  -1.080  10.483  1.00  0.00           N  
ATOM    382  H   LEU A  24       0.685  -1.667  10.273  1.00  0.00           H  
ATOM    383  CA  LEU A  24      -1.440  -1.694  10.436  1.00  0.00           C  
ATOM    384  HA  LEU A  24      -2.162  -0.908  10.217  1.00  0.00           H  
ATOM    385  C   LEU A  24      -1.903  -2.303  11.780  1.00  0.00           C  
ATOM    386  CB  LEU A  24      -1.478  -2.717   9.284  1.00  0.00           C  
ATOM    387  HB2 LEU A  24      -0.676  -3.439   9.439  1.00  0.00           H  
ATOM    388  HB3 LEU A  24      -2.425  -3.255   9.326  1.00  0.00           H  
ATOM    389  O   LEU A  24      -2.930  -2.994  11.825  1.00  0.00           O  
ATOM    390  CG  LEU A  24      -1.342  -2.104   7.878  1.00  0.00           C  
ATOM    391  HG  LEU A  24      -0.441  -1.494   7.813  1.00  0.00           H  
ATOM    392  CD1 LEU A  24      -1.246  -3.220   6.837  1.00  0.00           C  
ATOM    393 HD11 LEU A  24      -1.262  -2.784   5.838  1.00  0.00           H  
ATOM    394 HD12 LEU A  24      -0.306  -3.755   6.973  1.00  0.00           H  
ATOM    395 HD13 LEU A  24      -2.101  -3.890   6.925  1.00  0.00           H  
ATOM    396  CD2 LEU A  24      -2.546  -1.243   7.500  1.00  0.00           C  
ATOM    397 HD21 LEU A  24      -3.468  -1.811   7.619  1.00  0.00           H  
ATOM    398 HD22 LEU A  24      -2.452  -0.897   6.471  1.00  0.00           H  
ATOM    399 HD23 LEU A  24      -2.587  -0.365   8.145  1.00  0.00           H  
ATOM    400  N   LEU A  25      -1.165  -2.087  12.880  1.00  0.00           N  
ATOM    401  H   LEU A  25      -0.302  -1.569  12.795  1.00  0.00           H  
ATOM    402  CA  LEU A  25      -1.631  -2.441  14.230  1.00  0.00           C  
ATOM    403  HA  LEU A  25      -2.039  -3.452  14.216  1.00  0.00           H  
ATOM    404  C   LEU A  25      -2.770  -1.516  14.666  1.00  0.00           C  
ATOM    405  CB  LEU A  25      -0.485  -2.379  15.260  1.00  0.00           C  
ATOM    406  HB2 LEU A  25       0.057  -1.443  15.124  1.00  0.00           H  
ATOM    407  HB3 LEU A  25      -0.916  -2.341  16.260  1.00  0.00           H  
ATOM    408  O   LEU A  25      -3.763  -2.001  15.199  1.00  0.00           O  
ATOM    409  CG  LEU A  25       0.491  -3.566  15.216  1.00  0.00           C  
ATOM    410  HG  LEU A  25       0.771  -3.774  14.184  1.00  0.00           H  
ATOM    411  CD1 LEU A  25       1.761  -3.252  16.005  1.00  0.00           C  
ATOM    412 HD11 LEU A  25       2.168  -2.289  15.700  1.00  0.00           H  
ATOM    413 HD12 LEU A  25       2.508  -4.029  15.842  1.00  0.00           H  
ATOM    414 HD13 LEU A  25       1.533  -3.191  17.069  1.00  0.00           H  
ATOM    415  CD2 LEU A  25      -0.124  -4.828  15.831  1.00  0.00           C  
ATOM    416 HD21 LEU A  25      -0.996  -5.136  15.253  1.00  0.00           H  
ATOM    417 HD22 LEU A  25      -0.425  -4.632  16.860  1.00  0.00           H  
ATOM    418 HD23 LEU A  25       0.611  -5.633  15.823  1.00  0.00           H  
ATOM    419  N   SER A  26      -2.639  -0.216  14.392  1.00  0.00           N  
ATOM    420  H   SER A  26      -1.773   0.108  13.984  1.00  0.00           H  
ATOM    421  CA  SER A  26      -3.595   0.827  14.786  1.00  0.00           C  
ATOM    422  HA  SER A  26      -4.240   0.446  15.578  1.00  0.00           H  
ATOM    423  C   SER A  26      -4.515   1.292  13.654  1.00  0.00           C  
ATOM    424  CB  SER A  26      -2.826   2.024  15.353  1.00  0.00           C  
ATOM    425  HB2 SER A  26      -2.327   1.726  16.275  1.00  0.00           H  
ATOM    426  HB3 SER A  26      -3.521   2.834  15.576  1.00  0.00           H  
ATOM    427  O   SER A  26      -5.464   2.027  13.904  1.00  0.00           O  
ATOM    428  OG  SER A  26      -1.856   2.464  14.418  1.00  0.00           O  
ATOM    429  HG  SER A  26      -1.467   3.276  14.750  1.00  0.00           H  
ATOM    430  N   THR A  27      -4.266   0.877  12.407  1.00  0.00           N  
ATOM    431  H   THR A  27      -3.480   0.262  12.252  1.00  0.00           H  
ATOM    432  CA  THR A  27      -5.038   1.329  11.240  1.00  0.00           C  
ATOM    433  HA  THR A  27      -6.004   1.699  11.584  1.00  0.00           H  
ATOM    434  C   THR A  27      -5.317   0.188  10.259  1.00  0.00           C  
ATOM    435  CB  THR A  27      -4.343   2.494  10.512  1.00  0.00           C  
ATOM    436  HB  THR A  27      -5.028   2.859   9.747  1.00  0.00           H  
ATOM    437  O   THR A  27      -4.566  -0.780  10.163  1.00  0.00           O  
ATOM    438  CG2 THR A  27      -3.983   3.674  11.414  1.00  0.00           C  
ATOM    439 HG21 THR A  27      -3.615   4.498  10.802  1.00  0.00           H  
ATOM    440 HG22 THR A  27      -4.866   4.008  11.959  1.00  0.00           H  
ATOM    441 HG23 THR A  27      -3.207   3.392  12.126  1.00  0.00           H  
ATOM    442  OG1 THR A  27      -3.177   2.046   9.864  1.00  0.00           O  
ATOM    443  HG1 THR A  27      -2.479   1.933  10.514  1.00  0.00           H  
ATOM    444  N   ASN A  28      -6.402   0.298   9.487  1.00  0.00           N  
ATOM    445  H   ASN A  28      -7.028   1.076   9.643  1.00  0.00           H  
ATOM    446  CA  ASN A  28      -6.704  -0.657   8.412  1.00  0.00           C  
ATOM    447  HA  ASN A  28      -6.353  -1.645   8.710  1.00  0.00           H  
ATOM    448  C   ASN A  28      -5.981  -0.325   7.097  1.00  0.00           C  
ATOM    449  CB  ASN A  28      -8.226  -0.739   8.207  1.00  0.00           C  
ATOM    450  HB2 ASN A  28      -8.635   0.264   8.082  1.00  0.00           H  
ATOM    451  HB3 ASN A  28      -8.439  -1.312   7.305  1.00  0.00           H  
ATOM    452  O   ASN A  28      -5.929  -1.166   6.201  1.00  0.00           O  
ATOM    453  CG  ASN A  28      -8.936  -1.445   9.347  1.00  0.00           C  
ATOM    454  ND2 ASN A  28     -10.164  -1.072   9.623  1.00  0.00           N  
ATOM    455 HD21 ASN A  28     -10.599  -1.506  10.425  1.00  0.00           H  
ATOM    456 HD22 ASN A  28     -10.618  -0.324   9.118  1.00  0.00           H  
ATOM    457  OD1 ASN A  28      -8.408  -2.339   9.987  1.00  0.00           O  
ATOM    458  N   LYS A  29      -5.429   0.883   6.959  1.00  0.00           N  
ATOM    459  H   LYS A  29      -5.446   1.506   7.755  1.00  0.00           H  
ATOM    460  CA  LYS A  29      -4.695   1.347   5.781  1.00  0.00           C  
ATOM    461  HA  LYS A  29      -4.261   0.490   5.266  1.00  0.00           H  
ATOM    462  C   LYS A  29      -3.566   2.260   6.239  1.00  0.00           C  
ATOM    463  CB  LYS A  29      -5.659   2.072   4.825  1.00  0.00           C  
ATOM    464  HB2 LYS A  29      -6.035   2.970   5.315  1.00  0.00           H  
ATOM    465  HB3 LYS A  29      -6.506   1.416   4.623  1.00  0.00           H  
ATOM    466  O   LYS A  29      -3.825   3.244   6.921  1.00  0.00           O  
ATOM    467  CG  LYS A  29      -5.013   2.457   3.483  1.00  0.00           C  
ATOM    468  HG2 LYS A  29      -4.148   3.098   3.658  1.00  0.00           H  
ATOM    469  HG3 LYS A  29      -4.687   1.554   2.967  1.00  0.00           H  
ATOM    470  CD  LYS A  29      -6.028   3.213   2.609  1.00  0.00           C  
ATOM    471  HD2 LYS A  29      -6.908   2.588   2.459  1.00  0.00           H  
ATOM    472  HD3 LYS A  29      -6.328   4.122   3.131  1.00  0.00           H  
ATOM    473  CE  LYS A  29      -5.427   3.584   1.247  1.00  0.00           C  
ATOM    474  HE2 LYS A  29      -5.177   2.662   0.721  1.00  0.00           H  
ATOM    475  HE3 LYS A  29      -4.504   4.137   1.418  1.00  0.00           H  
ATOM    476  NZ  LYS A  29      -6.359   4.402   0.427  1.00  0.00           N  
ATOM    477  HZ1 LYS A  29      -6.585   5.265   0.900  1.00  0.00           H  
ATOM    478  HZ2 LYS A  29      -5.947   4.645  -0.463  1.00  0.00           H  
ATOM    479  HZ3 LYS A  29      -7.224   3.911   0.252  1.00  0.00           H  
ATOM    480  N   ALA A  30      -2.346   1.952   5.821  1.00  0.00           N  
ATOM    481  H   ALA A  30      -2.229   1.151   5.217  1.00  0.00           H  
ATOM    482  CA  ALA A  30      -1.161   2.729   6.140  1.00  0.00           C  
ATOM    483  HA  ALA A  30      -1.457   3.723   6.477  1.00  0.00           H  
ATOM    484  C   ALA A  30      -0.282   2.898   4.902  1.00  0.00           C  
ATOM    485  CB  ALA A  30      -0.403   2.053   7.283  1.00  0.00           C  
ATOM    486  HB1 ALA A  30      -0.095   1.047   6.996  1.00  0.00           H  
ATOM    487  HB2 ALA A  30       0.480   2.649   7.513  1.00  0.00           H  
ATOM    488  HB3 ALA A  30      -1.036   1.999   8.169  1.00  0.00           H  
ATOM    489  O   ALA A  30      -0.268   2.052   4.007  1.00  0.00           O  
ATOM    490  N   VAL A  31       0.466   3.994   4.858  1.00  0.00           N  
ATOM    491  H   VAL A  31       0.446   4.627   5.645  1.00  0.00           H  
ATOM    492  CA  VAL A  31       1.505   4.212   3.853  1.00  0.00           C  
ATOM    493  HA  VAL A  31       1.375   3.506   3.032  1.00  0.00           H  
ATOM    494  C   VAL A  31       2.843   3.935   4.517  1.00  0.00           C  
ATOM    495  CB  VAL A  31       1.437   5.626   3.252  1.00  0.00           C  
ATOM    496  HB  VAL A  31       1.642   6.366   4.025  1.00  0.00           H  
ATOM    497  O   VAL A  31       3.151   4.516   5.552  1.00  0.00           O  
ATOM    498  CG1 VAL A  31       2.468   5.782   2.127  1.00  0.00           C  
ATOM    499 HG11 VAL A  31       2.389   6.778   1.693  1.00  0.00           H  
ATOM    500 HG12 VAL A  31       2.297   5.036   1.351  1.00  0.00           H  
ATOM    501 HG13 VAL A  31       3.477   5.666   2.524  1.00  0.00           H  
ATOM    502  CG2 VAL A  31       0.044   5.900   2.667  1.00  0.00           C  
ATOM    503 HG21 VAL A  31       0.042   6.861   2.153  1.00  0.00           H  
ATOM    504 HG22 VAL A  31      -0.229   5.110   1.966  1.00  0.00           H  
ATOM    505 HG23 VAL A  31      -0.694   5.946   3.467  1.00  0.00           H  
ATOM    506  N   VAL A  32       3.628   3.035   3.937  1.00  0.00           N  
ATOM    507  H   VAL A  32       3.320   2.608   3.076  1.00  0.00           H  
ATOM    508  CA  VAL A  32       4.961   2.690   4.433  1.00  0.00           C  
ATOM    509  HA  VAL A  32       5.224   3.374   5.241  1.00  0.00           H  
ATOM    510  C   VAL A  32       5.998   2.902   3.351  1.00  0.00           C  
ATOM    511  CB  VAL A  32       5.032   1.269   5.013  1.00  0.00           C  
ATOM    512  HB  VAL A  32       6.068   1.072   5.290  1.00  0.00           H  
ATOM    513  O   VAL A  32       5.755   2.646   2.170  1.00  0.00           O  
ATOM    514  CG1 VAL A  32       4.196   1.186   6.293  1.00  0.00           C  
ATOM    515 HG11 VAL A  32       4.364   2.069   6.910  1.00  0.00           H  
ATOM    516 HG12 VAL A  32       3.133   1.121   6.058  1.00  0.00           H  
ATOM    517 HG13 VAL A  32       4.513   0.318   6.871  1.00  0.00           H  
ATOM    518  CG2 VAL A  32       4.585   0.182   4.027  1.00  0.00           C  
ATOM    519 HG21 VAL A  32       4.661  -0.795   4.505  1.00  0.00           H  
ATOM    520 HG22 VAL A  32       5.235   0.188   3.152  1.00  0.00           H  
ATOM    521 HG23 VAL A  32       3.556   0.352   3.712  1.00  0.00           H  
ATOM    522  N   SER A  33       7.169   3.376   3.756  1.00  0.00           N  
ATOM    523  H   SER A  33       7.337   3.543   4.738  1.00  0.00           H  
ATOM    524  CA  SER A  33       8.318   3.438   2.870  1.00  0.00           C  
ATOM    525  HA  SER A  33       7.979   3.791   1.896  1.00  0.00           H  
ATOM    526  C   SER A  33       8.906   2.045   2.670  1.00  0.00           C  
ATOM    527  CB  SER A  33       9.348   4.447   3.383  1.00  0.00           C  
ATOM    528  HB2 SER A  33      10.233   4.418   2.747  1.00  0.00           H  
ATOM    529  HB3 SER A  33       8.912   5.445   3.326  1.00  0.00           H  
ATOM    530  O   SER A  33       8.985   1.239   3.600  1.00  0.00           O  
ATOM    531  OG  SER A  33       9.712   4.182   4.726  1.00  0.00           O  
ATOM    532  HG  SER A  33      10.153   4.958   5.078  1.00  0.00           H  
ATOM    533  N   PHE A  34       9.314   1.770   1.437  1.00  0.00           N  
ATOM    534  H   PHE A  34       9.212   2.482   0.728  1.00  0.00           H  
ATOM    535  CA  PHE A  34      10.065   0.580   1.067  1.00  0.00           C  
ATOM    536  HA  PHE A  34      10.439   0.114   1.979  1.00  0.00           H  
ATOM    537  C   PHE A  34      11.268   0.982   0.213  1.00  0.00           C  
ATOM    538  CB  PHE A  34       9.165  -0.434   0.344  1.00  0.00           C  
ATOM    539  HB2 PHE A  34       9.646  -1.411   0.394  1.00  0.00           H  
ATOM    540  HB3 PHE A  34       8.218  -0.507   0.878  1.00  0.00           H  
ATOM    541  O   PHE A  34      11.263   2.027  -0.431  1.00  0.00           O  
ATOM    542  CG  PHE A  34       8.922  -0.107  -1.114  1.00  0.00           C  
ATOM    543  CD1 PHE A  34       8.083   0.962  -1.449  1.00  0.00           C  
ATOM    544  HD1 PHE A  34       7.566   1.497  -0.666  1.00  0.00           H  
ATOM    545  CD2 PHE A  34       9.613  -0.797  -2.127  1.00  0.00           C  
ATOM    546  HD2 PHE A  34      10.280  -1.605  -1.866  1.00  0.00           H  
ATOM    547  CE1 PHE A  34       7.894   1.327  -2.789  1.00  0.00           C  
ATOM    548  HE1 PHE A  34       7.220   2.131  -3.047  1.00  0.00           H  
ATOM    549  CE2 PHE A  34       9.512  -0.361  -3.460  1.00  0.00           C  
ATOM    550  HE2 PHE A  34      10.129  -0.825  -4.216  1.00  0.00           H  
ATOM    551  CZ  PHE A  34       8.679   0.728  -3.776  1.00  0.00           C  
ATOM    552  HZ  PHE A  34       8.675   1.164  -4.764  1.00  0.00           H  
ATOM    553  N   LYS A  35      12.298   0.155   0.179  1.00  0.00           N  
ATOM    554  H   LYS A  35      12.210  -0.690   0.726  1.00  0.00           H  
ATOM    555  CA  LYS A  35      13.473   0.252  -0.665  1.00  0.00           C  
ATOM    556  HA  LYS A  35      13.437   1.178  -1.238  1.00  0.00           H  
ATOM    557  C   LYS A  35      13.442  -0.922  -1.636  1.00  0.00           C  
ATOM    558  CB  LYS A  35      14.709   0.286   0.240  1.00  0.00           C  
ATOM    559  HB2 LYS A  35      14.577   1.084   0.971  1.00  0.00           H  
ATOM    560  HB3 LYS A  35      14.805  -0.660   0.773  1.00  0.00           H  
ATOM    561  O   LYS A  35      13.570  -2.081  -1.252  1.00  0.00           O  
ATOM    562  CG  LYS A  35      15.982   0.565  -0.565  1.00  0.00           C  
ATOM    563  HG2 LYS A  35      15.832   1.460  -1.169  1.00  0.00           H  
ATOM    564  HG3 LYS A  35      16.190  -0.276  -1.227  1.00  0.00           H  
ATOM    565  CD  LYS A  35      17.177   0.790   0.369  1.00  0.00           C  
ATOM    566  HD2 LYS A  35      17.367  -0.114   0.947  1.00  0.00           H  
ATOM    567  HD3 LYS A  35      16.946   1.612   1.047  1.00  0.00           H  
ATOM    568  CE  LYS A  35      18.413   1.154  -0.462  1.00  0.00           C  
ATOM    569  HE2 LYS A  35      18.646   0.326  -1.131  1.00  0.00           H  
ATOM    570  HE3 LYS A  35      18.165   2.014  -1.083  1.00  0.00           H  
ATOM    571  NZ  LYS A  35      19.587   1.477   0.388  1.00  0.00           N  
ATOM    572  HZ1 LYS A  35      20.379   1.716  -0.191  1.00  0.00           H  
ATOM    573  HZ2 LYS A  35      19.389   2.276   0.972  1.00  0.00           H  
ATOM    574  HZ3 LYS A  35      19.845   0.696   0.975  1.00  0.00           H  
ATOM    575  N   SER A  36      13.270  -0.621  -2.920  1.00  0.00           N  
ATOM    576  H   SER A  36      13.240   0.358  -3.167  1.00  0.00           H  
ATOM    577  CA  SER A  36      13.307  -1.623  -3.985  1.00  0.00           C  
ATOM    578  HA  SER A  36      12.525  -2.362  -3.811  1.00  0.00           H  
ATOM    579  C   SER A  36      14.669  -2.314  -3.980  1.00  0.00           C  
ATOM    580  CB  SER A  36      13.071  -0.954  -5.350  1.00  0.00           C  
ATOM    581  HB2 SER A  36      13.888  -0.263  -5.562  1.00  0.00           H  
ATOM    582  HB3 SER A  36      12.143  -0.383  -5.319  1.00  0.00           H  
ATOM    583  O   SER A  36      15.672  -1.685  -4.305  1.00  0.00           O  
ATOM    584  OG  SER A  36      12.991  -1.923  -6.387  1.00  0.00           O  
ATOM    585  HG  SER A  36      13.102  -1.495  -7.239  1.00  0.00           H  
ATOM    586  N   LYS A  37      14.722  -3.617  -3.678  1.00  0.00           N  
ATOM    587  H   LYS A  37      13.905  -4.050  -3.271  1.00  0.00           H  
ATOM    588  CA  LYS A  37      15.954  -4.408  -3.859  1.00  0.00           C  
ATOM    589  HA  LYS A  37      16.781  -3.892  -3.372  1.00  0.00           H  
ATOM    590  C   LYS A  37      16.374  -4.536  -5.326  1.00  0.00           C  
ATOM    591  CB  LYS A  37      15.809  -5.804  -3.233  1.00  0.00           C  
ATOM    592  HB2 LYS A  37      14.874  -6.264  -3.553  1.00  0.00           H  
ATOM    593  HB3 LYS A  37      16.632  -6.423  -3.592  1.00  0.00           H  
ATOM    594  O   LYS A  37      17.515  -4.885  -5.590  1.00  0.00           O  
ATOM    595  CG  LYS A  37      15.876  -5.767  -1.701  1.00  0.00           C  
ATOM    596  HG2 LYS A  37      14.966  -5.317  -1.303  1.00  0.00           H  
ATOM    597  HG3 LYS A  37      16.732  -5.166  -1.395  1.00  0.00           H  
ATOM    598  CD  LYS A  37      16.044  -7.188  -1.147  1.00  0.00           C  
ATOM    599  HD2 LYS A  37      15.163  -7.779  -1.399  1.00  0.00           H  
ATOM    600  HD3 LYS A  37      16.926  -7.642  -1.599  1.00  0.00           H  
ATOM    601  CE  LYS A  37      16.222  -7.142   0.374  1.00  0.00           C  
ATOM    602  HE2 LYS A  37      17.004  -6.420   0.607  1.00  0.00           H  
ATOM    603  HE3 LYS A  37      15.294  -6.781   0.819  1.00  0.00           H  
ATOM    604  NZ  LYS A  37      16.588  -8.472   0.926  1.00  0.00           N  
ATOM    605  HZ1 LYS A  37      15.858  -9.147   0.750  1.00  0.00           H  
ATOM    606  HZ2 LYS A  37      17.446  -8.802   0.507  1.00  0.00           H  
ATOM    607  HZ3 LYS A  37      16.745  -8.410   1.921  1.00  0.00           H  
ATOM    608  N   LYS A  38      15.457  -4.274  -6.266  1.00  0.00           N  
ATOM    609  H   LYS A  38      14.547  -3.962  -5.957  1.00  0.00           H  
ATOM    610  CA  LYS A  38      15.730  -4.319  -7.707  1.00  0.00           C  
ATOM    611  HA  LYS A  38      16.347  -5.191  -7.926  1.00  0.00           H  
ATOM    612  C   LYS A  38      16.550  -3.114  -8.169  1.00  0.00           C  
ATOM    613  CB  LYS A  38      14.402  -4.440  -8.473  1.00  0.00           C  
ATOM    614  HB2 LYS A  38      13.851  -5.301  -8.095  1.00  0.00           H  
ATOM    615  HB3 LYS A  38      13.802  -3.543  -8.313  1.00  0.00           H  
ATOM    616  O   LYS A  38      17.502  -3.288  -8.912  1.00  0.00           O  
ATOM    617  CG  LYS A  38      14.633  -4.619  -9.978  1.00  0.00           C  
ATOM    618  HG2 LYS A  38      15.183  -3.762 -10.369  1.00  0.00           H  
ATOM    619  HG3 LYS A  38      15.227  -5.518 -10.141  1.00  0.00           H  
ATOM    620  CD  LYS A  38      13.315  -4.737 -10.749  1.00  0.00           C  
ATOM    621  HD2 LYS A  38      12.757  -5.604 -10.394  1.00  0.00           H  
ATOM    622  HD3 LYS A  38      12.732  -3.829 -10.599  1.00  0.00           H  
ATOM    623  CE  LYS A  38      13.657  -4.894 -12.234  1.00  0.00           C  
ATOM    624  HE2 LYS A  38      14.309  -5.759 -12.355  1.00  0.00           H  
ATOM    625  HE3 LYS A  38      14.228  -4.017 -12.540  1.00  0.00           H  
ATOM    626  NZ  LYS A  38      12.451  -5.037 -13.087  1.00  0.00           N  
ATOM    627  HZ1 LYS A  38      12.733  -5.132 -14.052  1.00  0.00           H  
ATOM    628  HZ2 LYS A  38      11.878  -4.208 -13.015  1.00  0.00           H  
ATOM    629  HZ3 LYS A  38      11.916  -5.854 -12.830  1.00  0.00           H  
ATOM    630  N   ASP A  39      16.176  -1.919  -7.713  1.00  0.00           N  
ATOM    631  H   ASP A  39      15.363  -1.880  -7.116  1.00  0.00           H  
ATOM    632  CA  ASP A  39      16.729  -0.657  -8.232  1.00  0.00           C  
ATOM    633  HA  ASP A  39      17.449  -0.875  -9.020  1.00  0.00           H  
ATOM    634  C   ASP A  39      17.475   0.161  -7.162  1.00  0.00           C  
ATOM    635  CB  ASP A  39      15.604   0.185  -8.861  1.00  0.00           C  
ATOM    636  HB2 ASP A  39      15.040   0.662  -8.059  1.00  0.00           H  
ATOM    637  HB3 ASP A  39      16.043   0.974  -9.472  1.00  0.00           H  
ATOM    638  O   ASP A  39      17.966   1.247  -7.443  1.00  0.00           O  
ATOM    639  CG  ASP A  39      14.634  -0.635  -9.717  1.00  0.00           C  
ATOM    640  OD1 ASP A  39      14.981  -0.994 -10.861  1.00  0.00           O  
ATOM    641  OD2 ASP A  39      13.531  -0.925  -9.184  1.00  0.00           O  
ATOM    642  N   GLY A  40      17.486  -0.284  -5.902  1.00  0.00           N  
ATOM    643  H   GLY A  40      17.050  -1.174  -5.705  1.00  0.00           H  
ATOM    644  CA  GLY A  40      18.071   0.440  -4.767  1.00  0.00           C  
ATOM    645  HA2 GLY A  40      19.079   0.756  -5.037  1.00  0.00           H  
ATOM    646  HA3 GLY A  40      18.142  -0.242  -3.919  1.00  0.00           H  
ATOM    647  C   GLY A  40      17.294   1.684  -4.314  1.00  0.00           C  
ATOM    648  O   GLY A  40      17.673   2.302  -3.321  1.00  0.00           O  
ATOM    649  N   LYS A  41      16.206   2.045  -5.006  1.00  0.00           N  
ATOM    650  H   LYS A  41      16.008   1.503  -5.834  1.00  0.00           H  
ATOM    651  CA  LYS A  41      15.426   3.269  -4.764  1.00  0.00           C  
ATOM    652  HA  LYS A  41      16.120   4.051  -4.455  1.00  0.00           H  
ATOM    653  C   LYS A  41      14.402   3.113  -3.643  1.00  0.00           C  
ATOM    654  CB  LYS A  41      14.731   3.733  -6.057  1.00  0.00           C  
ATOM    655  HB2 LYS A  41      14.077   2.940  -6.421  1.00  0.00           H  
ATOM    656  HB3 LYS A  41      14.118   4.606  -5.832  1.00  0.00           H  
ATOM    657  O   LYS A  41      13.739   2.079  -3.537  1.00  0.00           O  
ATOM    658  CG  LYS A  41      15.736   4.112  -7.153  1.00  0.00           C  
ATOM    659  HG2 LYS A  41      16.322   3.235  -7.428  1.00  0.00           H  
ATOM    660  HG3 LYS A  41      16.411   4.877  -6.769  1.00  0.00           H  
ATOM    661  CD  LYS A  41      15.038   4.645  -8.411  1.00  0.00           C  
ATOM    662  HD2 LYS A  41      14.360   3.885  -8.798  1.00  0.00           H  
ATOM    663  HD3 LYS A  41      14.474   5.542  -8.158  1.00  0.00           H  
ATOM    664  CE  LYS A  41      16.102   4.977  -9.467  1.00  0.00           C  
ATOM    665  HE2 LYS A  41      16.808   5.686  -9.034  1.00  0.00           H  
ATOM    666  HE3 LYS A  41      16.657   4.068  -9.699  1.00  0.00           H  
ATOM    667  NZ  LYS A  41      15.513   5.547 -10.706  1.00  0.00           N  
ATOM    668  HZ1 LYS A  41      16.246   5.775 -11.363  1.00  0.00           H  
ATOM    669  HZ2 LYS A  41      14.892   4.887 -11.150  1.00  0.00           H  
ATOM    670  HZ3 LYS A  41      15.008   6.399 -10.507  1.00  0.00           H  
ATOM    671  N   ASN A  42      14.214   4.178  -2.872  1.00  0.00           N  
ATOM    672  H   ASN A  42      14.819   4.976  -3.000  1.00  0.00           H  
ATOM    673  CA  ASN A  42      13.123   4.301  -1.911  1.00  0.00           C  
ATOM    674  HA  ASN A  42      12.989   3.338  -1.417  1.00  0.00           H  
ATOM    675  C   ASN A  42      11.815   4.652  -2.640  1.00  0.00           C  
ATOM    676  CB  ASN A  42      13.482   5.338  -0.831  1.00  0.00           C  
ATOM    677  HB2 ASN A  42      12.607   5.495  -0.200  1.00  0.00           H  
ATOM    678  HB3 ASN A  42      13.729   6.290  -1.299  1.00  0.00           H  
ATOM    679  O   ASN A  42      11.800   5.495  -3.532  1.00  0.00           O  
ATOM    680  CG  ASN A  42      14.651   4.915   0.046  1.00  0.00           C  
ATOM    681  ND2 ASN A  42      14.490   4.931   1.348  1.00  0.00           N  
ATOM    682 HD21 ASN A  42      15.315   4.736   1.897  1.00  0.00           H  
ATOM    683 HD22 ASN A  42      13.634   5.279   1.756  1.00  0.00           H  
ATOM    684  OD1 ASN A  42      15.723   4.558  -0.410  1.00  0.00           O  
ATOM    685  N   GLY A  43      10.712   4.027  -2.248  1.00  0.00           N  
ATOM    686  H   GLY A  43      10.792   3.345  -1.506  1.00  0.00           H  
ATOM    687  CA  GLY A  43       9.366   4.347  -2.704  1.00  0.00           C  
ATOM    688  HA2 GLY A  43       9.086   3.678  -3.517  1.00  0.00           H  
ATOM    689  HA3 GLY A  43       9.331   5.370  -3.078  1.00  0.00           H  
ATOM    690  C   GLY A  43       8.354   4.219  -1.568  1.00  0.00           C  
ATOM    691  O   GLY A  43       8.702   3.861  -0.442  1.00  0.00           O  
ATOM    692  N   LEU A  44       7.087   4.501  -1.868  1.00  0.00           N  
ATOM    693  H   LEU A  44       6.857   4.792  -2.808  1.00  0.00           H  
ATOM    694  CA  LEU A  44       5.983   4.365  -0.920  1.00  0.00           C  
ATOM    695  HA  LEU A  44       6.369   4.076   0.058  1.00  0.00           H  
ATOM    696  C   LEU A  44       5.026   3.252  -1.360  1.00  0.00           C  
ATOM    697  CB  LEU A  44       5.273   5.720  -0.759  1.00  0.00           C  
ATOM    698  HB2 LEU A  44       4.896   6.027  -1.735  1.00  0.00           H  
ATOM    699  HB3 LEU A  44       4.417   5.587  -0.097  1.00  0.00           H  
ATOM    700  O   LEU A  44       4.670   3.137  -2.536  1.00  0.00           O  
ATOM    701  CG  LEU A  44       6.153   6.859  -0.205  1.00  0.00           C  
ATOM    702  HG  LEU A  44       7.012   7.009  -0.859  1.00  0.00           H  
ATOM    703  CD1 LEU A  44       5.348   8.157  -0.183  1.00  0.00           C  
ATOM    704 HD11 LEU A  44       4.999   8.393  -1.189  1.00  0.00           H  
ATOM    705 HD12 LEU A  44       5.975   8.975   0.168  1.00  0.00           H  
ATOM    706 HD13 LEU A  44       4.489   8.057   0.481  1.00  0.00           H  
ATOM    707  CD2 LEU A  44       6.657   6.578   1.211  1.00  0.00           C  
ATOM    708 HD21 LEU A  44       7.367   5.752   1.186  1.00  0.00           H  
ATOM    709 HD22 LEU A  44       7.173   7.456   1.599  1.00  0.00           H  
ATOM    710 HD23 LEU A  44       5.824   6.333   1.870  1.00  0.00           H  
ATOM    711  N   LEU A  45       4.600   2.434  -0.402  1.00  0.00           N  
ATOM    712  H   LEU A  45       4.947   2.575   0.535  1.00  0.00           H  
ATOM    713  CA  LEU A  45       3.570   1.415  -0.578  1.00  0.00           C  
ATOM    714  HA  LEU A  45       3.221   1.411  -1.610  1.00  0.00           H  
ATOM    715  C   LEU A  45       2.386   1.730   0.304  1.00  0.00           C  
ATOM    716  CB  LEU A  45       4.088   0.020  -0.217  1.00  0.00           C  
ATOM    717  HB2 LEU A  45       4.533   0.065   0.777  1.00  0.00           H  
ATOM    718  HB3 LEU A  45       3.257  -0.685  -0.183  1.00  0.00           H  
ATOM    719  O   LEU A  45       2.529   2.016   1.491  1.00  0.00           O  
ATOM    720  CG  LEU A  45       5.120  -0.483  -1.213  1.00  0.00           C  
ATOM    721  HG  LEU A  45       5.846   0.321  -1.333  1.00  0.00           H  
ATOM    722  CD1 LEU A  45       5.832  -1.696  -0.654  1.00  0.00           C  
ATOM    723 HD11 LEU A  45       5.113  -2.493  -0.467  1.00  0.00           H  
ATOM    724 HD12 LEU A  45       6.592  -2.019  -1.366  1.00  0.00           H  
ATOM    725 HD13 LEU A  45       6.307  -1.437   0.292  1.00  0.00           H  
ATOM    726  CD2 LEU A  45       4.570  -0.755  -2.602  1.00  0.00           C  
ATOM    727 HD21 LEU A  45       5.315  -1.275  -3.204  1.00  0.00           H  
ATOM    728 HD22 LEU A  45       3.635  -1.315  -2.569  1.00  0.00           H  
ATOM    729 HD23 LEU A  45       4.374   0.215  -3.060  1.00  0.00           H  
ATOM    730  N   VAL A  46       1.206   1.593  -0.279  1.00  0.00           N  
ATOM    731  H   VAL A  46       1.174   1.353  -1.260  1.00  0.00           H  
ATOM    732  CA  VAL A  46      -0.035   1.600   0.479  1.00  0.00           C  
ATOM    733  HA  VAL A  46       0.084   2.212   1.373  1.00  0.00           H  
ATOM    734  C   VAL A  46      -0.319   0.167   0.896  1.00  0.00           C  
ATOM    735  CB  VAL A  46      -1.179   2.194  -0.347  1.00  0.00           C  
ATOM    736  HB  VAL A  46      -1.410   1.535  -1.184  1.00  0.00           H  
ATOM    737  O   VAL A  46      -0.580  -0.690   0.054  1.00  0.00           O  
ATOM    738  CG1 VAL A  46      -2.427   2.343   0.525  1.00  0.00           C  
ATOM    739 HG11 VAL A  46      -2.222   3.016   1.357  1.00  0.00           H  
ATOM    740 HG12 VAL A  46      -2.736   1.372   0.914  1.00  0.00           H  
ATOM    741 HG13 VAL A  46      -3.227   2.747  -0.095  1.00  0.00           H  
ATOM    742  CG2 VAL A  46      -0.820   3.576  -0.911  1.00  0.00           C  
ATOM    743 HG21 VAL A  46      -0.539   4.257  -0.108  1.00  0.00           H  
ATOM    744 HG22 VAL A  46       0.009   3.492  -1.613  1.00  0.00           H  
ATOM    745 HG23 VAL A  46      -1.671   3.990  -1.453  1.00  0.00           H  
ATOM    746  N   VAL A  47      -0.273  -0.101   2.192  1.00  0.00           N  
ATOM    747  H   VAL A  47      -0.084   0.657   2.831  1.00  0.00           H  
ATOM    748  CA  VAL A  47      -0.626  -1.396   2.770  1.00  0.00           C  
ATOM    749  HA  VAL A  47      -0.709  -2.131   1.969  1.00  0.00           H  
ATOM    750  C   VAL A  47      -2.002  -1.303   3.411  1.00  0.00           C  
ATOM    751  CB  VAL A  47       0.464  -1.916   3.723  1.00  0.00           C  
ATOM    752  HB  VAL A  47       0.131  -2.869   4.133  1.00  0.00           H  
ATOM    753  O   VAL A  47      -2.375  -0.278   3.978  1.00  0.00           O  
ATOM    754  CG1 VAL A  47       1.747  -2.191   2.935  1.00  0.00           C  
ATOM    755 HG11 VAL A  47       2.141  -1.268   2.509  1.00  0.00           H  
ATOM    756 HG12 VAL A  47       1.522  -2.885   2.125  1.00  0.00           H  
ATOM    757 HG13 VAL A  47       2.503  -2.631   3.584  1.00  0.00           H  
ATOM    758  CG2 VAL A  47       0.787  -0.965   4.880  1.00  0.00           C  
ATOM    759 HG21 VAL A  47       1.259  -0.056   4.505  1.00  0.00           H  
ATOM    760 HG22 VAL A  47       1.465  -1.448   5.583  1.00  0.00           H  
ATOM    761 HG23 VAL A  47      -0.125  -0.691   5.410  1.00  0.00           H  
ATOM    762  N   SER A  48      -2.784  -2.369   3.300  1.00  0.00           N  
ATOM    763  H   SER A  48      -2.432  -3.178   2.807  1.00  0.00           H  
ATOM    764  CA  SER A  48      -4.104  -2.468   3.914  1.00  0.00           C  
ATOM    765  HA  SER A  48      -4.188  -1.686   4.669  1.00  0.00           H  
ATOM    766  C   SER A  48      -4.287  -3.797   4.624  1.00  0.00           C  
ATOM    767  CB  SER A  48      -5.217  -2.238   2.893  1.00  0.00           C  
ATOM    768  HB2 SER A  48      -6.176  -2.181   3.409  1.00  0.00           H  
ATOM    769  HB3 SER A  48      -5.038  -1.286   2.393  1.00  0.00           H  
ATOM    770  O   SER A  48      -3.768  -4.829   4.195  1.00  0.00           O  
ATOM    771  OG  SER A  48      -5.256  -3.292   1.949  1.00  0.00           O  
ATOM    772  HG  SER A  48      -4.356  -3.466   1.662  1.00  0.00           H  
ATOM    773  N   LYS A  49      -5.043  -3.765   5.715  1.00  0.00           N  
ATOM    774  H   LYS A  49      -5.429  -2.870   5.978  1.00  0.00           H  
ATOM    775  CA  LYS A  49      -5.456  -4.918   6.502  1.00  0.00           C  
ATOM    776  HA  LYS A  49      -4.923  -5.807   6.166  1.00  0.00           H  
ATOM    777  C   LYS A  49      -6.951  -5.119   6.289  1.00  0.00           C  
ATOM    778  CB  LYS A  49      -5.090  -4.648   7.965  1.00  0.00           C  
ATOM    779  HB2 LYS A  49      -4.021  -4.442   8.027  1.00  0.00           H  
ATOM    780  HB3 LYS A  49      -5.617  -3.754   8.298  1.00  0.00           H  
ATOM    781  O   LYS A  49      -7.759  -4.320   6.749  1.00  0.00           O  
ATOM    782  CG  LYS A  49      -5.424  -5.807   8.914  1.00  0.00           C  
ATOM    783  HG2 LYS A  49      -4.901  -6.713   8.608  1.00  0.00           H  
ATOM    784  HG3 LYS A  49      -6.499  -5.984   8.913  1.00  0.00           H  
ATOM    785  CD  LYS A  49      -4.975  -5.385  10.317  1.00  0.00           C  
ATOM    786  HD2 LYS A  49      -5.392  -4.401  10.528  1.00  0.00           H  
ATOM    787  HD3 LYS A  49      -3.889  -5.296  10.336  1.00  0.00           H  
ATOM    788  CE  LYS A  49      -5.424  -6.343  11.422  1.00  0.00           C  
ATOM    789  HE2 LYS A  49      -6.495  -6.518  11.319  1.00  0.00           H  
ATOM    790  HE3 LYS A  49      -4.895  -7.291  11.318  1.00  0.00           H  
ATOM    791  NZ  LYS A  49      -5.146  -5.720  12.743  1.00  0.00           N  
ATOM    792  HZ1 LYS A  49      -4.180  -5.435  12.819  1.00  0.00           H  
ATOM    793  HZ2 LYS A  49      -5.391  -6.314  13.523  1.00  0.00           H  
ATOM    794  HZ3 LYS A  49      -5.667  -4.860  12.838  1.00  0.00           H  
ATOM    795  N   LYS A  50      -7.320  -6.200   5.602  1.00  0.00           N  
ATOM    796  H   LYS A  50      -6.589  -6.805   5.256  1.00  0.00           H  
ATOM    797  CA  LYS A  50      -8.718  -6.617   5.424  1.00  0.00           C  
ATOM    798  HA  LYS A  50      -9.352  -6.019   6.080  1.00  0.00           H  
ATOM    799  C   LYS A  50      -8.853  -8.073   5.849  1.00  0.00           C  
ATOM    800  CB  LYS A  50      -9.171  -6.353   3.975  1.00  0.00           C  
ATOM    801  HB2 LYS A  50      -8.954  -5.313   3.731  1.00  0.00           H  
ATOM    802  HB3 LYS A  50      -8.609  -6.991   3.293  1.00  0.00           H  
ATOM    803  O   LYS A  50      -8.130  -8.931   5.348  1.00  0.00           O  
ATOM    804  CG  LYS A  50     -10.680  -6.596   3.785  1.00  0.00           C  
ATOM    805  HG2 LYS A  50     -11.228  -6.013   4.526  1.00  0.00           H  
ATOM    806  HG3 LYS A  50     -10.898  -7.652   3.946  1.00  0.00           H  
ATOM    807  CD  LYS A  50     -11.166  -6.194   2.381  1.00  0.00           C  
ATOM    808  HD2 LYS A  50     -10.942  -5.140   2.219  1.00  0.00           H  
ATOM    809  HD3 LYS A  50     -10.643  -6.790   1.633  1.00  0.00           H  
ATOM    810  CE  LYS A  50     -12.683  -6.420   2.263  1.00  0.00           C  
ATOM    811  HE2 LYS A  50     -12.893  -7.477   2.423  1.00  0.00           H  
ATOM    812  HE3 LYS A  50     -13.175  -5.870   3.066  1.00  0.00           H  
ATOM    813  NZ  LYS A  50     -13.234  -5.983   0.951  1.00  0.00           N  
ATOM    814  HZ1 LYS A  50     -14.232  -6.137   0.922  1.00  0.00           H  
ATOM    815  HZ2 LYS A  50     -12.822  -6.493   0.183  1.00  0.00           H  
ATOM    816  HZ3 LYS A  50     -13.086  -4.995   0.807  1.00  0.00           H  
ATOM    817  N   ASN A  51      -9.756  -8.352   6.787  1.00  0.00           N  
ATOM    818  H   ASN A  51     -10.374  -7.611   7.084  1.00  0.00           H  
ATOM    819  CA  ASN A  51     -10.078  -9.705   7.266  1.00  0.00           C  
ATOM    820  HA  ASN A  51     -10.666  -9.591   8.176  1.00  0.00           H  
ATOM    821  C   ASN A  51      -8.835 -10.528   7.673  1.00  0.00           C  
ATOM    822  CB  ASN A  51     -10.985 -10.416   6.238  1.00  0.00           C  
ATOM    823  HB2 ASN A  51     -11.226 -11.411   6.612  1.00  0.00           H  
ATOM    824  HB3 ASN A  51     -10.456 -10.529   5.292  1.00  0.00           H  
ATOM    825  O   ASN A  51      -8.679 -11.683   7.285  1.00  0.00           O  
ATOM    826  CG  ASN A  51     -12.301  -9.699   5.981  1.00  0.00           C  
ATOM    827  ND2 ASN A  51     -13.165 -10.263   5.172  1.00  0.00           N  
ATOM    828 HD21 ASN A  51     -13.031 -11.210   4.848  1.00  0.00           H  
ATOM    829 HD22 ASN A  51     -14.076  -9.827   5.139  1.00  0.00           H  
ATOM    830  OD1 ASN A  51     -12.559  -8.617   6.473  1.00  0.00           O  
ATOM    831  N   GLY A  52      -7.895  -9.908   8.396  1.00  0.00           N  
ATOM    832  H   GLY A  52      -8.074  -8.955   8.681  1.00  0.00           H  
ATOM    833  CA  GLY A  52      -6.654 -10.557   8.845  1.00  0.00           C  
ATOM    834  HA2 GLY A  52      -6.901 -11.535   9.258  1.00  0.00           H  
ATOM    835  HA3 GLY A  52      -6.210  -9.958   9.641  1.00  0.00           H  
ATOM    836  C   GLY A  52      -5.584 -10.768   7.763  1.00  0.00           C  
ATOM    837  O   GLY A  52      -4.487 -11.224   8.084  1.00  0.00           O  
ATOM    838  N   LYS A  53      -5.854 -10.410   6.502  1.00  0.00           N  
ATOM    839  H   LYS A  53      -6.773 -10.046   6.292  1.00  0.00           H  
ATOM    840  CA  LYS A  53      -4.870 -10.416   5.412  1.00  0.00           C  
ATOM    841  HA  LYS A  53      -4.064 -11.105   5.663  1.00  0.00           H  
ATOM    842  C   LYS A  53      -4.264  -9.023   5.267  1.00  0.00           C  
ATOM    843  CB  LYS A  53      -5.515 -10.904   4.102  1.00  0.00           C  
ATOM    844  HB2 LYS A  53      -4.763 -10.879   3.313  1.00  0.00           H  
ATOM    845  HB3 LYS A  53      -6.323 -10.227   3.824  1.00  0.00           H  
ATOM    846  O   LYS A  53      -4.991  -8.032   5.209  1.00  0.00           O  
ATOM    847  CG  LYS A  53      -6.067 -12.336   4.221  1.00  0.00           C  
ATOM    848  HG2 LYS A  53      -6.834 -12.365   4.994  1.00  0.00           H  
ATOM    849  HG3 LYS A  53      -5.258 -13.010   4.505  1.00  0.00           H  
ATOM    850  CD  LYS A  53      -6.690 -12.821   2.903  1.00  0.00           C  
ATOM    851  HD2 LYS A  53      -5.924 -12.846   2.128  1.00  0.00           H  
ATOM    852  HD3 LYS A  53      -7.474 -12.123   2.608  1.00  0.00           H  
ATOM    853  CE  LYS A  53      -7.294 -14.223   3.089  1.00  0.00           C  
ATOM    854  HE2 LYS A  53      -6.494 -14.914   3.355  1.00  0.00           H  
ATOM    855  HE3 LYS A  53      -7.990 -14.187   3.926  1.00  0.00           H  
ATOM    856  NZ  LYS A  53      -8.002 -14.706   1.872  1.00  0.00           N  
ATOM    857  HZ1 LYS A  53      -8.387 -15.627   2.025  1.00  0.00           H  
ATOM    858  HZ2 LYS A  53      -7.376 -14.764   1.081  1.00  0.00           H  
ATOM    859  HZ3 LYS A  53      -8.768 -14.095   1.629  1.00  0.00           H  
ATOM    860  N   LEU A  54      -2.935  -8.958   5.217  1.00  0.00           N  
ATOM    861  H   LEU A  54      -2.412  -9.822   5.231  1.00  0.00           H  
ATOM    862  CA  LEU A  54      -2.197  -7.730   4.928  1.00  0.00           C  
ATOM    863  HA  LEU A  54      -2.816  -6.861   5.150  1.00  0.00           H  
ATOM    864  C   LEU A  54      -1.874  -7.737   3.431  1.00  0.00           C  
ATOM    865  CB  LEU A  54      -0.925  -7.649   5.792  1.00  0.00           C  
ATOM    866  HB2 LEU A  54      -0.408  -6.716   5.570  1.00  0.00           H  
ATOM    867  HB3 LEU A  54      -0.273  -8.472   5.498  1.00  0.00           H  
ATOM    868  O   LEU A  54      -1.107  -8.589   2.981  1.00  0.00           O  
ATOM    869  CG  LEU A  54      -1.140  -7.760   7.309  1.00  0.00           C  
ATOM    870  HG  LEU A  54      -1.791  -8.605   7.533  1.00  0.00           H  
ATOM    871  CD1 LEU A  54       0.200  -8.015   7.994  1.00  0.00           C  
ATOM    872 HD11 LEU A  54       0.633  -8.944   7.623  1.00  0.00           H  
ATOM    873 HD12 LEU A  54       0.038  -8.100   9.069  1.00  0.00           H  
ATOM    874 HD13 LEU A  54       0.880  -7.188   7.792  1.00  0.00           H  
ATOM    875  CD2 LEU A  54      -1.744  -6.500   7.913  1.00  0.00           C  
ATOM    876 HD21 LEU A  54      -2.635  -6.214   7.354  1.00  0.00           H  
ATOM    877 HD22 LEU A  54      -1.012  -5.694   7.888  1.00  0.00           H  
ATOM    878 HD23 LEU A  54      -2.018  -6.684   8.952  1.00  0.00           H  
ATOM    879  N   LYS A  55      -2.480  -6.825   2.671  1.00  0.00           N  
ATOM    880  H   LYS A  55      -3.067  -6.146   3.132  1.00  0.00           H  
ATOM    881  CA  LYS A  55      -2.293  -6.692   1.223  1.00  0.00           C  
ATOM    882  HA  LYS A  55      -1.614  -7.471   0.876  1.00  0.00           H  
ATOM    883  C   LYS A  55      -1.648  -5.352   0.900  1.00  0.00           C  
ATOM    884  CB  LYS A  55      -3.639  -6.875   0.492  1.00  0.00           C  
ATOM    885  HB2 LYS A  55      -4.323  -6.073   0.772  1.00  0.00           H  
ATOM    886  HB3 LYS A  55      -4.076  -7.831   0.782  1.00  0.00           H  
ATOM    887  O   LYS A  55      -2.077  -4.317   1.415  1.00  0.00           O  
ATOM    888  CG  LYS A  55      -3.423  -6.863  -1.029  1.00  0.00           C  
ATOM    889  HG2 LYS A  55      -3.023  -5.890  -1.315  1.00  0.00           H  
ATOM    890  HG3 LYS A  55      -2.689  -7.627  -1.283  1.00  0.00           H  
ATOM    891  CD  LYS A  55      -4.684  -7.092  -1.869  1.00  0.00           C  
ATOM    892  HD2 LYS A  55      -5.408  -6.302  -1.669  1.00  0.00           H  
ATOM    893  HD3 LYS A  55      -5.111  -8.068  -1.638  1.00  0.00           H  
ATOM    894  CE  LYS A  55      -4.228  -7.040  -3.337  1.00  0.00           C  
ATOM    895  HE2 LYS A  55      -3.732  -6.087  -3.519  1.00  0.00           H  
ATOM    896  HE3 LYS A  55      -3.457  -7.793  -3.496  1.00  0.00           H  
ATOM    897  NZ  LYS A  55      -5.327  -7.233  -4.315  1.00  0.00           N  
ATOM    898  HZ1 LYS A  55      -6.007  -6.489  -4.260  1.00  0.00           H  
ATOM    899  HZ2 LYS A  55      -4.919  -7.207  -5.239  1.00  0.00           H  
ATOM    900  HZ3 LYS A  55      -5.764  -8.138  -4.206  1.00  0.00           H  
ATOM    901  N   VAL A  56      -0.667  -5.364   0.006  1.00  0.00           N  
ATOM    902  H   VAL A  56      -0.384  -6.243  -0.401  1.00  0.00           H  
ATOM    903  CA  VAL A  56      -0.163  -4.140  -0.616  1.00  0.00           C  
ATOM    904  HA  VAL A  56      -0.129  -3.349   0.134  1.00  0.00           H  
ATOM    905  C   VAL A  56      -1.139  -3.722  -1.721  1.00  0.00           C  
ATOM    906  CB  VAL A  56       1.260  -4.345  -1.155  1.00  0.00           C  
ATOM    907  HB  VAL A  56       1.242  -4.997  -2.028  1.00  0.00           H  
ATOM    908  O   VAL A  56      -1.364  -4.473  -2.658  1.00  0.00           O  
ATOM    909  CG1 VAL A  56       1.804  -2.978  -1.554  1.00  0.00           C  
ATOM    910 HG11 VAL A  56       1.369  -2.662  -2.503  1.00  0.00           H  
ATOM    911 HG12 VAL A  56       1.589  -2.236  -0.785  1.00  0.00           H  
ATOM    912 HG13 VAL A  56       2.887  -3.054  -1.654  1.00  0.00           H  
ATOM    913  CG2 VAL A  56       2.220  -4.963  -0.123  1.00  0.00           C  
ATOM    914 HG21 VAL A  56       2.305  -4.329   0.760  1.00  0.00           H  
ATOM    915 HG22 VAL A  56       3.209  -5.081  -0.565  1.00  0.00           H  
ATOM    916 HG23 VAL A  56       1.874  -5.955   0.170  1.00  0.00           H  
ATOM    917  N   LEU A  57      -1.787  -2.564  -1.593  1.00  0.00           N  
ATOM    918  H   LEU A  57      -1.531  -1.956  -0.828  1.00  0.00           H  
ATOM    919  CA  LEU A  57      -2.795  -2.102  -2.555  1.00  0.00           C  
ATOM    920  HA  LEU A  57      -3.364  -2.959  -2.917  1.00  0.00           H  
ATOM    921  C   LEU A  57      -2.168  -1.467  -3.794  1.00  0.00           C  
ATOM    922  CB  LEU A  57      -3.751  -1.095  -1.890  1.00  0.00           C  
ATOM    923  HB2 LEU A  57      -3.158  -0.351  -1.359  1.00  0.00           H  
ATOM    924  HB3 LEU A  57      -4.305  -0.575  -2.671  1.00  0.00           H  
ATOM    925  O   LEU A  57      -2.667  -1.660  -4.899  1.00  0.00           O  
ATOM    926  CG  LEU A  57      -4.767  -1.719  -0.924  1.00  0.00           C  
ATOM    927  HG  LEU A  57      -4.230  -2.322  -0.192  1.00  0.00           H  
ATOM    928  CD1 LEU A  57      -5.513  -0.598  -0.197  1.00  0.00           C  
ATOM    929 HD11 LEU A  57      -6.002   0.050  -0.924  1.00  0.00           H  
ATOM    930 HD12 LEU A  57      -4.809  -0.015   0.397  1.00  0.00           H  
ATOM    931 HD13 LEU A  57      -6.271  -1.026   0.460  1.00  0.00           H  
ATOM    932  CD2 LEU A  57      -5.806  -2.589  -1.637  1.00  0.00           C  
ATOM    933 HD21 LEU A  57      -5.320  -3.436  -2.121  1.00  0.00           H  
ATOM    934 HD22 LEU A  57      -6.336  -2.002  -2.387  1.00  0.00           H  
ATOM    935 HD23 LEU A  57      -6.520  -2.973  -0.908  1.00  0.00           H  
ATOM    936  N   SER A  58      -1.128  -0.650  -3.621  1.00  0.00           N  
ATOM    937  H   SER A  58      -0.756  -0.523  -2.691  1.00  0.00           H  
ATOM    938  CA  SER A  58      -0.542   0.121  -4.723  1.00  0.00           C  
ATOM    939  HA  SER A  58      -0.484  -0.517  -5.605  1.00  0.00           H  
ATOM    940  C   SER A  58       0.865   0.606  -4.383  1.00  0.00           C  
ATOM    941  CB  SER A  58      -1.404   1.348  -5.070  1.00  0.00           C  
ATOM    942  HB2 SER A  58      -1.059   1.774  -6.011  1.00  0.00           H  
ATOM    943  HB3 SER A  58      -1.285   2.100  -4.290  1.00  0.00           H  
ATOM    944  O   SER A  58       1.168   0.917  -3.227  1.00  0.00           O  
ATOM    945  OG  SER A  58      -2.780   1.033  -5.174  1.00  0.00           O  
ATOM    946  HG  SER A  58      -2.866   0.112  -5.429  1.00  0.00           H  
ATOM    947  N   LYS A  59       1.707   0.706  -5.416  1.00  0.00           N  
ATOM    948  H   LYS A  59       1.352   0.453  -6.327  1.00  0.00           H  
ATOM    949  CA  LYS A  59       3.038   1.319  -5.379  1.00  0.00           C  
ATOM    950  HA  LYS A  59       3.387   1.371  -4.348  1.00  0.00           H  
ATOM    951  C   LYS A  59       2.897   2.756  -5.868  1.00  0.00           C  
ATOM    952  CB  LYS A  59       3.992   0.439  -6.219  1.00  0.00           C  
ATOM    953  HB2 LYS A  59       3.820   0.634  -7.278  1.00  0.00           H  
ATOM    954  HB3 LYS A  59       3.721  -0.601  -6.034  1.00  0.00           H  
ATOM    955  O   LYS A  59       2.628   2.974  -7.045  1.00  0.00           O  
ATOM    956  CG  LYS A  59       5.496   0.561  -5.919  1.00  0.00           C  
ATOM    957  HG2 LYS A  59       5.833   1.579  -6.117  1.00  0.00           H  
ATOM    958  HG3 LYS A  59       5.678   0.335  -4.869  1.00  0.00           H  
ATOM    959  CD  LYS A  59       6.290  -0.431  -6.799  1.00  0.00           C  
ATOM    960  HD2 LYS A  59       5.733  -1.363  -6.890  1.00  0.00           H  
ATOM    961  HD3 LYS A  59       6.394  -0.011  -7.799  1.00  0.00           H  
ATOM    962  CE  LYS A  59       7.677  -0.722  -6.211  1.00  0.00           C  
ATOM    963  HE2 LYS A  59       7.553  -0.948  -5.152  1.00  0.00           H  
ATOM    964  HE3 LYS A  59       8.272   0.187  -6.306  1.00  0.00           H  
ATOM    965  NZ  LYS A  59       8.393  -1.839  -6.876  1.00  0.00           N  
ATOM    966  HZ1 LYS A  59       7.842  -2.684  -6.822  1.00  0.00           H  
ATOM    967  HZ2 LYS A  59       8.572  -1.632  -7.848  1.00  0.00           H  
ATOM    968  HZ3 LYS A  59       9.276  -2.019  -6.420  1.00  0.00           H  
ATOM    969  N   LEU A  60       3.038   3.725  -4.968  1.00  0.00           N  
ATOM    970  H   LEU A  60       3.323   3.476  -4.032  1.00  0.00           H  
ATOM    971  CA  LEU A  60       3.136   5.131  -5.353  1.00  0.00           C  
ATOM    972  HA  LEU A  60       2.420   5.363  -6.140  1.00  0.00           H  
ATOM    973  C   LEU A  60       4.546   5.324  -5.921  1.00  0.00           C  
ATOM    974  CB  LEU A  60       2.835   6.025  -4.133  1.00  0.00           C  
ATOM    975  HB2 LEU A  60       3.307   6.998  -4.271  1.00  0.00           H  
ATOM    976  HB3 LEU A  60       3.292   5.565  -3.256  1.00  0.00           H  
ATOM    977  O   LEU A  60       5.518   5.440  -5.172  1.00  0.00           O  
ATOM    978  CG  LEU A  60       1.328   6.233  -3.881  1.00  0.00           C  
ATOM    979  HG  LEU A  60       0.781   5.338  -4.178  1.00  0.00           H  
ATOM    980  CD1 LEU A  60       1.061   6.473  -2.395  1.00  0.00           C  
ATOM    981 HD11 LEU A  60      -0.008   6.606  -2.231  1.00  0.00           H  
ATOM    982 HD12 LEU A  60       1.406   5.618  -1.813  1.00  0.00           H  
ATOM    983 HD13 LEU A  60       1.588   7.368  -2.064  1.00  0.00           H  
ATOM    984  CD2 LEU A  60       0.792   7.434  -4.664  1.00  0.00           C  
ATOM    985 HD21 LEU A  60       1.292   8.349  -4.349  1.00  0.00           H  
ATOM    986 HD22 LEU A  60       0.963   7.289  -5.731  1.00  0.00           H  
ATOM    987 HD23 LEU A  60      -0.280   7.539  -4.497  1.00  0.00           H  
ATOM    988  N   LYS A  61       4.669   5.272  -7.251  1.00  0.00           N  
ATOM    989  H   LYS A  61       3.828   5.134  -7.792  1.00  0.00           H  
ATOM    990  CA  LYS A  61       5.834   5.835  -7.937  1.00  0.00           C  
ATOM    991  HA  LYS A  61       6.759   5.525  -7.450  1.00  0.00           H  
ATOM    992  C   LYS A  61       5.727   7.355  -7.810  1.00  0.00           C  
ATOM    993  CB  LYS A  61       5.875   5.427  -9.423  1.00  0.00           C  
ATOM    994  HB2 LYS A  61       6.472   6.173  -9.948  1.00  0.00           H  
ATOM    995  HB3 LYS A  61       4.868   5.463  -9.840  1.00  0.00           H  
ATOM    996  O   LYS A  61       4.707   7.913  -8.204  1.00  0.00           O  
ATOM    997  CG  LYS A  61       6.509   4.051  -9.689  1.00  0.00           C  
ATOM    998  HG2 LYS A  61       5.894   3.268  -9.247  1.00  0.00           H  
ATOM    999  HG3 LYS A  61       7.504   4.023  -9.246  1.00  0.00           H  
ATOM   1000  CD  LYS A  61       6.623   3.837 -11.208  1.00  0.00           C  
ATOM   1001  HD2 LYS A  61       5.619   3.818 -11.633  1.00  0.00           H  
ATOM   1002  HD3 LYS A  61       7.157   4.684 -11.638  1.00  0.00           H  
ATOM   1003  CE  LYS A  61       7.365   2.548 -11.581  1.00  0.00           C  
ATOM   1004  HE2 LYS A  61       8.362   2.585 -11.140  1.00  0.00           H  
ATOM   1005  HE3 LYS A  61       6.827   1.700 -11.157  1.00  0.00           H  
ATOM   1006  NZ  LYS A  61       7.465   2.410 -13.059  1.00  0.00           N  
ATOM   1007  HZ1 LYS A  61       7.969   1.578 -13.330  1.00  0.00           H  
ATOM   1008  HZ2 LYS A  61       7.940   3.209 -13.453  1.00  0.00           H  
ATOM   1009  HZ3 LYS A  61       6.547   2.383 -13.479  1.00  0.00           H  
ATOM   1010  N   LYS A  62       6.745   7.991  -7.234  1.00  0.00           N  
ATOM   1011  H   LYS A  62       7.538   7.418  -6.983  1.00  0.00           H  
ATOM   1012  CA  LYS A  62       7.105   9.337  -7.681  1.00  0.00           C  
ATOM   1013  HA  LYS A  62       6.217   9.896  -7.976  1.00  0.00           H  
ATOM   1014  C   LYS A  62       7.904   9.205  -8.970  1.00  0.00           C  
ATOM   1015  CB  LYS A  62       7.881  10.126  -6.615  1.00  0.00           C  
ATOM   1016  HB2 LYS A  62       8.560  10.800  -7.139  1.00  0.00           H  
ATOM   1017  HB3 LYS A  62       8.483   9.454  -6.004  1.00  0.00           H  
ATOM   1018  O   LYS A  62       8.588   8.161  -9.113  1.00  0.00           O  
ATOM   1019  CG  LYS A  62       6.954  10.978  -5.735  1.00  0.00           C  
ATOM   1020  HG2 LYS A  62       6.246  11.509  -6.370  1.00  0.00           H  
ATOM   1021  HG3 LYS A  62       6.403  10.335  -5.049  1.00  0.00           H  
ATOM   1022  CD  LYS A  62       7.777  12.012  -4.952  1.00  0.00           C  
ATOM   1023  HD2 LYS A  62       8.368  12.593  -5.660  1.00  0.00           H  
ATOM   1024  HD3 LYS A  62       8.452  11.496  -4.268  1.00  0.00           H  
ATOM   1025  CE  LYS A  62       6.861  12.962  -4.171  1.00  0.00           C  
ATOM   1026  HE2 LYS A  62       6.112  13.352  -4.860  1.00  0.00           H  
ATOM   1027  HE3 LYS A  62       6.341  12.397  -3.397  1.00  0.00           H  
ATOM   1028  NZ  LYS A  62       7.623  14.091  -3.575  1.00  0.00           N  
ATOM   1029  HZ1 LYS A  62       8.325  13.760  -2.929  1.00  0.00           H  
ATOM   1030  HZ2 LYS A  62       8.085  14.620  -4.302  1.00  0.00           H  
ATOM   1031  HZ3 LYS A  62       7.004  14.724  -3.089  1.00  0.00           H  
ATOM   1032  OXT LYS A  62       7.775  10.147  -9.764  1.00  0.00           O  
TER    1033      LYS A  62                                                       
END   

ENDMDL
END
