# Supplementary material for: Scaffolding protein functional sites using deep learning
Source: Science. Author manuscript; Available in PMC 2022 Oct 31. (PMC9621694; doi:10.1126/science.abn2100)
Supplement: Data S1 [file NIHMS1830590-supplement-Data_S1.zip › rsv_inp_4_RF.pdb]

HEADER                                            19-APR-22   XXXX              
EXPDTA    THEORETICAL MODEL                                                     
REMARK 220                                                                      
REMARK 220 EXPERIMENTAL DETAILS                                                 
REMARK 220  EXPERIMENT TYPE                : THEORETICAL MODELLING              
REMARK 220  DATE OF DATA COLLECTION        : 19-APR-22                          
REMARK 220                                                                      
REMARK 220 REMARK: MODEL GENERATED BY ROSETTA                                   
REMARK 220  VERSION 2021.38+release.4d5a969                                     
ATOM      1  N   LYS A   1      12.367   1.747 -15.075  1.00  0.00           N  
ATOM      2  CA  LYS A   1      11.978   0.366 -14.824  1.00  0.00           C  
ATOM      3  C   LYS A   1      10.946   0.257 -13.711  1.00  0.00           C  
ATOM      4  O   LYS A   1      10.915   1.072 -12.781  1.00  0.00           O  
ATOM      5  CB  LYS A   1      13.200  -0.482 -14.463  1.00  0.00           C  
ATOM      6  CG  LYS A   1      14.217  -0.652 -15.592  1.00  0.00           C  
ATOM      7  CD  LYS A   1      15.376  -1.550 -15.164  1.00  0.00           C  
ATOM      8  CE  LYS A   1      16.391  -1.728 -16.289  1.00  0.00           C  
ATOM      9  NZ  LYS A   1      17.533  -2.590 -15.875  1.00  0.00           N  
ATOM     10 1H   LYS A   1      12.874   1.799 -15.946  1.00  0.00           H  
ATOM     11 2H   LYS A   1      11.540   2.322 -15.134  1.00  0.00           H  
ATOM     12 3H   LYS A   1      12.955   2.074 -14.323  1.00  0.00           H  
ATOM     13  HA  LYS A   1      11.530  -0.037 -15.732  1.00  0.00           H  
ATOM     14 1HB  LYS A   1      13.714  -0.031 -13.615  1.00  0.00           H  
ATOM     15 2HB  LYS A   1      12.869  -1.476 -14.148  1.00  0.00           H  
ATOM     16 1HG  LYS A   1      13.726  -1.094 -16.459  1.00  0.00           H  
ATOM     17 2HG  LYS A   1      14.609   0.324 -15.876  1.00  0.00           H  
ATOM     18 1HD  LYS A   1      15.878  -1.109 -14.301  1.00  0.00           H  
ATOM     19 2HD  LYS A   1      14.990  -2.528 -14.877  1.00  0.00           H  
ATOM     20 1HE  LYS A   1      15.897  -2.183 -17.146  1.00  0.00           H  
ATOM     21 2HE  LYS A   1      16.775  -0.751 -16.581  1.00  0.00           H  
ATOM     22 1HZ  LYS A   1      18.181  -2.684 -16.645  1.00  0.00           H  
ATOM     23 2HZ  LYS A   1      18.005  -2.170 -15.087  1.00  0.00           H  
ATOM     24 3HZ  LYS A   1      17.188  -3.503 -15.613  1.00  0.00           H  
ATOM     25  N   LYS A   2      10.097  -0.758 -13.817  1.00  0.00           N  
ATOM     26  CA  LYS A   2       9.089  -1.036 -12.801  1.00  0.00           C  
ATOM     27  C   LYS A   2       9.748  -1.785 -11.656  1.00  0.00           C  
ATOM     28  O   LYS A   2      10.621  -2.621 -11.895  1.00  0.00           O  
ATOM     29  CB  LYS A   2       7.958  -1.881 -13.393  1.00  0.00           C  
ATOM     30  CG  LYS A   2       7.127  -1.181 -14.469  1.00  0.00           C  
ATOM     31  CD  LYS A   2       6.049  -2.115 -15.037  1.00  0.00           C  
ATOM     32  CE  LYS A   2       5.214  -1.427 -16.114  1.00  0.00           C  
ATOM     33  NZ  LYS A   2       4.247  -2.370 -16.761  1.00  0.00           N  
ATOM     34  H   LYS A   2      10.158  -1.378 -14.613  1.00  0.00           H  
ATOM     35  HA  LYS A   2       8.687  -0.097 -12.417  1.00  0.00           H  
ATOM     36 1HB  LYS A   2       8.372  -2.791 -13.826  1.00  0.00           H  
ATOM     37 2HB  LYS A   2       7.280  -2.183 -12.592  1.00  0.00           H  
ATOM     38 1HG  LYS A   2       6.646  -0.302 -14.039  1.00  0.00           H  
ATOM     39 2HG  LYS A   2       7.779  -0.857 -15.279  1.00  0.00           H  
ATOM     40 1HD  LYS A   2       6.518  -3.001 -15.465  1.00  0.00           H  
ATOM     41 2HD  LYS A   2       5.376  -2.435 -14.236  1.00  0.00           H  
ATOM     42 1HE  LYS A   2       4.653  -0.614 -15.656  1.00  0.00           H  
ATOM     43 2HE  LYS A   2       5.874  -1.019 -16.877  1.00  0.00           H  
ATOM     44 1HZ  LYS A   2       3.706  -1.882 -17.453  1.00  0.00           H  
ATOM     45 2HZ  LYS A   2       4.746  -3.126 -17.194  1.00  0.00           H  
ATOM     46 3HZ  LYS A   2       3.608  -2.759 -16.050  1.00  0.00           H  
ATOM     47  N   LEU A   3       9.321  -1.512 -10.430  1.00  0.00           N  
ATOM     48  CA  LEU A   3       9.868  -2.225  -9.285  1.00  0.00           C  
ATOM     49  C   LEU A   3       8.840  -3.180  -8.712  1.00  0.00           C  
ATOM     50  O   LEU A   3       7.637  -2.947  -8.828  1.00  0.00           O  
ATOM     51  CB  LEU A   3      10.319  -1.259  -8.197  1.00  0.00           C  
ATOM     52  CG  LEU A   3      11.329  -0.193  -8.622  1.00  0.00           C  
ATOM     53  CD1 LEU A   3      11.657   0.655  -7.420  1.00  0.00           C  
ATOM     54  CD2 LEU A   3      12.561  -0.835  -9.199  1.00  0.00           C  
ATOM     55  H   LEU A   3       8.609  -0.810 -10.293  1.00  0.00           H  
ATOM     56  HA  LEU A   3      10.730  -2.806  -9.609  1.00  0.00           H  
ATOM     57 1HB  LEU A   3       9.444  -0.753  -7.800  1.00  0.00           H  
ATOM     58 2HB  LEU A   3      10.774  -1.840  -7.400  1.00  0.00           H  
ATOM     59  HG  LEU A   3      10.878   0.450  -9.376  1.00  0.00           H  
ATOM     60 1HD1 LEU A   3      12.357   1.438  -7.702  1.00  0.00           H  
ATOM     61 2HD1 LEU A   3      10.752   1.096  -7.037  1.00  0.00           H  
ATOM     62 3HD1 LEU A   3      12.107   0.025  -6.652  1.00  0.00           H  
ATOM     63 1HD2 LEU A   3      13.270  -0.065  -9.497  1.00  0.00           H  
ATOM     64 2HD2 LEU A   3      13.014  -1.474  -8.451  1.00  0.00           H  
ATOM     65 3HD2 LEU A   3      12.294  -1.434 -10.069  1.00  0.00           H  
ATOM     66  N   LYS A   4       9.316  -4.250  -8.089  1.00  0.00           N  
ATOM     67  CA  LYS A   4       8.426  -5.209  -7.453  1.00  0.00           C  
ATOM     68  C   LYS A   4       8.601  -5.228  -5.946  1.00  0.00           C  
ATOM     69  O   LYS A   4       9.699  -4.943  -5.450  1.00  0.00           O  
ATOM     70  CB  LYS A   4       8.663  -6.606  -8.018  1.00  0.00           C  
ATOM     71  CG  LYS A   4       8.330  -6.744  -9.498  1.00  0.00           C  
ATOM     72  CD  LYS A   4       8.564  -8.165  -9.990  1.00  0.00           C  
ATOM     73  CE  LYS A   4       8.258  -8.300 -11.477  1.00  0.00           C  
ATOM     74  NZ  LYS A   4       8.511  -9.684 -11.972  1.00  0.00           N  
ATOM     75  H   LYS A   4      10.315  -4.393  -8.049  1.00  0.00           H  
ATOM     76  HA  LYS A   4       7.402  -4.922  -7.654  1.00  0.00           H  
ATOM     77 1HB  LYS A   4       9.708  -6.884  -7.881  1.00  0.00           H  
ATOM     78 2HB  LYS A   4       8.058  -7.328  -7.466  1.00  0.00           H  
ATOM     79 1HG  LYS A   4       7.288  -6.474  -9.659  1.00  0.00           H  
ATOM     80 2HG  LYS A   4       8.953  -6.063 -10.077  1.00  0.00           H  
ATOM     81 1HD  LYS A   4       9.603  -8.445  -9.814  1.00  0.00           H  
ATOM     82 2HD  LYS A   4       7.923  -8.850  -9.434  1.00  0.00           H  
ATOM     83 1HE  LYS A   4       7.212  -8.049 -11.648  1.00  0.00           H  
ATOM     84 2HE  LYS A   4       8.885  -7.604 -12.035  1.00  0.00           H  
ATOM     85 1HZ  LYS A   4       8.298  -9.735 -12.959  1.00  0.00           H  
ATOM     86 2HZ  LYS A   4       9.482  -9.922 -11.826  1.00  0.00           H  
ATOM     87 3HZ  LYS A   4       7.928 -10.336 -11.469  1.00  0.00           H  
ATOM     88  N   LEU A   5       7.508  -5.578  -5.256  1.00  0.00           N  
ATOM     89  CA  LEU A   5       7.431  -5.771  -3.807  1.00  0.00           C  
ATOM     90  C   LEU A   5       7.524  -7.215  -3.361  1.00  0.00           C  
ATOM     91  O   LEU A   5       6.758  -8.068  -3.814  1.00  0.00           O  
ATOM     92  CB  LEU A   5       6.111  -5.197  -3.277  1.00  0.00           C  
ATOM     93  CG  LEU A   5       6.027  -3.710  -3.203  1.00  0.00           C  
ATOM     94  CD1 LEU A   5       4.635  -3.285  -2.984  1.00  0.00           C  
ATOM     95  CD2 LEU A   5       6.818  -3.289  -1.975  1.00  0.00           C  
ATOM     96  H   LEU A   5       6.672  -5.757  -5.787  1.00  0.00           H  
ATOM     97  HA  LEU A   5       8.245  -5.222  -3.358  1.00  0.00           H  
ATOM     98 1HB  LEU A   5       5.301  -5.541  -3.916  1.00  0.00           H  
ATOM     99 2HB  LEU A   5       5.947  -5.592  -2.278  1.00  0.00           H  
ATOM    100  HG  LEU A   5       6.428  -3.265  -4.115  1.00  0.00           H  
ATOM    101 1HD1 LEU A   5       4.594  -2.211  -2.901  1.00  0.00           H  
ATOM    102 2HD1 LEU A   5       4.005  -3.605  -3.813  1.00  0.00           H  
ATOM    103 3HD1 LEU A   5       4.294  -3.734  -2.070  1.00  0.00           H  
ATOM    104 1HD2 LEU A   5       6.802  -2.227  -1.860  1.00  0.00           H  
ATOM    105 2HD2 LEU A   5       6.387  -3.745  -1.096  1.00  0.00           H  
ATOM    106 3HD2 LEU A   5       7.813  -3.627  -2.068  1.00  0.00           H  
ATOM    107  N   THR A   6       8.402  -7.459  -2.405  1.00  0.00           N  
ATOM    108  CA  THR A   6       8.550  -8.767  -1.802  1.00  0.00           C  
ATOM    109  C   THR A   6       7.578  -8.956  -0.641  1.00  0.00           C  
ATOM    110  O   THR A   6       7.492  -8.124   0.264  1.00  0.00           O  
ATOM    111  CB  THR A   6       9.996  -8.980  -1.315  1.00  0.00           C  
ATOM    112  OG1 THR A   6      10.889  -8.925  -2.434  1.00  0.00           O  
ATOM    113  CG2 THR A   6      10.140 -10.307  -0.589  1.00  0.00           C  
ATOM    114  H   THR A   6       9.032  -6.708  -2.134  1.00  0.00           H  
ATOM    115  HA  THR A   6       8.326  -9.523  -2.556  1.00  0.00           H  
ATOM    116  HB  THR A   6      10.260  -8.185  -0.640  1.00  0.00           H  
ATOM    117  HG1 THR A   6      10.894  -8.023  -2.789  1.00  0.00           H  
ATOM    118 1HG2 THR A   6      11.168 -10.423  -0.251  1.00  0.00           H  
ATOM    119 2HG2 THR A   6       9.472 -10.325   0.273  1.00  0.00           H  
ATOM    120 3HG2 THR A   6       9.884 -11.123  -1.263  1.00  0.00           H  
ATOM    121  N   ASP A   7       6.837 -10.058  -0.677  1.00  0.00           N  
ATOM    122  CA  ASP A   7       5.893 -10.412   0.378  1.00  0.00           C  
ATOM    123  C   ASP A   7       5.471 -11.867   0.270  1.00  0.00           C  
ATOM    124  O   ASP A   7       5.549 -12.478  -0.796  1.00  0.00           O  
ATOM    125  CB  ASP A   7       4.626  -9.527   0.346  1.00  0.00           C  
ATOM    126  CG  ASP A   7       3.779  -9.577   1.670  1.00  0.00           C  
ATOM    127  OD1 ASP A   7       4.154 -10.283   2.598  1.00  0.00           O  
ATOM    128  OD2 ASP A   7       2.717  -8.995   1.695  1.00  0.00           O  
ATOM    129  H   ASP A   7       6.943 -10.682  -1.465  1.00  0.00           H  
ATOM    130  HA  ASP A   7       6.387 -10.273   1.341  1.00  0.00           H  
ATOM    131 1HB  ASP A   7       4.903  -8.494   0.152  1.00  0.00           H  
ATOM    132 2HB  ASP A   7       3.984  -9.848  -0.483  1.00  0.00           H  
ATOM    133  N   ASP A   8       5.007 -12.388   1.394  1.00  0.00           N  
ATOM    134  CA  ASP A   8       4.381 -13.697   1.495  1.00  0.00           C  
ATOM    135  C   ASP A   8       2.865 -13.526   1.610  1.00  0.00           C  
ATOM    136  O   ASP A   8       2.091 -14.385   1.189  1.00  0.00           O  
ATOM    137  CB  ASP A   8       4.898 -14.460   2.720  1.00  0.00           C  
ATOM    138  CG  ASP A   8       6.399 -14.754   2.671  1.00  0.00           C  
ATOM    139  OD1 ASP A   8       6.841 -15.334   1.711  1.00  0.00           O  
ATOM    140  OD2 ASP A   8       7.087 -14.397   3.600  1.00  0.00           O  
ATOM    141  H   ASP A   8       5.013 -11.774   2.204  1.00  0.00           H  
ATOM    142  HA  ASP A   8       4.601 -14.270   0.594  1.00  0.00           H  
ATOM    143 1HB  ASP A   8       4.684 -13.880   3.618  1.00  0.00           H  
ATOM    144 2HB  ASP A   8       4.360 -15.402   2.807  1.00  0.00           H  
ATOM    145  N   GLY A   9       2.462 -12.434   2.263  1.00  0.00           N  
ATOM    146  CA  GLY A   9       1.074 -12.128   2.576  1.00  0.00           C  
ATOM    147  C   GLY A   9       0.214 -11.717   1.388  1.00  0.00           C  
ATOM    148  O   GLY A   9      -0.761 -12.398   1.062  1.00  0.00           O  
ATOM    149  H   GLY A   9       3.160 -11.751   2.549  1.00  0.00           H  
ATOM    150 1HA  GLY A   9       0.624 -12.991   3.062  1.00  0.00           H  
ATOM    151 2HA  GLY A   9       1.064 -11.319   3.306  1.00  0.00           H  
ATOM    152  N   LEU A  10       0.551 -10.593   0.754  1.00  0.00           N  
ATOM    153  CA  LEU A  10      -0.285 -10.089  -0.327  1.00  0.00           C  
ATOM    154  C   LEU A  10       0.291 -10.237  -1.725  1.00  0.00           C  
ATOM    155  O   LEU A  10       1.486 -10.057  -1.955  1.00  0.00           O  
ATOM    156  CB  LEU A  10      -0.561  -8.597  -0.111  1.00  0.00           C  
ATOM    157  CG  LEU A  10      -1.234  -8.223   1.197  1.00  0.00           C  
ATOM    158  CD1 LEU A  10      -1.412  -6.680   1.257  1.00  0.00           C  
ATOM    159  CD2 LEU A  10      -2.551  -8.954   1.279  1.00  0.00           C  
ATOM    160  H   LEU A  10       1.370 -10.058   1.061  1.00  0.00           H  
ATOM    161  HA  LEU A  10      -1.230 -10.626  -0.299  1.00  0.00           H  
ATOM    162 1HB  LEU A  10       0.394  -8.069  -0.152  1.00  0.00           H  
ATOM    163 2HB  LEU A  10      -1.190  -8.242  -0.929  1.00  0.00           H  
ATOM    164  HG  LEU A  10      -0.600  -8.518   2.036  1.00  0.00           H  
ATOM    165 1HD1 LEU A  10      -1.887  -6.401   2.196  1.00  0.00           H  
ATOM    166 2HD1 LEU A  10      -0.434  -6.204   1.190  1.00  0.00           H  
ATOM    167 3HD1 LEU A  10      -2.038  -6.348   0.423  1.00  0.00           H  
ATOM    168 1HD2 LEU A  10      -3.057  -8.708   2.214  1.00  0.00           H  
ATOM    169 2HD2 LEU A  10      -3.142  -8.646   0.434  1.00  0.00           H  
ATOM    170 3HD2 LEU A  10      -2.379 -10.031   1.235  1.00  0.00           H  
ATOM    171  N   LYS A  11      -0.602 -10.479  -2.679  1.00  0.00           N  
ATOM    172  CA  LYS A  11      -0.255 -10.402  -4.088  1.00  0.00           C  
ATOM    173  C   LYS A  11      -0.587  -8.977  -4.482  1.00  0.00           C  
ATOM    174  O   LYS A  11      -1.733  -8.558  -4.331  1.00  0.00           O  
ATOM    175  CB  LYS A  11      -1.038 -11.406  -4.932  1.00  0.00           C  
ATOM    176  CG  LYS A  11      -0.641 -11.412  -6.407  1.00  0.00           C  
ATOM    177  CD  LYS A  11      -1.414 -12.466  -7.194  1.00  0.00           C  
ATOM    178  CE  LYS A  11      -1.015 -12.460  -8.664  1.00  0.00           C  
ATOM    179  NZ  LYS A  11      -1.763 -13.483  -9.445  1.00  0.00           N  
ATOM    180  H   LYS A  11      -1.555 -10.677  -2.417  1.00  0.00           H  
ATOM    181  HA  LYS A  11       0.814 -10.564  -4.222  1.00  0.00           H  
ATOM    182 1HB  LYS A  11      -0.888 -12.412  -4.539  1.00  0.00           H  
ATOM    183 2HB  LYS A  11      -2.103 -11.182  -4.872  1.00  0.00           H  
ATOM    184 1HG  LYS A  11      -0.839 -10.427  -6.837  1.00  0.00           H  
ATOM    185 2HG  LYS A  11       0.425 -11.615  -6.492  1.00  0.00           H  
ATOM    186 1HD  LYS A  11      -1.214 -13.453  -6.775  1.00  0.00           H  
ATOM    187 2HD  LYS A  11      -2.482 -12.266  -7.116  1.00  0.00           H  
ATOM    188 1HE  LYS A  11      -1.216 -11.476  -9.085  1.00  0.00           H  
ATOM    189 2HE  LYS A  11       0.053 -12.667  -8.745  1.00  0.00           H  
ATOM    190 1HZ  LYS A  11      -1.471 -13.449 -10.412  1.00  0.00           H  
ATOM    191 2HZ  LYS A  11      -1.572 -14.401  -9.068  1.00  0.00           H  
ATOM    192 3HZ  LYS A  11      -2.753 -13.294  -9.386  1.00  0.00           H  
ATOM    193  N   LEU A  12       0.413  -8.227  -4.910  1.00  0.00           N  
ATOM    194  CA  LEU A  12       0.220  -6.811  -5.185  1.00  0.00           C  
ATOM    195  C   LEU A  12       0.245  -6.427  -6.655  1.00  0.00           C  
ATOM    196  O   LEU A  12       0.973  -7.013  -7.462  1.00  0.00           O  
ATOM    197  CB  LEU A  12       1.262  -6.045  -4.387  1.00  0.00           C  
ATOM    198  CG  LEU A  12       1.144  -6.287  -2.877  1.00  0.00           C  
ATOM    199  CD1 LEU A  12       2.232  -5.629  -2.192  1.00  0.00           C  
ATOM    200  CD2 LEU A  12      -0.180  -5.728  -2.397  1.00  0.00           C  
ATOM    201  H   LEU A  12       1.327  -8.640  -5.019  1.00  0.00           H  
ATOM    202  HA  LEU A  12      -0.758  -6.524  -4.798  1.00  0.00           H  
ATOM    203 1HB  LEU A  12       2.256  -6.348  -4.709  1.00  0.00           H  
ATOM    204 2HB  LEU A  12       1.143  -4.980  -4.576  1.00  0.00           H  
ATOM    205  HG  LEU A  12       1.198  -7.354  -2.660  1.00  0.00           H  
ATOM    206 1HD1 LEU A  12       2.138  -5.793  -1.121  1.00  0.00           H  
ATOM    207 2HD1 LEU A  12       3.182  -6.030  -2.538  1.00  0.00           H  
ATOM    208 3HD1 LEU A  12       2.165  -4.577  -2.417  1.00  0.00           H  
ATOM    209 1HD2 LEU A  12      -0.275  -5.880  -1.335  1.00  0.00           H  
ATOM    210 2HD2 LEU A  12      -0.221  -4.667  -2.611  1.00  0.00           H  
ATOM    211 3HD2 LEU A  12      -1.006  -6.228  -2.910  1.00  0.00           H  
ATOM    212  N   SER A  13      -0.571  -5.423  -6.968  1.00  0.00           N  
ATOM    213  CA  SER A  13      -0.712  -4.818  -8.285  1.00  0.00           C  
ATOM    214  C   SER A  13       0.376  -3.820  -8.597  1.00  0.00           C  
ATOM    215  O   SER A  13       1.105  -3.392  -7.700  1.00  0.00           O  
ATOM    216  CB  SER A  13      -2.030  -4.095  -8.345  1.00  0.00           C  
ATOM    217  OG  SER A  13      -2.042  -3.032  -7.417  1.00  0.00           O  
ATOM    218  H   SER A  13      -1.139  -5.025  -6.211  1.00  0.00           H  
ATOM    219  HA  SER A  13      -0.685  -5.611  -9.034  1.00  0.00           H  
ATOM    220 1HB  SER A  13      -2.193  -3.708  -9.348  1.00  0.00           H  
ATOM    221 2HB  SER A  13      -2.840  -4.785  -8.119  1.00  0.00           H  
ATOM    222  HG  SER A  13      -2.093  -3.474  -6.527  1.00  0.00           H  
ATOM    223  N   GLU A  14       0.450  -3.392  -9.860  1.00  0.00           N  
ATOM    224  CA  GLU A  14       1.421  -2.373 -10.219  1.00  0.00           C  
ATOM    225  C   GLU A  14       1.166  -1.084  -9.460  1.00  0.00           C  
ATOM    226  O   GLU A  14       2.108  -0.420  -9.043  1.00  0.00           O  
ATOM    227  CB  GLU A  14       1.415  -2.090 -11.717  1.00  0.00           C  
ATOM    228  CG  GLU A  14       1.982  -3.209 -12.567  1.00  0.00           C  
ATOM    229  CD  GLU A  14       1.973  -2.885 -14.036  1.00  0.00           C  
ATOM    230  OE1 GLU A  14       1.361  -1.917 -14.415  1.00  0.00           O  
ATOM    231  OE2 GLU A  14       2.619  -3.587 -14.784  1.00  0.00           O  
ATOM    232  H   GLU A  14      -0.164  -3.779 -10.564  1.00  0.00           H  
ATOM    233  HA  GLU A  14       2.411  -2.730  -9.949  1.00  0.00           H  
ATOM    234 1HB  GLU A  14       0.393  -1.899 -12.046  1.00  0.00           H  
ATOM    235 2HB  GLU A  14       1.996  -1.188 -11.917  1.00  0.00           H  
ATOM    236 1HG  GLU A  14       3.009  -3.404 -12.254  1.00  0.00           H  
ATOM    237 2HG  GLU A  14       1.400  -4.113 -12.393  1.00  0.00           H  
ATOM    238  N   GLU A  15      -0.104  -0.729  -9.251  1.00  0.00           N  
ATOM    239  CA  GLU A  15      -0.372   0.503  -8.528  1.00  0.00           C  
ATOM    240  C   GLU A  15       0.148   0.401  -7.101  1.00  0.00           C  
ATOM    241  O   GLU A  15       0.761   1.341  -6.599  1.00  0.00           O  
ATOM    242  CB  GLU A  15      -1.867   0.828  -8.522  1.00  0.00           C  
ATOM    243  CG  GLU A  15      -2.423   1.244  -9.886  1.00  0.00           C  
ATOM    244  CD  GLU A  15      -3.910   1.542  -9.867  1.00  0.00           C  
ATOM    245  OE1 GLU A  15      -4.530   1.339  -8.849  1.00  0.00           O  
ATOM    246  OE2 GLU A  15      -4.420   1.975 -10.874  1.00  0.00           O  
ATOM    247  H   GLU A  15      -0.857  -1.304  -9.595  1.00  0.00           H  
ATOM    248  HA  GLU A  15       0.154   1.317  -9.025  1.00  0.00           H  
ATOM    249 1HB  GLU A  15      -2.423  -0.049  -8.184  1.00  0.00           H  
ATOM    250 2HB  GLU A  15      -2.062   1.633  -7.813  1.00  0.00           H  
ATOM    251 1HG  GLU A  15      -1.890   2.131 -10.226  1.00  0.00           H  
ATOM    252 2HG  GLU A  15      -2.228   0.443 -10.598  1.00  0.00           H  
ATOM    253  N   GLU A  16      -0.035  -0.757  -6.466  1.00  0.00           N  
ATOM    254  CA  GLU A  16       0.447  -0.940  -5.096  1.00  0.00           C  
ATOM    255  C   GLU A  16       1.986  -0.870  -5.046  1.00  0.00           C  
ATOM    256  O   GLU A  16       2.572  -0.232  -4.161  1.00  0.00           O  
ATOM    257  CB  GLU A  16      -0.152  -2.245  -4.563  1.00  0.00           C  
ATOM    258  CG  GLU A  16      -1.690  -2.098  -4.295  1.00  0.00           C  
ATOM    259  CD  GLU A  16      -2.465  -3.380  -4.104  1.00  0.00           C  
ATOM    260  OE1 GLU A  16      -2.231  -4.296  -4.877  1.00  0.00           O  
ATOM    261  OE2 GLU A  16      -3.343  -3.438  -3.246  1.00  0.00           O  
ATOM    262  H   GLU A  16      -0.548  -1.515  -6.928  1.00  0.00           H  
ATOM    263  HA  GLU A  16       0.059  -0.126  -4.486  1.00  0.00           H  
ATOM    264 1HB  GLU A  16      -0.010  -3.032  -5.296  1.00  0.00           H  
ATOM    265 2HB  GLU A  16       0.354  -2.546  -3.652  1.00  0.00           H  
ATOM    266 1HG  GLU A  16      -1.817  -1.487  -3.409  1.00  0.00           H  
ATOM    267 2HG  GLU A  16      -2.122  -1.548  -5.129  1.00  0.00           H  
ATOM    268  N   ARG A  17       2.633  -1.446  -6.054  1.00  0.00           N  
ATOM    269  CA  ARG A  17       4.085  -1.411  -6.160  1.00  0.00           C  
ATOM    270  C   ARG A  17       4.567   0.022  -6.382  1.00  0.00           C  
ATOM    271  O   ARG A  17       5.561   0.453  -5.787  1.00  0.00           O  
ATOM    272  CB  ARG A  17       4.508  -2.317  -7.294  1.00  0.00           C  
ATOM    273  CG  ARG A  17       4.304  -3.806  -7.000  1.00  0.00           C  
ATOM    274  CD  ARG A  17       4.477  -4.642  -8.214  1.00  0.00           C  
ATOM    275  NE  ARG A  17       4.306  -6.057  -7.931  1.00  0.00           N  
ATOM    276  CZ  ARG A  17       4.238  -7.015  -8.870  1.00  0.00           C  
ATOM    277  NH1 ARG A  17       4.334  -6.697 -10.140  1.00  0.00           N  
ATOM    278  NH2 ARG A  17       4.070  -8.274  -8.517  1.00  0.00           N  
ATOM    279  H   ARG A  17       2.096  -1.962  -6.754  1.00  0.00           H  
ATOM    280  HA  ARG A  17       4.518  -1.774  -5.241  1.00  0.00           H  
ATOM    281 1HB  ARG A  17       3.946  -2.070  -8.187  1.00  0.00           H  
ATOM    282 2HB  ARG A  17       5.561  -2.158  -7.515  1.00  0.00           H  
ATOM    283 1HG  ARG A  17       5.041  -4.122  -6.267  1.00  0.00           H  
ATOM    284 2HG  ARG A  17       3.305  -3.970  -6.600  1.00  0.00           H  
ATOM    285 1HD  ARG A  17       3.714  -4.360  -8.931  1.00  0.00           H  
ATOM    286 2HD  ARG A  17       5.450  -4.484  -8.657  1.00  0.00           H  
ATOM    287  HE  ARG A  17       4.203  -6.339  -6.967  1.00  0.00           H  
ATOM    288 1HH1 ARG A  17       4.460  -5.730 -10.407  1.00  0.00           H  
ATOM    289 2HH1 ARG A  17       4.271  -7.414 -10.845  1.00  0.00           H  
ATOM    290 1HH2 ARG A  17       3.990  -8.514  -7.538  1.00  0.00           H  
ATOM    291 2HH2 ARG A  17       4.011  -8.992  -9.221  1.00  0.00           H  
ATOM    292  N   ASN A  18       3.823   0.784  -7.190  1.00  0.00           N  
ATOM    293  CA  ASN A  18       4.157   2.170  -7.472  1.00  0.00           C  
ATOM    294  C   ASN A  18       3.956   3.038  -6.231  1.00  0.00           C  
ATOM    295  O   ASN A  18       4.713   3.991  -5.999  1.00  0.00           O  
ATOM    296  CB  ASN A  18       3.332   2.683  -8.635  1.00  0.00           C  
ATOM    297  CG  ASN A  18       3.758   2.078  -9.961  1.00  0.00           C  
ATOM    298  OD1 ASN A  18       4.897   1.615 -10.127  1.00  0.00           O  
ATOM    299  ND2 ASN A  18       2.853   2.072 -10.909  1.00  0.00           N  
ATOM    300  H   ASN A  18       3.019   0.374  -7.661  1.00  0.00           H  
ATOM    301  HA  ASN A  18       5.209   2.223  -7.746  1.00  0.00           H  
ATOM    302 1HB  ASN A  18       2.285   2.446  -8.462  1.00  0.00           H  
ATOM    303 2HB  ASN A  18       3.417   3.766  -8.693  1.00  0.00           H  
ATOM    304 1HD2 ASN A  18       3.068   1.681 -11.803  1.00  0.00           H  
ATOM    305 2HD2 ASN A  18       1.948   2.456 -10.737  1.00  0.00           H  
ATOM    306  N   LYS A  19       2.966   2.697  -5.392  1.00  0.00           N  
ATOM    307  CA  LYS A  19       2.769   3.459  -4.168  1.00  0.00           C  
ATOM    308  C   LYS A  19       3.981   3.270  -3.276  1.00  0.00           C  
ATOM    309  O   LYS A  19       4.481   4.237  -2.700  1.00  0.00           O  
ATOM    310  CB  LYS A  19       1.497   3.030  -3.427  1.00  0.00           C  
ATOM    311  CG  LYS A  19       0.186   3.443  -4.100  1.00  0.00           C  
ATOM    312  CD  LYS A  19      -1.032   2.923  -3.335  1.00  0.00           C  
ATOM    313  CE  LYS A  19      -2.325   3.252  -4.070  1.00  0.00           C  
ATOM    314  NZ  LYS A  19      -3.524   2.736  -3.347  1.00  0.00           N  
ATOM    315  H   LYS A  19       2.330   1.935  -5.631  1.00  0.00           H  
ATOM    316  HA  LYS A  19       2.690   4.516  -4.420  1.00  0.00           H  
ATOM    317 1HB  LYS A  19       1.483   1.949  -3.343  1.00  0.00           H  
ATOM    318 2HB  LYS A  19       1.507   3.434  -2.417  1.00  0.00           H  
ATOM    319 1HG  LYS A  19       0.137   4.531  -4.135  1.00  0.00           H  
ATOM    320 2HG  LYS A  19       0.155   3.079  -5.109  1.00  0.00           H  
ATOM    321 1HD  LYS A  19      -0.957   1.838  -3.217  1.00  0.00           H  
ATOM    322 2HD  LYS A  19      -1.066   3.369  -2.342  1.00  0.00           H  
ATOM    323 1HE  LYS A  19      -2.413   4.331  -4.175  1.00  0.00           H  
ATOM    324 2HE  LYS A  19      -2.290   2.800  -5.064  1.00  0.00           H  
ATOM    325 1HZ  LYS A  19      -4.356   2.968  -3.866  1.00  0.00           H  
ATOM    326 2HZ  LYS A  19      -3.458   1.729  -3.252  1.00  0.00           H  
ATOM    327 3HZ  LYS A  19      -3.573   3.157  -2.426  1.00  0.00           H  
ATOM    328  N   ALA A  20       4.488   2.033  -3.188  1.00  0.00           N  
ATOM    329  CA  ALA A  20       5.687   1.795  -2.395  1.00  0.00           C  
ATOM    330  C   ALA A  20       6.882   2.499  -2.989  1.00  0.00           C  
ATOM    331  O   ALA A  20       7.649   3.119  -2.260  1.00  0.00           O  
ATOM    332  CB  ALA A  20       5.965   0.327  -2.267  1.00  0.00           C  
ATOM    333  H   ALA A  20       4.019   1.260  -3.669  1.00  0.00           H  
ATOM    334  HA  ALA A  20       5.538   2.217  -1.416  1.00  0.00           H  
ATOM    335 1HB  ALA A  20       6.851   0.179  -1.655  1.00  0.00           H  
ATOM    336 2HB  ALA A  20       5.126  -0.142  -1.808  1.00  0.00           H  
ATOM    337 3HB  ALA A  20       6.124  -0.099  -3.255  1.00  0.00           H  
ATOM    338  N   LYS A  21       7.021   2.468  -4.315  1.00  0.00           N  
ATOM    339  CA  LYS A  21       8.149   3.143  -4.938  1.00  0.00           C  
ATOM    340  C   LYS A  21       8.147   4.619  -4.574  1.00  0.00           C  
ATOM    341  O   LYS A  21       9.186   5.182  -4.224  1.00  0.00           O  
ATOM    342  CB  LYS A  21       8.114   2.989  -6.456  1.00  0.00           C  
ATOM    343  CG  LYS A  21       9.279   3.660  -7.175  1.00  0.00           C  
ATOM    344  CD  LYS A  21       9.220   3.420  -8.680  1.00  0.00           C  
ATOM    345  CE  LYS A  21      10.372   4.114  -9.394  1.00  0.00           C  
ATOM    346  NZ  LYS A  21      10.298   3.946 -10.869  1.00  0.00           N  
ATOM    347  H   LYS A  21       6.365   1.936  -4.887  1.00  0.00           H  
ATOM    348  HA  LYS A  21       9.070   2.700  -4.559  1.00  0.00           H  
ATOM    349 1HB  LYS A  21       8.096   1.931  -6.720  1.00  0.00           H  
ATOM    350 2HB  LYS A  21       7.197   3.431  -6.836  1.00  0.00           H  
ATOM    351 1HG  LYS A  21       9.220   4.735  -6.996  1.00  0.00           H  
ATOM    352 2HG  LYS A  21      10.223   3.305  -6.777  1.00  0.00           H  
ATOM    353 1HD  LYS A  21       9.264   2.350  -8.884  1.00  0.00           H  
ATOM    354 2HD  LYS A  21       8.278   3.806  -9.070  1.00  0.00           H  
ATOM    355 1HE  LYS A  21      10.346   5.177  -9.158  1.00  0.00           H  
ATOM    356 2HE  LYS A  21      11.314   3.695  -9.040  1.00  0.00           H  
ATOM    357 1HZ  LYS A  21      11.076   4.422 -11.298  1.00  0.00           H  
ATOM    358 2HZ  LYS A  21      10.336   2.955 -11.111  1.00  0.00           H  
ATOM    359 3HZ  LYS A  21       9.433   4.342 -11.209  1.00  0.00           H  
ATOM    360  N   SER A  22       6.970   5.247  -4.661  1.00  0.00           N  
ATOM    361  CA  SER A  22       6.829   6.657  -4.346  1.00  0.00           C  
ATOM    362  C   SER A  22       7.068   6.919  -2.861  1.00  0.00           C  
ATOM    363  O   SER A  22       7.799   7.838  -2.493  1.00  0.00           O  
ATOM    364  CB  SER A  22       5.436   7.123  -4.722  1.00  0.00           C  
ATOM    365  OG  SER A  22       5.236   7.039  -6.107  1.00  0.00           O  
ATOM    366  H   SER A  22       6.149   4.727  -4.973  1.00  0.00           H  
ATOM    367  HA  SER A  22       7.566   7.216  -4.923  1.00  0.00           H  
ATOM    368 1HB  SER A  22       4.698   6.504  -4.209  1.00  0.00           H  
ATOM    369 2HB  SER A  22       5.295   8.147  -4.390  1.00  0.00           H  
ATOM    370  HG  SER A  22       5.174   6.085  -6.300  1.00  0.00           H  
ATOM    371  N   ALA A  23       6.506   6.069  -1.999  1.00  0.00           N  
ATOM    372  CA  ALA A  23       6.639   6.210  -0.553  1.00  0.00           C  
ATOM    373  C   ALA A  23       8.102   6.149  -0.137  1.00  0.00           C  
ATOM    374  O   ALA A  23       8.537   6.863   0.768  1.00  0.00           O  
ATOM    375  CB  ALA A  23       5.844   5.113   0.137  1.00  0.00           C  
ATOM    376  H   ALA A  23       5.923   5.313  -2.352  1.00  0.00           H  
ATOM    377  HA  ALA A  23       6.239   7.181  -0.268  1.00  0.00           H  
ATOM    378 1HB  ALA A  23       5.891   5.217   1.199  1.00  0.00           H  
ATOM    379 2HB  ALA A  23       4.805   5.186  -0.174  1.00  0.00           H  
ATOM    380 3HB  ALA A  23       6.243   4.144  -0.150  1.00  0.00           H  
ATOM    381  N   LEU A  24       8.850   5.309  -0.843  1.00  0.00           N  
ATOM    382  CA  LEU A  24      10.263   5.035  -0.651  1.00  0.00           C  
ATOM    383  C   LEU A  24      11.185   5.920  -1.513  1.00  0.00           C  
ATOM    384  O   LEU A  24      12.408   5.763  -1.503  1.00  0.00           O  
ATOM    385  CB  LEU A  24      10.475   3.540  -0.934  1.00  0.00           C  
ATOM    386  CG  LEU A  24       9.739   2.605   0.069  1.00  0.00           C  
ATOM    387  CD1 LEU A  24       9.771   1.172  -0.390  1.00  0.00           C  
ATOM    388  CD2 LEU A  24      10.448   2.713   1.390  1.00  0.00           C  
ATOM    389  H   LEU A  24       8.385   4.758  -1.563  1.00  0.00           H  
ATOM    390  HA  LEU A  24      10.492   5.209   0.387  1.00  0.00           H  
ATOM    391 1HB  LEU A  24      10.135   3.317  -1.944  1.00  0.00           H  
ATOM    392 2HB  LEU A  24      11.542   3.327  -0.867  1.00  0.00           H  
ATOM    393  HG  LEU A  24       8.700   2.914   0.171  1.00  0.00           H  
ATOM    394 1HD1 LEU A  24       9.278   0.539   0.326  1.00  0.00           H  
ATOM    395 2HD1 LEU A  24       9.254   1.108  -1.339  1.00  0.00           H  
ATOM    396 3HD1 LEU A  24      10.780   0.847  -0.499  1.00  0.00           H  
ATOM    397 1HD2 LEU A  24       9.962   2.084   2.117  1.00  0.00           H  
ATOM    398 2HD2 LEU A  24      11.486   2.400   1.273  1.00  0.00           H  
ATOM    399 3HD2 LEU A  24      10.420   3.731   1.722  1.00  0.00           H  
ATOM    400  N   LEU A  25      10.631   6.895  -2.233  1.00  0.00           N  
ATOM    401  CA  LEU A  25      11.446   7.722  -3.122  1.00  0.00           C  
ATOM    402  C   LEU A  25      12.680   8.336  -2.454  1.00  0.00           C  
ATOM    403  O   LEU A  25      13.768   8.334  -3.034  1.00  0.00           O  
ATOM    404  CB  LEU A  25      10.590   8.847  -3.709  1.00  0.00           C  
ATOM    405  CG  LEU A  25      11.309   9.801  -4.662  1.00  0.00           C  
ATOM    406  CD1 LEU A  25      11.790   9.023  -5.878  1.00  0.00           C  
ATOM    407  CD2 LEU A  25      10.358  10.917  -5.062  1.00  0.00           C  
ATOM    408  H   LEU A  25       9.626   7.059  -2.205  1.00  0.00           H  
ATOM    409  HA  LEU A  25      11.781   7.089  -3.942  1.00  0.00           H  
ATOM    410 1HB  LEU A  25       9.765   8.394  -4.255  1.00  0.00           H  
ATOM    411 2HB  LEU A  25      10.172   9.432  -2.891  1.00  0.00           H  
ATOM    412  HG  LEU A  25      12.181  10.228  -4.163  1.00  0.00           H  
ATOM    413 1HD1 LEU A  25      12.311   9.695  -6.559  1.00  0.00           H  
ATOM    414 2HD1 LEU A  25      12.469   8.233  -5.557  1.00  0.00           H  
ATOM    415 3HD1 LEU A  25      10.933   8.581  -6.386  1.00  0.00           H  
ATOM    416 1HD2 LEU A  25      10.866  11.605  -5.738  1.00  0.00           H  
ATOM    417 2HD2 LEU A  25       9.487  10.493  -5.561  1.00  0.00           H  
ATOM    418 3HD2 LEU A  25      10.039  11.454  -4.167  1.00  0.00           H  
ATOM    419  N   SER A  26      12.512   8.868  -1.243  1.00  0.00           N  
ATOM    420  CA  SER A  26      13.587   9.537  -0.513  1.00  0.00           C  
ATOM    421  C   SER A  26      13.939   8.833   0.798  1.00  0.00           C  
ATOM    422  O   SER A  26      14.482   9.455   1.714  1.00  0.00           O  
ATOM    423  CB  SER A  26      13.197  10.974  -0.230  1.00  0.00           C  
ATOM    424  OG  SER A  26      12.010  11.039   0.515  1.00  0.00           O  
ATOM    425  H   SER A  26      11.595   8.813  -0.823  1.00  0.00           H  
ATOM    426  HA  SER A  26      14.478   9.539  -1.142  1.00  0.00           H  
ATOM    427 1HB  SER A  26      14.001  11.467   0.316  1.00  0.00           H  
ATOM    428 2HB  SER A  26      13.067  11.504  -1.173  1.00  0.00           H  
ATOM    429  HG  SER A  26      12.192  10.583   1.342  1.00  0.00           H  
ATOM    430  N   THR A  27      13.580   7.558   0.910  1.00  0.00           N  
ATOM    431  CA  THR A  27      13.795   6.795   2.141  1.00  0.00           C  
ATOM    432  C   THR A  27      13.929   5.304   1.924  1.00  0.00           C  
ATOM    433  O   THR A  27      13.419   4.749   0.960  1.00  0.00           O  
ATOM    434  CB  THR A  27      12.658   7.043   3.140  1.00  0.00           C  
ATOM    435  OG1 THR A  27      12.902   6.304   4.361  1.00  0.00           O  
ATOM    436  CG2 THR A  27      11.399   6.619   2.556  1.00  0.00           C  
ATOM    437  H   THR A  27      13.162   7.087   0.105  1.00  0.00           H  
ATOM    438  HA  THR A  27      14.725   7.143   2.592  1.00  0.00           H  
ATOM    439  HB  THR A  27      12.600   8.106   3.371  1.00  0.00           H  
ATOM    440  HG1 THR A  27      12.027   6.057   4.776  1.00  0.00           H  
ATOM    441 1HG2 THR A  27      10.595   6.804   3.260  1.00  0.00           H  
ATOM    442 2HG2 THR A  27      11.207   7.170   1.637  1.00  0.00           H  
ATOM    443 3HG2 THR A  27      11.473   5.572   2.351  1.00  0.00           H  
ATOM    444  N   ASN A  28      14.595   4.633   2.850  1.00  0.00           N  
ATOM    445  CA  ASN A  28      14.687   3.189   2.745  1.00  0.00           C  
ATOM    446  C   ASN A  28      13.570   2.508   3.535  1.00  0.00           C  
ATOM    447  O   ASN A  28      13.459   1.285   3.520  1.00  0.00           O  
ATOM    448  CB  ASN A  28      16.051   2.717   3.205  1.00  0.00           C  
ATOM    449  CG  ASN A  28      17.155   3.170   2.271  1.00  0.00           C  
ATOM    450  OD1 ASN A  28      16.977   3.215   1.046  1.00  0.00           O  
ATOM    451  ND2 ASN A  28      18.288   3.519   2.833  1.00  0.00           N  
ATOM    452  H   ASN A  28      15.008   5.128   3.630  1.00  0.00           H  
ATOM    453  HA  ASN A  28      14.563   2.907   1.701  1.00  0.00           H  
ATOM    454 1HB  ASN A  28      16.252   3.093   4.208  1.00  0.00           H  
ATOM    455 2HB  ASN A  28      16.059   1.625   3.252  1.00  0.00           H  
ATOM    456 1HD2 ASN A  28      19.053   3.831   2.266  1.00  0.00           H  
ATOM    457 2HD2 ASN A  28      18.391   3.471   3.826  1.00  0.00           H  
ATOM    458  N   LYS A  29      12.704   3.308   4.171  1.00  0.00           N  
ATOM    459  CA  LYS A  29      11.556   2.792   4.926  1.00  0.00           C  
ATOM    460  C   LYS A  29      10.405   3.804   4.869  1.00  0.00           C  
ATOM    461  O   LYS A  29      10.619   5.013   5.043  1.00  0.00           O  
ATOM    462  CB  LYS A  29      11.942   2.466   6.368  1.00  0.00           C  
ATOM    463  CG  LYS A  29      10.838   1.775   7.186  1.00  0.00           C  
ATOM    464  CD  LYS A  29      11.358   1.361   8.563  1.00  0.00           C  
ATOM    465  CE  LYS A  29      10.290   0.658   9.382  1.00  0.00           C  
ATOM    466  NZ  LYS A  29      10.795   0.271  10.732  1.00  0.00           N  
ATOM    467  H   LYS A  29      12.853   4.311   4.143  1.00  0.00           H  
ATOM    468  HA  LYS A  29      11.212   1.879   4.457  1.00  0.00           H  
ATOM    469 1HB  LYS A  29      12.812   1.809   6.369  1.00  0.00           H  
ATOM    470 2HB  LYS A  29      12.220   3.383   6.885  1.00  0.00           H  
ATOM    471 1HG  LYS A  29       9.991   2.452   7.310  1.00  0.00           H  
ATOM    472 2HG  LYS A  29      10.491   0.888   6.645  1.00  0.00           H  
ATOM    473 1HD  LYS A  29      12.209   0.690   8.439  1.00  0.00           H  
ATOM    474 2HD  LYS A  29      11.692   2.246   9.105  1.00  0.00           H  
ATOM    475 1HE  LYS A  29       9.433   1.320   9.499  1.00  0.00           H  
ATOM    476 2HE  LYS A  29       9.974  -0.241   8.855  1.00  0.00           H  
ATOM    477 1HZ  LYS A  29      10.061  -0.195  11.247  1.00  0.00           H  
ATOM    478 2HZ  LYS A  29      11.583  -0.352  10.632  1.00  0.00           H  
ATOM    479 3HZ  LYS A  29      11.083   1.099  11.235  1.00  0.00           H  
ATOM    480  N   ALA A  30       9.187   3.308   4.603  1.00  0.00           N  
ATOM    481  CA  ALA A  30       8.022   4.182   4.436  1.00  0.00           C  
ATOM    482  C   ALA A  30       6.676   3.503   4.684  1.00  0.00           C  
ATOM    483  O   ALA A  30       6.582   2.284   4.818  1.00  0.00           O  
ATOM    484  CB  ALA A  30       7.998   4.743   3.041  1.00  0.00           C  
ATOM    485  H   ALA A  30       9.091   2.301   4.480  1.00  0.00           H  
ATOM    486  HA  ALA A  30       8.125   5.000   5.148  1.00  0.00           H  
ATOM    487 1HB  ALA A  30       7.171   5.431   2.958  1.00  0.00           H  
ATOM    488 2HB  ALA A  30       8.911   5.269   2.844  1.00  0.00           H  
ATOM    489 3HB  ALA A  30       7.881   3.940   2.321  1.00  0.00           H  
ATOM    490  N   VAL A  31       5.624   4.321   4.744  1.00  0.00           N  
ATOM    491  CA  VAL A  31       4.260   3.818   4.895  1.00  0.00           C  
ATOM    492  C   VAL A  31       3.426   4.023   3.623  1.00  0.00           C  
ATOM    493  O   VAL A  31       3.468   5.078   2.985  1.00  0.00           O  
ATOM    494  CB  VAL A  31       3.572   4.457   6.113  1.00  0.00           C  
ATOM    495  CG1 VAL A  31       2.125   3.984   6.214  1.00  0.00           C  
ATOM    496  CG2 VAL A  31       4.334   4.046   7.361  1.00  0.00           C  
ATOM    497  H   VAL A  31       5.769   5.318   4.660  1.00  0.00           H  
ATOM    498  HA  VAL A  31       4.314   2.749   5.085  1.00  0.00           H  
ATOM    499  HB  VAL A  31       3.571   5.540   6.010  1.00  0.00           H  
ATOM    500 1HG1 VAL A  31       1.660   4.437   7.082  1.00  0.00           H  
ATOM    501 2HG1 VAL A  31       1.574   4.274   5.322  1.00  0.00           H  
ATOM    502 3HG1 VAL A  31       2.107   2.899   6.312  1.00  0.00           H  
ATOM    503 1HG2 VAL A  31       3.861   4.485   8.239  1.00  0.00           H  
ATOM    504 2HG2 VAL A  31       4.314   2.965   7.439  1.00  0.00           H  
ATOM    505 3HG2 VAL A  31       5.363   4.387   7.296  1.00  0.00           H  
ATOM    506  N   VAL A  32       2.722   2.956   3.254  1.00  0.00           N  
ATOM    507  CA  VAL A  32       1.871   2.831   2.071  1.00  0.00           C  
ATOM    508  C   VAL A  32       0.489   2.309   2.414  1.00  0.00           C  
ATOM    509  O   VAL A  32       0.230   1.911   3.546  1.00  0.00           O  
ATOM    510  CB  VAL A  32       2.467   1.815   1.113  1.00  0.00           C  
ATOM    511  CG1 VAL A  32       3.771   2.211   0.658  1.00  0.00           C  
ATOM    512  CG2 VAL A  32       2.550   0.545   1.852  1.00  0.00           C  
ATOM    513  H   VAL A  32       2.783   2.148   3.873  1.00  0.00           H  
ATOM    514  HA  VAL A  32       1.786   3.807   1.592  1.00  0.00           H  
ATOM    515  HB  VAL A  32       1.831   1.702   0.239  1.00  0.00           H  
ATOM    516 1HG1 VAL A  32       4.127   1.426   0.017  1.00  0.00           H  
ATOM    517 2HG1 VAL A  32       3.691   3.143   0.113  1.00  0.00           H  
ATOM    518 3HG1 VAL A  32       4.436   2.334   1.499  1.00  0.00           H  
ATOM    519 1HG2 VAL A  32       2.958  -0.212   1.243  1.00  0.00           H  
ATOM    520 2HG2 VAL A  32       3.186   0.682   2.719  1.00  0.00           H  
ATOM    521 3HG2 VAL A  32       1.551   0.265   2.165  1.00  0.00           H  
ATOM    522  N   SER A  33      -0.409   2.299   1.435  1.00  0.00           N  
ATOM    523  CA  SER A  33      -1.722   1.710   1.668  1.00  0.00           C  
ATOM    524  C   SER A  33      -2.116   0.807   0.500  1.00  0.00           C  
ATOM    525  O   SER A  33      -2.309   1.279  -0.625  1.00  0.00           O  
ATOM    526  CB  SER A  33      -2.752   2.806   1.861  1.00  0.00           C  
ATOM    527  OG  SER A  33      -4.035   2.272   2.073  1.00  0.00           O  
ATOM    528  H   SER A  33      -0.170   2.668   0.526  1.00  0.00           H  
ATOM    529  HA  SER A  33      -1.687   1.094   2.567  1.00  0.00           H  
ATOM    530 1HB  SER A  33      -2.467   3.421   2.701  1.00  0.00           H  
ATOM    531 2HB  SER A  33      -2.766   3.447   0.984  1.00  0.00           H  
ATOM    532  HG  SER A  33      -3.912   1.541   2.738  1.00  0.00           H  
ATOM    533  N   PHE A  34      -2.188  -0.496   0.780  1.00  0.00           N  
ATOM    534  CA  PHE A  34      -2.518  -1.540  -0.195  1.00  0.00           C  
ATOM    535  C   PHE A  34      -3.813  -2.160   0.262  1.00  0.00           C  
ATOM    536  O   PHE A  34      -4.155  -2.056   1.441  1.00  0.00           O  
ATOM    537  CB  PHE A  34      -1.487  -2.673  -0.229  1.00  0.00           C  
ATOM    538  CG  PHE A  34      -0.095  -2.276  -0.519  1.00  0.00           C  
ATOM    539  CD1 PHE A  34       0.223  -1.094  -1.143  1.00  0.00           C  
ATOM    540  CD2 PHE A  34       0.917  -3.093  -0.109  1.00  0.00           C  
ATOM    541  CE1 PHE A  34       1.525  -0.764  -1.351  1.00  0.00           C  
ATOM    542  CE2 PHE A  34       2.201  -2.759  -0.306  1.00  0.00           C  
ATOM    543  CZ  PHE A  34       2.507  -1.603  -0.930  1.00  0.00           C  
ATOM    544  H   PHE A  34      -2.018  -0.775   1.737  1.00  0.00           H  
ATOM    545  HA  PHE A  34      -2.652  -1.107  -1.187  1.00  0.00           H  
ATOM    546 1HB  PHE A  34      -1.511  -3.230   0.692  1.00  0.00           H  
ATOM    547 2HB  PHE A  34      -1.790  -3.375  -1.008  1.00  0.00           H  
ATOM    548  HD1 PHE A  34      -0.566  -0.428  -1.478  1.00  0.00           H  
ATOM    549  HD2 PHE A  34       0.669  -4.024   0.390  1.00  0.00           H  
ATOM    550  HE1 PHE A  34       1.781   0.166  -1.850  1.00  0.00           H  
ATOM    551  HE2 PHE A  34       2.984  -3.414   0.028  1.00  0.00           H  
ATOM    552  HZ  PHE A  34       3.530  -1.345  -1.084  1.00  0.00           H  
ATOM    553  N   LYS A  35      -4.527  -2.839  -0.620  1.00  0.00           N  
ATOM    554  CA  LYS A  35      -5.718  -3.512  -0.114  1.00  0.00           C  
ATOM    555  C   LYS A  35      -5.369  -4.906   0.372  1.00  0.00           C  
ATOM    556  O   LYS A  35      -4.811  -5.717  -0.372  1.00  0.00           O  
ATOM    557  CB  LYS A  35      -6.840  -3.585  -1.143  1.00  0.00           C  
ATOM    558  CG  LYS A  35      -8.132  -4.206  -0.561  1.00  0.00           C  
ATOM    559  CD  LYS A  35      -9.288  -4.168  -1.546  1.00  0.00           C  
ATOM    560  CE  LYS A  35     -10.546  -4.782  -0.937  1.00  0.00           C  
ATOM    561  NZ  LYS A  35     -11.706  -4.719  -1.877  1.00  0.00           N  
ATOM    562  H   LYS A  35      -4.224  -2.922  -1.599  1.00  0.00           H  
ATOM    563  HA  LYS A  35      -6.102  -2.957   0.742  1.00  0.00           H  
ATOM    564 1HB  LYS A  35      -7.072  -2.584  -1.504  1.00  0.00           H  
ATOM    565 2HB  LYS A  35      -6.518  -4.182  -1.994  1.00  0.00           H  
ATOM    566 1HG  LYS A  35      -7.941  -5.243  -0.275  1.00  0.00           H  
ATOM    567 2HG  LYS A  35      -8.415  -3.655   0.338  1.00  0.00           H  
ATOM    568 1HD  LYS A  35      -9.494  -3.130  -1.817  1.00  0.00           H  
ATOM    569 2HD  LYS A  35      -9.021  -4.718  -2.445  1.00  0.00           H  
ATOM    570 1HE  LYS A  35     -10.348  -5.823  -0.686  1.00  0.00           H  
ATOM    571 2HE  LYS A  35     -10.799  -4.241  -0.021  1.00  0.00           H  
ATOM    572 1HZ  LYS A  35     -12.519  -5.132  -1.441  1.00  0.00           H  
ATOM    573 2HZ  LYS A  35     -11.899  -3.753  -2.101  1.00  0.00           H  
ATOM    574 3HZ  LYS A  35     -11.488  -5.224  -2.723  1.00  0.00           H  
ATOM    575  N   SER A  36      -5.694  -5.197   1.621  1.00  0.00           N  
ATOM    576  CA  SER A  36      -5.395  -6.509   2.138  1.00  0.00           C  
ATOM    577  C   SER A  36      -6.388  -7.491   1.601  1.00  0.00           C  
ATOM    578  O   SER A  36      -7.582  -7.400   1.892  1.00  0.00           O  
ATOM    579  CB  SER A  36      -5.434  -6.541   3.637  1.00  0.00           C  
ATOM    580  OG  SER A  36      -5.349  -7.877   4.106  1.00  0.00           O  
ATOM    581  H   SER A  36      -6.151  -4.500   2.208  1.00  0.00           H  
ATOM    582  HA  SER A  36      -4.402  -6.793   1.802  1.00  0.00           H  
ATOM    583 1HB  SER A  36      -4.603  -5.961   4.034  1.00  0.00           H  
ATOM    584 2HB  SER A  36      -6.348  -6.072   3.980  1.00  0.00           H  
ATOM    585  HG  SER A  36      -5.383  -7.814   5.092  1.00  0.00           H  
ATOM    586  N   LYS A  37      -5.881  -8.464   0.868  1.00  0.00           N  
ATOM    587  CA  LYS A  37      -6.675  -9.471   0.192  1.00  0.00           C  
ATOM    588  C   LYS A  37      -7.262 -10.456   1.189  1.00  0.00           C  
ATOM    589  O   LYS A  37      -8.303 -11.060   0.944  1.00  0.00           O  
ATOM    590  CB  LYS A  37      -5.789 -10.224  -0.800  1.00  0.00           C  
ATOM    591  CG  LYS A  37      -5.184  -9.352  -1.915  1.00  0.00           C  
ATOM    592  CD  LYS A  37      -6.224  -8.770  -2.851  1.00  0.00           C  
ATOM    593  CE  LYS A  37      -5.538  -7.996  -3.983  1.00  0.00           C  
ATOM    594  NZ  LYS A  37      -6.513  -7.421  -4.946  1.00  0.00           N  
ATOM    595  H   LYS A  37      -4.885  -8.454   0.716  1.00  0.00           H  
ATOM    596  HA  LYS A  37      -7.494  -8.980  -0.335  1.00  0.00           H  
ATOM    597 1HB  LYS A  37      -4.964 -10.696  -0.261  1.00  0.00           H  
ATOM    598 2HB  LYS A  37      -6.368 -11.018  -1.270  1.00  0.00           H  
ATOM    599 1HG  LYS A  37      -4.640  -8.519  -1.463  1.00  0.00           H  
ATOM    600 2HG  LYS A  37      -4.477  -9.942  -2.499  1.00  0.00           H  
ATOM    601 1HD  LYS A  37      -6.834  -9.568  -3.274  1.00  0.00           H  
ATOM    602 2HD  LYS A  37      -6.871  -8.087  -2.295  1.00  0.00           H  
ATOM    603 1HE  LYS A  37      -4.949  -7.185  -3.549  1.00  0.00           H  
ATOM    604 2HE  LYS A  37      -4.866  -8.671  -4.517  1.00  0.00           H  
ATOM    605 1HZ  LYS A  37      -6.006  -6.922  -5.665  1.00  0.00           H  
ATOM    606 2HZ  LYS A  37      -7.058  -8.161  -5.365  1.00  0.00           H  
ATOM    607 3HZ  LYS A  37      -7.123  -6.783  -4.458  1.00  0.00           H  
ATOM    608  N   LYS A  38      -6.574 -10.621   2.317  1.00  0.00           N  
ATOM    609  CA  LYS A  38      -7.023 -11.550   3.340  1.00  0.00           C  
ATOM    610  C   LYS A  38      -8.015 -10.892   4.297  1.00  0.00           C  
ATOM    611  O   LYS A  38      -8.938 -11.550   4.781  1.00  0.00           O  
ATOM    612  CB  LYS A  38      -5.836 -12.110   4.116  1.00  0.00           C  
ATOM    613  CG  LYS A  38      -4.927 -13.020   3.293  1.00  0.00           C  
ATOM    614  CD  LYS A  38      -3.809 -13.608   4.140  1.00  0.00           C  
ATOM    615  CE  LYS A  38      -2.891 -14.497   3.311  1.00  0.00           C  
ATOM    616  NZ  LYS A  38      -1.826 -15.119   4.143  1.00  0.00           N  
ATOM    617  H   LYS A  38      -5.731 -10.084   2.460  1.00  0.00           H  
ATOM    618  HA  LYS A  38      -7.535 -12.379   2.852  1.00  0.00           H  
ATOM    619 1HB  LYS A  38      -5.235 -11.283   4.499  1.00  0.00           H  
ATOM    620 2HB  LYS A  38      -6.199 -12.674   4.975  1.00  0.00           H  
ATOM    621 1HG  LYS A  38      -5.516 -13.832   2.866  1.00  0.00           H  
ATOM    622 2HG  LYS A  38      -4.487 -12.445   2.475  1.00  0.00           H  
ATOM    623 1HD  LYS A  38      -3.219 -12.800   4.573  1.00  0.00           H  
ATOM    624 2HD  LYS A  38      -4.237 -14.198   4.951  1.00  0.00           H  
ATOM    625 1HE  LYS A  38      -3.477 -15.283   2.838  1.00  0.00           H  
ATOM    626 2HE  LYS A  38      -2.419 -13.891   2.535  1.00  0.00           H  
ATOM    627 1HZ  LYS A  38      -1.235 -15.693   3.555  1.00  0.00           H  
ATOM    628 2HZ  LYS A  38      -1.270 -14.401   4.581  1.00  0.00           H  
ATOM    629 3HZ  LYS A  38      -2.250 -15.692   4.856  1.00  0.00           H  
ATOM    630  N   ASP A  39      -7.840  -9.590   4.556  1.00  0.00           N  
ATOM    631  CA  ASP A  39      -8.735  -8.878   5.467  1.00  0.00           C  
ATOM    632  C   ASP A  39      -9.917  -8.244   4.724  1.00  0.00           C  
ATOM    633  O   ASP A  39     -10.984  -8.040   5.305  1.00  0.00           O  
ATOM    634  CB  ASP A  39      -7.987  -7.779   6.227  1.00  0.00           C  
ATOM    635  CG  ASP A  39      -6.849  -8.298   7.145  1.00  0.00           C  
ATOM    636  OD1 ASP A  39      -7.130  -8.941   8.122  1.00  0.00           O  
ATOM    637  OD2 ASP A  39      -5.687  -8.069   6.809  1.00  0.00           O  
ATOM    638  H   ASP A  39      -7.057  -9.082   4.151  1.00  0.00           H  
ATOM    639  HA  ASP A  39      -9.132  -9.591   6.189  1.00  0.00           H  
ATOM    640 1HB  ASP A  39      -7.596  -7.067   5.530  1.00  0.00           H  
ATOM    641 2HB  ASP A  39      -8.699  -7.248   6.847  1.00  0.00           H  
ATOM    642  N   GLY A  40      -9.711  -7.898   3.446  1.00  0.00           N  
ATOM    643  CA  GLY A  40     -10.702  -7.173   2.658  1.00  0.00           C  
ATOM    644  C   GLY A  40     -10.700  -5.706   3.071  1.00  0.00           C  
ATOM    645  O   GLY A  40     -11.742  -5.045   3.065  1.00  0.00           O  
ATOM    646  H   GLY A  40      -8.829  -8.103   2.998  1.00  0.00           H  
ATOM    647 1HA  GLY A  40     -10.456  -7.264   1.600  1.00  0.00           H  
ATOM    648 2HA  GLY A  40     -11.688  -7.608   2.811  1.00  0.00           H  
ATOM    649  N   LYS A  41      -9.526  -5.215   3.482  1.00  0.00           N  
ATOM    650  CA  LYS A  41      -9.426  -3.851   4.003  1.00  0.00           C  
ATOM    651  C   LYS A  41      -8.337  -2.948   3.427  1.00  0.00           C  
ATOM    652  O   LYS A  41      -7.176  -3.333   3.251  1.00  0.00           O  
ATOM    653  CB  LYS A  41      -9.214  -3.920   5.518  1.00  0.00           C  
ATOM    654  CG  LYS A  41     -10.366  -4.549   6.293  1.00  0.00           C  
ATOM    655  CD  LYS A  41     -10.099  -4.556   7.788  1.00  0.00           C  
ATOM    656  CE  LYS A  41     -11.237  -5.229   8.542  1.00  0.00           C  
ATOM    657  NZ  LYS A  41     -10.993  -5.252  10.014  1.00  0.00           N  
ATOM    658  H   LYS A  41      -8.717  -5.824   3.386  1.00  0.00           H  
ATOM    659  HA  LYS A  41     -10.379  -3.356   3.812  1.00  0.00           H  
ATOM    660 1HB  LYS A  41      -8.316  -4.503   5.729  1.00  0.00           H  
ATOM    661 2HB  LYS A  41      -9.050  -2.914   5.908  1.00  0.00           H  
ATOM    662 1HG  LYS A  41     -11.282  -3.994   6.091  1.00  0.00           H  
ATOM    663 2HG  LYS A  41     -10.513  -5.571   5.969  1.00  0.00           H  
ATOM    664 1HD  LYS A  41      -9.170  -5.090   7.993  1.00  0.00           H  
ATOM    665 2HD  LYS A  41      -9.995  -3.531   8.144  1.00  0.00           H  
ATOM    666 1HE  LYS A  41     -12.163  -4.692   8.344  1.00  0.00           H  
ATOM    667 2HE  LYS A  41     -11.341  -6.256   8.183  1.00  0.00           H  
ATOM    668 1HZ  LYS A  41     -11.766  -5.707  10.478  1.00  0.00           H  
ATOM    669 2HZ  LYS A  41     -10.139  -5.762  10.204  1.00  0.00           H  
ATOM    670 3HZ  LYS A  41     -10.904  -4.306  10.357  1.00  0.00           H  
ATOM    671  N   ASN A  42      -8.691  -1.679   3.257  1.00  0.00           N  
ATOM    672  CA  ASN A  42      -7.757  -0.659   2.779  1.00  0.00           C  
ATOM    673  C   ASN A  42      -6.975  -0.033   3.938  1.00  0.00           C  
ATOM    674  O   ASN A  42      -7.188   1.133   4.293  1.00  0.00           O  
ATOM    675  CB  ASN A  42      -8.507   0.407   2.002  1.00  0.00           C  
ATOM    676  CG  ASN A  42      -9.121  -0.118   0.727  1.00  0.00           C  
ATOM    677  OD1 ASN A  42      -8.510  -0.889  -0.013  1.00  0.00           O  
ATOM    678  ND2 ASN A  42     -10.336   0.289   0.462  1.00  0.00           N  
ATOM    679  H   ASN A  42      -9.650  -1.414   3.440  1.00  0.00           H  
ATOM    680  HA  ASN A  42      -7.028  -1.130   2.116  1.00  0.00           H  
ATOM    681 1HB  ASN A  42      -9.295   0.827   2.628  1.00  0.00           H  
ATOM    682 2HB  ASN A  42      -7.819   1.215   1.752  1.00  0.00           H  
ATOM    683 1HD2 ASN A  42     -10.799  -0.023  -0.368  1.00  0.00           H  
ATOM    684 2HD2 ASN A  42     -10.802   0.917   1.086  1.00  0.00           H  
ATOM    685  N   GLY A  43      -6.103  -0.831   4.546  1.00  0.00           N  
ATOM    686  CA  GLY A  43      -5.307  -0.405   5.706  1.00  0.00           C  
ATOM    687  C   GLY A  43      -3.946   0.150   5.292  1.00  0.00           C  
ATOM    688  O   GLY A  43      -3.740   0.501   4.123  1.00  0.00           O  
ATOM    689  H   GLY A  43      -6.019  -1.778   4.171  1.00  0.00           H  
ATOM    690 1HA  GLY A  43      -5.855   0.349   6.269  1.00  0.00           H  
ATOM    691 2HA  GLY A  43      -5.163  -1.254   6.373  1.00  0.00           H  
ATOM    692  N   LEU A  44      -3.026   0.261   6.258  1.00  0.00           N  
ATOM    693  CA  LEU A  44      -1.689   0.770   5.994  1.00  0.00           C  
ATOM    694  C   LEU A  44      -0.689  -0.363   6.083  1.00  0.00           C  
ATOM    695  O   LEU A  44      -0.911  -1.362   6.770  1.00  0.00           O  
ATOM    696  CB  LEU A  44      -1.283   1.874   6.978  1.00  0.00           C  
ATOM    697  CG  LEU A  44      -2.107   3.111   7.010  1.00  0.00           C  
ATOM    698  CD1 LEU A  44      -1.620   4.002   8.113  1.00  0.00           C  
ATOM    699  CD2 LEU A  44      -1.989   3.795   5.697  1.00  0.00           C  
ATOM    700  H   LEU A  44      -3.209  -0.034   7.218  1.00  0.00           H  
ATOM    701  HA  LEU A  44      -1.658   1.177   4.989  1.00  0.00           H  
ATOM    702 1HB  LEU A  44      -1.316   1.471   7.968  1.00  0.00           H  
ATOM    703 2HB  LEU A  44      -0.263   2.160   6.751  1.00  0.00           H  
ATOM    704  HG  LEU A  44      -3.121   2.862   7.206  1.00  0.00           H  
ATOM    705 1HD1 LEU A  44      -2.224   4.908   8.143  1.00  0.00           H  
ATOM    706 2HD1 LEU A  44      -1.706   3.482   9.059  1.00  0.00           H  
ATOM    707 3HD1 LEU A  44      -0.584   4.263   7.938  1.00  0.00           H  
ATOM    708 1HD2 LEU A  44      -2.575   4.707   5.699  1.00  0.00           H  
ATOM    709 2HD2 LEU A  44      -0.943   4.038   5.505  1.00  0.00           H  
ATOM    710 3HD2 LEU A  44      -2.348   3.123   4.928  1.00  0.00           H  
ATOM    711  N   LEU A  45       0.388  -0.243   5.340  1.00  0.00           N  
ATOM    712  CA  LEU A  45       1.489  -1.180   5.445  1.00  0.00           C  
ATOM    713  C   LEU A  45       2.799  -0.446   5.578  1.00  0.00           C  
ATOM    714  O   LEU A  45       2.928   0.713   5.181  1.00  0.00           O  
ATOM    715  CB  LEU A  45       1.551  -2.136   4.261  1.00  0.00           C  
ATOM    716  CG  LEU A  45       0.347  -2.992   4.071  1.00  0.00           C  
ATOM    717  CD1 LEU A  45      -0.622  -2.256   3.167  1.00  0.00           C  
ATOM    718  CD2 LEU A  45       0.784  -4.311   3.503  1.00  0.00           C  
ATOM    719  H   LEU A  45       0.464   0.564   4.732  1.00  0.00           H  
ATOM    720  HA  LEU A  45       1.353  -1.773   6.347  1.00  0.00           H  
ATOM    721 1HB  LEU A  45       1.709  -1.591   3.364  1.00  0.00           H  
ATOM    722 2HB  LEU A  45       2.407  -2.800   4.409  1.00  0.00           H  
ATOM    723  HG  LEU A  45      -0.146  -3.168   5.026  1.00  0.00           H  
ATOM    724 1HD1 LEU A  45      -1.511  -2.867   3.011  1.00  0.00           H  
ATOM    725 2HD1 LEU A  45      -0.916  -1.315   3.595  1.00  0.00           H  
ATOM    726 3HD1 LEU A  45      -0.133  -2.066   2.241  1.00  0.00           H  
ATOM    727 1HD2 LEU A  45      -0.082  -4.948   3.360  1.00  0.00           H  
ATOM    728 2HD2 LEU A  45       1.286  -4.158   2.560  1.00  0.00           H  
ATOM    729 3HD2 LEU A  45       1.473  -4.787   4.204  1.00  0.00           H  
ATOM    730  N   VAL A  46       3.771  -1.136   6.122  1.00  0.00           N  
ATOM    731  CA  VAL A  46       5.108  -0.607   6.224  1.00  0.00           C  
ATOM    732  C   VAL A  46       5.975  -1.337   5.216  1.00  0.00           C  
ATOM    733  O   VAL A  46       5.957  -2.574   5.164  1.00  0.00           O  
ATOM    734  CB  VAL A  46       5.648  -0.804   7.639  1.00  0.00           C  
ATOM    735  CG1 VAL A  46       7.060  -0.255   7.722  1.00  0.00           C  
ATOM    736  CG2 VAL A  46       4.697  -0.132   8.635  1.00  0.00           C  
ATOM    737  H   VAL A  46       3.572  -2.073   6.463  1.00  0.00           H  
ATOM    738  HA  VAL A  46       5.102   0.457   5.985  1.00  0.00           H  
ATOM    739  HB  VAL A  46       5.700  -1.873   7.860  1.00  0.00           H  
ATOM    740 1HG1 VAL A  46       7.445  -0.414   8.722  1.00  0.00           H  
ATOM    741 2HG1 VAL A  46       7.691  -0.767   7.003  1.00  0.00           H  
ATOM    742 3HG1 VAL A  46       7.049   0.814   7.495  1.00  0.00           H  
ATOM    743 1HG2 VAL A  46       5.064  -0.280   9.649  1.00  0.00           H  
ATOM    744 2HG2 VAL A  46       4.640   0.926   8.422  1.00  0.00           H  
ATOM    745 3HG2 VAL A  46       3.707  -0.578   8.541  1.00  0.00           H  
ATOM    746  N   VAL A  47       6.689  -0.564   4.400  1.00  0.00           N  
ATOM    747  CA  VAL A  47       7.552  -1.079   3.341  1.00  0.00           C  
ATOM    748  C   VAL A  47       8.983  -0.551   3.434  1.00  0.00           C  
ATOM    749  O   VAL A  47       9.256   0.469   4.073  1.00  0.00           O  
ATOM    750  CB  VAL A  47       6.979  -0.716   1.944  1.00  0.00           C  
ATOM    751  CG1 VAL A  47       5.614  -1.351   1.711  1.00  0.00           C  
ATOM    752  CG2 VAL A  47       6.839   0.797   1.853  1.00  0.00           C  
ATOM    753  H   VAL A  47       6.629   0.447   4.528  1.00  0.00           H  
ATOM    754  HA  VAL A  47       7.585  -2.162   3.433  1.00  0.00           H  
ATOM    755  HB  VAL A  47       7.661  -1.082   1.175  1.00  0.00           H  
ATOM    756 1HG1 VAL A  47       5.251  -1.072   0.726  1.00  0.00           H  
ATOM    757 2HG1 VAL A  47       5.700  -2.413   1.766  1.00  0.00           H  
ATOM    758 3HG1 VAL A  47       4.922  -1.007   2.467  1.00  0.00           H  
ATOM    759 1HG2 VAL A  47       6.467   1.071   0.873  1.00  0.00           H  
ATOM    760 2HG2 VAL A  47       6.148   1.137   2.620  1.00  0.00           H  
ATOM    761 3HG2 VAL A  47       7.797   1.258   2.013  1.00  0.00           H  
ATOM    762  N   SER A  48       9.894  -1.216   2.730  1.00  0.00           N  
ATOM    763  CA  SER A  48      11.289  -0.792   2.682  1.00  0.00           C  
ATOM    764  C   SER A  48      11.967  -1.056   1.346  1.00  0.00           C  
ATOM    765  O   SER A  48      11.454  -1.779   0.486  1.00  0.00           O  
ATOM    766  CB  SER A  48      12.069  -1.453   3.797  1.00  0.00           C  
ATOM    767  OG  SER A  48      12.110  -2.839   3.637  1.00  0.00           O  
ATOM    768  H   SER A  48       9.602  -2.059   2.247  1.00  0.00           H  
ATOM    769  HA  SER A  48      11.315   0.278   2.845  1.00  0.00           H  
ATOM    770 1HB  SER A  48      13.082  -1.076   3.810  1.00  0.00           H  
ATOM    771 2HB  SER A  48      11.618  -1.187   4.737  1.00  0.00           H  
ATOM    772  HG  SER A  48      12.595  -2.990   2.824  1.00  0.00           H  
ATOM    773  N   LYS A  49      13.133  -0.445   1.163  1.00  0.00           N  
ATOM    774  CA  LYS A  49      13.888  -0.585  -0.085  1.00  0.00           C  
ATOM    775  C   LYS A  49      15.323  -1.058   0.127  1.00  0.00           C  
ATOM    776  O   LYS A  49      16.024  -0.571   1.017  1.00  0.00           O  
ATOM    777  CB  LYS A  49      13.894   0.749  -0.835  1.00  0.00           C  
ATOM    778  CG  LYS A  49      14.640   0.753  -2.149  1.00  0.00           C  
ATOM    779  CD  LYS A  49      14.392   2.068  -2.881  1.00  0.00           C  
ATOM    780  CE  LYS A  49      15.073   3.231  -2.151  1.00  0.00           C  
ATOM    781  NZ  LYS A  49      14.975   4.495  -2.907  1.00  0.00           N  
ATOM    782  H   LYS A  49      13.483   0.145   1.921  1.00  0.00           H  
ATOM    783  HA  LYS A  49      13.391  -1.327  -0.707  1.00  0.00           H  
ATOM    784 1HB  LYS A  49      12.888   1.053  -1.051  1.00  0.00           H  
ATOM    785 2HB  LYS A  49      14.335   1.518  -0.205  1.00  0.00           H  
ATOM    786 1HG  LYS A  49      15.709   0.644  -1.961  1.00  0.00           H  
ATOM    787 2HG  LYS A  49      14.310  -0.085  -2.768  1.00  0.00           H  
ATOM    788 1HD  LYS A  49      14.775   2.004  -3.899  1.00  0.00           H  
ATOM    789 2HD  LYS A  49      13.317   2.265  -2.923  1.00  0.00           H  
ATOM    790 1HE  LYS A  49      14.596   3.371  -1.176  1.00  0.00           H  
ATOM    791 2HE  LYS A  49      16.124   2.990  -1.999  1.00  0.00           H  
ATOM    792 1HZ  LYS A  49      15.428   5.232  -2.386  1.00  0.00           H  
ATOM    793 2HZ  LYS A  49      15.418   4.395  -3.805  1.00  0.00           H  
ATOM    794 3HZ  LYS A  49      13.991   4.739  -3.030  1.00  0.00           H  
ATOM    795  N   LYS A  50      15.747  -2.032  -0.686  1.00  0.00           N  
ATOM    796  CA  LYS A  50      17.118  -2.544  -0.623  1.00  0.00           C  
ATOM    797  C   LYS A  50      17.585  -3.154  -1.949  1.00  0.00           C  
ATOM    798  O   LYS A  50      16.916  -4.011  -2.523  1.00  0.00           O  
ATOM    799  CB  LYS A  50      17.240  -3.577   0.501  1.00  0.00           C  
ATOM    800  CG  LYS A  50      18.649  -4.113   0.730  1.00  0.00           C  
ATOM    801  CD  LYS A  50      18.699  -5.027   1.952  1.00  0.00           C  
ATOM    802  CE  LYS A  50      20.098  -5.581   2.184  1.00  0.00           C  
ATOM    803  NZ  LYS A  50      20.152  -6.465   3.387  1.00  0.00           N  
ATOM    804  H   LYS A  50      15.100  -2.394  -1.389  1.00  0.00           H  
ATOM    805  HA  LYS A  50      17.780  -1.708  -0.393  1.00  0.00           H  
ATOM    806 1HB  LYS A  50      16.898  -3.139   1.439  1.00  0.00           H  
ATOM    807 2HB  LYS A  50      16.595  -4.426   0.281  1.00  0.00           H  
ATOM    808 1HG  LYS A  50      18.960  -4.679  -0.142  1.00  0.00           H  
ATOM    809 2HG  LYS A  50      19.340  -3.283   0.868  1.00  0.00           H  
ATOM    810 1HD  LYS A  50      18.387  -4.468   2.836  1.00  0.00           H  
ATOM    811 2HD  LYS A  50      18.010  -5.859   1.809  1.00  0.00           H  
ATOM    812 1HE  LYS A  50      20.403  -6.155   1.309  1.00  0.00           H  
ATOM    813 2HE  LYS A  50      20.793  -4.753   2.322  1.00  0.00           H  
ATOM    814 1HZ  LYS A  50      21.093  -6.814   3.509  1.00  0.00           H  
ATOM    815 2HZ  LYS A  50      19.881  -5.937   4.205  1.00  0.00           H  
ATOM    816 3HZ  LYS A  50      19.519  -7.243   3.265  1.00  0.00           H  
ATOM    817  N   ASN A  51      18.754  -2.723  -2.424  1.00  0.00           N  
ATOM    818  CA  ASN A  51      19.376  -3.239  -3.653  1.00  0.00           C  
ATOM    819  C   ASN A  51      18.459  -3.204  -4.884  1.00  0.00           C  
ATOM    820  O   ASN A  51      18.467  -4.122  -5.702  1.00  0.00           O  
ATOM    821  CB  ASN A  51      19.898  -4.653  -3.443  1.00  0.00           C  
ATOM    822  CG  ASN A  51      21.016  -4.723  -2.429  1.00  0.00           C  
ATOM    823  OD1 ASN A  51      21.807  -3.784  -2.286  1.00  0.00           O  
ATOM    824  ND2 ASN A  51      21.105  -5.829  -1.733  1.00  0.00           N  
ATOM    825  H   ASN A  51      19.246  -2.012  -1.901  1.00  0.00           H  
ATOM    826  HA  ASN A  51      20.231  -2.602  -3.885  1.00  0.00           H  
ATOM    827 1HB  ASN A  51      19.085  -5.305  -3.120  1.00  0.00           H  
ATOM    828 2HB  ASN A  51      20.264  -5.043  -4.393  1.00  0.00           H  
ATOM    829 1HD2 ASN A  51      21.834  -5.936  -1.056  1.00  0.00           H  
ATOM    830 2HD2 ASN A  51      20.449  -6.569  -1.886  1.00  0.00           H  
ATOM    831  N   GLY A  52      17.681  -2.134  -5.021  1.00  0.00           N  
ATOM    832  CA  GLY A  52      16.785  -1.956  -6.162  1.00  0.00           C  
ATOM    833  C   GLY A  52      15.434  -2.673  -6.029  1.00  0.00           C  
ATOM    834  O   GLY A  52      14.584  -2.554  -6.912  1.00  0.00           O  
ATOM    835  H   GLY A  52      17.718  -1.418  -4.312  1.00  0.00           H  
ATOM    836 1HA  GLY A  52      16.608  -0.890  -6.306  1.00  0.00           H  
ATOM    837 2HA  GLY A  52      17.287  -2.309  -7.061  1.00  0.00           H  
ATOM    838  N   LYS A  53      15.221  -3.400  -4.936  1.00  0.00           N  
ATOM    839  CA  LYS A  53      13.974  -4.125  -4.739  1.00  0.00           C  
ATOM    840  C   LYS A  53      13.152  -3.490  -3.635  1.00  0.00           C  
ATOM    841  O   LYS A  53      13.693  -2.845  -2.730  1.00  0.00           O  
ATOM    842  CB  LYS A  53      14.259  -5.587  -4.408  1.00  0.00           C  
ATOM    843  CG  LYS A  53      14.928  -6.361  -5.534  1.00  0.00           C  
ATOM    844  CD  LYS A  53      15.138  -7.818  -5.156  1.00  0.00           C  
ATOM    845  CE  LYS A  53      15.809  -8.593  -6.282  1.00  0.00           C  
ATOM    846  NZ  LYS A  53      16.020 -10.022  -5.921  1.00  0.00           N  
ATOM    847  H   LYS A  53      15.947  -3.495  -4.228  1.00  0.00           H  
ATOM    848  HA  LYS A  53      13.387  -4.081  -5.656  1.00  0.00           H  
ATOM    849 1HB  LYS A  53      14.918  -5.632  -3.537  1.00  0.00           H  
ATOM    850 2HB  LYS A  53      13.327  -6.090  -4.143  1.00  0.00           H  
ATOM    851 1HG  LYS A  53      14.314  -6.302  -6.432  1.00  0.00           H  
ATOM    852 2HG  LYS A  53      15.901  -5.908  -5.750  1.00  0.00           H  
ATOM    853 1HD  LYS A  53      15.769  -7.868  -4.266  1.00  0.00           H  
ATOM    854 2HD  LYS A  53      14.177  -8.280  -4.926  1.00  0.00           H  
ATOM    855 1HE  LYS A  53      15.183  -8.541  -7.171  1.00  0.00           H  
ATOM    856 2HE  LYS A  53      16.775  -8.136  -6.502  1.00  0.00           H  
ATOM    857 1HZ  LYS A  53      16.465 -10.502  -6.691  1.00  0.00           H  
ATOM    858 2HZ  LYS A  53      16.609 -10.080  -5.103  1.00  0.00           H  
ATOM    859 3HZ  LYS A  53      15.129 -10.455  -5.726  1.00  0.00           H  
ATOM    860  N   LEU A  54      11.839  -3.679  -3.682  1.00  0.00           N  
ATOM    861  CA  LEU A  54      11.006  -3.146  -2.629  1.00  0.00           C  
ATOM    862  C   LEU A  54      10.510  -4.331  -1.788  1.00  0.00           C  
ATOM    863  O   LEU A  54      10.363  -5.444  -2.300  1.00  0.00           O  
ATOM    864  CB  LEU A  54       9.848  -2.365  -3.254  1.00  0.00           C  
ATOM    865  CG  LEU A  54      10.212  -1.278  -4.257  1.00  0.00           C  
ATOM    866  CD1 LEU A  54       8.920  -0.681  -4.786  1.00  0.00           C  
ATOM    867  CD2 LEU A  54      11.096  -0.234  -3.623  1.00  0.00           C  
ATOM    868  H   LEU A  54      11.380  -4.197  -4.434  1.00  0.00           H  
ATOM    869  HA  LEU A  54      11.587  -2.481  -1.996  1.00  0.00           H  
ATOM    870 1HB  LEU A  54       9.200  -3.053  -3.769  1.00  0.00           H  
ATOM    871 2HB  LEU A  54       9.296  -1.878  -2.454  1.00  0.00           H  
ATOM    872  HG  LEU A  54      10.741  -1.729  -5.090  1.00  0.00           H  
ATOM    873 1HD1 LEU A  54       9.145   0.079  -5.519  1.00  0.00           H  
ATOM    874 2HD1 LEU A  54       8.314  -1.465  -5.248  1.00  0.00           H  
ATOM    875 3HD1 LEU A  54       8.375  -0.237  -3.966  1.00  0.00           H  
ATOM    876 1HD2 LEU A  54      11.347   0.532  -4.352  1.00  0.00           H  
ATOM    877 2HD2 LEU A  54      10.588   0.212  -2.814  1.00  0.00           H  
ATOM    878 3HD2 LEU A  54      12.007  -0.701  -3.261  1.00  0.00           H  
ATOM    879  N   LYS A  55      10.254  -4.106  -0.510  1.00  0.00           N  
ATOM    880  CA  LYS A  55       9.763  -5.169   0.367  1.00  0.00           C  
ATOM    881  C   LYS A  55       8.685  -4.717   1.325  1.00  0.00           C  
ATOM    882  O   LYS A  55       8.723  -3.604   1.846  1.00  0.00           O  
ATOM    883  CB  LYS A  55      10.927  -5.779   1.157  1.00  0.00           C  
ATOM    884  CG  LYS A  55      10.523  -6.907   2.112  1.00  0.00           C  
ATOM    885  CD  LYS A  55      11.718  -7.592   2.726  1.00  0.00           C  
ATOM    886  CE  LYS A  55      11.272  -8.718   3.646  1.00  0.00           C  
ATOM    887  NZ  LYS A  55      12.432  -9.425   4.264  1.00  0.00           N  
ATOM    888  H   LYS A  55      10.443  -3.183  -0.129  1.00  0.00           H  
ATOM    889  HA  LYS A  55       9.321  -5.947  -0.248  1.00  0.00           H  
ATOM    890 1HB  LYS A  55      11.669  -6.175   0.463  1.00  0.00           H  
ATOM    891 2HB  LYS A  55      11.409  -4.998   1.749  1.00  0.00           H  
ATOM    892 1HG  LYS A  55       9.947  -6.479   2.929  1.00  0.00           H  
ATOM    893 2HG  LYS A  55       9.897  -7.638   1.607  1.00  0.00           H  
ATOM    894 1HD  LYS A  55      12.349  -8.001   1.936  1.00  0.00           H  
ATOM    895 2HD  LYS A  55      12.296  -6.869   3.302  1.00  0.00           H  
ATOM    896 1HE  LYS A  55      10.642  -8.303   4.435  1.00  0.00           H  
ATOM    897 2HE  LYS A  55      10.684  -9.434   3.069  1.00  0.00           H  
ATOM    898 1HZ  LYS A  55      12.096 -10.164   4.866  1.00  0.00           H  
ATOM    899 2HZ  LYS A  55      13.012  -9.821   3.538  1.00  0.00           H  
ATOM    900 3HZ  LYS A  55      12.975  -8.771   4.809  1.00  0.00           H  
ATOM    901  N   VAL A  56       7.709  -5.583   1.554  1.00  0.00           N  
ATOM    902  CA  VAL A  56       6.680  -5.298   2.539  1.00  0.00           C  
ATOM    903  C   VAL A  56       7.139  -5.870   3.872  1.00  0.00           C  
ATOM    904  O   VAL A  56       7.548  -7.030   3.941  1.00  0.00           O  
ATOM    905  CB  VAL A  56       5.338  -5.923   2.141  1.00  0.00           C  
ATOM    906  CG1 VAL A  56       4.286  -5.609   3.208  1.00  0.00           C  
ATOM    907  CG2 VAL A  56       4.938  -5.429   0.776  1.00  0.00           C  
ATOM    908  H   VAL A  56       7.698  -6.478   1.062  1.00  0.00           H  
ATOM    909  HA  VAL A  56       6.564  -4.226   2.648  1.00  0.00           H  
ATOM    910  HB  VAL A  56       5.447  -7.008   2.108  1.00  0.00           H  
ATOM    911 1HG1 VAL A  56       3.343  -6.079   2.925  1.00  0.00           H  
ATOM    912 2HG1 VAL A  56       4.607  -6.002   4.171  1.00  0.00           H  
ATOM    913 3HG1 VAL A  56       4.152  -4.528   3.282  1.00  0.00           H  
ATOM    914 1HG2 VAL A  56       3.994  -5.889   0.489  1.00  0.00           H  
ATOM    915 2HG2 VAL A  56       4.833  -4.358   0.799  1.00  0.00           H  
ATOM    916 3HG2 VAL A  56       5.711  -5.710   0.065  1.00  0.00           H  
ATOM    917  N   LEU A  57       7.114  -5.057   4.920  1.00  0.00           N  
ATOM    918  CA  LEU A  57       7.565  -5.505   6.226  1.00  0.00           C  
ATOM    919  C   LEU A  57       6.429  -5.879   7.175  1.00  0.00           C  
ATOM    920  O   LEU A  57       6.496  -6.906   7.854  1.00  0.00           O  
ATOM    921  CB  LEU A  57       8.388  -4.403   6.886  1.00  0.00           C  
ATOM    922  CG  LEU A  57       9.637  -3.983   6.137  1.00  0.00           C  
ATOM    923  CD1 LEU A  57      10.302  -2.859   6.908  1.00  0.00           C  
ATOM    924  CD2 LEU A  57      10.547  -5.183   5.960  1.00  0.00           C  
ATOM    925  H   LEU A  57       6.770  -4.110   4.813  1.00  0.00           H  
ATOM    926  HA  LEU A  57       8.195  -6.382   6.087  1.00  0.00           H  
ATOM    927 1HB  LEU A  57       7.755  -3.521   6.995  1.00  0.00           H  
ATOM    928 2HB  LEU A  57       8.683  -4.736   7.879  1.00  0.00           H  
ATOM    929  HG  LEU A  57       9.367  -3.597   5.147  1.00  0.00           H  
ATOM    930 1HD1 LEU A  57      11.192  -2.549   6.394  1.00  0.00           H  
ATOM    931 2HD1 LEU A  57       9.621  -2.024   6.992  1.00  0.00           H  
ATOM    932 3HD1 LEU A  57      10.570  -3.213   7.900  1.00  0.00           H  
ATOM    933 1HD2 LEU A  57      11.443  -4.879   5.414  1.00  0.00           H  
ATOM    934 2HD2 LEU A  57      10.829  -5.576   6.935  1.00  0.00           H  
ATOM    935 3HD2 LEU A  57      10.021  -5.951   5.396  1.00  0.00           H  
ATOM    936  N   SER A  58       5.391  -5.043   7.240  1.00  0.00           N  
ATOM    937  CA  SER A  58       4.308  -5.321   8.193  1.00  0.00           C  
ATOM    938  C   SER A  58       2.999  -4.584   7.917  1.00  0.00           C  
ATOM    939  O   SER A  58       2.945  -3.627   7.147  1.00  0.00           O  
ATOM    940  CB  SER A  58       4.764  -5.010   9.614  1.00  0.00           C  
ATOM    941  OG  SER A  58       4.961  -3.643   9.795  1.00  0.00           O  
ATOM    942  H   SER A  58       5.384  -4.219   6.640  1.00  0.00           H  
ATOM    943  HA  SER A  58       4.092  -6.389   8.143  1.00  0.00           H  
ATOM    944 1HB  SER A  58       4.012  -5.362  10.320  1.00  0.00           H  
ATOM    945 2HB  SER A  58       5.685  -5.541   9.835  1.00  0.00           H  
ATOM    946  HG  SER A  58       4.080  -3.250   9.724  1.00  0.00           H  
ATOM    947  N   LYS A  59       1.937  -5.014   8.599  1.00  0.00           N  
ATOM    948  CA  LYS A  59       0.648  -4.322   8.528  1.00  0.00           C  
ATOM    949  C   LYS A  59       0.636  -3.167   9.524  1.00  0.00           C  
ATOM    950  O   LYS A  59       1.340  -3.213  10.536  1.00  0.00           O  
ATOM    951  CB  LYS A  59      -0.514  -5.266   8.837  1.00  0.00           C  
ATOM    952  CG  LYS A  59      -0.704  -6.406   7.846  1.00  0.00           C  
ATOM    953  CD  LYS A  59      -1.937  -7.244   8.212  1.00  0.00           C  
ATOM    954  CE  LYS A  59      -2.080  -8.459   7.312  1.00  0.00           C  
ATOM    955  NZ  LYS A  59      -3.289  -9.266   7.649  1.00  0.00           N  
ATOM    956  H   LYS A  59       2.029  -5.823   9.198  1.00  0.00           H  
ATOM    957  HA  LYS A  59       0.515  -3.908   7.527  1.00  0.00           H  
ATOM    958 1HB  LYS A  59      -0.374  -5.701   9.826  1.00  0.00           H  
ATOM    959 2HB  LYS A  59      -1.441  -4.691   8.864  1.00  0.00           H  
ATOM    960 1HG  LYS A  59      -0.834  -5.994   6.843  1.00  0.00           H  
ATOM    961 2HG  LYS A  59       0.177  -7.046   7.848  1.00  0.00           H  
ATOM    962 1HD  LYS A  59      -1.858  -7.578   9.246  1.00  0.00           H  
ATOM    963 2HD  LYS A  59      -2.839  -6.636   8.113  1.00  0.00           H  
ATOM    964 1HE  LYS A  59      -2.144  -8.145   6.270  1.00  0.00           H  
ATOM    965 2HE  LYS A  59      -1.198  -9.084   7.441  1.00  0.00           H  
ATOM    966 1HZ  LYS A  59      -3.332 -10.064   7.047  1.00  0.00           H  
ATOM    967 2HZ  LYS A  59      -3.248  -9.573   8.605  1.00  0.00           H  
ATOM    968 3HZ  LYS A  59      -4.155  -8.713   7.508  1.00  0.00           H  
ATOM    969  N   LEU A  60      -0.182  -2.160   9.251  1.00  0.00           N  
ATOM    970  CA  LEU A  60      -0.341  -0.998  10.111  1.00  0.00           C  
ATOM    971  C   LEU A  60      -1.800  -0.488  10.166  1.00  0.00           C  
ATOM    972  O   LEU A  60      -2.519  -0.419   9.160  1.00  0.00           O  
ATOM    973  CB  LEU A  60       0.646   0.081   9.637  1.00  0.00           C  
ATOM    974  CG  LEU A  60       0.609   1.426  10.328  1.00  0.00           C  
ATOM    975  CD1 LEU A  60       1.052   1.276  11.763  1.00  0.00           C  
ATOM    976  CD2 LEU A  60       1.522   2.371   9.572  1.00  0.00           C  
ATOM    977  H   LEU A  60      -0.696  -2.169   8.378  1.00  0.00           H  
ATOM    978  HA  LEU A  60      -0.056  -1.287  11.121  1.00  0.00           H  
ATOM    979 1HB  LEU A  60       1.646  -0.313   9.790  1.00  0.00           H  
ATOM    980 2HB  LEU A  60       0.523   0.235   8.581  1.00  0.00           H  
ATOM    981  HG  LEU A  60      -0.408   1.815  10.325  1.00  0.00           H  
ATOM    982 1HD1 LEU A  60       1.022   2.249  12.253  1.00  0.00           H  
ATOM    983 2HD1 LEU A  60       0.387   0.591  12.281  1.00  0.00           H  
ATOM    984 3HD1 LEU A  60       2.067   0.885  11.790  1.00  0.00           H  
ATOM    985 1HD2 LEU A  60       1.505   3.351  10.046  1.00  0.00           H  
ATOM    986 2HD2 LEU A  60       2.538   1.983   9.577  1.00  0.00           H  
ATOM    987 3HD2 LEU A  60       1.179   2.457   8.558  1.00  0.00           H  
ATOM    988  N   LYS A  61      -2.274  -0.213  11.377  1.00  0.00           N  
ATOM    989  CA  LYS A  61      -3.630   0.294  11.546  1.00  0.00           C  
ATOM    990  C   LYS A  61      -3.762   1.679  10.928  1.00  0.00           C  
ATOM    991  O   LYS A  61      -2.835   2.484  11.022  1.00  0.00           O  
ATOM    992  CB  LYS A  61      -4.002   0.345  13.026  1.00  0.00           C  
ATOM    993  CG  LYS A  61      -4.135  -1.024  13.691  1.00  0.00           C  
ATOM    994  CD  LYS A  61      -4.539  -0.894  15.158  1.00  0.00           C  
ATOM    995  CE  LYS A  61      -4.664  -2.260  15.826  1.00  0.00           C  
ATOM    996  NZ  LYS A  61      -5.032  -2.141  17.265  1.00  0.00           N  
ATOM    997  H   LYS A  61      -1.676  -0.318  12.183  1.00  0.00           H  
ATOM    998  HA  LYS A  61      -4.322  -0.372  11.029  1.00  0.00           H  
ATOM    999 1HB  LYS A  61      -3.249   0.915  13.570  1.00  0.00           H  
ATOM   1000 2HB  LYS A  61      -4.953   0.873  13.138  1.00  0.00           H  
ATOM   1001 1HG  LYS A  61      -4.890  -1.610  13.165  1.00  0.00           H  
ATOM   1002 2HG  LYS A  61      -3.184  -1.551  13.630  1.00  0.00           H  
ATOM   1003 1HD  LYS A  61      -3.790  -0.306  15.690  1.00  0.00           H  
ATOM   1004 2HD  LYS A  61      -5.497  -0.378  15.227  1.00  0.00           H  
ATOM   1005 1HE  LYS A  61      -5.430  -2.839  15.312  1.00  0.00           H  
ATOM   1006 2HE  LYS A  61      -3.712  -2.785  15.747  1.00  0.00           H  
ATOM   1007 1HZ  LYS A  61      -5.105  -3.063  17.671  1.00  0.00           H  
ATOM   1008 2HZ  LYS A  61      -4.320  -1.614  17.752  1.00  0.00           H  
ATOM   1009 3HZ  LYS A  61      -5.919  -1.666  17.348  1.00  0.00           H  
ATOM   1010  N   LYS A  62      -4.915   1.949  10.317  1.00  0.00           N  
ATOM   1011  CA  LYS A  62      -5.192   3.249   9.720  1.00  0.00           C  
ATOM   1012  C   LYS A  62      -6.117   4.043  10.631  1.00  0.00           C  
ATOM   1013  O   LYS A  62      -5.972   5.257  10.770  1.00  0.00           O  
ATOM   1014  OXT LYS A  62      -6.887   3.430  11.369  1.00  0.00           O  
ATOM   1015  CB  LYS A  62      -5.821   3.091   8.328  1.00  0.00           C  
ATOM   1016  CG  LYS A  62      -6.080   4.413   7.588  1.00  0.00           C  
ATOM   1017  CD  LYS A  62      -6.644   4.173   6.178  1.00  0.00           C  
ATOM   1018  CE  LYS A  62      -5.548   3.785   5.189  1.00  0.00           C  
ATOM   1019  NZ  LYS A  62      -6.084   3.534   3.836  1.00  0.00           N  
ATOM   1020  H   LYS A  62      -5.620   1.228  10.271  1.00  0.00           H  
ATOM   1021  HA  LYS A  62      -4.258   3.801   9.622  1.00  0.00           H  
ATOM   1022 1HB  LYS A  62      -5.212   2.450   7.706  1.00  0.00           H  
ATOM   1023 2HB  LYS A  62      -6.786   2.595   8.432  1.00  0.00           H  
ATOM   1024 1HG  LYS A  62      -6.788   5.018   8.155  1.00  0.00           H  
ATOM   1025 2HG  LYS A  62      -5.143   4.965   7.502  1.00  0.00           H  
ATOM   1026 1HD  LYS A  62      -7.376   3.361   6.209  1.00  0.00           H  
ATOM   1027 2HD  LYS A  62      -7.141   5.073   5.820  1.00  0.00           H  
ATOM   1028 1HE  LYS A  62      -4.829   4.588   5.130  1.00  0.00           H  
ATOM   1029 2HE  LYS A  62      -5.052   2.885   5.538  1.00  0.00           H  
ATOM   1030 1HZ  LYS A  62      -5.327   3.255   3.204  1.00  0.00           H  
ATOM   1031 2HZ  LYS A  62      -6.737   2.757   3.919  1.00  0.00           H  
ATOM   1032 3HZ  LYS A  62      -6.550   4.343   3.474  1.00  0.00           H  
TER                                                                             
# All scores below are weighted scores, not raw scores.
#BEGIN_POSE_ENERGIES_TABLE ./short_relax/rsv_inp_4_unrelaxedRF.pdb
label fa_atr fa_rep fa_sol fa_intra_rep fa_intra_sol_xover4 lk_ball_wtd fa_elec hbond_sr_bb hbond_lr_bb hbond_bb_sc hbond_sc dslf_fa13 omega fa_dun p_aa_pp yhh_planarity ref rama_prepro cart_bonded total
weights 1 0.55 1 0.005 1 1 1 1 1 1 1 1.25 0.4 0.7 0.6 0.625 1 0.45 0.5 NA
pose -298.958 26.1617 180.846 0.64049 7.86474 -9.32715 -108.181 -13.6196 -19.3514 -14.8542 -7.04374 0 0.97679 53.7451 -13.2556 0 7.22123 -5.80651 21.2629 -191.678
LYS:NtermProteinFull_1 -0.91789 0.01098 1.1329 0.00687 0.16639 -0.11766 -1.10565 0 0 0 0 0 0.03884 0.90664 0 0 -0.71458 0 0.02993 -0.56322
LYS_2 -1.85384 0.07866 2.33217 0.00677 0.12064 -0.04265 -2.7271 0 0 0 -0.64036 0 -0.01517 1.02326 -0.04084 0 -0.71458 -0.15216 0.13053 -2.49467
LEU_3 -4.4696 0.40215 1.23343 0.01691 0.05444 -0.24713 -0.45318 0 0 0 0 0 0.0054 0.19035 -0.3073 0 1.66147 -0.26593 0.15752 -2.02145
LYS_4 -3.60819 0.16961 2.63106 0.00751 0.12067 -0.25867 -0.62147 0 0 0 0 0 0.02769 0.892 0.0121 0 -0.71458 -0.17756 0.22702 -1.29281
LEU_5 -7.81336 1.37608 -0.25201 0.02024 0.057 -0.41212 -0.03753 0 0 0 0 0 0.07523 1.70648 -0.37418 0 1.66147 -0.10552 0.62761 -3.47061
THR_6 -3.92907 0.20153 3.35814 0.01011 0.05609 -0.00931 -2.32355 0 0 0 0 0 -0.00375 0.04857 0.00201 0 1.15175 -0.03169 0.51467 -0.95451
ASP_7 -4.17793 0.36597 5.04278 0.00335 0.33286 -0.55552 -4.76873 0 0 -1.5515 0 0 0.10429 1.80592 0.23464 0 -2.14574 0.35094 0.35921 -4.59947
ASP_8 -1.29441 0.14328 1.99804 0.0027 0.27756 -0.18321 -1.00759 0 0 -0.5571 0 0 -0.0368 1.47474 -0.07783 0 -2.14574 0.3931 0.40808 -0.60517
GLY_9 -2.06839 0.18968 2.32678 0.00017 0 -0.3542 -1.4683 0 0 -0.44545 0 0 0.0881 0 0.01323 0 0.79816 1.06001 0.25389 0.39368
LEU_10 -5.89935 0.41826 1.67276 0.0217 0.05859 -0.37125 -0.97847 0 0 -0.54895 0 0 0.45656 0.12493 -0.32301 0 1.66147 0.88824 0.41493 -2.40361
LYS_11 -1.74648 0.07495 1.3003 0.0077 0.15439 -0.14048 -0.00406 0 0 0 0 0 0.052 0.93871 0.21575 0 -0.71458 -0.08956 0.55266 0.6013
LEU_12 -6.84577 0.64082 1.02218 0.03071 0.05449 -0.54835 -0.73273 0 0 0 0 0 -0.00299 0.1061 -0.31115 0 1.66147 -0.08958 0.71584 -4.29896
SER_13 -4.46529 0.23701 5.76819 0.00205 0.07542 0.21656 -3.50984 0 0 -1.76085 -0.53058 0 -0.0069 0.13475 -0.4604 0 -0.28969 -0.3478 0.64002 -4.29736
GLU_14 -4.22808 0.273 5.16364 0.00591 0.25824 -0.13665 -3.22293 0 0 0 -0.64036 0 -0.02664 2.55061 -0.293 0 -2.72453 -0.52192 0.31093 -3.23177
GLU_15 -3.99929 0.36696 4.01763 0.00531 0.24183 -0.25706 -0.98971 0 0 0 0 0 0.00844 2.53247 -0.22776 0 -2.72453 -0.52125 0.1681 -1.37885
GLU_16 -9.21996 0.53386 8.13174 0.00636 0.28755 -0.01391 -5.17157 0 0 -2.48578 -0.53058 0 0.09974 3.45915 -0.27222 0 -2.72453 -0.4698 0.48692 -7.88305
ARG_17 -9.40123 0.56043 7.34931 0.01198 0.20693 -0.46322 -2.51065 0 0 0 0 0 0.02383 1.67499 -0.10327 0 -0.09474 -0.42998 0.55934 -2.61628
ASN_18 -5.2963 0.25822 5.46846 0.00564 0.2533 -0.40925 -2.78604 0 0 0 0 0 0.12272 1.12814 0.17937 0 -1.34026 -0.18115 0.23659 -2.36054
LYS_19 -6.1863 0.37079 5.61102 0.00651 0.10832 -0.20468 -3.10301 0 0 0 0 0 0.12162 1.03627 0.00617 0 -0.71458 -0.15403 0.20574 -2.89616
ALA_20 -6.9274 0.94468 1.91335 0.0017 0 -0.10813 -1.49648 0 0 0 0 0 0.01569 0 -0.11632 0 1.32468 -0.26854 0.2693 -4.44747
LYS_21 -6.0749 0.26696 4.87804 0.0096 0.1982 -0.26786 -1.5552 0 0 0 0 0 -0.0083 1.01578 0.03617 0 -0.71458 -0.21297 0.2062 -2.22285
SER_22 -3.86052 0.29887 4.15845 0.00144 0.02291 -0.24006 -2.0082 0 0 0 0 0 -0.01621 0.41832 0.315 0 -0.28969 -0.03349 0.13391 -1.09928
ALA_23 -4.57536 0.45359 1.68566 0.0014 0 -0.11613 -1.11858 0 0 0 0 0 -0.05613 0 -0.35695 0 1.32468 -0.22296 0.27536 -2.70542
LEU_24 -11.0928 1.37929 2.93826 0.02195 0.09788 -0.36938 -2.07806 0 0 0 0 0 -0.01494 0.30396 -0.1158 0 1.66147 -0.53726 0.58824 -7.21722
LEU_25 -2.86346 0.16334 3.30624 0.0199 0.19701 -0.1044 -0.66483 0 0 0 0 0 -0.02521 0.36391 -0.15848 0 1.66147 -0.19346 0.48617 2.18819
SER_26 -1.47414 0.116 1.45922 0.00324 0.07605 -0.20297 -0.22895 0 0 0 0 0 0.03518 0.3546 0.00842 0 -0.28969 0.19238 0.12902 0.17837
THR_27 -5.39022 0.58305 3.72518 0.01733 0.0867 -0.24538 -1.23587 0 0 -1.72399 0 0 -0.00464 0.25047 0.04123 0 1.15175 0.15615 0.40178 -2.18646
ASN_28 -3.51276 0.33337 2.61934 0.00578 0.28544 -0.00715 -1.27351 0 0 0 0 0 0.03856 1.50128 -0.26232 0 -1.34026 -0.30756 0.41193 -1.50787
LYS_29 -4.49339 0.39732 2.45093 0.00701 0.12147 -0.1376 -1.36803 0 0 -1.72399 0 0 0.14931 0.93118 -0.12498 0 -0.71458 -0.10557 0.13259 -4.47833
ALA_30 -4.99452 0.59626 1.38592 0.00161 0 -0.11965 -2.0219 0 0 0 0 0 0.00329 0 -0.3516 0 1.32468 0.3113 0.26255 -3.60205
VAL_31 -4.18435 0.41043 -0.50526 0.01702 0.03866 -0.19158 -0.52637 0 0 0 0 0 -0.01116 0.03131 -0.70876 0 2.64269 -0.04292 0.43723 -2.59307
VAL_32 -7.71214 1.33185 0.26927 0.04702 0.05349 -0.00162 -1.73045 0 0 0 0 0 0.02805 0.00503 -0.4492 0 2.64269 -0.17737 0.68615 -5.00723
SER_33 -3.87318 0.29198 3.51066 0.00205 0.06455 -0.09643 -2.55299 0 0 -0.38544 -0.91121 0 -0.03882 0.15823 0.0494 0 -0.28969 0.27111 0.57001 -3.22976
PHE_34 -9.96103 1.69412 -0.12987 0.03343 0.25724 -0.169 -0.70136 0 0 0 0 0 0.02311 3.93046 -0.29739 0 1.21829 0.23122 0.74773 -3.12304
LYS_35 -4.71917 0.13702 3.86095 0.00913 0.14984 -0.27746 -1.38988 0 0 -0.72493 0 0 -0.03907 1.0102 0.1097 0 -0.71458 -0.10432 0.78603 -1.90655
SER_36 -5.61347 0.36467 5.79014 0.00295 0.07541 0.12324 -3.92097 0 0 -1.02681 -0.68865 0 -0.04817 0.32551 0.39139 0 -0.28969 0.10933 0.41446 -3.99064
LYS_37 -3.25138 0.17854 2.56947 0.01114 0.28572 -0.0541 0.13019 0 0 0 0 0 -0.02742 1.68375 -0.08567 0 -0.71458 -0.06004 0.32441 0.99004
LYS_38 -2.40365 0.13495 2.6661 0.00718 0.12234 -0.31601 0.01522 0 0 0 0 0 0.01547 1.1197 -0.15673 0 -0.71458 -0.24992 0.13457 0.37463
ASP_39 -4.01661 0.24812 5.10857 0.00249 0.27983 0.11563 -4.152 0 0 -1.02681 -1.43971 0 0.00022 1.79719 -0.3319 0 -2.14574 -0.15864 0.16507 -5.55429
GLY_40 -2.29161 0.14585 2.30012 0.0001 0 -0.13415 -0.62718 0 0 0 0 0 0.0658 0 -1.21406 0 0.79816 -0.29232 0.21443 -1.03489
LYS_41 -4.47837 0.25412 4.0137 0.00814 0.13461 -0.14425 -1.60035 0 0 0 0 0 -0.00321 1.03424 0.06417 0 -0.71458 -0.22614 0.49249 -1.16543
ASN_42 -2.82379 0.11139 3.19627 0.00638 0.30452 0.14778 -2.11029 0 0 -0.2536 0 0 0.0155 1.84802 -0.55049 0 -1.34026 -0.0459 0.4484 -1.04606
GLY_43 -3.03043 0.13258 3.19666 7e-05 0 -0.22146 -2.34181 0 0 -0.38544 0 0 -0.06116 0 -0.9991 0 0.79816 0.0296 0.12725 -2.75508
LEU_44 -8.36564 1.0233 3.046 0.01941 0.04487 -0.09083 -1.91901 0 0 0 0 0 0.09701 0.12883 -0.3125 0 1.66147 -0.08376 0.3764 -4.37445
LEU_45 -8.86653 1.13181 2.02007 0.02296 0.06995 -0.01304 -2.03686 0 0 0 0 0 0.01392 1.59381 0.23474 0 1.66147 -0.05294 0.51236 -3.70828
VAL_46 -6.65527 0.3185 2.78175 0.01778 0.04162 -0.17745 -3.3398 0 0 0 0 0 -0.03609 0.06324 -0.68682 0 2.64269 -0.10821 0.37945 -4.75862
VAL_47 -8.81568 0.90381 0.32999 0.01768 0.04878 0.00491 -2.36047 0 0 0 0 0 -0.02373 0.04736 -0.46279 0 2.64269 -0.35154 0.30069 -7.71832
SER_48 -5.44653 0.63485 3.79803 0.0015 0.06257 -0.03165 -2.47174 0 0 0 0 0 0.05174 0.14557 -0.50781 0 -0.28969 -0.25746 0.22078 -4.08983
LYS_49 -5.63027 0.26382 4.36374 0.01688 0.25913 -0.11814 -2.90369 0 0 0 0 0 -0.01515 2.13526 0.22045 0 -0.71458 -0.0776 0.1987 -2.00145
LYS_50 -3.18309 0.19352 3.19356 0.00815 0.14803 -0.22255 -0.94382 0 0 0 0 0 -0.02447 0.80181 -0.0857 0 -0.71458 0.36804 0.17103 -0.29006
ASN_51 -1.96832 0.16023 1.7924 0.00804 0.31435 -0.35166 0.3694 0 0 0 0 0 -0.06797 1.51921 -1.00481 0 -1.34026 -0.0739 0.14423 -0.49904
GLY_52 -1.46351 0.18578 1.2686 6e-05 0 -0.13538 -0.00601 0 0 0 0 0 -0.14156 0 -1.42545 0 0.79816 -0.92281 0.18573 -1.6564
LYS_53 -3.48833 0.21571 3.38184 0.0075 0.11738 -0.23132 -2.18749 0 0 0 0 0 0.00606 0.88347 -0.0311 0 -0.71458 -0.5447 0.19912 -2.38646
LEU_54 -8.55184 1.09886 1.52497 0.01512 0.05788 0.00418 -2.23571 0 0 0 0 0 0.03012 0.24852 -0.31674 0 1.66147 -0.1818 0.34775 -6.29723
LYS_55 -6.45263 0.39458 4.37532 0.00934 0.12749 -0.00315 -2.38654 0 0 0 0 0 0.02973 1.45949 -0.04384 0 -0.71458 -0.09679 0.36445 -2.93711
VAL_56 -6.57282 0.53668 1.17924 0.01692 0.0417 -0.4268 -0.88816 0 0 0 0 0 -0.05531 0.09263 -0.49186 0 2.64269 -0.19515 0.24797 -3.87226
LEU_57 -4.99701 0.35103 2.00938 0.0221 0.07819 -0.31442 -0.80257 0 0 0 0 0 -0.03756 0.27742 -0.24125 0 1.66147 -0.04814 0.26027 -1.78109
SER_58 -3.39286 0.14422 3.35768 0.00156 0.06608 0.10327 -1.80971 0 0 0 0 0 0.0303 0.04672 -0.5417 0 -0.28969 0.05184 0.28373 -1.94855
LYS_59 -2.52415 0.05493 2.82583 0.00671 0.11205 0.22397 -3.33243 0 0 0 -0.75106 0 0.00893 0.95771 -0.06316 0 -0.71458 -0.24736 0.29812 -3.14449
LEU_60 -5.74867 0.46754 2.40303 0.0145 0.0648 0.08843 -1.70899 0 0 0 0 0 -0.01853 0.30281 -0.11589 0 1.66147 0.05651 0.41634 -2.11665
LYS_61 -1.77812 0.14113 1.30493 0.0069 0.11726 -0.1621 -0.33194 0 0 0 0 0 -0.03863 1.00623 0.01264 0 -0.71458 -0.03701 0.30197 -0.17129
LYS:CtermProteinFull_62 -4.01732 0.30079 4.21409 0.01084 0.356 0.17344 -2.80573 0 0 -0.2536 -0.91121 0 0 2.21777 0 0 -0.71458 -0.21979 0.20906 -1.44025
#END_POSE_ENERGIES_TABLE ./short_relax/rsv_inp_4_unrelaxedRF.pdb
