# Supplementary material for: Scaffolding protein functional sites using deep learning
Source: Science. Author manuscript; Available in PMC 2022 Oct 31. (PMC9621694; doi:10.1126/science.abn2100)
Supplement: Data S1 [file NIHMS1830590-supplement-Data_S1.zip › trkA_56_AF.pdb]

ATOM      1  N   ASP A   1      29.759  -2.115 -30.355  1.00  0.00           N  
ATOM      2  CA  ASP A   1      29.201  -3.371 -29.863  1.00  0.00           C  
ATOM      3  C   ASP A   1      27.779  -3.173 -29.343  1.00  0.00           C  
ATOM      4  O   ASP A   1      27.583  -2.751 -28.201  1.00  0.00           O  
ATOM      5  CB  ASP A   1      30.087  -3.957 -28.761  1.00  0.00           C  
ATOM      6  CG  ASP A   1      29.879  -5.448 -28.563  1.00  0.00           C  
ATOM      7  OD1 ASP A   1      28.880  -5.998 -29.076  1.00  0.00           O  
ATOM      8  OD2 ASP A   1      30.719  -6.078 -27.886  1.00  0.00           O  
ATOM      9 1H   ASP A   1      30.689  -2.271 -30.689  1.00  0.00           H  
ATOM     10 2H   ASP A   1      29.191  -1.767 -31.101  1.00  0.00           H  
ATOM     11 3H   ASP A   1      29.780  -1.446 -29.612  1.00  0.00           H  
ATOM     12  HA  ASP A   1      29.161  -4.080 -30.691  1.00  0.00           H  
ATOM     13 1HB  ASP A   1      31.135  -3.781 -29.005  1.00  0.00           H  
ATOM     14 2HB  ASP A   1      29.880  -3.449 -27.819  1.00  0.00           H  
ATOM     15  N   LEU A   2      26.854  -2.893 -30.171  1.00  0.00           N  
ATOM     16  CA  LEU A   2      25.415  -2.687 -30.040  1.00  0.00           C  
ATOM     17  C   LEU A   2      24.796  -3.744 -29.131  1.00  0.00           C  
ATOM     18  O   LEU A   2      23.782  -3.489 -28.477  1.00  0.00           O  
ATOM     19  CB  LEU A   2      24.742  -2.721 -31.414  1.00  0.00           C  
ATOM     20  CG  LEU A   2      24.979  -1.508 -32.315  1.00  0.00           C  
ATOM     21  CD1 LEU A   2      24.428  -1.770 -33.713  1.00  0.00           C  
ATOM     22  CD2 LEU A   2      24.345  -0.260 -31.710  1.00  0.00           C  
ATOM     23  H   LEU A   2      27.281  -2.813 -31.083  1.00  0.00           H  
ATOM     24  HA  LEU A   2      25.245  -1.708 -29.593  1.00  0.00           H  
ATOM     25 1HB  LEU A   2      25.095  -3.600 -31.952  1.00  0.00           H  
ATOM     26 2HB  LEU A   2      23.666  -2.816 -31.272  1.00  0.00           H  
ATOM     27  HG  LEU A   2      26.051  -1.341 -32.427  1.00  0.00           H  
ATOM     28 1HD1 LEU A   2      24.604  -0.898 -34.343  1.00  0.00           H  
ATOM     29 2HD1 LEU A   2      24.929  -2.636 -34.145  1.00  0.00           H  
ATOM     30 3HD1 LEU A   2      23.358  -1.963 -33.652  1.00  0.00           H  
ATOM     31 1HD2 LEU A   2      24.525   0.593 -32.365  1.00  0.00           H  
ATOM     32 2HD2 LEU A   2      23.271  -0.414 -31.601  1.00  0.00           H  
ATOM     33 3HD2 LEU A   2      24.785  -0.066 -30.732  1.00  0.00           H  
ATOM     34  N   ASP A   3      25.506  -4.903 -28.773  1.00  0.00           N  
ATOM     35  CA  ASP A   3      25.048  -5.995 -27.920  1.00  0.00           C  
ATOM     36  C   ASP A   3      25.161  -5.623 -26.443  1.00  0.00           C  
ATOM     37  O   ASP A   3      24.284  -5.958 -25.644  1.00  0.00           O  
ATOM     38  CB  ASP A   3      25.846  -7.269 -28.204  1.00  0.00           C  
ATOM     39  CG  ASP A   3      25.427  -7.956 -29.492  1.00  0.00           C  
ATOM     40  OD1 ASP A   3      24.343  -7.639 -30.028  1.00  0.00           O  
ATOM     41  OD2 ASP A   3      26.186  -8.825 -29.974  1.00  0.00           O  
ATOM     42  H   ASP A   3      26.433  -4.946 -29.172  1.00  0.00           H  
ATOM     43  HA  ASP A   3      23.997  -6.187 -28.138  1.00  0.00           H  
ATOM     44 1HB  ASP A   3      26.907  -7.027 -28.268  1.00  0.00           H  
ATOM     45 2HB  ASP A   3      25.719  -7.970 -27.378  1.00  0.00           H  
ATOM     46  N   ILE A   4      26.151  -4.865 -26.067  1.00  0.00           N  
ATOM     47  CA  ILE A   4      26.399  -4.469 -24.685  1.00  0.00           C  
ATOM     48  C   ILE A   4      25.430  -3.359 -24.284  1.00  0.00           C  
ATOM     49  O   ILE A   4      24.919  -3.347 -23.162  1.00  0.00           O  
ATOM     50  CB  ILE A   4      27.859  -4.005 -24.482  1.00  0.00           C  
ATOM     51  CG1 ILE A   4      28.818  -5.195 -24.598  1.00  0.00           C  
ATOM     52  CG2 ILE A   4      28.019  -3.301 -23.132  1.00  0.00           C  
ATOM     53  CD1 ILE A   4      30.289  -4.803 -24.624  1.00  0.00           C  
ATOM     54  H   ILE A   4      26.776  -4.541 -26.791  1.00  0.00           H  
ATOM     55  HA  ILE A   4      26.224  -5.331 -24.042  1.00  0.00           H  
ATOM     56  HB  ILE A   4      28.134  -3.311 -25.276  1.00  0.00           H  
ATOM     57 1HG1 ILE A   4      28.661  -5.872 -23.759  1.00  0.00           H  
ATOM     58 2HG1 ILE A   4      28.600  -5.751 -25.510  1.00  0.00           H  
ATOM     59 1HG2 ILE A   4      29.054  -2.983 -23.008  1.00  0.00           H  
ATOM     60 2HG2 ILE A   4      27.365  -2.431 -23.096  1.00  0.00           H  
ATOM     61 3HG2 ILE A   4      27.752  -3.989 -22.329  1.00  0.00           H  
ATOM     62 1HD1 ILE A   4      30.903  -5.700 -24.708  1.00  0.00           H  
ATOM     63 2HD1 ILE A   4      30.477  -4.153 -25.479  1.00  0.00           H  
ATOM     64 3HD1 ILE A   4      30.541  -4.276 -23.705  1.00  0.00           H  
ATOM     65  N   ILE A   5      25.033  -2.493 -25.123  1.00  0.00           N  
ATOM     66  CA  ILE A   5      24.082  -1.410 -24.901  1.00  0.00           C  
ATOM     67  C   ILE A   5      22.671  -1.980 -24.773  1.00  0.00           C  
ATOM     68  O   ILE A   5      21.900  -1.558 -23.908  1.00  0.00           O  
ATOM     69  CB  ILE A   5      24.138  -0.366 -26.039  1.00  0.00           C  
ATOM     70  CG1 ILE A   5      25.512   0.313 -26.074  1.00  0.00           C  
ATOM     71  CG2 ILE A   5      23.020   0.669 -25.877  1.00  0.00           C  
ATOM     72  CD1 ILE A   5      25.821   1.151 -24.841  1.00  0.00           C  
ATOM     73  H   ILE A   5      25.448  -2.603 -26.037  1.00  0.00           H  
ATOM     74  HA  ILE A   5      24.339  -0.910 -23.968  1.00  0.00           H  
ATOM     75  HB  ILE A   5      24.018  -0.867 -26.999  1.00  0.00           H  
ATOM     76 1HG1 ILE A   5      26.289  -0.444 -26.173  1.00  0.00           H  
ATOM     77 2HG1 ILE A   5      25.575   0.962 -26.948  1.00  0.00           H  
ATOM     78 1HG2 ILE A   5      23.077   1.396 -26.687  1.00  0.00           H  
ATOM     79 2HG2 ILE A   5      22.053   0.168 -25.906  1.00  0.00           H  
ATOM     80 3HG2 ILE A   5      23.134   1.181 -24.922  1.00  0.00           H  
ATOM     81 1HD1 ILE A   5      26.810   1.598 -24.943  1.00  0.00           H  
ATOM     82 2HD1 ILE A   5      25.075   1.940 -24.741  1.00  0.00           H  
ATOM     83 3HD1 ILE A   5      25.800   0.517 -23.956  1.00  0.00           H  
ATOM     84  N   ARG A   6      22.223  -2.990 -25.520  1.00  0.00           N  
ATOM     85  CA  ARG A   6      20.959  -3.708 -25.396  1.00  0.00           C  
ATOM     86  C   ARG A   6      20.875  -4.443 -24.062  1.00  0.00           C  
ATOM     87  O   ARG A   6      19.817  -4.474 -23.430  1.00  0.00           O  
ATOM     88  CB  ARG A   6      20.786  -4.697 -26.551  1.00  0.00           C  
ATOM     89  CG  ARG A   6      20.447  -4.040 -27.879  1.00  0.00           C  
ATOM     90  CD  ARG A   6      20.216  -5.071 -28.975  1.00  0.00           C  
ATOM     91  NE  ARG A   6      20.040  -4.440 -30.280  1.00  0.00           N  
ATOM     92  CZ  ARG A   6      19.981  -5.095 -31.437  1.00  0.00           C  
ATOM     93  NH1 ARG A   6      20.083  -6.418 -31.473  1.00  0.00           N  
ATOM     94  NH2 ARG A   6      19.818  -4.421 -32.566  1.00  0.00           N  
ATOM     95  H   ARG A   6      22.871  -3.256 -26.248  1.00  0.00           H  
ATOM     96  HA  ARG A   6      20.145  -2.984 -25.434  1.00  0.00           H  
ATOM     97 1HB  ARG A   6      21.704  -5.269 -26.680  1.00  0.00           H  
ATOM     98 2HB  ARG A   6      19.992  -5.403 -26.309  1.00  0.00           H  
ATOM     99 1HG  ARG A   6      19.539  -3.446 -27.770  1.00  0.00           H  
ATOM    100 2HG  ARG A   6      21.269  -3.393 -28.185  1.00  0.00           H  
ATOM    101 1HD  ARG A   6      21.073  -5.741 -29.031  1.00  0.00           H  
ATOM    102 2HD  ARG A   6      19.320  -5.647 -28.749  1.00  0.00           H  
ATOM    103  HE  ARG A   6      19.957  -3.432 -30.308  1.00  0.00           H  
ATOM    104 1HH1 ARG A   6      20.207  -6.939 -30.616  1.00  0.00           H  
ATOM    105 2HH1 ARG A   6      20.037  -6.904 -32.357  1.00  0.00           H  
ATOM    106 1HH2 ARG A   6      19.739  -3.413 -32.546  1.00  0.00           H  
ATOM    107 2HH2 ARG A   6      19.773  -4.914 -33.446  1.00  0.00           H  
ATOM    108  N   ARG A   7      21.905  -5.014 -23.651  1.00  0.00           N  
ATOM    109  CA  ARG A   7      21.966  -5.712 -22.371  1.00  0.00           C  
ATOM    110  C   ARG A   7      21.807  -4.738 -21.209  1.00  0.00           C  
ATOM    111  O   ARG A   7      21.153  -5.053 -20.212  1.00  0.00           O  
ATOM    112  CB  ARG A   7      23.284  -6.477 -22.237  1.00  0.00           C  
ATOM    113  CG  ARG A   7      23.352  -7.739 -23.082  1.00  0.00           C  
ATOM    114  CD  ARG A   7      24.704  -8.428 -22.958  1.00  0.00           C  
ATOM    115  NE  ARG A   7      24.917  -8.962 -21.616  1.00  0.00           N  
ATOM    116  CZ  ARG A   7      26.037  -9.547 -21.202  1.00  0.00           C  
ATOM    117  NH1 ARG A   7      27.073  -9.685 -22.021  1.00  0.00           N  
ATOM    118  NH2 ARG A   7      26.123  -9.998 -19.959  1.00  0.00           N  
ATOM    119  H   ARG A   7      22.728  -4.987 -24.236  1.00  0.00           H  
ATOM    120  HA  ARG A   7      21.144  -6.427 -22.327  1.00  0.00           H  
ATOM    121 1HB  ARG A   7      24.111  -5.830 -22.527  1.00  0.00           H  
ATOM    122 2HB  ARG A   7      23.437  -6.758 -21.195  1.00  0.00           H  
ATOM    123 1HG  ARG A   7      22.580  -8.437 -22.756  1.00  0.00           H  
ATOM    124 2HG  ARG A   7      23.192  -7.484 -24.130  1.00  0.00           H  
ATOM    125 1HD  ARG A   7      24.758  -9.253 -23.668  1.00  0.00           H  
ATOM    126 2HD  ARG A   7      25.498  -7.713 -23.172  1.00  0.00           H  
ATOM    127  HE  ARG A   7      24.158  -8.882 -20.952  1.00  0.00           H  
ATOM    128 1HH1 ARG A   7      27.016  -9.344 -22.970  1.00  0.00           H  
ATOM    129 2HH1 ARG A   7      27.918 -10.131 -21.695  1.00  0.00           H  
ATOM    130 1HH2 ARG A   7      25.339  -9.897 -19.329  1.00  0.00           H  
ATOM    131 2HH2 ARG A   7      26.971 -10.443 -19.641  1.00  0.00           H  
ATOM    132  N   ALA A   8      22.516  -3.608 -21.331  1.00  0.00           N  
ATOM    133  CA  ALA A   8      22.399  -2.562 -20.319  1.00  0.00           C  
ATOM    134  C   ALA A   8      20.960  -2.069 -20.203  1.00  0.00           C  
ATOM    135  O   ALA A   8      20.445  -1.892 -19.096  1.00  0.00           O  
ATOM    136  CB  ALA A   8      23.332  -1.399 -20.646  1.00  0.00           C  
ATOM    137  H   ALA A   8      23.135  -3.466 -22.116  1.00  0.00           H  
ATOM    138  HA  ALA A   8      22.688  -2.987 -19.358  1.00  0.00           H  
ATOM    139 1HB  ALA A   8      23.233  -0.627 -19.882  1.00  0.00           H  
ATOM    140 2HB  ALA A   8      24.362  -1.755 -20.671  1.00  0.00           H  
ATOM    141 3HB  ALA A   8      23.068  -0.984 -21.617  1.00  0.00           H  
ATOM    142  N   ALA A   9      20.284  -1.851 -21.294  1.00  0.00           N  
ATOM    143  CA  ALA A   9      18.875  -1.466 -21.311  1.00  0.00           C  
ATOM    144  C   ALA A   9      17.998  -2.567 -20.723  1.00  0.00           C  
ATOM    145  O   ALA A   9      17.058  -2.288 -19.975  1.00  0.00           O  
ATOM    146  CB  ALA A   9      18.430  -1.139 -22.735  1.00  0.00           C  
ATOM    147  H   ALA A   9      20.775  -1.958 -22.170  1.00  0.00           H  
ATOM    148  HA  ALA A   9      18.760  -0.576 -20.692  1.00  0.00           H  
ATOM    149 1HB  ALA A   9      17.378  -0.854 -22.731  1.00  0.00           H  
ATOM    150 2HB  ALA A   9      19.028  -0.314 -23.123  1.00  0.00           H  
ATOM    151 3HB  ALA A   9      18.566  -2.014 -23.368  1.00  0.00           H  
ATOM    152  N   ALA A  10      18.302  -3.837 -21.111  1.00  0.00           N  
ATOM    153  CA  ALA A  10      17.566  -4.980 -20.579  1.00  0.00           C  
ATOM    154  C   ALA A  10      17.721  -5.076 -19.064  1.00  0.00           C  
ATOM    155  O   ALA A  10      16.750  -5.336 -18.349  1.00  0.00           O  
ATOM    156  CB  ALA A  10      18.038  -6.272 -21.241  1.00  0.00           C  
ATOM    157  H   ALA A  10      19.046  -3.997 -21.776  1.00  0.00           H  
ATOM    158  HA  ALA A  10      16.509  -4.835 -20.802  1.00  0.00           H  
ATOM    159 1HB  ALA A  10      17.480  -7.115 -20.833  1.00  0.00           H  
ATOM    160 2HB  ALA A  10      17.871  -6.212 -22.316  1.00  0.00           H  
ATOM    161 3HB  ALA A  10      19.100  -6.413 -21.047  1.00  0.00           H  
ATOM    162  N   GLU A  11      18.865  -4.898 -18.595  1.00  0.00           N  
ATOM    163  CA  GLU A  11      19.132  -4.981 -17.162  1.00  0.00           C  
ATOM    164  C   GLU A  11      18.468  -3.831 -16.410  1.00  0.00           C  
ATOM    165  O   GLU A  11      18.020  -4.003 -15.274  1.00  0.00           O  
ATOM    166  CB  GLU A  11      20.639  -4.983 -16.895  1.00  0.00           C  
ATOM    167  CG  GLU A  11      21.325  -6.295 -17.250  1.00  0.00           C  
ATOM    168  CD  GLU A  11      20.818  -7.476 -16.438  1.00  0.00           C  
ATOM    169  OE1 GLU A  11      20.752  -8.602 -16.980  1.00  0.00           O  
ATOM    170  OE2 GLU A  11      20.485  -7.273 -15.249  1.00  0.00           O  
ATOM    171  H   GLU A  11      19.626  -4.691 -19.226  1.00  0.00           H  
ATOM    172  HA  GLU A  11      18.711  -5.914 -16.785  1.00  0.00           H  
ATOM    173 1HB  GLU A  11      21.111  -4.186 -17.470  1.00  0.00           H  
ATOM    174 2HB  GLU A  11      20.822  -4.778 -15.840  1.00  0.00           H  
ATOM    175 1HG  GLU A  11      21.163  -6.503 -18.307  1.00  0.00           H  
ATOM    176 2HG  GLU A  11      22.397  -6.187 -17.090  1.00  0.00           H  
ATOM    177  N   LEU A  12      18.490  -2.648 -16.980  1.00  0.00           N  
ATOM    178  CA  LEU A  12      17.765  -1.520 -16.407  1.00  0.00           C  
ATOM    179  C   LEU A  12      16.281  -1.844 -16.263  1.00  0.00           C  
ATOM    180  O   LEU A  12      15.676  -1.555 -15.229  1.00  0.00           O  
ATOM    181  CB  LEU A  12      17.944  -0.271 -17.274  1.00  0.00           C  
ATOM    182  CG  LEU A  12      17.197   0.983 -16.819  1.00  0.00           C  
ATOM    183  CD1 LEU A  12      17.683   1.419 -15.441  1.00  0.00           C  
ATOM    184  CD2 LEU A  12      17.372   2.108 -17.833  1.00  0.00           C  
ATOM    185  H   LEU A  12      19.017  -2.513 -17.831  1.00  0.00           H  
ATOM    186  HA  LEU A  12      18.169  -1.317 -15.416  1.00  0.00           H  
ATOM    187 1HB  LEU A  12      19.003  -0.023 -17.311  1.00  0.00           H  
ATOM    188 2HB  LEU A  12      17.610  -0.500 -18.286  1.00  0.00           H  
ATOM    189  HG  LEU A  12      16.135   0.758 -16.721  1.00  0.00           H  
ATOM    190 1HD1 LEU A  12      17.142   2.313 -15.130  1.00  0.00           H  
ATOM    191 2HD1 LEU A  12      17.504   0.619 -14.722  1.00  0.00           H  
ATOM    192 3HD1 LEU A  12      18.749   1.637 -15.484  1.00  0.00           H  
ATOM    193 1HD2 LEU A  12      16.832   2.992 -17.492  1.00  0.00           H  
ATOM    194 2HD2 LEU A  12      18.431   2.346 -17.934  1.00  0.00           H  
ATOM    195 3HD2 LEU A  12      16.978   1.792 -18.799  1.00  0.00           H  
ATOM    196  N   LYS A  13      15.658  -2.350 -17.315  1.00  0.00           N  
ATOM    197  CA  LYS A  13      14.256  -2.756 -17.266  1.00  0.00           C  
ATOM    198  C   LYS A  13      14.019  -3.782 -16.161  1.00  0.00           C  
ATOM    199  O   LYS A  13      13.021  -3.708 -15.442  1.00  0.00           O  
ATOM    200  CB  LYS A  13      13.815  -3.327 -18.614  1.00  0.00           C  
ATOM    201  CG  LYS A  13      12.322  -3.602 -18.711  1.00  0.00           C  
ATOM    202  CD  LYS A  13      11.931  -4.078 -20.104  1.00  0.00           C  
ATOM    203  CE  LYS A  13      10.438  -4.361 -20.201  1.00  0.00           C  
ATOM    204  NZ  LYS A  13      10.053  -4.852 -21.558  1.00  0.00           N  
ATOM    205  H   LYS A  13      16.171  -2.458 -18.178  1.00  0.00           H  
ATOM    206  HA  LYS A  13      13.649  -1.878 -17.045  1.00  0.00           H  
ATOM    207 1HB  LYS A  13      14.083  -2.631 -19.409  1.00  0.00           H  
ATOM    208 2HB  LYS A  13      14.344  -4.261 -18.804  1.00  0.00           H  
ATOM    209 1HG  LYS A  13      12.045  -4.368 -17.986  1.00  0.00           H  
ATOM    210 2HG  LYS A  13      11.769  -2.692 -18.481  1.00  0.00           H  
ATOM    211 1HD  LYS A  13      12.194  -3.314 -20.837  1.00  0.00           H  
ATOM    212 2HD  LYS A  13      12.478  -4.990 -20.344  1.00  0.00           H  
ATOM    213 1HE  LYS A  13      10.162  -5.112 -19.463  1.00  0.00           H  
ATOM    214 2HE  LYS A  13       9.880  -3.450 -19.985  1.00  0.00           H  
ATOM    215 1HZ  LYS A  13       9.059  -5.028 -21.583  1.00  0.00           H  
ATOM    216 2HZ  LYS A  13      10.289  -4.153 -22.249  1.00  0.00           H  
ATOM    217 3HZ  LYS A  13      10.551  -5.707 -21.761  1.00  0.00           H  
ATOM    218  N   ARG A  14      14.853  -4.724 -16.099  1.00  0.00           N  
ATOM    219  CA  ARG A  14      14.787  -5.725 -15.040  1.00  0.00           C  
ATOM    220  C   ARG A  14      14.843  -5.071 -13.663  1.00  0.00           C  
ATOM    221  O   ARG A  14      14.091  -5.446 -12.761  1.00  0.00           O  
ATOM    222  CB  ARG A  14      15.926  -6.738 -15.185  1.00  0.00           C  
ATOM    223  CG  ARG A  14      15.802  -7.940 -14.263  1.00  0.00           C  
ATOM    224  CD  ARG A  14      16.922  -8.945 -14.494  1.00  0.00           C  
ATOM    225  NE  ARG A  14      16.959  -9.961 -13.446  1.00  0.00           N  
ATOM    226  CZ  ARG A  14      17.885 -10.910 -13.342  1.00  0.00           C  
ATOM    227  NH1 ARG A  14      18.873 -10.993 -14.226  1.00  0.00           N  
ATOM    228  NH2 ARG A  14      17.823 -11.784 -12.348  1.00  0.00           N  
ATOM    229  H   ARG A  14      15.583  -4.791 -16.794  1.00  0.00           H  
ATOM    230  HA  ARG A  14      13.838  -6.255 -15.123  1.00  0.00           H  
ATOM    231 1HB  ARG A  14      15.962  -7.100 -16.211  1.00  0.00           H  
ATOM    232 2HB  ARG A  14      16.877  -6.248 -14.978  1.00  0.00           H  
ATOM    233 1HG  ARG A  14      15.847  -7.609 -13.225  1.00  0.00           H  
ATOM    234 2HG  ARG A  14      14.850  -8.440 -14.443  1.00  0.00           H  
ATOM    235 1HD  ARG A  14      16.771  -9.444 -15.451  1.00  0.00           H  
ATOM    236 2HD  ARG A  14      17.880  -8.426 -14.503  1.00  0.00           H  
ATOM    237  HE  ARG A  14      16.228  -9.943 -12.748  1.00  0.00           H  
ATOM    238 1HH1 ARG A  14      18.927 -10.331 -14.987  1.00  0.00           H  
ATOM    239 2HH1 ARG A  14      19.570 -11.718 -14.137  1.00  0.00           H  
ATOM    240 1HH2 ARG A  14      17.074 -11.728 -11.672  1.00  0.00           H  
ATOM    241 2HH2 ARG A  14      18.524 -12.505 -12.266  1.00  0.00           H  
ATOM    242  N   TYR A  15      15.774  -4.247 -13.420  1.00  0.00           N  
ATOM    243  CA  TYR A  15      15.894  -3.533 -12.153  1.00  0.00           C  
ATOM    244  C   TYR A  15      14.625  -2.745 -11.849  1.00  0.00           C  
ATOM    245  O   TYR A  15      14.133  -2.762 -10.719  1.00  0.00           O  
ATOM    246  CB  TYR A  15      17.100  -2.590 -12.180  1.00  0.00           C  
ATOM    247  CG  TYR A  15      17.222  -1.726 -10.948  1.00  0.00           C  
ATOM    248  CD1 TYR A  15      16.946  -0.361 -11.002  1.00  0.00           C  
ATOM    249  CD2 TYR A  15      17.612  -2.271  -9.730  1.00  0.00           C  
ATOM    250  CE1 TYR A  15      17.059   0.440  -9.870  1.00  0.00           C  
ATOM    251  CE2 TYR A  15      17.728  -1.479  -8.592  1.00  0.00           C  
ATOM    252  CZ  TYR A  15      17.449  -0.127  -8.672  1.00  0.00           C  
ATOM    253  OH  TYR A  15      17.562   0.662  -7.549  1.00  0.00           O  
ATOM    254  H   TYR A  15      16.460  -4.084 -14.143  1.00  0.00           H  
ATOM    255  HA  TYR A  15      16.041  -4.263 -11.357  1.00  0.00           H  
ATOM    256 1HB  TYR A  15      18.016  -3.173 -12.280  1.00  0.00           H  
ATOM    257 2HB  TYR A  15      17.032  -1.937 -13.049  1.00  0.00           H  
ATOM    258  HD1 TYR A  15      16.636   0.096 -11.942  1.00  0.00           H  
ATOM    259  HD2 TYR A  15      17.834  -3.336  -9.655  1.00  0.00           H  
ATOM    260  HE1 TYR A  15      16.839   1.505  -9.932  1.00  0.00           H  
ATOM    261  HE2 TYR A  15      18.038  -1.925  -7.647  1.00  0.00           H  
ATOM    262  HH  TYR A  15      17.841   0.121  -6.806  1.00  0.00           H  
ATOM    263  N   GLU A  16      14.093  -2.049 -12.852  1.00  0.00           N  
ATOM    264  CA  GLU A  16      12.871  -1.270 -12.684  1.00  0.00           C  
ATOM    265  C   GLU A  16      11.717  -2.148 -12.209  1.00  0.00           C  
ATOM    266  O   GLU A  16      10.962  -1.760 -11.315  1.00  0.00           O  
ATOM    267  CB  GLU A  16      12.495  -0.570 -13.993  1.00  0.00           C  
ATOM    268  CG  GLU A  16      13.377   0.624 -14.327  1.00  0.00           C  
ATOM    269  CD  GLU A  16      12.995   1.306 -15.632  1.00  0.00           C  
ATOM    270  OE1 GLU A  16      13.531   2.398 -15.926  1.00  0.00           O  
ATOM    271  OE2 GLU A  16      12.151   0.743 -16.365  1.00  0.00           O  
ATOM    272  H   GLU A  16      14.549  -2.061 -13.753  1.00  0.00           H  
ATOM    273  HA  GLU A  16      13.047  -0.511 -11.921  1.00  0.00           H  
ATOM    274 1HB  GLU A  16      12.559  -1.281 -14.817  1.00  0.00           H  
ATOM    275 2HB  GLU A  16      11.462  -0.225 -13.938  1.00  0.00           H  
ATOM    276 1HG  GLU A  16      13.306   1.352 -13.519  1.00  0.00           H  
ATOM    277 2HG  GLU A  16      14.412   0.291 -14.389  1.00  0.00           H  
ATOM    278  N   GLU A  17      11.634  -3.228 -12.834  1.00  0.00           N  
ATOM    279  CA  GLU A  17      10.586  -4.170 -12.454  1.00  0.00           C  
ATOM    280  C   GLU A  17      10.781  -4.667 -11.025  1.00  0.00           C  
ATOM    281  O   GLU A  17       9.825  -4.731 -10.249  1.00  0.00           O  
ATOM    282  CB  GLU A  17      10.552  -5.355 -13.423  1.00  0.00           C  
ATOM    283  CG  GLU A  17      10.048  -4.999 -14.814  1.00  0.00           C  
ATOM    284  CD  GLU A  17      10.132  -6.155 -15.797  1.00  0.00           C  
ATOM    285  OE1 GLU A  17       9.709  -5.992 -16.964  1.00  0.00           O  
ATOM    286  OE2 GLU A  17      10.626  -7.233 -15.397  1.00  0.00           O  
ATOM    287  H   GLU A  17      12.263  -3.469 -13.587  1.00  0.00           H  
ATOM    288  HA  GLU A  17       9.625  -3.656 -12.499  1.00  0.00           H  
ATOM    289 1HB  GLU A  17      11.554  -5.773 -13.522  1.00  0.00           H  
ATOM    290 2HB  GLU A  17       9.909  -6.137 -13.019  1.00  0.00           H  
ATOM    291 1HG  GLU A  17       9.009  -4.678 -14.742  1.00  0.00           H  
ATOM    292 2HG  GLU A  17      10.632  -4.163 -15.198  1.00  0.00           H  
ATOM    293  N   LYS A  18      11.952  -5.014 -10.715  1.00  0.00           N  
ATOM    294  CA  LYS A  18      12.253  -5.499  -9.371  1.00  0.00           C  
ATOM    295  C   LYS A  18      12.050  -4.400  -8.331  1.00  0.00           C  
ATOM    296  O   LYS A  18      11.620  -4.672  -7.208  1.00  0.00           O  
ATOM    297  CB  LYS A  18      13.685  -6.030  -9.299  1.00  0.00           C  
ATOM    298  CG  LYS A  18      13.877  -7.384  -9.965  1.00  0.00           C  
ATOM    299  CD  LYS A  18      13.154  -8.488  -9.205  1.00  0.00           C  
ATOM    300  CE  LYS A  18      13.403  -9.854  -9.830  1.00  0.00           C  
ATOM    301  NZ  LYS A  18      12.661 -10.935  -9.114  1.00  0.00           N  
ATOM    302  H   LYS A  18      12.696  -4.959 -11.396  1.00  0.00           H  
ATOM    303  HA  LYS A  18      11.568  -6.314  -9.136  1.00  0.00           H  
ATOM    304 1HB  LYS A  18      14.361  -5.320  -9.776  1.00  0.00           H  
ATOM    305 2HB  LYS A  18      13.988  -6.120  -8.256  1.00  0.00           H  
ATOM    306 1HG  LYS A  18      13.491  -7.346 -10.984  1.00  0.00           H  
ATOM    307 2HG  LYS A  18      14.940  -7.622 -10.006  1.00  0.00           H  
ATOM    308 1HD  LYS A  18      13.500  -8.505  -8.171  1.00  0.00           H  
ATOM    309 2HD  LYS A  18      12.082  -8.290  -9.208  1.00  0.00           H  
ATOM    310 1HE  LYS A  18      13.087  -9.840 -10.872  1.00  0.00           H  
ATOM    311 2HE  LYS A  18      14.469 -10.079  -9.800  1.00  0.00           H  
ATOM    312 1HZ  LYS A  18      12.851 -11.824  -9.555  1.00  0.00           H  
ATOM    313 2HZ  LYS A  18      12.960 -10.968  -8.149  1.00  0.00           H  
ATOM    314 3HZ  LYS A  18      11.670 -10.746  -9.152  1.00  0.00           H  
ATOM    315  N   ALA A  19      12.470  -3.229  -8.614  1.00  0.00           N  
ATOM    316  CA  ALA A  19      12.270  -2.087  -7.725  1.00  0.00           C  
ATOM    317  C   ALA A  19      10.788  -1.880  -7.424  1.00  0.00           C  
ATOM    318  O   ALA A  19      10.412  -1.619  -6.279  1.00  0.00           O  
ATOM    319  CB  ALA A  19      12.867  -0.823  -8.340  1.00  0.00           C  
ATOM    320  H   ALA A  19      12.959  -3.093  -9.487  1.00  0.00           H  
ATOM    321  HA  ALA A  19      12.780  -2.297  -6.785  1.00  0.00           H  
ATOM    322 1HB  ALA A  19      12.710   0.019  -7.666  1.00  0.00           H  
ATOM    323 2HB  ALA A  19      13.936  -0.966  -8.499  1.00  0.00           H  
ATOM    324 3HB  ALA A  19      12.383  -0.619  -9.293  1.00  0.00           H  
ATOM    325  N   GLU A  20       9.944  -1.935  -8.492  1.00  0.00           N  
ATOM    326  CA  GLU A  20       8.501  -1.797  -8.314  1.00  0.00           C  
ATOM    327  C   GLU A  20       7.944  -2.914  -7.436  1.00  0.00           C  
ATOM    328  O   GLU A  20       7.084  -2.672  -6.586  1.00  0.00           O  
ATOM    329  CB  GLU A  20       7.791  -1.790  -9.670  1.00  0.00           C  
ATOM    330  CG  GLU A  20       8.043  -0.533 -10.490  1.00  0.00           C  
ATOM    331  CD  GLU A  20       7.582   0.739  -9.795  1.00  0.00           C  
ATOM    332  OE1 GLU A  20       8.291   1.767  -9.879  1.00  0.00           O  
ATOM    333  OE2 GLU A  20       6.504   0.707  -9.162  1.00  0.00           O  
ATOM    334  H   GLU A  20      10.314  -2.073  -9.422  1.00  0.00           H  
ATOM    335  HA  GLU A  20       8.303  -0.849  -7.813  1.00  0.00           H  
ATOM    336 1HB  GLU A  20       8.118  -2.649 -10.256  1.00  0.00           H  
ATOM    337 2HB  GLU A  20       6.716  -1.887  -9.518  1.00  0.00           H  
ATOM    338 1HG  GLU A  20       9.111  -0.452 -10.693  1.00  0.00           H  
ATOM    339 2HG  GLU A  20       7.526  -0.625 -11.444  1.00  0.00           H  
ATOM    340  N   GLU A  21       8.415  -4.121  -7.687  1.00  0.00           N  
ATOM    341  CA  GLU A  21       8.037  -5.257  -6.851  1.00  0.00           C  
ATOM    342  C   GLU A  21       8.442  -5.030  -5.397  1.00  0.00           C  
ATOM    343  O   GLU A  21       7.686  -5.356  -4.479  1.00  0.00           O  
ATOM    344  CB  GLU A  21       8.670  -6.547  -7.378  1.00  0.00           C  
ATOM    345  CG  GLU A  21       8.077  -7.030  -8.694  1.00  0.00           C  
ATOM    346  CD  GLU A  21       8.799  -8.238  -9.270  1.00  0.00           C  
ATOM    347  OE1 GLU A  21       8.484  -8.646 -10.411  1.00  0.00           O  
ATOM    348  OE2 GLU A  21       9.686  -8.781  -8.574  1.00  0.00           O  
ATOM    349  H   GLU A  21       9.044  -4.269  -8.463  1.00  0.00           H  
ATOM    350  HA  GLU A  21       6.952  -5.364  -6.882  1.00  0.00           H  
ATOM    351 1HB  GLU A  21       9.740  -6.395  -7.523  1.00  0.00           H  
ATOM    352 2HB  GLU A  21       8.549  -7.340  -6.640  1.00  0.00           H  
ATOM    353 1HG  GLU A  21       7.031  -7.292  -8.535  1.00  0.00           H  
ATOM    354 2HG  GLU A  21       8.113  -6.216  -9.417  1.00  0.00           H  
ATOM    355  N   PHE A  22       9.598  -4.647  -5.228  1.00  0.00           N  
ATOM    356  CA  PHE A  22      10.124  -4.372  -3.896  1.00  0.00           C  
ATOM    357  C   PHE A  22       9.294  -3.303  -3.196  1.00  0.00           C  
ATOM    358  O   PHE A  22       8.980  -3.430  -2.011  1.00  0.00           O  
ATOM    359  CB  PHE A  22      11.589  -3.930  -3.976  1.00  0.00           C  
ATOM    360  CG  PHE A  22      12.227  -3.700  -2.632  1.00  0.00           C  
ATOM    361  CD1 PHE A  22      12.830  -2.484  -2.333  1.00  0.00           C  
ATOM    362  CD2 PHE A  22      12.224  -4.699  -1.668  1.00  0.00           C  
ATOM    363  CE1 PHE A  22      13.422  -2.268  -1.091  1.00  0.00           C  
ATOM    364  CE2 PHE A  22      12.813  -4.491  -0.424  1.00  0.00           C  
ATOM    365  CZ  PHE A  22      13.412  -3.275  -0.138  1.00  0.00           C  
ATOM    366  H   PHE A  22      10.198  -4.519  -6.030  1.00  0.00           H  
ATOM    367  HA  PHE A  22      10.069  -5.288  -3.306  1.00  0.00           H  
ATOM    368 1HB  PHE A  22      12.169  -4.687  -4.503  1.00  0.00           H  
ATOM    369 2HB  PHE A  22      11.659  -3.006  -4.549  1.00  0.00           H  
ATOM    370  HD1 PHE A  22      12.836  -1.694  -3.084  1.00  0.00           H  
ATOM    371  HD2 PHE A  22      11.753  -5.656  -1.894  1.00  0.00           H  
ATOM    372  HE1 PHE A  22      13.891  -1.309  -0.871  1.00  0.00           H  
ATOM    373  HE2 PHE A  22      12.804  -5.283   0.325  1.00  0.00           H  
ATOM    374  HZ  PHE A  22      13.876  -3.111   0.834  1.00  0.00           H  
ATOM    375  N   LYS A  23       8.985  -2.182  -3.852  1.00  0.00           N  
ATOM    376  CA  LYS A  23       8.152  -1.117  -3.299  1.00  0.00           C  
ATOM    377  C   LYS A  23       6.788  -1.651  -2.873  1.00  0.00           C  
ATOM    378  O   LYS A  23       6.262  -1.261  -1.829  1.00  0.00           O  
ATOM    379  CB  LYS A  23       7.979   0.012  -4.317  1.00  0.00           C  
ATOM    380  CG  LYS A  23       9.227   0.859  -4.520  1.00  0.00           C  
ATOM    381  CD  LYS A  23       8.958   2.035  -5.450  1.00  0.00           C  
ATOM    382  CE  LYS A  23      10.253   2.660  -5.951  1.00  0.00           C  
ATOM    383  NZ  LYS A  23       9.995   3.792  -6.891  1.00  0.00           N  
ATOM    384  H   LYS A  23       9.358  -2.081  -4.785  1.00  0.00           H  
ATOM    385  HA  LYS A  23       8.646  -0.715  -2.414  1.00  0.00           H  
ATOM    386 1HB  LYS A  23       7.695  -0.408  -5.282  1.00  0.00           H  
ATOM    387 2HB  LYS A  23       7.172   0.671  -3.996  1.00  0.00           H  
ATOM    388 1HG  LYS A  23       9.568   1.241  -3.557  1.00  0.00           H  
ATOM    389 2HG  LYS A  23      10.018   0.244  -4.948  1.00  0.00           H  
ATOM    390 1HD  LYS A  23       8.375   1.695  -6.307  1.00  0.00           H  
ATOM    391 2HD  LYS A  23       8.383   2.794  -4.920  1.00  0.00           H  
ATOM    392 1HE  LYS A  23      10.830   3.029  -5.104  1.00  0.00           H  
ATOM    393 2HE  LYS A  23      10.847   1.904  -6.465  1.00  0.00           H  
ATOM    394 1HZ  LYS A  23      10.875   4.180  -7.201  1.00  0.00           H  
ATOM    395 2HZ  LYS A  23       9.475   3.456  -7.690  1.00  0.00           H  
ATOM    396 3HZ  LYS A  23       9.461   4.507  -6.419  1.00  0.00           H  
ATOM    397  N   GLU A  24       6.262  -2.485  -3.786  1.00  0.00           N  
ATOM    398  CA  GLU A  24       5.008  -3.145  -3.434  1.00  0.00           C  
ATOM    399  C   GLU A  24       5.163  -3.987  -2.170  1.00  0.00           C  
ATOM    400  O   GLU A  24       4.280  -3.994  -1.311  1.00  0.00           O  
ATOM    401  CB  GLU A  24       4.517  -4.019  -4.591  1.00  0.00           C  
ATOM    402  CG  GLU A  24       3.174  -4.686  -4.330  1.00  0.00           C  
ATOM    403  CD  GLU A  24       2.035  -3.695  -4.159  1.00  0.00           C  
ATOM    404  OE1 GLU A  24       0.995  -4.062  -3.565  1.00  0.00           O  
ATOM    405  OE2 GLU A  24       2.181  -2.542  -4.623  1.00  0.00           O  
ATOM    406  H   GLU A  24       6.682  -2.674  -4.685  1.00  0.00           H  
ATOM    407  HA  GLU A  24       4.258  -2.379  -3.234  1.00  0.00           H  
ATOM    408 1HB  GLU A  24       4.426  -3.412  -5.492  1.00  0.00           H  
ATOM    409 2HB  GLU A  24       5.251  -4.799  -4.794  1.00  0.00           H  
ATOM    410 1HG  GLU A  24       2.939  -5.346  -5.165  1.00  0.00           H  
ATOM    411 2HG  GLU A  24       3.252  -5.296  -3.431  1.00  0.00           H  
ATOM    412  N   HIS A  25       6.240  -4.717  -2.097  1.00  0.00           N  
ATOM    413  CA  HIS A  25       6.554  -5.513  -0.915  1.00  0.00           C  
ATOM    414  C   HIS A  25       6.641  -4.638   0.331  1.00  0.00           C  
ATOM    415  O   HIS A  25       6.085  -4.983   1.376  1.00  0.00           O  
ATOM    416  CB  HIS A  25       7.867  -6.273  -1.115  1.00  0.00           C  
ATOM    417  CG  HIS A  25       8.291  -7.063   0.082  1.00  0.00           C  
ATOM    418  ND1 HIS A  25       7.699  -8.257   0.433  1.00  0.00           N  
ATOM    419  CD2 HIS A  25       9.252  -6.829   1.006  1.00  0.00           C  
ATOM    420  CE1 HIS A  25       8.279  -8.724   1.526  1.00  0.00           C  
ATOM    421  NE2 HIS A  25       9.225  -7.876   1.894  1.00  0.00           N  
ATOM    422  H   HIS A  25       6.875  -4.731  -2.882  1.00  0.00           H  
ATOM    423  HA  HIS A  25       5.762  -6.242  -0.747  1.00  0.00           H  
ATOM    424 1HB  HIS A  25       7.767  -6.957  -1.958  1.00  0.00           H  
ATOM    425 2HB  HIS A  25       8.662  -5.568  -1.358  1.00  0.00           H  
ATOM    426  HD2 HIS A  25       9.922  -5.969   1.040  1.00  0.00           H  
ATOM    427  HE1 HIS A  25       8.022  -9.651   2.038  1.00  0.00           H  
ATOM    428  HE2 HIS A  25       9.831  -7.978   2.696  1.00  0.00           H  
ATOM    429  N   LEU A  26       7.366  -3.613   0.324  1.00  0.00           N  
ATOM    430  CA  LEU A  26       7.512  -2.675   1.431  1.00  0.00           C  
ATOM    431  C   LEU A  26       6.152  -2.157   1.887  1.00  0.00           C  
ATOM    432  O   LEU A  26       5.893  -2.053   3.089  1.00  0.00           O  
ATOM    433  CB  LEU A  26       8.408  -1.502   1.026  1.00  0.00           C  
ATOM    434  CG  LEU A  26       9.879  -1.831   0.765  1.00  0.00           C  
ATOM    435  CD1 LEU A  26      10.630  -0.581   0.321  1.00  0.00           C  
ATOM    436  CD2 LEU A  26      10.521  -2.434   2.009  1.00  0.00           C  
ATOM    437  H   LEU A  26       7.879  -3.449  -0.531  1.00  0.00           H  
ATOM    438  HA  LEU A  26       7.978  -3.196   2.267  1.00  0.00           H  
ATOM    439 1HB  LEU A  26       8.008  -1.057   0.116  1.00  0.00           H  
ATOM    440 2HB  LEU A  26       8.377  -0.752   1.816  1.00  0.00           H  
ATOM    441  HG  LEU A  26       9.952  -2.548  -0.053  1.00  0.00           H  
ATOM    442 1HD1 LEU A  26      11.675  -0.830   0.139  1.00  0.00           H  
ATOM    443 2HD1 LEU A  26      10.185  -0.195  -0.596  1.00  0.00           H  
ATOM    444 3HD1 LEU A  26      10.569   0.177   1.101  1.00  0.00           H  
ATOM    445 1HD2 LEU A  26      11.567  -2.662   1.804  1.00  0.00           H  
ATOM    446 2HD2 LEU A  26      10.459  -1.722   2.832  1.00  0.00           H  
ATOM    447 3HD2 LEU A  26       9.996  -3.350   2.282  1.00  0.00           H  
ATOM    448  N   PHE A  27       5.380  -1.798   0.879  1.00  0.00           N  
ATOM    449  CA  PHE A  27       4.028  -1.328   1.157  1.00  0.00           C  
ATOM    450  C   PHE A  27       3.257  -2.354   1.978  1.00  0.00           C  
ATOM    451  O   PHE A  27       2.653  -2.013   2.998  1.00  0.00           O  
ATOM    452  CB  PHE A  27       3.282  -1.030  -0.147  1.00  0.00           C  
ATOM    453  CG  PHE A  27       1.813  -0.765   0.042  1.00  0.00           C  
ATOM    454  CD1 PHE A  27       0.872  -1.745  -0.249  1.00  0.00           C  
ATOM    455  CD2 PHE A  27       1.372   0.466   0.510  1.00  0.00           C  
ATOM    456  CE1 PHE A  27      -0.488  -1.503  -0.075  1.00  0.00           C  
ATOM    457  CE2 PHE A  27       0.014   0.716   0.686  1.00  0.00           C  
ATOM    458  CZ  PHE A  27      -0.915  -0.269   0.392  1.00  0.00           C  
ATOM    459  H   PHE A  27       5.699  -1.840  -0.078  1.00  0.00           H  
ATOM    460  HA  PHE A  27       4.094  -0.407   1.738  1.00  0.00           H  
ATOM    461 1HB  PHE A  27       3.726  -0.160  -0.629  1.00  0.00           H  
ATOM    462 2HB  PHE A  27       3.391  -1.872  -0.829  1.00  0.00           H  
ATOM    463  HD1 PHE A  27       1.209  -2.714  -0.617  1.00  0.00           H  
ATOM    464  HD2 PHE A  27       2.103   1.241   0.741  1.00  0.00           H  
ATOM    465  HE1 PHE A  27      -1.213  -2.283  -0.306  1.00  0.00           H  
ATOM    466  HE2 PHE A  27      -0.319   1.686   1.054  1.00  0.00           H  
ATOM    467  HZ  PHE A  27      -1.978  -0.074   0.526  1.00  0.00           H  
ATOM    468  N   LYS A  28       3.205  -3.531   1.510  1.00  0.00           N  
ATOM    469  CA  LYS A  28       2.489  -4.596   2.206  1.00  0.00           C  
ATOM    470  C   LYS A  28       3.025  -4.784   3.622  1.00  0.00           C  
ATOM    471  O   LYS A  28       2.259  -5.055   4.550  1.00  0.00           O  
ATOM    472  CB  LYS A  28       2.591  -5.909   1.428  1.00  0.00           C  
ATOM    473  CG  LYS A  28       1.770  -5.935   0.147  1.00  0.00           C  
ATOM    474  CD  LYS A  28       1.873  -7.283  -0.555  1.00  0.00           C  
ATOM    475  CE  LYS A  28       1.043  -7.314  -1.831  1.00  0.00           C  
ATOM    476  NZ  LYS A  28       1.191  -8.610  -2.558  1.00  0.00           N  
ATOM    477  H   LYS A  28       3.668  -3.739   0.637  1.00  0.00           H  
ATOM    478  HA  LYS A  28       1.438  -4.316   2.279  1.00  0.00           H  
ATOM    479 1HB  LYS A  28       3.633  -6.097   1.166  1.00  0.00           H  
ATOM    480 2HB  LYS A  28       2.259  -6.733   2.060  1.00  0.00           H  
ATOM    481 1HG  LYS A  28       0.723  -5.738   0.381  1.00  0.00           H  
ATOM    482 2HG  LYS A  28       2.125  -5.157  -0.528  1.00  0.00           H  
ATOM    483 1HD  LYS A  28       2.915  -7.484  -0.806  1.00  0.00           H  
ATOM    484 2HD  LYS A  28       1.521  -8.069   0.113  1.00  0.00           H  
ATOM    485 1HE  LYS A  28      -0.007  -7.166  -1.585  1.00  0.00           H  
ATOM    486 2HE  LYS A  28       1.357  -6.504  -2.489  1.00  0.00           H  
ATOM    487 1HZ  LYS A  28       0.628  -8.593  -3.396  1.00  0.00           H  
ATOM    488 2HZ  LYS A  28       2.161  -8.748  -2.807  1.00  0.00           H  
ATOM    489 3HZ  LYS A  28       0.885  -9.367  -1.963  1.00  0.00           H  
ATOM    490  N   GLN A  29       4.302  -4.665   3.806  1.00  0.00           N  
ATOM    491  CA  GLN A  29       4.911  -4.812   5.124  1.00  0.00           C  
ATOM    492  C   GLN A  29       4.453  -3.705   6.069  1.00  0.00           C  
ATOM    493  O   GLN A  29       4.210  -3.953   7.252  1.00  0.00           O  
ATOM    494  CB  GLN A  29       6.437  -4.811   5.014  1.00  0.00           C  
ATOM    495  CG  GLN A  29       7.007  -6.054   4.344  1.00  0.00           C  
ATOM    496  CD  GLN A  29       6.668  -7.331   5.090  1.00  0.00           C  
ATOM    497  OE1 GLN A  29       6.737  -7.382   6.322  1.00  0.00           O  
ATOM    498  NE2 GLN A  29       6.300  -8.370   4.349  1.00  0.00           N  
ATOM    499  H   GLN A  29       4.892  -4.464   3.011  1.00  0.00           H  
ATOM    500  HA  GLN A  29       4.594  -5.765   5.547  1.00  0.00           H  
ATOM    501 1HB  GLN A  29       6.760  -3.940   4.444  1.00  0.00           H  
ATOM    502 2HB  GLN A  29       6.873  -4.731   6.010  1.00  0.00           H  
ATOM    503 1HG  GLN A  29       6.598  -6.131   3.337  1.00  0.00           H  
ATOM    504 2HG  GLN A  29       8.092  -5.965   4.300  1.00  0.00           H  
ATOM    505 1HE2 GLN A  29       6.065  -9.239   4.787  1.00  0.00           H  
ATOM    506 2HE2 GLN A  29       6.258  -8.285   3.353  1.00  0.00           H  
ATOM    507  N   VAL A  30       4.372  -2.555   5.546  1.00  0.00           N  
ATOM    508  CA  VAL A  30       3.923  -1.410   6.331  1.00  0.00           C  
ATOM    509  C   VAL A  30       2.484  -1.630   6.790  1.00  0.00           C  
ATOM    510  O   VAL A  30       2.159  -1.414   7.960  1.00  0.00           O  
ATOM    511  CB  VAL A  30       4.032  -0.094   5.528  1.00  0.00           C  
ATOM    512  CG1 VAL A  30       3.310   1.041   6.252  1.00  0.00           C  
ATOM    513  CG2 VAL A  30       5.497   0.266   5.290  1.00  0.00           C  
ATOM    514  H   VAL A  30       4.619  -2.420   4.576  1.00  0.00           H  
ATOM    515  HA  VAL A  30       4.560  -1.324   7.212  1.00  0.00           H  
ATOM    516  HB  VAL A  30       3.533  -0.223   4.567  1.00  0.00           H  
ATOM    517 1HG1 VAL A  30       3.399   1.959   5.670  1.00  0.00           H  
ATOM    518 2HG1 VAL A  30       2.257   0.786   6.369  1.00  0.00           H  
ATOM    519 3HG1 VAL A  30       3.759   1.190   7.234  1.00  0.00           H  
ATOM    520 1HG2 VAL A  30       5.556   1.194   4.723  1.00  0.00           H  
ATOM    521 2HG2 VAL A  30       6.001   0.393   6.248  1.00  0.00           H  
ATOM    522 3HG2 VAL A  30       5.982  -0.533   4.729  1.00  0.00           H  
ATOM    523  N   VAL A  31       1.656  -2.013   5.883  1.00  0.00           N  
ATOM    524  CA  VAL A  31       0.264  -2.305   6.211  1.00  0.00           C  
ATOM    525  C   VAL A  31       0.202  -3.405   7.269  1.00  0.00           C  
ATOM    526  O   VAL A  31      -0.561  -3.305   8.232  1.00  0.00           O  
ATOM    527  CB  VAL A  31      -0.538  -2.724   4.959  1.00  0.00           C  
ATOM    528  CG1 VAL A  31      -1.958  -3.139   5.341  1.00  0.00           C  
ATOM    529  CG2 VAL A  31      -0.568  -1.587   3.939  1.00  0.00           C  
ATOM    530  H   VAL A  31       1.968  -2.115   4.928  1.00  0.00           H  
ATOM    531  HA  VAL A  31      -0.192  -1.402   6.620  1.00  0.00           H  
ATOM    532  HB  VAL A  31      -0.064  -3.597   4.510  1.00  0.00           H  
ATOM    533 1HG1 VAL A  31      -2.506  -3.431   4.444  1.00  0.00           H  
ATOM    534 2HG1 VAL A  31      -1.918  -3.982   6.031  1.00  0.00           H  
ATOM    535 3HG1 VAL A  31      -2.466  -2.301   5.819  1.00  0.00           H  
ATOM    536 1HG2 VAL A  31      -1.136  -1.899   3.063  1.00  0.00           H  
ATOM    537 2HG2 VAL A  31      -1.039  -0.711   4.385  1.00  0.00           H  
ATOM    538 3HG2 VAL A  31       0.451  -1.339   3.641  1.00  0.00           H  
ATOM    539  N   ARG A  32       0.957  -4.361   7.160  1.00  0.00           N  
ATOM    540  CA  ARG A  32       1.023  -5.449   8.130  1.00  0.00           C  
ATOM    541  C   ARG A  32       1.464  -4.936   9.497  1.00  0.00           C  
ATOM    542  O   ARG A  32       0.927  -5.354  10.525  1.00  0.00           O  
ATOM    543  CB  ARG A  32       1.978  -6.543   7.648  1.00  0.00           C  
ATOM    544  CG  ARG A  32       1.948  -7.804   8.496  1.00  0.00           C  
ATOM    545  CD  ARG A  32       2.762  -8.926   7.867  1.00  0.00           C  
ATOM    546  NE  ARG A  32       2.038  -9.571   6.775  1.00  0.00           N  
ATOM    547  CZ  ARG A  32       2.115 -10.864   6.473  1.00  0.00           C  
ATOM    548  NH1 ARG A  32       2.890 -11.680   7.180  1.00  0.00           N  
ATOM    549  NH2 ARG A  32       1.413 -11.345   5.458  1.00  0.00           N  
ATOM    550  H   ARG A  32       1.561  -4.386   6.351  1.00  0.00           H  
ATOM    551  HA  ARG A  32       0.027  -5.879   8.236  1.00  0.00           H  
ATOM    552 1HB  ARG A  32       1.729  -6.817   6.624  1.00  0.00           H  
ATOM    553 2HB  ARG A  32       2.999  -6.160   7.646  1.00  0.00           H  
ATOM    554 1HG  ARG A  32       2.363  -7.590   9.481  1.00  0.00           H  
ATOM    555 2HG  ARG A  32       0.918  -8.146   8.603  1.00  0.00           H  
ATOM    556 1HD  ARG A  32       3.693  -8.522   7.470  1.00  0.00           H  
ATOM    557 2HD  ARG A  32       2.987  -9.679   8.621  1.00  0.00           H  
ATOM    558  HE  ARG A  32       1.433  -8.993   6.206  1.00  0.00           H  
ATOM    559 1HH1 ARG A  32       3.428 -11.320   7.955  1.00  0.00           H  
ATOM    560 2HH1 ARG A  32       2.941 -12.660   6.942  1.00  0.00           H  
ATOM    561 1HH2 ARG A  32       0.821 -10.730   4.916  1.00  0.00           H  
ATOM    562 2HH2 ARG A  32       1.469 -12.325   5.226  1.00  0.00           H  
ATOM    563  N   LEU A  33       2.473  -4.170   9.508  1.00  0.00           N  
ATOM    564  CA  LEU A  33       2.989  -3.600  10.748  1.00  0.00           C  
ATOM    565  C   LEU A  33       1.902  -2.824  11.484  1.00  0.00           C  
ATOM    566  O   LEU A  33       1.768  -2.940  12.704  1.00  0.00           O  
ATOM    567  CB  LEU A  33       4.182  -2.684  10.462  1.00  0.00           C  
ATOM    568  CG  LEU A  33       5.498  -3.376  10.105  1.00  0.00           C  
ATOM    569  CD1 LEU A  33       6.521  -2.353   9.623  1.00  0.00           C  
ATOM    570  CD2 LEU A  33       6.035  -4.154  11.302  1.00  0.00           C  
ATOM    571  H   LEU A  33       2.932  -3.948   8.636  1.00  0.00           H  
ATOM    572  HA  LEU A  33       3.322  -4.414  11.391  1.00  0.00           H  
ATOM    573 1HB  LEU A  33       3.925  -2.027   9.633  1.00  0.00           H  
ATOM    574 2HB  LEU A  33       4.366  -2.068  11.342  1.00  0.00           H  
ATOM    575  HG  LEU A  33       5.333  -4.068   9.279  1.00  0.00           H  
ATOM    576 1HD1 LEU A  33       7.453  -2.860   9.372  1.00  0.00           H  
ATOM    577 2HD1 LEU A  33       6.137  -1.843   8.739  1.00  0.00           H  
ATOM    578 3HD1 LEU A  33       6.706  -1.624  10.411  1.00  0.00           H  
ATOM    579 1HD2 LEU A  33       6.972  -4.641  11.029  1.00  0.00           H  
ATOM    580 2HD2 LEU A  33       6.210  -3.469  12.132  1.00  0.00           H  
ATOM    581 3HD2 LEU A  33       5.308  -4.909  11.601  1.00  0.00           H  
ATOM    582  N   ILE A  34       1.110  -2.078  10.761  1.00  0.00           N  
ATOM    583  CA  ILE A  34       0.089  -1.186  11.301  1.00  0.00           C  
ATOM    584  C   ILE A  34      -1.064  -2.008  11.872  1.00  0.00           C  
ATOM    585  O   ILE A  34      -1.638  -1.651  12.904  1.00  0.00           O  
ATOM    586  CB  ILE A  34      -0.432  -0.207  10.225  1.00  0.00           C  
ATOM    587  CG1 ILE A  34       0.664   0.792   9.836  1.00  0.00           C  
ATOM    588  CG2 ILE A  34      -1.686   0.520  10.719  1.00  0.00           C  
ATOM    589  CD1 ILE A  34       0.321   1.646   8.623  1.00  0.00           C  
ATOM    590  H   ILE A  34       1.231  -2.139   9.760  1.00  0.00           H  
ATOM    591  HA  ILE A  34       0.532  -0.601  12.107  1.00  0.00           H  
ATOM    592  HB  ILE A  34      -0.679  -0.760   9.319  1.00  0.00           H  
ATOM    593 1HG1 ILE A  34       0.864   1.458  10.675  1.00  0.00           H  
ATOM    594 2HG1 ILE A  34       1.587   0.254   9.620  1.00  0.00           H  
ATOM    595 1HG2 ILE A  34      -2.037   1.205   9.948  1.00  0.00           H  
ATOM    596 2HG2 ILE A  34      -2.465  -0.208  10.939  1.00  0.00           H  
ATOM    597 3HG2 ILE A  34      -1.449   1.082  11.622  1.00  0.00           H  
ATOM    598 1HD1 ILE A  34       1.146   2.326   8.412  1.00  0.00           H  
ATOM    599 2HD1 ILE A  34       0.152   1.001   7.760  1.00  0.00           H  
ATOM    600 3HD1 ILE A  34      -0.580   2.223   8.827  1.00  0.00           H  
ATOM    601  N   VAL A  35      -1.285  -3.155  11.267  1.00  0.00           N  
ATOM    602  CA  VAL A  35      -2.467  -3.917  11.658  1.00  0.00           C  
ATOM    603  C   VAL A  35      -2.079  -4.988  12.674  1.00  0.00           C  
ATOM    604  O   VAL A  35      -2.946  -5.595  13.307  1.00  0.00           O  
ATOM    605  CB  VAL A  35      -3.154  -4.565  10.435  1.00  0.00           C  
ATOM    606  CG1 VAL A  35      -3.667  -3.495   9.473  1.00  0.00           C  
ATOM    607  CG2 VAL A  35      -2.191  -5.512   9.722  1.00  0.00           C  
ATOM    608  H   VAL A  35      -0.676  -3.525  10.551  1.00  0.00           H  
ATOM    609  HA  VAL A  35      -3.179  -3.236  12.126  1.00  0.00           H  
ATOM    610  HB  VAL A  35      -4.025  -5.126  10.774  1.00  0.00           H  
ATOM    611 1HG1 VAL A  35      -4.147  -3.973   8.619  1.00  0.00           H  
ATOM    612 2HG1 VAL A  35      -4.389  -2.860   9.986  1.00  0.00           H  
ATOM    613 3HG1 VAL A  35      -2.831  -2.888   9.125  1.00  0.00           H  
ATOM    614 1HG2 VAL A  35      -2.691  -5.960   8.864  1.00  0.00           H  
ATOM    615 2HG2 VAL A  35      -1.317  -4.955   9.384  1.00  0.00           H  
ATOM    616 3HG2 VAL A  35      -1.877  -6.297  10.410  1.00  0.00           H  
ATOM    617  N   THR A  36      -0.806  -5.229  12.916  1.00  0.00           N  
ATOM    618  CA  THR A  36      -0.326  -6.197  13.895  1.00  0.00           C  
ATOM    619  C   THR A  36      -0.358  -5.606  15.301  1.00  0.00           C  
ATOM    620  O   THR A  36       0.226  -4.549  15.549  1.00  0.00           O  
ATOM    621  CB  THR A  36       1.104  -6.664  13.564  1.00  0.00           C  
ATOM    622  OG1 THR A  36       1.129  -7.203  12.237  1.00  0.00           O  
ATOM    623  CG2 THR A  36       1.574  -7.734  14.544  1.00  0.00           C  
ATOM    624  H   THR A  36      -0.135  -4.699  12.378  1.00  0.00           H  
ATOM    625  HA  THR A  36      -0.983  -7.067  13.873  1.00  0.00           H  
ATOM    626  HB  THR A  36       1.785  -5.815  13.616  1.00  0.00           H  
ATOM    627  HG1 THR A  36       0.250  -7.151  11.855  1.00  0.00           H  
ATOM    628 1HG2 THR A  36       2.586  -8.044  14.286  1.00  0.00           H  
ATOM    629 2HG2 THR A  36       1.565  -7.330  15.556  1.00  0.00           H  
ATOM    630 3HG2 THR A  36       0.907  -8.594  14.491  1.00  0.00           H  
ATOM    631  N   PRO A  37      -1.099  -6.210  16.202  1.00  0.00           N  
ATOM    632  CA  PRO A  37      -1.331  -5.750  17.573  1.00  0.00           C  
ATOM    633  C   PRO A  37      -0.035  -5.452  18.324  1.00  0.00           C  
ATOM    634  O   PRO A  37       0.025  -4.498  19.103  1.00  0.00           O  
ATOM    635  CB  PRO A  37      -2.078  -6.922  18.217  1.00  0.00           C  
ATOM    636  CG  PRO A  37      -2.766  -7.607  17.080  1.00  0.00           C  
ATOM    637  CD  PRO A  37      -1.899  -7.493  15.859  1.00  0.00           C  
ATOM    638  HA  PRO A  37      -1.962  -4.849  17.550  1.00  0.00           H  
ATOM    639 1HB  PRO A  37      -1.367  -7.580  18.738  1.00  0.00           H  
ATOM    640 2HB  PRO A  37      -2.784  -6.548  18.973  1.00  0.00           H  
ATOM    641 1HG  PRO A  37      -2.948  -8.663  17.327  1.00  0.00           H  
ATOM    642 2HG  PRO A  37      -3.750  -7.149  16.900  1.00  0.00           H  
ATOM    643 1HD  PRO A  37      -1.262  -8.386  15.777  1.00  0.00           H  
ATOM    644 2HD  PRO A  37      -2.533  -7.385  14.967  1.00  0.00           H  
ATOM    645  N   GLU A  38       1.042  -6.228  18.045  1.00  0.00           N  
ATOM    646  CA  GLU A  38       2.336  -6.045  18.695  1.00  0.00           C  
ATOM    647  C   GLU A  38       2.936  -4.683  18.358  1.00  0.00           C  
ATOM    648  O   GLU A  38       3.525  -4.027  19.220  1.00  0.00           O  
ATOM    649  CB  GLU A  38       3.304  -7.160  18.291  1.00  0.00           C  
ATOM    650  CG  GLU A  38       2.923  -8.531  18.832  1.00  0.00           C  
ATOM    651  CD  GLU A  38       1.980  -9.296  17.918  1.00  0.00           C  
ATOM    652  OE1 GLU A  38       1.490 -10.377  18.319  1.00  0.00           O  
ATOM    653  OE2 GLU A  38       1.729  -8.813  16.792  1.00  0.00           O  
ATOM    654  H   GLU A  38       0.936  -6.961  17.358  1.00  0.00           H  
ATOM    655  HA  GLU A  38       2.190  -6.086  19.775  1.00  0.00           H  
ATOM    656 1HB  GLU A  38       3.351  -7.225  17.204  1.00  0.00           H  
ATOM    657 2HB  GLU A  38       4.305  -6.920  18.648  1.00  0.00           H  
ATOM    658 1HG  GLU A  38       3.829  -9.120  18.970  1.00  0.00           H  
ATOM    659 2HG  GLU A  38       2.451  -8.407  19.806  1.00  0.00           H  
ATOM    660  N   TYR A  39       2.804  -4.260  17.263  1.00  0.00           N  
ATOM    661  CA  TYR A  39       3.337  -2.981  16.809  1.00  0.00           C  
ATOM    662  C   TYR A  39       2.423  -1.832  17.218  1.00  0.00           C  
ATOM    663  O   TYR A  39       2.888  -0.716  17.459  1.00  0.00           O  
ATOM    664  CB  TYR A  39       3.521  -2.985  15.288  1.00  0.00           C  
ATOM    665  CG  TYR A  39       4.720  -3.775  14.823  1.00  0.00           C  
ATOM    666  CD1 TYR A  39       6.009  -3.264  14.955  1.00  0.00           C  
ATOM    667  CD2 TYR A  39       4.566  -5.034  14.251  1.00  0.00           C  
ATOM    668  CE1 TYR A  39       7.117  -3.988  14.527  1.00  0.00           C  
ATOM    669  CE2 TYR A  39       5.667  -5.767  13.820  1.00  0.00           C  
ATOM    670  CZ  TYR A  39       6.936  -5.237  13.961  1.00  0.00           C  
ATOM    671  OH  TYR A  39       8.029  -5.958  13.536  1.00  0.00           O  
ATOM    672  H   TYR A  39       2.286  -4.835  16.614  1.00  0.00           H  
ATOM    673  HA  TYR A  39       4.310  -2.826  17.277  1.00  0.00           H  
ATOM    674 1HB  TYR A  39       2.632  -3.404  14.815  1.00  0.00           H  
ATOM    675 2HB  TYR A  39       3.629  -1.961  14.932  1.00  0.00           H  
ATOM    676  HD1 TYR A  39       6.163  -2.281  15.400  1.00  0.00           H  
ATOM    677  HD2 TYR A  39       3.570  -5.461  14.133  1.00  0.00           H  
ATOM    678  HE1 TYR A  39       8.117  -3.570  14.639  1.00  0.00           H  
ATOM    679  HE2 TYR A  39       5.526  -6.752  13.374  1.00  0.00           H  
ATOM    680  HH  TYR A  39       7.736  -6.796  13.171  1.00  0.00           H  
ATOM    681  N   GLN A  40       1.172  -2.109  17.335  1.00  0.00           N  
ATOM    682  CA  GLN A  40       0.217  -1.113  17.808  1.00  0.00           C  
ATOM    683  C   GLN A  40       0.435  -0.801  19.286  1.00  0.00           C  
ATOM    684  O   GLN A  40       0.155   0.311  19.739  1.00  0.00           O  
ATOM    685  CB  GLN A  40      -1.217  -1.590  17.578  1.00  0.00           C  
ATOM    686  CG  GLN A  40      -1.618  -1.647  16.110  1.00  0.00           C  
ATOM    687  CD  GLN A  40      -3.053  -2.099  15.910  1.00  0.00           C  
ATOM    688  OE1 GLN A  40      -3.740  -2.468  16.868  1.00  0.00           O  
ATOM    689  NE2 GLN A  40      -3.514  -2.076  14.665  1.00  0.00           N  
ATOM    690  H   GLN A  40       0.841  -3.033  17.096  1.00  0.00           H  
ATOM    691  HA  GLN A  40       0.371  -0.192  17.246  1.00  0.00           H  
ATOM    692 1HB  GLN A  40      -1.342  -2.586  18.004  1.00  0.00           H  
ATOM    693 2HB  GLN A  40      -1.909  -0.924  18.094  1.00  0.00           H  
ATOM    694 1HG  GLN A  40      -1.513  -0.653  15.676  1.00  0.00           H  
ATOM    695 2HG  GLN A  40      -0.966  -2.351  15.593  1.00  0.00           H  
ATOM    696 1HE2 GLN A  40      -4.454  -2.363  14.473  1.00  0.00           H  
ATOM    697 2HE2 GLN A  40      -2.923  -1.772  13.918  1.00  0.00           H  
ATOM    698  N   ALA A  41       0.950  -1.826  19.951  1.00  0.00           N  
ATOM    699  CA  ALA A  41       1.226  -1.694  21.380  1.00  0.00           C  
ATOM    700  C   ALA A  41       2.527  -0.932  21.618  1.00  0.00           C  
ATOM    701  O   ALA A  41       2.774  -0.444  22.723  1.00  0.00           O  
ATOM    702  CB  ALA A  41       1.290  -3.069  22.039  1.00  0.00           C  
ATOM    703  H   ALA A  41       1.156  -2.700  19.489  1.00  0.00           H  
ATOM    704  HA  ALA A  41       0.413  -1.124  21.831  1.00  0.00           H  
ATOM    705 1HB  ALA A  41       1.496  -2.953  23.103  1.00  0.00           H  
ATOM    706 2HB  ALA A  41       0.336  -3.580  21.908  1.00  0.00           H  
ATOM    707 3HB  ALA A  41       2.082  -3.656  21.578  1.00  0.00           H  
ATOM    708  N   ASN A  42       3.323  -0.705  20.493  1.00  0.00           N  
ATOM    709  CA  ASN A  42       4.580   0.034  20.526  1.00  0.00           C  
ATOM    710  C   ASN A  42       4.653   1.067  19.406  1.00  0.00           C  
ATOM    711  O   ASN A  42       5.304   0.838  18.385  1.00  0.00           O  
ATOM    712  CB  ASN A  42       5.769  -0.926  20.441  1.00  0.00           C  
ATOM    713  CG  ASN A  42       7.058  -0.304  20.941  1.00  0.00           C  
ATOM    714  OD1 ASN A  42       7.167   0.920  21.059  1.00  0.00           O  
ATOM    715  ND2 ASN A  42       8.044  -1.141  21.239  1.00  0.00           N  
ATOM    716  H   ASN A  42       2.996  -1.080  19.614  1.00  0.00           H  
ATOM    717  HA  ASN A  42       4.638   0.577  21.471  1.00  0.00           H  
ATOM    718 1HB  ASN A  42       5.558  -1.820  21.030  1.00  0.00           H  
ATOM    719 2HB  ASN A  42       5.909  -1.241  19.407  1.00  0.00           H  
ATOM    720 1HD2 ASN A  42       8.918  -0.786  21.574  1.00  0.00           H  
ATOM    721 2HD2 ASN A  42       7.914  -2.126  21.129  1.00  0.00           H  
ATOM    722  N   PRO A  43       3.985   2.165  19.530  1.00  0.00           N  
ATOM    723  CA  PRO A  43       3.882   3.189  18.488  1.00  0.00           C  
ATOM    724  C   PRO A  43       5.237   3.778  18.103  1.00  0.00           C  
ATOM    725  O   PRO A  43       5.432   4.187  16.956  1.00  0.00           O  
ATOM    726  CB  PRO A  43       2.986   4.253  19.128  1.00  0.00           C  
ATOM    727  CG  PRO A  43       2.240   3.530  20.202  1.00  0.00           C  
ATOM    728  CD  PRO A  43       3.087   2.387  20.684  1.00  0.00           C  
ATOM    729  HA  PRO A  43       3.400   2.754  17.600  1.00  0.00           H  
ATOM    730 1HB  PRO A  43       3.601   5.075  19.523  1.00  0.00           H  
ATOM    731 2HB  PRO A  43       2.317   4.687  18.370  1.00  0.00           H  
ATOM    732 1HG  PRO A  43       2.008   4.215  21.030  1.00  0.00           H  
ATOM    733 2HG  PRO A  43       1.278   3.162  19.815  1.00  0.00           H  
ATOM    734 1HD  PRO A  43       3.637   2.692  21.586  1.00  0.00           H  
ATOM    735 2HD  PRO A  43       2.446   1.519  20.895  1.00  0.00           H  
ATOM    736  N   GLU A  44       6.208   3.851  18.997  1.00  0.00           N  
ATOM    737  CA  GLU A  44       7.556   4.345  18.734  1.00  0.00           C  
ATOM    738  C   GLU A  44       8.316   3.407  17.800  1.00  0.00           C  
ATOM    739  O   GLU A  44       8.972   3.857  16.858  1.00  0.00           O  
ATOM    740  CB  GLU A  44       8.329   4.524  20.043  1.00  0.00           C  
ATOM    741  CG  GLU A  44       7.821   5.671  20.905  1.00  0.00           C  
ATOM    742  CD  GLU A  44       8.613   5.852  22.190  1.00  0.00           C  
ATOM    743  OE1 GLU A  44       8.323   6.800  22.954  1.00  0.00           O  
ATOM    744  OE2 GLU A  44       9.533   5.039  22.435  1.00  0.00           O  
ATOM    745  H   GLU A  44       5.973   3.534  19.927  1.00  0.00           H  
ATOM    746  HA  GLU A  44       7.479   5.314  18.240  1.00  0.00           H  
ATOM    747 1HB  GLU A  44       8.270   3.606  20.629  1.00  0.00           H  
ATOM    748 2HB  GLU A  44       9.381   4.705  19.822  1.00  0.00           H  
ATOM    749 1HG  GLU A  44       7.874   6.595  20.330  1.00  0.00           H  
ATOM    750 2HG  GLU A  44       6.776   5.489  21.154  1.00  0.00           H  
ATOM    751  N   LYS A  45       8.263   2.167  18.101  1.00  0.00           N  
ATOM    752  CA  LYS A  45       8.889   1.143  17.269  1.00  0.00           C  
ATOM    753  C   LYS A  45       8.231   1.074  15.894  1.00  0.00           C  
ATOM    754  O   LYS A  45       8.914   0.914  14.880  1.00  0.00           O  
ATOM    755  CB  LYS A  45       8.817  -0.223  17.954  1.00  0.00           C  
ATOM    756  CG  LYS A  45       9.624  -1.308  17.256  1.00  0.00           C  
ATOM    757  CD  LYS A  45       9.604  -2.613  18.042  1.00  0.00           C  
ATOM    758  CE  LYS A  45      10.412  -3.699  17.346  1.00  0.00           C  
ATOM    759  NZ  LYS A  45      10.387  -4.983  18.108  1.00  0.00           N  
ATOM    760  H   LYS A  45       7.773   1.888  18.939  1.00  0.00           H  
ATOM    761  HA  LYS A  45       9.938   1.406  17.127  1.00  0.00           H  
ATOM    762 1HB  LYS A  45       9.181  -0.136  18.978  1.00  0.00           H  
ATOM    763 2HB  LYS A  45       7.779  -0.552  18.002  1.00  0.00           H  
ATOM    764 1HG  LYS A  45       9.210  -1.488  16.263  1.00  0.00           H  
ATOM    765 2HG  LYS A  45      10.657  -0.979  17.145  1.00  0.00           H  
ATOM    766 1HD  LYS A  45      10.020  -2.446  19.036  1.00  0.00           H  
ATOM    767 2HD  LYS A  45       8.575  -2.956  18.151  1.00  0.00           H  
ATOM    768 1HE  LYS A  45      10.007  -3.872  16.350  1.00  0.00           H  
ATOM    769 2HE  LYS A  45      11.446  -3.372  17.241  1.00  0.00           H  
ATOM    770 1HZ  LYS A  45      10.933  -5.677  17.617  1.00  0.00           H  
ATOM    771 2HZ  LYS A  45      10.778  -4.837  19.028  1.00  0.00           H  
ATOM    772 3HZ  LYS A  45       9.434  -5.305  18.195  1.00  0.00           H  
ATOM    773  N   LEU A  46       6.929   1.180  15.821  1.00  0.00           N  
ATOM    774  CA  LEU A  46       6.152   1.191  14.587  1.00  0.00           C  
ATOM    775  C   LEU A  46       6.566   2.356  13.694  1.00  0.00           C  
ATOM    776  O   LEU A  46       6.808   2.173  12.499  1.00  0.00           O  
ATOM    777  CB  LEU A  46       4.655   1.277  14.896  1.00  0.00           C  
ATOM    778  CG  LEU A  46       3.713   1.266  13.691  1.00  0.00           C  
ATOM    779  CD1 LEU A  46       3.852  -0.043  12.921  1.00  0.00           C  
ATOM    780  CD2 LEU A  46       2.270   1.477  14.139  1.00  0.00           C  
ATOM    781  H   LEU A  46       6.448   1.259  16.706  1.00  0.00           H  
ATOM    782  HA  LEU A  46       6.344   0.263  14.050  1.00  0.00           H  
ATOM    783 1HB  LEU A  46       4.382   0.435  15.530  1.00  0.00           H  
ATOM    784 2HB  LEU A  46       4.466   2.197  15.449  1.00  0.00           H  
ATOM    785  HG  LEU A  46       3.991   2.066  13.004  1.00  0.00           H  
ATOM    786 1HD1 LEU A  46       3.176  -0.036  12.066  1.00  0.00           H  
ATOM    787 2HD1 LEU A  46       4.878  -0.151  12.570  1.00  0.00           H  
ATOM    788 3HD1 LEU A  46       3.601  -0.878  13.575  1.00  0.00           H  
ATOM    789 1HD2 LEU A  46       1.613   1.467  13.268  1.00  0.00           H  
ATOM    790 2HD2 LEU A  46       1.980   0.678  14.821  1.00  0.00           H  
ATOM    791 3HD2 LEU A  46       2.184   2.437  14.648  1.00  0.00           H  
ATOM    792  N   GLU A  47       6.655   3.500  14.221  1.00  0.00           N  
ATOM    793  CA  GLU A  47       7.082   4.683  13.481  1.00  0.00           C  
ATOM    794  C   GLU A  47       8.515   4.532  12.978  1.00  0.00           C  
ATOM    795  O   GLU A  47       8.828   4.927  11.853  1.00  0.00           O  
ATOM    796  CB  GLU A  47       6.960   5.936  14.352  1.00  0.00           C  
ATOM    797  CG  GLU A  47       7.098   7.239  13.578  1.00  0.00           C  
ATOM    798  CD  GLU A  47       6.746   8.467  14.403  1.00  0.00           C  
ATOM    799  OE1 GLU A  47       6.799   9.596  13.864  1.00  0.00           O  
ATOM    800  OE2 GLU A  47       6.416   8.299  15.598  1.00  0.00           O  
ATOM    801  H   GLU A  47       6.418   3.590  15.199  1.00  0.00           H  
ATOM    802  HA  GLU A  47       6.434   4.800  12.611  1.00  0.00           H  
ATOM    803 1HB  GLU A  47       5.991   5.939  14.852  1.00  0.00           H  
ATOM    804 2HB  GLU A  47       7.728   5.917  15.126  1.00  0.00           H  
ATOM    805 1HG  GLU A  47       8.126   7.336  13.230  1.00  0.00           H  
ATOM    806 2HG  GLU A  47       6.450   7.200  12.704  1.00  0.00           H  
ATOM    807  N   GLU A  48       9.427   4.007  13.782  1.00  0.00           N  
ATOM    808  CA  GLU A  48      10.821   3.772  13.415  1.00  0.00           C  
ATOM    809  C   GLU A  48      10.925   2.824  12.224  1.00  0.00           C  
ATOM    810  O   GLU A  48      11.682   3.080  11.285  1.00  0.00           O  
ATOM    811  CB  GLU A  48      11.603   3.211  14.605  1.00  0.00           C  
ATOM    812  CG  GLU A  48      13.093   3.054  14.342  1.00  0.00           C  
ATOM    813  CD  GLU A  48      13.846   2.433  15.508  1.00  0.00           C  
ATOM    814  OE1 GLU A  48      15.040   2.091  15.348  1.00  0.00           O  
ATOM    815  OE2 GLU A  48      13.237   2.287  16.592  1.00  0.00           O  
ATOM    816  H   GLU A  48       9.114   3.759  14.710  1.00  0.00           H  
ATOM    817  HA  GLU A  48      11.267   4.723  13.123  1.00  0.00           H  
ATOM    818 1HB  GLU A  48      11.477   3.868  15.466  1.00  0.00           H  
ATOM    819 2HB  GLU A  48      11.201   2.235  14.877  1.00  0.00           H  
ATOM    820 1HG  GLU A  48      13.232   2.425  13.463  1.00  0.00           H  
ATOM    821 2HG  GLU A  48      13.518   4.033  14.125  1.00  0.00           H  
ATOM    822  N   VAL A  49      10.205   1.776  12.283  1.00  0.00           N  
ATOM    823  CA  VAL A  49      10.244   0.766  11.231  1.00  0.00           C  
ATOM    824  C   VAL A  49       9.631   1.329   9.951  1.00  0.00           C  
ATOM    825  O   VAL A  49      10.161   1.121   8.857  1.00  0.00           O  
ATOM    826  CB  VAL A  49       9.503  -0.523  11.654  1.00  0.00           C  
ATOM    827  CG1 VAL A  49       9.513  -1.548  10.522  1.00  0.00           C  
ATOM    828  CG2 VAL A  49      10.133  -1.109  12.916  1.00  0.00           C  
ATOM    829  H   VAL A  49       9.593   1.639  13.074  1.00  0.00           H  
ATOM    830  HA  VAL A  49      11.286   0.510  11.036  1.00  0.00           H  
ATOM    831  HB  VAL A  49       8.458  -0.282  11.852  1.00  0.00           H  
ATOM    832 1HG1 VAL A  49       8.986  -2.448  10.841  1.00  0.00           H  
ATOM    833 2HG1 VAL A  49       9.017  -1.128   9.647  1.00  0.00           H  
ATOM    834 3HG1 VAL A  49      10.542  -1.802  10.270  1.00  0.00           H  
ATOM    835 1HG2 VAL A  49       9.600  -2.015  13.201  1.00  0.00           H  
ATOM    836 2HG2 VAL A  49      11.179  -1.348  12.723  1.00  0.00           H  
ATOM    837 3HG2 VAL A  49      10.070  -0.381  13.725  1.00  0.00           H  
ATOM    838  N   ILE A  50       8.497   2.024  10.060  1.00  0.00           N  
ATOM    839  CA  ILE A  50       7.825   2.626   8.914  1.00  0.00           C  
ATOM    840  C   ILE A  50       8.745   3.654   8.258  1.00  0.00           C  
ATOM    841  O   ILE A  50       8.832   3.724   7.030  1.00  0.00           O  
ATOM    842  CB  ILE A  50       6.490   3.287   9.324  1.00  0.00           C  
ATOM    843  CG1 ILE A  50       5.460   2.217   9.703  1.00  0.00           C  
ATOM    844  CG2 ILE A  50       5.962   4.181   8.199  1.00  0.00           C  
ATOM    845  CD1 ILE A  50       4.135   2.781  10.198  1.00  0.00           C  
ATOM    846  H   ILE A  50       8.094   2.133  10.980  1.00  0.00           H  
ATOM    847  HA  ILE A  50       7.607   1.842   8.190  1.00  0.00           H  
ATOM    848  HB  ILE A  50       6.644   3.896  10.215  1.00  0.00           H  
ATOM    849 1HG1 ILE A  50       5.259   1.584   8.839  1.00  0.00           H  
ATOM    850 2HG1 ILE A  50       5.870   1.579  10.486  1.00  0.00           H  
ATOM    851 1HG2 ILE A  50       5.021   4.636   8.507  1.00  0.00           H  
ATOM    852 2HG2 ILE A  50       6.690   4.962   7.984  1.00  0.00           H  
ATOM    853 3HG2 ILE A  50       5.798   3.581   7.304  1.00  0.00           H  
ATOM    854 1HD1 ILE A  50       3.460   1.961  10.446  1.00  0.00           H  
ATOM    855 2HD1 ILE A  50       4.308   3.390  11.086  1.00  0.00           H  
ATOM    856 3HD1 ILE A  50       3.687   3.395   9.418  1.00  0.00           H  
ATOM    857  N   GLN A  51       9.403   4.446   9.038  1.00  0.00           N  
ATOM    858  CA  GLN A  51      10.367   5.403   8.504  1.00  0.00           C  
ATOM    859  C   GLN A  51      11.503   4.691   7.776  1.00  0.00           C  
ATOM    860  O   GLN A  51      11.967   5.156   6.733  1.00  0.00           O  
ATOM    861  CB  GLN A  51      10.928   6.281   9.623  1.00  0.00           C  
ATOM    862  CG  GLN A  51      11.795   7.430   9.127  1.00  0.00           C  
ATOM    863  CD  GLN A  51      11.052   8.364   8.191  1.00  0.00           C  
ATOM    864  OE1 GLN A  51       9.894   8.718   8.436  1.00  0.00           O  
ATOM    865  NE2 GLN A  51      11.711   8.770   7.111  1.00  0.00           N  
ATOM    866  H   GLN A  51       9.251   4.406  10.036  1.00  0.00           H  
ATOM    867  HA  GLN A  51       9.857   6.042   7.783  1.00  0.00           H  
ATOM    868 1HB  GLN A  51      10.106   6.701  10.203  1.00  0.00           H  
ATOM    869 2HB  GLN A  51      11.527   5.671  10.299  1.00  0.00           H  
ATOM    870 1HG  GLN A  51      12.136   8.010   9.984  1.00  0.00           H  
ATOM    871 2HG  GLN A  51      12.650   7.020   8.589  1.00  0.00           H  
ATOM    872 1HE2 GLN A  51      11.270   9.387   6.458  1.00  0.00           H  
ATOM    873 2HE2 GLN A  51      12.648   8.459   6.950  1.00  0.00           H  
ATOM    874  N   LYS A  52      12.030   3.669   8.366  1.00  0.00           N  
ATOM    875  CA  LYS A  52      13.065   2.858   7.730  1.00  0.00           C  
ATOM    876  C   LYS A  52      12.606   2.355   6.364  1.00  0.00           C  
ATOM    877  O   LYS A  52      13.364   2.402   5.393  1.00  0.00           O  
ATOM    878  CB  LYS A  52      13.447   1.677   8.623  1.00  0.00           C  
ATOM    879  CG  LYS A  52      14.622   0.862   8.103  1.00  0.00           C  
ATOM    880  CD  LYS A  52      14.972  -0.279   9.048  1.00  0.00           C  
ATOM    881  CE  LYS A  52      16.096  -1.143   8.490  1.00  0.00           C  
ATOM    882  NZ  LYS A  52      16.423  -2.282   9.400  1.00  0.00           N  
ATOM    883  H   LYS A  52      11.715   3.426   9.294  1.00  0.00           H  
ATOM    884  HA  LYS A  52      13.948   3.480   7.579  1.00  0.00           H  
ATOM    885 1HB  LYS A  52      13.702   2.041   9.619  1.00  0.00           H  
ATOM    886 2HB  LYS A  52      12.592   1.009   8.728  1.00  0.00           H  
ATOM    887 1HG  LYS A  52      14.373   0.447   7.126  1.00  0.00           H  
ATOM    888 2HG  LYS A  52      15.492   1.508   7.993  1.00  0.00           H  
ATOM    889 1HD  LYS A  52      15.284   0.128  10.011  1.00  0.00           H  
ATOM    890 2HD  LYS A  52      14.093  -0.904   9.205  1.00  0.00           H  
ATOM    891 1HE  LYS A  52      15.802  -1.540   7.519  1.00  0.00           H  
ATOM    892 2HE  LYS A  52      16.989  -0.534   8.353  1.00  0.00           H  
ATOM    893 1HZ  LYS A  52      17.170  -2.831   8.999  1.00  0.00           H  
ATOM    894 2HZ  LYS A  52      16.714  -1.923  10.299  1.00  0.00           H  
ATOM    895 3HZ  LYS A  52      15.606  -2.864   9.519  1.00  0.00           H  
ATOM    896  N   ILE A  53      11.444   1.856   6.249  1.00  0.00           N  
ATOM    897  CA  ILE A  53      10.864   1.335   5.016  1.00  0.00           C  
ATOM    898  C   ILE A  53      10.697   2.468   4.005  1.00  0.00           C  
ATOM    899  O   ILE A  53      10.972   2.293   2.816  1.00  0.00           O  
ATOM    900  CB  ILE A  53       9.507   0.646   5.277  1.00  0.00           C  
ATOM    901  CG1 ILE A  53       9.708  -0.642   6.083  1.00  0.00           C  
ATOM    902  CG2 ILE A  53       8.784   0.358   3.957  1.00  0.00           C  
ATOM    903  CD1 ILE A  53       8.411  -1.330   6.486  1.00  0.00           C  
ATOM    904  H   ILE A  53      10.898   1.831   7.098  1.00  0.00           H  
ATOM    905  HA  ILE A  53      11.546   0.595   4.599  1.00  0.00           H  
ATOM    906  HB  ILE A  53       8.881   1.296   5.887  1.00  0.00           H  
ATOM    907 1HG1 ILE A  53      10.299  -1.347   5.500  1.00  0.00           H  
ATOM    908 2HG1 ILE A  53      10.269  -0.419   6.991  1.00  0.00           H  
ATOM    909 1HG2 ILE A  53       7.831  -0.128   4.163  1.00  0.00           H  
ATOM    910 2HG2 ILE A  53       8.607   1.293   3.428  1.00  0.00           H  
ATOM    911 3HG2 ILE A  53       9.400  -0.297   3.340  1.00  0.00           H  
ATOM    912 1HD1 ILE A  53       8.639  -2.233   7.053  1.00  0.00           H  
ATOM    913 2HD1 ILE A  53       7.817  -0.654   7.102  1.00  0.00           H  
ATOM    914 3HD1 ILE A  53       7.848  -1.596   5.593  1.00  0.00           H  
ATOM    915  N   LYS A  54      10.300   3.609   4.486  1.00  0.00           N  
ATOM    916  CA  LYS A  54      10.175   4.780   3.623  1.00  0.00           C  
ATOM    917  C   LYS A  54      11.531   5.195   3.060  1.00  0.00           C  
ATOM    918  O   LYS A  54      11.637   5.560   1.888  1.00  0.00           O  
ATOM    919  CB  LYS A  54       9.547   5.946   4.388  1.00  0.00           C  
ATOM    920  CG  LYS A  54       8.040   5.829   4.567  1.00  0.00           C  
ATOM    921  CD  LYS A  54       7.459   7.066   5.238  1.00  0.00           C  
ATOM    922  CE  LYS A  54       5.955   6.938   5.443  1.00  0.00           C  
ATOM    923  NZ  LYS A  54       5.386   8.135   6.133  1.00  0.00           N  
ATOM    924  H   LYS A  54      10.074   3.694   5.467  1.00  0.00           H  
ATOM    925  HA  LYS A  54       9.526   4.524   2.785  1.00  0.00           H  
ATOM    926 1HB  LYS A  54      10.001   6.019   5.377  1.00  0.00           H  
ATOM    927 2HB  LYS A  54       9.754   6.879   3.863  1.00  0.00           H  
ATOM    928 1HG  LYS A  54       7.567   5.701   3.593  1.00  0.00           H  
ATOM    929 2HG  LYS A  54       7.813   4.957   5.179  1.00  0.00           H  
ATOM    930 1HD  LYS A  54       7.936   7.212   6.208  1.00  0.00           H  
ATOM    931 2HD  LYS A  54       7.656   7.942   4.620  1.00  0.00           H  
ATOM    932 1HE  LYS A  54       5.465   6.821   4.477  1.00  0.00           H  
ATOM    933 2HE  LYS A  54       5.744   6.052   6.042  1.00  0.00           H  
ATOM    934 1HZ  LYS A  54       4.390   8.014   6.252  1.00  0.00           H  
ATOM    935 2HZ  LYS A  54       5.822   8.242   7.038  1.00  0.00           H  
ATOM    936 3HZ  LYS A  54       5.561   8.960   5.577  1.00  0.00           H  
ATOM    937  N   ASP A  55      12.494   5.205   3.891  1.00  0.00           N  
ATOM    938  CA  ASP A  55      13.855   5.518   3.468  1.00  0.00           C  
ATOM    939  C   ASP A  55      14.335   4.543   2.395  1.00  0.00           C  
ATOM    940  O   ASP A  55      14.981   4.947   1.426  1.00  0.00           O  
ATOM    941  CB  ASP A  55      14.808   5.495   4.664  1.00  0.00           C  
ATOM    942  CG  ASP A  55      14.580   6.647   5.627  1.00  0.00           C  
ATOM    943  OD1 ASP A  55      13.958   7.657   5.232  1.00  0.00           O  
ATOM    944  OD2 ASP A  55      15.029   6.546   6.789  1.00  0.00           O  
ATOM    945  H   ASP A  55      12.317   4.993   4.863  1.00  0.00           H  
ATOM    946  HA  ASP A  55      13.862   6.520   3.037  1.00  0.00           H  
ATOM    947 1HB  ASP A  55      14.687   4.558   5.208  1.00  0.00           H  
ATOM    948 2HB  ASP A  55      15.838   5.537   4.309  1.00  0.00           H  
ATOM    949  N   LEU A  56      14.010   3.310   2.562  1.00  0.00           N  
ATOM    950  CA  LEU A  56      14.384   2.277   1.602  1.00  0.00           C  
ATOM    951  C   LEU A  56      13.686   2.499   0.265  1.00  0.00           C  
ATOM    952  O   LEU A  56      14.296   2.334  -0.794  1.00  0.00           O  
ATOM    953  CB  LEU A  56      14.037   0.889   2.147  1.00  0.00           C  
ATOM    954  CG  LEU A  56      14.975   0.327   3.217  1.00  0.00           C  
ATOM    955  CD1 LEU A  56      14.393  -0.951   3.814  1.00  0.00           C  
ATOM    956  CD2 LEU A  56      16.359   0.068   2.633  1.00  0.00           C  
ATOM    957  H   LEU A  56      13.480   3.051   3.382  1.00  0.00           H  
ATOM    958  HA  LEU A  56      15.460   2.329   1.440  1.00  0.00           H  
ATOM    959 1HB  LEU A  56      13.037   0.925   2.577  1.00  0.00           H  
ATOM    960 2HB  LEU A  56      14.028   0.182   1.318  1.00  0.00           H  
ATOM    961  HG  LEU A  56      15.065   1.043   4.035  1.00  0.00           H  
ATOM    962 1HD1 LEU A  56      15.071  -1.339   4.574  1.00  0.00           H  
ATOM    963 2HD1 LEU A  56      13.427  -0.733   4.269  1.00  0.00           H  
ATOM    964 3HD1 LEU A  56      14.266  -1.694   3.028  1.00  0.00           H  
ATOM    965 1HD2 LEU A  56      17.013  -0.331   3.409  1.00  0.00           H  
ATOM    966 2HD2 LEU A  56      16.281  -0.652   1.818  1.00  0.00           H  
ATOM    967 3HD2 LEU A  56      16.774   1.002   2.253  1.00  0.00           H  
ATOM    968  N   GLU A  57      12.405   2.844   0.354  1.00  0.00           N  
ATOM    969  CA  GLU A  57      11.639   3.159  -0.848  1.00  0.00           C  
ATOM    970  C   GLU A  57      12.264   4.323  -1.613  1.00  0.00           C  
ATOM    971  O   GLU A  57      12.398   4.267  -2.837  1.00  0.00           O  
ATOM    972  CB  GLU A  57      10.186   3.484  -0.491  1.00  0.00           C  
ATOM    973  CG  GLU A  57       9.291   3.710  -1.700  1.00  0.00           C  
ATOM    974  CD  GLU A  57       7.870   4.106  -1.329  1.00  0.00           C  
ATOM    975  OE1 GLU A  57       6.982   4.075  -2.211  1.00  0.00           O  
ATOM    976  OE2 GLU A  57       7.644   4.451  -0.148  1.00  0.00           O  
ATOM    977  H   GLU A  57      11.949   2.891   1.254  1.00  0.00           H  
ATOM    978  HA  GLU A  57      11.649   2.287  -1.503  1.00  0.00           H  
ATOM    979 1HB  GLU A  57       9.764   2.668   0.096  1.00  0.00           H  
ATOM    980 2HB  GLU A  57      10.155   4.382   0.127  1.00  0.00           H  
ATOM    981 1HG  GLU A  57       9.723   4.498  -2.316  1.00  0.00           H  
ATOM    982 2HG  GLU A  57       9.262   2.797  -2.293  1.00  0.00           H  
ATOM    983  N   GLU A  58      12.604   5.358  -0.951  1.00  0.00           N  
ATOM    984  CA  GLU A  58      13.236   6.530  -1.550  1.00  0.00           C  
ATOM    985  C   GLU A  58      14.602   6.182  -2.135  1.00  0.00           C  
ATOM    986  O   GLU A  58      14.952   6.644  -3.223  1.00  0.00           O  
ATOM    987  CB  GLU A  58      13.376   7.651  -0.517  1.00  0.00           C  
ATOM    988  CG  GLU A  58      12.070   8.365  -0.203  1.00  0.00           C  
ATOM    989  CD  GLU A  58      12.215   9.440   0.863  1.00  0.00           C  
ATOM    990  OE1 GLU A  58      11.192  10.046   1.257  1.00  0.00           O  
ATOM    991  OE2 GLU A  58      13.360   9.680   1.306  1.00  0.00           O  
ATOM    992  H   GLU A  58      12.420   5.352   0.042  1.00  0.00           H  
ATOM    993  HA  GLU A  58      12.605   6.885  -2.365  1.00  0.00           H  
ATOM    994 1HB  GLU A  58      13.771   7.242   0.413  1.00  0.00           H  
ATOM    995 2HB  GLU A  58      14.090   8.392  -0.878  1.00  0.00           H  
ATOM    996 1HG  GLU A  58      11.692   8.827  -1.115  1.00  0.00           H  
ATOM    997 2HG  GLU A  58      11.338   7.631   0.130  1.00  0.00           H  
ATOM    998  N   GLU A  59      15.369   5.453  -1.371  1.00  0.00           N  
ATOM    999  CA  GLU A  59      16.683   5.012  -1.830  1.00  0.00           C  
ATOM   1000  C   GLU A  59      16.579   4.240  -3.142  1.00  0.00           C  
ATOM   1001  O   GLU A  59      17.374   4.455  -4.059  1.00  0.00           O  
ATOM   1002  CB  GLU A  59      17.363   4.150  -0.764  1.00  0.00           C  
ATOM   1003  CG  GLU A  59      18.777   3.723  -1.130  1.00  0.00           C  
ATOM   1004  CD  GLU A  59      19.425   2.832  -0.081  1.00  0.00           C  
ATOM   1005  OE1 GLU A  59      20.471   2.211  -0.375  1.00  0.00           O  
ATOM   1006  OE2 GLU A  59      18.881   2.755   1.043  1.00  0.00           O  
ATOM   1007  H   GLU A  59      15.055   5.187  -0.449  1.00  0.00           H  
ATOM   1008  HA  GLU A  59      17.300   5.893  -2.011  1.00  0.00           H  
ATOM   1009 1HB  GLU A  59      17.406   4.701   0.176  1.00  0.00           H  
ATOM   1010 2HB  GLU A  59      16.771   3.252  -0.590  1.00  0.00           H  
ATOM   1011 1HG  GLU A  59      18.749   3.184  -2.077  1.00  0.00           H  
ATOM   1012 2HG  GLU A  59      19.390   4.613  -1.268  1.00  0.00           H  
ATOM   1013  N   VAL A  60      15.643   3.317  -3.254  1.00  0.00           N  
ATOM   1014  CA  VAL A  60      15.438   2.501  -4.446  1.00  0.00           C  
ATOM   1015  C   VAL A  60      15.073   3.396  -5.628  1.00  0.00           C  
ATOM   1016  O   VAL A  60      15.578   3.207  -6.737  1.00  0.00           O  
ATOM   1017  CB  VAL A  60      14.340   1.438  -4.223  1.00  0.00           C  
ATOM   1018  CG1 VAL A  60      13.971   0.759  -5.541  1.00  0.00           C  
ATOM   1019  CG2 VAL A  60      14.799   0.404  -3.197  1.00  0.00           C  
ATOM   1020  H   VAL A  60      15.040   3.181  -2.455  1.00  0.00           H  
ATOM   1021  HA  VAL A  60      16.370   1.983  -4.676  1.00  0.00           H  
ATOM   1022  HB  VAL A  60      13.439   1.931  -3.858  1.00  0.00           H  
ATOM   1023 1HG1 VAL A  60      13.196   0.014  -5.362  1.00  0.00           H  
ATOM   1024 2HG1 VAL A  60      13.601   1.505  -6.244  1.00  0.00           H  
ATOM   1025 3HG1 VAL A  60      14.852   0.272  -5.958  1.00  0.00           H  
ATOM   1026 1HG2 VAL A  60      14.014  -0.337  -3.051  1.00  0.00           H  
ATOM   1027 2HG2 VAL A  60      15.702  -0.090  -3.557  1.00  0.00           H  
ATOM   1028 3HG2 VAL A  60      15.010   0.900  -2.249  1.00  0.00           H  
ATOM   1029  N   GLU A  61      14.204   4.385  -5.387  1.00  0.00           N  
ATOM   1030  CA  GLU A  61      13.798   5.323  -6.429  1.00  0.00           C  
ATOM   1031  C   GLU A  61      14.979   6.164  -6.906  1.00  0.00           C  
ATOM   1032  O   GLU A  61      15.136   6.399  -8.106  1.00  0.00           O  
ATOM   1033  CB  GLU A  61      12.674   6.233  -5.926  1.00  0.00           C  
ATOM   1034  CG  GLU A  61      12.040   7.087  -7.014  1.00  0.00           C  
ATOM   1035  CD  GLU A  61      11.391   6.267  -8.118  1.00  0.00           C  
ATOM   1036  OE1 GLU A  61      11.293   6.761  -9.264  1.00  0.00           O  
ATOM   1037  OE2 GLU A  61      10.975   5.121  -7.834  1.00  0.00           O  
ATOM   1038  H   GLU A  61      13.819   4.484  -4.459  1.00  0.00           H  
ATOM   1039  HA  GLU A  61      13.429   4.753  -7.282  1.00  0.00           H  
ATOM   1040 1HB  GLU A  61      11.891   5.626  -5.471  1.00  0.00           H  
ATOM   1041 2HB  GLU A  61      13.062   6.899  -5.155  1.00  0.00           H  
ATOM   1042 1HG  GLU A  61      11.282   7.727  -6.563  1.00  0.00           H  
ATOM   1043 2HG  GLU A  61      12.805   7.728  -7.450  1.00  0.00           H  
ATOM   1044  N   LYS A  62      15.743   6.613  -6.013  1.00  0.00           N  
ATOM   1045  CA  LYS A  62      16.934   7.392  -6.340  1.00  0.00           C  
ATOM   1046  C   LYS A  62      17.917   6.571  -7.170  1.00  0.00           C  
ATOM   1047  O   LYS A  62      18.451   7.057  -8.170  1.00  0.00           O  
ATOM   1048  CB  LYS A  62      17.614   7.893  -5.066  1.00  0.00           C  
ATOM   1049  CG  LYS A  62      18.742   8.884  -5.315  1.00  0.00           C  
ATOM   1050  CD  LYS A  62      19.342   9.388  -4.009  1.00  0.00           C  
ATOM   1051  CE  LYS A  62      20.518  10.323  -4.256  1.00  0.00           C  
ATOM   1052  NZ  LYS A  62      21.139  10.783  -2.978  1.00  0.00           N  
ATOM   1053  H   LYS A  62      15.526   6.429  -5.044  1.00  0.00           H  
ATOM   1054  HA  LYS A  62      16.631   8.254  -6.935  1.00  0.00           H  
ATOM   1055 1HB  LYS A  62      16.876   8.375  -4.425  1.00  0.00           H  
ATOM   1056 2HB  LYS A  62      18.023   7.046  -4.515  1.00  0.00           H  
ATOM   1057 1HG  LYS A  62      19.526   8.403  -5.901  1.00  0.00           H  
ATOM   1058 2HG  LYS A  62      18.361   9.734  -5.879  1.00  0.00           H  
ATOM   1059 1HD  LYS A  62      18.580   9.922  -3.440  1.00  0.00           H  
ATOM   1060 2HD  LYS A  62      19.686   8.541  -3.416  1.00  0.00           H  
ATOM   1061 1HE  LYS A  62      21.273   9.809  -4.850  1.00  0.00           H  
ATOM   1062 2HE  LYS A  62      20.179  11.194  -4.816  1.00  0.00           H  
ATOM   1063 1HZ  LYS A  62      21.913  11.400  -3.182  1.00  0.00           H  
ATOM   1064 2HZ  LYS A  62      20.451  11.277  -2.427  1.00  0.00           H  
ATOM   1065 3HZ  LYS A  62      21.474   9.984  -2.459  1.00  0.00           H  
ATOM   1066  N   LYS A  63      18.180   5.362  -6.766  1.00  0.00           N  
ATOM   1067  CA  LYS A  63      19.098   4.476  -7.476  1.00  0.00           C  
ATOM   1068  C   LYS A  63      18.575   4.148  -8.871  1.00  0.00           C  
ATOM   1069  O   LYS A  63      19.355   4.025  -9.819  1.00  0.00           O  
ATOM   1070  CB  LYS A  63      19.320   3.187  -6.683  1.00  0.00           C  
ATOM   1071  CG  LYS A  63      20.184   3.363  -5.443  1.00  0.00           C  
ATOM   1072  CD  LYS A  63      20.369   2.048  -4.699  1.00  0.00           C  
ATOM   1073  CE  LYS A  63      21.244   2.221  -3.464  1.00  0.00           C  
ATOM   1074  NZ  LYS A  63      21.354   0.954  -2.681  1.00  0.00           N  
ATOM   1075  H   LYS A  63      17.727   5.030  -5.926  1.00  0.00           H  
ATOM   1076  HA  LYS A  63      20.055   4.986  -7.586  1.00  0.00           H  
ATOM   1077 1HB  LYS A  63      18.357   2.782  -6.369  1.00  0.00           H  
ATOM   1078 2HB  LYS A  63      19.795   2.443  -7.323  1.00  0.00           H  
ATOM   1079 1HG  LYS A  63      21.164   3.745  -5.733  1.00  0.00           H  
ATOM   1080 2HG  LYS A  63      19.716   4.084  -4.773  1.00  0.00           H  
ATOM   1081 1HD  LYS A  63      19.396   1.664  -4.391  1.00  0.00           H  
ATOM   1082 2HD  LYS A  63      20.835   1.318  -5.361  1.00  0.00           H  
ATOM   1083 1HE  LYS A  63      22.241   2.537  -3.766  1.00  0.00           H  
ATOM   1084 2HE  LYS A  63      20.821   2.995  -2.824  1.00  0.00           H  
ATOM   1085 1HZ  LYS A  63      21.939   1.107  -1.872  1.00  0.00           H  
ATOM   1086 2HZ  LYS A  63      20.434   0.662  -2.380  1.00  0.00           H  
ATOM   1087 3HZ  LYS A  63      21.762   0.234  -3.260  1.00  0.00           H  
ATOM   1088  N   LYS A  64      17.269   3.948  -8.995  1.00  0.00           N  
ATOM   1089  CA  LYS A  64      16.634   3.729 -10.291  1.00  0.00           C  
ATOM   1090  C   LYS A  64      16.906   4.892 -11.240  1.00  0.00           C  
ATOM   1091  O   LYS A  64      17.248   4.683 -12.406  1.00  0.00           O  
ATOM   1092  CB  LYS A  64      15.127   3.529 -10.124  1.00  0.00           C  
ATOM   1093  CG  LYS A  64      14.397   3.218 -11.422  1.00  0.00           C  
ATOM   1094  CD  LYS A  64      12.890   3.138 -11.210  1.00  0.00           C  
ATOM   1095  CE  LYS A  64      12.132   3.273 -12.523  1.00  0.00           C  
ATOM   1096  NZ  LYS A  64      10.653   3.241 -12.315  1.00  0.00           N  
ATOM   1097  H   LYS A  64      16.699   3.948  -8.161  1.00  0.00           H  
ATOM   1098  HA  LYS A  64      17.057   2.828 -10.736  1.00  0.00           H  
ATOM   1099 1HB  LYS A  64      14.943   2.710  -9.428  1.00  0.00           H  
ATOM   1100 2HB  LYS A  64      14.686   4.429  -9.695  1.00  0.00           H  
ATOM   1101 1HG  LYS A  64      14.610   3.997 -12.155  1.00  0.00           H  
ATOM   1102 2HG  LYS A  64      14.749   2.266 -11.818  1.00  0.00           H  
ATOM   1103 1HD  LYS A  64      12.637   2.180 -10.753  1.00  0.00           H  
ATOM   1104 2HD  LYS A  64      12.574   3.936 -10.538  1.00  0.00           H  
ATOM   1105 1HE  LYS A  64      12.401   4.213 -13.003  1.00  0.00           H  
ATOM   1106 2HE  LYS A  64      12.411   2.457 -13.190  1.00  0.00           H  
ATOM   1107 1HZ  LYS A  64      10.185   3.332 -13.206  1.00  0.00           H  
ATOM   1108 2HZ  LYS A  64      10.392   2.364 -11.886  1.00  0.00           H  
ATOM   1109 3HZ  LYS A  64      10.381   4.004 -11.712  1.00  0.00           H  
ATOM   1110  N   GLU A  65      16.651   6.078 -10.739  1.00  0.00           N  
ATOM   1111  CA  GLU A  65      16.874   7.284 -11.532  1.00  0.00           C  
ATOM   1112  C   GLU A  65      18.338   7.409 -11.945  1.00  0.00           C  
ATOM   1113  O   GLU A  65      18.637   7.750 -13.091  1.00  0.00           O  
ATOM   1114  CB  GLU A  65      16.439   8.527 -10.753  1.00  0.00           C  
ATOM   1115  CG  GLU A  65      16.440   9.804 -11.582  1.00  0.00           C  
ATOM   1116  CD  GLU A  65      15.877  11.003 -10.837  1.00  0.00           C  
ATOM   1117  OE1 GLU A  65      15.871  12.121 -11.402  1.00  0.00           O  
ATOM   1118  OE2 GLU A  65      15.439  10.825  -9.678  1.00  0.00           O  
ATOM   1119  H   GLU A  65      16.297   6.167  -9.797  1.00  0.00           H  
ATOM   1120  HA  GLU A  65      16.276   7.216 -12.441  1.00  0.00           H  
ATOM   1121 1HB  GLU A  65      15.433   8.377 -10.361  1.00  0.00           H  
ATOM   1122 2HB  GLU A  65      17.104   8.674  -9.902  1.00  0.00           H  
ATOM   1123 1HG  GLU A  65      17.463  10.029 -11.882  1.00  0.00           H  
ATOM   1124 2HG  GLU A  65      15.854   9.639 -12.485  1.00  0.00           H  
ATOM   1125  N   GLU A  66      19.279   7.180 -11.038  1.00  0.00           N  
ATOM   1126  CA  GLU A  66      20.711   7.252 -11.313  1.00  0.00           C  
ATOM   1127  C   GLU A  66      21.120   6.240 -12.379  1.00  0.00           C  
ATOM   1128  O   GLU A  66      21.893   6.562 -13.284  1.00  0.00           O  
ATOM   1129  CB  GLU A  66      21.516   7.020 -10.031  1.00  0.00           C  
ATOM   1130  CG  GLU A  66      21.421   8.162  -9.030  1.00  0.00           C  
ATOM   1131  CD  GLU A  66      22.131   7.870  -7.718  1.00  0.00           C  
ATOM   1132  OE1 GLU A  66      22.153   8.753  -6.830  1.00  0.00           O  
ATOM   1133  OE2 GLU A  66      22.671   6.750  -7.576  1.00  0.00           O  
ATOM   1134  H   GLU A  66      18.968   6.943 -10.107  1.00  0.00           H  
ATOM   1135  HA  GLU A  66      20.941   8.248 -11.693  1.00  0.00           H  
ATOM   1136 1HB  GLU A  66      21.168   6.110  -9.542  1.00  0.00           H  
ATOM   1137 2HB  GLU A  66      22.567   6.875 -10.282  1.00  0.00           H  
ATOM   1138 1HG  GLU A  66      21.859   9.056  -9.472  1.00  0.00           H  
ATOM   1139 2HG  GLU A  66      20.371   8.367  -8.828  1.00  0.00           H  
ATOM   1140  N   LEU A  67      20.621   5.056 -12.196  1.00  0.00           N  
ATOM   1141  CA  LEU A  67      20.919   3.986 -13.142  1.00  0.00           C  
ATOM   1142  C   LEU A  67      20.382   4.321 -14.529  1.00  0.00           C  
ATOM   1143  O   LEU A  67      21.049   4.072 -15.535  1.00  0.00           O  
ATOM   1144  CB  LEU A  67      20.324   2.661 -12.658  1.00  0.00           C  
ATOM   1145  CG  LEU A  67      20.777   1.403 -13.400  1.00  0.00           C  
ATOM   1146  CD1 LEU A  67      22.287   1.230 -13.278  1.00  0.00           C  
ATOM   1147  CD2 LEU A  67      20.048   0.175 -12.865  1.00  0.00           C  
ATOM   1148  H   LEU A  67      20.025   4.861 -11.404  1.00  0.00           H  
ATOM   1149  HA  LEU A  67      22.001   3.877 -13.211  1.00  0.00           H  
ATOM   1150 1HB  LEU A  67      20.579   2.529 -11.608  1.00  0.00           H  
ATOM   1151 2HB  LEU A  67      19.239   2.716 -12.743  1.00  0.00           H  
ATOM   1152  HG  LEU A  67      20.558   1.509 -14.463  1.00  0.00           H  
ATOM   1153 1HD1 LEU A  67      22.594   0.330 -13.811  1.00  0.00           H  
ATOM   1154 2HD1 LEU A  67      22.789   2.096 -13.710  1.00  0.00           H  
ATOM   1155 3HD1 LEU A  67      22.559   1.139 -12.227  1.00  0.00           H  
ATOM   1156 1HD2 LEU A  67      20.383  -0.711 -13.405  1.00  0.00           H  
ATOM   1157 2HD2 LEU A  67      20.266   0.056 -11.803  1.00  0.00           H  
ATOM   1158 3HD2 LEU A  67      18.974   0.300 -13.003  1.00  0.00           H  
ATOM   1159  N   PHE A  68      19.185   4.873 -14.567  1.00  0.00           N  
ATOM   1160  CA  PHE A  68      18.579   5.306 -15.820  1.00  0.00           C  
ATOM   1161  C   PHE A  68      19.476   6.307 -16.538  1.00  0.00           C  
ATOM   1162  O   PHE A  68      19.732   6.171 -17.736  1.00  0.00           O  
ATOM   1163  CB  PHE A  68      17.201   5.925 -15.566  1.00  0.00           C  
ATOM   1164  CG  PHE A  68      16.523   6.430 -16.811  1.00  0.00           C  
ATOM   1165  CD1 PHE A  68      16.556   7.780 -17.138  1.00  0.00           C  
ATOM   1166  CD2 PHE A  68      15.853   5.553 -17.654  1.00  0.00           C  
ATOM   1167  CE1 PHE A  68      15.929   8.250 -18.290  1.00  0.00           C  
ATOM   1168  CE2 PHE A  68      15.224   6.016 -18.807  1.00  0.00           C  
ATOM   1169  CZ  PHE A  68      15.263   7.364 -19.123  1.00  0.00           C  
ATOM   1170  H   PHE A  68      18.675   4.999 -13.704  1.00  0.00           H  
ATOM   1171  HA  PHE A  68      18.455   4.434 -16.464  1.00  0.00           H  
ATOM   1172 1HB  PHE A  68      16.550   5.186 -15.101  1.00  0.00           H  
ATOM   1173 2HB  PHE A  68      17.299   6.758 -14.871  1.00  0.00           H  
ATOM   1174  HD1 PHE A  68      17.081   8.474 -16.481  1.00  0.00           H  
ATOM   1175  HD2 PHE A  68      15.822   4.492 -17.405  1.00  0.00           H  
ATOM   1176  HE1 PHE A  68      15.963   9.312 -18.534  1.00  0.00           H  
ATOM   1177  HE2 PHE A  68      14.700   5.319 -19.461  1.00  0.00           H  
ATOM   1178  HZ  PHE A  68      14.770   7.727 -20.024  1.00  0.00           H  
ATOM   1179  N   LYS A  69      19.919   7.359 -15.870  1.00  0.00           N  
ATOM   1180  CA  LYS A  69      20.774   8.404 -16.426  1.00  0.00           C  
ATOM   1181  C   LYS A  69      22.070   7.818 -16.979  1.00  0.00           C  
ATOM   1182  O   LYS A  69      22.531   8.217 -18.051  1.00  0.00           O  
ATOM   1183  CB  LYS A  69      21.089   9.461 -15.366  1.00  0.00           C  
ATOM   1184  CG  LYS A  69      19.914  10.367 -15.028  1.00  0.00           C  
ATOM   1185  CD  LYS A  69      20.294  11.410 -13.985  1.00  0.00           C  
ATOM   1186  CE  LYS A  69      19.098  12.260 -13.581  1.00  0.00           C  
ATOM   1187  NZ  LYS A  69      19.449  13.235 -12.505  1.00  0.00           N  
ATOM   1188  H   LYS A  69      19.630   7.422 -14.904  1.00  0.00           H  
ATOM   1189  HA  LYS A  69      20.243   8.884 -17.249  1.00  0.00           H  
ATOM   1190 1HB  LYS A  69      21.413   8.970 -14.448  1.00  0.00           H  
ATOM   1191 2HB  LYS A  69      21.912  10.088 -15.710  1.00  0.00           H  
ATOM   1192 1HG  LYS A  69      19.576  10.878 -15.931  1.00  0.00           H  
ATOM   1193 2HG  LYS A  69      19.091   9.766 -14.642  1.00  0.00           H  
ATOM   1194 1HD  LYS A  69      20.688  10.912 -13.098  1.00  0.00           H  
ATOM   1195 2HD  LYS A  69      21.069  12.062 -14.388  1.00  0.00           H  
ATOM   1196 1HE  LYS A  69      18.732  12.808 -14.448  1.00  0.00           H  
ATOM   1197 2HE  LYS A  69      18.297  11.614 -13.223  1.00  0.00           H  
ATOM   1198 1HZ  LYS A  69      18.633  13.779 -12.264  1.00  0.00           H  
ATOM   1199 2HZ  LYS A  69      19.773  12.735 -11.689  1.00  0.00           H  
ATOM   1200 3HZ  LYS A  69      20.179  13.851 -12.833  1.00  0.00           H  
ATOM   1201  N   GLU A  70      22.611   6.891 -16.283  1.00  0.00           N  
ATOM   1202  CA  GLU A  70      23.861   6.250 -16.679  1.00  0.00           C  
ATOM   1203  C   GLU A  70      23.674   5.405 -17.936  1.00  0.00           C  
ATOM   1204  O   GLU A  70      24.548   5.376 -18.806  1.00  0.00           O  
ATOM   1205  CB  GLU A  70      24.406   5.384 -15.540  1.00  0.00           C  
ATOM   1206  CG  GLU A  70      24.935   6.184 -14.359  1.00  0.00           C  
ATOM   1207  CD  GLU A  70      25.524   5.313 -13.260  1.00  0.00           C  
ATOM   1208  OE1 GLU A  70      26.003   5.862 -12.242  1.00  0.00           O  
ATOM   1209  OE2 GLU A  70      25.509   4.072 -13.420  1.00  0.00           O  
ATOM   1210  H   GLU A  70      22.155   6.596 -15.432  1.00  0.00           H  
ATOM   1211  HA  GLU A  70      24.592   7.027 -16.905  1.00  0.00           H  
ATOM   1212 1HB  GLU A  70      23.619   4.722 -15.177  1.00  0.00           H  
ATOM   1213 2HB  GLU A  70      25.214   4.756 -15.915  1.00  0.00           H  
ATOM   1214 1HG  GLU A  70      25.706   6.868 -14.713  1.00  0.00           H  
ATOM   1215 2HG  GLU A  70      24.123   6.779 -13.944  1.00  0.00           H  
ATOM   1216  N   VAL A  71      22.577   4.676 -17.972  1.00  0.00           N  
ATOM   1217  CA  VAL A  71      22.266   3.842 -19.128  1.00  0.00           C  
ATOM   1218  C   VAL A  71      22.072   4.721 -20.362  1.00  0.00           C  
ATOM   1219  O   VAL A  71      22.600   4.420 -21.435  1.00  0.00           O  
ATOM   1220  CB  VAL A  71      21.007   2.980 -18.884  1.00  0.00           C  
ATOM   1221  CG1 VAL A  71      20.559   2.300 -20.177  1.00  0.00           C  
ATOM   1222  CG2 VAL A  71      21.274   1.942 -17.796  1.00  0.00           C  
ATOM   1223  H   VAL A  71      21.938   4.691 -17.190  1.00  0.00           H  
ATOM   1224  HA  VAL A  71      23.107   3.171 -19.307  1.00  0.00           H  
ATOM   1225  HB  VAL A  71      20.189   3.629 -18.569  1.00  0.00           H  
ATOM   1226 1HG1 VAL A  71      19.671   1.698 -19.983  1.00  0.00           H  
ATOM   1227 2HG1 VAL A  71      20.327   3.058 -20.925  1.00  0.00           H  
ATOM   1228 3HG1 VAL A  71      21.358   1.657 -20.546  1.00  0.00           H  
ATOM   1229 1HG2 VAL A  71      20.377   1.344 -17.636  1.00  0.00           H  
ATOM   1230 2HG2 VAL A  71      22.093   1.293 -18.106  1.00  0.00           H  
ATOM   1231 3HG2 VAL A  71      21.543   2.448 -16.868  1.00  0.00           H  
ATOM   1232  N   VAL A  72      21.324   5.785 -20.240  1.00  0.00           N  
ATOM   1233  CA  VAL A  72      21.088   6.725 -21.331  1.00  0.00           C  
ATOM   1234  C   VAL A  72      22.416   7.317 -21.799  1.00  0.00           C  
ATOM   1235  O   VAL A  72      22.666   7.422 -23.002  1.00  0.00           O  
ATOM   1236  CB  VAL A  72      20.121   7.854 -20.909  1.00  0.00           C  
ATOM   1237  CG1 VAL A  72      20.051   8.936 -21.985  1.00  0.00           C  
ATOM   1238  CG2 VAL A  72      18.731   7.287 -20.626  1.00  0.00           C  
ATOM   1239  H   VAL A  72      20.893   5.955 -19.342  1.00  0.00           H  
ATOM   1240  HA  VAL A  72      20.635   6.184 -22.162  1.00  0.00           H  
ATOM   1241  HB  VAL A  72      20.505   8.331 -20.007  1.00  0.00           H  
ATOM   1242 1HG1 VAL A  72      19.365   9.721 -21.667  1.00  0.00           H  
ATOM   1243 2HG1 VAL A  72      21.043   9.361 -22.138  1.00  0.00           H  
ATOM   1244 3HG1 VAL A  72      19.694   8.499 -22.918  1.00  0.00           H  
ATOM   1245 1HG2 VAL A  72      18.062   8.095 -20.329  1.00  0.00           H  
ATOM   1246 2HG2 VAL A  72      18.344   6.806 -21.525  1.00  0.00           H  
ATOM   1247 3HG2 VAL A  72      18.794   6.554 -19.821  1.00  0.00           H  
ATOM   1248  N   ARG A  73      23.215   7.699 -20.877  1.00  0.00           N  
ATOM   1249  CA  ARG A  73      24.532   8.242 -21.193  1.00  0.00           C  
ATOM   1250  C   ARG A  73      25.375   7.224 -21.955  1.00  0.00           C  
ATOM   1251  O   ARG A  73      26.061   7.574 -22.917  1.00  0.00           O  
ATOM   1252  CB  ARG A  73      25.258   8.672 -19.917  1.00  0.00           C  
ATOM   1253  CG  ARG A  73      26.560   9.415 -20.169  1.00  0.00           C  
ATOM   1254  CD  ARG A  73      27.173   9.935 -18.876  1.00  0.00           C  
ATOM   1255  NE  ARG A  73      28.418  10.656 -19.121  1.00  0.00           N  
ATOM   1256  CZ  ARG A  73      29.165  11.222 -18.177  1.00  0.00           C  
ATOM   1257  NH1 ARG A  73      28.805  11.161 -16.900  1.00  0.00           N  
ATOM   1258  NH2 ARG A  73      30.280  11.855 -18.512  1.00  0.00           N  
ATOM   1259  H   ARG A  73      22.932   7.625 -19.910  1.00  0.00           H  
ATOM   1260  HA  ARG A  73      24.402   9.117 -21.830  1.00  0.00           H  
ATOM   1261 1HB  ARG A  73      24.608   9.318 -19.329  1.00  0.00           H  
ATOM   1262 2HB  ARG A  73      25.481   7.793 -19.311  1.00  0.00           H  
ATOM   1263 1HG  ARG A  73      27.277   8.743 -20.642  1.00  0.00           H  
ATOM   1264 2HG  ARG A  73      26.373  10.266 -20.825  1.00  0.00           H  
ATOM   1265 1HD  ARG A  73      26.474  10.614 -18.389  1.00  0.00           H  
ATOM   1266 2HD  ARG A  73      27.387   9.098 -18.212  1.00  0.00           H  
ATOM   1267  HE  ARG A  73      28.737  10.731 -20.078  1.00  0.00           H  
ATOM   1268 1HH1 ARG A  73      27.956  10.681 -16.637  1.00  0.00           H  
ATOM   1269 2HH1 ARG A  73      29.380  11.594 -16.192  1.00  0.00           H  
ATOM   1270 1HH2 ARG A  73      30.560  11.906 -19.482  1.00  0.00           H  
ATOM   1271 2HH2 ARG A  73      30.849  12.286 -17.799  1.00  0.00           H  
ATOM   1272  N   ALA A  74      25.382   6.011 -21.517  1.00  0.00           N  
ATOM   1273  CA  ALA A  74      26.118   4.927 -22.161  1.00  0.00           C  
ATOM   1274  C   ALA A  74      25.637   4.713 -23.594  1.00  0.00           C  
ATOM   1275  O   ALA A  74      26.444   4.481 -24.498  1.00  0.00           O  
ATOM   1276  CB  ALA A  74      25.976   3.636 -21.358  1.00  0.00           C  
ATOM   1277  H   ALA A  74      24.846   5.815 -20.684  1.00  0.00           H  
ATOM   1278  HA  ALA A  74      27.171   5.207 -22.196  1.00  0.00           H  
ATOM   1279 1HB  ALA A  74      26.530   2.838 -21.851  1.00  0.00           H  
ATOM   1280 2HB  ALA A  74      26.373   3.786 -20.354  1.00  0.00           H  
ATOM   1281 3HB  ALA A  74      24.924   3.361 -21.295  1.00  0.00           H  
ATOM   1282  N   ILE A  75      24.292   4.888 -23.844  1.00  0.00           N  
ATOM   1283  CA  ILE A  75      23.669   4.688 -25.148  1.00  0.00           C  
ATOM   1284  C   ILE A  75      24.051   5.834 -26.083  1.00  0.00           C  
ATOM   1285  O   ILE A  75      24.429   5.603 -27.234  1.00  0.00           O  
ATOM   1286  CB  ILE A  75      22.132   4.582 -25.030  1.00  0.00           C  
ATOM   1287  CG1 ILE A  75      21.742   3.314 -24.263  1.00  0.00           C  
ATOM   1288  CG2 ILE A  75      21.482   4.606 -26.416  1.00  0.00           C  
ATOM   1289  CD1 ILE A  75      20.253   3.204 -23.965  1.00  0.00           C  
ATOM   1290  H   ILE A  75      23.718   5.173 -23.063  1.00  0.00           H  
ATOM   1291  HA  ILE A  75      24.042   3.756 -25.570  1.00  0.00           H  
ATOM   1292  HB  ILE A  75      21.753   5.422 -24.448  1.00  0.00           H  
ATOM   1293 1HG1 ILE A  75      22.040   2.436 -24.836  1.00  0.00           H  
ATOM   1294 2HG1 ILE A  75      22.280   3.282 -23.315  1.00  0.00           H  
ATOM   1295 1HG2 ILE A  75      20.400   4.530 -26.312  1.00  0.00           H  
ATOM   1296 2HG2 ILE A  75      21.733   5.539 -26.919  1.00  0.00           H  
ATOM   1297 3HG2 ILE A  75      21.850   3.766 -27.005  1.00  0.00           H  
ATOM   1298 1HD1 ILE A  75      20.058   2.280 -23.420  1.00  0.00           H  
ATOM   1299 2HD1 ILE A  75      19.939   4.055 -23.360  1.00  0.00           H  
ATOM   1300 3HD1 ILE A  75      19.695   3.197 -24.900  1.00  0.00           H  
ATOM   1301  N   VAL A  76      23.982   7.064 -25.551  1.00  0.00           N  
ATOM   1302  CA  VAL A  76      24.203   8.260 -26.356  1.00  0.00           C  
ATOM   1303  C   VAL A  76      25.684   8.379 -26.709  1.00  0.00           C  
ATOM   1304  O   VAL A  76      26.034   8.696 -27.849  1.00  0.00           O  
ATOM   1305  CB  VAL A  76      23.727   9.534 -25.623  1.00  0.00           C  
ATOM   1306  CG1 VAL A  76      24.116  10.786 -26.407  1.00  0.00           C  
ATOM   1307  CG2 VAL A  76      22.217   9.487 -25.400  1.00  0.00           C  
ATOM   1308  H   VAL A  76      23.772   7.164 -24.568  1.00  0.00           H  
ATOM   1309  HA  VAL A  76      23.630   8.166 -27.280  1.00  0.00           H  
ATOM   1310  HB  VAL A  76      24.231   9.597 -24.659  1.00  0.00           H  
ATOM   1311 1HG1 VAL A  76      23.771  11.672 -25.873  1.00  0.00           H  
ATOM   1312 2HG1 VAL A  76      25.200  10.826 -26.514  1.00  0.00           H  
ATOM   1313 3HG1 VAL A  76      23.654  10.756 -27.394  1.00  0.00           H  
ATOM   1314 1HG2 VAL A  76      21.898  10.391 -24.882  1.00  0.00           H  
ATOM   1315 2HG2 VAL A  76      21.709   9.421 -26.362  1.00  0.00           H  
ATOM   1316 3HG2 VAL A  76      21.965   8.615 -24.796  1.00  0.00           H  
ATOM   1317  N   THR A  77      26.579   8.055 -25.793  1.00  0.00           N  
ATOM   1318  CA  THR A  77      28.016   8.245 -25.951  1.00  0.00           C  
ATOM   1319  C   THR A  77      28.658   7.017 -26.590  1.00  0.00           C  
ATOM   1320  O   THR A  77      29.766   7.097 -27.125  1.00  0.00           O  
ATOM   1321  CB  THR A  77      28.692   8.536 -24.598  1.00  0.00           C  
ATOM   1322  OG1 THR A  77      28.465   7.434 -23.710  1.00  0.00           O  
ATOM   1323  CG2 THR A  77      28.135   9.806 -23.965  1.00  0.00           C  
ATOM   1324  H   THR A  77      26.227   7.652 -24.936  1.00  0.00           H  
ATOM   1325  HA  THR A  77      28.182   9.100 -26.607  1.00  0.00           H  
ATOM   1326  HB  THR A  77      29.765   8.658 -24.746  1.00  0.00           H  
ATOM   1327  HG1 THR A  77      27.943   6.764 -24.159  1.00  0.00           H  
ATOM   1328 1HG2 THR A  77      28.632   9.985 -23.012  1.00  0.00           H  
ATOM   1329 2HG2 THR A  77      28.310  10.651 -24.630  1.00  0.00           H  
ATOM   1330 3HG2 THR A  77      27.065   9.691 -23.800  1.00  0.00           H  
ATOM   1331  N   GLY A  78      27.928   5.950 -26.680  1.00  0.00           N  
ATOM   1332  CA  GLY A  78      28.485   4.712 -27.204  1.00  0.00           C  
ATOM   1333  C   GLY A  78      29.622   4.166 -26.361  1.00  0.00           C  
ATOM   1334  O   GLY A  78      30.526   3.509 -26.880  1.00  0.00           O  
ATOM   1335  H   GLY A  78      26.962   5.969 -26.386  1.00  0.00           H  
ATOM   1336 1HA  GLY A  78      27.701   3.957 -27.264  1.00  0.00           H  
ATOM   1337 2HA  GLY A  78      28.850   4.877 -28.217  1.00  0.00           H  
ATOM   1338  N   ASP A  79      29.749   4.635 -25.068  1.00  0.00           N  
ATOM   1339  CA  ASP A  79      30.759   4.224 -24.098  1.00  0.00           C  
ATOM   1340  C   ASP A  79      30.480   2.816 -23.577  1.00  0.00           C  
ATOM   1341  O   ASP A  79      29.662   2.634 -22.673  1.00  0.00           O  
ATOM   1342  CB  ASP A  79      30.818   5.214 -22.933  1.00  0.00           C  
ATOM   1343  CG  ASP A  79      32.005   4.980 -22.016  1.00  0.00           C  
ATOM   1344  OD1 ASP A  79      32.579   3.869 -22.031  1.00  0.00           O  
ATOM   1345  OD2 ASP A  79      32.369   5.914 -21.268  1.00  0.00           O  
ATOM   1346  H   ASP A  79      29.063   5.326 -24.801  1.00  0.00           H  
ATOM   1347  HA  ASP A  79      31.730   4.211 -24.594  1.00  0.00           H  
ATOM   1348 1HB  ASP A  79      30.874   6.231 -23.322  1.00  0.00           H  
ATOM   1349 2HB  ASP A  79      29.903   5.138 -22.344  1.00  0.00           H  
ATOM   1350  N   HIS A  80      31.139   1.871 -24.117  1.00  0.00           N  
ATOM   1351  CA  HIS A  80      30.942   0.460 -23.806  1.00  0.00           C  
ATOM   1352  C   HIS A  80      31.419   0.134 -22.395  1.00  0.00           C  
ATOM   1353  O   HIS A  80      30.857  -0.739 -21.731  1.00  0.00           O  
ATOM   1354  CB  HIS A  80      31.671  -0.420 -24.823  1.00  0.00           C  
ATOM   1355  CG  HIS A  80      31.208  -0.219 -26.231  1.00  0.00           C  
ATOM   1356  ND1 HIS A  80      29.916  -0.480 -26.634  1.00  0.00           N  
ATOM   1357  CD2 HIS A  80      31.866   0.220 -27.329  1.00  0.00           C  
ATOM   1358  CE1 HIS A  80      29.800  -0.210 -27.923  1.00  0.00           C  
ATOM   1359  NE2 HIS A  80      30.969   0.217 -28.369  1.00  0.00           N  
ATOM   1360  H   HIS A  80      31.836   2.132 -24.800  1.00  0.00           H  
ATOM   1361  HA  HIS A  80      29.880   0.222 -23.852  1.00  0.00           H  
ATOM   1362 1HB  HIS A  80      32.741  -0.213 -24.782  1.00  0.00           H  
ATOM   1363 2HB  HIS A  80      31.530  -1.469 -24.564  1.00  0.00           H  
ATOM   1364  HD2 HIS A  80      32.913   0.520 -27.379  1.00  0.00           H  
ATOM   1365  HE1 HIS A  80      28.894  -0.320 -28.518  1.00  0.00           H  
ATOM   1366  HE2 HIS A  80      31.173   0.496 -29.318  1.00  0.00           H  
ATOM   1367  N   ALA A  81      32.449   0.841 -21.912  1.00  0.00           N  
ATOM   1368  CA  ALA A  81      32.942   0.693 -20.545  1.00  0.00           C  
ATOM   1369  C   ALA A  81      31.885   1.123 -19.531  1.00  0.00           C  
ATOM   1370  O   ALA A  81      31.698   0.466 -18.505  1.00  0.00           O  
ATOM   1371  CB  ALA A  81      34.222   1.502 -20.351  1.00  0.00           C  
ATOM   1372  H   ALA A  81      32.898   1.503 -22.528  1.00  0.00           H  
ATOM   1373  HA  ALA A  81      33.162  -0.361 -20.377  1.00  0.00           H  
ATOM   1374 1HB  ALA A  81      34.577   1.381 -19.327  1.00  0.00           H  
ATOM   1375 2HB  ALA A  81      34.985   1.147 -21.044  1.00  0.00           H  
ATOM   1376 3HB  ALA A  81      34.019   2.554 -20.543  1.00  0.00           H  
ATOM   1377  N   LEU A  82      31.205   2.172 -19.852  1.00  0.00           N  
ATOM   1378  CA  LEU A  82      30.124   2.683 -19.016  1.00  0.00           C  
ATOM   1379  C   LEU A  82      28.930   1.734 -19.031  1.00  0.00           C  
ATOM   1380  O   LEU A  82      28.326   1.473 -17.989  1.00  0.00           O  
ATOM   1381  CB  LEU A  82      29.691   4.073 -19.490  1.00  0.00           C  
ATOM   1382  CG  LEU A  82      28.595   4.757 -18.672  1.00  0.00           C  
ATOM   1383  CD1 LEU A  82      29.046   4.935 -17.226  1.00  0.00           C  
ATOM   1384  CD2 LEU A  82      28.225   6.101 -19.291  1.00  0.00           C  
ATOM   1385  H   LEU A  82      31.432   2.652 -20.711  1.00  0.00           H  
ATOM   1386  HA  LEU A  82      30.487   2.762 -17.992  1.00  0.00           H  
ATOM   1387 1HB  LEU A  82      30.560   4.729 -19.482  1.00  0.00           H  
ATOM   1388 2HB  LEU A  82      29.331   3.994 -20.516  1.00  0.00           H  
ATOM   1389  HG  LEU A  82      27.709   4.123 -18.649  1.00  0.00           H  
ATOM   1390 1HD1 LEU A  82      28.255   5.423 -16.656  1.00  0.00           H  
ATOM   1391 2HD1 LEU A  82      29.259   3.959 -16.788  1.00  0.00           H  
ATOM   1392 3HD1 LEU A  82      29.945   5.550 -17.199  1.00  0.00           H  
ATOM   1393 1HD2 LEU A  82      27.443   6.573 -18.696  1.00  0.00           H  
ATOM   1394 2HD2 LEU A  82      29.104   6.746 -19.313  1.00  0.00           H  
ATOM   1395 3HD2 LEU A  82      27.864   5.946 -20.308  1.00  0.00           H  
ATOM   1396  N   ALA A  83      28.580   1.181 -20.192  1.00  0.00           N  
ATOM   1397  CA  ALA A  83      27.495   0.215 -20.348  1.00  0.00           C  
ATOM   1398  C   ALA A  83      27.767  -1.049 -19.538  1.00  0.00           C  
ATOM   1399  O   ALA A  83      26.862  -1.589 -18.895  1.00  0.00           O  
ATOM   1400  CB  ALA A  83      27.299  -0.132 -21.821  1.00  0.00           C  
ATOM   1401  H   ALA A  83      29.111   1.460 -21.005  1.00  0.00           H  
ATOM   1402  HA  ALA A  83      26.580   0.669 -19.968  1.00  0.00           H  
ATOM   1403 1HB  ALA A  83      26.487  -0.853 -21.920  1.00  0.00           H  
ATOM   1404 2HB  ALA A  83      27.052   0.772 -22.378  1.00  0.00           H  
ATOM   1405 3HB  ALA A  83      28.217  -0.563 -22.218  1.00  0.00           H  
ATOM   1406  N   GLU A  84      28.958  -1.567 -19.465  1.00  0.00           N  
ATOM   1407  CA  GLU A  84      29.334  -2.724 -18.659  1.00  0.00           C  
ATOM   1408  C   GLU A  84      29.212  -2.423 -17.168  1.00  0.00           C  
ATOM   1409  O   GLU A  84      28.780  -3.276 -16.391  1.00  0.00           O  
ATOM   1410  CB  GLU A  84      30.761  -3.169 -18.991  1.00  0.00           C  
ATOM   1411  CG  GLU A  84      30.884  -3.904 -20.318  1.00  0.00           C  
ATOM   1412  CD  GLU A  84      32.265  -4.493 -20.552  1.00  0.00           C  
ATOM   1413  OE1 GLU A  84      32.476  -5.149 -21.598  1.00  0.00           O  
ATOM   1414  OE2 GLU A  84      33.144  -4.299 -19.683  1.00  0.00           O  
ATOM   1415  H   GLU A  84      29.662  -1.108 -20.025  1.00  0.00           H  
ATOM   1416  HA  GLU A  84      28.652  -3.543 -18.889  1.00  0.00           H  
ATOM   1417 1HB  GLU A  84      31.416  -2.298 -19.023  1.00  0.00           H  
ATOM   1418 2HB  GLU A  84      31.130  -3.826 -18.203  1.00  0.00           H  
ATOM   1419 1HG  GLU A  84      30.152  -4.711 -20.344  1.00  0.00           H  
ATOM   1420 2HG  GLU A  84      30.651  -3.213 -21.127  1.00  0.00           H  
ATOM   1421  N   ARG A  85      29.608  -1.271 -16.770  1.00  0.00           N  
ATOM   1422  CA  ARG A  85      29.513  -0.841 -15.379  1.00  0.00           C  
ATOM   1423  C   ARG A  85      28.057  -0.738 -14.936  1.00  0.00           C  
ATOM   1424  O   ARG A  85      27.717  -1.115 -13.813  1.00  0.00           O  
ATOM   1425  CB  ARG A  85      30.216   0.504 -15.182  1.00  0.00           C  
ATOM   1426  CG  ARG A  85      31.732   0.404 -15.126  1.00  0.00           C  
ATOM   1427  CD  ARG A  85      32.372   1.736 -14.760  1.00  0.00           C  
ATOM   1428  NE  ARG A  85      31.466   2.573 -13.979  1.00  0.00           N  
ATOM   1429  CZ  ARG A  85      31.748   3.800 -13.550  1.00  0.00           C  
ATOM   1430  NH1 ARG A  85      32.922   4.360 -13.819  1.00  0.00           N  
ATOM   1431  NH2 ARG A  85      30.849   4.474 -12.847  1.00  0.00           N  
ATOM   1432  H   ARG A  85      30.001  -0.640 -17.454  1.00  0.00           H  
ATOM   1433  HA  ARG A  85      30.005  -1.585 -14.752  1.00  0.00           H  
ATOM   1434 1HB  ARG A  85      29.950   1.176 -15.997  1.00  0.00           H  
ATOM   1435 2HB  ARG A  85      29.872   0.962 -14.255  1.00  0.00           H  
ATOM   1436 1HG  ARG A  85      32.021  -0.332 -14.376  1.00  0.00           H  
ATOM   1437 2HG  ARG A  85      32.113   0.097 -16.101  1.00  0.00           H  
ATOM   1438 1HD  ARG A  85      33.270   1.558 -14.169  1.00  0.00           H  
ATOM   1439 2HD  ARG A  85      32.638   2.274 -15.669  1.00  0.00           H  
ATOM   1440  HE  ARG A  85      30.558   2.193 -13.747  1.00  0.00           H  
ATOM   1441 1HH1 ARG A  85      33.612   3.853 -14.355  1.00  0.00           H  
ATOM   1442 2HH1 ARG A  85      33.124   5.292 -13.488  1.00  0.00           H  
ATOM   1443 1HH2 ARG A  85      29.953   4.055 -12.639  1.00  0.00           H  
ATOM   1444 2HH2 ARG A  85      31.059   5.405 -12.520  1.00  0.00           H  
ATOM   1445  N   VAL A  86      27.244  -0.286 -15.821  1.00  0.00           N  
ATOM   1446  CA  VAL A  86      25.817  -0.121 -15.561  1.00  0.00           C  
ATOM   1447  C   VAL A  86      25.162  -1.489 -15.383  1.00  0.00           C  
ATOM   1448  O   VAL A  86      24.326  -1.672 -14.496  1.00  0.00           O  
ATOM   1449  CB  VAL A  86      25.120   0.661 -16.697  1.00  0.00           C  
ATOM   1450  CG1 VAL A  86      23.602   0.600 -16.541  1.00  0.00           C  
ATOM   1451  CG2 VAL A  86      25.601   2.110 -16.720  1.00  0.00           C  
ATOM   1452  H   VAL A  86      27.611  -0.037 -16.729  1.00  0.00           H  
ATOM   1453  HA  VAL A  86      25.697   0.445 -14.636  1.00  0.00           H  
ATOM   1454  HB  VAL A  86      25.358   0.188 -17.650  1.00  0.00           H  
ATOM   1455 1HG1 VAL A  86      23.130   1.157 -17.351  1.00  0.00           H  
ATOM   1456 2HG1 VAL A  86      23.274  -0.439 -16.576  1.00  0.00           H  
ATOM   1457 3HG1 VAL A  86      23.317   1.040 -15.586  1.00  0.00           H  
ATOM   1458 1HG2 VAL A  86      25.101   2.646 -17.526  1.00  0.00           H  
ATOM   1459 2HG2 VAL A  86      25.368   2.586 -15.767  1.00  0.00           H  
ATOM   1460 3HG2 VAL A  86      26.679   2.133 -16.883  1.00  0.00           H  
ATOM   1461  N   ILE A  87      25.561  -2.441 -16.232  1.00  0.00           N  
ATOM   1462  CA  ILE A  87      25.045  -3.803 -16.148  1.00  0.00           C  
ATOM   1463  C   ILE A  87      25.409  -4.411 -14.795  1.00  0.00           C  
ATOM   1464  O   ILE A  87      24.556  -4.988 -14.117  1.00  0.00           O  
ATOM   1465  CB  ILE A  87      25.589  -4.685 -17.295  1.00  0.00           C  
ATOM   1466  CG1 ILE A  87      25.058  -4.191 -18.646  1.00  0.00           C  
ATOM   1467  CG2 ILE A  87      25.222  -6.154 -17.067  1.00  0.00           C  
ATOM   1468  CD1 ILE A  87      25.693  -4.876 -19.848  1.00  0.00           C  
ATOM   1469  H   ILE A  87      26.235  -2.214 -16.949  1.00  0.00           H  
ATOM   1470  HA  ILE A  87      23.960  -3.767 -16.232  1.00  0.00           H  
ATOM   1471  HB  ILE A  87      26.674  -4.596 -17.339  1.00  0.00           H  
ATOM   1472 1HG1 ILE A  87      23.981  -4.350 -18.694  1.00  0.00           H  
ATOM   1473 2HG1 ILE A  87      25.233  -3.119 -18.736  1.00  0.00           H  
ATOM   1474 1HG2 ILE A  87      25.613  -6.758 -17.885  1.00  0.00           H  
ATOM   1475 2HG2 ILE A  87      25.653  -6.495 -16.127  1.00  0.00           H  
ATOM   1476 3HG2 ILE A  87      24.137  -6.256 -17.027  1.00  0.00           H  
ATOM   1477 1HD1 ILE A  87      25.265  -4.471 -20.766  1.00  0.00           H  
ATOM   1478 2HD1 ILE A  87      26.769  -4.700 -19.841  1.00  0.00           H  
ATOM   1479 3HD1 ILE A  87      25.500  -5.947 -19.800  1.00  0.00           H  
ATOM   1480  N   GLU A  88      26.634  -4.310 -14.401  1.00  0.00           N  
ATOM   1481  CA  GLU A  88      27.100  -4.822 -13.116  1.00  0.00           C  
ATOM   1482  C   GLU A  88      26.400  -4.120 -11.956  1.00  0.00           C  
ATOM   1483  O   GLU A  88      26.004  -4.764 -10.982  1.00  0.00           O  
ATOM   1484  CB  GLU A  88      28.617  -4.662 -12.991  1.00  0.00           C  
ATOM   1485  CG  GLU A  88      29.210  -5.352 -11.771  1.00  0.00           C  
ATOM   1486  CD  GLU A  88      29.305  -6.862 -11.924  1.00  0.00           C  
ATOM   1487  OE1 GLU A  88      29.571  -7.558 -10.917  1.00  0.00           O  
ATOM   1488  OE2 GLU A  88      29.113  -7.353 -13.058  1.00  0.00           O  
ATOM   1489  H   GLU A  88      27.292  -3.854 -15.017  1.00  0.00           H  
ATOM   1490  HA  GLU A  88      26.856  -5.883 -13.057  1.00  0.00           H  
ATOM   1491 1HB  GLU A  88      29.100  -5.068 -13.880  1.00  0.00           H  
ATOM   1492 2HB  GLU A  88      28.868  -3.603 -12.938  1.00  0.00           H  
ATOM   1493 1HG  GLU A  88      30.209  -4.956 -11.592  1.00  0.00           H  
ATOM   1494 2HG  GLU A  88      28.596  -5.120 -10.902  1.00  0.00           H  
ATOM   1495  N   ARG A  89      26.273  -2.883 -12.059  1.00  0.00           N  
ATOM   1496  CA  ARG A  89      25.600  -2.105 -11.023  1.00  0.00           C  
ATOM   1497  C   ARG A  89      24.138  -2.519 -10.890  1.00  0.00           C  
ATOM   1498  O   ARG A  89      23.621  -2.643  -9.778  1.00  0.00           O  
ATOM   1499  CB  ARG A  89      25.695  -0.609 -11.326  1.00  0.00           C  
ATOM   1500  CG  ARG A  89      25.183   0.281 -10.205  1.00  0.00           C  
ATOM   1501  CD  ARG A  89      25.460   1.752 -10.481  1.00  0.00           C  
ATOM   1502  NE  ARG A  89      24.886   2.612  -9.449  1.00  0.00           N  
ATOM   1503  CZ  ARG A  89      24.970   3.939  -9.435  1.00  0.00           C  
ATOM   1504  NH1 ARG A  89      25.609   4.588 -10.402  1.00  0.00           N  
ATOM   1505  NH2 ARG A  89      24.412   4.623  -8.447  1.00  0.00           N  
ATOM   1506  H   ARG A  89      26.640  -2.407 -12.871  1.00  0.00           H  
ATOM   1507  HA  ARG A  89      26.093  -2.298 -10.070  1.00  0.00           H  
ATOM   1508 1HB  ARG A  89      26.733  -0.343 -11.522  1.00  0.00           H  
ATOM   1509 2HB  ARG A  89      25.123  -0.383 -12.226  1.00  0.00           H  
ATOM   1510 1HG  ARG A  89      24.106   0.150 -10.099  1.00  0.00           H  
ATOM   1511 2HG  ARG A  89      25.676   0.009  -9.271  1.00  0.00           H  
ATOM   1512 1HD  ARG A  89      26.536   1.921 -10.508  1.00  0.00           H  
ATOM   1513 2HD  ARG A  89      25.025   2.030 -11.440  1.00  0.00           H  
ATOM   1514  HE  ARG A  89      24.388   2.167  -8.689  1.00  0.00           H  
ATOM   1515 1HH1 ARG A  89      26.037   4.073 -11.158  1.00  0.00           H  
ATOM   1516 2HH1 ARG A  89      25.667   5.596 -10.381  1.00  0.00           H  
ATOM   1517 1HH2 ARG A  89      23.925   4.136  -7.707  1.00  0.00           H  
ATOM   1518 2HH2 ARG A  89      24.474   5.630  -8.433  1.00  0.00           H  
ATOM   1519  N   ALA A  90      23.419  -2.590 -12.044  1.00  0.00           N  
ATOM   1520  CA  ALA A  90      22.031  -3.043 -12.048  1.00  0.00           C  
ATOM   1521  C   ALA A  90      21.893  -4.395 -11.354  1.00  0.00           C  
ATOM   1522  O   ALA A  90      20.984  -4.594 -10.545  1.00  0.00           O  
ATOM   1523  CB  ALA A  90      21.504  -3.127 -13.479  1.00  0.00           C  
ATOM   1524  H   ALA A  90      23.852  -2.324 -12.917  1.00  0.00           H  
ATOM   1525  HA  ALA A  90      21.436  -2.316 -11.495  1.00  0.00           H  
ATOM   1526 1HB  ALA A  90      20.468  -3.466 -13.466  1.00  0.00           H  
ATOM   1527 2HB  ALA A  90      21.558  -2.143 -13.945  1.00  0.00           H  
ATOM   1528 3HB  ALA A  90      22.109  -3.831 -14.048  1.00  0.00           H  
ATOM   1529  N   ARG A  91      22.765  -5.339 -11.552  1.00  0.00           N  
ATOM   1530  CA  ARG A  91      22.748  -6.656 -10.925  1.00  0.00           C  
ATOM   1531  C   ARG A  91      22.964  -6.549  -9.419  1.00  0.00           C  
ATOM   1532  O   ARG A  91      22.322  -7.258  -8.642  1.00  0.00           O  
ATOM   1533  CB  ARG A  91      23.814  -7.561 -11.545  1.00  0.00           C  
ATOM   1534  CG  ARG A  91      23.468  -8.054 -12.941  1.00  0.00           C  
ATOM   1535  CD  ARG A  91      24.547  -8.973 -13.498  1.00  0.00           C  
ATOM   1536  NE  ARG A  91      24.232  -9.414 -14.854  1.00  0.00           N  
ATOM   1537  CZ  ARG A  91      25.066 -10.080 -15.648  1.00  0.00           C  
ATOM   1538  NH1 ARG A  91      26.288 -10.396 -15.235  1.00  0.00           N  
ATOM   1539  NH2 ARG A  91      24.676 -10.433 -16.864  1.00  0.00           N  
ATOM   1540  H   ARG A  91      23.506  -5.112 -12.200  1.00  0.00           H  
ATOM   1541  HA  ARG A  91      21.769  -7.106 -11.093  1.00  0.00           H  
ATOM   1542 1HB  ARG A  91      24.760  -7.024 -11.600  1.00  0.00           H  
ATOM   1543 2HB  ARG A  91      23.969  -8.431 -10.907  1.00  0.00           H  
ATOM   1544 1HG  ARG A  91      22.529  -8.608 -12.909  1.00  0.00           H  
ATOM   1545 2HG  ARG A  91      23.364  -7.201 -13.613  1.00  0.00           H  
ATOM   1546 1HD  ARG A  91      25.499  -8.444 -13.522  1.00  0.00           H  
ATOM   1547 2HD  ARG A  91      24.638  -9.854 -12.863  1.00  0.00           H  
ATOM   1548  HE  ARG A  91      23.313  -9.198 -15.217  1.00  0.00           H  
ATOM   1549 1HH1 ARG A  91      26.593 -10.130 -14.309  1.00  0.00           H  
ATOM   1550 2HH1 ARG A  91      26.912 -10.902 -15.846  1.00  0.00           H  
ATOM   1551 1HH2 ARG A  91      23.747 -10.196 -17.186  1.00  0.00           H  
ATOM   1552 2HH2 ARG A  91      25.306 -10.938 -17.469  1.00  0.00           H  
ATOM   1553  N   GLU A  92      23.946  -5.799  -9.086  1.00  0.00           N  
ATOM   1554  CA  GLU A  92      24.222  -5.573  -7.670  1.00  0.00           C  
ATOM   1555  C   GLU A  92      23.003  -5.000  -6.954  1.00  0.00           C  
ATOM   1556  O   GLU A  92      22.673  -5.422  -5.844  1.00  0.00           O  
ATOM   1557  CB  GLU A  92      25.421  -4.636  -7.499  1.00  0.00           C  
ATOM   1558  CG  GLU A  92      26.755  -5.273  -7.860  1.00  0.00           C  
ATOM   1559  CD  GLU A  92      27.924  -4.304  -7.778  1.00  0.00           C  
ATOM   1560  OE1 GLU A  92      29.072  -4.712  -8.066  1.00  0.00           O  
ATOM   1561  OE2 GLU A  92      27.690  -3.127  -7.422  1.00  0.00           O  
ATOM   1562  H   GLU A  92      24.535  -5.359  -9.778  1.00  0.00           H  
ATOM   1563  HA  GLU A  92      24.460  -6.531  -7.207  1.00  0.00           H  
ATOM   1564 1HB  GLU A  92      25.285  -3.753  -8.124  1.00  0.00           H  
ATOM   1565 2HB  GLU A  92      25.474  -4.299  -6.464  1.00  0.00           H  
ATOM   1566 1HG  GLU A  92      26.944  -6.105  -7.182  1.00  0.00           H  
ATOM   1567 2HG  GLU A  92      26.693  -5.671  -8.872  1.00  0.00           H  
ATOM   1568  N   LEU A  93      22.397  -4.021  -7.548  1.00  0.00           N  
ATOM   1569  CA  LEU A  93      21.222  -3.379  -6.968  1.00  0.00           C  
ATOM   1570  C   LEU A  93      20.074  -4.372  -6.828  1.00  0.00           C  
ATOM   1571  O   LEU A  93      19.350  -4.354  -5.829  1.00  0.00           O  
ATOM   1572  CB  LEU A  93      20.783  -2.190  -7.826  1.00  0.00           C  
ATOM   1573  CG  LEU A  93      21.690  -0.959  -7.794  1.00  0.00           C  
ATOM   1574  CD1 LEU A  93      21.200   0.086  -8.791  1.00  0.00           C  
ATOM   1575  CD2 LEU A  93      21.750  -0.375  -6.387  1.00  0.00           C  
ATOM   1576  H   LEU A  93      22.748  -3.694  -8.437  1.00  0.00           H  
ATOM   1577  HA  LEU A  93      21.482  -3.015  -5.975  1.00  0.00           H  
ATOM   1578 1HB  LEU A  93      20.714  -2.516  -8.862  1.00  0.00           H  
ATOM   1579 2HB  LEU A  93      19.792  -1.873  -7.500  1.00  0.00           H  
ATOM   1580  HG  LEU A  93      22.697  -1.241  -8.103  1.00  0.00           H  
ATOM   1581 1HD1 LEU A  93      21.855   0.956  -8.757  1.00  0.00           H  
ATOM   1582 2HD1 LEU A  93      21.211  -0.337  -9.796  1.00  0.00           H  
ATOM   1583 3HD1 LEU A  93      20.185   0.386  -8.534  1.00  0.00           H  
ATOM   1584 1HD2 LEU A  93      22.401   0.500  -6.383  1.00  0.00           H  
ATOM   1585 2HD2 LEU A  93      20.748  -0.083  -6.071  1.00  0.00           H  
ATOM   1586 3HD2 LEU A  93      22.144  -1.123  -5.699  1.00  0.00           H  
ATOM   1587  N   ILE A  94      19.922  -5.197  -7.806  1.00  0.00           N  
ATOM   1588  CA  ILE A  94      18.893  -6.230  -7.748  1.00  0.00           C  
ATOM   1589  C   ILE A  94      19.176  -7.176  -6.583  1.00  0.00           C  
ATOM   1590  O   ILE A  94      18.264  -7.546  -5.840  1.00  0.00           O  
ATOM   1591  CB  ILE A  94      18.811  -7.021  -9.073  1.00  0.00           C  
ATOM   1592  CG1 ILE A  94      18.265  -6.130 -10.194  1.00  0.00           C  
ATOM   1593  CG2 ILE A  94      17.949  -8.275  -8.900  1.00  0.00           C  
ATOM   1594  CD1 ILE A  94      18.334  -6.764 -11.577  1.00  0.00           C  
ATOM   1595  H   ILE A  94      20.513  -5.137  -8.623  1.00  0.00           H  
ATOM   1596  HA  ILE A  94      17.930  -5.750  -7.579  1.00  0.00           H  
ATOM   1597  HB  ILE A  94      19.812  -7.321  -9.380  1.00  0.00           H  
ATOM   1598 1HG1 ILE A  94      17.225  -5.880  -9.986  1.00  0.00           H  
ATOM   1599 2HG1 ILE A  94      18.826  -5.195 -10.222  1.00  0.00           H  
ATOM   1600 1HG2 ILE A  94      17.903  -8.818  -9.844  1.00  0.00           H  
ATOM   1601 2HG2 ILE A  94      18.387  -8.914  -8.135  1.00  0.00           H  
ATOM   1602 3HG2 ILE A  94      16.942  -7.986  -8.598  1.00  0.00           H  
ATOM   1603 1HD1 ILE A  94      17.930  -6.071 -12.315  1.00  0.00           H  
ATOM   1604 2HD1 ILE A  94      19.372  -6.990 -11.822  1.00  0.00           H  
ATOM   1605 3HD1 ILE A  94      17.750  -7.683 -11.585  1.00  0.00           H  
ATOM   1606  N   GLU A  95      20.368  -7.657  -6.430  1.00  0.00           N  
ATOM   1607  CA  GLU A  95      20.772  -8.515  -5.320  1.00  0.00           C  
ATOM   1608  C   GLU A  95      20.534  -7.829  -3.977  1.00  0.00           C  
ATOM   1609  O   GLU A  95      20.077  -8.462  -3.024  1.00  0.00           O  
ATOM   1610  CB  GLU A  95      22.245  -8.910  -5.454  1.00  0.00           C  
ATOM   1611  CG  GLU A  95      22.506  -9.954  -6.531  1.00  0.00           C  
ATOM   1612  CD  GLU A  95      23.976 -10.310  -6.677  1.00  0.00           C  
ATOM   1613  OE1 GLU A  95      24.316 -11.141  -7.550  1.00  0.00           O  
ATOM   1614  OE2 GLU A  95      24.796  -9.754  -5.913  1.00  0.00           O  
ATOM   1615  H   GLU A  95      21.048  -7.411  -7.135  1.00  0.00           H  
ATOM   1616  HA  GLU A  95      20.165  -9.421  -5.344  1.00  0.00           H  
ATOM   1617 1HB  GLU A  95      22.839  -8.026  -5.686  1.00  0.00           H  
ATOM   1618 2HB  GLU A  95      22.604  -9.305  -4.503  1.00  0.00           H  
ATOM   1619 1HG  GLU A  95      21.951 -10.859  -6.287  1.00  0.00           H  
ATOM   1620 2HG  GLU A  95      22.135  -9.579  -7.484  1.00  0.00           H  
ATOM   1621  N   GLU A  96      20.907  -6.586  -3.917  1.00  0.00           N  
ATOM   1622  CA  GLU A  96      20.680  -5.806  -2.705  1.00  0.00           C  
ATOM   1623  C   GLU A  96      19.198  -5.766  -2.343  1.00  0.00           C  
ATOM   1624  O   GLU A  96      18.836  -5.884  -1.171  1.00  0.00           O  
ATOM   1625  CB  GLU A  96      21.219  -4.383  -2.872  1.00  0.00           C  
ATOM   1626  CG  GLU A  96      21.146  -3.544  -1.604  1.00  0.00           C  
ATOM   1627  CD  GLU A  96      21.693  -2.137  -1.783  1.00  0.00           C  
ATOM   1628  OE1 GLU A  96      21.424  -1.267  -0.924  1.00  0.00           O  
ATOM   1629  OE2 GLU A  96      22.396  -1.902  -2.791  1.00  0.00           O  
ATOM   1630  H   GLU A  96      21.357  -6.147  -4.707  1.00  0.00           H  
ATOM   1631  HA  GLU A  96      21.211  -6.284  -1.881  1.00  0.00           H  
ATOM   1632 1HB  GLU A  96      22.260  -4.424  -3.193  1.00  0.00           H  
ATOM   1633 2HB  GLU A  96      20.656  -3.870  -3.652  1.00  0.00           H  
ATOM   1634 1HG  GLU A  96      20.106  -3.476  -1.285  1.00  0.00           H  
ATOM   1635 2HG  GLU A  96      21.706  -4.046  -0.816  1.00  0.00           H  
ATOM   1636  N   ILE A  97      18.289  -5.512  -3.357  1.00  0.00           N  
ATOM   1637  CA  ILE A  97      16.846  -5.482  -3.148  1.00  0.00           C  
ATOM   1638  C   ILE A  97      16.379  -6.822  -2.584  1.00  0.00           C  
ATOM   1639  O   ILE A  97      15.586  -6.863  -1.640  1.00  0.00           O  
ATOM   1640  CB  ILE A  97      16.091  -5.160  -4.457  1.00  0.00           C  
ATOM   1641  CG1 ILE A  97      16.235  -3.674  -4.804  1.00  0.00           C  
ATOM   1642  CG2 ILE A  97      14.616  -5.556  -4.342  1.00  0.00           C  
ATOM   1643  CD1 ILE A  97      15.591  -3.282  -6.127  1.00  0.00           C  
ATOM   1644  H   ILE A  97      18.656  -5.341  -4.282  1.00  0.00           H  
ATOM   1645  HA  ILE A  97      16.618  -4.701  -2.424  1.00  0.00           H  
ATOM   1646  HB  ILE A  97      16.541  -5.712  -5.281  1.00  0.00           H  
ATOM   1647 1HG1 ILE A  97      15.786  -3.071  -4.016  1.00  0.00           H  
ATOM   1648 2HG1 ILE A  97      17.292  -3.412  -4.852  1.00  0.00           H  
ATOM   1649 1HG2 ILE A  97      14.102  -5.320  -5.274  1.00  0.00           H  
ATOM   1650 2HG2 ILE A  97      14.541  -6.625  -4.147  1.00  0.00           H  
ATOM   1651 3HG2 ILE A  97      14.154  -5.004  -3.523  1.00  0.00           H  
ATOM   1652 1HD1 ILE A  97      15.737  -2.216  -6.301  1.00  0.00           H  
ATOM   1653 2HD1 ILE A  97      16.051  -3.848  -6.938  1.00  0.00           H  
ATOM   1654 3HD1 ILE A  97      14.525  -3.501  -6.091  1.00  0.00           H  
ATOM   1655  N   GLU A  98      16.891  -7.878  -3.095  1.00  0.00           N  
ATOM   1656  CA  GLU A  98      16.507  -9.207  -2.628  1.00  0.00           C  
ATOM   1657  C   GLU A  98      16.947  -9.433  -1.184  1.00  0.00           C  
ATOM   1658  O   GLU A  98      16.210 -10.022  -0.390  1.00  0.00           O  
ATOM   1659  CB  GLU A  98      17.101 -10.288  -3.535  1.00  0.00           C  
ATOM   1660  CG  GLU A  98      16.442 -10.373  -4.904  1.00  0.00           C  
ATOM   1661  CD  GLU A  98      16.922 -11.556  -5.729  1.00  0.00           C  
ATOM   1662  OE1 GLU A  98      16.288 -11.874  -6.760  1.00  0.00           O  
ATOM   1663  OE2 GLU A  98      17.940 -12.171  -5.339  1.00  0.00           O  
ATOM   1664  H   GLU A  98      17.573  -7.795  -3.835  1.00  0.00           H  
ATOM   1665  HA  GLU A  98      15.420  -9.284  -2.660  1.00  0.00           H  
ATOM   1666 1HB  GLU A  98      18.164 -10.097  -3.681  1.00  0.00           H  
ATOM   1667 2HB  GLU A  98      17.007 -11.261  -3.052  1.00  0.00           H  
ATOM   1668 1HG  GLU A  98      15.363 -10.455  -4.772  1.00  0.00           H  
ATOM   1669 2HG  GLU A  98      16.645  -9.453  -5.451  1.00  0.00           H  
ATOM   1670  N   LYS A  99      18.128  -9.090  -0.916  1.00  0.00           N  
ATOM   1671  CA  LYS A  99      18.647  -9.195   0.445  1.00  0.00           C  
ATOM   1672  C   LYS A  99      17.808  -8.373   1.419  1.00  0.00           C  
ATOM   1673  O   LYS A  99      17.441  -8.857   2.492  1.00  0.00           O  
ATOM   1674  CB  LYS A  99      20.107  -8.742   0.499  1.00  0.00           C  
ATOM   1675  CG  LYS A  99      20.781  -8.985   1.841  1.00  0.00           C  
ATOM   1676  CD  LYS A  99      22.237  -8.537   1.825  1.00  0.00           C  
ATOM   1677  CE  LYS A  99      22.890  -8.706   3.190  1.00  0.00           C  
ATOM   1678  NZ  LYS A  99      24.307  -8.232   3.189  1.00  0.00           N  
ATOM   1679  H   LYS A  99      18.730  -8.737  -1.646  1.00  0.00           H  
ATOM   1680  HA  LYS A  99      18.595 -10.239   0.756  1.00  0.00           H  
ATOM   1681 1HB  LYS A  99      20.679  -9.266  -0.267  1.00  0.00           H  
ATOM   1682 2HB  LYS A  99      20.166  -7.676   0.279  1.00  0.00           H  
ATOM   1683 1HG  LYS A  99      20.251  -8.435   2.619  1.00  0.00           H  
ATOM   1684 2HG  LYS A  99      20.741 -10.047   2.081  1.00  0.00           H  
ATOM   1685 1HD  LYS A  99      22.791  -9.126   1.093  1.00  0.00           H  
ATOM   1686 2HD  LYS A  99      22.292  -7.487   1.537  1.00  0.00           H  
ATOM   1687 1HE  LYS A  99      22.330  -8.141   3.934  1.00  0.00           H  
ATOM   1688 2HE  LYS A  99      22.871  -9.758   3.475  1.00  0.00           H  
ATOM   1689 1HZ  LYS A  99      24.706  -8.360   4.108  1.00  0.00           H  
ATOM   1690 2HZ  LYS A  99      24.840  -8.763   2.514  1.00  0.00           H  
ATOM   1691 3HZ  LYS A  99      24.335  -7.253   2.944  1.00  0.00           H  
ATOM   1692  N   LYS A 100      17.544  -7.163   1.031  1.00  0.00           N  
ATOM   1693  CA  LYS A 100      16.761  -6.275   1.886  1.00  0.00           C  
ATOM   1694  C   LYS A 100      15.335  -6.790   2.055  1.00  0.00           C  
ATOM   1695  O   LYS A 100      14.729  -6.619   3.116  1.00  0.00           O  
ATOM   1696  CB  LYS A 100      16.741  -4.857   1.311  1.00  0.00           C  
ATOM   1697  CG  LYS A 100      18.037  -4.087   1.518  1.00  0.00           C  
ATOM   1698  CD  LYS A 100      17.923  -2.655   1.011  1.00  0.00           C  
ATOM   1699  CE  LYS A 100      19.207  -1.872   1.251  1.00  0.00           C  
ATOM   1700  NZ  LYS A 100      19.123  -0.488   0.697  1.00  0.00           N  
ATOM   1701  H   LYS A 100      17.874  -6.822   0.139  1.00  0.00           H  
ATOM   1702  HA  LYS A 100      17.226  -6.245   2.872  1.00  0.00           H  
ATOM   1703 1HB  LYS A 100      16.541  -4.901   0.240  1.00  0.00           H  
ATOM   1704 2HB  LYS A 100      15.933  -4.289   1.772  1.00  0.00           H  
ATOM   1705 1HG  LYS A 100      18.283  -4.067   2.580  1.00  0.00           H  
ATOM   1706 2HG  LYS A 100      18.846  -4.587   0.986  1.00  0.00           H  
ATOM   1707 1HD  LYS A 100      17.709  -2.663  -0.059  1.00  0.00           H  
ATOM   1708 2HD  LYS A 100      17.103  -2.152   1.524  1.00  0.00           H  
ATOM   1709 1HE  LYS A 100      19.402  -1.813   2.321  1.00  0.00           H  
ATOM   1710 2HE  LYS A 100      20.042  -2.390   0.780  1.00  0.00           H  
ATOM   1711 1HZ  LYS A 100      19.990  -0.001   0.874  1.00  0.00           H  
ATOM   1712 2HZ  LYS A 100      18.960  -0.533  -0.299  1.00  0.00           H  
ATOM   1713 3HZ  LYS A 100      18.363   0.007   1.140  1.00  0.00           H  
ATOM   1714  N   LYS A 101      14.779  -7.268   0.986  1.00  0.00           N  
ATOM   1715  CA  LYS A 101      13.461  -7.892   1.057  1.00  0.00           C  
ATOM   1716  C   LYS A 101      13.412  -8.951   2.155  1.00  0.00           C  
ATOM   1717  O   LYS A 101      12.463  -8.996   2.940  1.00  0.00           O  
ATOM   1718  CB  LYS A 101      13.089  -8.515  -0.289  1.00  0.00           C  
ATOM   1719  CG  LYS A 101      11.652  -9.011  -0.366  1.00  0.00           C  
ATOM   1720  CD  LYS A 101      11.323  -9.558  -1.749  1.00  0.00           C  
ATOM   1721  CE  LYS A 101       9.912 -10.129  -1.804  1.00  0.00           C  
ATOM   1722  NZ  LYS A 101       9.579 -10.653  -3.162  1.00  0.00           N  
ATOM   1723  H   LYS A 101      15.250  -7.214   0.094  1.00  0.00           H  
ATOM   1724  HA  LYS A 101      12.727  -7.123   1.299  1.00  0.00           H  
ATOM   1725 1HB  LYS A 101      13.237  -7.782  -1.083  1.00  0.00           H  
ATOM   1726 2HB  LYS A 101      13.749  -9.358  -0.495  1.00  0.00           H  
ATOM   1727 1HG  LYS A 101      11.499  -9.800   0.371  1.00  0.00           H  
ATOM   1728 2HG  LYS A 101      10.971  -8.191  -0.140  1.00  0.00           H  
ATOM   1729 1HD  LYS A 101      11.410  -8.759  -2.487  1.00  0.00           H  
ATOM   1730 2HD  LYS A 101      12.031 -10.345  -2.007  1.00  0.00           H  
ATOM   1731 1HE  LYS A 101       9.819 -10.938  -1.081  1.00  0.00           H  
ATOM   1732 2HE  LYS A 101       9.195  -9.352  -1.541  1.00  0.00           H  
ATOM   1733 1HZ  LYS A 101       8.639 -11.022  -3.160  1.00  0.00           H  
ATOM   1734 2HZ  LYS A 101       9.645  -9.905  -3.838  1.00  0.00           H  
ATOM   1735 3HZ  LYS A 101      10.227 -11.387  -3.408  1.00  0.00           H  
ATOM   1736  N   LYS A 102      14.359  -9.842   2.232  1.00  0.00           N  
ATOM   1737  CA  LYS A 102      14.461 -10.903   3.231  1.00  0.00           C  
ATOM   1738  C   LYS A 102      14.626 -10.323   4.633  1.00  0.00           C  
ATOM   1739  O   LYS A 102      14.006 -10.802   5.585  1.00  0.00           O  
ATOM   1740  CB  LYS A 102      15.630 -11.834   2.908  1.00  0.00           C  
ATOM   1741  CG  LYS A 102      15.383 -12.748   1.717  1.00  0.00           C  
ATOM   1742  CD  LYS A 102      16.556 -13.692   1.483  1.00  0.00           C  
ATOM   1743  CE  LYS A 102      16.347 -14.547   0.241  1.00  0.00           C  
ATOM   1744  NZ  LYS A 102      17.510 -15.449  -0.012  1.00  0.00           N  
ATOM   1745  H   LYS A 102      15.073  -9.765   1.522  1.00  0.00           H  
ATOM   1746  HA  LYS A 102      13.538 -11.484   3.214  1.00  0.00           H  
ATOM   1747 1HB  LYS A 102      16.521 -11.241   2.700  1.00  0.00           H  
ATOM   1748 2HB  LYS A 102      15.848 -12.459   3.774  1.00  0.00           H  
ATOM   1749 1HG  LYS A 102      14.484 -13.340   1.892  1.00  0.00           H  
ATOM   1750 2HG  LYS A 102      15.231 -12.146   0.822  1.00  0.00           H  
ATOM   1751 1HD  LYS A 102      17.472 -13.112   1.363  1.00  0.00           H  
ATOM   1752 2HD  LYS A 102      16.673 -14.348   2.346  1.00  0.00           H  
ATOM   1753 1HE  LYS A 102      15.450 -15.153   0.363  1.00  0.00           H  
ATOM   1754 2HE  LYS A 102      16.207 -13.901  -0.626  1.00  0.00           H  
ATOM   1755 1HZ  LYS A 102      17.336 -15.999  -0.842  1.00  0.00           H  
ATOM   1756 2HZ  LYS A 102      18.344 -14.895  -0.145  1.00  0.00           H  
ATOM   1757 3HZ  LYS A 102      17.637 -16.065   0.778  1.00  0.00           H  
ATOM   1758  N   GLU A 103      15.451  -9.357   4.806  1.00  0.00           N  
ATOM   1759  CA  GLU A 103      15.723  -8.715   6.089  1.00  0.00           C  
ATOM   1760  C   GLU A 103      14.456  -8.103   6.679  1.00  0.00           C  
ATOM   1761  O   GLU A 103      14.180  -8.262   7.870  1.00  0.00           O  
ATOM   1762  CB  GLU A 103      16.804  -7.642   5.936  1.00  0.00           C  
ATOM   1763  CG  GLU A 103      18.195  -8.202   5.677  1.00  0.00           C  
ATOM   1764  CD  GLU A 103      19.238  -7.126   5.426  1.00  0.00           C  
ATOM   1765  OE1 GLU A 103      20.419  -7.468   5.191  1.00  0.00           O  
ATOM   1766  OE2 GLU A 103      18.871  -5.930   5.464  1.00  0.00           O  
ATOM   1767  H   GLU A 103      15.936  -9.033   3.981  1.00  0.00           H  
ATOM   1768  HA  GLU A 103      16.082  -9.473   6.786  1.00  0.00           H  
ATOM   1769 1HB  GLU A 103      16.545  -6.980   5.110  1.00  0.00           H  
ATOM   1770 2HB  GLU A 103      16.845  -7.035   6.841  1.00  0.00           H  
ATOM   1771 1HG  GLU A 103      18.504  -8.792   6.539  1.00  0.00           H  
ATOM   1772 2HG  GLU A 103      18.153  -8.865   4.814  1.00  0.00           H  
ATOM   1773  N   ILE A 104      13.676  -7.380   5.862  1.00  0.00           N  
ATOM   1774  CA  ILE A 104      12.456  -6.709   6.297  1.00  0.00           C  
ATOM   1775  C   ILE A 104      11.402  -7.749   6.673  1.00  0.00           C  
ATOM   1776  O   ILE A 104      10.689  -7.587   7.666  1.00  0.00           O  
ATOM   1777  CB  ILE A 104      11.910  -5.765   5.202  1.00  0.00           C  
ATOM   1778  CG1 ILE A 104      12.839  -4.557   5.028  1.00  0.00           C  
ATOM   1779  CG2 ILE A 104      10.485  -5.315   5.538  1.00  0.00           C  
ATOM   1780  CD1 ILE A 104      12.502  -3.686   3.826  1.00  0.00           C  
ATOM   1781  H   ILE A 104      13.961  -7.305   4.896  1.00  0.00           H  
ATOM   1782  HA  ILE A 104      12.686  -6.111   7.178  1.00  0.00           H  
ATOM   1783  HB  ILE A 104      11.898  -6.286   4.245  1.00  0.00           H  
ATOM   1784 1HG1 ILE A 104      12.797  -3.935   5.921  1.00  0.00           H  
ATOM   1785 2HG1 ILE A 104      13.868  -4.902   4.919  1.00  0.00           H  
ATOM   1786 1HG2 ILE A 104      10.119  -4.651   4.755  1.00  0.00           H  
ATOM   1787 2HG2 ILE A 104       9.835  -6.186   5.607  1.00  0.00           H  
ATOM   1788 3HG2 ILE A 104      10.486  -4.786   6.491  1.00  0.00           H  
ATOM   1789 1HD1 ILE A 104      13.204  -2.854   3.771  1.00  0.00           H  
ATOM   1790 2HD1 ILE A 104      12.573  -4.280   2.914  1.00  0.00           H  
ATOM   1791 3HD1 ILE A 104      11.489  -3.299   3.930  1.00  0.00           H  
ATOM   1792  N   SER A 105      11.293  -8.761   5.876  1.00  0.00           N  
ATOM   1793  CA  SER A 105      10.345  -9.829   6.176  1.00  0.00           C  
ATOM   1794  C   SER A 105      10.637 -10.462   7.532  1.00  0.00           C  
ATOM   1795  O   SER A 105       9.715 -10.764   8.293  1.00  0.00           O  
ATOM   1796  CB  SER A 105      10.380 -10.900   5.085  1.00  0.00           C  
ATOM   1797  OG  SER A 105       9.870 -10.391   3.864  1.00  0.00           O  
ATOM   1798  H   SER A 105      11.858  -8.825   5.042  1.00  0.00           H  
ATOM   1799  HA  SER A 105       9.342  -9.401   6.212  1.00  0.00           H  
ATOM   1800 1HB  SER A 105      11.405 -11.241   4.943  1.00  0.00           H  
ATOM   1801 2HB  SER A 105       9.790 -11.760   5.400  1.00  0.00           H  
ATOM   1802  HG  SER A 105       9.626  -9.479   4.039  1.00  0.00           H  
ATOM   1803  N   GLU A 106      11.812 -10.649   7.779  1.00  0.00           N  
ATOM   1804  CA  GLU A 106      12.230 -11.241   9.046  1.00  0.00           C  
ATOM   1805  C   GLU A 106      11.954 -10.298  10.214  1.00  0.00           C  
ATOM   1806  O   GLU A 106      11.510 -10.733  11.279  1.00  0.00           O  
ATOM   1807  CB  GLU A 106      13.716 -11.607   9.006  1.00  0.00           C  
ATOM   1808  CG  GLU A 106      14.034 -12.791   8.104  1.00  0.00           C  
ATOM   1809  CD  GLU A 106      15.523 -13.076   7.991  1.00  0.00           C  
ATOM   1810  OE1 GLU A 106      15.904 -14.046   7.296  1.00  0.00           O  
ATOM   1811  OE2 GLU A 106      16.315 -12.324   8.602  1.00  0.00           O  
ATOM   1812  H   GLU A 106      12.515 -10.393   7.100  1.00  0.00           H  
ATOM   1813  HA  GLU A 106      11.652 -12.151   9.210  1.00  0.00           H  
ATOM   1814 1HB  GLU A 106      14.293 -10.750   8.658  1.00  0.00           H  
ATOM   1815 2HB  GLU A 106      14.059 -11.845  10.013  1.00  0.00           H  
ATOM   1816 1HG  GLU A 106      13.538 -13.678   8.498  1.00  0.00           H  
ATOM   1817 2HG  GLU A 106      13.633 -12.595   7.110  1.00  0.00           H  
ATOM   1818  N   GLU A 107      12.257  -9.077  10.080  1.00  0.00           N  
ATOM   1819  CA  GLU A 107      12.047  -8.053  11.099  1.00  0.00           C  
ATOM   1820  C   GLU A 107      10.563  -7.874  11.404  1.00  0.00           C  
ATOM   1821  O   GLU A 107      10.178  -7.708  12.564  1.00  0.00           O  
ATOM   1822  CB  GLU A 107      12.657  -6.721  10.655  1.00  0.00           C  
ATOM   1823  CG  GLU A 107      12.668  -5.657  11.743  1.00  0.00           C  
ATOM   1824  CD  GLU A 107      13.385  -4.382  11.329  1.00  0.00           C  
ATOM   1825  OE1 GLU A 107      13.203  -3.339  11.997  1.00  0.00           O  
ATOM   1826  OE2 GLU A 107      14.133  -4.426  10.327  1.00  0.00           O  
ATOM   1827  H   GLU A 107      12.672  -8.815   9.197  1.00  0.00           H  
ATOM   1828  HA  GLU A 107      12.540  -8.373  12.018  1.00  0.00           H  
ATOM   1829 1HB  GLU A 107      13.684  -6.882  10.327  1.00  0.00           H  
ATOM   1830 2HB  GLU A 107      12.099  -6.331   9.804  1.00  0.00           H  
ATOM   1831 1HG  GLU A 107      11.640  -5.409  12.005  1.00  0.00           H  
ATOM   1832 2HG  GLU A 107      13.151  -6.064  12.630  1.00  0.00           H  
ATOM   1833  N   VAL A 108       9.702  -7.880  10.380  1.00  0.00           N  
ATOM   1834  CA  VAL A 108       8.262  -7.676  10.499  1.00  0.00           C  
ATOM   1835  C   VAL A 108       7.609  -8.926  11.084  1.00  0.00           C  
ATOM   1836  O   VAL A 108       6.704  -8.829  11.916  1.00  0.00           O  
ATOM   1837  CB  VAL A 108       7.624  -7.329   9.135  1.00  0.00           C  
ATOM   1838  CG1 VAL A 108       6.101  -7.283   9.248  1.00  0.00           C  
ATOM   1839  CG2 VAL A 108       8.166  -5.999   8.616  1.00  0.00           C  
ATOM   1840  H   VAL A 108      10.102  -8.040   9.467  1.00  0.00           H  
ATOM   1841  HA  VAL A 108       8.086  -6.841  11.178  1.00  0.00           H  
ATOM   1842  HB  VAL A 108       7.863  -8.118   8.421  1.00  0.00           H  
ATOM   1843 1HG1 VAL A 108       5.671  -7.037   8.277  1.00  0.00           H  
ATOM   1844 2HG1 VAL A 108       5.731  -8.255   9.573  1.00  0.00           H  
ATOM   1845 3HG1 VAL A 108       5.813  -6.523   9.974  1.00  0.00           H  
ATOM   1846 1HG2 VAL A 108       7.707  -5.770   7.655  1.00  0.00           H  
ATOM   1847 2HG2 VAL A 108       7.932  -5.208   9.328  1.00  0.00           H  
ATOM   1848 3HG2 VAL A 108       9.247  -6.069   8.494  1.00  0.00           H  
ATOM   1849  N   GLU A 109       8.062 -10.143  10.859  1.00  0.00           N  
ATOM   1850  CA  GLU A 109       7.565 -11.407  11.394  1.00  0.00           C  
ATOM   1851  C   GLU A 109       7.996 -11.600  12.845  1.00  0.00           C  
ATOM   1852  O   GLU A 109       7.275 -12.212  13.636  1.00  0.00           O  
ATOM   1853  CB  GLU A 109       8.051 -12.580  10.540  1.00  0.00           C  
ATOM   1854  CG  GLU A 109       7.339 -12.704   9.201  1.00  0.00           C  
ATOM   1855  CD  GLU A 109       7.810 -13.892   8.378  1.00  0.00           C  
ATOM   1856  OE1 GLU A 109       7.243 -14.139   7.289  1.00  0.00           O  
ATOM   1857  OE2 GLU A 109       8.752 -14.582   8.826  1.00  0.00           O  
ATOM   1858  H   GLU A 109       8.853 -10.152  10.231  1.00  0.00           H  
ATOM   1859  HA  GLU A 109       6.475 -11.388  11.371  1.00  0.00           H  
ATOM   1860 1HB  GLU A 109       9.119 -12.473  10.348  1.00  0.00           H  
ATOM   1861 2HB  GLU A 109       7.909 -13.512  11.087  1.00  0.00           H  
ATOM   1862 1HG  GLU A 109       6.269 -12.806   9.378  1.00  0.00           H  
ATOM   1863 2HG  GLU A 109       7.500 -11.790   8.630  1.00  0.00           H  
ATOM   1864  N   LEU A 110       9.090 -11.126  13.316  1.00  0.00           N  
ATOM   1865  CA  LEU A 110       9.681 -11.290  14.640  1.00  0.00           C  
ATOM   1866  C   LEU A 110       9.186 -10.208  15.594  1.00  0.00           C  
ATOM   1867  O   LEU A 110       9.375 -10.311  16.808  1.00  0.00           O  
ATOM   1868  CB  LEU A 110      11.209 -11.251  14.553  1.00  0.00           C  
ATOM   1869  CG  LEU A 110      11.881 -12.455  13.893  1.00  0.00           C  
ATOM   1870  CD1 LEU A 110      13.345 -12.147  13.593  1.00  0.00           C  
ATOM   1871  CD2 LEU A 110      11.761 -13.689  14.781  1.00  0.00           C  
ATOM   1872  H   LEU A 110       9.572 -10.565  12.628  1.00  0.00           H  
ATOM   1873  HA  LEU A 110       9.379 -12.259  15.036  1.00  0.00           H  
ATOM   1874 1HB  LEU A 110      11.502 -10.366  13.991  1.00  0.00           H  
ATOM   1875 2HB  LEU A 110      11.613 -11.165  15.562  1.00  0.00           H  
ATOM   1876  HG  LEU A 110      11.401 -12.660  12.936  1.00  0.00           H  
ATOM   1877 1HD1 LEU A 110      13.810 -13.014  13.123  1.00  0.00           H  
ATOM   1878 2HD1 LEU A 110      13.406 -11.293  12.918  1.00  0.00           H  
ATOM   1879 3HD1 LEU A 110      13.865 -11.915  14.521  1.00  0.00           H  
ATOM   1880 1HD2 LEU A 110      12.245 -14.536  14.294  1.00  0.00           H  
ATOM   1881 2HD2 LEU A 110      12.245 -13.496  15.739  1.00  0.00           H  
ATOM   1882 3HD2 LEU A 110      10.708 -13.918  14.946  1.00  0.00           H  
ATOM   1883  N   GLY A 111       8.399  -9.244  15.209  1.00  0.00           N  
ATOM   1884  CA  GLY A 111       7.732  -8.231  16.012  1.00  0.00           C  
ATOM   1885  C   GLY A 111       6.330  -8.631  16.433  1.00  0.00           C  
ATOM   1886  O   GLY A 111       5.758  -9.576  15.886  1.00  0.00           O  
ATOM   1887  H   GLY A 111       8.266  -9.244  14.208  1.00  0.00           H  
ATOM   1888 1HA  GLY A 111       8.321  -8.030  16.907  1.00  0.00           H  
ATOM   1889 2HA  GLY A 111       7.675  -7.300  15.449  1.00  0.00           H  
