# Supplementary material for: Scaffolding protein functional sites using deep learning
Source: Science. Author manuscript; Available in PMC 2022 Oct 31. (PMC9621694; doi:10.1126/science.abn2100)
Supplement: Data S1 [file NIHMS1830590-supplement-Data_S1.zip › trkA_56_RF.pdb]

ATOM      1  N   ASP A   1      13.457  -5.562  20.622  1.00  0.00           N  
ATOM      2  CA  ASP A   1      14.688  -5.437  19.853  1.00  0.00           C  
ATOM      3  C   ASP A   1      14.388  -5.022  18.412  1.00  0.00           C  
ATOM      4  O   ASP A   1      13.350  -4.422  18.132  1.00  0.00           O  
ATOM      5  CB  ASP A   1      15.465  -6.756  19.865  1.00  0.00           C  
ATOM      6  CG  ASP A   1      14.766  -7.848  20.665  1.00  0.00           C  
ATOM      7  OD1 ASP A   1      13.711  -7.587  21.193  1.00  0.00           O  
ATOM      8  OD2 ASP A   1      15.294  -8.931  20.740  1.00  0.00           O1-
ATOM      9  H01 ASP A   1      13.626  -6.250  21.342  1.00  0.00           H  
ATOM     10  H   ASP A   1      12.607  -5.832  20.149  1.00  0.00           H  
ATOM     11  HA  ASP A   1      15.306  -4.665  20.312  1.00  0.00           H  
ATOM     12 1HB  ASP A   1      15.602  -7.107  18.842  1.00  0.00           H  
ATOM     13 2HB  ASP A   1      16.455  -6.591  20.291  1.00  0.00           H  
ATOM     14  N   LEU A   2      15.306  -5.347  17.503  1.00  0.00           N  
ATOM     15  CA  LEU A   2      15.172  -4.983  16.099  1.00  0.00           C  
ATOM     16  C   LEU A   2      15.047  -6.194  15.183  1.00  0.00           C  
ATOM     17  O   LEU A   2      14.743  -6.059  13.998  1.00  0.00           O  
ATOM     18  CB  LEU A   2      16.377  -4.146  15.651  1.00  0.00           C  
ATOM     19  CG  LEU A   2      16.643  -2.874  16.467  1.00  0.00           C  
ATOM     20  CD1 LEU A   2      17.984  -2.998  17.178  1.00  0.00           C  
ATOM     21  CD2 LEU A   2      16.624  -1.665  15.543  1.00  0.00           C  
ATOM     22  H   LEU A   2      16.121  -5.863  17.802  1.00  0.00           H  
ATOM     23  HA  LEU A   2      14.268  -4.387  15.981  1.00  0.00           H  
ATOM     24 1HB  LEU A   2      17.270  -4.766  15.704  1.00  0.00           H  
ATOM     25 2HB  LEU A   2      16.227  -3.849  14.613  1.00  0.00           H  
ATOM     26  HG  LEU A   2      15.871  -2.762  17.228  1.00  0.00           H  
ATOM     27 1HD1 LEU A   2      18.173  -2.095  17.758  1.00  0.00           H  
ATOM     28 2HD1 LEU A   2      17.963  -3.859  17.846  1.00  0.00           H  
ATOM     29 3HD1 LEU A   2      18.776  -3.129  16.441  1.00  0.00           H  
ATOM     30 1HD2 LEU A   2      16.812  -0.761  16.123  1.00  0.00           H  
ATOM     31 2HD2 LEU A   2      17.397  -1.776  14.782  1.00  0.00           H  
ATOM     32 3HD2 LEU A   2      15.649  -1.591  15.062  1.00  0.00           H  
ATOM     33  N   ASP A   3      15.279  -7.393  15.715  1.00  0.00           N  
ATOM     34  CA  ASP A   3      15.249  -8.575  14.857  1.00  0.00           C  
ATOM     35  C   ASP A   3      13.855  -8.784  14.274  1.00  0.00           C  
ATOM     36  O   ASP A   3      13.708  -9.149  13.108  1.00  0.00           O  
ATOM     37  CB  ASP A   3      15.679  -9.818  15.640  1.00  0.00           C  
ATOM     38  CG  ASP A   3      16.024  -9.513  17.092  1.00  0.00           C  
ATOM     39  OD1 ASP A   3      15.932  -8.372  17.477  1.00  0.00           O  
ATOM     40  OD2 ASP A   3      16.377 -10.425  17.801  1.00  0.00           O1-
ATOM     41  H   ASP A   3      15.476  -7.505  16.699  1.00  0.00           H  
ATOM     42  HA  ASP A   3      15.948  -8.423  14.034  1.00  0.00           H  
ATOM     43 1HB  ASP A   3      14.878 -10.556  15.620  1.00  0.00           H  
ATOM     44 2HB  ASP A   3      16.550 -10.266  15.161  1.00  0.00           H  
ATOM     45  N   ILE A   4      12.826  -8.550  15.093  1.00  0.00           N  
ATOM     46  CA  ILE A   4      11.446  -8.683  14.638  1.00  0.00           C  
ATOM     47  C   ILE A   4      11.103  -7.649  13.570  1.00  0.00           C  
ATOM     48  O   ILE A   4      10.268  -7.895  12.700  1.00  0.00           O  
ATOM     49  CB  ILE A   4      10.464  -8.542  15.815  1.00  0.00           C  
ATOM     50  CG1 ILE A   4       9.059  -8.980  15.393  1.00  0.00           C  
ATOM     51  CG2 ILE A   4      10.447  -7.110  16.326  1.00  0.00           C  
ATOM     52  CD1 ILE A   4       8.957 -10.445  15.037  1.00  0.00           C  
ATOM     53  H   ILE A   4      13.005  -8.275  16.048  1.00  0.00           H  
ATOM     54  HA  ILE A   4      11.320  -9.673  14.201  1.00  0.00           H  
ATOM     55  HB  ILE A   4      10.769  -9.203  16.625  1.00  0.00           H  
ATOM     56 1HG1 ILE A   4       8.356  -8.775  16.200  1.00  0.00           H  
ATOM     57 2HG1 ILE A   4       8.740  -8.397  14.528  1.00  0.00           H  
ATOM     58 1HG2 ILE A   4       9.747  -7.027  17.157  1.00  0.00           H  
ATOM     59 2HG2 ILE A   4      11.445  -6.833  16.663  1.00  0.00           H  
ATOM     60 3HG2 ILE A   4      10.137  -6.440  15.523  1.00  0.00           H  
ATOM     61 1HD1 ILE A   4       7.932 -10.679  14.748  1.00  0.00           H  
ATOM     62 2HD1 ILE A   4       9.627 -10.666  14.206  1.00  0.00           H  
ATOM     63 3HD1 ILE A   4       9.237 -11.049  15.899  1.00  0.00           H  
ATOM     64  N   ILE A   5      11.755  -6.488  13.642  1.00  0.00           N  
ATOM     65  CA  ILE A   5      11.532  -5.420  12.690  1.00  0.00           C  
ATOM     66  C   ILE A   5      12.143  -5.822  11.360  1.00  0.00           C  
ATOM     67  O   ILE A   5      11.522  -5.668  10.309  1.00  0.00           O  
ATOM     68  CB  ILE A   5      12.138  -4.098  13.196  1.00  0.00           C  
ATOM     69  CG1 ILE A   5      12.024  -3.013  12.122  1.00  0.00           C  
ATOM     70  CG2 ILE A   5      13.590  -4.299  13.602  1.00  0.00           C  
ATOM     71  CD1 ILE A   5      11.360  -3.483  10.847  1.00  0.00           C  
ATOM     72  H   ILE A   5      12.425  -6.352  14.385  1.00  0.00           H  
ATOM     73  HA  ILE A   5      10.458  -5.283  12.570  1.00  0.00           H  
ATOM     74  HB  ILE A   5      11.574  -3.746  14.059  1.00  0.00           H  
ATOM     75 1HG1 ILE A   5      11.454  -2.172  12.514  1.00  0.00           H  
ATOM     76 2HG1 ILE A   5      13.019  -2.644  11.870  1.00  0.00           H  
ATOM     77 1HG2 ILE A   5      14.003  -3.355  13.956  1.00  0.00           H  
ATOM     78 2HG2 ILE A   5      13.645  -5.041  14.398  1.00  0.00           H  
ATOM     79 3HG2 ILE A   5      14.163  -4.646  12.742  1.00  0.00           H  
ATOM     80 1HD1 ILE A   5      11.317  -2.659  10.135  1.00  0.00           H  
ATOM     81 2HD1 ILE A   5      11.935  -4.304  10.418  1.00  0.00           H  
ATOM     82 3HD1 ILE A   5      10.350  -3.824  11.068  1.00  0.00           H  
ATOM     83  N   ARG A   6      13.362  -6.338  11.405  1.00  0.00           N  
ATOM     84  CA  ARG A   6      13.993  -6.767  10.173  1.00  0.00           C  
ATOM     85  C   ARG A   6      13.190  -7.913   9.551  1.00  0.00           C  
ATOM     86  O   ARG A   6      13.042  -7.989   8.331  1.00  0.00           O  
ATOM     87  CB  ARG A   6      15.425  -7.212  10.432  1.00  0.00           C  
ATOM     88  CG  ARG A   6      16.388  -6.091  10.790  1.00  0.00           C  
ATOM     89  CD  ARG A   6      17.754  -6.607  11.062  1.00  0.00           C  
ATOM     90  NE  ARG A   6      18.674  -5.541  11.426  1.00  0.00           N  
ATOM     91  CZ  ARG A   6      19.972  -5.724  11.736  1.00  0.00           C  
ATOM     92  NH1 ARG A   6      20.487  -6.933  11.723  1.00  0.00           N1+
ATOM     93  NH2 ARG A   6      20.727  -4.687  12.055  1.00  0.00           N  
ATOM     94  H   ARG A   6      13.863  -6.440  12.276  1.00  0.00           H  
ATOM     95  HA  ARG A   6      14.010  -5.924   9.481  1.00  0.00           H  
ATOM     96 1HB  ARG A   6      15.440  -7.933  11.247  1.00  0.00           H  
ATOM     97 2HB  ARG A   6      15.816  -7.712   9.546  1.00  0.00           H  
ATOM     98 1HG  ARG A   6      16.447  -5.383   9.963  1.00  0.00           H  
ATOM     99 2HG  ARG A   6      16.031  -5.577  11.684  1.00  0.00           H  
ATOM    100 1HD  ARG A   6      17.717  -7.320  11.885  1.00  0.00           H  
ATOM    101 2HD  ARG A   6      18.140  -7.101  10.171  1.00  0.00           H  
ATOM    102  HE  ARG A   6      18.314  -4.596  11.447  1.00  0.00           H  
ATOM    103 1HH1 ARG A   6      19.910  -7.725  11.479  1.00  0.00           H  
ATOM    104 2HH1 ARG A   6      21.460  -7.070  11.955  1.00  0.00           H  
ATOM    105 1HH2 ARG A   6      20.331  -3.757  12.065  1.00  0.00           H  
ATOM    106 2HH2 ARG A   6      21.700  -4.824  12.287  1.00  0.00           H  
ATOM    107  N   ARG A   7      12.667  -8.812  10.393  1.00  0.00           N  
ATOM    108  CA  ARG A   7      11.869  -9.938   9.926  1.00  0.00           C  
ATOM    109  C   ARG A   7      10.621  -9.461   9.178  1.00  0.00           C  
ATOM    110  O   ARG A   7      10.321  -9.938   8.083  1.00  0.00           O  
ATOM    111  CB  ARG A   7      11.450 -10.818  11.094  1.00  0.00           C  
ATOM    112  CG  ARG A   7      10.633 -12.042  10.712  1.00  0.00           C  
ATOM    113  CD  ARG A   7      10.331 -12.891  11.892  1.00  0.00           C  
ATOM    114  NE  ARG A   7      11.441 -12.932  12.830  1.00  0.00           N  
ATOM    115  CZ  ARG A   7      12.610 -12.283  12.661  1.00  0.00           C  
ATOM    116  NH1 ARG A   7      12.804 -11.548  11.588  1.00  0.00           N1+
ATOM    117  NH2 ARG A   7      13.560 -12.384  13.573  1.00  0.00           N  
ATOM    118  H   ARG A   7      12.833  -8.704  11.383  1.00  0.00           H  
ATOM    119  HA  ARG A   7      12.476 -10.533   9.243  1.00  0.00           H  
ATOM    120 1HB  ARG A   7      12.336 -11.166  11.623  1.00  0.00           H  
ATOM    121 2HB  ARG A   7      10.858 -10.233  11.797  1.00  0.00           H  
ATOM    122 1HG  ARG A   7       9.689 -11.725  10.267  1.00  0.00           H  
ATOM    123 2HG  ARG A   7      11.190 -12.642   9.992  1.00  0.00           H  
ATOM    124 1HD  ARG A   7       9.460 -12.494  12.413  1.00  0.00           H  
ATOM    125 2HD  ARG A   7      10.124 -13.910  11.565  1.00  0.00           H  
ATOM    126  HE  ARG A   7      11.329 -13.487  13.668  1.00  0.00           H  
ATOM    127 1HH1 ARG A   7      12.077 -11.471  10.890  1.00  0.00           H  
ATOM    128 2HH1 ARG A   7      13.679 -11.062  11.461  1.00  0.00           H  
ATOM    129 1HH2 ARG A   7      13.411 -12.948  14.398  1.00  0.00           H  
ATOM    130 2HH2 ARG A   7      14.435 -11.897  13.446  1.00  0.00           H  
ATOM    131  N   ALA A   8       9.871  -8.510   9.756  1.00  0.00           N  
ATOM    132  CA  ALA A   8       8.718  -7.979   9.033  1.00  0.00           C  
ATOM    133  C   ALA A   8       9.101  -7.250   7.757  1.00  0.00           C  
ATOM    134  O   ALA A   8       8.380  -7.302   6.761  1.00  0.00           O  
ATOM    135  CB  ALA A   8       7.917  -7.043   9.927  1.00  0.00           C  
ATOM    136  H   ALA A   8      10.082  -8.152  10.676  1.00  0.00           H  
ATOM    137  HA  ALA A   8       8.085  -8.818   8.742  1.00  0.00           H  
ATOM    138 1HB  ALA A   8       7.061  -6.656   9.374  1.00  0.00           H  
ATOM    139 2HB  ALA A   8       7.566  -7.589  10.803  1.00  0.00           H  
ATOM    140 3HB  ALA A   8       8.549  -6.215  10.244  1.00  0.00           H  
ATOM    141  N   ALA A   9      10.231  -6.557   7.744  1.00  0.00           N  
ATOM    142  CA  ALA A   9      10.643  -5.886   6.525  1.00  0.00           C  
ATOM    143  C   ALA A   9      10.911  -6.902   5.424  1.00  0.00           C  
ATOM    144  O   ALA A   9      10.501  -6.713   4.279  1.00  0.00           O  
ATOM    145  CB  ALA A   9      11.875  -5.031   6.781  1.00  0.00           C  
ATOM    146  H   ALA A   9      10.813  -6.485   8.566  1.00  0.00           H  
ATOM    147  HA  ALA A   9       9.827  -5.240   6.201  1.00  0.00           H  
ATOM    148 1HB  ALA A   9      12.172  -4.534   5.858  1.00  0.00           H  
ATOM    149 2HB  ALA A   9      11.647  -4.282   7.539  1.00  0.00           H  
ATOM    150 3HB  ALA A   9      12.690  -5.663   7.131  1.00  0.00           H  
ATOM    151  N   ALA A  10      11.603  -7.987   5.770  1.00  0.00           N  
ATOM    152  CA  ALA A  10      11.877  -9.024   4.793  1.00  0.00           C  
ATOM    153  C   ALA A  10      10.578  -9.647   4.282  1.00  0.00           C  
ATOM    154  O   ALA A  10      10.453  -9.961   3.098  1.00  0.00           O  
ATOM    155  CB  ALA A  10      12.781 -10.091   5.393  1.00  0.00           C  
ATOM    156  H   ALA A  10      11.943  -8.098   6.714  1.00  0.00           H  
ATOM    157  HA  ALA A  10      12.387  -8.565   3.946  1.00  0.00           H  
ATOM    158 1HB  ALA A  10      12.977 -10.862   4.647  1.00  0.00           H  
ATOM    159 2HB  ALA A  10      13.723  -9.638   5.703  1.00  0.00           H  
ATOM    160 3HB  ALA A  10      12.292 -10.538   6.256  1.00  0.00           H  
ATOM    161  N   GLU A  11       9.586  -9.837   5.166  1.00  0.00           N  
ATOM    162  CA  GLU A  11       8.310 -10.429   4.753  1.00  0.00           C  
ATOM    163  C   GLU A  11       7.563  -9.481   3.809  1.00  0.00           C  
ATOM    164  O   GLU A  11       6.920  -9.919   2.855  1.00  0.00           O  
ATOM    165  CB  GLU A  11       7.448 -10.747   5.977  1.00  0.00           C  
ATOM    166  CG  GLU A  11       6.127 -11.430   5.655  1.00  0.00           C  
ATOM    167  CD  GLU A  11       6.305 -12.757   4.972  1.00  0.00           C  
ATOM    168  OE1 GLU A  11       6.779 -13.670   5.603  1.00  0.00           O  
ATOM    169  OE2 GLU A  11       5.965 -12.857   3.816  1.00  0.00           O1-
ATOM    170  H   GLU A  11       9.715  -9.570   6.132  1.00  0.00           H  
ATOM    171  HA  GLU A  11       8.516 -11.358   4.220  1.00  0.00           H  
ATOM    172 1HB  GLU A  11       8.004 -11.396   6.654  1.00  0.00           H  
ATOM    173 2HB  GLU A  11       7.227  -9.825   6.515  1.00  0.00           H  
ATOM    174 1HG  GLU A  11       5.574 -11.582   6.582  1.00  0.00           H  
ATOM    175 2HG  GLU A  11       5.537 -10.773   5.017  1.00  0.00           H  
ATOM    176  N   LEU A  12       7.646  -8.180   4.073  1.00  0.00           N  
ATOM    177  CA  LEU A  12       7.009  -7.209   3.200  1.00  0.00           C  
ATOM    178  C   LEU A  12       7.655  -7.310   1.820  1.00  0.00           C  
ATOM    179  O   LEU A  12       6.966  -7.305   0.800  1.00  0.00           O  
ATOM    180  CB  LEU A  12       7.156  -5.797   3.781  1.00  0.00           C  
ATOM    181  CG  LEU A  12       6.387  -5.529   5.081  1.00  0.00           C  
ATOM    182  CD1 LEU A  12       6.869  -4.223   5.697  1.00  0.00           C  
ATOM    183  CD2 LEU A  12       4.895  -5.476   4.786  1.00  0.00           C  
ATOM    184  H   LEU A  12       8.153  -7.855   4.884  1.00  0.00           H  
ATOM    185  HA  LEU A  12       5.949  -7.450   3.130  1.00  0.00           H  
ATOM    186 1HB  LEU A  12       8.211  -5.610   3.976  1.00  0.00           H  
ATOM    187 2HB  LEU A  12       6.812  -5.078   3.038  1.00  0.00           H  
ATOM    188  HG  LEU A  12       6.588  -6.329   5.794  1.00  0.00           H  
ATOM    189 1HD1 LEU A  12       6.323  -4.033   6.621  1.00  0.00           H  
ATOM    190 2HD1 LEU A  12       7.935  -4.296   5.915  1.00  0.00           H  
ATOM    191 3HD1 LEU A  12       6.696  -3.405   4.999  1.00  0.00           H  
ATOM    192 1HD2 LEU A  12       4.348  -5.287   5.710  1.00  0.00           H  
ATOM    193 2HD2 LEU A  12       4.693  -4.676   4.074  1.00  0.00           H  
ATOM    194 3HD2 LEU A  12       4.574  -6.428   4.363  1.00  0.00           H  
ATOM    195  N   LYS A  13       8.991  -7.403   1.784  1.00  0.00           N  
ATOM    196  CA  LYS A  13       9.678  -7.530   0.510  1.00  0.00           C  
ATOM    197  C   LYS A  13       9.297  -8.842  -0.203  1.00  0.00           C  
ATOM    198  O   LYS A  13       9.218  -8.892  -1.430  1.00  0.00           O  
ATOM    199  CB  LYS A  13      11.193  -7.462   0.709  1.00  0.00           C  
ATOM    200  CG  LYS A  13      11.980  -7.141  -0.555  1.00  0.00           C  
ATOM    201  CD  LYS A  13      11.720  -5.716  -1.021  1.00  0.00           C  
ATOM    202  CE  LYS A  13      10.746  -5.000  -0.097  1.00  0.00           C  
ATOM    203  NZ  LYS A  13      10.296  -5.872   1.022  1.00  0.00           N1+
ATOM    204  H   LYS A  13       9.533  -7.386   2.636  1.00  0.00           H  
ATOM    205  HA  LYS A  13       9.373  -6.702  -0.131  1.00  0.00           H  
ATOM    206 1HB  LYS A  13      11.428  -6.700   1.452  1.00  0.00           H  
ATOM    207 2HB  LYS A  13      11.553  -8.417   1.094  1.00  0.00           H  
ATOM    208 1HG  LYS A  13      13.046  -7.263  -0.360  1.00  0.00           H  
ATOM    209 2HG  LYS A  13      11.692  -7.832  -1.347  1.00  0.00           H  
ATOM    210 1HD  LYS A  13      12.661  -5.164  -1.042  1.00  0.00           H  
ATOM    211 2HD  LYS A  13      11.306  -5.733  -2.028  1.00  0.00           H  
ATOM    212 1HE  LYS A  13      11.223  -4.114   0.318  1.00  0.00           H  
ATOM    213 2HE  LYS A  13       9.872  -4.682  -0.667  1.00  0.00           H  
ATOM    214 1HZ  LYS A  13       9.652  -5.361   1.609  1.00  0.00           H  
ATOM    215 2HZ  LYS A  13       9.835  -6.689   0.648  1.00  0.00           H  
ATOM    216 3HZ  LYS A  13      11.096  -6.158   1.569  1.00  0.00           H  
ATOM    217  N   ARG A  14       9.051  -9.937   0.550  1.00  0.00           N  
ATOM    218  CA  ARG A  14       8.639 -11.184  -0.105  1.00  0.00           C  
ATOM    219  C   ARG A  14       7.306 -10.971  -0.799  1.00  0.00           C  
ATOM    220  O   ARG A  14       7.076 -11.484  -1.894  1.00  0.00           O  
ATOM    221  CB  ARG A  14       8.532 -12.312   0.910  1.00  0.00           C  
ATOM    222  CG  ARG A  14       9.860 -12.800   1.466  1.00  0.00           C  
ATOM    223  CD  ARG A  14       9.675 -13.903   2.444  1.00  0.00           C  
ATOM    224  NE  ARG A  14       8.269 -14.205   2.660  1.00  0.00           N  
ATOM    225  CZ  ARG A  14       7.248 -13.569   2.054  1.00  0.00           C  
ATOM    226  NH1 ARG A  14       7.491 -12.601   1.199  1.00  0.00           N1+
ATOM    227  NH2 ARG A  14       6.001 -13.918   2.319  1.00  0.00           N  
ATOM    228  H   ARG A  14       9.144  -9.917   1.555  1.00  0.00           H  
ATOM    229  HA  ARG A  14       9.394 -11.452  -0.844  1.00  0.00           H  
ATOM    230 1HB  ARG A  14       7.922 -11.987   1.752  1.00  0.00           H  
ATOM    231 2HB  ARG A  14       8.031 -13.166   0.454  1.00  0.00           H  
ATOM    232 1HG  ARG A  14      10.484 -13.167   0.650  1.00  0.00           H  
ATOM    233 2HG  ARG A  14      10.369 -11.978   1.970  1.00  0.00           H  
ATOM    234 1HD  ARG A  14      10.164 -14.804   2.073  1.00  0.00           H  
ATOM    235 2HD  ARG A  14      10.114 -13.620   3.399  1.00  0.00           H  
ATOM    236  HE  ARG A  14       8.042 -14.945   3.312  1.00  0.00           H  
ATOM    237 1HH1 ARG A  14       8.444 -12.334   0.996  1.00  0.00           H  
ATOM    238 2HH1 ARG A  14       6.726 -12.124   0.744  1.00  0.00           H  
ATOM    239 1HH2 ARG A  14       5.814 -14.663   2.977  1.00  0.00           H  
ATOM    240 2HH2 ARG A  14       5.236 -13.442   1.865  1.00  0.00           H  
ATOM    241  N   TYR A  15       6.422 -10.208  -0.157  1.00  0.00           N  
ATOM    242  CA  TYR A  15       5.129  -9.916  -0.746  1.00  0.00           C  
ATOM    243  C   TYR A  15       5.306  -9.191  -2.062  1.00  0.00           C  
ATOM    244  O   TYR A  15       4.714  -9.567  -3.073  1.00  0.00           O  
ATOM    245  CB  TYR A  15       4.275  -9.091   0.219  1.00  0.00           C  
ATOM    246  CG  TYR A  15       2.877  -8.814  -0.286  1.00  0.00           C  
ATOM    247  CD1 TYR A  15       2.086  -9.858  -0.744  1.00  0.00           C  
ATOM    248  CD2 TYR A  15       2.385  -7.517  -0.293  1.00  0.00           C  
ATOM    249  CE1 TYR A  15       0.808  -9.606  -1.206  1.00  0.00           C  
ATOM    250  CE2 TYR A  15       1.108  -7.265  -0.754  1.00  0.00           C  
ATOM    251  CZ  TYR A  15       0.321  -8.303  -1.210  1.00  0.00           C  
ATOM    252  OH  TYR A  15      -0.951  -8.052  -1.670  1.00  0.00           O  
ATOM    253  H   TYR A  15       6.647  -9.825   0.750  1.00  0.00           H  
ATOM    254  HA  TYR A  15       4.618 -10.859  -0.944  1.00  0.00           H  
ATOM    255 1HB  TYR A  15       4.195  -9.614   1.173  1.00  0.00           H  
ATOM    256 2HB  TYR A  15       4.763  -8.135   0.410  1.00  0.00           H  
ATOM    257  HD1 TYR A  15       2.472 -10.877  -0.739  1.00  0.00           H  
ATOM    258  HD2 TYR A  15       3.007  -6.697   0.066  1.00  0.00           H  
ATOM    259  HE1 TYR A  15       0.187 -10.425  -1.565  1.00  0.00           H  
ATOM    260  HE2 TYR A  15       0.722  -6.245  -0.760  1.00  0.00           H  
ATOM    261  HH  TYR A  15      -1.133  -7.111  -1.606  1.00  0.00           H  
ATOM    262  N   GLU A  16       6.126  -8.149  -2.040  1.00  0.00           N  
ATOM    263  CA  GLU A  16       6.424  -7.386  -3.240  1.00  0.00           C  
ATOM    264  C   GLU A  16       6.933  -8.328  -4.349  1.00  0.00           C  
ATOM    265  O   GLU A  16       6.501  -8.240  -5.498  1.00  0.00           O  
ATOM    266  CB  GLU A  16       7.461  -6.302  -2.939  1.00  0.00           C  
ATOM    267  CG  GLU A  16       7.933  -6.268  -1.492  1.00  0.00           C  
ATOM    268  CD  GLU A  16       7.279  -7.318  -0.639  1.00  0.00           C  
ATOM    269  OE1 GLU A  16       6.476  -8.059  -1.153  1.00  0.00           O  
ATOM    270  OE2 GLU A  16       7.583  -7.380   0.530  1.00  0.00           O1-
ATOM    271  H   GLU A  16       6.554  -7.879  -1.166  1.00  0.00           H  
ATOM    272  HA  GLU A  16       5.506  -6.906  -3.582  1.00  0.00           H  
ATOM    273 1HB  GLU A  16       8.336  -6.449  -3.573  1.00  0.00           H  
ATOM    274 2HB  GLU A  16       7.045  -5.323  -3.178  1.00  0.00           H  
ATOM    275 1HG  GLU A  16       9.012  -6.418  -1.470  1.00  0.00           H  
ATOM    276 2HG  GLU A  16       7.722  -5.284  -1.075  1.00  0.00           H  
ATOM    277  N   GLU A  17       7.859  -9.239  -4.005  1.00  0.00           N  
ATOM    278  CA  GLU A  17       8.380 -10.174  -4.999  1.00  0.00           C  
ATOM    279  C   GLU A  17       7.275 -11.088  -5.545  1.00  0.00           C  
ATOM    280  O   GLU A  17       7.239 -11.390  -6.738  1.00  0.00           O  
ATOM    281  CB  GLU A  17       9.501 -11.024  -4.396  1.00  0.00           C  
ATOM    282  CG  GLU A  17       9.812 -10.712  -2.939  1.00  0.00           C  
ATOM    283  CD  GLU A  17       8.945  -9.620  -2.377  1.00  0.00           C  
ATOM    284  OE1 GLU A  17       8.120  -9.112  -3.097  1.00  0.00           O  
ATOM    285  OE2 GLU A  17       9.109  -9.293  -1.225  1.00  0.00           O1-
ATOM    286  H   GLU A  17       8.204  -9.286  -3.057  1.00  0.00           H  
ATOM    287  HA  GLU A  17       8.786  -9.601  -5.833  1.00  0.00           H  
ATOM    288 1HB  GLU A  17       9.234 -12.079  -4.463  1.00  0.00           H  
ATOM    289 2HB  GLU A  17      10.416 -10.880  -4.971  1.00  0.00           H  
ATOM    290 1HG  GLU A  17       9.667 -11.616  -2.347  1.00  0.00           H  
ATOM    291 2HG  GLU A  17      10.857 -10.419  -2.856  1.00  0.00           H  
ATOM    292  N   LYS A  18       6.362 -11.538  -4.677  1.00  0.00           N  
ATOM    293  CA  LYS A  18       5.264 -12.394  -5.119  1.00  0.00           C  
ATOM    294  C   LYS A  18       4.411 -11.654  -6.139  1.00  0.00           C  
ATOM    295  O   LYS A  18       3.954 -12.239  -7.121  1.00  0.00           O  
ATOM    296  CB  LYS A  18       4.419 -12.841  -3.925  1.00  0.00           C  
ATOM    297  CG  LYS A  18       4.899 -12.309  -2.581  1.00  0.00           C  
ATOM    298  CD  LYS A  18       6.134 -11.436  -2.741  1.00  0.00           C  
ATOM    299  CE  LYS A  18       6.555 -11.333  -4.200  1.00  0.00           C  
ATOM    300  NZ  LYS A  18       5.654 -12.108  -5.095  1.00  0.00           N1+
ATOM    301  H   LYS A  18       6.427 -11.286  -3.701  1.00  0.00           H  
ATOM    302  HA  LYS A  18       5.686 -13.278  -5.598  1.00  0.00           H  
ATOM    303 1HB  LYS A  18       3.389 -12.515  -4.066  1.00  0.00           H  
ATOM    304 2HB  LYS A  18       4.413 -13.930  -3.871  1.00  0.00           H  
ATOM    305 1HG  LYS A  18       4.105 -11.720  -2.119  1.00  0.00           H  
ATOM    306 2HG  LYS A  18       5.137 -13.144  -1.923  1.00  0.00           H  
ATOM    307 1HD  LYS A  18       5.925 -10.436  -2.360  1.00  0.00           H  
ATOM    308 2HD  LYS A  18       6.957 -11.861  -2.165  1.00  0.00           H  
ATOM    309 1HE  LYS A  18       6.542 -10.288  -4.508  1.00  0.00           H  
ATOM    310 2HE  LYS A  18       7.571 -11.710  -4.313  1.00  0.00           H  
ATOM    311 1HZ  LYS A  18       5.966 -12.014  -6.051  1.00  0.00           H  
ATOM    312 2HZ  LYS A  18       5.672 -13.083  -4.829  1.00  0.00           H  
ATOM    313 3HZ  LYS A  18       4.711 -11.755  -5.013  1.00  0.00           H  
ATOM    314  N   ALA A  19       4.208 -10.367  -5.889  1.00  0.00           N  
ATOM    315  CA  ALA A  19       3.449  -9.531  -6.789  1.00  0.00           C  
ATOM    316  C   ALA A  19       4.136  -9.393  -8.129  1.00  0.00           C  
ATOM    317  O   ALA A  19       3.485  -9.389  -9.174  1.00  0.00           O  
ATOM    318  CB  ALA A  19       3.221  -8.159  -6.172  1.00  0.00           C  
ATOM    319  H   ALA A  19       4.594  -9.961  -5.048  1.00  0.00           H  
ATOM    320  HA  ALA A  19       2.483 -10.006  -6.959  1.00  0.00           H  
ATOM    321 1HB  ALA A  19       2.648  -7.540  -6.863  1.00  0.00           H  
ATOM    322 2HB  ALA A  19       2.670  -8.267  -5.238  1.00  0.00           H  
ATOM    323 3HB  ALA A  19       4.181  -7.685  -5.974  1.00  0.00           H  
ATOM    324  N   GLU A  20       5.467  -9.278  -8.115  1.00  0.00           N  
ATOM    325  CA  GLU A  20       6.218  -9.186  -9.359  1.00  0.00           C  
ATOM    326  C   GLU A  20       5.926 -10.427 -10.174  1.00  0.00           C  
ATOM    327  O   GLU A  20       5.685 -10.348 -11.379  1.00  0.00           O  
ATOM    328  CB  GLU A  20       7.714  -9.042  -9.070  1.00  0.00           C  
ATOM    329  CG  GLU A  20       8.582  -8.884 -10.310  1.00  0.00           C  
ATOM    330  CD  GLU A  20      10.036  -8.682  -9.985  1.00  0.00           C  
ATOM    331  OE1 GLU A  20      10.801  -8.454 -10.890  1.00  0.00           O  
ATOM    332  OE2 GLU A  20      10.381  -8.757  -8.829  1.00  0.00           O1-
ATOM    333  H   GLU A  20       5.965  -9.254  -7.237  1.00  0.00           H  
ATOM    334  HA  GLU A  20       5.881  -8.303  -9.902  1.00  0.00           H  
ATOM    335 1HB  GLU A  20       7.879  -8.174  -8.432  1.00  0.00           H  
ATOM    336 2HB  GLU A  20       8.065  -9.919  -8.526  1.00  0.00           H  
ATOM    337 1HG  GLU A  20       8.480  -9.775 -10.928  1.00  0.00           H  
ATOM    338 2HG  GLU A  20       8.222  -8.032 -10.886  1.00  0.00           H  
ATOM    339  N   GLU A  21       5.946 -11.593  -9.514  1.00  0.00           N  
ATOM    340  CA  GLU A  21       5.676 -12.839 -10.218  1.00  0.00           C  
ATOM    341  C   GLU A  21       4.272 -12.810 -10.808  1.00  0.00           C  
ATOM    342  O   GLU A  21       4.043 -13.298 -11.915  1.00  0.00           O  
ATOM    343  CB  GLU A  21       5.835 -14.031  -9.272  1.00  0.00           C  
ATOM    344  CG  GLU A  21       7.271 -14.313  -8.852  1.00  0.00           C  
ATOM    345  CD  GLU A  21       7.386 -15.474  -7.904  1.00  0.00           C  
ATOM    346  OE1 GLU A  21       8.480 -15.770  -7.487  1.00  0.00           O  
ATOM    347  OE2 GLU A  21       6.378 -16.065  -7.595  1.00  0.00           O1-
ATOM    348  H   GLU A  21       6.148 -11.621  -8.525  1.00  0.00           H  
ATOM    349  HA  GLU A  21       6.395 -12.940 -11.031  1.00  0.00           H  
ATOM    350 1HB  GLU A  21       5.250 -13.860  -8.369  1.00  0.00           H  
ATOM    351 2HB  GLU A  21       5.444 -14.930  -9.750  1.00  0.00           H  
ATOM    352 1HG  GLU A  21       7.864 -14.526  -9.742  1.00  0.00           H  
ATOM    353 2HG  GLU A  21       7.682 -13.422  -8.380  1.00  0.00           H  
ATOM    354  N   PHE A  22       3.311 -12.238 -10.079  1.00  0.00           N  
ATOM    355  CA  PHE A  22       1.968 -12.154 -10.630  1.00  0.00           C  
ATOM    356  C   PHE A  22       1.987 -11.291 -11.883  1.00  0.00           C  
ATOM    357  O   PHE A  22       1.420 -11.660 -12.911  1.00  0.00           O  
ATOM    358  CB  PHE A  22       1.001 -11.578  -9.594  1.00  0.00           C  
ATOM    359  CG  PHE A  22      -0.432 -11.561 -10.046  1.00  0.00           C  
ATOM    360  CD1 PHE A  22      -0.821 -12.242 -11.190  1.00  0.00           C  
ATOM    361  CD2 PHE A  22      -1.393 -10.865  -9.330  1.00  0.00           C  
ATOM    362  CE1 PHE A  22      -2.139 -12.228 -11.607  1.00  0.00           C  
ATOM    363  CE2 PHE A  22      -2.711 -10.850  -9.743  1.00  0.00           C  
ATOM    364  CZ  PHE A  22      -3.084 -11.532 -10.884  1.00  0.00           C  
ATOM    365  H   PHE A  22       3.489 -11.863  -9.158  1.00  0.00           H  
ATOM    366  HA  PHE A  22       1.639 -13.160 -10.894  1.00  0.00           H  
ATOM    367 1HB  PHE A  22       1.061 -12.161  -8.677  1.00  0.00           H  
ATOM    368 2HB  PHE A  22       1.293 -10.557  -9.353  1.00  0.00           H  
ATOM    369  HD1 PHE A  22      -0.074 -12.794 -11.762  1.00  0.00           H  
ATOM    370  HD2 PHE A  22      -1.098 -10.325  -8.429  1.00  0.00           H  
ATOM    371  HE1 PHE A  22      -2.430 -12.767 -12.508  1.00  0.00           H  
ATOM    372  HE2 PHE A  22      -3.457 -10.299  -9.170  1.00  0.00           H  
ATOM    373  HZ  PHE A  22      -4.122 -11.519 -11.212  1.00  0.00           H  
ATOM    374  N   LYS A  23       2.640 -10.123 -11.823  1.00  0.00           N  
ATOM    375  CA  LYS A  23       2.665  -9.266 -13.002  1.00  0.00           C  
ATOM    376  C   LYS A  23       3.297 -10.009 -14.174  1.00  0.00           C  
ATOM    377  O   LYS A  23       2.825  -9.917 -15.307  1.00  0.00           O  
ATOM    378  CB  LYS A  23       3.425  -7.972 -12.708  1.00  0.00           C  
ATOM    379  CG  LYS A  23       2.677  -6.993 -11.812  1.00  0.00           C  
ATOM    380  CD  LYS A  23       3.473  -5.712 -11.608  1.00  0.00           C  
ATOM    381  CE  LYS A  23       3.580  -4.914 -12.899  1.00  0.00           C  
ATOM    382  NZ  LYS A  23       4.305  -3.630 -12.701  1.00  0.00           N1+
ATOM    383  H   LYS A  23       3.115  -9.820 -10.985  1.00  0.00           H  
ATOM    384  HA  LYS A  23       1.638  -9.014 -13.268  1.00  0.00           H  
ATOM    385 1HB  LYS A  23       4.374  -8.209 -12.225  1.00  0.00           H  
ATOM    386 2HB  LYS A  23       3.652  -7.462 -13.644  1.00  0.00           H  
ATOM    387 1HG  LYS A  23       1.717  -6.745 -12.266  1.00  0.00           H  
ATOM    388 2HG  LYS A  23       2.493  -7.455 -10.843  1.00  0.00           H  
ATOM    389 1HD  LYS A  23       2.986  -5.098 -10.850  1.00  0.00           H  
ATOM    390 2HD  LYS A  23       4.476  -5.959 -11.260  1.00  0.00           H  
ATOM    391 1HE  LYS A  23       4.107  -5.503 -13.648  1.00  0.00           H  
ATOM    392 2HE  LYS A  23       2.581  -4.697 -13.276  1.00  0.00           H  
ATOM    393 1HZ  LYS A  23       4.354  -3.132 -13.578  1.00  0.00           H  
ATOM    394 2HZ  LYS A  23       3.814  -3.067 -12.021  1.00  0.00           H  
ATOM    395 3HZ  LYS A  23       5.240  -3.819 -12.369  1.00  0.00           H  
ATOM    396  N   GLU A  24       4.376 -10.757 -13.916  1.00  0.00           N  
ATOM    397  CA  GLU A  24       5.027 -11.493 -14.988  1.00  0.00           C  
ATOM    398  C   GLU A  24       4.097 -12.546 -15.576  1.00  0.00           C  
ATOM    399  O   GLU A  24       4.071 -12.758 -16.788  1.00  0.00           O  
ATOM    400  CB  GLU A  24       6.308 -12.157 -14.478  1.00  0.00           C  
ATOM    401  CG  GLU A  24       7.437 -11.186 -14.162  1.00  0.00           C  
ATOM    402  CD  GLU A  24       8.656 -11.867 -13.606  1.00  0.00           C  
ATOM    403  OE1 GLU A  24       8.608 -13.057 -13.404  1.00  0.00           O  
ATOM    404  OE2 GLU A  24       9.637 -11.197 -13.383  1.00  0.00           O1-
ATOM    405  H   GLU A  24       4.749 -10.819 -12.979  1.00  0.00           H  
ATOM    406  HA  GLU A  24       5.289 -10.791 -15.780  1.00  0.00           H  
ATOM    407 1HB  GLU A  24       6.089 -12.722 -13.571  1.00  0.00           H  
ATOM    408 2HB  GLU A  24       6.673 -12.863 -15.223  1.00  0.00           H  
ATOM    409 1HG  GLU A  24       7.714 -10.658 -15.074  1.00  0.00           H  
ATOM    410 2HG  GLU A  24       7.078 -10.450 -13.444  1.00  0.00           H  
ATOM    411  N   HIS A  25       3.316 -13.227 -14.733  1.00  0.00           N  
ATOM    412  CA  HIS A  25       2.391 -14.226 -15.249  1.00  0.00           C  
ATOM    413  C   HIS A  25       1.310 -13.579 -16.106  1.00  0.00           C  
ATOM    414  O   HIS A  25       0.902 -14.130 -17.128  1.00  0.00           O  
ATOM    415  CB  HIS A  25       1.744 -15.009 -14.102  1.00  0.00           C  
ATOM    416  CG  HIS A  25       2.203 -14.575 -12.744  1.00  0.00           C  
ATOM    417  CD2 HIS A  25       1.870 -15.015 -11.508  1.00  0.00           C  
ATOM    418  ND1 HIS A  25       3.122 -13.564 -12.557  1.00  0.00           N  
ATOM    419  CE1 HIS A  25       3.334 -13.400 -11.263  1.00  0.00           C  
ATOM    420  NE2 HIS A  25       2.587 -14.268 -10.606  1.00  0.00           N  
ATOM    421  H   HIS A  25       3.355 -13.061 -13.738  1.00  0.00           H  
ATOM    422  HA  HIS A  25       2.932 -14.933 -15.877  1.00  0.00           H  
ATOM    423 1HB  HIS A  25       0.661 -14.895 -14.149  1.00  0.00           H  
ATOM    424 2HB  HIS A  25       1.967 -16.069 -14.214  1.00  0.00           H  
ATOM    425  HD2 HIS A  25       1.165 -15.813 -11.272  1.00  0.00           H  
ATOM    426  HE1 HIS A  25       4.010 -12.672 -10.815  1.00  0.00           H  
ATOM    427  HE2 HIS A  25       2.546 -14.371  -9.602  1.00  0.00           H  
ATOM    428  N   LEU A  26       0.835 -12.403 -15.699  1.00  0.00           N  
ATOM    429  CA  LEU A  26      -0.173 -11.723 -16.496  1.00  0.00           C  
ATOM    430  C   LEU A  26       0.434 -11.324 -17.830  1.00  0.00           C  
ATOM    431  O   LEU A  26      -0.219 -11.408 -18.870  1.00  0.00           O  
ATOM    432  CB  LEU A  26      -0.700 -10.493 -15.747  1.00  0.00           C  
ATOM    433  CG  LEU A  26      -1.525 -10.784 -14.487  1.00  0.00           C  
ATOM    434  CD1 LEU A  26      -1.775  -9.485 -13.732  1.00  0.00           C  
ATOM    435  CD2 LEU A  26      -2.835 -11.449 -14.880  1.00  0.00           C  
ATOM    436  H   LEU A  26       1.161 -11.972 -14.846  1.00  0.00           H  
ATOM    437  HA  LEU A  26      -1.001 -12.411 -16.666  1.00  0.00           H  
ATOM    438 1HB  LEU A  26       0.148  -9.876 -15.452  1.00  0.00           H  
ATOM    439 2HB  LEU A  26      -1.325  -9.913 -16.426  1.00  0.00           H  
ATOM    440  HG  LEU A  26      -0.963 -11.449 -13.830  1.00  0.00           H  
ATOM    441 1HD1 LEU A  26      -2.361  -9.692 -12.836  1.00  0.00           H  
ATOM    442 2HD1 LEU A  26      -0.821  -9.041 -13.445  1.00  0.00           H  
ATOM    443 3HD1 LEU A  26      -2.321  -8.793 -14.370  1.00  0.00           H  
ATOM    444 1HD2 LEU A  26      -3.422 -11.656 -13.984  1.00  0.00           H  
ATOM    445 2HD2 LEU A  26      -3.398 -10.784 -15.536  1.00  0.00           H  
ATOM    446 3HD2 LEU A  26      -2.627 -12.383 -15.402  1.00  0.00           H  
ATOM    447  N   PHE A  27       1.692 -10.885 -17.818  1.00  0.00           N  
ATOM    448  CA  PHE A  27       2.374 -10.487 -19.040  1.00  0.00           C  
ATOM    449  C   PHE A  27       2.556 -11.687 -19.968  1.00  0.00           C  
ATOM    450  O   PHE A  27       2.433 -11.566 -21.187  1.00  0.00           O  
ATOM    451  CB  PHE A  27       3.734  -9.865 -18.715  1.00  0.00           C  
ATOM    452  CG  PHE A  27       3.642  -8.527 -18.038  1.00  0.00           C  
ATOM    453  CD1 PHE A  27       2.572  -7.681 -18.286  1.00  0.00           C  
ATOM    454  CD2 PHE A  27       4.626  -8.112 -17.154  1.00  0.00           C  
ATOM    455  CE1 PHE A  27       2.487  -6.449 -17.664  1.00  0.00           C  
ATOM    456  CE2 PHE A  27       4.543  -6.883 -16.529  1.00  0.00           C  
ATOM    457  CZ  PHE A  27       3.471  -6.050 -16.786  1.00  0.00           C  
ATOM    458  H   PHE A  27       2.185 -10.827 -16.938  1.00  0.00           H  
ATOM    459  HA  PHE A  27       1.763  -9.742 -19.551  1.00  0.00           H  
ATOM    460 1HB  PHE A  27       4.295 -10.537 -18.066  1.00  0.00           H  
ATOM    461 2HB  PHE A  27       4.306  -9.743 -19.633  1.00  0.00           H  
ATOM    462  HD1 PHE A  27       1.792  -7.997 -18.980  1.00  0.00           H  
ATOM    463  HD2 PHE A  27       5.472  -8.770 -16.952  1.00  0.00           H  
ATOM    464  HE1 PHE A  27       1.640  -5.794 -17.868  1.00  0.00           H  
ATOM    465  HE2 PHE A  27       5.322  -6.569 -15.836  1.00  0.00           H  
ATOM    466  HZ  PHE A  27       3.406  -5.080 -16.296  1.00  0.00           H  
ATOM    467  N   LYS A  28       2.851 -12.859 -19.399  1.00  0.00           N  
ATOM    468  CA  LYS A  28       2.970 -14.056 -20.223  1.00  0.00           C  
ATOM    469  C   LYS A  28       1.625 -14.324 -20.893  1.00  0.00           C  
ATOM    470  O   LYS A  28       1.569 -14.722 -22.057  1.00  0.00           O  
ATOM    471  CB  LYS A  28       3.420 -15.247 -19.376  1.00  0.00           C  
ATOM    472  CG  LYS A  28       4.870 -15.178 -18.914  1.00  0.00           C  
ATOM    473  CD  LYS A  28       5.229 -16.372 -18.041  1.00  0.00           C  
ATOM    474  CE  LYS A  28       6.663 -16.281 -17.541  1.00  0.00           C  
ATOM    475  NZ  LYS A  28       7.023 -17.432 -16.670  1.00  0.00           N1+
ATOM    476  H   LYS A  28       2.994 -12.932 -18.402  1.00  0.00           H  
ATOM    477  HA  LYS A  28       3.720 -13.873 -20.993  1.00  0.00           H  
ATOM    478 1HB  LYS A  28       2.790 -15.322 -18.489  1.00  0.00           H  
ATOM    479 2HB  LYS A  28       3.294 -16.168 -19.946  1.00  0.00           H  
ATOM    480 1HG  LYS A  28       5.529 -15.163 -19.783  1.00  0.00           H  
ATOM    481 2HG  LYS A  28       5.028 -14.263 -18.345  1.00  0.00           H  
ATOM    482 1HD  LYS A  28       4.555 -16.412 -17.185  1.00  0.00           H  
ATOM    483 2HD  LYS A  28       5.113 -17.291 -18.616  1.00  0.00           H  
ATOM    484 1HE  LYS A  28       7.344 -16.257 -18.390  1.00  0.00           H  
ATOM    485 2HE  LYS A  28       6.792 -15.359 -16.974  1.00  0.00           H  
ATOM    486 1HZ  LYS A  28       7.979 -17.335 -16.359  1.00  0.00           H  
ATOM    487 2HZ  LYS A  28       6.408 -17.453 -15.868  1.00  0.00           H  
ATOM    488 3HZ  LYS A  28       6.925 -18.292 -17.190  1.00  0.00           H  
ATOM    489  N   GLN A  29       0.533 -14.102 -20.145  1.00  0.00           N  
ATOM    490  CA  GLN A  29      -0.797 -14.250 -20.706  1.00  0.00           C  
ATOM    491  C   GLN A  29      -1.074 -13.161 -21.735  1.00  0.00           C  
ATOM    492  O   GLN A  29      -1.786 -13.385 -22.714  1.00  0.00           O  
ATOM    493  CB  GLN A  29      -1.853 -14.211 -19.598  1.00  0.00           C  
ATOM    494  CG  GLN A  29      -1.848 -15.429 -18.690  1.00  0.00           C  
ATOM    495  CD  GLN A  29      -2.066 -16.721 -19.454  1.00  0.00           C  
ATOM    496  NE2 GLN A  29      -2.076 -17.838 -18.735  1.00  0.00           N  
ATOM    497  OE1 GLN A  29      -2.224 -16.716 -20.678  1.00  0.00           O  
ATOM    498  H   GLN A  29       0.631 -13.828 -19.178  1.00  0.00           H  
ATOM    499  HA  GLN A  29      -0.855 -15.215 -21.209  1.00  0.00           H  
ATOM    500 1HB  GLN A  29      -1.698 -13.328 -18.978  1.00  0.00           H  
ATOM    501 2HB  GLN A  29      -2.845 -14.128 -20.044  1.00  0.00           H  
ATOM    502 1HG  GLN A  29      -0.884 -15.489 -18.185  1.00  0.00           H  
ATOM    503 2HG  GLN A  29      -2.648 -15.326 -17.957  1.00  0.00           H  
ATOM    504 1HE2 GLN A  29      -2.215 -18.722 -19.184  1.00  0.00           H  
ATOM    505 2HE2 GLN A  29      -1.944 -17.797 -17.744  1.00  0.00           H  
ATOM    506  N   VAL A  30      -0.528 -11.953 -21.555  1.00  0.00           N  
ATOM    507  CA  VAL A  30      -0.776 -10.918 -22.549  1.00  0.00           C  
ATOM    508  C   VAL A  30      -0.214 -11.371 -23.862  1.00  0.00           C  
ATOM    509  O   VAL A  30      -0.877 -11.283 -24.895  1.00  0.00           O  
ATOM    510  CB  VAL A  30      -0.131  -9.590 -22.110  1.00  0.00           C  
ATOM    511  CG1 VAL A  30      -0.196  -8.569 -23.236  1.00  0.00           C  
ATOM    512  CG2 VAL A  30      -0.827  -9.064 -20.864  1.00  0.00           C  
ATOM    513  H   VAL A  30       0.049 -11.738 -20.754  1.00  0.00           H  
ATOM    514  HA  VAL A  30      -1.853 -10.773 -22.636  1.00  0.00           H  
ATOM    515  HB  VAL A  30       0.923  -9.763 -21.893  1.00  0.00           H  
ATOM    516 1HG1 VAL A  30       0.265  -7.636 -22.908  1.00  0.00           H  
ATOM    517 2HG1 VAL A  30       0.340  -8.951 -24.105  1.00  0.00           H  
ATOM    518 3HG1 VAL A  30      -1.237  -8.385 -23.501  1.00  0.00           H  
ATOM    519 1HG2 VAL A  30      -0.366  -8.125 -20.559  1.00  0.00           H  
ATOM    520 2HG2 VAL A  30      -1.883  -8.896 -21.080  1.00  0.00           H  
ATOM    521 3HG2 VAL A  30      -0.733  -9.793 -20.059  1.00  0.00           H  
ATOM    522  N   VAL A  31       1.012 -11.864 -23.864  1.00  0.00           N  
ATOM    523  CA  VAL A  31       1.609 -12.282 -25.120  1.00  0.00           C  
ATOM    524  C   VAL A  31       0.879 -13.463 -25.749  1.00  0.00           C  
ATOM    525  O   VAL A  31       0.613 -13.472 -26.951  1.00  0.00           O  
ATOM    526  CB  VAL A  31       3.084 -12.671 -24.907  1.00  0.00           C  
ATOM    527  CG1 VAL A  31       3.664 -13.276 -26.177  1.00  0.00           C  
ATOM    528  CG2 VAL A  31       3.884 -11.452 -24.476  1.00  0.00           C  
ATOM    529  H   VAL A  31       1.545 -11.957 -23.011  1.00  0.00           H  
ATOM    530  HA  VAL A  31       1.565 -11.446 -25.819  1.00  0.00           H  
ATOM    531  HB  VAL A  31       3.140 -13.436 -24.132  1.00  0.00           H  
ATOM    532 1HG1 VAL A  31       4.707 -13.546 -26.009  1.00  0.00           H  
ATOM    533 2HG1 VAL A  31       3.098 -14.168 -26.447  1.00  0.00           H  
ATOM    534 3HG1 VAL A  31       3.604 -12.548 -26.986  1.00  0.00           H  
ATOM    535 1HG2 VAL A  31       4.926 -11.735 -24.327  1.00  0.00           H  
ATOM    536 2HG2 VAL A  31       3.823 -10.685 -25.248  1.00  0.00           H  
ATOM    537 3HG2 VAL A  31       3.478 -11.061 -23.543  1.00  0.00           H  
ATOM    538  N   ARG A  32       0.546 -14.475 -24.942  1.00  0.00           N  
ATOM    539  CA  ARG A  32      -0.169 -15.635 -25.464  1.00  0.00           C  
ATOM    540  C   ARG A  32      -1.493 -15.198 -26.088  1.00  0.00           C  
ATOM    541  O   ARG A  32      -1.886 -15.694 -27.144  1.00  0.00           O  
ATOM    542  CB  ARG A  32      -0.426 -16.648 -24.358  1.00  0.00           C  
ATOM    543  CG  ARG A  32      -0.965 -17.989 -24.831  1.00  0.00           C  
ATOM    544  CD  ARG A  32      -1.209 -18.914 -23.695  1.00  0.00           C  
ATOM    545  NE  ARG A  32      -2.297 -18.457 -22.847  1.00  0.00           N  
ATOM    546  CZ  ARG A  32      -3.604 -18.652 -23.108  1.00  0.00           C  
ATOM    547  NH1 ARG A  32      -3.969 -19.296 -24.194  1.00  0.00           N1+
ATOM    548  NH2 ARG A  32      -4.520 -18.195 -22.271  1.00  0.00           N  
ATOM    549  H   ARG A  32       0.787 -14.446 -23.962  1.00  0.00           H  
ATOM    550  HA  ARG A  32       0.448 -16.106 -26.230  1.00  0.00           H  
ATOM    551 1HB  ARG A  32       0.500 -16.837 -23.817  1.00  0.00           H  
ATOM    552 2HB  ARG A  32      -1.142 -16.237 -23.647  1.00  0.00           H  
ATOM    553 1HG  ARG A  32      -1.907 -17.837 -25.358  1.00  0.00           H  
ATOM    554 2HG  ARG A  32      -0.244 -18.454 -25.504  1.00  0.00           H  
ATOM    555 1HD  ARG A  32      -1.467 -19.901 -24.079  1.00  0.00           H  
ATOM    556 2HD  ARG A  32      -0.309 -18.987 -23.086  1.00  0.00           H  
ATOM    557  HE  ARG A  32      -2.056 -17.957 -22.001  1.00  0.00           H  
ATOM    558 1HH1 ARG A  32      -3.269 -19.644 -24.834  1.00  0.00           H  
ATOM    559 2HH1 ARG A  32      -4.949 -19.442 -24.390  1.00  0.00           H  
ATOM    560 1HH2 ARG A  32      -4.240 -17.700 -21.436  1.00  0.00           H  
ATOM    561 2HH2 ARG A  32      -5.500 -18.341 -22.467  1.00  0.00           H  
ATOM    562  N   LEU A  33      -2.171 -14.269 -25.427  1.00  0.00           N  
ATOM    563  CA  LEU A  33      -3.428 -13.786 -25.940  1.00  0.00           C  
ATOM    564  C   LEU A  33      -3.189 -12.853 -27.155  1.00  0.00           C  
ATOM    565  O   LEU A  33      -3.984 -12.825 -28.094  1.00  0.00           O  
ATOM    566  CB  LEU A  33      -4.197 -13.040 -24.842  1.00  0.00           C  
ATOM    567  CG  LEU A  33      -3.501 -12.963 -23.477  1.00  0.00           C  
ATOM    568  CD1 LEU A  33      -2.158 -13.677 -23.551  1.00  0.00           C  
ATOM    569  CD2 LEU A  33      -3.324 -11.505 -23.079  1.00  0.00           C  
ATOM    570  H   LEU A  33      -1.816 -13.891 -24.560  1.00  0.00           H  
ATOM    571  HA  LEU A  33      -4.020 -14.641 -26.264  1.00  0.00           H  
ATOM    572 1HB  LEU A  33      -4.381 -12.021 -25.178  1.00  0.00           H  
ATOM    573 2HB  LEU A  33      -5.159 -13.532 -24.696  1.00  0.00           H  
ATOM    574  HG  LEU A  33      -4.109 -13.472 -22.729  1.00  0.00           H  
ATOM    575 1HD1 LEU A  33      -1.663 -13.623 -22.581  1.00  0.00           H  
ATOM    576 2HD1 LEU A  33      -2.316 -14.722 -23.818  1.00  0.00           H  
ATOM    577 3HD1 LEU A  33      -1.533 -13.199 -24.304  1.00  0.00           H  
ATOM    578 1HD2 LEU A  33      -2.830 -11.451 -22.109  1.00  0.00           H  
ATOM    579 2HD2 LEU A  33      -2.715 -10.996 -23.826  1.00  0.00           H  
ATOM    580 3HD2 LEU A  33      -4.300 -11.024 -23.017  1.00  0.00           H  
ATOM    581  N   ILE A  34      -2.106 -12.063 -27.194  1.00  0.00           N  
ATOM    582  CA  ILE A  34      -1.883 -11.180 -28.356  1.00  0.00           C  
ATOM    583  C   ILE A  34      -1.757 -11.941 -29.648  1.00  0.00           C  
ATOM    584  O   ILE A  34      -2.311 -11.541 -30.672  1.00  0.00           O  
ATOM    585  CB  ILE A  34      -0.617 -10.325 -28.162  1.00  0.00           C  
ATOM    586  CG1 ILE A  34      -0.845  -9.273 -27.073  1.00  0.00           C  
ATOM    587  CG2 ILE A  34      -0.216  -9.664 -29.471  1.00  0.00           C  
ATOM    588  CD1 ILE A  34       0.420  -8.584 -26.616  1.00  0.00           C  
ATOM    589  H   ILE A  34      -1.436 -12.061 -26.439  1.00  0.00           H  
ATOM    590  HA  ILE A  34      -2.738 -10.512 -28.452  1.00  0.00           H  
ATOM    591  HB  ILE A  34       0.201 -10.959 -27.820  1.00  0.00           H  
ATOM    592 1HG1 ILE A  34      -1.534  -8.514 -27.441  1.00  0.00           H  
ATOM    593 2HG1 ILE A  34      -1.310  -9.742 -26.205  1.00  0.00           H  
ATOM    594 1HG2 ILE A  34       0.680  -9.063 -29.315  1.00  0.00           H  
ATOM    595 2HG2 ILE A  34      -0.014 -10.429 -30.218  1.00  0.00           H  
ATOM    596 3HG2 ILE A  34      -1.027  -9.022 -29.818  1.00  0.00           H  
ATOM    597 1HD1 ILE A  34       0.177  -7.853 -25.844  1.00  0.00           H  
ATOM    598 2HD1 ILE A  34       1.112  -9.323 -26.211  1.00  0.00           H  
ATOM    599 3HD1 ILE A  34       0.884  -8.077 -27.461  1.00  0.00           H  
ATOM    600  N   VAL A  35      -1.031 -13.047 -29.630  1.00  0.00           N  
ATOM    601  CA  VAL A  35      -0.863 -13.821 -30.851  1.00  0.00           C  
ATOM    602  C   VAL A  35      -2.167 -14.484 -31.347  1.00  0.00           C  
ATOM    603  O   VAL A  35      -2.248 -14.940 -32.488  1.00  0.00           O  
ATOM    604  CB  VAL A  35       0.186 -14.929 -30.641  1.00  0.00           C  
ATOM    605  CG1 VAL A  35       1.536 -14.323 -30.285  1.00  0.00           C  
ATOM    606  CG2 VAL A  35      -0.280 -15.885 -29.554  1.00  0.00           C  
ATOM    607  H   VAL A  35      -0.588 -13.366 -28.780  1.00  0.00           H  
ATOM    608  HA  VAL A  35      -0.514 -13.153 -31.639  1.00  0.00           H  
ATOM    609  HB  VAL A  35       0.316 -15.475 -31.576  1.00  0.00           H  
ATOM    610 1HG1 VAL A  35       2.266 -15.120 -30.141  1.00  0.00           H  
ATOM    611 2HG1 VAL A  35       1.867 -13.671 -31.093  1.00  0.00           H  
ATOM    612 3HG1 VAL A  35       1.444 -13.746 -29.365  1.00  0.00           H  
ATOM    613 1HG2 VAL A  35       0.467 -16.666 -29.412  1.00  0.00           H  
ATOM    614 2HG2 VAL A  35      -0.415 -15.337 -28.621  1.00  0.00           H  
ATOM    615 3HG2 VAL A  35      -1.227 -16.338 -29.849  1.00  0.00           H  
ATOM    616  N   THR A  36      -3.196 -14.543 -30.497  1.00  0.00           N  
ATOM    617  CA  THR A  36      -4.491 -15.107 -30.839  1.00  0.00           C  
ATOM    618  C   THR A  36      -5.349 -14.047 -31.564  1.00  0.00           C  
ATOM    619  O   THR A  36      -5.540 -12.940 -31.061  1.00  0.00           O  
ATOM    620  CB  THR A  36      -5.221 -15.621 -29.584  1.00  0.00           C  
ATOM    621  CG2 THR A  36      -6.611 -16.123 -29.944  1.00  0.00           C  
ATOM    622  OG1 THR A  36      -4.468 -16.688 -28.994  1.00  0.00           O  
ATOM    623  H   THR A  36      -3.051 -14.171 -29.569  1.00  0.00           H  
ATOM    624  HA  THR A  36      -4.334 -15.949 -31.514  1.00  0.00           H  
ATOM    625  HB  THR A  36      -5.309 -14.812 -28.858  1.00  0.00           H  
ATOM    626  HG1 THR A  36      -3.642 -16.343 -28.647  1.00  0.00           H  
ATOM    627 1HG2 THR A  36      -7.111 -16.482 -29.045  1.00  0.00           H  
ATOM    628 2HG2 THR A  36      -7.189 -15.311 -30.382  1.00  0.00           H  
ATOM    629 3HG2 THR A  36      -6.528 -16.938 -30.662  1.00  0.00           H  
ATOM    630  N   PRO A  37      -5.897 -14.333 -32.762  1.00  0.00           N  
ATOM    631  CA  PRO A  37      -6.613 -13.371 -33.577  1.00  0.00           C  
ATOM    632  C   PRO A  37      -7.824 -12.778 -32.885  1.00  0.00           C  
ATOM    633  O   PRO A  37      -8.266 -11.679 -33.220  1.00  0.00           O  
ATOM    634  CB  PRO A  37      -7.036 -14.198 -34.795  1.00  0.00           C  
ATOM    635  CG  PRO A  37      -6.984 -15.609 -34.315  1.00  0.00           C  
ATOM    636  CD  PRO A  37      -5.845 -15.628 -33.331  1.00  0.00           C  
ATOM    637  HA  PRO A  37      -5.927 -12.563 -33.869  1.00  0.00           H  
ATOM    638 1HB  PRO A  37      -8.041 -13.896 -35.124  1.00  0.00           H  
ATOM    639 2HB  PRO A  37      -6.352 -14.008 -35.635  1.00  0.00           H  
ATOM    640 1HG  PRO A  37      -7.944 -15.890 -33.857  1.00  0.00           H  
ATOM    641 2HG  PRO A  37      -6.824 -16.292 -35.162  1.00  0.00           H  
ATOM    642 1HD  PRO A  37      -6.034 -16.394 -32.565  1.00  0.00           H  
ATOM    643 2HD  PRO A  37      -4.904 -15.834 -33.863  1.00  0.00           H  
ATOM    644  N   GLU A  38      -8.391 -13.473 -31.913  1.00  0.00           N  
ATOM    645  CA  GLU A  38      -9.551 -12.935 -31.215  1.00  0.00           C  
ATOM    646  C   GLU A  38      -9.198 -11.640 -30.488  1.00  0.00           C  
ATOM    647  O   GLU A  38     -10.012 -10.720 -30.407  1.00  0.00           O  
ATOM    648  CB  GLU A  38     -10.098 -13.961 -30.220  1.00  0.00           C  
ATOM    649  CG  GLU A  38     -10.717 -15.193 -30.865  1.00  0.00           C  
ATOM    650  CD  GLU A  38     -11.211 -16.195 -29.858  1.00  0.00           C  
ATOM    651  OE1 GLU A  38     -10.978 -15.998 -28.689  1.00  0.00           O  
ATOM    652  OE2 GLU A  38     -11.821 -17.158 -30.257  1.00  0.00           O1-
ATOM    653  H   GLU A  38      -8.031 -14.377 -31.644  1.00  0.00           H  
ATOM    654  HA  GLU A  38     -10.325 -12.714 -31.950  1.00  0.00           H  
ATOM    655 1HB  GLU A  38      -9.295 -14.295 -29.563  1.00  0.00           H  
ATOM    656 2HB  GLU A  38     -10.859 -13.492 -29.595  1.00  0.00           H  
ATOM    657 1HG  GLU A  38     -11.554 -14.882 -31.490  1.00  0.00           H  
ATOM    658 2HG  GLU A  38      -9.976 -15.666 -31.507  1.00  0.00           H  
ATOM    659  N   TYR A  39      -7.980 -11.586 -29.966  1.00  0.00           N  
ATOM    660  CA  TYR A  39      -7.521 -10.451 -29.193  1.00  0.00           C  
ATOM    661  C   TYR A  39      -7.153  -9.332 -30.117  1.00  0.00           C  
ATOM    662  O   TYR A  39      -7.341  -8.159 -29.793  1.00  0.00           O  
ATOM    663  CB  TYR A  39      -6.338 -10.849 -28.308  1.00  0.00           C  
ATOM    664  CG  TYR A  39      -6.742 -11.504 -27.006  1.00  0.00           C  
ATOM    665  CD1 TYR A  39      -7.622 -10.858 -26.149  1.00  0.00           C  
ATOM    666  CD2 TYR A  39      -6.234 -12.749 -26.668  1.00  0.00           C  
ATOM    667  CE1 TYR A  39      -7.992 -11.456 -24.960  1.00  0.00           C  
ATOM    668  CE2 TYR A  39      -6.603 -13.346 -25.479  1.00  0.00           C  
ATOM    669  CZ  TYR A  39      -7.479 -12.704 -24.627  1.00  0.00           C  
ATOM    670  OH  TYR A  39      -7.847 -13.299 -23.442  1.00  0.00           O  
ATOM    671  H   TYR A  39      -7.355 -12.365 -30.115  1.00  0.00           H  
ATOM    672  HA  TYR A  39      -8.337 -10.115 -28.553  1.00  0.00           H  
ATOM    673 1HB  TYR A  39      -5.694 -11.542 -28.852  1.00  0.00           H  
ATOM    674 2HB  TYR A  39      -5.744  -9.966 -28.075  1.00  0.00           H  
ATOM    675  HD1 TYR A  39      -8.022  -9.879 -26.415  1.00  0.00           H  
ATOM    676  HD2 TYR A  39      -5.542 -13.256 -27.340  1.00  0.00           H  
ATOM    677  HE1 TYR A  39      -8.683 -10.949 -24.287  1.00  0.00           H  
ATOM    678  HE2 TYR A  39      -6.203 -14.325 -25.213  1.00  0.00           H  
ATOM    679  HH  TYR A  39      -7.409 -14.150 -23.363  1.00  0.00           H  
ATOM    680  N   GLN A  40      -6.626  -9.711 -31.273  1.00  0.00           N  
ATOM    681  CA  GLN A  40      -6.212  -8.718 -32.245  1.00  0.00           C  
ATOM    682  C   GLN A  40      -7.468  -8.012 -32.763  1.00  0.00           C  
ATOM    683  O   GLN A  40      -7.480  -6.793 -32.936  1.00  0.00           O  
ATOM    684  CB  GLN A  40      -5.424  -9.376 -33.381  1.00  0.00           C  
ATOM    685  CG  GLN A  40      -4.080  -9.945 -32.958  1.00  0.00           C  
ATOM    686  CD  GLN A  40      -3.333 -10.583 -34.113  1.00  0.00           C  
ATOM    687  NE2 GLN A  40      -3.868 -10.433 -35.319  1.00  0.00           N  
ATOM    688  OE1 GLN A  40      -2.284 -11.206 -33.923  1.00  0.00           O  
ATOM    689  H   GLN A  40      -6.507 -10.690 -31.489  1.00  0.00           H  
ATOM    690  HA  GLN A  40      -5.567  -7.994 -31.747  1.00  0.00           H  
ATOM    691 1HB  GLN A  40      -6.012 -10.187 -33.810  1.00  0.00           H  
ATOM    692 2HB  GLN A  40      -5.247  -8.646 -34.171  1.00  0.00           H  
ATOM    693 1HG  GLN A  40      -3.466  -9.138 -32.557  1.00  0.00           H  
ATOM    694 2HG  GLN A  40      -4.243 -10.705 -32.194  1.00  0.00           H  
ATOM    695 1HE2 GLN A  40      -3.420 -10.832 -36.120  1.00  0.00           H  
ATOM    696 2HE2 GLN A  40      -4.720  -9.920 -35.428  1.00  0.00           H  
ATOM    697  N   ALA A  41      -8.514  -8.813 -33.002  1.00  0.00           N  
ATOM    698  CA  ALA A  41      -9.824  -8.337 -33.436  1.00  0.00           C  
ATOM    699  C   ALA A  41     -10.505  -7.485 -32.371  1.00  0.00           C  
ATOM    700  O   ALA A  41     -11.213  -6.529 -32.687  1.00  0.00           O  
ATOM    701  CB  ALA A  41     -10.718  -9.511 -33.809  1.00  0.00           C  
ATOM    702  H   ALA A  41      -8.370  -9.804 -32.869  1.00  0.00           H  
ATOM    703  HA  ALA A  41      -9.682  -7.709 -34.315  1.00  0.00           H  
ATOM    704 1HB  ALA A  41     -11.691  -9.140 -34.130  1.00  0.00           H  
ATOM    705 2HB  ALA A  41     -10.258 -10.075 -34.620  1.00  0.00           H  
ATOM    706 3HB  ALA A  41     -10.845 -10.160 -32.944  1.00  0.00           H  
ATOM    707  N   ASN A  42     -10.290  -7.833 -31.098  1.00  0.00           N  
ATOM    708  CA  ASN A  42     -10.880  -7.103 -29.991  1.00  0.00           C  
ATOM    709  C   ASN A  42      -9.862  -6.719 -28.911  1.00  0.00           C  
ATOM    710  O   ASN A  42      -9.764  -7.376 -27.875  1.00  0.00           O  
ATOM    711  CB  ASN A  42     -12.007  -7.903 -29.364  1.00  0.00           C  
ATOM    712  CG  ASN A  42     -12.743  -7.131 -28.304  1.00  0.00           C  
ATOM    713  ND2 ASN A  42     -13.923  -7.586 -27.965  1.00  0.00           N  
ATOM    714  OD1 ASN A  42     -12.244  -6.123 -27.793  1.00  0.00           O  
ATOM    715  H   ASN A  42      -9.699  -8.628 -30.903  1.00  0.00           H  
ATOM    716  HA  ASN A  42     -11.289  -6.166 -30.373  1.00  0.00           H  
ATOM    717 1HB  ASN A  42     -12.715  -8.202 -30.138  1.00  0.00           H  
ATOM    718 2HB  ASN A  42     -11.604  -8.813 -28.920  1.00  0.00           H  
ATOM    719 1HD2 ASN A  42     -14.458  -7.112 -27.265  1.00  0.00           H  
ATOM    720 2HD2 ASN A  42     -14.288  -8.405 -28.404  1.00  0.00           H  
ATOM    721  N   PRO A  43      -9.069  -5.638 -29.120  1.00  0.00           N  
ATOM    722  CA  PRO A  43      -7.981  -5.176 -28.274  1.00  0.00           C  
ATOM    723  C   PRO A  43      -8.392  -4.891 -26.845  1.00  0.00           C  
ATOM    724  O   PRO A  43      -7.559  -4.884 -25.939  1.00  0.00           O  
ATOM    725  CB  PRO A  43      -7.528  -3.888 -28.968  1.00  0.00           C  
ATOM    726  CG  PRO A  43      -7.927  -4.079 -30.392  1.00  0.00           C  
ATOM    727  CD  PRO A  43      -9.227  -4.836 -30.317  1.00  0.00           C  
ATOM    728  HA  PRO A  43      -7.178  -5.928 -28.275  1.00  0.00           H  
ATOM    729 1HB  PRO A  43      -8.013  -3.018 -28.502  1.00  0.00           H  
ATOM    730 2HB  PRO A  43      -6.443  -3.755 -28.844  1.00  0.00           H  
ATOM    731 1HG  PRO A  43      -8.033  -3.105 -30.891  1.00  0.00           H  
ATOM    732 2HG  PRO A  43      -7.146  -4.632 -30.934  1.00  0.00           H  
ATOM    733 1HD  PRO A  43     -10.062  -4.125 -30.235  1.00  0.00           H  
ATOM    734 2HD  PRO A  43      -9.338  -5.464 -31.213  1.00  0.00           H  
ATOM    735  N   GLU A  44      -9.681  -4.648 -26.596  1.00  0.00           N  
ATOM    736  CA  GLU A  44     -10.110  -4.339 -25.241  1.00  0.00           C  
ATOM    737  C   GLU A  44      -9.782  -5.504 -24.323  1.00  0.00           C  
ATOM    738  O   GLU A  44      -9.507  -5.315 -23.138  1.00  0.00           O  
ATOM    739  CB  GLU A  44     -11.609  -4.034 -25.213  1.00  0.00           C  
ATOM    740  CG  GLU A  44     -11.999  -2.730 -25.894  1.00  0.00           C  
ATOM    741  CD  GLU A  44     -13.467  -2.427 -25.782  1.00  0.00           C  
ATOM    742  OE1 GLU A  44     -14.178  -3.226 -25.220  1.00  0.00           O  
ATOM    743  OE2 GLU A  44     -13.879  -1.396 -26.260  1.00  0.00           O1-
ATOM    744  H   GLU A  44     -10.368  -4.675 -27.336  1.00  0.00           H  
ATOM    745  HA  GLU A  44      -9.568  -3.457 -24.899  1.00  0.00           H  
ATOM    746 1HB  GLU A  44     -12.154  -4.842 -25.701  1.00  0.00           H  
ATOM    747 2HB  GLU A  44     -11.952  -3.987 -24.179  1.00  0.00           H  
ATOM    748 1HG  GLU A  44     -11.436  -1.914 -25.442  1.00  0.00           H  
ATOM    749 2HG  GLU A  44     -11.723  -2.786 -26.946  1.00  0.00           H  
ATOM    750  N   LYS A  45      -9.807  -6.722 -24.856  1.00  0.00           N  
ATOM    751  CA  LYS A  45      -9.496  -7.885 -24.045  1.00  0.00           C  
ATOM    752  C   LYS A  45      -8.024  -7.852 -23.601  1.00  0.00           C  
ATOM    753  O   LYS A  45      -7.683  -8.316 -22.513  1.00  0.00           O  
ATOM    754  CB  LYS A  45      -9.795  -9.171 -24.817  1.00  0.00           C  
ATOM    755  CG  LYS A  45     -11.277  -9.444 -25.035  1.00  0.00           C  
ATOM    756  CD  LYS A  45     -11.995  -9.686 -23.715  1.00  0.00           C  
ATOM    757  CE  LYS A  45     -11.293 -10.755 -22.891  1.00  0.00           C  
ATOM    758  NZ  LYS A  45     -10.089 -11.291 -23.582  1.00  0.00           N1+
ATOM    759  H   LYS A  45     -10.042  -6.850 -25.830  1.00  0.00           H  
ATOM    760  HA  LYS A  45     -10.121  -7.861 -23.152  1.00  0.00           H  
ATOM    761 1HB  LYS A  45      -9.315  -9.129 -25.795  1.00  0.00           H  
ATOM    762 2HB  LYS A  45      -9.373 -10.023 -24.282  1.00  0.00           H  
ATOM    763 1HG  LYS A  45     -11.734  -8.591 -25.536  1.00  0.00           H  
ATOM    764 2HG  LYS A  45     -11.396 -10.322 -25.669  1.00  0.00           H  
ATOM    765 1HD  LYS A  45     -12.025  -8.758 -23.142  1.00  0.00           H  
ATOM    766 2HD  LYS A  45     -13.018 -10.005 -23.911  1.00  0.00           H  
ATOM    767 1HE  LYS A  45     -10.991 -10.335 -21.933  1.00  0.00           H  
ATOM    768 2HE  LYS A  45     -11.983 -11.578 -22.700  1.00  0.00           H  
ATOM    769 1HZ  LYS A  45      -9.654 -11.996 -23.004  1.00  0.00           H  
ATOM    770 2HZ  LYS A  45     -10.361 -11.700 -24.465  1.00  0.00           H  
ATOM    771 3HZ  LYS A  45      -9.434 -10.540 -23.747  1.00  0.00           H  
ATOM    772  N   LEU A  46      -7.146  -7.301 -24.447  1.00  0.00           N  
ATOM    773  CA  LEU A  46      -5.741  -7.216 -24.097  1.00  0.00           C  
ATOM    774  C   LEU A  46      -5.601  -6.168 -23.015  1.00  0.00           C  
ATOM    775  O   LEU A  46      -4.815  -6.327 -22.081  1.00  0.00           O  
ATOM    776  CB  LEU A  46      -4.907  -6.864 -25.335  1.00  0.00           C  
ATOM    777  CG  LEU A  46      -4.831  -7.949 -26.417  1.00  0.00           C  
ATOM    778  CD1 LEU A  46      -4.126  -7.393 -27.646  1.00  0.00           C  
ATOM    779  CD2 LEU A  46      -4.097  -9.163 -25.868  1.00  0.00           C  
ATOM    780  H   LEU A  46      -7.454  -6.939 -25.338  1.00  0.00           H  
ATOM    781  HA  LEU A  46      -5.419  -8.187 -23.722  1.00  0.00           H  
ATOM    782 1HB  LEU A  46      -5.325  -5.969 -25.793  1.00  0.00           H  
ATOM    783 2HB  LEU A  46      -3.888  -6.642 -25.016  1.00  0.00           H  
ATOM    784  HG  LEU A  46      -5.840  -8.238 -26.713  1.00  0.00           H  
ATOM    785 1HD1 LEU A  46      -4.072  -8.164 -28.415  1.00  0.00           H  
ATOM    786 2HD1 LEU A  46      -4.682  -6.538 -28.029  1.00  0.00           H  
ATOM    787 3HD1 LEU A  46      -3.118  -7.079 -27.376  1.00  0.00           H  
ATOM    788 1HD2 LEU A  46      -4.044  -9.935 -26.636  1.00  0.00           H  
ATOM    789 2HD2 LEU A  46      -3.088  -8.876 -25.572  1.00  0.00           H  
ATOM    790 3HD2 LEU A  46      -4.633  -9.551 -25.001  1.00  0.00           H  
ATOM    791  N   GLU A  47      -6.381  -5.092 -23.160  1.00  0.00           N  
ATOM    792  CA  GLU A  47      -6.349  -4.026 -22.182  1.00  0.00           C  
ATOM    793  C   GLU A  47      -6.833  -4.536 -20.833  1.00  0.00           C  
ATOM    794  O   GLU A  47      -6.305  -4.154 -19.788  1.00  0.00           O  
ATOM    795  CB  GLU A  47      -7.210  -2.849 -22.647  1.00  0.00           C  
ATOM    796  CG  GLU A  47      -6.654  -2.100 -23.850  1.00  0.00           C  
ATOM    797  CD  GLU A  47      -7.519  -0.945 -24.271  1.00  0.00           C  
ATOM    798  OE1 GLU A  47      -8.572  -0.778 -23.703  1.00  0.00           O  
ATOM    799  OE2 GLU A  47      -7.126  -0.229 -25.161  1.00  0.00           O1-
ATOM    800  H   GLU A  47      -7.000  -5.013 -23.954  1.00  0.00           H  
ATOM    801  HA  GLU A  47      -5.319  -3.685 -22.076  1.00  0.00           H  
ATOM    802 1HB  GLU A  47      -8.206  -3.208 -22.907  1.00  0.00           H  
ATOM    803 2HB  GLU A  47      -7.322  -2.135 -21.831  1.00  0.00           H  
ATOM    804 1HG  GLU A  47      -5.661  -1.725 -23.604  1.00  0.00           H  
ATOM    805 2HG  GLU A  47      -6.553  -2.795 -24.683  1.00  0.00           H  
ATOM    806  N   GLU A  48      -7.850  -5.413 -20.812  1.00  0.00           N  
ATOM    807  CA  GLU A  48      -8.360  -5.936 -19.541  1.00  0.00           C  
ATOM    808  C   GLU A  48      -7.271  -6.670 -18.766  1.00  0.00           C  
ATOM    809  O   GLU A  48      -7.164  -6.534 -17.547  1.00  0.00           O  
ATOM    810  CB  GLU A  48      -9.543  -6.875 -19.787  1.00  0.00           C  
ATOM    811  CG  GLU A  48      -9.913  -7.050 -21.253  1.00  0.00           C  
ATOM    812  CD  GLU A  48      -9.032  -6.256 -22.177  1.00  0.00           C  
ATOM    813  OE1 GLU A  48      -8.153  -5.583 -21.696  1.00  0.00           O  
ATOM    814  OE2 GLU A  48      -9.240  -6.322 -23.366  1.00  0.00           O1-
ATOM    815  H   GLU A  48      -8.273  -5.721 -21.676  1.00  0.00           H  
ATOM    816  HA  GLU A  48      -8.700  -5.097 -18.933  1.00  0.00           H  
ATOM    817 1HB  GLU A  48      -9.316  -7.860 -19.380  1.00  0.00           H  
ATOM    818 2HB  GLU A  48     -10.422  -6.499 -19.263  1.00  0.00           H  
ATOM    819 1HG  GLU A  48      -9.835  -8.105 -21.513  1.00  0.00           H  
ATOM    820 2HG  GLU A  48     -10.949  -6.744 -21.394  1.00  0.00           H  
ATOM    821  N   VAL A  49      -6.466  -7.445 -19.473  1.00  0.00           N  
ATOM    822  CA  VAL A  49      -5.358  -8.130 -18.825  1.00  0.00           C  
ATOM    823  C   VAL A  49      -4.316  -7.141 -18.326  1.00  0.00           C  
ATOM    824  O   VAL A  49      -3.803  -7.273 -17.215  1.00  0.00           O  
ATOM    825  CB  VAL A  49      -4.696  -9.119 -19.803  1.00  0.00           C  
ATOM    826  CG1 VAL A  49      -3.479  -9.769 -19.161  1.00  0.00           C  
ATOM    827  CG2 VAL A  49      -5.704 -10.172 -20.236  1.00  0.00           C  
ATOM    828  H   VAL A  49      -6.609  -7.570 -20.465  1.00  0.00           H  
ATOM    829  HA  VAL A  49      -5.747  -8.688 -17.972  1.00  0.00           H  
ATOM    830  HB  VAL A  49      -4.344  -8.571 -20.677  1.00  0.00           H  
ATOM    831 1HG1 VAL A  49      -3.023 -10.464 -19.866  1.00  0.00           H  
ATOM    832 2HG1 VAL A  49      -2.755  -8.999 -18.892  1.00  0.00           H  
ATOM    833 3HG1 VAL A  49      -3.785 -10.309 -18.265  1.00  0.00           H  
ATOM    834 1HG2 VAL A  49      -5.230 -10.868 -20.927  1.00  0.00           H  
ATOM    835 2HG2 VAL A  49      -6.060 -10.716 -19.361  1.00  0.00           H  
ATOM    836 3HG2 VAL A  49      -6.547  -9.688 -20.729  1.00  0.00           H  
ATOM    837  N   ILE A  50      -4.001  -6.150 -19.143  1.00  0.00           N  
ATOM    838  CA  ILE A  50      -3.049  -5.148 -18.714  1.00  0.00           C  
ATOM    839  C   ILE A  50      -3.592  -4.409 -17.484  1.00  0.00           C  
ATOM    840  O   ILE A  50      -2.839  -4.058 -16.576  1.00  0.00           O  
ATOM    841  CB  ILE A  50      -2.753  -4.150 -19.848  1.00  0.00           C  
ATOM    842  CG1 ILE A  50      -1.966  -4.834 -20.969  1.00  0.00           C  
ATOM    843  CG2 ILE A  50      -1.990  -2.948 -19.314  1.00  0.00           C  
ATOM    844  CD1 ILE A  50      -1.818  -3.989 -22.214  1.00  0.00           C  
ATOM    845  H   ILE A  50      -4.412  -6.077 -20.063  1.00  0.00           H  
ATOM    846  HA  ILE A  50      -2.120  -5.648 -18.444  1.00  0.00           H  
ATOM    847  HB  ILE A  50      -3.691  -3.808 -20.285  1.00  0.00           H  
ATOM    848 1HG1 ILE A  50      -0.970  -5.090 -20.610  1.00  0.00           H  
ATOM    849 2HG1 ILE A  50      -2.462  -5.764 -21.247  1.00  0.00           H  
ATOM    850 1HG2 ILE A  50      -1.788  -2.253 -20.129  1.00  0.00           H  
ATOM    851 2HG2 ILE A  50      -2.585  -2.449 -18.551  1.00  0.00           H  
ATOM    852 3HG2 ILE A  50      -1.047  -3.280 -18.879  1.00  0.00           H  
ATOM    853 1HD1 ILE A  50      -1.249  -4.541 -22.963  1.00  0.00           H  
ATOM    854 2HD1 ILE A  50      -2.805  -3.750 -22.612  1.00  0.00           H  
ATOM    855 3HD1 ILE A  50      -1.293  -3.068 -21.968  1.00  0.00           H  
ATOM    856  N   GLN A  51      -4.910  -4.161 -17.436  1.00  0.00           N  
ATOM    857  CA  GLN A  51      -5.504  -3.503 -16.280  1.00  0.00           C  
ATOM    858  C   GLN A  51      -5.302  -4.350 -15.029  1.00  0.00           C  
ATOM    859  O   GLN A  51      -5.076  -3.822 -13.940  1.00  0.00           O  
ATOM    860  CB  GLN A  51      -6.994  -3.245 -16.517  1.00  0.00           C  
ATOM    861  CG  GLN A  51      -7.284  -2.138 -17.516  1.00  0.00           C  
ATOM    862  CD  GLN A  51      -8.769  -1.944 -17.751  1.00  0.00           C  
ATOM    863  NE2 GLN A  51      -9.112  -0.993 -18.612  1.00  0.00           N  
ATOM    864  OE1 GLN A  51      -9.601  -2.641 -17.164  1.00  0.00           O  
ATOM    865  H   GLN A  51      -5.504  -4.431 -18.207  1.00  0.00           H  
ATOM    866  HA  GLN A  51      -5.004  -2.546 -16.132  1.00  0.00           H  
ATOM    867 1HB  GLN A  51      -7.468  -4.158 -16.880  1.00  0.00           H  
ATOM    868 2HB  GLN A  51      -7.473  -2.981 -15.574  1.00  0.00           H  
ATOM    869 1HG  GLN A  51      -6.872  -1.203 -17.135  1.00  0.00           H  
ATOM    870 2HG  GLN A  51      -6.817  -2.390 -18.468  1.00  0.00           H  
ATOM    871 1HE2 GLN A  51     -10.078  -0.818 -18.808  1.00  0.00           H  
ATOM    872 2HE2 GLN A  51      -8.405  -0.450 -19.066  1.00  0.00           H  
ATOM    873  N   LYS A  52      -5.375  -5.688 -15.135  1.00  0.00           N  
ATOM    874  CA  LYS A  52      -5.123  -6.516 -13.951  1.00  0.00           C  
ATOM    875  C   LYS A  52      -3.693  -6.307 -13.470  1.00  0.00           C  
ATOM    876  O   LYS A  52      -3.436  -6.240 -12.268  1.00  0.00           O  
ATOM    877  CB  LYS A  52      -5.383  -7.991 -14.263  1.00  0.00           C  
ATOM    878  CG  LYS A  52      -6.848  -8.337 -14.488  1.00  0.00           C  
ATOM    879  CD  LYS A  52      -7.008  -9.765 -14.988  1.00  0.00           C  
ATOM    880  CE  LYS A  52      -5.660 -10.458 -15.128  1.00  0.00           C  
ATOM    881  NZ  LYS A  52      -4.534  -9.566 -14.741  1.00  0.00           N1+
ATOM    882  H   LYS A  52      -5.599  -6.138 -16.011  1.00  0.00           H  
ATOM    883  HA  LYS A  52      -5.803  -6.203 -13.158  1.00  0.00           H  
ATOM    884 1HB  LYS A  52      -4.830  -8.276 -15.159  1.00  0.00           H  
ATOM    885 2HB  LYS A  52      -5.015  -8.607 -13.442  1.00  0.00           H  
ATOM    886 1HG  LYS A  52      -7.397  -8.226 -13.552  1.00  0.00           H  
ATOM    887 2HG  LYS A  52      -7.275  -7.655 -15.222  1.00  0.00           H  
ATOM    888 1HD  LYS A  52      -7.626 -10.329 -14.289  1.00  0.00           H  
ATOM    889 2HD  LYS A  52      -7.504  -9.757 -15.959  1.00  0.00           H  
ATOM    890 1HE  LYS A  52      -5.640 -11.344 -14.495  1.00  0.00           H  
ATOM    891 2HE  LYS A  52      -5.519 -10.773 -16.161  1.00  0.00           H  
ATOM    892 1HZ  LYS A  52      -3.660 -10.061 -14.848  1.00  0.00           H  
ATOM    893 2HZ  LYS A  52      -4.532  -8.748 -15.335  1.00  0.00           H  
ATOM    894 3HZ  LYS A  52      -4.644  -9.282 -13.778  1.00  0.00           H  
ATOM    895  N   ILE A  53      -2.760  -6.204 -14.418  1.00  0.00           N  
ATOM    896  CA  ILE A  53      -1.367  -5.998 -14.042  1.00  0.00           C  
ATOM    897  C   ILE A  53      -1.206  -4.669 -13.305  1.00  0.00           C  
ATOM    898  O   ILE A  53      -0.473  -4.579 -12.320  1.00  0.00           O  
ATOM    899  CB  ILE A  53      -0.454  -6.026 -15.281  1.00  0.00           C  
ATOM    900  CG1 ILE A  53      -1.280  -6.262 -16.548  1.00  0.00           C  
ATOM    901  CG2 ILE A  53       0.615  -7.098 -15.131  1.00  0.00           C  
ATOM    902  CD1 ILE A  53      -2.762  -6.409 -16.292  1.00  0.00           C  
ATOM    903  H   ILE A  53      -3.001  -6.266 -15.397  1.00  0.00           H  
ATOM    904  HA  ILE A  53      -1.066  -6.805 -13.374  1.00  0.00           H  
ATOM    905  HB  ILE A  53       0.031  -5.057 -15.397  1.00  0.00           H  
ATOM    906 1HG1 ILE A  53      -1.134  -5.431 -17.238  1.00  0.00           H  
ATOM    907 2HG1 ILE A  53      -0.930  -7.166 -17.048  1.00  0.00           H  
ATOM    908 1HG2 ILE A  53       1.251  -7.104 -16.016  1.00  0.00           H  
ATOM    909 2HG2 ILE A  53       1.220  -6.886 -14.250  1.00  0.00           H  
ATOM    910 3HG2 ILE A  53       0.139  -8.072 -15.019  1.00  0.00           H  
ATOM    911 1HD1 ILE A  53      -3.281  -6.575 -17.237  1.00  0.00           H  
ATOM    912 2HD1 ILE A  53      -2.935  -7.259 -15.630  1.00  0.00           H  
ATOM    913 3HD1 ILE A  53      -3.142  -5.502 -15.824  1.00  0.00           H  
ATOM    914  N   LYS A  54      -1.898  -3.630 -13.787  1.00  0.00           N  
ATOM    915  CA  LYS A  54      -1.824  -2.325 -13.142  1.00  0.00           C  
ATOM    916  C   LYS A  54      -2.545  -2.304 -11.794  1.00  0.00           C  
ATOM    917  O   LYS A  54      -2.075  -1.688 -10.837  1.00  0.00           O  
ATOM    918  CB  LYS A  54      -2.409  -1.244 -14.052  1.00  0.00           C  
ATOM    919  CG  LYS A  54      -1.577  -0.949 -15.293  1.00  0.00           C  
ATOM    920  CD  LYS A  54      -2.170   0.200 -16.095  1.00  0.00           C  
ATOM    921  CE  LYS A  54      -3.432   0.742 -15.439  1.00  0.00           C  
ATOM    922  NZ  LYS A  54      -3.763   0.013 -14.185  1.00  0.00           N1+
ATOM    923  H   LYS A  54      -2.480  -3.742 -14.605  1.00  0.00           H  
ATOM    924  HA  LYS A  54      -0.776  -2.091 -12.953  1.00  0.00           H  
ATOM    925 1HB  LYS A  54      -3.405  -1.543 -14.380  1.00  0.00           H  
ATOM    926 2HB  LYS A  54      -2.515  -0.315 -13.492  1.00  0.00           H  
ATOM    927 1HG  LYS A  54      -0.561  -0.688 -14.997  1.00  0.00           H  
ATOM    928 2HG  LYS A  54      -1.536  -1.837 -15.923  1.00  0.00           H  
ATOM    929 1HD  LYS A  54      -1.438   1.005 -16.175  1.00  0.00           H  
ATOM    930 2HD  LYS A  54      -2.415  -0.145 -17.100  1.00  0.00           H  
ATOM    931 1HE  LYS A  54      -3.296   1.797 -15.206  1.00  0.00           H  
ATOM    932 2HE  LYS A  54      -4.269   0.649 -16.130  1.00  0.00           H  
ATOM    933 1HZ  LYS A  54      -4.604   0.401 -13.782  1.00  0.00           H  
ATOM    934 2HZ  LYS A  54      -3.910  -0.966 -14.392  1.00  0.00           H  
ATOM    935 3HZ  LYS A  54      -3.002   0.107 -13.529  1.00  0.00           H  
ATOM    936  N   ASP A  55      -3.703  -2.977 -11.690  1.00  0.00           N  
ATOM    937  CA  ASP A  55      -4.441  -3.012 -10.430  1.00  0.00           C  
ATOM    938  C   ASP A  55      -3.565  -3.634  -9.380  1.00  0.00           C  
ATOM    939  O   ASP A  55      -3.485  -3.143  -8.254  1.00  0.00           O  
ATOM    940  CB  ASP A  55      -5.746  -3.795 -10.594  1.00  0.00           C  
ATOM    941  CG  ASP A  55      -5.942  -4.331 -12.006  1.00  0.00           C  
ATOM    942  OD1 ASP A  55      -5.090  -4.101 -12.831  1.00  0.00           O  
ATOM    943  OD2 ASP A  55      -6.942  -4.965 -12.246  1.00  0.00           O1-
ATOM    944  H   ASP A  55      -4.074  -3.468 -12.491  1.00  0.00           H  
ATOM    945  HA  ASP A  55      -4.683  -1.988 -10.142  1.00  0.00           H  
ATOM    946 1HB  ASP A  55      -5.757  -4.634  -9.898  1.00  0.00           H  
ATOM    947 2HB  ASP A  55      -6.590  -3.152 -10.345  1.00  0.00           H  
ATOM    948  N   LEU A  56      -2.897  -4.726  -9.739  1.00  0.00           N  
ATOM    949  CA  LEU A  56      -2.013  -5.340  -8.786  1.00  0.00           C  
ATOM    950  C   LEU A  56      -0.948  -4.378  -8.340  1.00  0.00           C  
ATOM    951  O   LEU A  56      -0.720  -4.200  -7.143  1.00  0.00           O  
ATOM    952  CB  LEU A  56      -1.363  -6.589  -9.394  1.00  0.00           C  
ATOM    953  CG  LEU A  56      -1.771  -6.916 -10.836  1.00  0.00           C  
ATOM    954  CD1 LEU A  56      -2.765  -5.875 -11.332  1.00  0.00           C  
ATOM    955  CD2 LEU A  56      -0.533  -6.954 -11.719  1.00  0.00           C  
ATOM    956  H   LEU A  56      -2.991  -5.136 -10.657  1.00  0.00           H  
ATOM    957  HA  LEU A  56      -2.596  -5.637  -7.915  1.00  0.00           H  
ATOM    958 1HB  LEU A  56      -0.282  -6.461  -9.377  1.00  0.00           H  
ATOM    959 2HB  LEU A  56      -1.616  -7.449  -8.775  1.00  0.00           H  
ATOM    960  HG  LEU A  56      -2.265  -7.888 -10.863  1.00  0.00           H  
ATOM    961 1HD1 LEU A  56      -3.056  -6.107 -12.356  1.00  0.00           H  
ATOM    962 2HD1 LEU A  56      -3.650  -5.883 -10.694  1.00  0.00           H  
ATOM    963 3HD1 LEU A  56      -2.304  -4.888 -11.301  1.00  0.00           H  
ATOM    964 1HD2 LEU A  56      -0.823  -7.187 -12.744  1.00  0.00           H  
ATOM    965 2HD2 LEU A  56      -0.039  -5.982 -11.694  1.00  0.00           H  
ATOM    966 3HD2 LEU A  56       0.152  -7.718 -11.352  1.00  0.00           H  
ATOM    967  N   GLU A  57      -0.264  -3.729  -9.276  1.00  0.00           N  
ATOM    968  CA  GLU A  57       0.783  -2.816  -8.856  1.00  0.00           C  
ATOM    969  C   GLU A  57       0.235  -1.753  -7.889  1.00  0.00           C  
ATOM    970  O   GLU A  57       0.874  -1.419  -6.891  1.00  0.00           O  
ATOM    971  CB  GLU A  57       1.418  -2.137 -10.072  1.00  0.00           C  
ATOM    972  CG  GLU A  57       2.563  -1.191  -9.737  1.00  0.00           C  
ATOM    973  CD  GLU A  57       3.200  -0.589 -10.958  1.00  0.00           C  
ATOM    974  OE1 GLU A  57       3.456  -1.314 -11.890  1.00  0.00           O  
ATOM    975  OE2 GLU A  57       3.431   0.597 -10.959  1.00  0.00           O1-
ATOM    976  H   GLU A  57      -0.446  -3.848 -10.262  1.00  0.00           H  
ATOM    977  HA  GLU A  57       1.551  -3.387  -8.334  1.00  0.00           H  
ATOM    978 1HB  GLU A  57       1.800  -2.896 -10.754  1.00  0.00           H  
ATOM    979 2HB  GLU A  57       0.659  -1.567 -10.608  1.00  0.00           H  
ATOM    980 1HG  GLU A  57       2.184  -0.388  -9.106  1.00  0.00           H  
ATOM    981 2HG  GLU A  57       3.317  -1.736  -9.171  1.00  0.00           H  
ATOM    982  N   GLU A  58      -0.958  -1.207  -8.173  1.00  0.00           N  
ATOM    983  CA  GLU A  58      -1.556  -0.219  -7.275  1.00  0.00           C  
ATOM    984  C   GLU A  58      -1.780  -0.804  -5.879  1.00  0.00           C  
ATOM    985  O   GLU A  58      -1.520  -0.147  -4.871  1.00  0.00           O  
ATOM    986  CB  GLU A  58      -2.883   0.286  -7.846  1.00  0.00           C  
ATOM    987  CG  GLU A  58      -3.577   1.336  -6.989  1.00  0.00           C  
ATOM    988  CD  GLU A  58      -4.818   1.889  -7.632  1.00  0.00           C  
ATOM    989  OE1 GLU A  58      -5.104   1.516  -8.745  1.00  0.00           O  
ATOM    990  OE2 GLU A  58      -5.482   2.684  -7.009  1.00  0.00           O1-
ATOM    991  H   GLU A  58      -1.454  -1.474  -9.011  1.00  0.00           H  
ATOM    992  HA  GLU A  58      -0.871   0.625  -7.183  1.00  0.00           H  
ATOM    993 1HB  GLU A  58      -2.714   0.718  -8.832  1.00  0.00           H  
ATOM    994 2HB  GLU A  58      -3.569  -0.552  -7.968  1.00  0.00           H  
ATOM    995 1HG  GLU A  58      -3.845   0.890  -6.032  1.00  0.00           H  
ATOM    996 2HG  GLU A  58      -2.880   2.151  -6.796  1.00  0.00           H  
ATOM    997  N   GLU A  59      -2.266  -2.048  -5.825  1.00  0.00           N  
ATOM    998  CA  GLU A  59      -2.505  -2.732  -4.561  1.00  0.00           C  
ATOM    999  C   GLU A  59      -1.219  -2.884  -3.784  1.00  0.00           C  
ATOM   1000  O   GLU A  59      -1.190  -2.688  -2.569  1.00  0.00           O  
ATOM   1001  CB  GLU A  59      -3.136  -4.104  -4.808  1.00  0.00           C  
ATOM   1002  CG  GLU A  59      -4.567  -4.055  -5.324  1.00  0.00           C  
ATOM   1003  CD  GLU A  59      -5.050  -5.383  -5.837  1.00  0.00           C  
ATOM   1004  OE1 GLU A  59      -4.295  -6.324  -5.795  1.00  0.00           O  
ATOM   1005  OE2 GLU A  59      -6.176  -5.455  -6.271  1.00  0.00           O1-
ATOM   1006  H   GLU A  59      -2.473  -2.526  -6.690  1.00  0.00           H  
ATOM   1007  HA  GLU A  59      -3.196  -2.132  -3.968  1.00  0.00           H  
ATOM   1008 1HB  GLU A  59      -2.537  -4.654  -5.534  1.00  0.00           H  
ATOM   1009 2HB  GLU A  59      -3.134  -4.678  -3.881  1.00  0.00           H  
ATOM   1010 1HG  GLU A  59      -5.222  -3.730  -4.516  1.00  0.00           H  
ATOM   1011 2HG  GLU A  59      -4.629  -3.318  -6.123  1.00  0.00           H  
ATOM   1012  N   VAL A  60      -0.144  -3.235  -4.482  1.00  0.00           N  
ATOM   1013  CA  VAL A  60       1.096  -3.460  -3.782  1.00  0.00           C  
ATOM   1014  C   VAL A  60       1.604  -2.173  -3.213  1.00  0.00           C  
ATOM   1015  O   VAL A  60       2.062  -2.126  -2.071  1.00  0.00           O  
ATOM   1016  CB  VAL A  60       2.145  -4.065  -4.734  1.00  0.00           C  
ATOM   1017  CG1 VAL A  60       1.647  -5.384  -5.306  1.00  0.00           C  
ATOM   1018  CG2 VAL A  60       2.463  -3.079  -5.848  1.00  0.00           C  
ATOM   1019  H   VAL A  60      -0.170  -3.348  -5.485  1.00  0.00           H  
ATOM   1020  HA  VAL A  60       0.912  -4.165  -2.970  1.00  0.00           H  
ATOM   1021  HB  VAL A  60       3.052  -4.281  -4.170  1.00  0.00           H  
ATOM   1022 1HG1 VAL A  60       2.401  -5.797  -5.977  1.00  0.00           H  
ATOM   1023 2HG1 VAL A  60       1.461  -6.086  -4.494  1.00  0.00           H  
ATOM   1024 3HG1 VAL A  60       0.724  -5.214  -5.860  1.00  0.00           H  
ATOM   1025 1HG2 VAL A  60       3.205  -3.513  -6.517  1.00  0.00           H  
ATOM   1026 2HG2 VAL A  60       1.554  -2.858  -6.408  1.00  0.00           H  
ATOM   1027 3HG2 VAL A  60       2.856  -2.158  -5.417  1.00  0.00           H  
ATOM   1028  N   GLU A  61       1.539  -1.101  -3.985  1.00  0.00           N  
ATOM   1029  CA  GLU A  61       2.028   0.161  -3.477  1.00  0.00           C  
ATOM   1030  C   GLU A  61       1.207   0.664  -2.290  1.00  0.00           C  
ATOM   1031  O   GLU A  61       1.756   1.186  -1.320  1.00  0.00           O  
ATOM   1032  CB  GLU A  61       2.020   1.220  -4.582  1.00  0.00           C  
ATOM   1033  CG  GLU A  61       3.076   1.012  -5.659  1.00  0.00           C  
ATOM   1034  CD  GLU A  61       2.996   2.033  -6.760  1.00  0.00           C  
ATOM   1035  OE1 GLU A  61       3.792   1.964  -7.666  1.00  0.00           O  
ATOM   1036  OE2 GLU A  61       2.139   2.882  -6.695  1.00  0.00           O1-
ATOM   1037  H   GLU A  61       1.157  -1.141  -4.919  1.00  0.00           H  
ATOM   1038  HA  GLU A  61       3.054   0.022  -3.134  1.00  0.00           H  
ATOM   1039 1HB  GLU A  61       1.045   1.232  -5.068  1.00  0.00           H  
ATOM   1040 2HB  GLU A  61       2.180   2.205  -4.143  1.00  0.00           H  
ATOM   1041 1HG  GLU A  61       4.063   1.065  -5.201  1.00  0.00           H  
ATOM   1042 2HG  GLU A  61       2.955   0.016  -6.083  1.00  0.00           H  
ATOM   1043  N   LYS A  62      -0.122   0.517  -2.344  1.00  0.00           N  
ATOM   1044  CA  LYS A  62      -0.945   0.991  -1.235  1.00  0.00           C  
ATOM   1045  C   LYS A  62      -0.723   0.193   0.048  1.00  0.00           C  
ATOM   1046  O   LYS A  62      -0.634   0.761   1.136  1.00  0.00           O  
ATOM   1047  CB  LYS A  62      -2.427   0.943  -1.609  1.00  0.00           C  
ATOM   1048  CG  LYS A  62      -2.705   0.426  -3.015  1.00  0.00           C  
ATOM   1049  CD  LYS A  62      -1.414   0.070  -3.737  1.00  0.00           C  
ATOM   1050  CE  LYS A  62      -0.198   0.326  -2.859  1.00  0.00           C  
ATOM   1051  NZ  LYS A  62      -0.579   0.858  -1.523  1.00  0.00           N1+
ATOM   1052  H   LYS A  62      -0.570   0.083  -3.139  1.00  0.00           H  
ATOM   1053  HA  LYS A  62      -0.673   2.025  -1.020  1.00  0.00           H  
ATOM   1054 1HB  LYS A  62      -2.960   0.302  -0.906  1.00  0.00           H  
ATOM   1055 2HB  LYS A  62      -2.855   1.943  -1.530  1.00  0.00           H  
ATOM   1056 1HG  LYS A  62      -3.337  -0.461  -2.958  1.00  0.00           H  
ATOM   1057 2HG  LYS A  62      -3.232   1.190  -3.586  1.00  0.00           H  
ATOM   1058 1HD  LYS A  62      -1.434  -0.984  -4.018  1.00  0.00           H  
ATOM   1059 2HD  LYS A  62      -1.328   0.668  -4.644  1.00  0.00           H  
ATOM   1060 1HE  LYS A  62       0.354  -0.603  -2.723  1.00  0.00           H  
ATOM   1061 2HE  LYS A  62       0.459   1.045  -3.349  1.00  0.00           H  
ATOM   1062 1HZ  LYS A  62       0.254   1.015  -0.973  1.00  0.00           H  
ATOM   1063 2HZ  LYS A  62      -1.076   1.731  -1.636  1.00  0.00           H  
ATOM   1064 3HZ  LYS A  62      -1.173   0.192  -1.051  1.00  0.00           H  
ATOM   1065  N   LYS A  63      -0.632  -1.128  -0.073  1.00  0.00           N  
ATOM   1066  CA  LYS A  63      -0.427  -1.972   1.095  1.00  0.00           C  
ATOM   1067  C   LYS A  63       1.008  -1.915   1.572  1.00  0.00           C  
ATOM   1068  O   LYS A  63       1.278  -2.005   2.770  1.00  0.00           O  
ATOM   1069  CB  LYS A  63      -0.819  -3.418   0.787  1.00  0.00           C  
ATOM   1070  CG  LYS A  63      -2.315  -3.641   0.612  1.00  0.00           C  
ATOM   1071  CD  LYS A  63      -3.062  -3.427   1.921  1.00  0.00           C  
ATOM   1072  CE  LYS A  63      -2.426  -4.216   3.056  1.00  0.00           C  
ATOM   1073  NZ  LYS A  63      -1.241  -4.991   2.600  1.00  0.00           N1+
ATOM   1074  H   LYS A  63      -0.705  -1.558  -0.984  1.00  0.00           H  
ATOM   1075  HA  LYS A  63      -1.060  -1.604   1.903  1.00  0.00           H  
ATOM   1076 1HB  LYS A  63      -0.324  -3.742  -0.129  1.00  0.00           H  
ATOM   1077 2HB  LYS A  63      -0.476  -4.068   1.592  1.00  0.00           H  
ATOM   1078 1HG  LYS A  63      -2.702  -2.946  -0.134  1.00  0.00           H  
ATOM   1079 2HG  LYS A  63      -2.494  -4.657   0.264  1.00  0.00           H  
ATOM   1080 1HD  LYS A  63      -3.054  -2.367   2.176  1.00  0.00           H  
ATOM   1081 2HD  LYS A  63      -4.097  -3.747   1.805  1.00  0.00           H  
ATOM   1082 1HE  LYS A  63      -2.116  -3.531   3.845  1.00  0.00           H  
ATOM   1083 2HE  LYS A  63      -3.158  -4.907   3.474  1.00  0.00           H  
ATOM   1084 1HZ  LYS A  63      -0.849  -5.499   3.381  1.00  0.00           H  
ATOM   1085 2HZ  LYS A  63      -1.521  -5.643   1.881  1.00  0.00           H  
ATOM   1086 3HZ  LYS A  63      -0.547  -4.359   2.229  1.00  0.00           H  
ATOM   1087  N   LYS A  64       1.962  -1.765   0.655  1.00  0.00           N  
ATOM   1088  CA  LYS A  64       3.351  -1.674   1.059  1.00  0.00           C  
ATOM   1089  C   LYS A  64       3.505  -0.451   1.948  1.00  0.00           C  
ATOM   1090  O   LYS A  64       4.126  -0.517   3.009  1.00  0.00           O  
ATOM   1091  CB  LYS A  64       4.262  -1.602  -0.168  1.00  0.00           C  
ATOM   1092  CG  LYS A  64       5.749  -1.533   0.156  1.00  0.00           C  
ATOM   1093  CD  LYS A  64       6.591  -1.554  -1.110  1.00  0.00           C  
ATOM   1094  CE  LYS A  64       8.078  -1.555  -0.787  1.00  0.00           C  
ATOM   1095  NZ  LYS A  64       8.517  -0.268  -0.182  1.00  0.00           N1+
ATOM   1096  H   LYS A  64       1.731  -1.713  -0.327  1.00  0.00           H  
ATOM   1097  HA  LYS A  64       3.605  -2.568   1.630  1.00  0.00           H  
ATOM   1098 1HB  LYS A  64       4.096  -2.478  -0.796  1.00  0.00           H  
ATOM   1099 2HB  LYS A  64       4.007  -0.722  -0.759  1.00  0.00           H  
ATOM   1100 1HG  LYS A  64       5.959  -0.616   0.708  1.00  0.00           H  
ATOM   1101 2HG  LYS A  64       6.025  -2.383   0.780  1.00  0.00           H  
ATOM   1102 1HD  LYS A  64       6.354  -2.446  -1.691  1.00  0.00           H  
ATOM   1103 2HD  LYS A  64       6.362  -0.676  -1.714  1.00  0.00           H  
ATOM   1104 1HE  LYS A  64       8.298  -2.363  -0.091  1.00  0.00           H  
ATOM   1105 2HE  LYS A  64       8.649  -1.726  -1.699  1.00  0.00           H  
ATOM   1106 1HZ  LYS A  64       9.507  -0.309   0.017  1.00  0.00           H  
ATOM   1107 2HZ  LYS A  64       8.335   0.487  -0.827  1.00  0.00           H  
ATOM   1108 3HZ  LYS A  64       8.008  -0.108   0.676  1.00  0.00           H  
ATOM   1109  N   GLU A  65       2.938   0.693   1.528  1.00  0.00           N  
ATOM   1110  CA  GLU A  65       3.007   1.890   2.358  1.00  0.00           C  
ATOM   1111  C   GLU A  65       2.348   1.666   3.723  1.00  0.00           C  
ATOM   1112  O   GLU A  65       2.896   2.047   4.758  1.00  0.00           O  
ATOM   1113  CB  GLU A  65       2.337   3.070   1.650  1.00  0.00           C  
ATOM   1114  CG  GLU A  65       2.366   4.373   2.435  1.00  0.00           C  
ATOM   1115  CD  GLU A  65       1.759   5.524   1.681  1.00  0.00           C  
ATOM   1116  OE1 GLU A  65       1.396   5.339   0.545  1.00  0.00           O  
ATOM   1117  OE2 GLU A  65       1.658   6.589   2.243  1.00  0.00           O1-
ATOM   1118  H   GLU A  65       2.461   0.738   0.639  1.00  0.00           H  
ATOM   1119  HA  GLU A  65       4.056   2.134   2.527  1.00  0.00           H  
ATOM   1120 1HB  GLU A  65       2.828   3.245   0.692  1.00  0.00           H  
ATOM   1121 2HB  GLU A  65       1.295   2.826   1.444  1.00  0.00           H  
ATOM   1122 1HG  GLU A  65       1.820   4.236   3.367  1.00  0.00           H  
ATOM   1123 2HG  GLU A  65       3.400   4.613   2.683  1.00  0.00           H  
ATOM   1124  N   GLU A  66       1.158   1.043   3.753  1.00  0.00           N  
ATOM   1125  CA  GLU A  66       0.514   0.797   5.044  1.00  0.00           C  
ATOM   1126  C   GLU A  66       1.381  -0.087   5.945  1.00  0.00           C  
ATOM   1127  O   GLU A  66       1.574   0.212   7.124  1.00  0.00           O  
ATOM   1128  CB  GLU A  66      -0.854   0.142   4.841  1.00  0.00           C  
ATOM   1129  CG  GLU A  66      -1.616  -0.134   6.130  1.00  0.00           C  
ATOM   1130  CD  GLU A  66      -2.987  -0.701   5.889  1.00  0.00           C  
ATOM   1131  OE1 GLU A  66      -3.350  -0.864   4.748  1.00  0.00           O  
ATOM   1132  OE2 GLU A  66      -3.673  -0.973   6.846  1.00  0.00           O1-
ATOM   1133  H   GLU A  66       0.696   0.740   2.907  1.00  0.00           H  
ATOM   1134  HA  GLU A  66       0.372   1.754   5.548  1.00  0.00           H  
ATOM   1135 1HB  GLU A  66      -1.475   0.782   4.216  1.00  0.00           H  
ATOM   1136 2HB  GLU A  66      -0.729  -0.806   4.318  1.00  0.00           H  
ATOM   1137 1HG  GLU A  66      -1.045  -0.838   6.734  1.00  0.00           H  
ATOM   1138 2HG  GLU A  66      -1.706   0.795   6.692  1.00  0.00           H  
ATOM   1139  N   LEU A  67       1.908  -1.182   5.392  1.00  0.00           N  
ATOM   1140  CA  LEU A  67       2.746  -2.098   6.154  1.00  0.00           C  
ATOM   1141  C   LEU A  67       4.011  -1.394   6.627  1.00  0.00           C  
ATOM   1142  O   LEU A  67       4.458  -1.593   7.756  1.00  0.00           O  
ATOM   1143  CB  LEU A  67       3.110  -3.319   5.300  1.00  0.00           C  
ATOM   1144  CG  LEU A  67       1.961  -4.292   5.006  1.00  0.00           C  
ATOM   1145  CD1 LEU A  67       2.384  -5.263   3.912  1.00  0.00           C  
ATOM   1146  CD2 LEU A  67       1.585  -5.033   6.280  1.00  0.00           C  
ATOM   1147  H   LEU A  67       1.720  -1.380   4.420  1.00  0.00           H  
ATOM   1148  HA  LEU A  67       2.186  -2.435   7.026  1.00  0.00           H  
ATOM   1149 1HB  LEU A  67       3.501  -2.970   4.345  1.00  0.00           H  
ATOM   1150 2HB  LEU A  67       3.895  -3.877   5.808  1.00  0.00           H  
ATOM   1151  HG  LEU A  67       1.097  -3.735   4.641  1.00  0.00           H  
ATOM   1152 1HD1 LEU A  67       1.568  -5.954   3.703  1.00  0.00           H  
ATOM   1153 2HD1 LEU A  67       2.629  -4.707   3.007  1.00  0.00           H  
ATOM   1154 3HD1 LEU A  67       3.258  -5.823   4.242  1.00  0.00           H  
ATOM   1155 1HD2 LEU A  67       0.767  -5.724   6.071  1.00  0.00           H  
ATOM   1156 2HD2 LEU A  67       2.448  -5.591   6.645  1.00  0.00           H  
ATOM   1157 3HD2 LEU A  67       1.269  -4.316   7.038  1.00  0.00           H  
ATOM   1158  N   PHE A  68       4.607  -0.561   5.774  1.00  0.00           N  
ATOM   1159  CA  PHE A  68       5.796   0.191   6.145  1.00  0.00           C  
ATOM   1160  C   PHE A  68       5.517   1.068   7.346  1.00  0.00           C  
ATOM   1161  O   PHE A  68       6.267   1.058   8.322  1.00  0.00           O  
ATOM   1162  CB  PHE A  68       6.274   1.048   4.971  1.00  0.00           C  
ATOM   1163  CG  PHE A  68       7.403   1.976   5.319  1.00  0.00           C  
ATOM   1164  CD1 PHE A  68       8.703   1.503   5.420  1.00  0.00           C  
ATOM   1165  CD2 PHE A  68       7.167   3.323   5.546  1.00  0.00           C  
ATOM   1166  CE1 PHE A  68       9.742   2.357   5.740  1.00  0.00           C  
ATOM   1167  CE2 PHE A  68       8.204   4.179   5.865  1.00  0.00           C  
ATOM   1168  CZ  PHE A  68       9.493   3.694   5.962  1.00  0.00           C  
ATOM   1169  H   PHE A  68       4.224  -0.449   4.846  1.00  0.00           H  
ATOM   1170  HA  PHE A  68       6.585  -0.516   6.406  1.00  0.00           H  
ATOM   1171 1HB  PHE A  68       6.604   0.400   4.160  1.00  0.00           H  
ATOM   1172 2HB  PHE A  68       5.445   1.646   4.596  1.00  0.00           H  
ATOM   1173  HD1 PHE A  68       8.900   0.446   5.243  1.00  0.00           H  
ATOM   1174  HD2 PHE A  68       6.149   3.706   5.470  1.00  0.00           H  
ATOM   1175  HE1 PHE A  68      10.759   1.972   5.816  1.00  0.00           H  
ATOM   1176  HE2 PHE A  68       8.005   5.236   6.041  1.00  0.00           H  
ATOM   1177  HZ  PHE A  68      10.311   4.367   6.216  1.00  0.00           H  
ATOM   1178  N   LYS A  69       4.431   1.839   7.288  1.00  0.00           N  
ATOM   1179  CA  LYS A  69       4.116   2.731   8.389  1.00  0.00           C  
ATOM   1180  C   LYS A  69       3.877   1.954   9.679  1.00  0.00           C  
ATOM   1181  O   LYS A  69       4.253   2.400  10.763  1.00  0.00           O  
ATOM   1182  CB  LYS A  69       2.891   3.583   8.054  1.00  0.00           C  
ATOM   1183  CG  LYS A  69       3.138   4.655   7.002  1.00  0.00           C  
ATOM   1184  CD  LYS A  69       1.869   5.439   6.702  1.00  0.00           C  
ATOM   1185  CE  LYS A  69       2.128   6.548   5.692  1.00  0.00           C  
ATOM   1186  NZ  LYS A  69       0.882   7.281   5.340  1.00  0.00           N1+
ATOM   1187  H   LYS A  69       3.819   1.813   6.485  1.00  0.00           H  
ATOM   1188  HA  LYS A  69       4.967   3.393   8.552  1.00  0.00           H  
ATOM   1189 1HB  LYS A  69       2.088   2.940   7.694  1.00  0.00           H  
ATOM   1190 2HB  LYS A  69       2.533   4.077   8.958  1.00  0.00           H  
ATOM   1191 1HG  LYS A  69       3.905   5.344   7.358  1.00  0.00           H  
ATOM   1192 2HG  LYS A  69       3.492   4.189   6.083  1.00  0.00           H  
ATOM   1193 1HD  LYS A  69       1.111   4.765   6.303  1.00  0.00           H  
ATOM   1194 2HD  LYS A  69       1.489   5.882   7.623  1.00  0.00           H  
ATOM   1195 1HE  LYS A  69       2.847   7.254   6.104  1.00  0.00           H  
ATOM   1196 2HE  LYS A  69       2.552   6.120   4.784  1.00  0.00           H  
ATOM   1197 1HZ  LYS A  69       1.096   8.006   4.669  1.00  0.00           H  
ATOM   1198 2HZ  LYS A  69       0.214   6.638   4.939  1.00  0.00           H  
ATOM   1199 3HZ  LYS A  69       0.490   7.698   6.172  1.00  0.00           H  
ATOM   1200  N   GLU A  70       3.246   0.776   9.584  1.00  0.00           N  
ATOM   1201  CA  GLU A  70       3.047  -0.053  10.770  1.00  0.00           C  
ATOM   1202  C   GLU A  70       4.403  -0.465  11.344  1.00  0.00           C  
ATOM   1203  O   GLU A  70       4.599  -0.465  12.559  1.00  0.00           O  
ATOM   1204  CB  GLU A  70       2.210  -1.286  10.424  1.00  0.00           C  
ATOM   1205  CG  GLU A  70       0.758  -0.985  10.082  1.00  0.00           C  
ATOM   1206  CD  GLU A  70       0.009  -2.193   9.592  1.00  0.00           C  
ATOM   1207  OE1 GLU A  70      -0.278  -3.054  10.388  1.00  0.00           O  
ATOM   1208  OE2 GLU A  70      -0.276  -2.255   8.419  1.00  0.00           O1-
ATOM   1209  H   GLU A  70       2.902   0.450   8.692  1.00  0.00           H  
ATOM   1210  HA  GLU A  70       2.512   0.534  11.517  1.00  0.00           H  
ATOM   1211 1HB  GLU A  70       2.654  -1.801   9.572  1.00  0.00           H  
ATOM   1212 2HB  GLU A  70       2.218  -1.979  11.266  1.00  0.00           H  
ATOM   1213 1HG  GLU A  70       0.259  -0.599  10.970  1.00  0.00           H  
ATOM   1214 2HG  GLU A  70       0.729  -0.210   9.317  1.00  0.00           H  
ATOM   1215  N   VAL A  71       5.348  -0.820  10.463  1.00  0.00           N  
ATOM   1216  CA  VAL A  71       6.682  -1.217  10.896  1.00  0.00           C  
ATOM   1217  C   VAL A  71       7.394  -0.065  11.581  1.00  0.00           C  
ATOM   1218  O   VAL A  71       8.052  -0.250  12.605  1.00  0.00           O  
ATOM   1219  CB  VAL A  71       7.515  -1.693   9.691  1.00  0.00           C  
ATOM   1220  CG1 VAL A  71       8.963  -1.921  10.101  1.00  0.00           C  
ATOM   1221  CG2 VAL A  71       6.912  -2.965   9.115  1.00  0.00           C  
ATOM   1222  H   VAL A  71       5.133  -0.813   9.476  1.00  0.00           H  
ATOM   1223  HA  VAL A  71       6.585  -2.042  11.603  1.00  0.00           H  
ATOM   1224  HB  VAL A  71       7.515  -0.913   8.930  1.00  0.00           H  
ATOM   1225 1HG1 VAL A  71       9.537  -2.257   9.238  1.00  0.00           H  
ATOM   1226 2HG1 VAL A  71       9.385  -0.989  10.477  1.00  0.00           H  
ATOM   1227 3HG1 VAL A  71       9.005  -2.680  10.882  1.00  0.00           H  
ATOM   1228 1HG2 VAL A  71       7.505  -3.296   8.263  1.00  0.00           H  
ATOM   1229 2HG2 VAL A  71       6.906  -3.744   9.878  1.00  0.00           H  
ATOM   1230 3HG2 VAL A  71       5.890  -2.769   8.790  1.00  0.00           H  
ATOM   1231  N   VAL A  72       7.269   1.139  11.022  1.00  0.00           N  
ATOM   1232  CA  VAL A  72       7.898   2.282  11.655  1.00  0.00           C  
ATOM   1233  C   VAL A  72       7.283   2.502  13.030  1.00  0.00           C  
ATOM   1234  O   VAL A  72       7.995   2.707  14.013  1.00  0.00           O  
ATOM   1235  CB  VAL A  72       7.721   3.540  10.784  1.00  0.00           C  
ATOM   1236  CG1 VAL A  72       8.200   4.776  11.530  1.00  0.00           C  
ATOM   1237  CG2 VAL A  72       8.477   3.373   9.474  1.00  0.00           C  
ATOM   1238  H   VAL A  72       6.747   1.275  10.168  1.00  0.00           H  
ATOM   1239  HA  VAL A  72       8.964   2.076  11.761  1.00  0.00           H  
ATOM   1240  HB  VAL A  72       6.660   3.681  10.576  1.00  0.00           H  
ATOM   1241 1HG1 VAL A  72       8.068   5.656  10.899  1.00  0.00           H  
ATOM   1242 2HG1 VAL A  72       7.621   4.896  12.445  1.00  0.00           H  
ATOM   1243 3HG1 VAL A  72       9.256   4.665  11.779  1.00  0.00           H  
ATOM   1244 1HG2 VAL A  72       8.347   4.266   8.863  1.00  0.00           H  
ATOM   1245 2HG2 VAL A  72       9.537   3.226   9.682  1.00  0.00           H  
ATOM   1246 3HG2 VAL A  72       8.089   2.507   8.938  1.00  0.00           H  
ATOM   1247  N   ARG A  73       5.958   2.466  13.137  1.00  0.00           N  
ATOM   1248  CA  ARG A  73       5.386   2.622  14.460  1.00  0.00           C  
ATOM   1249  C   ARG A  73       5.922   1.551  15.396  1.00  0.00           C  
ATOM   1250  O   ARG A  73       6.261   1.831  16.546  1.00  0.00           O  
ATOM   1251  CB  ARG A  73       3.868   2.542  14.400  1.00  0.00           C  
ATOM   1252  CG  ARG A  73       3.166   2.681  15.741  1.00  0.00           C  
ATOM   1253  CD  ARG A  73       1.689   2.611  15.599  1.00  0.00           C  
ATOM   1254  NE  ARG A  73       1.016   2.691  16.885  1.00  0.00           N  
ATOM   1255  CZ  ARG A  73       0.746   1.633  17.675  1.00  0.00           C  
ATOM   1256  NH1 ARG A  73       1.099   0.424  17.297  1.00  0.00           N1+
ATOM   1257  NH2 ARG A  73       0.128   1.811  18.829  1.00  0.00           N  
ATOM   1258  H   ARG A  73       5.342   2.336  12.347  1.00  0.00           H  
ATOM   1259  HA  ARG A  73       5.667   3.603  14.845  1.00  0.00           H  
ATOM   1260 1HB  ARG A  73       3.488   3.326  13.746  1.00  0.00           H  
ATOM   1261 2HB  ARG A  73       3.571   1.585  13.970  1.00  0.00           H  
ATOM   1262 1HG  ARG A  73       3.485   1.877  16.404  1.00  0.00           H  
ATOM   1263 2HG  ARG A  73       3.422   3.643  16.188  1.00  0.00           H  
ATOM   1264 1HD  ARG A  73       1.344   3.439  14.981  1.00  0.00           H  
ATOM   1265 2HD  ARG A  73       1.414   1.668  15.128  1.00  0.00           H  
ATOM   1266  HE  ARG A  73       0.729   3.605  17.209  1.00  0.00           H  
ATOM   1267 1HH1 ARG A  73       1.571   0.288  16.415  1.00  0.00           H  
ATOM   1268 2HH1 ARG A  73       0.897  -0.368  17.889  1.00  0.00           H  
ATOM   1269 1HH2 ARG A  73      -0.143   2.741  19.120  1.00  0.00           H  
ATOM   1270 2HH2 ARG A  73      -0.074   1.019  19.421  1.00  0.00           H  
ATOM   1271  N   ALA A  74       6.006   0.310  14.917  1.00  0.00           N  
ATOM   1272  CA  ALA A  74       6.458  -0.771  15.769  1.00  0.00           C  
ATOM   1273  C   ALA A  74       7.866  -0.534  16.304  1.00  0.00           C  
ATOM   1274  O   ALA A  74       8.133  -0.739  17.488  1.00  0.00           O  
ATOM   1275  CB  ALA A  74       6.409  -2.094  15.018  1.00  0.00           C  
ATOM   1276  H   ALA A  74       5.757   0.110  13.959  1.00  0.00           H  
ATOM   1277  HA  ALA A  74       5.789  -0.828  16.628  1.00  0.00           H  
ATOM   1278 1HB  ALA A  74       6.751  -2.896  15.671  1.00  0.00           H  
ATOM   1279 2HB  ALA A  74       5.385  -2.295  14.702  1.00  0.00           H  
ATOM   1280 3HB  ALA A  74       7.054  -2.039  14.143  1.00  0.00           H  
ATOM   1281  N   ILE A  75       8.809  -0.096  15.451  1.00  0.00           N  
ATOM   1282  CA  ILE A  75      10.173   0.165  15.929  1.00  0.00           C  
ATOM   1283  C   ILE A  75      10.258   1.361  16.875  1.00  0.00           C  
ATOM   1284  O   ILE A  75      11.080   1.383  17.791  1.00  0.00           O  
ATOM   1285  CB  ILE A  75      11.132   0.408  14.749  1.00  0.00           C  
ATOM   1286  CG1 ILE A  75      12.587   0.331  15.218  1.00  0.00           C  
ATOM   1287  CG2 ILE A  75      10.848   1.755  14.102  1.00  0.00           C  
ATOM   1288  CD1 ILE A  75      13.591   0.285  14.089  1.00  0.00           C  
ATOM   1289  H   ILE A  75       8.591   0.058  14.477  1.00  0.00           H  
ATOM   1290  HA  ILE A  75      10.519  -0.709  16.480  1.00  0.00           H  
ATOM   1291  HB  ILE A  75      10.999  -0.377  14.005  1.00  0.00           H  
ATOM   1292 1HG1 ILE A  75      12.814   1.195  15.842  1.00  0.00           H  
ATOM   1293 2HG1 ILE A  75      12.724  -0.560  15.832  1.00  0.00           H  
ATOM   1294 1HG2 ILE A  75      11.535   1.911  13.270  1.00  0.00           H  
ATOM   1295 2HG2 ILE A  75       9.823   1.773  13.734  1.00  0.00           H  
ATOM   1296 3HG2 ILE A  75      10.984   2.548  14.838  1.00  0.00           H  
ATOM   1297 1HD1 ILE A  75      14.599   0.231  14.501  1.00  0.00           H  
ATOM   1298 2HD1 ILE A  75      13.404  -0.594  13.471  1.00  0.00           H  
ATOM   1299 3HD1 ILE A  75      13.496   1.184  13.481  1.00  0.00           H  
ATOM   1300  N   VAL A  76       9.407   2.361  16.657  1.00  0.00           N  
ATOM   1301  CA  VAL A  76       9.364   3.545  17.502  1.00  0.00           C  
ATOM   1302  C   VAL A  76       8.766   3.272  18.877  1.00  0.00           C  
ATOM   1303  O   VAL A  76       9.276   3.746  19.892  1.00  0.00           O  
ATOM   1304  CB  VAL A  76       8.540   4.656  16.824  1.00  0.00           C  
ATOM   1305  CG1 VAL A  76       8.330   5.822  17.779  1.00  0.00           C  
ATOM   1306  CG2 VAL A  76       9.238   5.117  15.554  1.00  0.00           C  
ATOM   1307  H   VAL A  76       8.771   2.291  15.876  1.00  0.00           H  
ATOM   1308  HA  VAL A  76      10.384   3.904  17.646  1.00  0.00           H  
ATOM   1309  HB  VAL A  76       7.553   4.263  16.576  1.00  0.00           H  
ATOM   1310 1HG1 VAL A  76       7.746   6.597  17.284  1.00  0.00           H  
ATOM   1311 2HG1 VAL A  76       7.797   5.476  18.664  1.00  0.00           H  
ATOM   1312 3HG1 VAL A  76       9.297   6.229  18.072  1.00  0.00           H  
ATOM   1313 1HG2 VAL A  76       8.649   5.901  15.080  1.00  0.00           H  
ATOM   1314 2HG2 VAL A  76      10.226   5.504  15.802  1.00  0.00           H  
ATOM   1315 3HG2 VAL A  76       9.339   4.275  14.869  1.00  0.00           H  
ATOM   1316  N   THR A  77       7.680   2.504  18.906  1.00  0.00           N  
ATOM   1317  CA  THR A  77       6.965   2.218  20.138  1.00  0.00           C  
ATOM   1318  C   THR A  77       7.337   0.883  20.814  1.00  0.00           C  
ATOM   1319  O   THR A  77       7.030   0.663  21.986  1.00  0.00           O  
ATOM   1320  CB  THR A  77       5.443   2.211  19.907  1.00  0.00           C  
ATOM   1321  CG2 THR A  77       4.982   3.547  19.344  1.00  0.00           C  
ATOM   1322  OG1 THR A  77       5.101   1.166  18.986  1.00  0.00           O  
ATOM   1323  H   THR A  77       7.345   2.108  18.039  1.00  0.00           H  
ATOM   1324  HA  THR A  77       7.198   2.999  20.863  1.00  0.00           H  
ATOM   1325  HB  THR A  77       4.932   2.025  20.851  1.00  0.00           H  
ATOM   1326  HG1 THR A  77       5.481   1.362  18.126  1.00  0.00           H  
ATOM   1327 1HG2 THR A  77       3.904   3.524  19.188  1.00  0.00           H  
ATOM   1328 2HG2 THR A  77       5.230   4.342  20.047  1.00  0.00           H  
ATOM   1329 3HG2 THR A  77       5.482   3.734  18.395  1.00  0.00           H  
ATOM   1330  N   GLY A  78       8.003  -0.033  20.096  1.00  0.00           N  
ATOM   1331  CA  GLY A  78       8.353  -1.350  20.643  1.00  0.00           C  
ATOM   1332  C   GLY A  78       7.160  -2.312  20.623  1.00  0.00           C  
ATOM   1333  O   GLY A  78       7.105  -3.305  21.359  1.00  0.00           O  
ATOM   1334  H   GLY A  78       8.244   0.155  19.130  1.00  0.00           H  
ATOM   1335 1HA  GLY A  78       9.169  -1.770  20.055  1.00  0.00           H  
ATOM   1336 2HA  GLY A  78       8.717  -1.234  21.662  1.00  0.00           H  
ATOM   1337  N   ASP A  79       6.186  -2.018  19.774  1.00  0.00           N  
ATOM   1338  CA  ASP A  79       4.974  -2.826  19.747  1.00  0.00           C  
ATOM   1339  C   ASP A  79       5.122  -4.071  18.891  1.00  0.00           C  
ATOM   1340  O   ASP A  79       4.697  -4.096  17.736  1.00  0.00           O  
ATOM   1341  CB  ASP A  79       3.792  -2.003  19.228  1.00  0.00           C  
ATOM   1342  CG  ASP A  79       2.464  -2.739  19.340  1.00  0.00           C  
ATOM   1343  OD1 ASP A  79       2.481  -3.929  19.550  1.00  0.00           O  
ATOM   1344  OD2 ASP A  79       1.444  -2.104  19.214  1.00  0.00           O1-
ATOM   1345  H   ASP A  79       6.270  -1.236  19.140  1.00  0.00           H  
ATOM   1346  HA  ASP A  79       4.752  -3.151  20.764  1.00  0.00           H  
ATOM   1347 1HB  ASP A  79       3.723  -1.071  19.789  1.00  0.00           H  
ATOM   1348 2HB  ASP A  79       3.961  -1.744  18.182  1.00  0.00           H  
ATOM   1349  N   HIS A  80       5.732  -5.082  19.499  1.00  0.00           N  
ATOM   1350  CA  HIS A  80       5.971  -6.349  18.828  1.00  0.00           C  
ATOM   1351  C   HIS A  80       4.672  -6.996  18.376  1.00  0.00           C  
ATOM   1352  O   HIS A  80       4.606  -7.595  17.302  1.00  0.00           O  
ATOM   1353  CB  HIS A  80       6.730  -7.313  19.746  1.00  0.00           C  
ATOM   1354  CG  HIS A  80       7.076  -8.616  19.095  1.00  0.00           C  
ATOM   1355  CD2 HIS A  80       7.729  -9.703  19.568  1.00  0.00           C  
ATOM   1356  ND1 HIS A  80       6.738  -8.909  17.790  1.00  0.00           N  
ATOM   1357  CE1 HIS A  80       7.170 -10.121  17.489  1.00  0.00           C  
ATOM   1358  NE2 HIS A  80       7.774 -10.624  18.550  1.00  0.00           N  
ATOM   1359  H   HIS A  80       6.038  -4.966  20.455  1.00  0.00           H  
ATOM   1360  HA  HIS A  80       6.578  -6.181  17.939  1.00  0.00           H  
ATOM   1361 1HB  HIS A  80       7.655  -6.843  20.083  1.00  0.00           H  
ATOM   1362 2HB  HIS A  80       6.128  -7.523  20.630  1.00  0.00           H  
ATOM   1363  HD2 HIS A  80       8.142  -9.826  20.570  1.00  0.00           H  
ATOM   1364  HE1 HIS A  80       7.049 -10.621  16.528  1.00  0.00           H  
ATOM   1365  HE2 HIS A  80       8.201 -11.537  18.610  1.00  0.00           H  
ATOM   1366  N   ALA A  81       3.607  -6.894  19.180  1.00  0.00           N  
ATOM   1367  CA  ALA A  81       2.373  -7.562  18.786  1.00  0.00           C  
ATOM   1368  C   ALA A  81       1.835  -6.971  17.486  1.00  0.00           C  
ATOM   1369  O   ALA A  81       1.355  -7.696  16.615  1.00  0.00           O  
ATOM   1370  CB  ALA A  81       1.336  -7.456  19.894  1.00  0.00           C  
ATOM   1371  H   ALA A  81       3.630  -6.373  20.045  1.00  0.00           H  
ATOM   1372  HA  ALA A  81       2.598  -8.614  18.613  1.00  0.00           H  
ATOM   1373 1HB  ALA A  81       0.420  -7.959  19.585  1.00  0.00           H  
ATOM   1374 2HB  ALA A  81       1.721  -7.926  20.799  1.00  0.00           H  
ATOM   1375 3HB  ALA A  81       1.123  -6.407  20.094  1.00  0.00           H  
ATOM   1376  N   LEU A  82       1.899  -5.643  17.318  1.00  0.00           N  
ATOM   1377  CA  LEU A  82       1.448  -5.080  16.047  1.00  0.00           C  
ATOM   1378  C   LEU A  82       2.317  -5.607  14.910  1.00  0.00           C  
ATOM   1379  O   LEU A  82       1.820  -5.913  13.826  1.00  0.00           O  
ATOM   1380  CB  LEU A  82       1.503  -3.548  16.097  1.00  0.00           C  
ATOM   1381  CG  LEU A  82       1.029  -2.824  14.830  1.00  0.00           C  
ATOM   1382  CD1 LEU A  82       1.002  -1.323  15.083  1.00  0.00           C  
ATOM   1383  CD2 LEU A  82       1.955  -3.167  13.673  1.00  0.00           C  
ATOM   1384  H   LEU A  82       2.246  -5.023  18.035  1.00  0.00           H  
ATOM   1385  HA  LEU A  82       0.417  -5.389  15.879  1.00  0.00           H  
ATOM   1386 1HB  LEU A  82       0.884  -3.205  16.925  1.00  0.00           H  
ATOM   1387 2HB  LEU A  82       2.531  -3.243  16.288  1.00  0.00           H  
ATOM   1388  HG  LEU A  82       0.014  -3.140  14.588  1.00  0.00           H  
ATOM   1389 1HD1 LEU A  82       0.665  -0.808  14.183  1.00  0.00           H  
ATOM   1390 2HD1 LEU A  82       0.317  -1.104  15.902  1.00  0.00           H  
ATOM   1391 3HD1 LEU A  82       2.003  -0.980  15.344  1.00  0.00           H  
ATOM   1392 1HD2 LEU A  82       1.618  -2.653  12.772  1.00  0.00           H  
ATOM   1393 2HD2 LEU A  82       2.971  -2.850  13.913  1.00  0.00           H  
ATOM   1394 3HD2 LEU A  82       1.942  -4.244  13.503  1.00  0.00           H  
ATOM   1395  N   ALA A  83       3.633  -5.719  15.147  1.00  0.00           N  
ATOM   1396  CA  ALA A  83       4.519  -6.245  14.110  1.00  0.00           C  
ATOM   1397  C   ALA A  83       4.108  -7.665  13.726  1.00  0.00           C  
ATOM   1398  O   ALA A  83       4.144  -8.036  12.553  1.00  0.00           O  
ATOM   1399  CB  ALA A  83       5.965  -6.212  14.582  1.00  0.00           C  
ATOM   1400  H   ALA A  83       4.025  -5.444  16.036  1.00  0.00           H  
ATOM   1401  HA  ALA A  83       4.421  -5.612  13.228  1.00  0.00           H  
ATOM   1402 1HB  ALA A  83       6.613  -6.607  13.799  1.00  0.00           H  
ATOM   1403 2HB  ALA A  83       6.252  -5.184  14.806  1.00  0.00           H  
ATOM   1404 3HB  ALA A  83       6.069  -6.820  15.479  1.00  0.00           H  
ATOM   1405  N   GLU A  84       3.714  -8.470  14.717  1.00  0.00           N  
ATOM   1406  CA  GLU A  84       3.275  -9.825  14.422  1.00  0.00           C  
ATOM   1407  C   GLU A  84       2.000  -9.784  13.580  1.00  0.00           C  
ATOM   1408  O   GLU A  84       1.828 -10.581  12.658  1.00  0.00           O  
ATOM   1409  CB  GLU A  84       3.040 -10.604  15.718  1.00  0.00           C  
ATOM   1410  CG  GLU A  84       4.308 -10.930  16.495  1.00  0.00           C  
ATOM   1411  CD  GLU A  84       4.034 -11.645  17.788  1.00  0.00           C  
ATOM   1412  OE1 GLU A  84       2.885 -11.838  18.107  1.00  0.00           O  
ATOM   1413  OE2 GLU A  84       4.974 -11.999  18.459  1.00  0.00           O1-
ATOM   1414  H   GLU A  84       3.716  -8.151  15.675  1.00  0.00           H  
ATOM   1415  HA  GLU A  84       4.058 -10.326  13.851  1.00  0.00           H  
ATOM   1416 1HB  GLU A  84       2.384 -10.030  16.374  1.00  0.00           H  
ATOM   1417 2HB  GLU A  84       2.535 -11.543  15.492  1.00  0.00           H  
ATOM   1418 1HG  GLU A  84       4.949 -11.556  15.876  1.00  0.00           H  
ATOM   1419 2HG  GLU A  84       4.842 -10.004  16.703  1.00  0.00           H  
ATOM   1420  N   ARG A  85       1.085  -8.853  13.883  1.00  0.00           N  
ATOM   1421  CA  ARG A  85      -0.127  -8.754  13.074  1.00  0.00           C  
ATOM   1422  C   ARG A  85       0.236  -8.357  11.643  1.00  0.00           C  
ATOM   1423  O   ARG A  85      -0.361  -8.845  10.683  1.00  0.00           O  
ATOM   1424  CB  ARG A  85      -1.088  -7.736  13.671  1.00  0.00           C  
ATOM   1425  CG  ARG A  85      -1.741  -8.162  14.976  1.00  0.00           C  
ATOM   1426  CD  ARG A  85      -2.713  -7.149  15.460  1.00  0.00           C  
ATOM   1427  NE  ARG A  85      -2.707  -5.953  14.633  1.00  0.00           N  
ATOM   1428  CZ  ARG A  85      -1.920  -5.773  13.554  1.00  0.00           C  
ATOM   1429  NH1 ARG A  85      -1.083  -6.717  13.186  1.00  0.00           N1+
ATOM   1430  NH2 ARG A  85      -1.989  -4.646  12.866  1.00  0.00           N  
ATOM   1431  H   ARG A  85       1.213  -8.218  14.658  1.00  0.00           H  
ATOM   1432  HA  ARG A  85      -0.616  -9.729  13.063  1.00  0.00           H  
ATOM   1433 1HB  ARG A  85      -0.558  -6.803  13.857  1.00  0.00           H  
ATOM   1434 2HB  ARG A  85      -1.884  -7.525  12.957  1.00  0.00           H  
ATOM   1435 1HG  ARG A  85      -2.272  -9.103  14.827  1.00  0.00           H  
ATOM   1436 2HG  ARG A  85      -0.975  -8.295  15.741  1.00  0.00           H  
ATOM   1437 1HD  ARG A  85      -3.718  -7.570  15.442  1.00  0.00           H  
ATOM   1438 2HD  ARG A  85      -2.459  -6.859  16.479  1.00  0.00           H  
ATOM   1439  HE  ARG A  85      -3.338  -5.204  14.885  1.00  0.00           H  
ATOM   1440 1HH1 ARG A  85      -1.030  -7.578  13.712  1.00  0.00           H  
ATOM   1441 2HH1 ARG A  85      -0.493  -6.582  12.378  1.00  0.00           H  
ATOM   1442 1HH2 ARG A  85      -2.633  -3.920  13.149  1.00  0.00           H  
ATOM   1443 2HH2 ARG A  85      -1.399  -4.511  12.059  1.00  0.00           H  
ATOM   1444  N   VAL A  86       1.224  -7.463  11.490  1.00  0.00           N  
ATOM   1445  CA  VAL A  86       1.677  -7.058  10.164  1.00  0.00           C  
ATOM   1446  C   VAL A  86       2.211  -8.256   9.400  1.00  0.00           C  
ATOM   1447  O   VAL A  86       2.005  -8.376   8.192  1.00  0.00           O  
ATOM   1448  CB  VAL A  86       2.773  -5.982  10.279  1.00  0.00           C  
ATOM   1449  CG1 VAL A  86       3.055  -5.663  11.740  1.00  0.00           C  
ATOM   1450  CG2 VAL A  86       4.037  -6.452   9.576  1.00  0.00           C  
ATOM   1451  H   VAL A  86       1.665  -7.061  12.305  1.00  0.00           H  
ATOM   1452  HA  VAL A  86       0.829  -6.638   9.622  1.00  0.00           H  
ATOM   1453  HB  VAL A  86       2.417  -5.063   9.813  1.00  0.00           H  
ATOM   1454 1HG1 VAL A  86       3.832  -4.901  11.803  1.00  0.00           H  
ATOM   1455 2HG1 VAL A  86       2.146  -5.294  12.214  1.00  0.00           H  
ATOM   1456 3HG1 VAL A  86       3.391  -6.565  12.251  1.00  0.00           H  
ATOM   1457 1HG2 VAL A  86       4.807  -5.686   9.661  1.00  0.00           H  
ATOM   1458 2HG2 VAL A  86       4.389  -7.374  10.039  1.00  0.00           H  
ATOM   1459 3HG2 VAL A  86       3.821  -6.635   8.523  1.00  0.00           H  
ATOM   1460  N   ILE A  87       2.907  -9.159  10.103  1.00  0.00           N  
ATOM   1461  CA  ILE A  87       3.456 -10.347   9.466  1.00  0.00           C  
ATOM   1462  C   ILE A  87       2.329 -11.220   8.965  1.00  0.00           C  
ATOM   1463  O   ILE A  87       2.354 -11.691   7.828  1.00  0.00           O  
ATOM   1464  CB  ILE A  87       4.348 -11.133  10.445  1.00  0.00           C  
ATOM   1465  CG1 ILE A  87       5.018 -12.308   9.730  1.00  0.00           C  
ATOM   1466  CG2 ILE A  87       3.533 -11.622  11.632  1.00  0.00           C  
ATOM   1467  CD1 ILE A  87       5.959 -13.102  10.608  1.00  0.00           C  
ATOM   1468  H   ILE A  87       3.056  -9.018  11.092  1.00  0.00           H  
ATOM   1469  HA  ILE A  87       4.066 -10.035   8.619  1.00  0.00           H  
ATOM   1470  HB  ILE A  87       5.147 -10.487  10.807  1.00  0.00           H  
ATOM   1471 1HG1 ILE A  87       4.255 -12.986   9.349  1.00  0.00           H  
ATOM   1472 2HG1 ILE A  87       5.584 -11.939   8.873  1.00  0.00           H  
ATOM   1473 1HG2 ILE A  87       4.178 -12.176  12.313  1.00  0.00           H  
ATOM   1474 2HG2 ILE A  87       3.102 -10.769  12.153  1.00  0.00           H  
ATOM   1475 3HG2 ILE A  87       2.733 -12.274  11.280  1.00  0.00           H  
ATOM   1476 1HD1 ILE A  87       6.395 -13.917  10.031  1.00  0.00           H  
ATOM   1477 2HD1 ILE A  87       6.753 -12.449  10.973  1.00  0.00           H  
ATOM   1478 3HD1 ILE A  87       5.408 -13.511  11.454  1.00  0.00           H  
ATOM   1479  N   GLU A  88       1.313 -11.454   9.809  1.00  0.00           N  
ATOM   1480  CA  GLU A  88       0.212 -12.296   9.361  1.00  0.00           C  
ATOM   1481  C   GLU A  88      -0.485 -11.647   8.171  1.00  0.00           C  
ATOM   1482  O   GLU A  88      -0.874 -12.326   7.221  1.00  0.00           O  
ATOM   1483  CB  GLU A  88      -0.780 -12.530  10.503  1.00  0.00           C  
ATOM   1484  CG  GLU A  88      -0.259 -13.432  11.613  1.00  0.00           C  
ATOM   1485  CD  GLU A  88      -1.270 -13.663  12.702  1.00  0.00           C  
ATOM   1486  OE1 GLU A  88      -2.313 -13.057  12.656  1.00  0.00           O  
ATOM   1487  OE2 GLU A  88      -0.998 -14.447  13.580  1.00  0.00           O1-
ATOM   1488  H   GLU A  88       1.288 -11.066  10.741  1.00  0.00           H  
ATOM   1489  HA  GLU A  88       0.618 -13.259   9.048  1.00  0.00           H  
ATOM   1490 1HB  GLU A  88      -1.053 -11.574  10.949  1.00  0.00           H  
ATOM   1491 2HB  GLU A  88      -1.691 -12.979  10.107  1.00  0.00           H  
ATOM   1492 1HG  GLU A  88       0.022 -14.393  11.184  1.00  0.00           H  
ATOM   1493 2HG  GLU A  88       0.635 -12.982  12.043  1.00  0.00           H  
ATOM   1494  N   ARG A  89      -0.652 -10.325   8.206  1.00  0.00           N  
ATOM   1495  CA  ARG A  89      -1.270  -9.631   7.089  1.00  0.00           C  
ATOM   1496  C   ARG A  89      -0.448  -9.806   5.833  1.00  0.00           C  
ATOM   1497  O   ARG A  89      -0.979 -10.140   4.774  1.00  0.00           O  
ATOM   1498  CB  ARG A  89      -1.423  -8.149   7.398  1.00  0.00           C  
ATOM   1499  CG  ARG A  89      -1.958  -7.308   6.250  1.00  0.00           C  
ATOM   1500  CD  ARG A  89      -3.292  -7.781   5.798  1.00  0.00           C  
ATOM   1501  NE  ARG A  89      -3.750  -8.928   6.566  1.00  0.00           N  
ATOM   1502  CZ  ARG A  89      -3.058  -9.502   7.569  1.00  0.00           C  
ATOM   1503  NH1 ARG A  89      -1.882  -9.026   7.913  1.00  0.00           N1+
ATOM   1504  NH2 ARG A  89      -3.562 -10.544   8.208  1.00  0.00           N  
ATOM   1505  H   ARG A  89      -0.350  -9.793   9.010  1.00  0.00           H  
ATOM   1506  HA  ARG A  89      -2.261 -10.056   6.923  1.00  0.00           H  
ATOM   1507 1HB  ARG A  89      -2.099  -8.022   8.243  1.00  0.00           H  
ATOM   1508 2HB  ARG A  89      -0.457  -7.736   7.687  1.00  0.00           H  
ATOM   1509 1HG  ARG A  89      -2.054  -6.271   6.572  1.00  0.00           H  
ATOM   1510 2HG  ARG A  89      -1.270  -7.365   5.406  1.00  0.00           H  
ATOM   1511 1HD  ARG A  89      -4.021  -6.980   5.914  1.00  0.00           H  
ATOM   1512 2HD  ARG A  89      -3.238  -8.073   4.750  1.00  0.00           H  
ATOM   1513  HE  ARG A  89      -4.651  -9.322   6.330  1.00  0.00           H  
ATOM   1514 1HH1 ARG A  89      -1.496  -8.230   7.425  1.00  0.00           H  
ATOM   1515 2HH1 ARG A  89      -1.363  -9.457   8.665  1.00  0.00           H  
ATOM   1516 1HH2 ARG A  89      -4.466 -10.910   7.943  1.00  0.00           H  
ATOM   1517 2HH2 ARG A  89      -3.044 -10.974   8.959  1.00  0.00           H  
ATOM   1518  N   ALA A  90       0.858  -9.584   5.928  1.00  0.00           N  
ATOM   1519  CA  ALA A  90       1.694  -9.718   4.758  1.00  0.00           C  
ATOM   1520  C   ALA A  90       1.590 -11.138   4.195  1.00  0.00           C  
ATOM   1521  O   ALA A  90       1.541 -11.332   2.980  1.00  0.00           O  
ATOM   1522  CB  ALA A  90       3.137  -9.372   5.095  1.00  0.00           C  
ATOM   1523  H   ALA A  90       1.280  -9.322   6.807  1.00  0.00           H  
ATOM   1524  HA  ALA A  90       1.332  -9.022   4.001  1.00  0.00           H  
ATOM   1525 1HB  ALA A  90       3.755  -9.478   4.204  1.00  0.00           H  
ATOM   1526 2HB  ALA A  90       3.190  -8.344   5.454  1.00  0.00           H  
ATOM   1527 3HB  ALA A  90       3.501 -10.046   5.870  1.00  0.00           H  
ATOM   1528  N   ARG A  91       1.554 -12.164   5.060  1.00  0.00           N  
ATOM   1529  CA  ARG A  91       1.413 -13.524   4.545  1.00  0.00           C  
ATOM   1530  C   ARG A  91       0.054 -13.743   3.884  1.00  0.00           C  
ATOM   1531  O   ARG A  91      -0.048 -14.421   2.862  1.00  0.00           O  
ATOM   1532  CB  ARG A  91       1.590 -14.541   5.663  1.00  0.00           C  
ATOM   1533  CG  ARG A  91       3.013 -14.681   6.180  1.00  0.00           C  
ATOM   1534  CD  ARG A  91       3.125 -15.762   7.193  1.00  0.00           C  
ATOM   1535  NE  ARG A  91       1.847 -16.413   7.435  1.00  0.00           N  
ATOM   1536  CZ  ARG A  91       0.693 -16.086   6.821  1.00  0.00           C  
ATOM   1537  NH1 ARG A  91       0.673 -15.116   5.934  1.00  0.00           N1+
ATOM   1538  NH2 ARG A  91      -0.418 -16.739   7.111  1.00  0.00           N  
ATOM   1539  H   ARG A  91       1.622 -12.020   6.057  1.00  0.00           H  
ATOM   1540  HA  ARG A  91       2.188 -13.692   3.796  1.00  0.00           H  
ATOM   1541 1HB  ARG A  91       0.958 -14.267   6.507  1.00  0.00           H  
ATOM   1542 2HB  ARG A  91       1.266 -15.522   5.317  1.00  0.00           H  
ATOM   1543 1HG  ARG A  91       3.680 -14.918   5.351  1.00  0.00           H  
ATOM   1544 2HG  ARG A  91       3.326 -13.745   6.642  1.00  0.00           H  
ATOM   1545 1HD  ARG A  91       3.830 -16.516   6.845  1.00  0.00           H  
ATOM   1546 2HD  ARG A  91       3.477 -15.343   8.135  1.00  0.00           H  
ATOM   1547  HE  ARG A  91       1.823 -17.165   8.111  1.00  0.00           H  
ATOM   1548 1HH1 ARG A  91       1.522 -14.616   5.713  1.00  0.00           H  
ATOM   1549 2HH1 ARG A  91      -0.192 -14.870   5.474  1.00  0.00           H  
ATOM   1550 1HH2 ARG A  91      -0.403 -17.485   7.793  1.00  0.00           H  
ATOM   1551 2HH2 ARG A  91      -1.282 -16.494   6.652  1.00  0.00           H  
ATOM   1552  N   GLU A  92      -1.019 -13.175   4.451  1.00  0.00           N  
ATOM   1553  CA  GLU A  92      -2.325 -13.346   3.827  1.00  0.00           C  
ATOM   1554  C   GLU A  92      -2.318 -12.709   2.450  1.00  0.00           C  
ATOM   1555  O   GLU A  92      -2.896 -13.245   1.505  1.00  0.00           O  
ATOM   1556  CB  GLU A  92      -3.419 -12.731   4.702  1.00  0.00           C  
ATOM   1557  CG  GLU A  92      -2.912 -12.097   5.990  1.00  0.00           C  
ATOM   1558  CD  GLU A  92      -1.421 -12.204   6.147  1.00  0.00           C  
ATOM   1559  OE1 GLU A  92      -0.789 -12.756   5.278  1.00  0.00           O  
ATOM   1560  OE2 GLU A  92      -0.912 -11.732   7.136  1.00  0.00           O1-
ATOM   1561  H   GLU A  92      -0.946 -12.632   5.299  1.00  0.00           H  
ATOM   1562  HA  GLU A  92      -2.521 -14.414   3.722  1.00  0.00           H  
ATOM   1563 1HB  GLU A  92      -3.948 -11.963   4.138  1.00  0.00           H  
ATOM   1564 2HB  GLU A  92      -4.145 -13.499   4.971  1.00  0.00           H  
ATOM   1565 1HG  GLU A  92      -3.192 -11.044   6.000  1.00  0.00           H  
ATOM   1566 2HG  GLU A  92      -3.397 -12.582   6.837  1.00  0.00           H  
ATOM   1567  N   LEU A  93      -1.659 -11.556   2.332  1.00  0.00           N  
ATOM   1568  CA  LEU A  93      -1.564 -10.851   1.065  1.00  0.00           C  
ATOM   1569  C   LEU A  93      -0.756 -11.686   0.052  1.00  0.00           C  
ATOM   1570  O   LEU A  93      -1.051 -11.686  -1.143  1.00  0.00           O  
ATOM   1571  CB  LEU A  93      -0.906  -9.481   1.269  1.00  0.00           C  
ATOM   1572  CG  LEU A  93      -1.725  -8.463   2.073  1.00  0.00           C  
ATOM   1573  CD1 LEU A  93      -0.852  -7.262   2.412  1.00  0.00           C  
ATOM   1574  CD2 LEU A  93      -2.945  -8.042   1.268  1.00  0.00           C  
ATOM   1575  H   LEU A  93      -1.213 -11.163   3.149  1.00  0.00           H  
ATOM   1576  HA  LEU A  93      -2.571 -10.702   0.676  1.00  0.00           H  
ATOM   1577 1HB  LEU A  93       0.042  -9.624   1.784  1.00  0.00           H  
ATOM   1578 2HB  LEU A  93      -0.702  -9.044   0.292  1.00  0.00           H  
ATOM   1579  HG  LEU A  93      -2.047  -8.915   3.012  1.00  0.00           H  
ATOM   1580 1HD1 LEU A  93      -1.433  -6.539   2.983  1.00  0.00           H  
ATOM   1581 2HD1 LEU A  93       0.003  -7.588   3.004  1.00  0.00           H  
ATOM   1582 3HD1 LEU A  93      -0.500  -6.797   1.491  1.00  0.00           H  
ATOM   1583 1HD2 LEU A  93      -3.527  -7.319   1.840  1.00  0.00           H  
ATOM   1584 2HD2 LEU A  93      -2.623  -7.589   0.330  1.00  0.00           H  
ATOM   1585 3HD2 LEU A  93      -3.560  -8.917   1.056  1.00  0.00           H  
ATOM   1586  N   ILE A  94       0.273 -12.408   0.516  1.00  0.00           N  
ATOM   1587  CA  ILE A  94       1.025 -13.272  -0.397  1.00  0.00           C  
ATOM   1588  C   ILE A  94       0.099 -14.349  -0.948  1.00  0.00           C  
ATOM   1589  O   ILE A  94       0.095 -14.624  -2.148  1.00  0.00           O  
ATOM   1590  CB  ILE A  94       2.230 -13.910   0.318  1.00  0.00           C  
ATOM   1591  CG1 ILE A  94       2.875 -14.976  -0.571  1.00  0.00           C  
ATOM   1592  CG2 ILE A  94       1.802 -14.510   1.649  1.00  0.00           C  
ATOM   1593  CD1 ILE A  94       2.195 -15.148  -1.910  1.00  0.00           C  
ATOM   1594  H   ILE A  94       0.542 -12.368   1.489  1.00  0.00           H  
ATOM   1595  HA  ILE A  94       1.396 -12.664  -1.221  1.00  0.00           H  
ATOM   1596  HB  ILE A  94       2.989 -13.150   0.500  1.00  0.00           H  
ATOM   1597 1HG1 ILE A  94       3.919 -14.718  -0.749  1.00  0.00           H  
ATOM   1598 2HG1 ILE A  94       2.861 -15.937  -0.056  1.00  0.00           H  
ATOM   1599 1HG2 ILE A  94       2.666 -14.957   2.140  1.00  0.00           H  
ATOM   1600 2HG2 ILE A  94       1.388 -13.728   2.284  1.00  0.00           H  
ATOM   1601 3HG2 ILE A  94       1.046 -15.276   1.476  1.00  0.00           H  
ATOM   1602 1HD1 ILE A  94       2.709 -15.920  -2.483  1.00  0.00           H  
ATOM   1603 2HD1 ILE A  94       1.156 -15.442  -1.755  1.00  0.00           H  
ATOM   1604 3HD1 ILE A  94       2.229 -14.208  -2.458  1.00  0.00           H  
ATOM   1605  N   GLU A  95      -0.690 -14.960  -0.059  1.00  0.00           N  
ATOM   1606  CA  GLU A  95      -1.607 -16.006  -0.485  1.00  0.00           C  
ATOM   1607  C   GLU A  95      -2.702 -15.453  -1.404  1.00  0.00           C  
ATOM   1608  O   GLU A  95      -3.110 -16.108  -2.363  1.00  0.00           O  
ATOM   1609  CB  GLU A  95      -2.246 -16.682   0.730  1.00  0.00           C  
ATOM   1610  CG  GLU A  95      -1.283 -17.513   1.566  1.00  0.00           C  
ATOM   1611  CD  GLU A  95      -0.746 -18.707   0.827  1.00  0.00           C  
ATOM   1612  OE1 GLU A  95      -1.530 -19.447   0.284  1.00  0.00           O  
ATOM   1613  OE2 GLU A  95       0.450 -18.878   0.805  1.00  0.00           O1-
ATOM   1614  H   GLU A  95      -0.657 -14.702   0.917  1.00  0.00           H  
ATOM   1615  HA  GLU A  95      -1.043 -16.753  -1.045  1.00  0.00           H  
ATOM   1616 1HB  GLU A  95      -2.685 -15.924   1.379  1.00  0.00           H  
ATOM   1617 2HB  GLU A  95      -3.053 -17.337   0.399  1.00  0.00           H  
ATOM   1618 1HG  GLU A  95      -0.448 -16.883   1.872  1.00  0.00           H  
ATOM   1619 2HG  GLU A  95      -1.797 -17.849   2.466  1.00  0.00           H  
ATOM   1620  N   GLU A  96      -3.194 -14.236  -1.123  1.00  0.00           N  
ATOM   1621  CA  GLU A  96      -4.214 -13.616  -1.969  1.00  0.00           C  
ATOM   1622  C   GLU A  96      -3.694 -13.448  -3.381  1.00  0.00           C  
ATOM   1623  O   GLU A  96      -4.398 -13.732  -4.350  1.00  0.00           O  
ATOM   1624  CB  GLU A  96      -4.634 -12.262  -1.392  1.00  0.00           C  
ATOM   1625  CG  GLU A  96      -5.707 -11.542  -2.197  1.00  0.00           C  
ATOM   1626  CD  GLU A  96      -6.131 -10.241  -1.574  1.00  0.00           C  
ATOM   1627  OE1 GLU A  96      -5.654  -9.931  -0.509  1.00  0.00           O  
ATOM   1628  OE2 GLU A  96      -6.934  -9.557  -2.164  1.00  0.00           O1-
ATOM   1629  H   GLU A  96      -2.856 -13.736  -0.313  1.00  0.00           H  
ATOM   1630  HA  GLU A  96      -5.086 -14.270  -1.996  1.00  0.00           H  
ATOM   1631 1HB  GLU A  96      -5.012 -12.400  -0.379  1.00  0.00           H  
ATOM   1632 2HB  GLU A  96      -3.765 -11.607  -1.332  1.00  0.00           H  
ATOM   1633 1HG  GLU A  96      -5.324 -11.344  -3.198  1.00  0.00           H  
ATOM   1634 2HG  GLU A  96      -6.574 -12.194  -2.292  1.00  0.00           H  
ATOM   1635  N   ILE A  97      -2.451 -12.983  -3.513  1.00  0.00           N  
ATOM   1636  CA  ILE A  97      -1.901 -12.830  -4.841  1.00  0.00           C  
ATOM   1637  C   ILE A  97      -1.799 -14.161  -5.549  1.00  0.00           C  
ATOM   1638  O   ILE A  97      -2.169 -14.284  -6.717  1.00  0.00           O  
ATOM   1639  CB  ILE A  97      -0.511 -12.170  -4.787  1.00  0.00           C  
ATOM   1640  CG1 ILE A  97      -0.631 -10.707  -4.352  1.00  0.00           C  
ATOM   1641  CG2 ILE A  97       0.179 -12.272  -6.139  1.00  0.00           C  
ATOM   1642  CD1 ILE A  97       0.697 -10.043  -4.069  1.00  0.00           C  
ATOM   1643  H   ILE A  97      -1.884 -12.735  -2.714  1.00  0.00           H  
ATOM   1644  HA  ILE A  97      -2.565 -12.188  -5.418  1.00  0.00           H  
ATOM   1645  HB  ILE A  97       0.101 -12.672  -4.039  1.00  0.00           H  
ATOM   1646 1HG1 ILE A  97      -1.139 -10.137  -5.130  1.00  0.00           H  
ATOM   1647 2HG1 ILE A  97      -1.242 -10.644  -3.451  1.00  0.00           H  
ATOM   1648 1HG2 ILE A  97       1.159 -11.800  -6.083  1.00  0.00           H  
ATOM   1649 2HG2 ILE A  97       0.296 -13.320  -6.409  1.00  0.00           H  
ATOM   1650 3HG2 ILE A  97      -0.424 -11.768  -6.894  1.00  0.00           H  
ATOM   1651 1HD1 ILE A  97       0.530  -9.009  -3.766  1.00  0.00           H  
ATOM   1652 2HD1 ILE A  97       1.207 -10.578  -3.267  1.00  0.00           H  
ATOM   1653 3HD1 ILE A  97       1.312 -10.062  -4.967  1.00  0.00           H  
ATOM   1654  N   GLU A  98      -1.297 -15.200  -4.876  1.00  0.00           N  
ATOM   1655  CA  GLU A  98      -1.191 -16.492  -5.550  1.00  0.00           C  
ATOM   1656  C   GLU A  98      -2.558 -17.020  -5.978  1.00  0.00           C  
ATOM   1657  O   GLU A  98      -2.700 -17.605  -7.052  1.00  0.00           O  
ATOM   1658  CB  GLU A  98      -0.509 -17.515  -4.639  1.00  0.00           C  
ATOM   1659  CG  GLU A  98      -0.106 -16.972  -3.275  1.00  0.00           C  
ATOM   1660  CD  GLU A  98      -0.463 -15.523  -3.094  1.00  0.00           C  
ATOM   1661  OE1 GLU A  98      -1.011 -14.947  -4.003  1.00  0.00           O  
ATOM   1662  OE2 GLU A  98      -0.187 -14.990  -2.044  1.00  0.00           O1-
ATOM   1663  H   GLU A  98      -0.989 -15.118  -3.917  1.00  0.00           H  
ATOM   1664  HA  GLU A  98      -0.585 -16.365  -6.448  1.00  0.00           H  
ATOM   1665 1HB  GLU A  98      -1.177 -18.361  -4.478  1.00  0.00           H  
ATOM   1666 2HB  GLU A  98       0.389 -17.894  -5.126  1.00  0.00           H  
ATOM   1667 1HG  GLU A  98      -0.604 -17.556  -2.501  1.00  0.00           H  
ATOM   1668 2HG  GLU A  98       0.969 -17.095  -3.150  1.00  0.00           H  
ATOM   1669  N   LYS A  99      -3.574 -16.816  -5.138  1.00  0.00           N  
ATOM   1670  CA  LYS A  99      -4.915 -17.263  -5.477  1.00  0.00           C  
ATOM   1671  C   LYS A  99      -5.352 -16.561  -6.754  1.00  0.00           C  
ATOM   1672  O   LYS A  99      -5.843 -17.197  -7.687  1.00  0.00           O  
ATOM   1673  CB  LYS A  99      -5.881 -16.983  -4.324  1.00  0.00           C  
ATOM   1674  CG  LYS A  99      -5.239 -16.317  -3.114  1.00  0.00           C  
ATOM   1675  CD  LYS A  99      -3.753 -16.080  -3.337  1.00  0.00           C  
ATOM   1676  CE  LYS A  99      -3.312 -16.572  -4.708  1.00  0.00           C  
ATOM   1677  NZ  LYS A  99      -4.442 -17.158  -5.478  1.00  0.00           N1+
ATOM   1678  H   LYS A  99      -3.420 -16.348  -4.257  1.00  0.00           H  
ATOM   1679  HA  LYS A  99      -4.887 -18.339  -5.654  1.00  0.00           H  
ATOM   1680 1HB  LYS A  99      -6.686 -16.336  -4.674  1.00  0.00           H  
ATOM   1681 2HB  LYS A  99      -6.332 -17.918  -3.992  1.00  0.00           H  
ATOM   1682 1HG  LYS A  99      -5.727 -15.360  -2.924  1.00  0.00           H  
ATOM   1683 2HG  LYS A  99      -5.370 -16.951  -2.238  1.00  0.00           H  
ATOM   1684 1HD  LYS A  99      -3.538 -15.013  -3.257  1.00  0.00           H  
ATOM   1685 2HD  LYS A  99      -3.182 -16.606  -2.572  1.00  0.00           H  
ATOM   1686 1HE  LYS A  99      -2.894 -15.742  -5.275  1.00  0.00           H  
ATOM   1687 2HE  LYS A  99      -2.538 -17.330  -4.591  1.00  0.00           H  
ATOM   1688 1HZ  LYS A  99      -4.110 -17.472  -6.379  1.00  0.00           H  
ATOM   1689 2HZ  LYS A  99      -4.827 -17.942  -4.970  1.00  0.00           H  
ATOM   1690 3HZ  LYS A  99      -5.159 -16.458  -5.610  1.00  0.00           H  
ATOM   1691  N   LYS A 100      -5.172 -15.240  -6.794  1.00  0.00           N  
ATOM   1692  CA  LYS A 100      -5.550 -14.474  -7.967  1.00  0.00           C  
ATOM   1693  C   LYS A 100      -4.717 -14.846  -9.199  1.00  0.00           C  
ATOM   1694  O   LYS A 100      -5.214 -14.826 -10.325  1.00  0.00           O  
ATOM   1695  CB  LYS A 100      -5.416 -12.975  -7.694  1.00  0.00           C  
ATOM   1696  CG  LYS A 100      -6.452 -12.417  -6.727  1.00  0.00           C  
ATOM   1697  CD  LYS A 100      -6.262 -10.922  -6.516  1.00  0.00           C  
ATOM   1698  CE  LYS A 100      -5.089 -10.392  -7.328  1.00  0.00           C  
ATOM   1699  NZ  LYS A 100      -4.429 -11.466  -8.118  1.00  0.00           N1+
ATOM   1700  H   LYS A 100      -4.768 -14.760  -6.002  1.00  0.00           H  
ATOM   1701  HA  LYS A 100      -6.592 -14.694  -8.203  1.00  0.00           H  
ATOM   1702 1HB  LYS A 100      -4.428 -12.767  -7.283  1.00  0.00           H  
ATOM   1703 2HB  LYS A 100      -5.503 -12.425  -8.631  1.00  0.00           H  
ATOM   1704 1HG  LYS A 100      -7.452 -12.595  -7.123  1.00  0.00           H  
ATOM   1705 2HG  LYS A 100      -6.364 -12.925  -5.767  1.00  0.00           H  
ATOM   1706 1HD  LYS A 100      -7.168 -10.394  -6.815  1.00  0.00           H  
ATOM   1707 2HD  LYS A 100      -6.078 -10.724  -5.460  1.00  0.00           H  
ATOM   1708 1HE  LYS A 100      -5.439  -9.619  -8.010  1.00  0.00           H  
ATOM   1709 2HE  LYS A 100      -4.353  -9.949  -6.657  1.00  0.00           H  
ATOM   1710 1HZ  LYS A 100      -3.658 -11.075  -8.641  1.00  0.00           H  
ATOM   1711 2HZ  LYS A 100      -4.083 -12.182  -7.494  1.00  0.00           H  
ATOM   1712 3HZ  LYS A 100      -5.097 -11.873  -8.758  1.00  0.00           H  
ATOM   1713  N   LYS A 101      -3.433 -15.194  -9.025  1.00  0.00           N  
ATOM   1714  CA  LYS A 101      -2.630 -15.564 -10.190  1.00  0.00           C  
ATOM   1715  C   LYS A 101      -3.270 -16.753 -10.874  1.00  0.00           C  
ATOM   1716  O   LYS A 101      -3.360 -16.801 -12.101  1.00  0.00           O  
ATOM   1717  CB  LYS A 101      -1.191 -15.872  -9.773  1.00  0.00           C  
ATOM   1718  CG  LYS A 101      -0.386 -14.654  -9.341  1.00  0.00           C  
ATOM   1719  CD  LYS A 101       0.953 -15.059  -8.744  1.00  0.00           C  
ATOM   1720  CE  LYS A 101       1.124 -16.571  -8.741  1.00  0.00           C  
ATOM   1721  NZ  LYS A 101      -0.058 -17.266  -9.320  1.00  0.00           N1+
ATOM   1722  H   LYS A 101      -3.007 -15.207  -8.109  1.00  0.00           H  
ATOM   1723  HA  LYS A 101      -2.619 -14.723 -10.884  1.00  0.00           H  
ATOM   1724 1HB  LYS A 101      -1.196 -16.581  -8.944  1.00  0.00           H  
ATOM   1725 2HB  LYS A 101      -0.665 -16.344 -10.603  1.00  0.00           H  
ATOM   1726 1HG  LYS A 101      -0.210 -14.010 -10.203  1.00  0.00           H  
ATOM   1727 2HG  LYS A 101      -0.950 -14.090  -8.598  1.00  0.00           H  
ATOM   1728 1HD  LYS A 101       1.761 -14.612  -9.325  1.00  0.00           H  
ATOM   1729 2HD  LYS A 101       1.020 -14.693  -7.719  1.00  0.00           H  
ATOM   1730 1HE  LYS A 101       2.007 -16.838  -9.319  1.00  0.00           H  
ATOM   1731 2HE  LYS A 101       1.268 -16.919  -7.718  1.00  0.00           H  
ATOM   1732 1HZ  LYS A 101       0.094 -18.264  -9.299  1.00  0.00           H  
ATOM   1733 2HZ  LYS A 101      -0.881 -17.039  -8.779  1.00  0.00           H  
ATOM   1734 3HZ  LYS A 101      -0.191 -16.966 -10.275  1.00  0.00           H  
ATOM   1735  N   LYS A 102      -3.717 -17.719 -10.067  1.00  0.00           N  
ATOM   1736  CA  LYS A 102      -4.321 -18.920 -10.607  1.00  0.00           C  
ATOM   1737  C   LYS A 102      -5.697 -18.634 -11.189  1.00  0.00           C  
ATOM   1738  O   LYS A 102      -6.026 -19.092 -12.283  1.00  0.00           O  
ATOM   1739  CB  LYS A 102      -4.422 -20.000  -9.529  1.00  0.00           C  
ATOM   1740  CG  LYS A 102      -4.902 -21.353 -10.037  1.00  0.00           C  
ATOM   1741  CD  LYS A 102      -4.902 -22.392  -8.926  1.00  0.00           C  
ATOM   1742  CE  LYS A 102      -4.482 -21.783  -7.596  1.00  0.00           C  
ATOM   1743  NZ  LYS A 102      -4.179 -20.331  -7.721  1.00  0.00           N1+
ATOM   1744  H   LYS A 102      -3.636 -17.617  -9.065  1.00  0.00           H  
ATOM   1745  HA  LYS A 102      -3.689 -19.292 -11.415  1.00  0.00           H  
ATOM   1746 1HB  LYS A 102      -3.446 -20.144  -9.065  1.00  0.00           H  
ATOM   1747 2HB  LYS A 102      -5.110 -19.673  -8.749  1.00  0.00           H  
ATOM   1748 1HG  LYS A 102      -5.914 -21.256 -10.432  1.00  0.00           H  
ATOM   1749 2HG  LYS A 102      -4.248 -21.693 -10.840  1.00  0.00           H  
ATOM   1750 1HD  LYS A 102      -5.902 -22.815  -8.823  1.00  0.00           H  
ATOM   1751 2HD  LYS A 102      -4.211 -23.197  -9.180  1.00  0.00           H  
ATOM   1752 1HE  LYS A 102      -5.281 -21.914  -6.868  1.00  0.00           H  
ATOM   1753 2HE  LYS A 102      -3.595 -22.295  -7.225  1.00  0.00           H  
ATOM   1754 1HZ  LYS A 102      -3.905 -19.965  -6.820  1.00  0.00           H  
ATOM   1755 2HZ  LYS A 102      -3.426 -20.199  -8.381  1.00  0.00           H  
ATOM   1756 3HZ  LYS A 102      -5.001 -19.842  -8.046  1.00  0.00           H  
ATOM   1757  N   GLU A 103      -6.529 -17.873 -10.473  1.00  0.00           N  
ATOM   1758  CA  GLU A 103      -7.868 -17.632 -10.994  1.00  0.00           C  
ATOM   1759  C   GLU A 103      -7.829 -16.912 -12.326  1.00  0.00           C  
ATOM   1760  O   GLU A 103      -8.592 -17.231 -13.238  1.00  0.00           O  
ATOM   1761  CB  GLU A 103      -8.691 -16.817  -9.994  1.00  0.00           C  
ATOM   1762  CG  GLU A 103      -7.947 -16.452  -8.717  1.00  0.00           C  
ATOM   1763  CD  GLU A 103      -6.536 -16.971  -8.693  1.00  0.00           C  
ATOM   1764  OE1 GLU A 103      -6.139 -17.601  -9.644  1.00  0.00           O  
ATOM   1765  OE2 GLU A 103      -5.855 -16.737  -7.723  1.00  0.00           O1-
ATOM   1766  H   GLU A 103      -6.264 -17.462  -9.589  1.00  0.00           H  
ATOM   1767  HA  GLU A 103      -8.358 -18.594 -11.147  1.00  0.00           H  
ATOM   1768 1HB  GLU A 103      -9.022 -15.891 -10.464  1.00  0.00           H  
ATOM   1769 2HB  GLU A 103      -9.582 -17.378  -9.713  1.00  0.00           H  
ATOM   1770 1HG  GLU A 103      -7.924 -15.367  -8.620  1.00  0.00           H  
ATOM   1771 2HG  GLU A 103      -8.491 -16.854  -7.864  1.00  0.00           H  
ATOM   1772  N   ILE A 104      -6.942 -15.931 -12.460  1.00  0.00           N  
ATOM   1773  CA  ILE A 104      -6.898 -15.217 -13.712  1.00  0.00           C  
ATOM   1774  C   ILE A 104      -6.233 -16.055 -14.779  1.00  0.00           C  
ATOM   1775  O   ILE A 104      -6.618 -16.010 -15.947  1.00  0.00           O  
ATOM   1776  CB  ILE A 104      -6.150 -13.880 -13.556  1.00  0.00           C  
ATOM   1777  CG1 ILE A 104      -7.019 -12.866 -12.808  1.00  0.00           C  
ATOM   1778  CG2 ILE A 104      -5.744 -13.336 -14.917  1.00  0.00           C  
ATOM   1779  CD1 ILE A 104      -6.512 -12.532 -11.423  1.00  0.00           C  
ATOM   1780  H   ILE A 104      -6.303 -15.670 -11.722  1.00  0.00           H  
ATOM   1781  HA  ILE A 104      -7.920 -15.005 -14.025  1.00  0.00           H  
ATOM   1782  HB  ILE A 104      -5.254 -14.033 -12.954  1.00  0.00           H  
ATOM   1783 1HG1 ILE A 104      -7.077 -11.943 -13.383  1.00  0.00           H  
ATOM   1784 2HG1 ILE A 104      -8.033 -13.256 -12.713  1.00  0.00           H  
ATOM   1785 1HG2 ILE A 104      -5.217 -12.391 -14.788  1.00  0.00           H  
ATOM   1786 2HG2 ILE A 104      -5.090 -14.052 -15.414  1.00  0.00           H  
ATOM   1787 3HG2 ILE A 104      -6.634 -13.175 -15.525  1.00  0.00           H  
ATOM   1788 1HD1 ILE A 104      -7.180 -11.808 -10.956  1.00  0.00           H  
ATOM   1789 2HD1 ILE A 104      -6.479 -13.438 -10.818  1.00  0.00           H  
ATOM   1790 3HD1 ILE A 104      -5.511 -12.107 -11.496  1.00  0.00           H  
ATOM   1791  N   SER A 105      -5.217 -16.847 -14.427  1.00  0.00           N  
ATOM   1792  CA  SER A 105      -4.622 -17.682 -15.449  1.00  0.00           C  
ATOM   1793  C   SER A 105      -5.688 -18.602 -16.019  1.00  0.00           C  
ATOM   1794  O   SER A 105      -5.737 -18.838 -17.226  1.00  0.00           O  
ATOM   1795  CB  SER A 105      -3.471 -18.479 -14.867  1.00  0.00           C  
ATOM   1796  OG  SER A 105      -3.299 -18.192 -13.506  1.00  0.00           O  
ATOM   1797  H   SER A 105      -4.852 -16.885 -13.486  1.00  0.00           H  
ATOM   1798  HA  SER A 105      -4.238 -17.038 -16.242  1.00  0.00           H  
ATOM   1799 1HB  SER A 105      -3.665 -19.544 -14.995  1.00  0.00           H  
ATOM   1800 2HB  SER A 105      -2.556 -18.246 -15.410  1.00  0.00           H  
ATOM   1801  HG  SER A 105      -3.973 -17.545 -13.285  1.00  0.00           H  
ATOM   1802  N   GLU A 106      -6.565 -19.141 -15.162  1.00  0.00           N  
ATOM   1803  CA  GLU A 106      -7.601 -20.031 -15.658  1.00  0.00           C  
ATOM   1804  C   GLU A 106      -8.551 -19.299 -16.590  1.00  0.00           C  
ATOM   1805  O   GLU A 106      -8.996 -19.850 -17.597  1.00  0.00           O  
ATOM   1806  CB  GLU A 106      -8.382 -20.642 -14.493  1.00  0.00           C  
ATOM   1807  CG  GLU A 106      -7.912 -20.193 -13.116  1.00  0.00           C  
ATOM   1808  CD  GLU A 106      -6.761 -19.228 -13.178  1.00  0.00           C  
ATOM   1809  OE1 GLU A 106      -6.333 -18.911 -14.261  1.00  0.00           O  
ATOM   1810  OE2 GLU A 106      -6.309 -18.807 -12.139  1.00  0.00           O1-
ATOM   1811  H   GLU A 106      -6.521 -18.940 -14.173  1.00  0.00           H  
ATOM   1812  HA  GLU A 106      -7.126 -20.836 -16.220  1.00  0.00           H  
ATOM   1813 1HB  GLU A 106      -9.437 -20.383 -14.586  1.00  0.00           H  
ATOM   1814 2HB  GLU A 106      -8.307 -21.729 -14.534  1.00  0.00           H  
ATOM   1815 1HG  GLU A 106      -8.743 -19.716 -12.597  1.00  0.00           H  
ATOM   1816 2HG  GLU A 106      -7.615 -21.069 -12.542  1.00  0.00           H  
ATOM   1817  N   GLU A 107      -8.887 -18.039 -16.281  1.00  0.00           N  
ATOM   1818  CA  GLU A 107      -9.799 -17.316 -17.166  1.00  0.00           C  
ATOM   1819  C   GLU A 107      -9.195 -17.164 -18.560  1.00  0.00           C  
ATOM   1820  O   GLU A 107      -9.903 -17.232 -19.565  1.00  0.00           O  
ATOM   1821  CB  GLU A 107     -10.128 -15.940 -16.584  1.00  0.00           C  
ATOM   1822  CG  GLU A 107     -11.003 -15.977 -15.339  1.00  0.00           C  
ATOM   1823  CD  GLU A 107     -11.404 -14.608 -14.864  1.00  0.00           C  
ATOM   1824  OE1 GLU A 107     -10.987 -13.646 -15.464  1.00  0.00           O  
ATOM   1825  OE2 GLU A 107     -12.128 -14.523 -13.900  1.00  0.00           O1-
ATOM   1826  H   GLU A 107      -8.530 -17.576 -15.458  1.00  0.00           H  
ATOM   1827  HA  GLU A 107     -10.723 -17.889 -17.253  1.00  0.00           H  
ATOM   1828 1HB  GLU A 107      -9.204 -15.422 -16.327  1.00  0.00           H  
ATOM   1829 2HB  GLU A 107     -10.642 -15.340 -17.335  1.00  0.00           H  
ATOM   1830 1HG  GLU A 107     -11.903 -16.551 -15.557  1.00  0.00           H  
ATOM   1831 2HG  GLU A 107     -10.463 -16.489 -14.543  1.00  0.00           H  
ATOM   1832  N   VAL A 108      -7.881 -16.957 -18.628  1.00  0.00           N  
ATOM   1833  CA  VAL A 108      -7.238 -16.782 -19.927  1.00  0.00           C  
ATOM   1834  C   VAL A 108      -7.012 -18.115 -20.636  1.00  0.00           C  
ATOM   1835  O   VAL A 108      -7.058 -18.192 -21.864  1.00  0.00           O  
ATOM   1836  CB  VAL A 108      -5.884 -16.068 -19.761  1.00  0.00           C  
ATOM   1837  CG1 VAL A 108      -6.090 -14.641 -19.276  1.00  0.00           C  
ATOM   1838  CG2 VAL A 108      -5.004 -16.844 -18.793  1.00  0.00           C  
ATOM   1839  H   VAL A 108      -7.317 -16.919 -17.791  1.00  0.00           H  
ATOM   1840  HA  VAL A 108      -7.885 -16.166 -20.553  1.00  0.00           H  
ATOM   1841  HB  VAL A 108      -5.393 -16.009 -20.732  1.00  0.00           H  
ATOM   1842 1HG1 VAL A 108      -5.123 -14.150 -19.164  1.00  0.00           H  
ATOM   1843 2HG1 VAL A 108      -6.692 -14.093 -20.001  1.00  0.00           H  
ATOM   1844 3HG1 VAL A 108      -6.602 -14.654 -18.314  1.00  0.00           H  
ATOM   1845 1HG2 VAL A 108      -4.048 -16.334 -18.681  1.00  0.00           H  
ATOM   1846 2HG2 VAL A 108      -5.498 -16.908 -17.823  1.00  0.00           H  
ATOM   1847 3HG2 VAL A 108      -4.835 -17.849 -19.181  1.00  0.00           H  
ATOM   1848  N   GLU A 109      -6.766 -19.175 -19.877  1.00  0.00           N  
ATOM   1849  CA  GLU A 109      -6.572 -20.504 -20.448  1.00  0.00           C  
ATOM   1850  C   GLU A 109      -7.850 -20.987 -21.130  1.00  0.00           C  
ATOM   1851  O   GLU A 109      -7.807 -21.548 -22.225  1.00  0.00           O  
ATOM   1852  CB  GLU A 109      -6.146 -21.494 -19.362  1.00  0.00           C  
ATOM   1853  CG  GLU A 109      -4.750 -21.255 -18.805  1.00  0.00           C  
ATOM   1854  CD  GLU A 109      -4.489 -22.015 -17.534  1.00  0.00           C  
ATOM   1855  OE1 GLU A 109      -5.368 -22.714 -17.091  1.00  0.00           O  
ATOM   1856  OE2 GLU A 109      -3.408 -21.897 -17.006  1.00  0.00           O1-
ATOM   1857  H   GLU A 109      -6.712 -19.057 -18.875  1.00  0.00           H  
ATOM   1858  HA  GLU A 109      -5.782 -20.447 -21.197  1.00  0.00           H  
ATOM   1859 1HB  GLU A 109      -6.851 -21.448 -18.531  1.00  0.00           H  
ATOM   1860 2HB  GLU A 109      -6.178 -22.508 -19.761  1.00  0.00           H  
ATOM   1861 1HG  GLU A 109      -4.016 -21.555 -19.552  1.00  0.00           H  
ATOM   1862 2HG  GLU A 109      -4.623 -20.190 -18.618  1.00  0.00           H  
ATOM   1863  N   LEU A 110      -8.991 -20.767 -20.479  1.00  0.00           N  
ATOM   1864  CA  LEU A 110     -10.289 -21.164 -21.020  1.00  0.00           C  
ATOM   1865  C   LEU A 110     -10.658 -20.499 -22.355  1.00  0.00           C  
ATOM   1866  O   LEU A 110     -11.313 -21.106 -23.202  1.00  0.00           O  
ATOM   1867  CB  LEU A 110     -11.402 -20.847 -20.014  1.00  0.00           C  
ATOM   1868  CG  LEU A 110     -10.946 -20.204 -18.698  1.00  0.00           C  
ATOM   1869  CD1 LEU A 110      -9.433 -20.031 -18.714  1.00  0.00           C  
ATOM   1870  CD2 LEU A 110     -11.647 -18.866 -18.516  1.00  0.00           C  
ATOM   1871  H   LEU A 110      -8.952 -20.309 -19.580  1.00  0.00           H  
ATOM   1872  HA  LEU A 110     -10.275 -22.238 -21.200  1.00  0.00           H  
ATOM   1873 1HB  LEU A 110     -12.113 -20.169 -20.484  1.00  0.00           H  
ATOM   1874 2HB  LEU A 110     -11.922 -21.772 -19.767  1.00  0.00           H  
ATOM   1875  HG  LEU A 110     -11.197 -20.861 -17.865  1.00  0.00           H  
ATOM   1876 1HD1 LEU A 110      -9.109 -19.574 -17.779  1.00  0.00           H  
ATOM   1877 2HD1 LEU A 110      -8.957 -21.005 -18.826  1.00  0.00           H  
ATOM   1878 3HD1 LEU A 110      -9.150 -19.390 -19.548  1.00  0.00           H  
ATOM   1879 1HD2 LEU A 110     -11.324 -18.409 -17.580  1.00  0.00           H  
ATOM   1880 2HD2 LEU A 110     -11.396 -18.207 -19.347  1.00  0.00           H  
ATOM   1881 3HD2 LEU A 110     -12.726 -19.022 -18.490  1.00  0.00           H  
ATOM   1882  N   GLY A 111     -10.242 -19.243 -22.558  1.00  0.00           N  
ATOM   1883  CA  GLY A 111     -10.584 -18.476 -23.760  1.00  0.00           C  
ATOM   1884  C   GLY A 111      -9.947 -17.086 -23.757  1.00  0.00           C  
ATOM   1885  O   GLY A 111      -9.725 -16.497 -22.699  1.00  0.00           O  
ATOM   1886  H01 GLY A 111      -9.686 -16.611 -24.703  1.00  0.00           H  
ATOM   1887  H   GLY A 111      -9.668 -18.813 -21.847  1.00  0.00           H  
ATOM   1888 1HA  GLY A 111     -10.254 -19.020 -24.645  1.00  0.00           H  
ATOM   1889 2HA  GLY A 111     -11.666 -18.374 -23.831  1.00  0.00           H  
TER   
END
