# Supplementary material for: Scaffolding protein functional sites using deep learning
Source: Science. Author manuscript; Available in PMC 2022 Oct 31. (PMC9621694; doi:10.1126/science.abn2100)
Supplement: Data S1 [file NIHMS1830590-supplement-Data_S1.zip › trkA_freehal_1_AF.pdb]

HEADER                                            21-FEB-22   XXXX              
EXPDTA    THEORETICAL MODEL                                                     
REMARK 220                                                                      
REMARK 220 EXPERIMENTAL DETAILS                                                 
REMARK 220  EXPERIMENT TYPE                : THEORETICAL MODELLING              
REMARK 220  DATE OF DATA COLLECTION        : 21-FEB-22                          
REMARK 220                                                                      
REMARK 220 REMARK: MODEL GENERATED BY ROSETTA                                   
REMARK 220  VERSION 2021.52+HEAD.fad969a1e80                                    
SSBOND     CYS B   84    CYS B  129                                       2.01  
ATOM      1  N   GLN A   1       7.968 -21.126 -12.563  1.00  0.00           N  
ATOM      2  CA  GLN A   1       8.940 -20.505 -11.669  1.00  0.00           C  
ATOM      3  C   GLN A   1       8.552 -19.064 -11.351  1.00  0.00           C  
ATOM      4  O   GLN A   1       8.256 -18.281 -12.256  1.00  0.00           O  
ATOM      5  CB  GLN A   1      10.340 -20.549 -12.284  1.00  0.00           C  
ATOM      6  CG  GLN A   1      10.993 -21.923 -12.229  1.00  0.00           C  
ATOM      7  CD  GLN A   1      12.412 -21.920 -12.765  1.00  0.00           C  
ATOM      8  OE1 GLN A   1      12.920 -20.886 -13.210  1.00  0.00           O  
ATOM      9  NE2 GLN A   1      13.063 -23.078 -12.727  1.00  0.00           N  
ATOM     10 1H   GLN A   1       8.245 -22.067 -12.755  1.00  0.00           H  
ATOM     11 2H   GLN A   1       7.067 -21.126 -12.129  1.00  0.00           H  
ATOM     12 3H   GLN A   1       7.925 -20.611 -13.419  1.00  0.00           H  
ATOM     13  HA  GLN A   1       8.954 -21.062 -10.732  1.00  0.00           H  
ATOM     14 1HB  GLN A   1      10.289 -20.238 -13.328  1.00  0.00           H  
ATOM     15 2HB  GLN A   1      10.988 -19.844 -11.764  1.00  0.00           H  
ATOM     16 1HG  GLN A   1      11.023 -22.258 -11.192  1.00  0.00           H  
ATOM     17 2HG  GLN A   1      10.405 -22.617 -12.829  1.00  0.00           H  
ATOM     18 1HE2 GLN A   1      14.003 -23.136 -13.067  1.00  0.00           H  
ATOM     19 2HE2 GLN A   1      12.615 -23.892 -12.358  1.00  0.00           H  
ATOM     20  N   ASP A   2       7.982 -18.843 -10.221  1.00  0.00           N  
ATOM     21  CA  ASP A   2       7.577 -17.550  -9.676  1.00  0.00           C  
ATOM     22  C   ASP A   2       8.777 -16.617  -9.527  1.00  0.00           C  
ATOM     23  O   ASP A   2       9.710 -16.912  -8.778  1.00  0.00           O  
ATOM     24  CB  ASP A   2       6.901 -17.772  -8.317  1.00  0.00           C  
ATOM     25  CG  ASP A   2       6.395 -16.529  -7.678  1.00  0.00           C  
ATOM     26  OD1 ASP A   2       6.979 -15.490  -7.904  1.00  0.00           O  
ATOM     27  OD2 ASP A   2       5.418 -16.608  -6.948  1.00  0.00           O  
ATOM     28  H   ASP A   2       7.813 -19.679  -9.681  1.00  0.00           H  
ATOM     29  HA  ASP A   2       6.875 -17.086 -10.370  1.00  0.00           H  
ATOM     30 1HB  ASP A   2       6.063 -18.473  -8.447  1.00  0.00           H  
ATOM     31 2HB  ASP A   2       7.609 -18.248  -7.641  1.00  0.00           H  
ATOM     32  N   ASN A   3       8.984 -15.512 -10.379  1.00  0.00           N  
ATOM     33  CA  ASN A   3      10.099 -14.573 -10.446  1.00  0.00           C  
ATOM     34  C   ASN A   3       9.935 -13.436  -9.441  1.00  0.00           C  
ATOM     35  O   ASN A   3      10.546 -12.377  -9.591  1.00  0.00           O  
ATOM     36  CB  ASN A   3      10.361 -14.015 -11.822  1.00  0.00           C  
ATOM     37  CG  ASN A   3      11.027 -14.985 -12.694  1.00  0.00           C  
ATOM     38  OD1 ASN A   3      11.379 -16.111 -12.315  1.00  0.00           O  
ATOM     39  ND2 ASN A   3      11.308 -14.546 -13.868  1.00  0.00           N  
ATOM     40  H   ASN A   3       8.210 -15.403 -11.019  1.00  0.00           H  
ATOM     41  HA  ASN A   3      11.016 -15.105 -10.186  1.00  0.00           H  
ATOM     42 1HB  ASN A   3       9.418 -13.706 -12.285  1.00  0.00           H  
ATOM     43 2HB  ASN A   3      10.997 -13.134 -11.750  1.00  0.00           H  
ATOM     44 1HD2 ASN A   3      11.828 -15.119 -14.489  1.00  0.00           H  
ATOM     45 2HD2 ASN A   3      11.054 -13.618 -14.125  1.00  0.00           H  
ATOM     46  N   TYR A   4       9.094 -13.616  -8.408  1.00  0.00           N  
ATOM     47  CA  TYR A   4       8.806 -12.541  -7.465  1.00  0.00           C  
ATOM     48  C   TYR A   4      10.087 -12.020  -6.823  1.00  0.00           C  
ATOM     49  O   TYR A   4      10.313 -10.809  -6.770  1.00  0.00           O  
ATOM     50  CB  TYR A   4       7.824 -12.941  -6.390  1.00  0.00           C  
ATOM     51  CG  TYR A   4       7.555 -11.817  -5.386  1.00  0.00           C  
ATOM     52  CD1 TYR A   4       8.159 -11.813  -4.139  1.00  0.00           C  
ATOM     53  CD2 TYR A   4       6.702 -10.786  -5.728  1.00  0.00           C  
ATOM     54  CE1 TYR A   4       7.894 -10.788  -3.251  1.00  0.00           C  
ATOM     55  CE2 TYR A   4       6.439  -9.772  -4.841  1.00  0.00           C  
ATOM     56  CZ  TYR A   4       7.027  -9.768  -3.614  1.00  0.00           C  
ATOM     57  OH  TYR A   4       6.758  -8.753  -2.730  1.00  0.00           O  
ATOM     58  H   TYR A   4       8.651 -14.514  -8.280  1.00  0.00           H  
ATOM     59  HA  TYR A   4       8.338 -11.720  -8.009  1.00  0.00           H  
ATOM     60 1HB  TYR A   4       6.889 -13.203  -6.867  1.00  0.00           H  
ATOM     61 2HB  TYR A   4       8.182 -13.819  -5.857  1.00  0.00           H  
ATOM     62  HD1 TYR A   4       8.835 -12.620  -3.857  1.00  0.00           H  
ATOM     63  HD2 TYR A   4       6.242 -10.774  -6.707  1.00  0.00           H  
ATOM     64  HE1 TYR A   4       8.367 -10.780  -2.270  1.00  0.00           H  
ATOM     65  HE2 TYR A   4       5.756  -8.966  -5.111  1.00  0.00           H  
ATOM     66  HH  TYR A   4       6.170  -8.082  -3.146  1.00  0.00           H  
ATOM     67  N   ALA A   5      10.961 -12.866  -6.287  1.00  0.00           N  
ATOM     68  CA  ALA A   5      12.197 -12.496  -5.604  1.00  0.00           C  
ATOM     69  C   ALA A   5      13.117 -11.702  -6.526  1.00  0.00           C  
ATOM     70  O   ALA A   5      13.716 -10.707  -6.110  1.00  0.00           O  
ATOM     71  CB  ALA A   5      12.920 -13.729  -5.107  1.00  0.00           C  
ATOM     72  H   ALA A   5      10.722 -13.843  -6.376  1.00  0.00           H  
ATOM     73  HA  ALA A   5      11.939 -11.861  -4.756  1.00  0.00           H  
ATOM     74 1HB  ALA A   5      13.828 -13.427  -4.582  1.00  0.00           H  
ATOM     75 2HB  ALA A   5      12.272 -14.280  -4.427  1.00  0.00           H  
ATOM     76 3HB  ALA A   5      13.185 -14.363  -5.951  1.00  0.00           H  
ATOM     77  N   GLU A   6      13.284 -12.118  -7.707  1.00  0.00           N  
ATOM     78  CA  GLU A   6      14.139 -11.493  -8.712  1.00  0.00           C  
ATOM     79  C   GLU A   6      13.614 -10.115  -9.104  1.00  0.00           C  
ATOM     80  O   GLU A   6      14.382  -9.156  -9.202  1.00  0.00           O  
ATOM     81  CB  GLU A   6      14.229 -12.368  -9.960  1.00  0.00           C  
ATOM     82  CG  GLU A   6      14.985 -13.669  -9.765  1.00  0.00           C  
ATOM     83  CD  GLU A   6      15.066 -14.478 -11.022  1.00  0.00           C  
ATOM     84  OE1 GLU A   6      15.729 -15.485 -11.022  1.00  0.00           O  
ATOM     85  OE2 GLU A   6      14.474 -14.074 -11.993  1.00  0.00           O  
ATOM     86  H   GLU A   6      12.771 -12.954  -7.948  1.00  0.00           H  
ATOM     87  HA  GLU A   6      15.134 -11.360  -8.286  1.00  0.00           H  
ATOM     88 1HB  GLU A   6      13.222 -12.612 -10.304  1.00  0.00           H  
ATOM     89 2HB  GLU A   6      14.719 -11.808 -10.758  1.00  0.00           H  
ATOM     90 1HG  GLU A   6      15.993 -13.446  -9.420  1.00  0.00           H  
ATOM     91 2HG  GLU A   6      14.484 -14.251  -8.991  1.00  0.00           H  
ATOM     92  N   VAL A   7      12.306  -9.990  -9.325  1.00  0.00           N  
ATOM     93  CA  VAL A   7      11.678  -8.726  -9.698  1.00  0.00           C  
ATOM     94  C   VAL A   7      11.647  -7.789  -8.493  1.00  0.00           C  
ATOM     95  O   VAL A   7      11.829  -6.578  -8.636  1.00  0.00           O  
ATOM     96  CB  VAL A   7      10.357  -9.013 -10.291  1.00  0.00           C  
ATOM     97  CG1 VAL A   7       9.789  -7.860 -10.608  1.00  0.00           C  
ATOM     98  CG2 VAL A   7      10.531  -9.790 -11.447  1.00  0.00           C  
ATOM     99  H   VAL A   7      11.731 -10.815  -9.227  1.00  0.00           H  
ATOM    100  HA  VAL A   7      12.275  -8.262 -10.484  1.00  0.00           H  
ATOM    101  HB  VAL A   7       9.752  -9.540  -9.562  1.00  0.00           H  
ATOM    102 1HG1 VAL A   7       8.817  -8.014 -11.059  1.00  0.00           H  
ATOM    103 2HG1 VAL A   7       9.707  -7.298  -9.735  1.00  0.00           H  
ATOM    104 3HG1 VAL A   7      10.439  -7.363 -11.318  1.00  0.00           H  
ATOM    105 1HG2 VAL A   7       9.558  -9.976 -11.869  1.00  0.00           H  
ATOM    106 2HG2 VAL A   7      11.152  -9.216 -12.137  1.00  0.00           H  
ATOM    107 3HG2 VAL A   7      11.012 -10.727 -11.240  1.00  0.00           H  
ATOM    108  N   HIS A   8      11.417  -8.357  -7.338  1.00  0.00           N  
ATOM    109  CA  HIS A   8      11.492  -7.601  -6.093  1.00  0.00           C  
ATOM    110  C   HIS A   8      12.878  -6.995  -5.900  1.00  0.00           C  
ATOM    111  O   HIS A   8      13.004  -5.842  -5.481  1.00  0.00           O  
ATOM    112  CB  HIS A   8      11.043  -8.511  -4.937  1.00  0.00           C  
ATOM    113  CG  HIS A   8      10.762  -7.847  -3.651  1.00  0.00           C  
ATOM    114  ND1 HIS A   8      11.639  -7.806  -2.599  1.00  0.00           N  
ATOM    115  CD2 HIS A   8       9.657  -7.194  -3.247  1.00  0.00           C  
ATOM    116  CE1 HIS A   8      11.072  -7.158  -1.594  1.00  0.00           C  
ATOM    117  NE2 HIS A   8       9.879  -6.770  -1.976  1.00  0.00           N  
ATOM    118  H   HIS A   8      11.182  -9.339  -7.304  1.00  0.00           H  
ATOM    119  HA  HIS A   8      10.778  -6.778  -6.123  1.00  0.00           H  
ATOM    120 1HB  HIS A   8      10.127  -9.013  -5.220  1.00  0.00           H  
ATOM    121 2HB  HIS A   8      11.798  -9.278  -4.770  1.00  0.00           H  
ATOM    122  HD2 HIS A   8       8.753  -7.033  -3.836  1.00  0.00           H  
ATOM    123  HE1 HIS A   8      11.512  -6.969  -0.619  1.00  0.00           H  
ATOM    124  HE2 HIS A   8       9.220  -6.242  -1.417  1.00  0.00           H  
ATOM    125  N   GLN A   9      13.954  -7.629  -6.221  1.00  0.00           N  
ATOM    126  CA  GLN A   9      15.327  -7.152  -6.103  1.00  0.00           C  
ATOM    127  C   GLN A   9      15.602  -6.016  -7.085  1.00  0.00           C  
ATOM    128  O   GLN A   9      16.409  -5.127  -6.804  1.00  0.00           O  
ATOM    129  CB  GLN A   9      16.314  -8.301  -6.299  1.00  0.00           C  
ATOM    130  CG  GLN A   9      16.328  -9.293  -5.139  1.00  0.00           C  
ATOM    131  CD  GLN A   9      17.127 -10.552  -5.438  1.00  0.00           C  
ATOM    132  OE1 GLN A   9      17.488 -10.822  -6.590  1.00  0.00           O  
ATOM    133  NE2 GLN A   9      17.407 -11.330  -4.400  1.00  0.00           N  
ATOM    134  H   GLN A   9      13.784  -8.553  -6.591  1.00  0.00           H  
ATOM    135  HA  GLN A   9      15.473  -6.765  -5.095  1.00  0.00           H  
ATOM    136 1HB  GLN A   9      16.049  -8.850  -7.203  1.00  0.00           H  
ATOM    137 2HB  GLN A   9      17.318  -7.908  -6.433  1.00  0.00           H  
ATOM    138 1HG  GLN A   9      16.811  -8.798  -4.298  1.00  0.00           H  
ATOM    139 2HG  GLN A   9      15.324  -9.555  -4.858  1.00  0.00           H  
ATOM    140 1HE2 GLN A   9      17.928 -12.173  -4.534  1.00  0.00           H  
ATOM    141 2HE2 GLN A   9      17.097 -11.077  -3.484  1.00  0.00           H  
ATOM    142  N   ILE A  10      14.977  -6.099  -8.221  1.00  0.00           N  
ATOM    143  CA  ILE A  10      15.105  -5.034  -9.209  1.00  0.00           C  
ATOM    144  C   ILE A  10      14.552  -3.730  -8.637  1.00  0.00           C  
ATOM    145  O   ILE A  10      15.156  -2.667  -8.802  1.00  0.00           O  
ATOM    146  CB  ILE A  10      14.378  -5.393 -10.525  1.00  0.00           C  
ATOM    147  CG1 ILE A  10      15.035  -6.611 -11.183  1.00  0.00           C  
ATOM    148  CG2 ILE A  10      14.365  -4.195 -11.479  1.00  0.00           C  
ATOM    149  CD1 ILE A  10      14.229  -7.204 -12.330  1.00  0.00           C  
ATOM    150  H   ILE A  10      14.398  -6.899  -8.432  1.00  0.00           H  
ATOM    151  HA  ILE A  10      16.162  -4.895  -9.432  1.00  0.00           H  
ATOM    152  HB  ILE A  10      13.350  -5.680 -10.306  1.00  0.00           H  
ATOM    153 1HG1 ILE A  10      16.016  -6.333 -11.565  1.00  0.00           H  
ATOM    154 2HG1 ILE A  10      15.186  -7.391 -10.436  1.00  0.00           H  
ATOM    155 1HG2 ILE A  10      13.849  -4.468 -12.399  1.00  0.00           H  
ATOM    156 2HG2 ILE A  10      13.848  -3.361 -11.008  1.00  0.00           H  
ATOM    157 3HG2 ILE A  10      15.389  -3.903 -11.710  1.00  0.00           H  
ATOM    158 1HD1 ILE A  10      14.760  -8.062 -12.743  1.00  0.00           H  
ATOM    159 2HD1 ILE A  10      13.253  -7.524 -11.962  1.00  0.00           H  
ATOM    160 3HD1 ILE A  10      14.096  -6.453 -13.107  1.00  0.00           H  
ATOM    161  N   THR A  11      13.348  -3.796  -7.949  1.00  0.00           N  
ATOM    162  CA  THR A  11      12.727  -2.617  -7.357  1.00  0.00           C  
ATOM    163  C   THR A  11      13.598  -2.050  -6.240  1.00  0.00           C  
ATOM    164  O   THR A  11      13.659  -0.834  -6.050  1.00  0.00           O  
ATOM    165  CB  THR A  11      11.311  -2.890  -6.799  1.00  0.00           C  
ATOM    166  OG1 THR A  11      11.370  -3.837  -5.739  1.00  0.00           O  
ATOM    167  CG2 THR A  11      10.383  -3.392  -7.875  1.00  0.00           C  
ATOM    168  H   THR A  11      12.890  -4.692  -7.858  1.00  0.00           H  
ATOM    169  HA  THR A  11      12.622  -1.856  -8.131  1.00  0.00           H  
ATOM    170  HB  THR A  11      10.900  -1.959  -6.408  1.00  0.00           H  
ATOM    171  HG1 THR A  11      11.995  -4.554  -5.928  1.00  0.00           H  
ATOM    172 1HG2 THR A  11       9.389  -3.556  -7.457  1.00  0.00           H  
ATOM    173 2HG2 THR A  11      10.326  -2.661  -8.666  1.00  0.00           H  
ATOM    174 3HG2 THR A  11      10.767  -4.322  -8.268  1.00  0.00           H  
ATOM    175  N   HIS A  12      14.368  -2.846  -5.542  1.00  0.00           N  
ATOM    176  CA  HIS A  12      15.318  -2.391  -4.533  1.00  0.00           C  
ATOM    177  C   HIS A  12      16.490  -1.655  -5.173  1.00  0.00           C  
ATOM    178  O   HIS A  12      16.978  -0.662  -4.627  1.00  0.00           O  
ATOM    179  CB  HIS A  12      15.881  -3.539  -3.690  1.00  0.00           C  
ATOM    180  CG  HIS A  12      14.974  -4.079  -2.641  1.00  0.00           C  
ATOM    181  ND1 HIS A  12      14.574  -3.330  -1.547  1.00  0.00           N  
ATOM    182  CD2 HIS A  12      14.420  -5.297  -2.476  1.00  0.00           C  
ATOM    183  CE1 HIS A  12      13.814  -4.068  -0.770  1.00  0.00           C  
ATOM    184  NE2 HIS A  12      13.716  -5.262  -1.309  1.00  0.00           N  
ATOM    185  H   HIS A  12      14.284  -3.835  -5.728  1.00  0.00           H  
ATOM    186  HA  HIS A  12      14.825  -1.692  -3.858  1.00  0.00           H  
ATOM    187 1HB  HIS A  12      16.154  -4.360  -4.346  1.00  0.00           H  
ATOM    188 2HB  HIS A  12      16.796  -3.206  -3.200  1.00  0.00           H  
ATOM    189  HD2 HIS A  12      14.516  -6.158  -3.129  1.00  0.00           H  
ATOM    190  HE1 HIS A  12      13.356  -3.750   0.164  1.00  0.00           H  
ATOM    191  HE2 HIS A  12      13.210  -6.044  -0.929  1.00  0.00           H  
ATOM    192  N   ARG A  13      16.897  -2.240  -6.251  1.00  0.00           N  
ATOM    193  CA  ARG A  13      17.993  -1.611  -6.982  1.00  0.00           C  
ATOM    194  C   ARG A  13      17.613  -0.205  -7.433  1.00  0.00           C  
ATOM    195  O   ARG A  13      18.422   0.721  -7.343  1.00  0.00           O  
ATOM    196  CB  ARG A  13      18.390  -2.460  -8.191  1.00  0.00           C  
ATOM    197  CG  ARG A  13      19.134  -3.736  -7.830  1.00  0.00           C  
ATOM    198  CD  ARG A  13      19.351  -4.626  -9.046  1.00  0.00           C  
ATOM    199  NE  ARG A  13      20.190  -3.974 -10.048  1.00  0.00           N  
ATOM    200  CZ  ARG A  13      20.347  -4.400 -11.298  1.00  0.00           C  
ATOM    201  NH1 ARG A  13      19.721  -5.490 -11.726  1.00  0.00           N  
ATOM    202  NH2 ARG A  13      21.135  -3.731 -12.127  1.00  0.00           N  
ATOM    203  H   ARG A  13      16.498  -3.098  -6.605  1.00  0.00           H  
ATOM    204  HA  ARG A  13      18.853  -1.531  -6.316  1.00  0.00           H  
ATOM    205 1HB  ARG A  13      17.497  -2.735  -8.751  1.00  0.00           H  
ATOM    206 2HB  ARG A  13      19.025  -1.873  -8.855  1.00  0.00           H  
ATOM    207 1HG  ARG A  13      20.109  -3.483  -7.412  1.00  0.00           H  
ATOM    208 2HG  ARG A  13      18.558  -4.297  -7.093  1.00  0.00           H  
ATOM    209 1HD  ARG A  13      19.840  -5.550  -8.738  1.00  0.00           H  
ATOM    210 2HD  ARG A  13      18.390  -4.859  -9.502  1.00  0.00           H  
ATOM    211  HE  ARG A  13      20.688  -3.138  -9.772  1.00  0.00           H  
ATOM    212 1HH1 ARG A  13      19.118  -6.005 -11.100  1.00  0.00           H  
ATOM    213 2HH1 ARG A  13      19.848  -5.804 -12.677  1.00  0.00           H  
ATOM    214 1HH2 ARG A  13      21.614  -2.900 -11.809  1.00  0.00           H  
ATOM    215 2HH2 ARG A  13      21.257  -4.051 -13.076  1.00  0.00           H  
ATOM    216  N   VAL A  14      16.398  -0.013  -7.868  1.00  0.00           N  
ATOM    217  CA  VAL A  14      15.882   1.284  -8.295  1.00  0.00           C  
ATOM    218  C   VAL A  14      15.829   2.236  -7.103  1.00  0.00           C  
ATOM    219  O   VAL A  14      16.210   3.404  -7.216  1.00  0.00           O  
ATOM    220  CB  VAL A  14      14.442   1.244  -8.874  1.00  0.00           C  
ATOM    221  CG1 VAL A  14      13.952   2.690  -9.126  1.00  0.00           C  
ATOM    222  CG2 VAL A  14      14.387   0.475 -10.147  1.00  0.00           C  
ATOM    223  H   VAL A  14      15.792  -0.820  -7.905  1.00  0.00           H  
ATOM    224  HA  VAL A  14      16.561   1.698  -9.042  1.00  0.00           H  
ATOM    225  HB  VAL A  14      13.771   0.788  -8.145  1.00  0.00           H  
ATOM    226 1HG1 VAL A  14      12.947   2.656  -9.520  1.00  0.00           H  
ATOM    227 2HG1 VAL A  14      13.946   3.280  -8.227  1.00  0.00           H  
ATOM    228 3HG1 VAL A  14      14.605   3.171  -9.833  1.00  0.00           H  
ATOM    229 1HG2 VAL A  14      13.369   0.486 -10.510  1.00  0.00           H  
ATOM    230 2HG2 VAL A  14      15.046   0.926 -10.885  1.00  0.00           H  
ATOM    231 3HG2 VAL A  14      14.692  -0.537  -9.960  1.00  0.00           H  
ATOM    232  N   ALA A  15      15.346   1.729  -6.018  1.00  0.00           N  
ATOM    233  CA  ALA A  15      15.267   2.524  -4.795  1.00  0.00           C  
ATOM    234  C   ALA A  15      16.651   2.988  -4.352  1.00  0.00           C  
ATOM    235  O   ALA A  15      16.818   4.127  -3.909  1.00  0.00           O  
ATOM    236  CB  ALA A  15      14.649   1.692  -3.688  1.00  0.00           C  
ATOM    237  H   ALA A  15      15.017   0.774  -6.006  1.00  0.00           H  
ATOM    238  HA  ALA A  15      14.665   3.408  -5.004  1.00  0.00           H  
ATOM    239 1HB  ALA A  15      14.569   2.287  -2.783  1.00  0.00           H  
ATOM    240 2HB  ALA A  15      13.676   1.348  -3.992  1.00  0.00           H  
ATOM    241 3HB  ALA A  15      15.276   0.830  -3.496  1.00  0.00           H  
ATOM    242  N   ARG A  16      17.717   2.237  -4.547  1.00  0.00           N  
ATOM    243  CA  ARG A  16      19.074   2.501  -4.081  1.00  0.00           C  
ATOM    244  C   ARG A  16      19.830   3.385  -5.067  1.00  0.00           C  
ATOM    245  O   ARG A  16      20.527   4.319  -4.665  1.00  0.00           O  
ATOM    246  CB  ARG A  16      19.833   1.190  -3.864  1.00  0.00           C  
ATOM    247  CG  ARG A  16      19.419   0.439  -2.609  1.00  0.00           C  
ATOM    248  CD  ARG A  16      20.221  -0.842  -2.427  1.00  0.00           C  
ATOM    249  NE  ARG A  16      19.781  -1.592  -1.255  1.00  0.00           N  
ATOM    250  CZ  ARG A  16      20.299  -2.751  -0.858  1.00  0.00           C  
ATOM    251  NH1 ARG A  16      21.289  -3.319  -1.537  1.00  0.00           N  
ATOM    252  NH2 ARG A  16      19.823  -3.348   0.224  1.00  0.00           N  
ATOM    253  H   ARG A  16      17.534   1.399  -5.080  1.00  0.00           H  
ATOM    254  HA  ARG A  16      19.016   3.031  -3.130  1.00  0.00           H  
ATOM    255 1HB  ARG A  16      19.677   0.534  -4.719  1.00  0.00           H  
ATOM    256 2HB  ARG A  16      20.902   1.395  -3.800  1.00  0.00           H  
ATOM    257 1HG  ARG A  16      19.582   1.072  -1.736  1.00  0.00           H  
ATOM    258 2HG  ARG A  16      18.363   0.175  -2.674  1.00  0.00           H  
ATOM    259 1HD  ARG A  16      20.099  -1.475  -3.305  1.00  0.00           H  
ATOM    260 2HD  ARG A  16      21.275  -0.596  -2.301  1.00  0.00           H  
ATOM    261  HE  ARG A  16      19.027  -1.203  -0.704  1.00  0.00           H  
ATOM    262 1HH1 ARG A  16      21.656  -2.871  -2.364  1.00  0.00           H  
ATOM    263 2HH1 ARG A  16      21.674  -4.199  -1.226  1.00  0.00           H  
ATOM    264 1HH2 ARG A  16      19.068  -2.923   0.745  1.00  0.00           H  
ATOM    265 2HH2 ARG A  16      20.214  -4.227   0.528  1.00  0.00           H  
ATOM    266  N   GLU A  17      19.703   3.101  -6.327  1.00  0.00           N  
ATOM    267  CA  GLU A  17      20.541   3.688  -7.368  1.00  0.00           C  
ATOM    268  C   GLU A  17      19.910   4.956  -7.935  1.00  0.00           C  
ATOM    269  O   GLU A  17      20.614   5.834  -8.440  1.00  0.00           O  
ATOM    270  CB  GLU A  17      20.790   2.678  -8.491  1.00  0.00           C  
ATOM    271  CG  GLU A  17      21.591   1.459  -8.055  1.00  0.00           C  
ATOM    272  CD  GLU A  17      21.828   0.463  -9.180  1.00  0.00           C  
ATOM    273  OE1 GLU A  17      22.311  -0.658  -8.906  1.00  0.00           O  
ATOM    274  OE2 GLU A  17      21.529   0.808 -10.345  1.00  0.00           O  
ATOM    275  H   GLU A  17      18.985   2.440  -6.588  1.00  0.00           H  
ATOM    276  HA  GLU A  17      21.500   3.961  -6.927  1.00  0.00           H  
ATOM    277 1HB  GLU A  17      19.835   2.333  -8.889  1.00  0.00           H  
ATOM    278 2HB  GLU A  17      21.327   3.164  -9.305  1.00  0.00           H  
ATOM    279 1HG  GLU A  17      22.556   1.789  -7.673  1.00  0.00           H  
ATOM    280 2HG  GLU A  17      21.061   0.960  -7.244  1.00  0.00           H  
ATOM    281  N   GLY A  18      18.614   5.104  -7.835  1.00  0.00           N  
ATOM    282  CA  GLY A  18      17.889   6.284  -8.281  1.00  0.00           C  
ATOM    283  C   GLY A  18      17.897   6.455  -9.788  1.00  0.00           C  
ATOM    284  O   GLY A  18      17.430   7.473 -10.304  1.00  0.00           O  
ATOM    285  H   GLY A  18      18.101   4.340  -7.419  1.00  0.00           H  
ATOM    286 1HA  GLY A  18      16.855   6.225  -7.942  1.00  0.00           H  
ATOM    287 2HA  GLY A  18      18.326   7.173  -7.827  1.00  0.00           H  
ATOM    288  N   GLU A  19      18.653   5.478 -10.507  1.00  0.00           N  
ATOM    289  CA  GLU A  19      18.634   5.443 -11.966  1.00  0.00           C  
ATOM    290  C   GLU A  19      17.947   4.180 -12.479  1.00  0.00           C  
ATOM    291  O   GLU A  19      18.085   3.108 -11.887  1.00  0.00           O  
ATOM    292  CB  GLU A  19      20.057   5.531 -12.525  1.00  0.00           C  
ATOM    293  CG  GLU A  19      20.767   6.835 -12.195  1.00  0.00           C  
ATOM    294  CD  GLU A  19      22.196   6.889 -12.714  1.00  0.00           C  
ATOM    295  OE1 GLU A  19      22.849   7.949 -12.586  1.00  0.00           O  
ATOM    296  OE2 GLU A  19      22.665   5.862 -13.253  1.00  0.00           O  
ATOM    297  H   GLU A  19      19.210   4.800 -10.006  1.00  0.00           H  
ATOM    298  HA  GLU A  19      18.065   6.301 -12.325  1.00  0.00           H  
ATOM    299 1HB  GLU A  19      20.655   4.709 -12.130  1.00  0.00           H  
ATOM    300 2HB  GLU A  19      20.029   5.424 -13.609  1.00  0.00           H  
ATOM    301 1HG  GLU A  19      20.207   7.662 -12.630  1.00  0.00           H  
ATOM    302 2HG  GLU A  19      20.776   6.968 -11.114  1.00  0.00           H  
ATOM    303  N   VAL A  20      17.103   4.366 -13.636  1.00  0.00           N  
ATOM    304  CA  VAL A  20      16.419   3.213 -14.212  1.00  0.00           C  
ATOM    305  C   VAL A  20      16.845   3.032 -15.668  1.00  0.00           C  
ATOM    306  O   VAL A  20      16.271   3.646 -16.570  1.00  0.00           O  
ATOM    307  CB  VAL A  20      14.883   3.360 -14.121  1.00  0.00           C  
ATOM    308  CG1 VAL A  20      14.190   2.073 -14.563  1.00  0.00           C  
ATOM    309  CG2 VAL A  20      14.467   3.734 -12.700  1.00  0.00           C  
ATOM    310  H   VAL A  20      16.974   5.275 -14.057  1.00  0.00           H  
ATOM    311  HA  VAL A  20      16.708   2.323 -13.651  1.00  0.00           H  
ATOM    312  HB  VAL A  20      14.561   4.143 -14.808  1.00  0.00           H  
ATOM    313 1HG1 VAL A  20      13.109   2.198 -14.491  1.00  0.00           H  
ATOM    314 2HG1 VAL A  20      14.461   1.850 -15.595  1.00  0.00           H  
ATOM    315 3HG1 VAL A  20      14.503   1.252 -13.918  1.00  0.00           H  
ATOM    316 1HG2 VAL A  20      13.383   3.834 -12.653  1.00  0.00           H  
ATOM    317 2HG2 VAL A  20      14.790   2.955 -12.009  1.00  0.00           H  
ATOM    318 3HG2 VAL A  20      14.931   4.680 -12.422  1.00  0.00           H  
ATOM    319  N   PRO A  21      17.969   2.338 -15.833  1.00  0.00           N  
ATOM    320  CA  PRO A  21      18.378   2.107 -17.221  1.00  0.00           C  
ATOM    321  C   PRO A  21      17.355   1.293 -18.009  1.00  0.00           C  
ATOM    322  O   PRO A  21      16.534   0.587 -17.418  1.00  0.00           O  
ATOM    323  CB  PRO A  21      19.694   1.337 -17.076  1.00  0.00           C  
ATOM    324  CG  PRO A  21      19.598   0.664 -15.745  1.00  0.00           C  
ATOM    325  CD  PRO A  21      18.723   1.496 -14.852  1.00  0.00           C  
ATOM    326  HA  PRO A  21      18.543   3.076 -17.715  1.00  0.00           H  
ATOM    327 1HB  PRO A  21      19.804   0.621 -17.904  1.00  0.00           H  
ATOM    328 2HB  PRO A  21      20.545   2.031 -17.137  1.00  0.00           H  
ATOM    329 1HG  PRO A  21      19.182  -0.348 -15.860  1.00  0.00           H  
ATOM    330 2HG  PRO A  21      20.599   0.548 -15.305  1.00  0.00           H  
ATOM    331 1HD  PRO A  21      18.056   0.838 -14.275  1.00  0.00           H  
ATOM    332 2HD  PRO A  21      19.352   2.097 -14.179  1.00  0.00           H  
ATOM    333  N   LYS A  22      17.354   1.484 -19.341  1.00  0.00           N  
ATOM    334  CA  LYS A  22      16.464   0.785 -20.264  1.00  0.00           C  
ATOM    335  C   LYS A  22      16.476  -0.719 -20.007  1.00  0.00           C  
ATOM    336  O   LYS A  22      15.439  -1.378 -20.101  1.00  0.00           O  
ATOM    337  CB  LYS A  22      16.860   1.073 -21.713  1.00  0.00           C  
ATOM    338  CG  LYS A  22      15.853   0.576 -22.740  1.00  0.00           C  
ATOM    339  CD  LYS A  22      16.258   0.969 -24.155  1.00  0.00           C  
ATOM    340  CE  LYS A  22      15.277   0.430 -25.188  1.00  0.00           C  
ATOM    341  NZ  LYS A  22      15.684   0.792 -26.579  1.00  0.00           N  
ATOM    342  H   LYS A  22      18.015   2.154 -19.707  1.00  0.00           H  
ATOM    343  HA  LYS A  22      15.447   1.144 -20.103  1.00  0.00           H  
ATOM    344 1HB  LYS A  22      16.981   2.148 -21.850  1.00  0.00           H  
ATOM    345 2HB  LYS A  22      17.821   0.605 -21.927  1.00  0.00           H  
ATOM    346 1HG  LYS A  22      15.781  -0.511 -22.683  1.00  0.00           H  
ATOM    347 2HG  LYS A  22      14.873   1.000 -22.523  1.00  0.00           H  
ATOM    348 1HD  LYS A  22      16.293   2.056 -24.235  1.00  0.00           H  
ATOM    349 2HD  LYS A  22      17.250   0.574 -24.372  1.00  0.00           H  
ATOM    350 1HE  LYS A  22      15.223  -0.655 -25.107  1.00  0.00           H  
ATOM    351 2HE  LYS A  22      14.285   0.837 -24.994  1.00  0.00           H  
ATOM    352 1HZ  LYS A  22      15.012   0.419 -27.235  1.00  0.00           H  
ATOM    353 2HZ  LYS A  22      15.720   1.798 -26.669  1.00  0.00           H  
ATOM    354 3HZ  LYS A  22      16.596   0.404 -26.775  1.00  0.00           H  
ATOM    355  N   GLU A  23      17.535  -1.304 -19.653  1.00  0.00           N  
ATOM    356  CA  GLU A  23      17.711  -2.732 -19.405  1.00  0.00           C  
ATOM    357  C   GLU A  23      16.895  -3.188 -18.199  1.00  0.00           C  
ATOM    358  O   GLU A  23      16.402  -4.317 -18.167  1.00  0.00           O  
ATOM    359  CB  GLU A  23      19.191  -3.062 -19.193  1.00  0.00           C  
ATOM    360  CG  GLU A  23      20.050  -2.861 -20.433  1.00  0.00           C  
ATOM    361  CD  GLU A  23      21.526  -3.136 -20.192  1.00  0.00           C  
ATOM    362  OE1 GLU A  23      22.336  -2.968 -21.132  1.00  0.00           O  
ATOM    363  OE2 GLU A  23      21.874  -3.524 -19.055  1.00  0.00           O  
ATOM    364  H   GLU A  23      18.324  -0.684 -19.539  1.00  0.00           H  
ATOM    365  HA  GLU A  23      17.353  -3.281 -20.277  1.00  0.00           H  
ATOM    366 1HB  GLU A  23      19.593  -2.436 -18.396  1.00  0.00           H  
ATOM    367 2HB  GLU A  23      19.290  -4.100 -18.875  1.00  0.00           H  
ATOM    368 1HG  GLU A  23      19.695  -3.527 -21.220  1.00  0.00           H  
ATOM    369 2HG  GLU A  23      19.932  -1.836 -20.782  1.00  0.00           H  
ATOM    370  N   MET A  24      16.701  -2.350 -17.271  1.00  0.00           N  
ATOM    371  CA  MET A  24      15.942  -2.645 -16.059  1.00  0.00           C  
ATOM    372  C   MET A  24      14.448  -2.713 -16.355  1.00  0.00           C  
ATOM    373  O   MET A  24      13.725  -3.503 -15.745  1.00  0.00           O  
ATOM    374  CB  MET A  24      16.214  -1.591 -14.984  1.00  0.00           C  
ATOM    375  CG  MET A  24      17.531  -1.790 -14.250  1.00  0.00           C  
ATOM    376  SD  MET A  24      17.750  -0.604 -12.867  1.00  0.00           S  
ATOM    377  CE  MET A  24      16.870  -1.485 -11.547  1.00  0.00           C  
ATOM    378  H   MET A  24      17.100  -1.430 -17.390  1.00  0.00           H  
ATOM    379  HA  MET A  24      16.259  -3.617 -15.681  1.00  0.00           H  
ATOM    380 1HB  MET A  24      16.224  -0.602 -15.439  1.00  0.00           H  
ATOM    381 2HB  MET A  24      15.409  -1.605 -14.249  1.00  0.00           H  
ATOM    382 1HG  MET A  24      17.574  -2.802 -13.849  1.00  0.00           H  
ATOM    383 2HG  MET A  24      18.359  -1.665 -14.948  1.00  0.00           H  
ATOM    384 1HE  MET A  24      16.908  -0.897 -10.629  1.00  0.00           H  
ATOM    385 2HE  MET A  24      15.830  -1.636 -11.840  1.00  0.00           H  
ATOM    386 3HE  MET A  24      17.343  -2.453 -11.377  1.00  0.00           H  
ATOM    387  N   HIS A  25      14.012  -1.920 -17.374  1.00  0.00           N  
ATOM    388  CA  HIS A  25      12.638  -1.989 -17.858  1.00  0.00           C  
ATOM    389  C   HIS A  25      12.350  -3.339 -18.507  1.00  0.00           C  
ATOM    390  O   HIS A  25      11.288  -3.925 -18.284  1.00  0.00           O  
ATOM    391  CB  HIS A  25      12.362  -0.859 -18.851  1.00  0.00           C  
ATOM    392  CG  HIS A  25      12.383   0.502 -18.232  1.00  0.00           C  
ATOM    393  ND1 HIS A  25      11.367   0.968 -17.425  1.00  0.00           N  
ATOM    394  CD2 HIS A  25      13.299   1.496 -18.301  1.00  0.00           C  
ATOM    395  CE1 HIS A  25      11.659   2.194 -17.024  1.00  0.00           C  
ATOM    396  NE2 HIS A  25      12.826   2.538 -17.542  1.00  0.00           N  
ATOM    397  H   HIS A  25      14.653  -1.269 -17.805  1.00  0.00           H  
ATOM    398  HA  HIS A  25      11.951  -1.879 -17.019  1.00  0.00           H  
ATOM    399 1HB  HIS A  25      13.107  -0.884 -19.647  1.00  0.00           H  
ATOM    400 2HB  HIS A  25      11.386  -1.010 -19.311  1.00  0.00           H  
ATOM    401  HD2 HIS A  25      14.237   1.474 -18.857  1.00  0.00           H  
ATOM    402  HE1 HIS A  25      11.043   2.816 -16.376  1.00  0.00           H  
ATOM    403  HE2 HIS A  25      13.296   3.421 -17.404  1.00  0.00           H  
ATOM    404  N   GLU A  26      13.220  -3.816 -19.217  1.00  0.00           N  
ATOM    405  CA  GLU A  26      13.096  -5.108 -19.886  1.00  0.00           C  
ATOM    406  C   GLU A  26      13.106  -6.254 -18.878  1.00  0.00           C  
ATOM    407  O   GLU A  26      12.325  -7.201 -18.998  1.00  0.00           O  
ATOM    408  CB  GLU A  26      14.222  -5.296 -20.906  1.00  0.00           C  
ATOM    409  CG  GLU A  26      14.124  -4.367 -22.107  1.00  0.00           C  
ATOM    410  CD  GLU A  26      15.324  -4.459 -23.036  1.00  0.00           C  
ATOM    411  OE1 GLU A  26      15.370  -3.717 -24.044  1.00  0.00           O  
ATOM    412  OE2 GLU A  26      16.226  -5.279 -22.754  1.00  0.00           O  
ATOM    413  H   GLU A  26      14.066  -3.278 -19.340  1.00  0.00           H  
ATOM    414  HA  GLU A  26      12.142  -5.135 -20.413  1.00  0.00           H  
ATOM    415 1HB  GLU A  26      15.184  -5.126 -20.422  1.00  0.00           H  
ATOM    416 2HB  GLU A  26      14.216  -6.324 -21.269  1.00  0.00           H  
ATOM    417 1HG  GLU A  26      13.226  -4.614 -22.672  1.00  0.00           H  
ATOM    418 2HG  GLU A  26      14.026  -3.342 -21.753  1.00  0.00           H  
ATOM    419  N   GLU A  27      14.009  -6.099 -17.921  1.00  0.00           N  
ATOM    420  CA  GLU A  27      14.109  -7.095 -16.858  1.00  0.00           C  
ATOM    421  C   GLU A  27      12.824  -7.158 -16.038  1.00  0.00           C  
ATOM    422  O   GLU A  27      12.353  -8.244 -15.694  1.00  0.00           O  
ATOM    423  CB  GLU A  27      15.300  -6.791 -15.946  1.00  0.00           C  
ATOM    424  CG  GLU A  27      16.653  -7.004 -16.611  1.00  0.00           C  
ATOM    425  CD  GLU A  27      17.825  -6.610 -15.726  1.00  0.00           C  
ATOM    426  OE1 GLU A  27      18.959  -6.485 -16.241  1.00  0.00           O  
ATOM    427  OE2 GLU A  27      17.607  -6.426 -14.507  1.00  0.00           O  
ATOM    428  H   GLU A  27      14.632  -5.304 -17.911  1.00  0.00           H  
ATOM    429  HA  GLU A  27      14.261  -8.074 -17.314  1.00  0.00           H  
ATOM    430 1HB  GLU A  27      15.246  -5.756 -15.609  1.00  0.00           H  
ATOM    431 2HB  GLU A  27      15.252  -7.426 -15.061  1.00  0.00           H  
ATOM    432 1HG  GLU A  27      16.754  -8.056 -16.876  1.00  0.00           H  
ATOM    433 2HG  GLU A  27      16.690  -6.421 -17.530  1.00  0.00           H  
ATOM    434  N   MET A  28      12.343  -6.027 -15.745  1.00  0.00           N  
ATOM    435  CA  MET A  28      11.074  -5.927 -15.030  1.00  0.00           C  
ATOM    436  C   MET A  28       9.940  -6.537 -15.847  1.00  0.00           C  
ATOM    437  O   MET A  28       9.137  -7.310 -15.321  1.00  0.00           O  
ATOM    438  CB  MET A  28      10.784  -4.467 -14.665  1.00  0.00           C  
ATOM    439  CG  MET A  28       9.425  -4.211 -14.005  1.00  0.00           C  
ATOM    440  SD  MET A  28       9.170  -5.144 -12.522  1.00  0.00           S  
ATOM    441  CE  MET A  28      10.231  -4.454 -11.321  1.00  0.00           C  
ATOM    442  H   MET A  28      12.831  -5.181 -16.002  1.00  0.00           H  
ATOM    443  HA  MET A  28      11.159  -6.482 -14.096  1.00  0.00           H  
ATOM    444 1HB  MET A  28      11.575  -4.085 -14.019  1.00  0.00           H  
ATOM    445 2HB  MET A  28      10.813  -3.863 -15.574  1.00  0.00           H  
ATOM    446 1HG  MET A  28       9.353  -3.149 -13.767  1.00  0.00           H  
ATOM    447 2HG  MET A  28       8.627  -4.445 -14.703  1.00  0.00           H  
ATOM    448 1HE  MET A  28      10.140  -5.000 -10.397  1.00  0.00           H  
ATOM    449 2HE  MET A  28      11.262  -4.501 -11.659  1.00  0.00           H  
ATOM    450 3HE  MET A  28       9.933  -3.458 -11.158  1.00  0.00           H  
ATOM    451  N   ALA A  29       9.819  -6.144 -17.079  1.00  0.00           N  
ATOM    452  CA  ALA A  29       8.804  -6.666 -17.991  1.00  0.00           C  
ATOM    453  C   ALA A  29       8.887  -8.186 -18.091  1.00  0.00           C  
ATOM    454  O   ALA A  29       7.868  -8.876 -18.007  1.00  0.00           O  
ATOM    455  CB  ALA A  29       8.956  -6.035 -19.373  1.00  0.00           C  
ATOM    456  H   ALA A  29      10.465  -5.442 -17.411  1.00  0.00           H  
ATOM    457  HA  ALA A  29       7.824  -6.407 -17.591  1.00  0.00           H  
ATOM    458 1HB  ALA A  29       8.193  -6.434 -20.041  1.00  0.00           H  
ATOM    459 2HB  ALA A  29       8.840  -4.954 -19.294  1.00  0.00           H  
ATOM    460 3HB  ALA A  29       9.943  -6.266 -19.771  1.00  0.00           H  
ATOM    461  N   GLU A  30      10.040  -8.721 -18.263  1.00  0.00           N  
ATOM    462  CA  GLU A  30      10.246 -10.163 -18.363  1.00  0.00           C  
ATOM    463  C   GLU A  30       9.878 -10.865 -17.059  1.00  0.00           C  
ATOM    464  O   GLU A  30       9.277 -11.941 -17.075  1.00  0.00           O  
ATOM    465  CB  GLU A  30      11.697 -10.475 -18.737  1.00  0.00           C  
ATOM    466  CG  GLU A  30      12.042 -10.150 -20.183  1.00  0.00           C  
ATOM    467  CD  GLU A  30      11.240 -10.961 -21.189  1.00  0.00           C  
ATOM    468  OE1 GLU A  30      10.787 -10.389 -22.206  1.00  0.00           O  
ATOM    469  OE2 GLU A  30      11.062 -12.178 -20.956  1.00  0.00           O  
ATOM    470  H   GLU A  30      10.837  -8.104 -18.331  1.00  0.00           H  
ATOM    471  HA  GLU A  30       9.594 -10.552 -19.146  1.00  0.00           H  
ATOM    472 1HB  GLU A  30      12.369  -9.909 -18.091  1.00  0.00           H  
ATOM    473 2HB  GLU A  30      11.896 -11.533 -18.569  1.00  0.00           H  
ATOM    474 1HG  GLU A  30      11.855  -9.091 -20.361  1.00  0.00           H  
ATOM    475 2HG  GLU A  30      13.103 -10.335 -20.343  1.00  0.00           H  
ATOM    476  N   GLY A  31      10.252 -10.274 -15.979  1.00  0.00           N  
ATOM    477  CA  GLY A  31       9.937 -10.812 -14.665  1.00  0.00           C  
ATOM    478  C   GLY A  31       8.448 -10.846 -14.376  1.00  0.00           C  
ATOM    479  O   GLY A  31       7.940 -11.823 -13.823  1.00  0.00           O  
ATOM    480  H   GLY A  31      10.778  -9.414 -16.045  1.00  0.00           H  
ATOM    481 1HA  GLY A  31      10.332 -11.825 -14.582  1.00  0.00           H  
ATOM    482 2HA  GLY A  31      10.428 -10.212 -13.899  1.00  0.00           H  
ATOM    483  N   LEU A  32       7.749  -9.881 -14.843  1.00  0.00           N  
ATOM    484  CA  LEU A  32       6.313  -9.761 -14.617  1.00  0.00           C  
ATOM    485  C   LEU A  32       5.550 -10.830 -15.391  1.00  0.00           C  
ATOM    486  O   LEU A  32       4.520 -11.324 -14.925  1.00  0.00           O  
ATOM    487  CB  LEU A  32       5.811  -8.353 -14.947  1.00  0.00           C  
ATOM    488  CG  LEU A  32       6.277  -7.203 -13.956  1.00  0.00           C  
ATOM    489  CD1 LEU A  32       5.897  -5.887 -14.565  1.00  0.00           C  
ATOM    490  CD2 LEU A  32       5.631  -7.335 -12.542  1.00  0.00           C  
ATOM    491  H   LEU A  32       8.221  -9.176 -15.391  1.00  0.00           H  
ATOM    492  HA  LEU A  32       6.117  -9.902 -13.555  1.00  0.00           H  
ATOM    493 1HB  LEU A  32       6.177  -8.095 -15.944  1.00  0.00           H  
ATOM    494 2HB  LEU A  32       4.721  -8.364 -14.980  1.00  0.00           H  
ATOM    495  HG  LEU A  32       7.342  -7.242 -13.837  1.00  0.00           H  
ATOM    496 1HD1 LEU A  32       6.227  -5.078 -13.914  1.00  0.00           H  
ATOM    497 2HD1 LEU A  32       6.382  -5.796 -15.538  1.00  0.00           H  
ATOM    498 3HD1 LEU A  32       4.822  -5.831 -14.691  1.00  0.00           H  
ATOM    499 1HD2 LEU A  32       5.981  -6.516 -11.911  1.00  0.00           H  
ATOM    500 2HD2 LEU A  32       4.556  -7.281 -12.629  1.00  0.00           H  
ATOM    501 3HD2 LEU A  32       5.907  -8.273 -12.075  1.00  0.00           H  
ATOM    502  N   LYS A  33       5.985 -11.272 -16.550  1.00  0.00           N  
ATOM    503  CA  LYS A  33       5.350 -12.279 -17.395  1.00  0.00           C  
ATOM    504  C   LYS A  33       5.295 -13.632 -16.691  1.00  0.00           C  
ATOM    505  O   LYS A  33       4.417 -14.450 -16.974  1.00  0.00           O  
ATOM    506  CB  LYS A  33       6.093 -12.410 -18.725  1.00  0.00           C  
ATOM    507  CG  LYS A  33       5.881 -11.237 -19.671  1.00  0.00           C  
ATOM    508  CD  LYS A  33       6.631 -11.434 -20.982  1.00  0.00           C  
ATOM    509  CE  LYS A  33       6.455 -10.241 -21.912  1.00  0.00           C  
ATOM    510  NZ  LYS A  33       7.239 -10.401 -23.173  1.00  0.00           N  
ATOM    511  H   LYS A  33       6.850 -10.848 -16.855  1.00  0.00           H  
ATOM    512  HA  LYS A  33       4.326 -11.964 -17.598  1.00  0.00           H  
ATOM    513 1HB  LYS A  33       7.163 -12.503 -18.537  1.00  0.00           H  
ATOM    514 2HB  LYS A  33       5.770 -13.318 -19.234  1.00  0.00           H  
ATOM    515 1HG  LYS A  33       4.817 -11.130 -19.886  1.00  0.00           H  
ATOM    516 2HG  LYS A  33       6.232 -10.320 -19.198  1.00  0.00           H  
ATOM    517 1HD  LYS A  33       7.694 -11.568 -20.777  1.00  0.00           H  
ATOM    518 2HD  LYS A  33       6.260 -12.328 -21.483  1.00  0.00           H  
ATOM    519 1HE  LYS A  33       5.401 -10.128 -22.163  1.00  0.00           H  
ATOM    520 2HE  LYS A  33       6.784  -9.333 -21.406  1.00  0.00           H  
ATOM    521 1HZ  LYS A  33       7.098  -9.593 -23.763  1.00  0.00           H  
ATOM    522 2HZ  LYS A  33       8.221 -10.488 -22.951  1.00  0.00           H  
ATOM    523 3HZ  LYS A  33       6.929 -11.230 -23.660  1.00  0.00           H  
ATOM    524  N   LYS A  34       6.151 -13.844 -15.835  1.00  0.00           N  
ATOM    525  CA  LYS A  34       6.320 -15.154 -15.211  1.00  0.00           C  
ATOM    526  C   LYS A  34       5.821 -15.145 -13.769  1.00  0.00           C  
ATOM    527  O   LYS A  34       6.258 -15.956 -12.951  1.00  0.00           O  
ATOM    528  CB  LYS A  34       7.787 -15.584 -15.255  1.00  0.00           C  
ATOM    529  CG  LYS A  34       8.340 -15.755 -16.663  1.00  0.00           C  
ATOM    530  CD  LYS A  34       9.805 -16.171 -16.641  1.00  0.00           C  
ATOM    531  CE  LYS A  34      10.374 -16.289 -18.048  1.00  0.00           C  
ATOM    532  NZ  LYS A  34      11.829 -16.627 -18.030  1.00  0.00           N  
ATOM    533  H   LYS A  34       6.756 -13.085 -15.556  1.00  0.00           H  
ATOM    534  HA  LYS A  34       5.727 -15.881 -15.767  1.00  0.00           H  
ATOM    535 1HB  LYS A  34       8.399 -14.844 -14.739  1.00  0.00           H  
ATOM    536 2HB  LYS A  34       7.905 -16.531 -14.728  1.00  0.00           H  
ATOM    537 1HG  LYS A  34       7.765 -16.517 -17.190  1.00  0.00           H  
ATOM    538 2HG  LYS A  34       8.248 -14.815 -17.206  1.00  0.00           H  
ATOM    539 1HD  LYS A  34      10.385 -15.432 -16.086  1.00  0.00           H  
ATOM    540 2HD  LYS A  34       9.902 -17.134 -16.140  1.00  0.00           H  
ATOM    541 1HE  LYS A  34       9.838 -17.065 -18.593  1.00  0.00           H  
ATOM    542 2HE  LYS A  34      10.238 -15.345 -18.576  1.00  0.00           H  
ATOM    543 1HZ  LYS A  34      12.171 -16.696 -18.978  1.00  0.00           H  
ATOM    544 2HZ  LYS A  34      12.337 -15.903 -17.541  1.00  0.00           H  
ATOM    545 3HZ  LYS A  34      11.964 -17.510 -17.559  1.00  0.00           H  
ATOM    546  N   MET A  35       4.884 -14.103 -13.401  1.00  0.00           N  
ATOM    547  CA  MET A  35       4.428 -13.911 -12.027  1.00  0.00           C  
ATOM    548  C   MET A  35       2.906 -13.962 -11.947  1.00  0.00           C  
ATOM    549  O   MET A  35       2.217 -13.599 -12.902  1.00  0.00           O  
ATOM    550  CB  MET A  35       5.011 -12.583 -11.588  1.00  0.00           C  
ATOM    551  CG  MET A  35       4.887 -12.229 -10.169  1.00  0.00           C  
ATOM    552  SD  MET A  35       5.595 -10.633  -9.812  1.00  0.00           S  
ATOM    553  CE  MET A  35       7.195 -10.661 -10.473  1.00  0.00           C  
ATOM    554  H   MET A  35       4.537 -13.490 -14.125  1.00  0.00           H  
ATOM    555  HA  MET A  35       4.827 -14.719 -11.414  1.00  0.00           H  
ATOM    556 1HB  MET A  35       6.061 -12.610 -11.842  1.00  0.00           H  
ATOM    557 2HB  MET A  35       4.553 -11.783 -12.175  1.00  0.00           H  
ATOM    558 1HG  MET A  35       3.843 -12.186  -9.924  1.00  0.00           H  
ATOM    559 2HG  MET A  35       5.374 -12.982  -9.538  1.00  0.00           H  
ATOM    560 1HE  MET A  35       7.641  -9.733 -10.238  1.00  0.00           H  
ATOM    561 2HE  MET A  35       7.764 -11.466 -10.067  1.00  0.00           H  
ATOM    562 3HE  MET A  35       7.167 -10.765 -11.546  1.00  0.00           H  
ATOM    563  N   ASP A  36       2.363 -14.438 -10.754  1.00  0.00           N  
ATOM    564  CA  ASP A  36       0.934 -14.338 -10.472  1.00  0.00           C  
ATOM    565  C   ASP A  36       0.485 -12.879 -10.422  1.00  0.00           C  
ATOM    566  O   ASP A  36       1.259 -11.998 -10.042  1.00  0.00           O  
ATOM    567  CB  ASP A  36       0.568 -14.997  -9.138  1.00  0.00           C  
ATOM    568  CG  ASP A  36      -0.961 -15.063  -8.923  1.00  0.00           C  
ATOM    569  OD1 ASP A  36      -1.547 -14.069  -8.519  1.00  0.00           O  
ATOM    570  OD2 ASP A  36      -1.528 -16.095  -9.182  1.00  0.00           O  
ATOM    571  H   ASP A  36       2.971 -14.862 -10.068  1.00  0.00           H  
ATOM    572  HA  ASP A  36       0.387 -14.830 -11.277  1.00  0.00           H  
ATOM    573 1HB  ASP A  36       0.969 -16.011  -9.113  1.00  0.00           H  
ATOM    574 2HB  ASP A  36       1.021 -14.444  -8.317  1.00  0.00           H  
ATOM    575  N   TRP A  37      -0.655 -12.612 -10.916  1.00  0.00           N  
ATOM    576  CA  TRP A  37      -1.168 -11.254 -11.067  1.00  0.00           C  
ATOM    577  C   TRP A  37      -1.031 -10.473  -9.764  1.00  0.00           C  
ATOM    578  O   TRP A  37      -0.754  -9.271  -9.780  1.00  0.00           O  
ATOM    579  CB  TRP A  37      -2.614 -11.231 -11.296  1.00  0.00           C  
ATOM    580  CG  TRP A  37      -3.582 -11.420 -10.185  1.00  0.00           C  
ATOM    581  CD1 TRP A  37      -4.128 -12.577  -9.724  1.00  0.00           C  
ATOM    582  CD2 TRP A  37      -4.161 -10.345  -9.385  1.00  0.00           C  
ATOM    583  NE1 TRP A  37      -4.992 -12.300  -8.693  1.00  0.00           N  
ATOM    584  CE2 TRP A  37      -5.011 -10.940  -8.476  1.00  0.00           C  
ATOM    585  CE3 TRP A  37      -4.005  -8.939  -9.378  1.00  0.00           C  
ATOM    586  CZ2 TRP A  37      -5.697 -10.204  -7.550  1.00  0.00           C  
ATOM    587  CZ3 TRP A  37      -4.701  -8.201  -8.443  1.00  0.00           C  
ATOM    588  CH2 TRP A  37      -5.526  -8.823  -7.548  1.00  0.00           C  
ATOM    589  H   TRP A  37      -1.226 -13.390 -11.216  1.00  0.00           H  
ATOM    590  HA  TRP A  37      -0.581 -10.746 -11.832  1.00  0.00           H  
ATOM    591 1HB  TRP A  37      -2.847 -10.301 -11.762  1.00  0.00           H  
ATOM    592 2HB  TRP A  37      -2.776 -12.075 -11.935  1.00  0.00           H  
ATOM    593  HD1 TRP A  37      -3.911 -13.573 -10.113  1.00  0.00           H  
ATOM    594  HE1 TRP A  37      -5.518 -12.990  -8.171  1.00  0.00           H  
ATOM    595  HE3 TRP A  37      -3.331  -8.457 -10.087  1.00  0.00           H  
ATOM    596  HZ2 TRP A  37      -6.348 -10.678  -6.842  1.00  0.00           H  
ATOM    597  HZ3 TRP A  37      -4.569  -7.113  -8.428  1.00  0.00           H  
ATOM    598  HH2 TRP A  37      -6.054  -8.236  -6.812  1.00  0.00           H  
ATOM    599  N   TYR A  38      -1.319 -11.211  -8.655  1.00  0.00           N  
ATOM    600  CA  TYR A  38      -1.300 -10.567  -7.347  1.00  0.00           C  
ATOM    601  C   TYR A  38       0.109 -10.117  -6.980  1.00  0.00           C  
ATOM    602  O   TYR A  38       0.306  -8.996  -6.504  1.00  0.00           O  
ATOM    603  CB  TYR A  38      -1.913 -11.460  -6.284  1.00  0.00           C  
ATOM    604  CG  TYR A  38      -1.925 -10.805  -4.958  1.00  0.00           C  
ATOM    605  CD1 TYR A  38      -1.141 -11.283  -3.939  1.00  0.00           C  
ATOM    606  CD2 TYR A  38      -2.697  -9.664  -4.769  1.00  0.00           C  
ATOM    607  CE1 TYR A  38      -1.138 -10.640  -2.731  1.00  0.00           C  
ATOM    608  CE2 TYR A  38      -2.667  -9.030  -3.565  1.00  0.00           C  
ATOM    609  CZ  TYR A  38      -1.883  -9.526  -2.556  1.00  0.00           C  
ATOM    610  OH  TYR A  38      -1.826  -8.925  -1.369  1.00  0.00           O  
ATOM    611  H   TYR A  38      -1.545 -12.193  -8.716  1.00  0.00           H  
ATOM    612  HA  TYR A  38      -1.940  -9.685  -7.386  1.00  0.00           H  
ATOM    613 1HB  TYR A  38      -2.929 -11.719  -6.551  1.00  0.00           H  
ATOM    614 2HB  TYR A  38      -1.343 -12.387  -6.210  1.00  0.00           H  
ATOM    615  HD1 TYR A  38      -0.533 -12.176  -4.086  1.00  0.00           H  
ATOM    616  HD2 TYR A  38      -3.313  -9.271  -5.574  1.00  0.00           H  
ATOM    617  HE1 TYR A  38      -0.538 -11.006  -1.907  1.00  0.00           H  
ATOM    618  HE2 TYR A  38      -3.263  -8.133  -3.411  1.00  0.00           H  
ATOM    619  HH  TYR A  38      -2.469  -8.218  -1.331  1.00  0.00           H  
ATOM    620  N   LYS A  39       1.097 -10.859  -7.121  1.00  0.00           N  
ATOM    621  CA  LYS A  39       2.501 -10.526  -6.896  1.00  0.00           C  
ATOM    622  C   LYS A  39       2.977  -9.458  -7.876  1.00  0.00           C  
ATOM    623  O   LYS A  39       3.765  -8.582  -7.513  1.00  0.00           O  
ATOM    624  CB  LYS A  39       3.315 -11.805  -7.003  1.00  0.00           C  
ATOM    625  CG  LYS A  39       3.120 -12.699  -5.845  1.00  0.00           C  
ATOM    626  CD  LYS A  39       3.859 -13.997  -5.967  1.00  0.00           C  
ATOM    627  CE  LYS A  39       3.555 -14.919  -4.794  1.00  0.00           C  
ATOM    628  NZ  LYS A  39       4.275 -16.208  -4.903  1.00  0.00           N  
ATOM    629  H   LYS A  39       0.855 -11.790  -7.428  1.00  0.00           H  
ATOM    630  HA  LYS A  39       2.604 -10.126  -5.887  1.00  0.00           H  
ATOM    631 1HB  LYS A  39       2.975 -12.358  -7.868  1.00  0.00           H  
ATOM    632 2HB  LYS A  39       4.343 -11.593  -7.131  1.00  0.00           H  
ATOM    633 1HG  LYS A  39       3.577 -12.179  -5.036  1.00  0.00           H  
ATOM    634 2HG  LYS A  39       2.065 -12.859  -5.635  1.00  0.00           H  
ATOM    635 1HD  LYS A  39       3.594 -14.508  -6.896  1.00  0.00           H  
ATOM    636 2HD  LYS A  39       4.924 -13.821  -5.979  1.00  0.00           H  
ATOM    637 1HE  LYS A  39       3.839 -14.432  -3.852  1.00  0.00           H  
ATOM    638 2HE  LYS A  39       2.482 -15.117  -4.770  1.00  0.00           H  
ATOM    639 1HZ  LYS A  39       4.053 -16.814  -4.130  1.00  0.00           H  
ATOM    640 2HZ  LYS A  39       4.034 -16.671  -5.781  1.00  0.00           H  
ATOM    641 3HZ  LYS A  39       5.267 -16.053  -4.929  1.00  0.00           H  
ATOM    642  N   ALA A  40       2.505  -9.489  -9.050  1.00  0.00           N  
ATOM    643  CA  ALA A  40       2.803  -8.480 -10.064  1.00  0.00           C  
ATOM    644  C   ALA A  40       2.269  -7.112  -9.650  1.00  0.00           C  
ATOM    645  O   ALA A  40       2.934  -6.093  -9.849  1.00  0.00           O  
ATOM    646  CB  ALA A  40       2.229  -8.899 -11.405  1.00  0.00           C  
ATOM    647  H   ALA A  40       1.892 -10.256  -9.285  1.00  0.00           H  
ATOM    648  HA  ALA A  40       3.886  -8.405 -10.159  1.00  0.00           H  
ATOM    649 1HB  ALA A  40       2.472  -8.164 -12.162  1.00  0.00           H  
ATOM    650 2HB  ALA A  40       2.644  -9.870 -11.688  1.00  0.00           H  
ATOM    651 3HB  ALA A  40       1.165  -8.980 -11.322  1.00  0.00           H  
ATOM    652  N   ALA A  41       1.043  -7.126  -9.103  1.00  0.00           N  
ATOM    653  CA  ALA A  41       0.428  -5.893  -8.619  1.00  0.00           C  
ATOM    654  C   ALA A  41       1.275  -5.249  -7.526  1.00  0.00           C  
ATOM    655  O   ALA A  41       1.480  -4.033  -7.525  1.00  0.00           O  
ATOM    656  CB  ALA A  41      -0.970  -6.167  -8.074  1.00  0.00           C  
ATOM    657  H   ALA A  41       0.534  -7.995  -9.022  1.00  0.00           H  
ATOM    658  HA  ALA A  41       0.367  -5.195  -9.454  1.00  0.00           H  
ATOM    659 1HB  ALA A  41      -1.419  -5.231  -7.741  1.00  0.00           H  
ATOM    660 2HB  ALA A  41      -1.588  -6.612  -8.842  1.00  0.00           H  
ATOM    661 3HB  ALA A  41      -0.903  -6.857  -7.233  1.00  0.00           H  
ATOM    662  N   HIS A  42       1.756  -6.038  -6.667  1.00  0.00           N  
ATOM    663  CA  HIS A  42       2.608  -5.542  -5.592  1.00  0.00           C  
ATOM    664  C   HIS A  42       3.911  -4.971  -6.140  1.00  0.00           C  
ATOM    665  O   HIS A  42       4.292  -3.848  -5.803  1.00  0.00           O  
ATOM    666  CB  HIS A  42       2.884  -6.652  -4.571  1.00  0.00           C  
ATOM    667  CG  HIS A  42       3.767  -6.207  -3.460  1.00  0.00           C  
ATOM    668  ND1 HIS A  42       5.130  -6.424  -3.464  1.00  0.00           N  
ATOM    669  CD2 HIS A  42       3.496  -5.523  -2.343  1.00  0.00           C  
ATOM    670  CE1 HIS A  42       5.641  -5.869  -2.383  1.00  0.00           C  
ATOM    671  NE2 HIS A  42       4.669  -5.318  -1.701  1.00  0.00           N  
ATOM    672  H   HIS A  42       1.553  -7.026  -6.718  1.00  0.00           H  
ATOM    673  HA  HIS A  42       2.097  -4.737  -5.065  1.00  0.00           H  
ATOM    674 1HB  HIS A  42       1.940  -6.997  -4.147  1.00  0.00           H  
ATOM    675 2HB  HIS A  42       3.349  -7.501  -5.074  1.00  0.00           H  
ATOM    676  HD2 HIS A  42       2.526  -5.184  -2.009  1.00  0.00           H  
ATOM    677  HE1 HIS A  42       6.694  -5.871  -2.095  1.00  0.00           H  
ATOM    678  HE2 HIS A  42       4.773  -4.819  -0.818  1.00  0.00           H  
ATOM    679  N   VAL A  43       4.648  -5.639  -6.942  1.00  0.00           N  
ATOM    680  CA  VAL A  43       5.940  -5.228  -7.482  1.00  0.00           C  
ATOM    681  C   VAL A  43       5.758  -4.018  -8.394  1.00  0.00           C  
ATOM    682  O   VAL A  43       6.606  -3.122  -8.424  1.00  0.00           O  
ATOM    683  CB  VAL A  43       6.474  -6.323  -8.377  1.00  0.00           C  
ATOM    684  CG1 VAL A  43       7.567  -5.846  -9.141  1.00  0.00           C  
ATOM    685  CG2 VAL A  43       6.939  -7.504  -7.551  1.00  0.00           C  
ATOM    686  H   VAL A  43       4.267  -6.536  -7.207  1.00  0.00           H  
ATOM    687  HA  VAL A  43       6.588  -4.944  -6.652  1.00  0.00           H  
ATOM    688  HB  VAL A  43       5.673  -6.634  -9.061  1.00  0.00           H  
ATOM    689 1HG1 VAL A  43       7.796  -6.630  -9.720  1.00  0.00           H  
ATOM    690 2HG1 VAL A  43       7.315  -5.014  -9.794  1.00  0.00           H  
ATOM    691 3HG1 VAL A  43       8.386  -5.557  -8.496  1.00  0.00           H  
ATOM    692 1HG2 VAL A  43       7.312  -8.288  -8.200  1.00  0.00           H  
ATOM    693 2HG2 VAL A  43       7.729  -7.184  -6.866  1.00  0.00           H  
ATOM    694 3HG2 VAL A  43       6.105  -7.870  -6.988  1.00  0.00           H  
ATOM    695  N   LEU A  44       4.645  -4.062  -9.110  1.00  0.00           N  
ATOM    696  CA  LEU A  44       4.344  -2.915  -9.961  1.00  0.00           C  
ATOM    697  C   LEU A  44       4.134  -1.658  -9.124  1.00  0.00           C  
ATOM    698  O   LEU A  44       4.560  -0.569  -9.515  1.00  0.00           O  
ATOM    699  CB  LEU A  44       3.101  -3.171 -10.814  1.00  0.00           C  
ATOM    700  CG  LEU A  44       2.775  -2.117 -11.909  1.00  0.00           C  
ATOM    701  CD1 LEU A  44       3.869  -2.151 -12.986  1.00  0.00           C  
ATOM    702  CD2 LEU A  44       1.469  -2.409 -12.482  1.00  0.00           C  
ATOM    703  H   LEU A  44       4.005  -4.843  -9.093  1.00  0.00           H  
ATOM    704  HA  LEU A  44       5.190  -2.746 -10.626  1.00  0.00           H  
ATOM    705 1HB  LEU A  44       3.227  -4.125 -11.314  1.00  0.00           H  
ATOM    706 2HB  LEU A  44       2.240  -3.251 -10.150  1.00  0.00           H  
ATOM    707  HG  LEU A  44       2.750  -1.116 -11.484  1.00  0.00           H  
ATOM    708 1HD1 LEU A  44       3.609  -1.449 -13.753  1.00  0.00           H  
ATOM    709 2HD1 LEU A  44       4.838  -1.892 -12.580  1.00  0.00           H  
ATOM    710 3HD1 LEU A  44       3.919  -3.145 -13.425  1.00  0.00           H  
ATOM    711 1HD2 LEU A  44       1.226  -1.672 -13.247  1.00  0.00           H  
ATOM    712 2HD2 LEU A  44       1.448  -3.380 -12.900  1.00  0.00           H  
ATOM    713 3HD2 LEU A  44       0.787  -2.353 -11.710  1.00  0.00           H  
ATOM    714  N   GLY A  45       3.346  -1.789  -7.994  1.00  0.00           N  
ATOM    715  CA  GLY A  45       3.188  -0.692  -7.052  1.00  0.00           C  
ATOM    716  C   GLY A  45       4.508  -0.166  -6.522  1.00  0.00           C  
ATOM    717  O   GLY A  45       4.714   1.047  -6.449  1.00  0.00           O  
ATOM    718  H   GLY A  45       2.870  -2.662  -7.817  1.00  0.00           H  
ATOM    719 1HA  GLY A  45       2.654   0.127  -7.534  1.00  0.00           H  
ATOM    720 2HA  GLY A  45       2.580  -1.021  -6.210  1.00  0.00           H  
ATOM    721  N   MET A  46       5.476  -1.016  -6.169  1.00  0.00           N  
ATOM    722  CA  MET A  46       6.811  -0.646  -5.708  1.00  0.00           C  
ATOM    723  C   MET A  46       7.609   0.014  -6.828  1.00  0.00           C  
ATOM    724  O   MET A  46       8.267   1.033  -6.609  1.00  0.00           O  
ATOM    725  CB  MET A  46       7.629  -1.846  -5.274  1.00  0.00           C  
ATOM    726  CG  MET A  46       7.193  -2.534  -4.058  1.00  0.00           C  
ATOM    727  SD  MET A  46       8.208  -3.960  -3.725  1.00  0.00           S  
ATOM    728  CE  MET A  46       9.753  -3.231  -3.125  1.00  0.00           C  
ATOM    729  H   MET A  46       5.233  -1.994  -6.238  1.00  0.00           H  
ATOM    730  HA  MET A  46       6.709   0.072  -4.894  1.00  0.00           H  
ATOM    731 1HB  MET A  46       7.613  -2.584  -6.066  1.00  0.00           H  
ATOM    732 2HB  MET A  46       8.654  -1.534  -5.148  1.00  0.00           H  
ATOM    733 1HG  MET A  46       7.267  -1.867  -3.239  1.00  0.00           H  
ATOM    734 2HG  MET A  46       6.153  -2.853  -4.159  1.00  0.00           H  
ATOM    735 1HE  MET A  46      10.461  -4.029  -2.889  1.00  0.00           H  
ATOM    736 2HE  MET A  46      10.193  -2.592  -3.882  1.00  0.00           H  
ATOM    737 3HE  MET A  46       9.556  -2.644  -2.229  1.00  0.00           H  
ATOM    738  N   TRP A  47       7.585  -0.616  -7.955  1.00  0.00           N  
ATOM    739  CA  TRP A  47       8.282  -0.071  -9.115  1.00  0.00           C  
ATOM    740  C   TRP A  47       7.821   1.353  -9.408  1.00  0.00           C  
ATOM    741  O   TRP A  47       8.643   2.258  -9.571  1.00  0.00           O  
ATOM    742  CB  TRP A  47       8.092  -0.994 -10.296  1.00  0.00           C  
ATOM    743  CG  TRP A  47       8.672  -0.506 -11.511  1.00  0.00           C  
ATOM    744  CD1 TRP A  47       7.992   0.203 -12.382  1.00  0.00           C  
ATOM    745  CD2 TRP A  47      10.012  -0.640 -12.063  1.00  0.00           C  
ATOM    746  NE1 TRP A  47       8.739   0.537 -13.424  1.00  0.00           N  
ATOM    747  CE2 TRP A  47       9.999   0.000 -13.264  1.00  0.00           C  
ATOM    748  CE3 TRP A  47      11.211  -1.246 -11.639  1.00  0.00           C  
ATOM    749  CZ2 TRP A  47      11.081   0.053 -14.071  1.00  0.00           C  
ATOM    750  CZ3 TRP A  47      12.304  -1.203 -12.486  1.00  0.00           C  
ATOM    751  CH2 TRP A  47      12.230  -0.579 -13.670  1.00  0.00           C  
ATOM    752  H   TRP A  47       7.086  -1.489  -8.046  1.00  0.00           H  
ATOM    753  HA  TRP A  47       9.349  -0.045  -8.896  1.00  0.00           H  
ATOM    754 1HB  TRP A  47       8.504  -1.968 -10.066  1.00  0.00           H  
ATOM    755 2HB  TRP A  47       7.029  -1.131 -10.468  1.00  0.00           H  
ATOM    756  HD1 TRP A  47       6.964   0.479 -12.241  1.00  0.00           H  
ATOM    757  HE1 TRP A  47       8.386   1.121 -14.193  1.00  0.00           H  
ATOM    758  HE3 TRP A  47      11.280  -1.761 -10.680  1.00  0.00           H  
ATOM    759  HZ2 TRP A  47      11.034   0.544 -14.999  1.00  0.00           H  
ATOM    760  HZ3 TRP A  47      13.225  -1.672 -12.184  1.00  0.00           H  
ATOM    761  HH2 TRP A  47      13.103  -0.561 -14.320  1.00  0.00           H  
ATOM    762  N   ALA A  48       6.494   1.517  -9.573  1.00  0.00           N  
ATOM    763  CA  ALA A  48       5.924   2.834  -9.842  1.00  0.00           C  
ATOM    764  C   ALA A  48       6.345   3.842  -8.776  1.00  0.00           C  
ATOM    765  O   ALA A  48       6.610   5.007  -9.085  1.00  0.00           O  
ATOM    766  CB  ALA A  48       4.416   2.750  -9.839  1.00  0.00           C  
ATOM    767  H   ALA A  48       5.879   0.718  -9.510  1.00  0.00           H  
ATOM    768  HA  ALA A  48       6.306   3.178 -10.803  1.00  0.00           H  
ATOM    769 1HB  ALA A  48       3.990   3.732 -10.036  1.00  0.00           H  
ATOM    770 2HB  ALA A  48       4.059   2.059 -10.557  1.00  0.00           H  
ATOM    771 3HB  ALA A  48       4.120   2.408  -8.869  1.00  0.00           H  
ATOM    772  N   PHE A  49       6.399   3.429  -7.634  1.00  0.00           N  
ATOM    773  CA  PHE A  49       6.791   4.264  -6.505  1.00  0.00           C  
ATOM    774  C   PHE A  49       8.250   4.689  -6.626  1.00  0.00           C  
ATOM    775  O   PHE A  49       8.570   5.872  -6.498  1.00  0.00           O  
ATOM    776  CB  PHE A  49       6.574   3.511  -5.183  1.00  0.00           C  
ATOM    777  CG  PHE A  49       6.869   4.294  -3.975  1.00  0.00           C  
ATOM    778  CD1 PHE A  49       8.098   4.199  -3.373  1.00  0.00           C  
ATOM    779  CD2 PHE A  49       5.904   5.116  -3.413  1.00  0.00           C  
ATOM    780  CE1 PHE A  49       8.390   4.921  -2.249  1.00  0.00           C  
ATOM    781  CE2 PHE A  49       6.186   5.837  -2.277  1.00  0.00           C  
ATOM    782  CZ  PHE A  49       7.434   5.739  -1.694  1.00  0.00           C  
ATOM    783  H   PHE A  49       6.159   2.462  -7.471  1.00  0.00           H  
ATOM    784  HA  PHE A  49       6.172   5.163  -6.508  1.00  0.00           H  
ATOM    785 1HB  PHE A  49       5.556   3.156  -5.122  1.00  0.00           H  
ATOM    786 2HB  PHE A  49       7.207   2.640  -5.161  1.00  0.00           H  
ATOM    787  HD1 PHE A  49       8.842   3.550  -3.813  1.00  0.00           H  
ATOM    788  HD2 PHE A  49       4.918   5.190  -3.875  1.00  0.00           H  
ATOM    789  HE1 PHE A  49       9.375   4.841  -1.792  1.00  0.00           H  
ATOM    790  HE2 PHE A  49       5.426   6.482  -1.833  1.00  0.00           H  
ATOM    791  HZ  PHE A  49       7.657   6.313  -0.797  1.00  0.00           H  
ATOM    792  N   TYR A  50       9.195   3.848  -6.877  1.00  0.00           N  
ATOM    793  CA  TYR A  50      10.629   4.116  -6.873  1.00  0.00           C  
ATOM    794  C   TYR A  50      11.078   4.701  -8.206  1.00  0.00           C  
ATOM    795  O   TYR A  50      12.009   5.508  -8.255  1.00  0.00           O  
ATOM    796  CB  TYR A  50      11.412   2.854  -6.497  1.00  0.00           C  
ATOM    797  CG  TYR A  50      11.231   2.456  -5.045  1.00  0.00           C  
ATOM    798  CD1 TYR A  50      11.668   3.325  -4.050  1.00  0.00           C  
ATOM    799  CD2 TYR A  50      10.674   1.226  -4.692  1.00  0.00           C  
ATOM    800  CE1 TYR A  50      11.532   2.983  -2.730  1.00  0.00           C  
ATOM    801  CE2 TYR A  50      10.537   0.888  -3.361  1.00  0.00           C  
ATOM    802  CZ  TYR A  50      10.971   1.767  -2.384  1.00  0.00           C  
ATOM    803  OH  TYR A  50      10.857   1.450  -1.056  1.00  0.00           O  
ATOM    804  H   TYR A  50       8.869   2.917  -7.095  1.00  0.00           H  
ATOM    805  HA  TYR A  50      10.842   4.846  -6.092  1.00  0.00           H  
ATOM    806 1HB  TYR A  50      11.097   2.020  -7.131  1.00  0.00           H  
ATOM    807 2HB  TYR A  50      12.456   3.016  -6.654  1.00  0.00           H  
ATOM    808  HD1 TYR A  50      12.118   4.282  -4.312  1.00  0.00           H  
ATOM    809  HD2 TYR A  50      10.341   0.533  -5.461  1.00  0.00           H  
ATOM    810  HE1 TYR A  50      11.874   3.667  -1.955  1.00  0.00           H  
ATOM    811  HE2 TYR A  50      10.106  -0.072  -3.082  1.00  0.00           H  
ATOM    812  HH  TYR A  50      10.540   0.545  -0.962  1.00  0.00           H  
ATOM    813  N   SER A  51      10.448   4.319  -9.324  1.00  0.00           N  
ATOM    814  CA  SER A  51      10.955   4.662 -10.649  1.00  0.00           C  
ATOM    815  C   SER A  51      10.190   5.838 -11.247  1.00  0.00           C  
ATOM    816  O   SER A  51      10.679   6.503 -12.162  1.00  0.00           O  
ATOM    817  CB  SER A  51      10.744   3.499 -11.610  1.00  0.00           C  
ATOM    818  OG  SER A  51       9.370   3.307 -11.846  1.00  0.00           O  
ATOM    819  H   SER A  51       9.598   3.778  -9.247  1.00  0.00           H  
ATOM    820  HA  SER A  51      12.002   4.953 -10.554  1.00  0.00           H  
ATOM    821 1HB  SER A  51      11.225   3.708 -12.559  1.00  0.00           H  
ATOM    822 2HB  SER A  51      11.187   2.591 -11.210  1.00  0.00           H  
ATOM    823  HG  SER A  51       9.305   2.522 -12.413  1.00  0.00           H  
ATOM    824  N   ASN A  52       9.070   6.175 -10.703  1.00  0.00           N  
ATOM    825  CA  ASN A  52       8.151   7.182 -11.224  1.00  0.00           C  
ATOM    826  C   ASN A  52       7.843   6.949 -12.700  1.00  0.00           C  
ATOM    827  O   ASN A  52       7.566   7.897 -13.438  1.00  0.00           O  
ATOM    828  CB  ASN A  52       8.721   8.575 -11.016  1.00  0.00           C  
ATOM    829  CG  ASN A  52       8.889   8.911  -9.570  1.00  0.00           C  
ATOM    830  OD1 ASN A  52       7.987   8.701  -8.748  1.00  0.00           O  
ATOM    831  ND2 ASN A  52      10.041   9.434  -9.233  1.00  0.00           N  
ATOM    832  H   ASN A  52       8.834   5.688  -9.850  1.00  0.00           H  
ATOM    833  HA  ASN A  52       7.208   7.104 -10.681  1.00  0.00           H  
ATOM    834 1HB  ASN A  52       9.681   8.671 -11.517  1.00  0.00           H  
ATOM    835 2HB  ASN A  52       8.052   9.307 -11.464  1.00  0.00           H  
ATOM    836 1HD2 ASN A  52      10.218   9.677  -8.279  1.00  0.00           H  
ATOM    837 2HD2 ASN A  52      10.744   9.583  -9.928  1.00  0.00           H  
ATOM    838  N   GLU A  53       8.030   5.698 -13.190  1.00  0.00           N  
ATOM    839  CA  GLU A  53       7.839   5.386 -14.603  1.00  0.00           C  
ATOM    840  C   GLU A  53       7.174   4.025 -14.783  1.00  0.00           C  
ATOM    841  O   GLU A  53       7.548   3.053 -14.123  1.00  0.00           O  
ATOM    842  CB  GLU A  53       9.159   5.393 -15.406  1.00  0.00           C  
ATOM    843  CG  GLU A  53       9.848   6.763 -15.576  1.00  0.00           C  
ATOM    844  CD  GLU A  53      11.075   6.715 -16.473  1.00  0.00           C  
ATOM    845  OE1 GLU A  53      11.648   7.746 -16.741  1.00  0.00           O  
ATOM    846  OE2 GLU A  53      11.431   5.642 -16.894  1.00  0.00           O  
ATOM    847  H   GLU A  53       8.310   4.962 -12.557  1.00  0.00           H  
ATOM    848  HA  GLU A  53       7.180   6.138 -15.037  1.00  0.00           H  
ATOM    849 1HB  GLU A  53       9.875   4.733 -14.911  1.00  0.00           H  
ATOM    850 2HB  GLU A  53       8.976   4.984 -16.402  1.00  0.00           H  
ATOM    851 1HG  GLU A  53       9.131   7.469 -15.989  1.00  0.00           H  
ATOM    852 2HG  GLU A  53      10.144   7.130 -14.597  1.00  0.00           H  
ATOM    853  N   ILE A  54       6.038   3.997 -15.660  1.00  0.00           N  
ATOM    854  CA  ILE A  54       5.500   2.744 -16.180  1.00  0.00           C  
ATOM    855  C   ILE A  54       5.535   2.760 -17.706  1.00  0.00           C  
ATOM    856  O   ILE A  54       4.796   3.516 -18.342  1.00  0.00           O  
ATOM    857  CB  ILE A  54       4.059   2.453 -15.721  1.00  0.00           C  
ATOM    858  CG1 ILE A  54       3.949   2.459 -14.175  1.00  0.00           C  
ATOM    859  CG2 ILE A  54       3.613   1.085 -16.319  1.00  0.00           C  
ATOM    860  CD1 ILE A  54       4.767   1.399 -13.497  1.00  0.00           C  
ATOM    861  H   ILE A  54       5.600   4.868 -15.924  1.00  0.00           H  
ATOM    862  HA  ILE A  54       6.127   1.926 -15.828  1.00  0.00           H  
ATOM    863  HB  ILE A  54       3.393   3.232 -16.093  1.00  0.00           H  
ATOM    864 1HG1 ILE A  54       4.267   3.430 -13.800  1.00  0.00           H  
ATOM    865 2HG1 ILE A  54       2.906   2.306 -13.901  1.00  0.00           H  
ATOM    866 1HG2 ILE A  54       2.585   0.876 -16.028  1.00  0.00           H  
ATOM    867 2HG2 ILE A  54       3.669   1.143 -17.396  1.00  0.00           H  
ATOM    868 3HG2 ILE A  54       4.251   0.278 -15.987  1.00  0.00           H  
ATOM    869 1HD1 ILE A  54       4.646   1.449 -12.461  1.00  0.00           H  
ATOM    870 2HD1 ILE A  54       4.471   0.457 -13.820  1.00  0.00           H  
ATOM    871 3HD1 ILE A  54       5.787   1.535 -13.718  1.00  0.00           H  
ATOM    872  N   THR A  55       6.498   1.988 -18.333  1.00  0.00           N  
ATOM    873  CA  THR A  55       6.638   1.964 -19.785  1.00  0.00           C  
ATOM    874  C   THR A  55       5.579   1.065 -20.416  1.00  0.00           C  
ATOM    875  O   THR A  55       4.955   0.254 -19.728  1.00  0.00           O  
ATOM    876  CB  THR A  55       8.040   1.482 -20.203  1.00  0.00           C  
ATOM    877  OG1 THR A  55       8.226   0.132 -19.760  1.00  0.00           O  
ATOM    878  CG2 THR A  55       9.128   2.360 -19.592  1.00  0.00           C  
ATOM    879  H   THR A  55       7.120   1.426 -17.769  1.00  0.00           H  
ATOM    880  HA  THR A  55       6.498   2.977 -20.163  1.00  0.00           H  
ATOM    881  HB  THR A  55       8.128   1.516 -21.289  1.00  0.00           H  
ATOM    882  HG1 THR A  55       7.436  -0.166 -19.303  1.00  0.00           H  
ATOM    883 1HG2 THR A  55      10.107   1.997 -19.904  1.00  0.00           H  
ATOM    884 2HG2 THR A  55       8.998   3.388 -19.929  1.00  0.00           H  
ATOM    885 3HG2 THR A  55       9.058   2.323 -18.506  1.00  0.00           H  
ATOM    886  N   GLU A  56       5.304   1.227 -21.660  1.00  0.00           N  
ATOM    887  CA  GLU A  56       4.389   0.386 -22.427  1.00  0.00           C  
ATOM    888  C   GLU A  56       4.790  -1.084 -22.345  1.00  0.00           C  
ATOM    889  O   GLU A  56       3.930  -1.963 -22.253  1.00  0.00           O  
ATOM    890  CB  GLU A  56       4.342   0.838 -23.889  1.00  0.00           C  
ATOM    891  CG  GLU A  56       3.250   0.163 -24.706  1.00  0.00           C  
ATOM    892  CD  GLU A  56       3.162   0.680 -26.133  1.00  0.00           C  
ATOM    893  OE1 GLU A  56       2.316   0.180 -26.909  1.00  0.00           O  
ATOM    894  OE2 GLU A  56       3.946   1.591 -26.478  1.00  0.00           O  
ATOM    895  H   GLU A  56       5.766   1.998 -22.120  1.00  0.00           H  
ATOM    896  HA  GLU A  56       3.390   0.483 -22.000  1.00  0.00           H  
ATOM    897 1HB  GLU A  56       4.182   1.915 -23.932  1.00  0.00           H  
ATOM    898 2HB  GLU A  56       5.300   0.630 -24.365  1.00  0.00           H  
ATOM    899 1HG  GLU A  56       3.443  -0.909 -24.735  1.00  0.00           H  
ATOM    900 2HG  GLU A  56       2.292   0.319 -24.212  1.00  0.00           H  
ATOM    901  N   GLU A  57       6.015  -1.333 -22.388  1.00  0.00           N  
ATOM    902  CA  GLU A  57       6.564  -2.682 -22.287  1.00  0.00           C  
ATOM    903  C   GLU A  57       6.158  -3.347 -20.975  1.00  0.00           C  
ATOM    904  O   GLU A  57       5.785  -4.522 -20.958  1.00  0.00           O  
ATOM    905  CB  GLU A  57       8.089  -2.652 -22.412  1.00  0.00           C  
ATOM    906  CG  GLU A  57       8.586  -2.279 -23.801  1.00  0.00           C  
ATOM    907  CD  GLU A  57      10.097  -2.135 -23.880  1.00  0.00           C  
ATOM    908  OE1 GLU A  57      10.616  -1.766 -24.958  1.00  0.00           O  
ATOM    909  OE2 GLU A  57      10.767  -2.393 -22.855  1.00  0.00           O  
ATOM    910  H   GLU A  57       6.646  -0.552 -22.499  1.00  0.00           H  
ATOM    911  HA  GLU A  57       6.160  -3.282 -23.103  1.00  0.00           H  
ATOM    912 1HB  GLU A  57       8.498  -1.934 -21.701  1.00  0.00           H  
ATOM    913 2HB  GLU A  57       8.494  -3.632 -22.158  1.00  0.00           H  
ATOM    914 1HG  GLU A  57       8.272  -3.048 -24.506  1.00  0.00           H  
ATOM    915 2HG  GLU A  57       8.124  -1.340 -24.101  1.00  0.00           H  
ATOM    916  N   ILE A  58       6.191  -2.683 -19.863  1.00  0.00           N  
ATOM    917  CA  ILE A  58       5.831  -3.150 -18.529  1.00  0.00           C  
ATOM    918  C   ILE A  58       4.316  -3.318 -18.432  1.00  0.00           C  
ATOM    919  O   ILE A  58       3.829  -4.319 -17.903  1.00  0.00           O  
ATOM    920  CB  ILE A  58       6.351  -2.193 -17.433  1.00  0.00           C  
ATOM    921  CG1 ILE A  58       7.909  -2.298 -17.390  1.00  0.00           C  
ATOM    922  CG2 ILE A  58       5.698  -2.482 -16.068  1.00  0.00           C  
ATOM    923  CD1 ILE A  58       8.603  -1.243 -16.549  1.00  0.00           C  
ATOM    924  H   ILE A  58       6.511  -1.732 -19.982  1.00  0.00           H  
ATOM    925  HA  ILE A  58       6.300  -4.119 -18.364  1.00  0.00           H  
ATOM    926  HB  ILE A  58       6.103  -1.169 -17.722  1.00  0.00           H  
ATOM    927 1HG1 ILE A  58       8.180  -3.280 -16.996  1.00  0.00           H  
ATOM    928 2HG1 ILE A  58       8.295  -2.225 -18.409  1.00  0.00           H  
ATOM    929 1HG2 ILE A  58       6.065  -1.787 -15.320  1.00  0.00           H  
ATOM    930 2HG2 ILE A  58       4.613  -2.378 -16.131  1.00  0.00           H  
ATOM    931 3HG2 ILE A  58       5.940  -3.479 -15.775  1.00  0.00           H  
ATOM    932 1HD1 ILE A  58       9.676  -1.409 -16.589  1.00  0.00           H  
ATOM    933 2HD1 ILE A  58       8.383  -0.254 -16.935  1.00  0.00           H  
ATOM    934 3HD1 ILE A  58       8.279  -1.311 -15.519  1.00  0.00           H  
ATOM    935  N   GLU A  59       3.605  -2.528 -19.082  1.00  0.00           N  
ATOM    936  CA  GLU A  59       2.149  -2.636 -19.116  1.00  0.00           C  
ATOM    937  C   GLU A  59       1.706  -3.868 -19.899  1.00  0.00           C  
ATOM    938  O   GLU A  59       0.785  -4.576 -19.485  1.00  0.00           O  
ATOM    939  CB  GLU A  59       1.446  -1.433 -19.754  1.00  0.00           C  
ATOM    940  CG  GLU A  59       1.472  -0.160 -18.980  1.00  0.00           C  
ATOM    941  CD  GLU A  59       0.664   0.925 -19.653  1.00  0.00           C  
ATOM    942  OE1 GLU A  59       0.324   1.895 -19.020  1.00  0.00           O  
ATOM    943  OE2 GLU A  59       0.366   0.758 -20.811  1.00  0.00           O  
ATOM    944  H   GLU A  59       4.056  -1.789 -19.602  1.00  0.00           H  
ATOM    945  HA  GLU A  59       1.786  -2.743 -18.093  1.00  0.00           H  
ATOM    946 1HB  GLU A  59       1.900  -1.232 -20.723  1.00  0.00           H  
ATOM    947 2HB  GLU A  59       0.402  -1.684 -19.936  1.00  0.00           H  
ATOM    948 1HG  GLU A  59       1.113  -0.322 -17.967  1.00  0.00           H  
ATOM    949 2HG  GLU A  59       2.499   0.152 -18.941  1.00  0.00           H  
ATOM    950  N   GLU A  60       2.375  -4.096 -20.921  1.00  0.00           N  
ATOM    951  CA  GLU A  60       2.042  -5.211 -21.801  1.00  0.00           C  
ATOM    952  C   GLU A  60       2.433  -6.546 -21.173  1.00  0.00           C  
ATOM    953  O   GLU A  60       1.889  -7.592 -21.535  1.00  0.00           O  
ATOM    954  CB  GLU A  60       2.712  -5.132 -23.175  1.00  0.00           C  
ATOM    955  CG  GLU A  60       2.189  -4.088 -24.132  1.00  0.00           C  
ATOM    956  CD  GLU A  60       2.906  -4.161 -25.465  1.00  0.00           C  
ATOM    957  OE1 GLU A  60       2.443  -3.575 -26.402  1.00  0.00           O  
ATOM    958  OE2 GLU A  60       3.917  -4.823 -25.540  1.00  0.00           O  
ATOM    959  H   GLU A  60       3.161  -3.505 -21.151  1.00  0.00           H  
ATOM    960  HA  GLU A  60       0.963  -5.220 -21.955  1.00  0.00           H  
ATOM    961 1HB  GLU A  60       3.776  -4.924 -23.029  1.00  0.00           H  
ATOM    962 2HB  GLU A  60       2.638  -6.100 -23.667  1.00  0.00           H  
ATOM    963 1HG  GLU A  60       1.127  -4.259 -24.294  1.00  0.00           H  
ATOM    964 2HG  GLU A  60       2.305  -3.100 -23.705  1.00  0.00           H  
ATOM    965  N   ALA A  61       3.322  -6.456 -20.205  1.00  0.00           N  
ATOM    966  CA  ALA A  61       3.877  -7.651 -19.575  1.00  0.00           C  
ATOM    967  C   ALA A  61       3.034  -8.081 -18.377  1.00  0.00           C  
ATOM    968  O   ALA A  61       3.274  -9.138 -17.789  1.00  0.00           O  
ATOM    969  CB  ALA A  61       5.282  -7.376 -19.099  1.00  0.00           C  
ATOM    970  H   ALA A  61       3.628  -5.547 -19.890  1.00  0.00           H  
ATOM    971  HA  ALA A  61       3.860  -8.459 -20.307  1.00  0.00           H  
ATOM    972 1HB  ALA A  61       5.668  -8.256 -18.641  1.00  0.00           H  
ATOM    973 2HB  ALA A  61       5.901  -7.088 -19.941  1.00  0.00           H  
ATOM    974 3HB  ALA A  61       5.262  -6.569 -18.370  1.00  0.00           H  
ATOM    975  N   LEU A  62       1.967  -7.275 -18.042  1.00  0.00           N  
ATOM    976  CA  LEU A  62       1.129  -7.593 -16.891  1.00  0.00           C  
ATOM    977  C   LEU A  62       0.269  -8.821 -17.167  1.00  0.00           C  
ATOM    978  O   LEU A  62      -0.274  -8.971 -18.264  1.00  0.00           O  
ATOM    979  CB  LEU A  62       0.310  -6.384 -16.456  1.00  0.00           C  
ATOM    980  CG  LEU A  62       1.157  -5.227 -15.847  1.00  0.00           C  
ATOM    981  CD1 LEU A  62       0.262  -4.023 -15.625  1.00  0.00           C  
ATOM    982  CD2 LEU A  62       1.840  -5.672 -14.483  1.00  0.00           C  
ATOM    983  H   LEU A  62       1.756  -6.455 -18.593  1.00  0.00           H  
ATOM    984  HA  LEU A  62       1.776  -7.812 -16.042  1.00  0.00           H  
ATOM    985 1HB  LEU A  62      -0.204  -5.989 -17.336  1.00  0.00           H  
ATOM    986 2HB  LEU A  62      -0.429  -6.697 -15.734  1.00  0.00           H  
ATOM    987  HG  LEU A  62       1.926  -4.948 -16.555  1.00  0.00           H  
ATOM    988 1HD1 LEU A  62       0.856  -3.201 -15.239  1.00  0.00           H  
ATOM    989 2HD1 LEU A  62      -0.179  -3.726 -16.581  1.00  0.00           H  
ATOM    990 3HD1 LEU A  62      -0.529  -4.271 -14.917  1.00  0.00           H  
ATOM    991 1HD2 LEU A  62       2.426  -4.853 -14.112  1.00  0.00           H  
ATOM    992 2HD2 LEU A  62       1.077  -5.938 -13.757  1.00  0.00           H  
ATOM    993 3HD2 LEU A  62       2.507  -6.505 -14.612  1.00  0.00           H  
ATOM    994  N   PRO A  63       0.289  -9.683 -16.273  1.00  0.00           N  
ATOM    995  CA  PRO A  63      -0.548 -10.875 -16.431  1.00  0.00           C  
ATOM    996  C   PRO A  63      -2.023 -10.536 -16.635  1.00  0.00           C  
ATOM    997  O   PRO A  63      -2.517  -9.550 -16.082  1.00  0.00           O  
ATOM    998  CB  PRO A  63      -0.359 -11.583 -15.079  1.00  0.00           C  
ATOM    999  CG  PRO A  63       1.012 -11.147 -14.603  1.00  0.00           C  
ATOM   1000  CD  PRO A  63       1.164  -9.710 -15.053  1.00  0.00           C  
ATOM   1001  HA  PRO A  63      -0.181 -11.465 -17.284  1.00  0.00           H  
ATOM   1002 1HB  PRO A  63      -1.161 -11.288 -14.383  1.00  0.00           H  
ATOM   1003 2HB  PRO A  63      -0.427 -12.669 -15.207  1.00  0.00           H  
ATOM   1004 1HG  PRO A  63       1.105 -11.261 -13.510  1.00  0.00           H  
ATOM   1005 2HG  PRO A  63       1.796 -11.797 -15.036  1.00  0.00           H  
ATOM   1006 1HD  PRO A  63       0.825  -9.006 -14.282  1.00  0.00           H  
ATOM   1007 2HD  PRO A  63       2.251  -9.637 -15.290  1.00  0.00           H  
ATOM   1008  N   GLU A  64      -2.648 -11.053 -17.688  1.00  0.00           N  
ATOM   1009  CA  GLU A  64      -4.019 -10.828 -18.134  1.00  0.00           C  
ATOM   1010  C   GLU A  64      -5.022 -11.188 -17.042  1.00  0.00           C  
ATOM   1011  O   GLU A  64      -6.088 -10.576 -16.944  1.00  0.00           O  
ATOM   1012  CB  GLU A  64      -4.318 -11.648 -19.391  1.00  0.00           C  
ATOM   1013  CG  GLU A  64      -3.570 -11.192 -20.640  1.00  0.00           C  
ATOM   1014  CD  GLU A  64      -3.869 -12.042 -21.845  1.00  0.00           C  
ATOM   1015  OE1 GLU A  64      -3.397 -11.724 -22.907  1.00  0.00           O  
ATOM   1016  OE2 GLU A  64      -4.576 -13.011 -21.699  1.00  0.00           O  
ATOM   1017  H   GLU A  64      -2.055 -11.677 -18.217  1.00  0.00           H  
ATOM   1018  HA  GLU A  64      -4.140  -9.768 -18.359  1.00  0.00           H  
ATOM   1019 1HB  GLU A  64      -4.065 -12.693 -19.209  1.00  0.00           H  
ATOM   1020 2HB  GLU A  64      -5.386 -11.604 -19.606  1.00  0.00           H  
ATOM   1021 1HG  GLU A  64      -3.849 -10.162 -20.857  1.00  0.00           H  
ATOM   1022 2HG  GLU A  64      -2.500 -11.211 -20.441  1.00  0.00           H  
ATOM   1023  N   GLU A  65      -4.463 -11.979 -16.130  1.00  0.00           N  
ATOM   1024  CA  GLU A  65      -5.320 -12.338 -15.004  1.00  0.00           C  
ATOM   1025  C   GLU A  65      -5.019 -11.472 -13.784  1.00  0.00           C  
ATOM   1026  O   GLU A  65      -3.868 -11.097 -13.550  1.00  0.00           O  
ATOM   1027  CB  GLU A  65      -5.144 -13.811 -14.638  1.00  0.00           C  
ATOM   1028  CG  GLU A  65      -5.673 -14.792 -15.676  1.00  0.00           C  
ATOM   1029  CD  GLU A  65      -5.445 -16.230 -15.282  1.00  0.00           C  
ATOM   1030  OE1 GLU A  65      -5.909 -17.103 -15.974  1.00  0.00           O  
ATOM   1031  OE2 GLU A  65      -4.805 -16.449 -14.279  1.00  0.00           O  
ATOM   1032  H   GLU A  65      -3.519 -12.336 -16.163  1.00  0.00           H  
ATOM   1033  HA  GLU A  65      -6.358 -12.163 -15.289  1.00  0.00           H  
ATOM   1034 1HB  GLU A  65      -4.084 -14.020 -14.486  1.00  0.00           H  
ATOM   1035 2HB  GLU A  65      -5.655 -14.012 -13.695  1.00  0.00           H  
ATOM   1036 1HG  GLU A  65      -6.742 -14.625 -15.807  1.00  0.00           H  
ATOM   1037 2HG  GLU A  65      -5.184 -14.596 -16.630  1.00  0.00           H  
TER                                                                             
ATOM   1039  N   VAL B  66      16.470  -8.673  17.397  1.00  0.00           N  
ATOM   1040  CA  VAL B  66      16.232  -7.461  18.175  1.00  0.00           C  
ATOM   1041  C   VAL B  66      14.807  -6.966  17.939  1.00  0.00           C  
ATOM   1042  O   VAL B  66      14.294  -7.044  16.820  1.00  0.00           O  
ATOM   1043  CB  VAL B  66      17.248  -6.351  17.821  1.00  0.00           C  
ATOM   1044  CG1 VAL B  66      17.065  -5.141  18.735  1.00  0.00           C  
ATOM   1045  CG2 VAL B  66      18.676  -6.885  17.916  1.00  0.00           C  
ATOM   1046  H   VAL B  66      17.161  -9.336  17.718  1.00  0.00           H  
ATOM   1047  HA  VAL B  66      16.346  -7.701  19.233  1.00  0.00           H  
ATOM   1048  HB  VAL B  66      17.059  -6.009  16.803  1.00  0.00           H  
ATOM   1049 1HG1 VAL B  66      17.790  -4.371  18.469  1.00  0.00           H  
ATOM   1050 2HG1 VAL B  66      16.056  -4.745  18.617  1.00  0.00           H  
ATOM   1051 3HG1 VAL B  66      17.220  -5.441  19.771  1.00  0.00           H  
ATOM   1052 1HG2 VAL B  66      19.379  -6.092  17.663  1.00  0.00           H  
ATOM   1053 2HG2 VAL B  66      18.868  -7.231  18.932  1.00  0.00           H  
ATOM   1054 3HG2 VAL B  66      18.801  -7.715  17.221  1.00  0.00           H  
ATOM   1055  N   SER B  67      14.056  -6.730  19.179  1.00  0.00           N  
ATOM   1056  CA  SER B  67      12.734  -6.118  19.101  1.00  0.00           C  
ATOM   1057  C   SER B  67      12.828  -4.641  18.732  1.00  0.00           C  
ATOM   1058  O   SER B  67      13.623  -3.900  19.314  1.00  0.00           O  
ATOM   1059  CB  SER B  67      11.992  -6.273  20.430  1.00  0.00           C  
ATOM   1060  OG  SER B  67      11.843  -7.642  20.765  1.00  0.00           O  
ATOM   1061  H   SER B  67      14.430  -6.980  20.083  1.00  0.00           H  
ATOM   1062  HA  SER B  67      12.163  -6.625  18.322  1.00  0.00           H  
ATOM   1063 1HB  SER B  67      12.543  -5.759  21.217  1.00  0.00           H  
ATOM   1064 2HB  SER B  67      11.012  -5.803  20.356  1.00  0.00           H  
ATOM   1065  HG  SER B  67      12.257  -8.135  20.053  1.00  0.00           H  
ATOM   1066  N   PHE B  68      12.038  -4.220  17.636  1.00  0.00           N  
ATOM   1067  CA  PHE B  68      12.063  -2.833  17.188  1.00  0.00           C  
ATOM   1068  C   PHE B  68      10.680  -2.389  16.726  1.00  0.00           C  
ATOM   1069  O   PHE B  68       9.794  -3.219  16.514  1.00  0.00           O  
ATOM   1070  CB  PHE B  68      13.078  -2.651  16.055  1.00  0.00           C  
ATOM   1071  CG  PHE B  68      12.861  -3.579  14.891  1.00  0.00           C  
ATOM   1072  CD1 PHE B  68      13.495  -4.815  14.841  1.00  0.00           C  
ATOM   1073  CD2 PHE B  68      12.023  -3.215  13.844  1.00  0.00           C  
ATOM   1074  CE1 PHE B  68      13.296  -5.676  13.764  1.00  0.00           C  
ATOM   1075  CE2 PHE B  68      11.820  -4.070  12.765  1.00  0.00           C  
ATOM   1076  CZ  PHE B  68      12.458  -5.300  12.727  1.00  0.00           C  
ATOM   1077  H   PHE B  68      11.447  -4.882  17.154  1.00  0.00           H  
ATOM   1078  HA  PHE B  68      12.362  -2.204  18.027  1.00  0.00           H  
ATOM   1079 1HB  PHE B  68      13.032  -1.627  15.687  1.00  0.00           H  
ATOM   1080 2HB  PHE B  68      14.084  -2.816  16.438  1.00  0.00           H  
ATOM   1081  HD1 PHE B  68      14.154  -5.109  15.658  1.00  0.00           H  
ATOM   1082  HD2 PHE B  68      11.522  -2.247  13.874  1.00  0.00           H  
ATOM   1083  HE1 PHE B  68      13.799  -6.642  13.740  1.00  0.00           H  
ATOM   1084  HE2 PHE B  68      11.161  -3.773  11.949  1.00  0.00           H  
ATOM   1085  HZ  PHE B  68      12.301  -5.969  11.882  1.00  0.00           H  
ATOM   1086  N   PRO B  69      10.581  -0.915  16.747  1.00  0.00           N  
ATOM   1087  CA  PRO B  69       9.258  -0.369  16.436  1.00  0.00           C  
ATOM   1088  C   PRO B  69       8.789  -0.721  15.026  1.00  0.00           C  
ATOM   1089  O   PRO B  69       9.614  -0.939  14.135  1.00  0.00           O  
ATOM   1090  CB  PRO B  69       9.457   1.142  16.584  1.00  0.00           C  
ATOM   1091  CG  PRO B  69      10.693   1.285  17.412  1.00  0.00           C  
ATOM   1092  CD  PRO B  69      11.563   0.082  17.183  1.00  0.00           C  
ATOM   1093  HA  PRO B  69       8.531  -0.742  17.172  1.00  0.00           H  
ATOM   1094 1HB  PRO B  69       9.558   1.607  15.592  1.00  0.00           H  
ATOM   1095 2HB  PRO B  69       8.575   1.593  17.062  1.00  0.00           H  
ATOM   1096 1HG  PRO B  69      11.228   2.206  17.139  1.00  0.00           H  
ATOM   1097 2HG  PRO B  69      10.429   1.374  18.476  1.00  0.00           H  
ATOM   1098 1HD  PRO B  69      12.304   0.308  16.402  1.00  0.00           H  
ATOM   1099 2HD  PRO B  69      12.062  -0.195  18.123  1.00  0.00           H  
ATOM   1100  N   ALA B  70       7.451  -0.809  14.827  1.00  0.00           N  
ATOM   1101  CA  ALA B  70       6.822  -1.063  13.533  1.00  0.00           C  
ATOM   1102  C   ALA B  70       7.179   0.026  12.526  1.00  0.00           C  
ATOM   1103  O   ALA B  70       7.381   1.184  12.900  1.00  0.00           O  
ATOM   1104  CB  ALA B  70       5.307  -1.164  13.688  1.00  0.00           C  
ATOM   1105  H   ALA B  70       6.867  -0.688  15.642  1.00  0.00           H  
ATOM   1106  HA  ALA B  70       7.201  -2.011  13.152  1.00  0.00           H  
ATOM   1107 1HB  ALA B  70       4.854  -1.353  12.715  1.00  0.00           H  
ATOM   1108 2HB  ALA B  70       5.064  -1.982  14.367  1.00  0.00           H  
ATOM   1109 3HB  ALA B  70       4.920  -0.230  14.093  1.00  0.00           H  
ATOM   1110  N   SER B  71       7.336  -0.323  11.299  1.00  0.00           N  
ATOM   1111  CA  SER B  71       7.527   0.564  10.156  1.00  0.00           C  
ATOM   1112  C   SER B  71       6.597   0.192   9.006  1.00  0.00           C  
ATOM   1113  O   SER B  71       6.442  -0.987   8.683  1.00  0.00           O  
ATOM   1114  CB  SER B  71       8.980   0.522   9.682  1.00  0.00           C  
ATOM   1115  OG  SER B  71       9.159   1.335   8.535  1.00  0.00           O  
ATOM   1116  H   SER B  71       7.320  -1.322  11.149  1.00  0.00           H  
ATOM   1117  HA  SER B  71       7.291   1.583  10.465  1.00  0.00           H  
ATOM   1118 1HB  SER B  71       9.634   0.866  10.483  1.00  0.00           H  
ATOM   1119 2HB  SER B  71       9.258  -0.506   9.452  1.00  0.00           H  
ATOM   1120  HG  SER B  71       8.298   1.715   8.343  1.00  0.00           H  
ATOM   1121  N   VAL B  72       5.937   1.204   8.426  1.00  0.00           N  
ATOM   1122  CA  VAL B  72       4.961   0.939   7.374  1.00  0.00           C  
ATOM   1123  C   VAL B  72       5.244   1.833   6.169  1.00  0.00           C  
ATOM   1124  O   VAL B  72       5.626   2.995   6.327  1.00  0.00           O  
ATOM   1125  CB  VAL B  72       3.516   1.060   7.877  1.00  0.00           C  
ATOM   1126  CG1 VAL B  72       3.271   2.320   8.413  1.00  0.00           C  
ATOM   1127  CG2 VAL B  72       2.538   0.856   6.747  1.00  0.00           C  
ATOM   1128  H   VAL B  72       6.108   2.158   8.710  1.00  0.00           H  
ATOM   1129  HA  VAL B  72       5.060  -0.102   7.065  1.00  0.00           H  
ATOM   1130  HB  VAL B  72       3.353   0.317   8.651  1.00  0.00           H  
ATOM   1131 1HG1 VAL B  72       2.252   2.322   8.755  1.00  0.00           H  
ATOM   1132 2HG1 VAL B  72       3.921   2.489   9.215  1.00  0.00           H  
ATOM   1133 3HG1 VAL B  72       3.417   3.083   7.665  1.00  0.00           H  
ATOM   1134 1HG2 VAL B  72       1.542   0.942   7.144  1.00  0.00           H  
ATOM   1135 2HG2 VAL B  72       2.671   1.606   5.981  1.00  0.00           H  
ATOM   1136 3HG2 VAL B  72       2.685  -0.127   6.312  1.00  0.00           H  
ATOM   1137  N   GLN B  73       5.104   1.244   4.938  1.00  0.00           N  
ATOM   1138  CA  GLN B  73       5.210   1.977   3.681  1.00  0.00           C  
ATOM   1139  C   GLN B  73       4.102   1.574   2.713  1.00  0.00           C  
ATOM   1140  O   GLN B  73       3.853   0.384   2.506  1.00  0.00           O  
ATOM   1141  CB  GLN B  73       6.565   1.702   3.039  1.00  0.00           C  
ATOM   1142  CG  GLN B  73       6.832   2.420   1.730  1.00  0.00           C  
ATOM   1143  CD  GLN B  73       8.196   2.072   1.220  1.00  0.00           C  
ATOM   1144  OE1 GLN B  73       8.878   1.227   1.808  1.00  0.00           O  
ATOM   1145  NE2 GLN B  73       8.612   2.688   0.144  1.00  0.00           N  
ATOM   1146  H   GLN B  73       4.918   0.251   4.915  1.00  0.00           H  
ATOM   1147  HA  GLN B  73       5.100   3.041   3.891  1.00  0.00           H  
ATOM   1148 1HB  GLN B  73       7.354   1.977   3.740  1.00  0.00           H  
ATOM   1149 2HB  GLN B  73       6.657   0.638   2.851  1.00  0.00           H  
ATOM   1150 1HG  GLN B  73       6.101   2.111   0.977  1.00  0.00           H  
ATOM   1151 2HG  GLN B  73       6.781   3.498   1.883  1.00  0.00           H  
ATOM   1152 1HE2 GLN B  73       9.519   2.469  -0.241  1.00  0.00           H  
ATOM   1153 2HE2 GLN B  73       8.023   3.363  -0.315  1.00  0.00           H  
ATOM   1154  N   LEU B  74       3.411   2.632   2.237  1.00  0.00           N  
ATOM   1155  CA  LEU B  74       2.446   2.401   1.168  1.00  0.00           C  
ATOM   1156  C   LEU B  74       3.064   2.697  -0.195  1.00  0.00           C  
ATOM   1157  O   LEU B  74       3.836   3.648  -0.338  1.00  0.00           O  
ATOM   1158  CB  LEU B  74       1.141   3.190   1.322  1.00  0.00           C  
ATOM   1159  CG  LEU B  74       0.296   2.906   2.583  1.00  0.00           C  
ATOM   1160  CD1 LEU B  74      -0.986   3.672   2.491  1.00  0.00           C  
ATOM   1161  CD2 LEU B  74       0.067   1.444   2.748  1.00  0.00           C  
ATOM   1162  H   LEU B  74       3.537   3.569   2.592  1.00  0.00           H  
ATOM   1163  HA  LEU B  74       2.150   1.353   1.190  1.00  0.00           H  
ATOM   1164 1HB  LEU B  74       1.379   4.252   1.321  1.00  0.00           H  
ATOM   1165 2HB  LEU B  74       0.515   2.988   0.444  1.00  0.00           H  
ATOM   1166  HG  LEU B  74       0.783   3.264   3.423  1.00  0.00           H  
ATOM   1167 1HD1 LEU B  74      -1.584   3.511   3.390  1.00  0.00           H  
ATOM   1168 2HD1 LEU B  74      -0.769   4.724   2.393  1.00  0.00           H  
ATOM   1169 3HD1 LEU B  74      -1.539   3.331   1.628  1.00  0.00           H  
ATOM   1170 1HD2 LEU B  74      -0.532   1.272   3.609  1.00  0.00           H  
ATOM   1171 2HD2 LEU B  74      -0.436   1.060   1.868  1.00  0.00           H  
ATOM   1172 3HD2 LEU B  74       1.001   0.933   2.883  1.00  0.00           H  
ATOM   1173  N   HIS B  75       2.674   1.782  -1.237  1.00  0.00           N  
ATOM   1174  CA  HIS B  75       3.153   1.991  -2.598  1.00  0.00           C  
ATOM   1175  C   HIS B  75       2.049   2.543  -3.493  1.00  0.00           C  
ATOM   1176  O   HIS B  75       0.917   2.736  -3.043  1.00  0.00           O  
ATOM   1177  CB  HIS B  75       3.706   0.692  -3.124  1.00  0.00           C  
ATOM   1178  CG  HIS B  75       4.804   0.118  -2.249  1.00  0.00           C  
ATOM   1179  ND1 HIS B  75       6.066   0.665  -2.176  1.00  0.00           N  
ATOM   1180  CD2 HIS B  75       4.815  -0.954  -1.403  1.00  0.00           C  
ATOM   1181  CE1 HIS B  75       6.803  -0.028  -1.323  1.00  0.00           C  
ATOM   1182  NE2 HIS B  75       6.067  -1.023  -0.842  1.00  0.00           N  
ATOM   1183  H   HIS B  75       2.072   0.994  -1.043  1.00  0.00           H  
ATOM   1184  HA  HIS B  75       3.961   2.722  -2.591  1.00  0.00           H  
ATOM   1185 1HB  HIS B  75       2.916   0.010  -3.245  1.00  0.00           H  
ATOM   1186 2HB  HIS B  75       4.129   0.870  -4.075  1.00  0.00           H  
ATOM   1187  HD2 HIS B  75       3.992  -1.631  -1.204  1.00  0.00           H  
ATOM   1188  HE1 HIS B  75       7.839   0.171  -1.067  1.00  0.00           H  
ATOM   1189  HE2 HIS B  75       6.383  -1.737  -0.161  1.00  0.00           H  
ATOM   1190  N   THR B  76       2.467   2.819  -4.716  1.00  0.00           N  
ATOM   1191  CA  THR B  76       1.499   3.375  -5.654  1.00  0.00           C  
ATOM   1192  C   THR B  76       0.363   2.388  -5.909  1.00  0.00           C  
ATOM   1193  O   THR B  76       0.604   1.196  -6.111  1.00  0.00           O  
ATOM   1194  CB  THR B  76       2.189   3.760  -6.978  1.00  0.00           C  
ATOM   1195  OG1 THR B  76       3.214   4.736  -6.719  1.00  0.00           O  
ATOM   1196  CG2 THR B  76       1.192   4.356  -7.947  1.00  0.00           C  
ATOM   1197  H   THR B  76       3.416   2.663  -5.023  1.00  0.00           H  
ATOM   1198  HA  THR B  76       1.076   4.281  -5.218  1.00  0.00           H  
ATOM   1199  HB  THR B  76       2.630   2.883  -7.404  1.00  0.00           H  
ATOM   1200  HG1 THR B  76       3.989   4.312  -6.355  1.00  0.00           H  
ATOM   1201 1HG2 THR B  76       1.714   4.619  -8.866  1.00  0.00           H  
ATOM   1202 2HG2 THR B  76       0.422   3.636  -8.176  1.00  0.00           H  
ATOM   1203 3HG2 THR B  76       0.751   5.248  -7.515  1.00  0.00           H  
ATOM   1204  N   ALA B  77      -0.910   2.850  -5.863  1.00  0.00           N  
ATOM   1205  CA  ALA B  77      -2.073   2.018  -6.162  1.00  0.00           C  
ATOM   1206  C   ALA B  77      -2.022   1.501  -7.597  1.00  0.00           C  
ATOM   1207  O   ALA B  77      -1.632   2.229  -8.513  1.00  0.00           O  
ATOM   1208  CB  ALA B  77      -3.354   2.804  -5.924  1.00  0.00           C  
ATOM   1209  H   ALA B  77      -1.049   3.817  -5.609  1.00  0.00           H  
ATOM   1210  HA  ALA B  77      -2.056   1.158  -5.492  1.00  0.00           H  
ATOM   1211 1HB  ALA B  77      -4.212   2.159  -6.117  1.00  0.00           H  
ATOM   1212 2HB  ALA B  77      -3.380   3.148  -4.895  1.00  0.00           H  
ATOM   1213 3HB  ALA B  77      -3.381   3.660  -6.592  1.00  0.00           H  
ATOM   1214  N   VAL B  78      -2.414   0.307  -7.798  1.00  0.00           N  
ATOM   1215  CA  VAL B  78      -2.356  -0.325  -9.112  1.00  0.00           C  
ATOM   1216  C   VAL B  78      -3.728  -0.888  -9.476  1.00  0.00           C  
ATOM   1217  O   VAL B  78      -4.445  -1.400  -8.612  1.00  0.00           O  
ATOM   1218  CB  VAL B  78      -1.349  -1.502  -9.059  1.00  0.00           C  
ATOM   1219  CG1 VAL B  78      -1.413  -2.292 -10.305  1.00  0.00           C  
ATOM   1220  CG2 VAL B  78       0.063  -0.971  -8.872  1.00  0.00           C  
ATOM   1221  H   VAL B  78      -2.778  -0.218  -7.015  1.00  0.00           H  
ATOM   1222  HA  VAL B  78      -2.083   0.432  -9.848  1.00  0.00           H  
ATOM   1223  HB  VAL B  78      -1.602  -2.161  -8.222  1.00  0.00           H  
ATOM   1224 1HG1 VAL B  78      -0.705  -3.114 -10.244  1.00  0.00           H  
ATOM   1225 2HG1 VAL B  78      -2.400  -2.697 -10.414  1.00  0.00           H  
ATOM   1226 3HG1 VAL B  78      -1.181  -1.655 -11.150  1.00  0.00           H  
ATOM   1227 1HG2 VAL B  78       0.746  -1.809  -8.830  1.00  0.00           H  
ATOM   1228 2HG2 VAL B  78       0.329  -0.320  -9.700  1.00  0.00           H  
ATOM   1229 3HG2 VAL B  78       0.123  -0.412  -7.945  1.00  0.00           H  
ATOM   1230  N   GLU B  79      -4.020  -0.566 -10.722  1.00  0.00           N  
ATOM   1231  CA  GLU B  79      -5.254  -1.137 -11.253  1.00  0.00           C  
ATOM   1232  C   GLU B  79      -4.973  -2.389 -12.079  1.00  0.00           C  
ATOM   1233  O   GLU B  79      -4.338  -2.314 -13.133  1.00  0.00           O  
ATOM   1234  CB  GLU B  79      -5.929  -0.158 -12.195  1.00  0.00           C  
ATOM   1235  CG  GLU B  79      -7.274  -0.620 -12.746  1.00  0.00           C  
ATOM   1236  CD  GLU B  79      -7.949   0.425 -13.595  1.00  0.00           C  
ATOM   1237  OE1 GLU B  79      -9.057   0.197 -14.012  1.00  0.00           O  
ATOM   1238  OE2 GLU B  79      -7.360   1.455 -13.826  1.00  0.00           O  
ATOM   1239  H   GLU B  79      -3.460   0.032 -11.313  1.00  0.00           H  
ATOM   1240  HA  GLU B  79      -5.890  -1.426 -10.416  1.00  0.00           H  
ATOM   1241 1HB  GLU B  79      -6.000   0.771 -11.752  1.00  0.00           H  
ATOM   1242 2HB  GLU B  79      -5.286  -0.027 -13.062  1.00  0.00           H  
ATOM   1243 1HG  GLU B  79      -7.122  -1.512 -13.356  1.00  0.00           H  
ATOM   1244 2HG  GLU B  79      -7.919  -0.897 -11.915  1.00  0.00           H  
ATOM   1245  N   MET B  80      -5.385  -3.477 -11.526  1.00  0.00           N  
ATOM   1246  CA  MET B  80      -5.378  -4.732 -12.271  1.00  0.00           C  
ATOM   1247  C   MET B  80      -6.757  -5.382 -12.257  1.00  0.00           C  
ATOM   1248  O   MET B  80      -7.749  -4.751 -12.629  1.00  0.00           O  
ATOM   1249  CB  MET B  80      -4.245  -5.680 -11.830  1.00  0.00           C  
ATOM   1250  CG  MET B  80      -2.844  -5.194 -12.264  1.00  0.00           C  
ATOM   1251  SD  MET B  80      -1.451  -6.225 -11.731  1.00  0.00           S  
ATOM   1252  CE  MET B  80      -1.554  -7.691 -12.758  1.00  0.00           C  
ATOM   1253  H   MET B  80      -5.717  -3.473 -10.572  1.00  0.00           H  
ATOM   1254  HA  MET B  80      -5.113  -4.518 -13.306  1.00  0.00           H  
ATOM   1255 1HB  MET B  80      -4.246  -5.779 -10.742  1.00  0.00           H  
ATOM   1256 2HB  MET B  80      -4.383  -6.663 -12.267  1.00  0.00           H  
ATOM   1257 1HG  MET B  80      -2.823  -5.142 -13.356  1.00  0.00           H  
ATOM   1258 2HG  MET B  80      -2.691  -4.211 -11.914  1.00  0.00           H  
ATOM   1259 1HE  MET B  80      -0.755  -8.367 -12.495  1.00  0.00           H  
ATOM   1260 2HE  MET B  80      -2.503  -8.187 -12.600  1.00  0.00           H  
ATOM   1261 3HE  MET B  80      -1.469  -7.420 -13.805  1.00  0.00           H  
ATOM   1262  N   HIS B  81      -6.902  -6.600 -11.878  1.00  0.00           N  
ATOM   1263  CA  HIS B  81      -8.219  -7.214 -11.748  1.00  0.00           C  
ATOM   1264  C   HIS B  81      -8.996  -6.610 -10.584  1.00  0.00           C  
ATOM   1265  O   HIS B  81     -10.215  -6.439 -10.667  1.00  0.00           O  
ATOM   1266  CB  HIS B  81      -8.150  -8.713 -11.608  1.00  0.00           C  
ATOM   1267  CG  HIS B  81      -8.090  -9.308 -12.889  1.00  0.00           C  
ATOM   1268  ND1 HIS B  81      -9.100 -10.123 -13.360  1.00  0.00           N  
ATOM   1269  CD2 HIS B  81      -7.228  -9.173 -13.892  1.00  0.00           C  
ATOM   1270  CE1 HIS B  81      -8.829 -10.482 -14.584  1.00  0.00           C  
ATOM   1271  NE2 HIS B  81      -7.709  -9.915 -14.920  1.00  0.00           N  
ATOM   1272  H   HIS B  81      -6.081  -7.148 -11.664  1.00  0.00           H  
ATOM   1273  HA  HIS B  81      -8.797  -7.030 -12.653  1.00  0.00           H  
ATOM   1274 1HB  HIS B  81      -7.266  -9.015 -11.011  1.00  0.00           H  
ATOM   1275 2HB  HIS B  81      -9.049  -9.070 -11.105  1.00  0.00           H  
ATOM   1276  HD2 HIS B  81      -6.304  -8.593 -13.907  1.00  0.00           H  
ATOM   1277  HE1 HIS B  81      -9.433 -11.140 -15.212  1.00  0.00           H  
ATOM   1278  HE2 HIS B  81      -7.249 -10.014 -15.818  1.00  0.00           H  
ATOM   1279  N   HIS B  82      -8.224  -6.339  -9.568  1.00  0.00           N  
ATOM   1280  CA  HIS B  82      -8.667  -5.542  -8.429  1.00  0.00           C  
ATOM   1281  C   HIS B  82      -7.753  -4.342  -8.207  1.00  0.00           C  
ATOM   1282  O   HIS B  82      -6.564  -4.395  -8.530  1.00  0.00           O  
ATOM   1283  CB  HIS B  82      -8.670  -6.421  -7.173  1.00  0.00           C  
ATOM   1284  CG  HIS B  82      -9.532  -7.655  -7.330  1.00  0.00           C  
ATOM   1285  ND1 HIS B  82      -9.142  -8.730  -8.105  1.00  0.00           N  
ATOM   1286  CD2 HIS B  82     -10.739  -7.974  -6.837  1.00  0.00           C  
ATOM   1287  CE1 HIS B  82     -10.096  -9.638  -8.106  1.00  0.00           C  
ATOM   1288  NE2 HIS B  82     -11.072  -9.213  -7.335  1.00  0.00           N  
ATOM   1289  H   HIS B  82      -7.281  -6.700  -9.579  1.00  0.00           H  
ATOM   1290  HA  HIS B  82      -9.667  -5.156  -8.622  1.00  0.00           H  
ATOM   1291 1HB  HIS B  82      -7.660  -6.712  -6.932  1.00  0.00           H  
ATOM   1292 2HB  HIS B  82      -9.048  -5.837  -6.328  1.00  0.00           H  
ATOM   1293  HD2 HIS B  82     -11.315  -7.376  -6.186  1.00  0.00           H  
ATOM   1294  HE1 HIS B  82     -10.072 -10.584  -8.643  1.00  0.00           H  
ATOM   1295  HE2 HIS B  82     -11.941  -9.701  -7.155  1.00  0.00           H  
ATOM   1296  N   TRP B  83      -8.504  -3.335  -7.773  1.00  0.00           N  
ATOM   1297  CA  TRP B  83      -7.632  -2.263  -7.304  1.00  0.00           C  
ATOM   1298  C   TRP B  83      -6.822  -2.711  -6.092  1.00  0.00           C  
ATOM   1299  O   TRP B  83      -7.354  -3.359  -5.187  1.00  0.00           O  
ATOM   1300  CB  TRP B  83      -8.358  -1.005  -7.107  1.00  0.00           C  
ATOM   1301  CG  TRP B  83      -8.516  -0.210  -8.379  1.00  0.00           C  
ATOM   1302  CD1 TRP B  83      -9.548  -0.160  -9.256  1.00  0.00           C  
ATOM   1303  CD2 TRP B  83      -7.556   0.783  -8.823  1.00  0.00           C  
ATOM   1304  NE1 TRP B  83      -9.318   0.816 -10.192  1.00  0.00           N  
ATOM   1305  CE2 TRP B  83      -8.120   1.418  -9.925  1.00  0.00           C  
ATOM   1306  CE3 TRP B  83      -6.317   1.219  -8.335  1.00  0.00           C  
ATOM   1307  CZ2 TRP B  83      -7.497   2.478 -10.547  1.00  0.00           C  
ATOM   1308  CZ3 TRP B  83      -5.686   2.263  -8.971  1.00  0.00           C  
ATOM   1309  CH2 TRP B  83      -6.262   2.888 -10.041  1.00  0.00           C  
ATOM   1310  H   TRP B  83      -9.505  -3.212  -7.724  1.00  0.00           H  
ATOM   1311  HA  TRP B  83      -6.936  -2.009  -8.103  1.00  0.00           H  
ATOM   1312 1HB  TRP B  83      -9.322  -1.240  -6.712  1.00  0.00           H  
ATOM   1313 2HB  TRP B  83      -7.836  -0.416  -6.376  1.00  0.00           H  
ATOM   1314  HD1 TRP B  83     -10.431  -0.775  -9.218  1.00  0.00           H  
ATOM   1315  HE1 TRP B  83      -9.940   1.076 -10.961  1.00  0.00           H  
ATOM   1316  HE3 TRP B  83      -5.860   0.738  -7.473  1.00  0.00           H  
ATOM   1317  HZ2 TRP B  83      -7.940   2.987 -11.413  1.00  0.00           H  
ATOM   1318  HZ3 TRP B  83      -4.720   2.596  -8.588  1.00  0.00           H  
ATOM   1319  HH2 TRP B  83      -5.734   3.716 -10.512  1.00  0.00           H  
ATOM   1320  N   CYS B  84      -5.518  -2.449  -6.144  1.00  0.00           N  
ATOM   1321  CA  CYS B  84      -4.639  -2.899  -5.070  1.00  0.00           C  
ATOM   1322  C   CYS B  84      -3.766  -1.756  -4.565  1.00  0.00           C  
ATOM   1323  O   CYS B  84      -3.137  -1.052  -5.357  1.00  0.00           O  
ATOM   1324  CB  CYS B  84      -3.765  -4.030  -5.651  1.00  0.00           C  
ATOM   1325  SG  CYS B  84      -2.426  -4.685  -4.638  1.00  0.00           S  
ATOM   1326  H   CYS B  84      -5.123  -1.939  -6.922  1.00  0.00           H  
ATOM   1327  HA  CYS B  84      -5.256  -3.251  -4.243  1.00  0.00           H  
ATOM   1328 1HB  CYS B  84      -4.407  -4.873  -5.917  1.00  0.00           H  
ATOM   1329 2HB  CYS B  84      -3.328  -3.676  -6.580  1.00  0.00           H  
ATOM   1330  N   ILE B  85      -3.789  -1.537  -3.264  1.00  0.00           N  
ATOM   1331  CA  ILE B  85      -2.851  -0.622  -2.624  1.00  0.00           C  
ATOM   1332  C   ILE B  85      -1.757  -1.417  -1.914  1.00  0.00           C  
ATOM   1333  O   ILE B  85      -1.968  -1.928  -0.812  1.00  0.00           O  
ATOM   1334  CB  ILE B  85      -3.520   0.368  -1.641  1.00  0.00           C  
ATOM   1335  CG1 ILE B  85      -4.579   1.230  -2.414  1.00  0.00           C  
ATOM   1336  CG2 ILE B  85      -2.426   1.242  -0.945  1.00  0.00           C  
ATOM   1337  CD1 ILE B  85      -5.465   2.138  -1.554  1.00  0.00           C  
ATOM   1338  H   ILE B  85      -4.474  -2.016  -2.697  1.00  0.00           H  
ATOM   1339  HA  ILE B  85      -2.388  -0.007  -3.395  1.00  0.00           H  
ATOM   1340  HB  ILE B  85      -4.039  -0.173  -0.892  1.00  0.00           H  
ATOM   1341 1HG1 ILE B  85      -4.053   1.847  -3.123  1.00  0.00           H  
ATOM   1342 2HG1 ILE B  85      -5.234   0.554  -2.962  1.00  0.00           H  
ATOM   1343 1HG2 ILE B  85      -2.884   1.921  -0.240  1.00  0.00           H  
ATOM   1344 2HG2 ILE B  85      -1.720   0.610  -0.402  1.00  0.00           H  
ATOM   1345 3HG2 ILE B  85      -1.875   1.816  -1.701  1.00  0.00           H  
ATOM   1346 1HD1 ILE B  85      -6.158   2.678  -2.197  1.00  0.00           H  
ATOM   1347 2HD1 ILE B  85      -6.024   1.543  -0.855  1.00  0.00           H  
ATOM   1348 3HD1 ILE B  85      -4.860   2.857  -1.010  1.00  0.00           H  
ATOM   1349  N   PRO B  86      -0.608  -1.545  -2.606  1.00  0.00           N  
ATOM   1350  CA  PRO B  86       0.479  -2.342  -2.035  1.00  0.00           C  
ATOM   1351  C   PRO B  86       1.120  -1.679  -0.818  1.00  0.00           C  
ATOM   1352  O   PRO B  86       1.220  -0.451  -0.760  1.00  0.00           O  
ATOM   1353  CB  PRO B  86       1.415  -2.513  -3.216  1.00  0.00           C  
ATOM   1354  CG  PRO B  86       0.572  -2.156  -4.399  1.00  0.00           C  
ATOM   1355  CD  PRO B  86      -0.312  -1.057  -3.932  1.00  0.00           C  
ATOM   1356  HA  PRO B  86       0.093  -3.334  -1.757  1.00  0.00           H  
ATOM   1357 1HB  PRO B  86       2.322  -1.976  -3.090  1.00  0.00           H  
ATOM   1358 2HB  PRO B  86       1.694  -3.544  -3.261  1.00  0.00           H  
ATOM   1359 1HG  PRO B  86       1.108  -1.926  -5.247  1.00  0.00           H  
ATOM   1360 2HG  PRO B  86      -0.018  -3.030  -4.682  1.00  0.00           H  
ATOM   1361 1HD  PRO B  86       0.210  -0.087  -3.885  1.00  0.00           H  
ATOM   1362 2HD  PRO B  86      -1.077  -1.062  -4.611  1.00  0.00           H  
ATOM   1363  N   PHE B  87       1.545  -2.575   0.152  1.00  0.00           N  
ATOM   1364  CA  PHE B  87       2.207  -2.057   1.343  1.00  0.00           C  
ATOM   1365  C   PHE B  87       3.343  -2.977   1.774  1.00  0.00           C  
ATOM   1366  O   PHE B  87       3.387  -4.145   1.380  1.00  0.00           O  
ATOM   1367  CB  PHE B  87       1.238  -1.908   2.512  1.00  0.00           C  
ATOM   1368  CG  PHE B  87       0.612  -3.181   3.032  1.00  0.00           C  
ATOM   1369  CD1 PHE B  87      -0.619  -3.579   2.590  1.00  0.00           C  
ATOM   1370  CD2 PHE B  87       1.267  -3.980   3.953  1.00  0.00           C  
ATOM   1371  CE1 PHE B  87      -1.194  -4.731   3.076  1.00  0.00           C  
ATOM   1372  CE2 PHE B  87       0.708  -5.136   4.435  1.00  0.00           C  
ATOM   1373  CZ  PHE B  87      -0.531  -5.514   4.002  1.00  0.00           C  
ATOM   1374  H   PHE B  87       1.410  -3.572   0.058  1.00  0.00           H  
ATOM   1375  HA  PHE B  87       2.629  -1.079   1.107  1.00  0.00           H  
ATOM   1376 1HB  PHE B  87       1.757  -1.419   3.339  1.00  0.00           H  
ATOM   1377 2HB  PHE B  87       0.432  -1.261   2.202  1.00  0.00           H  
ATOM   1378  HD1 PHE B  87      -1.142  -2.967   1.849  1.00  0.00           H  
ATOM   1379  HD2 PHE B  87       2.242  -3.685   4.283  1.00  0.00           H  
ATOM   1380  HE1 PHE B  87      -2.170  -5.023   2.713  1.00  0.00           H  
ATOM   1381  HE2 PHE B  87       1.250  -5.746   5.156  1.00  0.00           H  
ATOM   1382  HZ  PHE B  87      -0.985  -6.435   4.379  1.00  0.00           H  
ATOM   1383  N   SER B  88       4.314  -2.403   2.540  1.00  0.00           N  
ATOM   1384  CA  SER B  88       5.370  -3.122   3.245  1.00  0.00           C  
ATOM   1385  C   SER B  88       5.390  -2.763   4.727  1.00  0.00           C  
ATOM   1386  O   SER B  88       5.338  -1.585   5.086  1.00  0.00           O  
ATOM   1387  CB  SER B  88       6.731  -2.803   2.621  1.00  0.00           C  
ATOM   1388  OG  SER B  88       6.808  -3.180   1.247  1.00  0.00           O  
ATOM   1389  H   SER B  88       4.275  -1.396   2.607  1.00  0.00           H  
ATOM   1390  HA  SER B  88       5.177  -4.192   3.159  1.00  0.00           H  
ATOM   1391 1HB  SER B  88       6.913  -1.734   2.704  1.00  0.00           H  
ATOM   1392 2HB  SER B  88       7.510  -3.310   3.178  1.00  0.00           H  
ATOM   1393  HG  SER B  88       6.849  -4.160   1.222  1.00  0.00           H  
ATOM   1394  N   VAL B  89       5.429  -3.857   5.579  1.00  0.00           N  
ATOM   1395  CA  VAL B  89       5.430  -3.623   7.019  1.00  0.00           C  
ATOM   1396  C   VAL B  89       6.579  -4.393   7.667  1.00  0.00           C  
ATOM   1397  O   VAL B  89       6.817  -5.557   7.338  1.00  0.00           O  
ATOM   1398  CB  VAL B  89       4.071  -3.980   7.658  1.00  0.00           C  
ATOM   1399  CG1 VAL B  89       4.157  -3.839   9.155  1.00  0.00           C  
ATOM   1400  CG2 VAL B  89       3.021  -2.996   7.164  1.00  0.00           C  
ATOM   1401  H   VAL B  89       5.457  -4.806   5.235  1.00  0.00           H  
ATOM   1402  HA  VAL B  89       5.582  -2.558   7.196  1.00  0.00           H  
ATOM   1403  HB  VAL B  89       3.799  -5.002   7.398  1.00  0.00           H  
ATOM   1404 1HG1 VAL B  89       3.221  -4.070   9.614  1.00  0.00           H  
ATOM   1405 2HG1 VAL B  89       4.907  -4.526   9.523  1.00  0.00           H  
ATOM   1406 3HG1 VAL B  89       4.441  -2.811   9.410  1.00  0.00           H  
ATOM   1407 1HG2 VAL B  89       2.062  -3.212   7.591  1.00  0.00           H  
ATOM   1408 2HG2 VAL B  89       3.331  -2.003   7.453  1.00  0.00           H  
ATOM   1409 3HG2 VAL B  89       2.952  -3.046   6.116  1.00  0.00           H  
ATOM   1410  N   ASP B  90       7.340  -3.697   8.468  1.00  0.00           N  
ATOM   1411  CA  ASP B  90       8.434  -4.281   9.238  1.00  0.00           C  
ATOM   1412  C   ASP B  90       8.198  -4.118  10.738  1.00  0.00           C  
ATOM   1413  O   ASP B  90       7.487  -3.205  11.164  1.00  0.00           O  
ATOM   1414  CB  ASP B  90       9.768  -3.665   8.830  1.00  0.00           C  
ATOM   1415  CG  ASP B  90      10.957  -4.504   9.262  1.00  0.00           C  
ATOM   1416  OD1 ASP B  90      10.752  -5.487   9.954  1.00  0.00           O  
ATOM   1417  OD2 ASP B  90      12.059  -4.161   8.908  1.00  0.00           O  
ATOM   1418  H   ASP B  90       7.153  -2.708   8.551  1.00  0.00           H  
ATOM   1419  HA  ASP B  90       8.480  -5.348   9.019  1.00  0.00           H  
ATOM   1420 1HB  ASP B  90       9.790  -3.515   7.756  1.00  0.00           H  
ATOM   1421 2HB  ASP B  90       9.864  -2.693   9.294  1.00  0.00           H  
ATOM   1422  N   GLY B  91       8.776  -5.038  11.470  1.00  0.00           N  
ATOM   1423  CA  GLY B  91       8.656  -4.939  12.915  1.00  0.00           C  
ATOM   1424  C   GLY B  91       8.806  -6.274  13.619  1.00  0.00           C  
ATOM   1425  O   GLY B  91       8.606  -7.328  13.012  1.00  0.00           O  
ATOM   1426  H   GLY B  91       9.297  -5.806  11.071  1.00  0.00           H  
ATOM   1427 1HA  GLY B  91       9.415  -4.256  13.297  1.00  0.00           H  
ATOM   1428 2HA  GLY B  91       7.685  -4.517  13.171  1.00  0.00           H  
ATOM   1429  N   GLN B  92       9.379  -6.224  14.838  1.00  0.00           N  
ATOM   1430  CA  GLN B  92       9.459  -7.382  15.721  1.00  0.00           C  
ATOM   1431  C   GLN B  92       8.944  -7.046  17.118  1.00  0.00           C  
ATOM   1432  O   GLN B  92       9.342  -6.038  17.706  1.00  0.00           O  
ATOM   1433  CB  GLN B  92      10.897  -7.898  15.802  1.00  0.00           C  
ATOM   1434  CG  GLN B  92      11.427  -8.451  14.486  1.00  0.00           C  
ATOM   1435  CD  GLN B  92      10.770  -9.762  14.094  1.00  0.00           C  
ATOM   1436  OE1 GLN B  92      10.267 -10.499  14.947  1.00  0.00           O  
ATOM   1437  NE2 GLN B  92      10.772 -10.061  12.799  1.00  0.00           N  
ATOM   1438  H   GLN B  92       9.767  -5.343  15.145  1.00  0.00           H  
ATOM   1439  HA  GLN B  92       8.829  -8.172  15.313  1.00  0.00           H  
ATOM   1440 1HB  GLN B  92      11.556  -7.091  16.121  1.00  0.00           H  
ATOM   1441 2HB  GLN B  92      10.959  -8.687  16.552  1.00  0.00           H  
ATOM   1442 1HG  GLN B  92      11.235  -7.726  13.695  1.00  0.00           H  
ATOM   1443 2HG  GLN B  92      12.499  -8.624  14.582  1.00  0.00           H  
ATOM   1444 1HE2 GLN B  92      10.353 -10.913  12.481  1.00  0.00           H  
ATOM   1445 2HE2 GLN B  92      11.192  -9.435  12.141  1.00  0.00           H  
ATOM   1446  N   PRO B  93       7.904  -7.886  17.691  1.00  0.00           N  
ATOM   1447  CA  PRO B  93       7.083  -8.887  17.006  1.00  0.00           C  
ATOM   1448  C   PRO B  93       6.235  -8.288  15.886  1.00  0.00           C  
ATOM   1449  O   PRO B  93       6.148  -7.064  15.759  1.00  0.00           O  
ATOM   1450  CB  PRO B  93       6.197  -9.441  18.125  1.00  0.00           C  
ATOM   1451  CG  PRO B  93       6.067  -8.317  19.101  1.00  0.00           C  
ATOM   1452  CD  PRO B  93       7.329  -7.504  19.063  1.00  0.00           C  
ATOM   1453  HA  PRO B  93       7.736  -9.673  16.598  1.00  0.00           H  
ATOM   1454 1HB  PRO B  93       5.227  -9.757  17.715  1.00  0.00           H  
ATOM   1455 2HB  PRO B  93       6.664 -10.333  18.569  1.00  0.00           H  
ATOM   1456 1HG  PRO B  93       5.197  -7.693  18.848  1.00  0.00           H  
ATOM   1457 2HG  PRO B  93       5.891  -8.711  20.113  1.00  0.00           H  
ATOM   1458 1HD  PRO B  93       7.079  -6.435  19.128  1.00  0.00           H  
ATOM   1459 2HD  PRO B  93       7.983  -7.802  19.896  1.00  0.00           H  
ATOM   1460  N   ALA B  94       5.770  -9.177  14.870  1.00  0.00           N  
ATOM   1461  CA  ALA B  94       4.972  -8.714  13.738  1.00  0.00           C  
ATOM   1462  C   ALA B  94       3.861  -7.775  14.197  1.00  0.00           C  
ATOM   1463  O   ALA B  94       3.114  -8.094  15.125  1.00  0.00           O  
ATOM   1464  CB  ALA B  94       4.382  -9.902  12.982  1.00  0.00           C  
ATOM   1465  H   ALA B  94       6.003 -10.157  14.940  1.00  0.00           H  
ATOM   1466  HA  ALA B  94       5.627  -8.159  13.067  1.00  0.00           H  
ATOM   1467 1HB  ALA B  94       3.790  -9.541  12.141  1.00  0.00           H  
ATOM   1468 2HB  ALA B  94       5.189 -10.535  12.612  1.00  0.00           H  
ATOM   1469 3HB  ALA B  94       3.746 -10.479  13.651  1.00  0.00           H  
ATOM   1470  N   PRO B  95       3.758  -6.603  13.550  1.00  0.00           N  
ATOM   1471  CA  PRO B  95       2.773  -5.585  13.920  1.00  0.00           C  
ATOM   1472  C   PRO B  95       1.347  -5.976  13.538  1.00  0.00           C  
ATOM   1473  O   PRO B  95       1.142  -6.683  12.549  1.00  0.00           O  
ATOM   1474  CB  PRO B  95       3.229  -4.351  13.136  1.00  0.00           C  
ATOM   1475  CG  PRO B  95       4.617  -4.676  12.687  1.00  0.00           C  
ATOM   1476  CD  PRO B  95       4.778  -6.169  12.674  1.00  0.00           C  
ATOM   1477  HA  PRO B  95       2.830  -5.403  15.003  1.00  0.00           H  
ATOM   1478 1HB  PRO B  95       2.546  -4.167  12.294  1.00  0.00           H  
ATOM   1479 2HB  PRO B  95       3.192  -3.461  13.781  1.00  0.00           H  
ATOM   1480 1HG  PRO B  95       4.800  -4.259  11.685  1.00  0.00           H  
ATOM   1481 2HG  PRO B  95       5.353  -4.214  13.362  1.00  0.00           H  
ATOM   1482 1HD  PRO B  95       4.626  -6.546  11.652  1.00  0.00           H  
ATOM   1483 2HD  PRO B  95       5.781  -6.433  13.040  1.00  0.00           H  
ATOM   1484  N   SER B  96       0.364  -5.596  14.329  1.00  0.00           N  
ATOM   1485  CA  SER B  96      -1.045  -5.617  13.949  1.00  0.00           C  
ATOM   1486  C   SER B  96      -1.374  -4.481  12.987  1.00  0.00           C  
ATOM   1487  O   SER B  96      -0.779  -3.404  13.062  1.00  0.00           O  
ATOM   1488  CB  SER B  96      -1.936  -5.521  15.188  1.00  0.00           C  
ATOM   1489  OG  SER B  96      -1.747  -4.282  15.849  1.00  0.00           O  
ATOM   1490  H   SER B  96       0.620  -5.273  15.251  1.00  0.00           H  
ATOM   1491  HA  SER B  96      -1.253  -6.561  13.443  1.00  0.00           H  
ATOM   1492 1HB  SER B  96      -2.980  -5.626  14.894  1.00  0.00           H  
ATOM   1493 2HB  SER B  96      -1.703  -6.340  15.867  1.00  0.00           H  
ATOM   1494  HG  SER B  96      -1.090  -3.806  15.336  1.00  0.00           H  
ATOM   1495  N   LEU B  97      -2.300  -4.804  12.003  1.00  0.00           N  
ATOM   1496  CA  LEU B  97      -2.609  -3.811  10.980  1.00  0.00           C  
ATOM   1497  C   LEU B  97      -4.053  -3.337  11.100  1.00  0.00           C  
ATOM   1498  O   LEU B  97      -4.938  -4.114  11.466  1.00  0.00           O  
ATOM   1499  CB  LEU B  97      -2.363  -4.387   9.583  1.00  0.00           C  
ATOM   1500  CG  LEU B  97      -0.957  -4.921   9.307  1.00  0.00           C  
ATOM   1501  CD1 LEU B  97      -0.858  -5.441   7.877  1.00  0.00           C  
ATOM   1502  CD2 LEU B  97       0.086  -3.838   9.561  1.00  0.00           C  
ATOM   1503  H   LEU B  97      -2.764  -5.701  11.974  1.00  0.00           H  
ATOM   1504  HA  LEU B  97      -1.954  -2.952  11.123  1.00  0.00           H  
ATOM   1505 1HB  LEU B  97      -3.060  -5.207   9.418  1.00  0.00           H  
ATOM   1506 2HB  LEU B  97      -2.566  -3.610   8.846  1.00  0.00           H  
ATOM   1507  HG  LEU B  97      -0.754  -5.768   9.963  1.00  0.00           H  
ATOM   1508 1HD1 LEU B  97       0.149  -5.818   7.696  1.00  0.00           H  
ATOM   1509 2HD1 LEU B  97      -1.578  -6.247   7.732  1.00  0.00           H  
ATOM   1510 3HD1 LEU B  97      -1.073  -4.632   7.180  1.00  0.00           H  
ATOM   1511 1HD2 LEU B  97       1.081  -4.237   9.360  1.00  0.00           H  
ATOM   1512 2HD2 LEU B  97      -0.104  -2.989   8.904  1.00  0.00           H  
ATOM   1513 3HD2 LEU B  97       0.028  -3.514  10.600  1.00  0.00           H  
ATOM   1514  N   ARG B  98      -4.270  -2.042  10.784  1.00  0.00           N  
ATOM   1515  CA  ARG B  98      -5.596  -1.442  10.671  1.00  0.00           C  
ATOM   1516  C   ARG B  98      -5.618  -0.364   9.593  1.00  0.00           C  
ATOM   1517  O   ARG B  98      -4.725   0.484   9.536  1.00  0.00           O  
ATOM   1518  CB  ARG B  98      -6.035  -0.851  12.012  1.00  0.00           C  
ATOM   1519  CG  ARG B  98      -7.452  -0.299  12.008  1.00  0.00           C  
ATOM   1520  CD  ARG B  98      -7.846   0.252  13.371  1.00  0.00           C  
ATOM   1521  NE  ARG B  98      -7.869  -0.794  14.390  1.00  0.00           N  
ATOM   1522  CZ  ARG B  98      -8.220  -0.608  15.659  1.00  0.00           C  
ATOM   1523  NH1 ARG B  98      -8.586   0.593  16.093  1.00  0.00           N  
ATOM   1524  NH2 ARG B  98      -8.205  -1.630  16.502  1.00  0.00           N  
ATOM   1525  H   ARG B  98      -3.455  -1.469  10.619  1.00  0.00           H  
ATOM   1526  HA  ARG B  98      -6.305  -2.220  10.385  1.00  0.00           H  
ATOM   1527 1HB  ARG B  98      -5.972  -1.616  12.785  1.00  0.00           H  
ATOM   1528 2HB  ARG B  98      -5.358  -0.045  12.293  1.00  0.00           H  
ATOM   1529 1HG  ARG B  98      -7.526   0.507  11.278  1.00  0.00           H  
ATOM   1530 2HG  ARG B  98      -8.151  -1.093  11.744  1.00  0.00           H  
ATOM   1531 1HD  ARG B  98      -7.129   1.013  13.677  1.00  0.00           H  
ATOM   1532 2HD  ARG B  98      -8.840   0.694  13.311  1.00  0.00           H  
ATOM   1533  HE  ARG B  98      -7.599  -1.728  14.111  1.00  0.00           H  
ATOM   1534 1HH1 ARG B  98      -8.600   1.377  15.457  1.00  0.00           H  
ATOM   1535 2HH1 ARG B  98      -8.850   0.722  17.059  1.00  0.00           H  
ATOM   1536 1HH2 ARG B  98      -7.927  -2.547  16.180  1.00  0.00           H  
ATOM   1537 2HH2 ARG B  98      -8.471  -1.493  17.466  1.00  0.00           H  
ATOM   1538  N   TRP B  99      -6.711  -0.471   8.745  1.00  0.00           N  
ATOM   1539  CA  TRP B  99      -6.870   0.541   7.707  1.00  0.00           C  
ATOM   1540  C   TRP B  99      -7.858   1.618   8.143  1.00  0.00           C  
ATOM   1541  O   TRP B  99      -8.883   1.316   8.759  1.00  0.00           O  
ATOM   1542  CB  TRP B  99      -7.339  -0.099   6.398  1.00  0.00           C  
ATOM   1543  CG  TRP B  99      -6.257  -0.819   5.650  1.00  0.00           C  
ATOM   1544  CD1 TRP B  99      -5.970  -2.155   5.700  1.00  0.00           C  
ATOM   1545  CD2 TRP B  99      -5.315  -0.239   4.743  1.00  0.00           C  
ATOM   1546  NE1 TRP B  99      -4.904  -2.441   4.877  1.00  0.00           N  
ATOM   1547  CE2 TRP B  99      -4.484  -1.283   4.279  1.00  0.00           C  
ATOM   1548  CE3 TRP B  99      -5.092   1.063   4.276  1.00  0.00           C  
ATOM   1549  CZ2 TRP B  99      -3.447  -1.064   3.369  1.00  0.00           C  
ATOM   1550  CZ3 TRP B  99      -4.059   1.279   3.371  1.00  0.00           C  
ATOM   1551  CH2 TRP B  99      -3.250   0.219   2.929  1.00  0.00           C  
ATOM   1552  H   TRP B  99      -7.392  -1.213   8.817  1.00  0.00           H  
ATOM   1553  HA  TRP B  99      -5.904   1.015   7.535  1.00  0.00           H  
ATOM   1554 1HB  TRP B  99      -8.138  -0.811   6.607  1.00  0.00           H  
ATOM   1555 2HB  TRP B  99      -7.749   0.670   5.743  1.00  0.00           H  
ATOM   1556  HD1 TRP B  99      -6.507  -2.885   6.303  1.00  0.00           H  
ATOM   1557  HE1 TRP B  99      -4.497  -3.355   4.737  1.00  0.00           H  
ATOM   1558  HE3 TRP B  99      -5.717   1.889   4.614  1.00  0.00           H  
ATOM   1559  HZ2 TRP B  99      -2.810  -1.873   3.011  1.00  0.00           H  
ATOM   1560  HZ3 TRP B  99      -3.891   2.295   3.012  1.00  0.00           H  
ATOM   1561  HH2 TRP B  99      -2.447   0.425   2.220  1.00  0.00           H  
ATOM   1562  N   LEU B 100      -7.489   2.908   7.752  1.00  0.00           N  
ATOM   1563  CA  LEU B 100      -8.396   4.043   7.876  1.00  0.00           C  
ATOM   1564  C   LEU B 100      -8.737   4.620   6.506  1.00  0.00           C  
ATOM   1565  O   LEU B 100      -7.889   4.647   5.611  1.00  0.00           O  
ATOM   1566  CB  LEU B 100      -7.777   5.129   8.760  1.00  0.00           C  
ATOM   1567  CG  LEU B 100      -7.320   4.691  10.153  1.00  0.00           C  
ATOM   1568  CD1 LEU B 100      -6.637   5.848  10.875  1.00  0.00           C  
ATOM   1569  CD2 LEU B 100      -8.502   4.171  10.964  1.00  0.00           C  
ATOM   1570  H   LEU B 100      -6.565   3.056   7.372  1.00  0.00           H  
ATOM   1571  HA  LEU B 100      -9.319   3.699   8.342  1.00  0.00           H  
ATOM   1572 1HB  LEU B 100      -6.909   5.541   8.248  1.00  0.00           H  
ATOM   1573 2HB  LEU B 100      -8.507   5.927   8.893  1.00  0.00           H  
ATOM   1574  HG  LEU B 100      -6.578   3.897  10.060  1.00  0.00           H  
ATOM   1575 1HD1 LEU B 100      -6.317   5.521  11.865  1.00  0.00           H  
ATOM   1576 2HD1 LEU B 100      -5.768   6.172  10.302  1.00  0.00           H  
ATOM   1577 3HD1 LEU B 100      -7.336   6.677  10.975  1.00  0.00           H  
ATOM   1578 1HD2 LEU B 100      -8.158   3.863  11.952  1.00  0.00           H  
ATOM   1579 2HD2 LEU B 100      -9.247   4.960  11.069  1.00  0.00           H  
ATOM   1580 3HD2 LEU B 100      -8.947   3.317  10.452  1.00  0.00           H  
ATOM   1581  N   PHE B 101     -10.043   4.961   6.365  1.00  0.00           N  
ATOM   1582  CA  PHE B 101     -10.507   5.670   5.178  1.00  0.00           C  
ATOM   1583  C   PHE B 101     -11.107   7.020   5.553  1.00  0.00           C  
ATOM   1584  O   PHE B 101     -12.076   7.084   6.313  1.00  0.00           O  
ATOM   1585  CB  PHE B 101     -11.537   4.830   4.417  1.00  0.00           C  
ATOM   1586  CG  PHE B 101     -12.116   5.524   3.214  1.00  0.00           C  
ATOM   1587  CD1 PHE B 101     -13.473   5.816   3.149  1.00  0.00           C  
ATOM   1588  CD2 PHE B 101     -11.303   5.884   2.147  1.00  0.00           C  
ATOM   1589  CE1 PHE B 101     -14.012   6.458   2.037  1.00  0.00           C  
ATOM   1590  CE2 PHE B 101     -11.835   6.526   1.032  1.00  0.00           C  
ATOM   1591  CZ  PHE B 101     -13.190   6.811   0.978  1.00  0.00           C  
ATOM   1592  H   PHE B 101     -10.708   4.724   7.088  1.00  0.00           H  
ATOM   1593  HA  PHE B 101      -9.652   5.847   4.524  1.00  0.00           H  
ATOM   1594 1HB  PHE B 101     -11.075   3.901   4.084  1.00  0.00           H  
ATOM   1595 2HB  PHE B 101     -12.356   4.566   5.085  1.00  0.00           H  
ATOM   1596  HD1 PHE B 101     -14.118   5.537   3.982  1.00  0.00           H  
ATOM   1597  HD2 PHE B 101     -10.237   5.659   2.189  1.00  0.00           H  
ATOM   1598  HE1 PHE B 101     -15.078   6.682   2.001  1.00  0.00           H  
ATOM   1599  HE2 PHE B 101     -11.187   6.804   0.201  1.00  0.00           H  
ATOM   1600  HZ  PHE B 101     -13.608   7.310   0.105  1.00  0.00           H  
ATOM   1601  N   ASN B 102     -10.388   8.083   5.090  1.00  0.00           N  
ATOM   1602  CA  ASN B 102     -10.766   9.450   5.433  1.00  0.00           C  
ATOM   1603  C   ASN B 102     -10.936   9.623   6.940  1.00  0.00           C  
ATOM   1604  O   ASN B 102     -11.871  10.286   7.391  1.00  0.00           O  
ATOM   1605  CB  ASN B 102     -12.049   9.852   4.704  1.00  0.00           C  
ATOM   1606  CG  ASN B 102     -11.827  10.108   3.227  1.00  0.00           C  
ATOM   1607  OD1 ASN B 102     -10.724  10.467   2.806  1.00  0.00           O  
ATOM   1608  ND2 ASN B 102     -12.872   9.924   2.429  1.00  0.00           N  
ATOM   1609  H   ASN B 102      -9.582   7.928   4.501  1.00  0.00           H  
ATOM   1610  HA  ASN B 102      -9.964  10.120   5.120  1.00  0.00           H  
ATOM   1611 1HB  ASN B 102     -12.794   9.063   4.815  1.00  0.00           H  
ATOM   1612 2HB  ASN B 102     -12.458  10.754   5.158  1.00  0.00           H  
ATOM   1613 1HD2 ASN B 102     -12.783  10.078   1.445  1.00  0.00           H  
ATOM   1614 2HD2 ASN B 102     -13.748   9.631   2.812  1.00  0.00           H  
ATOM   1615  N   GLY B 103     -10.044   8.926   7.624  1.00  0.00           N  
ATOM   1616  CA  GLY B 103      -9.975   9.165   9.057  1.00  0.00           C  
ATOM   1617  C   GLY B 103     -10.833   8.208   9.863  1.00  0.00           C  
ATOM   1618  O   GLY B 103     -10.732   8.159  11.091  1.00  0.00           O  
ATOM   1619  H   GLY B 103      -9.421   8.249   7.208  1.00  0.00           H  
ATOM   1620 1HA  GLY B 103      -8.941   9.074   9.392  1.00  0.00           H  
ATOM   1621 2HA  GLY B 103     -10.293  10.184   9.271  1.00  0.00           H  
ATOM   1622  N   SER B 104     -11.696   7.382   9.167  1.00  0.00           N  
ATOM   1623  CA  SER B 104     -12.527   6.376   9.819  1.00  0.00           C  
ATOM   1624  C   SER B 104     -12.000   4.969   9.557  1.00  0.00           C  
ATOM   1625  O   SER B 104     -11.405   4.708   8.509  1.00  0.00           O  
ATOM   1626  CB  SER B 104     -13.975   6.484   9.338  1.00  0.00           C  
ATOM   1627  OG  SER B 104     -14.508   7.764   9.631  1.00  0.00           O  
ATOM   1628  H   SER B 104     -11.747   7.487   8.164  1.00  0.00           H  
ATOM   1629  HA  SER B 104     -12.503   6.552  10.895  1.00  0.00           H  
ATOM   1630 1HB  SER B 104     -14.016   6.305   8.264  1.00  0.00           H  
ATOM   1631 2HB  SER B 104     -14.577   5.715   9.821  1.00  0.00           H  
ATOM   1632  HG  SER B 104     -13.805   8.250  10.069  1.00  0.00           H  
ATOM   1633  N   VAL B 105     -12.308   4.158  10.628  1.00  0.00           N  
ATOM   1634  CA  VAL B 105     -11.865   2.775  10.485  1.00  0.00           C  
ATOM   1635  C   VAL B 105     -12.514   2.151   9.251  1.00  0.00           C  
ATOM   1636  O   VAL B 105     -13.727   2.260   9.057  1.00  0.00           O  
ATOM   1637  CB  VAL B 105     -12.196   1.940  11.742  1.00  0.00           C  
ATOM   1638  CG1 VAL B 105     -11.873   0.465  11.510  1.00  0.00           C  
ATOM   1639  CG2 VAL B 105     -11.433   2.474  12.952  1.00  0.00           C  
ATOM   1640  H   VAL B 105     -12.796   4.434  11.468  1.00  0.00           H  
ATOM   1641  HA  VAL B 105     -10.783   2.770  10.350  1.00  0.00           H  
ATOM   1642  HB  VAL B 105     -13.267   2.002  11.936  1.00  0.00           H  
ATOM   1643 1HG1 VAL B 105     -12.114  -0.106  12.407  1.00  0.00           H  
ATOM   1644 2HG1 VAL B 105     -12.463   0.091  10.673  1.00  0.00           H  
ATOM   1645 3HG1 VAL B 105     -10.812   0.356  11.285  1.00  0.00           H  
ATOM   1646 1HG2 VAL B 105     -11.678   1.876  13.829  1.00  0.00           H  
ATOM   1647 2HG2 VAL B 105     -10.361   2.417  12.761  1.00  0.00           H  
ATOM   1648 3HG2 VAL B 105     -11.715   3.512  13.131  1.00  0.00           H  
ATOM   1649  N   LEU B 106     -11.637   1.605   8.380  1.00  0.00           N  
ATOM   1650  CA  LEU B 106     -12.093   0.863   7.210  1.00  0.00           C  
ATOM   1651  C   LEU B 106     -12.304  -0.609   7.547  1.00  0.00           C  
ATOM   1652  O   LEU B 106     -11.346  -1.325   7.844  1.00  0.00           O  
ATOM   1653  CB  LEU B 106     -11.087   0.997   6.064  1.00  0.00           C  
ATOM   1654  CG  LEU B 106     -11.467   0.323   4.745  1.00  0.00           C  
ATOM   1655  CD1 LEU B 106     -12.704   0.986   4.148  1.00  0.00           C  
ATOM   1656  CD2 LEU B 106     -10.302   0.372   3.763  1.00  0.00           C  
ATOM   1657  H   LEU B 106     -10.645   1.711   8.540  1.00  0.00           H  
ATOM   1658  HA  LEU B 106     -13.046   1.279   6.887  1.00  0.00           H  
ATOM   1659 1HB  LEU B 106     -10.936   2.055   5.856  1.00  0.00           H  
ATOM   1660 2HB  LEU B 106     -10.136   0.571   6.385  1.00  0.00           H  
ATOM   1661  HG  LEU B 106     -11.729  -0.719   4.931  1.00  0.00           H  
ATOM   1662 1HD1 LEU B 106     -12.963   0.495   3.209  1.00  0.00           H  
ATOM   1663 2HD1 LEU B 106     -13.537   0.896   4.845  1.00  0.00           H  
ATOM   1664 3HD1 LEU B 106     -12.498   2.039   3.962  1.00  0.00           H  
ATOM   1665 1HD2 LEU B 106     -10.591  -0.113   2.830  1.00  0.00           H  
ATOM   1666 2HD2 LEU B 106     -10.037   1.411   3.564  1.00  0.00           H  
ATOM   1667 3HD2 LEU B 106      -9.444  -0.146   4.191  1.00  0.00           H  
ATOM   1668  N   ASN B 107     -13.491  -1.090   7.591  1.00  0.00           N  
ATOM   1669  CA  ASN B 107     -13.822  -2.474   7.911  1.00  0.00           C  
ATOM   1670  C   ASN B 107     -13.600  -3.395   6.714  1.00  0.00           C  
ATOM   1671  O   ASN B 107     -13.936  -3.040   5.582  1.00  0.00           O  
ATOM   1672  CB  ASN B 107     -15.267  -2.582   8.402  1.00  0.00           C  
ATOM   1673  CG  ASN B 107     -15.483  -1.894   9.736  1.00  0.00           C  
ATOM   1674  OD1 ASN B 107     -14.692  -2.059  10.669  1.00  0.00           O  
ATOM   1675  ND2 ASN B 107     -16.555  -1.117   9.836  1.00  0.00           N  
ATOM   1676  H   ASN B 107     -14.237  -0.441   7.384  1.00  0.00           H  
ATOM   1677  HA  ASN B 107     -13.158  -2.814   8.707  1.00  0.00           H  
ATOM   1678 1HB  ASN B 107     -15.936  -2.137   7.665  1.00  0.00           H  
ATOM   1679 2HB  ASN B 107     -15.540  -3.633   8.500  1.00  0.00           H  
ATOM   1680 1HD2 ASN B 107     -16.747  -0.638  10.693  1.00  0.00           H  
ATOM   1681 2HD2 ASN B 107     -17.170  -1.011   9.055  1.00  0.00           H  
ATOM   1682  N   GLU B 108     -12.952  -4.560   6.955  1.00  0.00           N  
ATOM   1683  CA  GLU B 108     -12.743  -5.525   5.880  1.00  0.00           C  
ATOM   1684  C   GLU B 108     -14.046  -6.226   5.506  1.00  0.00           C  
ATOM   1685  O   GLU B 108     -14.796  -6.661   6.382  1.00  0.00           O  
ATOM   1686  CB  GLU B 108     -11.687  -6.557   6.281  1.00  0.00           C  
ATOM   1687  CG  GLU B 108     -10.287  -5.978   6.432  1.00  0.00           C  
ATOM   1688  CD  GLU B 108      -9.207  -7.042   6.551  1.00  0.00           C  
ATOM   1689  OE1 GLU B 108      -8.014  -6.684   6.678  1.00  0.00           O  
ATOM   1690  OE2 GLU B 108      -9.557  -8.243   6.517  1.00  0.00           O  
ATOM   1691  H   GLU B 108     -12.607  -4.772   7.880  1.00  0.00           H  
ATOM   1692  HA  GLU B 108     -12.389  -4.990   4.998  1.00  0.00           H  
ATOM   1693 1HB  GLU B 108     -11.969  -7.017   7.228  1.00  0.00           H  
ATOM   1694 2HB  GLU B 108     -11.649  -7.348   5.532  1.00  0.00           H  
ATOM   1695 1HG  GLU B 108     -10.068  -5.354   5.566  1.00  0.00           H  
ATOM   1696 2HG  GLU B 108     -10.261  -5.345   7.317  1.00  0.00           H  
ATOM   1697  N   THR B 109     -14.343  -6.181   4.237  1.00  0.00           N  
ATOM   1698  CA  THR B 109     -15.468  -6.884   3.631  1.00  0.00           C  
ATOM   1699  C   THR B 109     -14.998  -7.763   2.476  1.00  0.00           C  
ATOM   1700  O   THR B 109     -13.797  -7.868   2.217  1.00  0.00           O  
ATOM   1701  CB  THR B 109     -16.538  -5.898   3.127  1.00  0.00           C  
ATOM   1702  OG1 THR B 109     -16.015  -5.164   2.013  1.00  0.00           O  
ATOM   1703  CG2 THR B 109     -16.941  -4.916   4.223  1.00  0.00           C  
ATOM   1704  H   THR B 109     -13.743  -5.617   3.652  1.00  0.00           H  
ATOM   1705  HA  THR B 109     -15.923  -7.525   4.387  1.00  0.00           H  
ATOM   1706  HB  THR B 109     -17.421  -6.451   2.808  1.00  0.00           H  
ATOM   1707  HG1 THR B 109     -15.117  -5.453   1.833  1.00  0.00           H  
ATOM   1708 1HG2 THR B 109     -17.698  -4.232   3.839  1.00  0.00           H  
ATOM   1709 2HG2 THR B 109     -17.346  -5.465   5.073  1.00  0.00           H  
ATOM   1710 3HG2 THR B 109     -16.068  -4.348   4.541  1.00  0.00           H  
ATOM   1711  N   SER B 110     -16.049  -8.464   1.829  1.00  0.00           N  
ATOM   1712  CA  SER B 110     -15.740  -9.246   0.636  1.00  0.00           C  
ATOM   1713  C   SER B 110     -15.310  -8.347  -0.518  1.00  0.00           C  
ATOM   1714  O   SER B 110     -14.660  -8.805  -1.460  1.00  0.00           O  
ATOM   1715  CB  SER B 110     -16.947 -10.085   0.217  1.00  0.00           C  
ATOM   1716  OG  SER B 110     -18.068  -9.258  -0.044  1.00  0.00           O  
ATOM   1717  H   SER B 110     -17.000  -8.438   2.168  1.00  0.00           H  
ATOM   1718  HA  SER B 110     -14.912  -9.918   0.867  1.00  0.00           H  
ATOM   1719 1HB  SER B 110     -16.698 -10.661  -0.674  1.00  0.00           H  
ATOM   1720 2HB  SER B 110     -17.189 -10.794   1.007  1.00  0.00           H  
ATOM   1721  HG  SER B 110     -17.775  -8.357   0.113  1.00  0.00           H  
ATOM   1722  N   PHE B 111     -15.513  -6.962  -0.391  1.00  0.00           N  
ATOM   1723  CA  PHE B 111     -15.220  -5.986  -1.434  1.00  0.00           C  
ATOM   1724  C   PHE B 111     -13.923  -5.245  -1.132  1.00  0.00           C  
ATOM   1725  O   PHE B 111     -13.253  -4.759  -2.046  1.00  0.00           O  
ATOM   1726  CB  PHE B 111     -16.373  -4.989  -1.578  1.00  0.00           C  
ATOM   1727  CG  PHE B 111     -17.655  -5.608  -2.066  1.00  0.00           C  
ATOM   1728  CD1 PHE B 111     -17.840  -5.884  -3.415  1.00  0.00           C  
ATOM   1729  CD2 PHE B 111     -18.675  -5.916  -1.175  1.00  0.00           C  
ATOM   1730  CE1 PHE B 111     -19.026  -6.458  -3.870  1.00  0.00           C  
ATOM   1731  CE2 PHE B 111     -19.862  -6.489  -1.621  1.00  0.00           C  
ATOM   1732  CZ  PHE B 111     -20.036  -6.758  -2.969  1.00  0.00           C  
ATOM   1733  H   PHE B 111     -15.888  -6.642   0.491  1.00  0.00           H  
ATOM   1734  HA  PHE B 111     -15.098  -6.516  -2.380  1.00  0.00           H  
ATOM   1735 1HB  PHE B 111     -16.568  -4.518  -0.616  1.00  0.00           H  
ATOM   1736 2HB  PHE B 111     -16.089  -4.203  -2.276  1.00  0.00           H  
ATOM   1737  HD1 PHE B 111     -17.044  -5.647  -4.121  1.00  0.00           H  
ATOM   1738  HD2 PHE B 111     -18.537  -5.704  -0.114  1.00  0.00           H  
ATOM   1739  HE1 PHE B 111     -19.156  -6.670  -4.931  1.00  0.00           H  
ATOM   1740  HE2 PHE B 111     -20.655  -6.726  -0.912  1.00  0.00           H  
ATOM   1741  HZ  PHE B 111     -20.966  -7.203  -3.320  1.00  0.00           H  
ATOM   1742  N   ILE B 112     -13.552  -5.173   0.207  1.00  0.00           N  
ATOM   1743  CA  ILE B 112     -12.328  -4.521   0.660  1.00  0.00           C  
ATOM   1744  C   ILE B 112     -11.639  -5.389   1.709  1.00  0.00           C  
ATOM   1745  O   ILE B 112     -12.211  -5.671   2.765  1.00  0.00           O  
ATOM   1746  CB  ILE B 112     -12.615  -3.115   1.232  1.00  0.00           C  
ATOM   1747  CG1 ILE B 112     -13.361  -2.260   0.200  1.00  0.00           C  
ATOM   1748  CG2 ILE B 112     -11.315  -2.434   1.670  1.00  0.00           C  
ATOM   1749  CD1 ILE B 112     -13.865  -0.931   0.746  1.00  0.00           C  
ATOM   1750  H   ILE B 112     -14.166  -5.595   0.889  1.00  0.00           H  
ATOM   1751  HA  ILE B 112     -11.659  -4.411  -0.193  1.00  0.00           H  
ATOM   1752  HB  ILE B 112     -13.275  -3.201   2.094  1.00  0.00           H  
ATOM   1753 1HG1 ILE B 112     -12.704  -2.054  -0.644  1.00  0.00           H  
ATOM   1754 2HG1 ILE B 112     -14.218  -2.816  -0.182  1.00  0.00           H  
ATOM   1755 1HG2 ILE B 112     -11.539  -1.445   2.069  1.00  0.00           H  
ATOM   1756 2HG2 ILE B 112     -10.831  -3.035   2.439  1.00  0.00           H  
ATOM   1757 3HG2 ILE B 112     -10.648  -2.337   0.813  1.00  0.00           H  
ATOM   1758 1HD1 ILE B 112     -14.382  -0.385  -0.044  1.00  0.00           H  
ATOM   1759 2HD1 ILE B 112     -14.554  -1.114   1.571  1.00  0.00           H  
ATOM   1760 3HD1 ILE B 112     -13.022  -0.341   1.102  1.00  0.00           H  
ATOM   1761  N   PHE B 113     -10.451  -5.858   1.378  1.00  0.00           N  
ATOM   1762  CA  PHE B 113      -9.786  -6.724   2.344  1.00  0.00           C  
ATOM   1763  C   PHE B 113      -8.272  -6.657   2.179  1.00  0.00           C  
ATOM   1764  O   PHE B 113      -7.775  -6.274   1.119  1.00  0.00           O  
ATOM   1765  CB  PHE B 113     -10.298  -8.155   2.223  1.00  0.00           C  
ATOM   1766  CG  PHE B 113     -10.133  -8.742   0.874  1.00  0.00           C  
ATOM   1767  CD1 PHE B 113     -11.133  -8.552  -0.077  1.00  0.00           C  
ATOM   1768  CD2 PHE B 113      -9.012  -9.487   0.539  1.00  0.00           C  
ATOM   1769  CE1 PHE B 113     -11.021  -9.084  -1.326  1.00  0.00           C  
ATOM   1770  CE2 PHE B 113      -8.901 -10.032  -0.716  1.00  0.00           C  
ATOM   1771  CZ  PHE B 113      -9.908  -9.826  -1.652  1.00  0.00           C  
ATOM   1772  H   PHE B 113      -9.989  -5.650   0.504  1.00  0.00           H  
ATOM   1773  HA  PHE B 113     -10.036  -6.378   3.348  1.00  0.00           H  
ATOM   1774 1HB  PHE B 113      -9.769  -8.787   2.938  1.00  0.00           H  
ATOM   1775 2HB  PHE B 113     -11.353  -8.188   2.486  1.00  0.00           H  
ATOM   1776  HD1 PHE B 113     -12.025  -7.970   0.190  1.00  0.00           H  
ATOM   1777  HD2 PHE B 113      -8.221  -9.647   1.282  1.00  0.00           H  
ATOM   1778  HE1 PHE B 113     -11.819  -8.922  -2.056  1.00  0.00           H  
ATOM   1779  HE2 PHE B 113      -8.016 -10.626  -0.975  1.00  0.00           H  
ATOM   1780  HZ  PHE B 113      -9.825 -10.256  -2.640  1.00  0.00           H  
ATOM   1781  N   THR B 114      -7.544  -6.994   3.331  1.00  0.00           N  
ATOM   1782  CA  THR B 114      -6.086  -7.029   3.371  1.00  0.00           C  
ATOM   1783  C   THR B 114      -5.569  -8.424   3.030  1.00  0.00           C  
ATOM   1784  O   THR B 114      -6.062  -9.422   3.561  1.00  0.00           O  
ATOM   1785  CB  THR B 114      -5.532  -6.703   4.793  1.00  0.00           C  
ATOM   1786  OG1 THR B 114      -5.991  -5.434   5.225  1.00  0.00           O  
ATOM   1787  CG2 THR B 114      -3.987  -6.662   4.756  1.00  0.00           C  
ATOM   1788  H   THR B 114      -8.065  -7.221   4.166  1.00  0.00           H  
ATOM   1789  HA  THR B 114      -5.703  -6.329   2.629  1.00  0.00           H  
ATOM   1790  HB  THR B 114      -5.862  -7.460   5.502  1.00  0.00           H  
ATOM   1791  HG1 THR B 114      -6.854  -5.586   5.687  1.00  0.00           H  
ATOM   1792 1HG2 THR B 114      -3.620  -6.413   5.751  1.00  0.00           H  
ATOM   1793 2HG2 THR B 114      -3.574  -7.620   4.456  1.00  0.00           H  
ATOM   1794 3HG2 THR B 114      -3.686  -5.899   4.061  1.00  0.00           H  
ATOM   1795  N   GLU B 115      -4.681  -8.478   2.123  1.00  0.00           N  
ATOM   1796  CA  GLU B 115      -4.091  -9.754   1.728  1.00  0.00           C  
ATOM   1797  C   GLU B 115      -2.566  -9.690   1.757  1.00  0.00           C  
ATOM   1798  O   GLU B 115      -1.968  -8.767   1.200  1.00  0.00           O  
ATOM   1799  CB  GLU B 115      -4.587 -10.177   0.352  1.00  0.00           C  
ATOM   1800  CG  GLU B 115      -4.067 -11.537  -0.108  1.00  0.00           C  
ATOM   1801  CD  GLU B 115      -4.658 -11.923  -1.378  1.00  0.00           C  
ATOM   1802  OE1 GLU B 115      -4.476 -13.023  -1.826  1.00  0.00           O  
ATOM   1803  OE2 GLU B 115      -5.310 -11.091  -1.930  1.00  0.00           O  
ATOM   1804  H   GLU B 115      -4.374  -7.632   1.665  1.00  0.00           H  
ATOM   1805  HA  GLU B 115      -4.407 -10.517   2.441  1.00  0.00           H  
ATOM   1806 1HB  GLU B 115      -5.676 -10.219   0.362  1.00  0.00           H  
ATOM   1807 2HB  GLU B 115      -4.299  -9.428  -0.385  1.00  0.00           H  
ATOM   1808 1HG  GLU B 115      -2.981 -11.492  -0.227  1.00  0.00           H  
ATOM   1809 2HG  GLU B 115      -4.294 -12.287   0.645  1.00  0.00           H  
ATOM   1810  N   PHE B 116      -1.898 -10.681   2.462  1.00  0.00           N  
ATOM   1811  CA  PHE B 116      -0.445 -10.712   2.578  1.00  0.00           C  
ATOM   1812  C   PHE B 116       0.163 -11.634   1.528  1.00  0.00           C  
ATOM   1813  O   PHE B 116      -0.439 -12.645   1.159  1.00  0.00           O  
ATOM   1814  CB  PHE B 116       0.045 -11.211   3.928  1.00  0.00           C  
ATOM   1815  CG  PHE B 116      -0.093 -10.299   5.081  1.00  0.00           C  
ATOM   1816  CD1 PHE B 116       0.870  -9.320   5.300  1.00  0.00           C  
ATOM   1817  CD2 PHE B 116      -1.127 -10.435   5.984  1.00  0.00           C  
ATOM   1818  CE1 PHE B 116       0.798  -8.514   6.398  1.00  0.00           C  
ATOM   1819  CE2 PHE B 116      -1.197  -9.625   7.080  1.00  0.00           C  
ATOM   1820  CZ  PHE B 116      -0.233  -8.680   7.287  1.00  0.00           C  
ATOM   1821  H   PHE B 116      -2.443 -11.405   2.909  1.00  0.00           H  
ATOM   1822  HA  PHE B 116      -0.063  -9.704   2.409  1.00  0.00           H  
ATOM   1823 1HB  PHE B 116      -0.471 -12.135   4.170  1.00  0.00           H  
ATOM   1824 2HB  PHE B 116       1.110 -11.464   3.829  1.00  0.00           H  
ATOM   1825  HD1 PHE B 116       1.693  -9.210   4.583  1.00  0.00           H  
ATOM   1826  HD2 PHE B 116      -1.887 -11.196   5.821  1.00  0.00           H  
ATOM   1827  HE1 PHE B 116       1.557  -7.759   6.574  1.00  0.00           H  
ATOM   1828  HE2 PHE B 116      -2.007  -9.744   7.793  1.00  0.00           H  
ATOM   1829  HZ  PHE B 116      -0.289  -8.064   8.172  1.00  0.00           H  
ATOM   1830  N   LEU B 117       1.391 -11.250   1.082  1.00  0.00           N  
ATOM   1831  CA  LEU B 117       2.243 -12.172   0.340  1.00  0.00           C  
ATOM   1832  C   LEU B 117       3.021 -13.077   1.289  1.00  0.00           C  
ATOM   1833  O   LEU B 117       3.265 -12.712   2.442  1.00  0.00           O  
ATOM   1834  CB  LEU B 117       3.232 -11.389  -0.522  1.00  0.00           C  
ATOM   1835  CG  LEU B 117       2.642 -10.538  -1.648  1.00  0.00           C  
ATOM   1836  CD1 LEU B 117       3.711  -9.698  -2.251  1.00  0.00           C  
ATOM   1837  CD2 LEU B 117       2.134 -11.452  -2.712  1.00  0.00           C  
ATOM   1838  H   LEU B 117       1.722 -10.313   1.265  1.00  0.00           H  
ATOM   1839  HA  LEU B 117       1.610 -12.798  -0.288  1.00  0.00           H  
ATOM   1840 1HB  LEU B 117       3.788 -10.726   0.134  1.00  0.00           H  
ATOM   1841 2HB  LEU B 117       3.943 -12.096  -0.961  1.00  0.00           H  
ATOM   1842  HG  LEU B 117       1.846  -9.894  -1.272  1.00  0.00           H  
ATOM   1843 1HD1 LEU B 117       3.297  -9.125  -3.067  1.00  0.00           H  
ATOM   1844 2HD1 LEU B 117       4.122  -9.025  -1.514  1.00  0.00           H  
ATOM   1845 3HD1 LEU B 117       4.492 -10.346  -2.626  1.00  0.00           H  
ATOM   1846 1HD2 LEU B 117       1.747 -10.865  -3.546  1.00  0.00           H  
ATOM   1847 2HD2 LEU B 117       2.954 -12.055  -3.034  1.00  0.00           H  
ATOM   1848 3HD2 LEU B 117       1.357 -12.093  -2.342  1.00  0.00           H  
ATOM   1849  N   GLU B 118       3.311 -14.244   0.761  1.00  0.00           N  
ATOM   1850  CA  GLU B 118       4.180 -15.109   1.553  1.00  0.00           C  
ATOM   1851  C   GLU B 118       5.520 -14.435   1.835  1.00  0.00           C  
ATOM   1852  O   GLU B 118       6.169 -13.926   0.919  1.00  0.00           O  
ATOM   1853  CB  GLU B 118       4.399 -16.436   0.830  1.00  0.00           C  
ATOM   1854  CG  GLU B 118       5.195 -17.461   1.612  1.00  0.00           C  
ATOM   1855  CD  GLU B 118       5.331 -18.758   0.875  1.00  0.00           C  
ATOM   1856  OE1 GLU B 118       5.902 -19.672   1.414  1.00  0.00           O  
ATOM   1857  OE2 GLU B 118       4.860 -18.838  -0.236  1.00  0.00           O  
ATOM   1858  H   GLU B 118       2.978 -14.569  -0.135  1.00  0.00           H  
ATOM   1859  HA  GLU B 118       3.696 -15.302   2.511  1.00  0.00           H  
ATOM   1860 1HB  GLU B 118       3.433 -16.878   0.585  1.00  0.00           H  
ATOM   1861 2HB  GLU B 118       4.923 -16.254  -0.107  1.00  0.00           H  
ATOM   1862 1HG  GLU B 118       6.194 -17.064   1.812  1.00  0.00           H  
ATOM   1863 2HG  GLU B 118       4.706 -17.636   2.568  1.00  0.00           H  
ATOM   1864  N   PRO B 119       5.912 -14.308   3.130  1.00  0.00           N  
ATOM   1865  CA  PRO B 119       7.183 -13.653   3.446  1.00  0.00           C  
ATOM   1866  C   PRO B 119       8.388 -14.398   2.876  1.00  0.00           C  
ATOM   1867  O   PRO B 119       8.376 -15.629   2.797  1.00  0.00           O  
ATOM   1868  CB  PRO B 119       7.209 -13.709   4.982  1.00  0.00           C  
ATOM   1869  CG  PRO B 119       5.754 -13.846   5.401  1.00  0.00           C  
ATOM   1870  CD  PRO B 119       5.094 -14.676   4.310  1.00  0.00           C  
ATOM   1871  HA  PRO B 119       7.166 -12.624   3.058  1.00  0.00           H  
ATOM   1872 1HB  PRO B 119       7.840 -14.551   5.313  1.00  0.00           H  
ATOM   1873 2HB  PRO B 119       7.678 -12.792   5.378  1.00  0.00           H  
ATOM   1874 1HG  PRO B 119       5.684 -14.316   6.393  1.00  0.00           H  
ATOM   1875 2HG  PRO B 119       5.300 -12.847   5.491  1.00  0.00           H  
ATOM   1876 1HD  PRO B 119       5.151 -15.758   4.515  1.00  0.00           H  
ATOM   1877 2HD  PRO B 119       4.064 -14.292   4.256  1.00  0.00           H  
ATOM   1878  N   ALA B 120       9.364 -13.700   2.247  1.00  0.00           N  
ATOM   1879  CA  ALA B 120      10.629 -14.299   1.830  1.00  0.00           C  
ATOM   1880  C   ALA B 120      11.394 -14.854   3.028  1.00  0.00           C  
ATOM   1881  O   ALA B 120      11.256 -14.354   4.147  1.00  0.00           O  
ATOM   1882  CB  ALA B 120      11.485 -13.273   1.116  1.00  0.00           C  
ATOM   1883  H   ALA B 120       9.199 -12.721   2.063  1.00  0.00           H  
ATOM   1884  HA  ALA B 120      10.406 -15.128   1.158  1.00  0.00           H  
ATOM   1885 1HB  ALA B 120      12.420 -13.735   0.799  1.00  0.00           H  
ATOM   1886 2HB  ALA B 120      10.954 -12.890   0.248  1.00  0.00           H  
ATOM   1887 3HB  ALA B 120      11.702 -12.456   1.794  1.00  0.00           H  
ATOM   1888  N   ALA B 121      12.005 -16.137   2.798  1.00  0.00           N  
ATOM   1889  CA  ALA B 121      12.834 -16.798   3.802  1.00  0.00           C  
ATOM   1890  C   ALA B 121      14.021 -15.924   4.196  1.00  0.00           C  
ATOM   1891  O   ALA B 121      14.595 -15.230   3.353  1.00  0.00           O  
ATOM   1892  CB  ALA B 121      13.336 -18.131   3.282  1.00  0.00           C  
ATOM   1893  H   ALA B 121      11.852 -16.592   1.909  1.00  0.00           H  
ATOM   1894  HA  ALA B 121      12.225 -16.960   4.691  1.00  0.00           H  
ATOM   1895 1HB  ALA B 121      13.934 -18.616   4.054  1.00  0.00           H  
ATOM   1896 2HB  ALA B 121      12.487 -18.764   3.026  1.00  0.00           H  
ATOM   1897 3HB  ALA B 121      13.949 -17.967   2.398  1.00  0.00           H  
ATOM   1898  N   ASN B 122      14.013 -15.222   5.425  1.00  0.00           N  
ATOM   1899  CA  ASN B 122      15.111 -14.466   6.018  1.00  0.00           C  
ATOM   1900  C   ASN B 122      14.826 -12.967   6.014  1.00  0.00           C  
ATOM   1901  O   ASN B 122      15.752 -12.155   6.039  1.00  0.00           O  
ATOM   1902  CB  ASN B 122      16.454 -14.746   5.347  1.00  0.00           C  
ATOM   1903  CG  ASN B 122      16.888 -16.180   5.509  1.00  0.00           C  
ATOM   1904  OD1 ASN B 122      16.560 -16.850   6.499  1.00  0.00           O  
ATOM   1905  ND2 ASN B 122      17.615 -16.673   4.541  1.00  0.00           N  
ATOM   1906  H   ASN B 122      13.131 -15.275   5.915  1.00  0.00           H  
ATOM   1907  HA  ASN B 122      15.219 -14.772   7.060  1.00  0.00           H  
ATOM   1908 1HB  ASN B 122      16.494 -14.435   4.313  1.00  0.00           H  
ATOM   1909 2HB  ASN B 122      17.201 -14.139   5.856  1.00  0.00           H  
ATOM   1910 1HD2 ASN B 122      17.929 -17.620   4.584  1.00  0.00           H  
ATOM   1911 2HD2 ASN B 122      17.848 -16.101   3.754  1.00  0.00           H  
ATOM   1912  N   GLU B 123      13.517 -12.572   5.703  1.00  0.00           N  
ATOM   1913  CA  GLU B 123      13.120 -11.170   5.806  1.00  0.00           C  
ATOM   1914  C   GLU B 123      12.139 -10.958   6.955  1.00  0.00           C  
ATOM   1915  O   GLU B 123      11.369 -11.859   7.296  1.00  0.00           O  
ATOM   1916  CB  GLU B 123      12.591 -10.663   4.461  1.00  0.00           C  
ATOM   1917  CG  GLU B 123      13.698 -10.646   3.364  1.00  0.00           C  
ATOM   1918  CD  GLU B 123      13.271 -10.061   2.044  1.00  0.00           C  
ATOM   1919  OE1 GLU B 123      14.098  -9.917   1.177  1.00  0.00           O  
ATOM   1920  OE2 GLU B 123      12.119  -9.757   1.914  1.00  0.00           O  
ATOM   1921  H   GLU B 123      12.836 -13.256   5.404  1.00  0.00           H  
ATOM   1922  HA  GLU B 123      14.009 -10.573   6.013  1.00  0.00           H  
ATOM   1923 1HB  GLU B 123      11.782 -11.314   4.120  1.00  0.00           H  
ATOM   1924 2HB  GLU B 123      12.188  -9.657   4.570  1.00  0.00           H  
ATOM   1925 1HG  GLU B 123      14.553 -10.086   3.739  1.00  0.00           H  
ATOM   1926 2HG  GLU B 123      14.026 -11.676   3.201  1.00  0.00           H  
ATOM   1927  N   THR B 124      12.347  -9.877   7.634  1.00  0.00           N  
ATOM   1928  CA  THR B 124      11.434  -9.515   8.712  1.00  0.00           C  
ATOM   1929  C   THR B 124      10.294  -8.647   8.186  1.00  0.00           C  
ATOM   1930  O   THR B 124       9.329  -8.379   8.905  1.00  0.00           O  
ATOM   1931  CB  THR B 124      12.170  -8.772   9.842  1.00  0.00           C  
ATOM   1932  OG1 THR B 124      12.794  -7.598   9.306  1.00  0.00           O  
ATOM   1933  CG2 THR B 124      13.237  -9.656  10.478  1.00  0.00           C  
ATOM   1934  H   THR B 124      13.133  -9.275   7.432  1.00  0.00           H  
ATOM   1935  HA  THR B 124      11.007 -10.429   9.126  1.00  0.00           H  
ATOM   1936  HB  THR B 124      11.455  -8.476  10.609  1.00  0.00           H  
ATOM   1937  HG1 THR B 124      12.612  -7.541   8.365  1.00  0.00           H  
ATOM   1938 1HG2 THR B 124      13.740  -9.105  11.273  1.00  0.00           H  
ATOM   1939 2HG2 THR B 124      12.770 -10.548  10.894  1.00  0.00           H  
ATOM   1940 3HG2 THR B 124      13.965  -9.947   9.722  1.00  0.00           H  
ATOM   1941  N   VAL B 125      10.339  -8.342   6.899  1.00  0.00           N  
ATOM   1942  CA  VAL B 125       9.363  -7.455   6.276  1.00  0.00           C  
ATOM   1943  C   VAL B 125       8.235  -8.279   5.658  1.00  0.00           C  
ATOM   1944  O   VAL B 125       8.488  -9.229   4.914  1.00  0.00           O  
ATOM   1945  CB  VAL B 125      10.003  -6.581   5.180  1.00  0.00           C  
ATOM   1946  CG1 VAL B 125       8.926  -5.652   4.563  1.00  0.00           C  
ATOM   1947  CG2 VAL B 125      11.150  -5.794   5.758  1.00  0.00           C  
ATOM   1948  H   VAL B 125      11.075  -8.739   6.333  1.00  0.00           H  
ATOM   1949  HA  VAL B 125       8.941  -6.809   7.047  1.00  0.00           H  
ATOM   1950  HB  VAL B 125      10.372  -7.223   4.379  1.00  0.00           H  
ATOM   1951 1HG1 VAL B 125       9.381  -5.047   3.787  1.00  0.00           H  
ATOM   1952 2HG1 VAL B 125       8.112  -6.230   4.132  1.00  0.00           H  
ATOM   1953 3HG1 VAL B 125       8.527  -4.999   5.340  1.00  0.00           H  
ATOM   1954 1HG2 VAL B 125      11.606  -5.183   4.982  1.00  0.00           H  
ATOM   1955 2HG2 VAL B 125      10.784  -5.163   6.536  1.00  0.00           H  
ATOM   1956 3HG2 VAL B 125      11.896  -6.465   6.168  1.00  0.00           H  
ATOM   1957  N   ARG B 126       6.961  -7.942   5.979  1.00  0.00           N  
ATOM   1958  CA  ARG B 126       5.781  -8.534   5.358  1.00  0.00           C  
ATOM   1959  C   ARG B 126       5.200  -7.609   4.294  1.00  0.00           C  
ATOM   1960  O   ARG B 126       5.054  -6.406   4.522  1.00  0.00           O  
ATOM   1961  CB  ARG B 126       4.690  -8.802   6.370  1.00  0.00           C  
ATOM   1962  CG  ARG B 126       5.010  -9.804   7.461  1.00  0.00           C  
ATOM   1963  CD  ARG B 126       3.842  -9.974   8.359  1.00  0.00           C  
ATOM   1964  NE  ARG B 126       3.525  -8.712   8.996  1.00  0.00           N  
ATOM   1965  CZ  ARG B 126       2.514  -8.472   9.835  1.00  0.00           C  
ATOM   1966  NH1 ARG B 126       1.680  -9.423  10.197  1.00  0.00           N  
ATOM   1967  NH2 ARG B 126       2.379  -7.258  10.294  1.00  0.00           N  
ATOM   1968  H   ARG B 126       6.840  -7.238   6.693  1.00  0.00           H  
ATOM   1969  HA  ARG B 126       6.076  -9.465   4.872  1.00  0.00           H  
ATOM   1970 1HB  ARG B 126       4.425  -7.857   6.838  1.00  0.00           H  
ATOM   1971 2HB  ARG B 126       3.809  -9.162   5.850  1.00  0.00           H  
ATOM   1972 1HG  ARG B 126       5.260 -10.767   7.017  1.00  0.00           H  
ATOM   1973 2HG  ARG B 126       5.855  -9.443   8.051  1.00  0.00           H  
ATOM   1974 1HD  ARG B 126       2.974 -10.303   7.781  1.00  0.00           H  
ATOM   1975 2HD  ARG B 126       4.076 -10.706   9.131  1.00  0.00           H  
ATOM   1976  HE  ARG B 126       4.132  -7.934   8.781  1.00  0.00           H  
ATOM   1977 1HH1 ARG B 126       1.789 -10.356   9.835  1.00  0.00           H  
ATOM   1978 2HH1 ARG B 126       0.920  -9.221  10.838  1.00  0.00           H  
ATOM   1979 1HH2 ARG B 126       3.011  -6.538   9.996  1.00  0.00           H  
ATOM   1980 2HH2 ARG B 126       1.657  -7.045  10.978  1.00  0.00           H  
ATOM   1981  N   HIS B 127       4.942  -8.172   3.160  1.00  0.00           N  
ATOM   1982  CA  HIS B 127       4.369  -7.436   2.038  1.00  0.00           C  
ATOM   1983  C   HIS B 127       2.937  -7.882   1.760  1.00  0.00           C  
ATOM   1984  O   HIS B 127       2.583  -9.037   2.007  1.00  0.00           O  
ATOM   1985  CB  HIS B 127       5.252  -7.695   0.829  1.00  0.00           C  
ATOM   1986  CG  HIS B 127       6.719  -7.336   1.044  1.00  0.00           C  
ATOM   1987  ND1 HIS B 127       7.235  -6.047   0.896  1.00  0.00           N  
ATOM   1988  CD2 HIS B 127       7.750  -8.124   1.410  1.00  0.00           C  
ATOM   1989  CE1 HIS B 127       8.535  -6.091   1.162  1.00  0.00           C  
ATOM   1990  NE2 HIS B 127       8.866  -7.328   1.472  1.00  0.00           N  
ATOM   1991  H   HIS B 127       5.146  -9.155   3.051  1.00  0.00           H  
ATOM   1992  HA  HIS B 127       4.339  -6.374   2.278  1.00  0.00           H  
ATOM   1993 1HB  HIS B 127       5.211  -8.754   0.586  1.00  0.00           H  
ATOM   1994 2HB  HIS B 127       4.868  -7.175   0.003  1.00  0.00           H  
ATOM   1995  HD2 HIS B 127       7.712  -9.192   1.618  1.00  0.00           H  
ATOM   1996  HE1 HIS B 127       9.219  -5.236   1.131  1.00  0.00           H  
ATOM   1997  HE2 HIS B 127       9.794  -7.663   1.725  1.00  0.00           H  
ATOM   1998  N   GLY B 128       2.147  -6.914   1.340  1.00  0.00           N  
ATOM   1999  CA  GLY B 128       0.761  -7.212   1.016  1.00  0.00           C  
ATOM   2000  C   GLY B 128       0.065  -6.084   0.278  1.00  0.00           C  
ATOM   2001  O   GLY B 128       0.721  -5.194  -0.266  1.00  0.00           O  
ATOM   2002  H   GLY B 128       2.484  -5.967   1.238  1.00  0.00           H  
ATOM   2003 1HA  GLY B 128       0.716  -8.111   0.401  1.00  0.00           H  
ATOM   2004 2HA  GLY B 128       0.210  -7.422   1.932  1.00  0.00           H  
ATOM   2005  N   CYS B 129      -1.249  -6.260   0.203  1.00  0.00           N  
ATOM   2006  CA  CYS B 129      -2.027  -5.236  -0.486  1.00  0.00           C  
ATOM   2007  C   CYS B 129      -3.433  -5.137   0.093  1.00  0.00           C  
ATOM   2008  O   CYS B 129      -3.996  -6.137   0.541  1.00  0.00           O  
ATOM   2009  CB  CYS B 129      -2.160  -5.622  -1.919  1.00  0.00           C  
ATOM   2010  SG  CYS B 129      -3.039  -4.534  -2.729  1.00  0.00           S  
ATOM   2011  H   CYS B 129      -1.726  -7.059   0.596  1.00  0.00           H  
ATOM   2012  HA  CYS B 129      -1.532  -4.275  -0.349  1.00  0.00           H  
ATOM   2013 1HB  CYS B 129      -1.171  -5.719  -2.386  1.00  0.00           H  
ATOM   2014 2HB  CYS B 129      -2.664  -6.548  -1.986  1.00  0.00           H  
ATOM   2015  N   LEU B 130      -3.931  -3.843   0.127  1.00  0.00           N  
ATOM   2016  CA  LEU B 130      -5.367  -3.639   0.289  1.00  0.00           C  
ATOM   2017  C   LEU B 130      -6.094  -3.819  -1.039  1.00  0.00           C  
ATOM   2018  O   LEU B 130      -5.845  -3.080  -1.994  1.00  0.00           O  
ATOM   2019  CB  LEU B 130      -5.690  -2.246   0.814  1.00  0.00           C  
ATOM   2020  CG  LEU B 130      -7.183  -1.909   1.087  1.00  0.00           C  
ATOM   2021  CD1 LEU B 130      -7.696  -2.767   2.232  1.00  0.00           C  
ATOM   2022  CD2 LEU B 130      -7.306  -0.435   1.411  1.00  0.00           C  
ATOM   2023  H   LEU B 130      -3.326  -3.039   0.043  1.00  0.00           H  
ATOM   2024  HA  LEU B 130      -5.745  -4.382   0.991  1.00  0.00           H  
ATOM   2025 1HB  LEU B 130      -5.187  -2.135   1.725  1.00  0.00           H  
ATOM   2026 2HB  LEU B 130      -5.321  -1.528   0.128  1.00  0.00           H  
ATOM   2027  HG  LEU B 130      -7.785  -2.128   0.204  1.00  0.00           H  
ATOM   2028 1HD1 LEU B 130      -8.704  -2.520   2.427  1.00  0.00           H  
ATOM   2029 2HD1 LEU B 130      -7.633  -3.814   1.991  1.00  0.00           H  
ATOM   2030 3HD1 LEU B 130      -7.113  -2.568   3.115  1.00  0.00           H  
ATOM   2031 1HD2 LEU B 130      -8.348  -0.192   1.595  1.00  0.00           H  
ATOM   2032 2HD2 LEU B 130      -6.725  -0.205   2.285  1.00  0.00           H  
ATOM   2033 3HD2 LEU B 130      -6.947   0.143   0.582  1.00  0.00           H  
ATOM   2034  N   ARG B 131      -6.984  -4.879  -1.045  1.00  0.00           N  
ATOM   2035  CA  ARG B 131      -7.707  -5.165  -2.280  1.00  0.00           C  
ATOM   2036  C   ARG B 131      -9.116  -4.582  -2.237  1.00  0.00           C  
ATOM   2037  O   ARG B 131      -9.830  -4.744  -1.245  1.00  0.00           O  
ATOM   2038  CB  ARG B 131      -7.743  -6.650  -2.569  1.00  0.00           C  
ATOM   2039  CG  ARG B 131      -6.398  -7.226  -3.002  1.00  0.00           C  
ATOM   2040  CD  ARG B 131      -6.452  -8.697  -3.179  1.00  0.00           C  
ATOM   2041  NE  ARG B 131      -7.414  -9.113  -4.205  1.00  0.00           N  
ATOM   2042  CZ  ARG B 131      -7.728 -10.398  -4.524  1.00  0.00           C  
ATOM   2043  NH1 ARG B 131      -7.140 -11.415  -3.933  1.00  0.00           N  
ATOM   2044  NH2 ARG B 131      -8.630 -10.643  -5.436  1.00  0.00           N  
ATOM   2045  H   ARG B 131      -7.150  -5.456  -0.233  1.00  0.00           H  
ATOM   2046  HA  ARG B 131      -7.174  -4.698  -3.109  1.00  0.00           H  
ATOM   2047 1HB  ARG B 131      -8.058  -7.184  -1.669  1.00  0.00           H  
ATOM   2048 2HB  ARG B 131      -8.480  -6.852  -3.346  1.00  0.00           H  
ATOM   2049 1HG  ARG B 131      -6.086  -6.773  -3.944  1.00  0.00           H  
ATOM   2050 2HG  ARG B 131      -5.651  -7.008  -2.231  1.00  0.00           H  
ATOM   2051 1HD  ARG B 131      -5.479  -9.061  -3.467  1.00  0.00           H  
ATOM   2052 2HD  ARG B 131      -6.729  -9.137  -2.237  1.00  0.00           H  
ATOM   2053  HE  ARG B 131      -7.902  -8.383  -4.697  1.00  0.00           H  
ATOM   2054 1HH1 ARG B 131      -6.424 -11.263  -3.218  1.00  0.00           H  
ATOM   2055 2HH1 ARG B 131      -7.383 -12.360  -4.181  1.00  0.00           H  
ATOM   2056 1HH2 ARG B 131      -9.090  -9.873  -5.915  1.00  0.00           H  
ATOM   2057 2HH2 ARG B 131      -8.866 -11.594  -5.679  1.00  0.00           H  
ATOM   2058  N   LEU B 132      -9.348  -3.894  -3.366  1.00  0.00           N  
ATOM   2059  CA  LEU B 132     -10.692  -3.356  -3.550  1.00  0.00           C  
ATOM   2060  C   LEU B 132     -11.341  -3.932  -4.804  1.00  0.00           C  
ATOM   2061  O   LEU B 132     -10.809  -3.784  -5.907  1.00  0.00           O  
ATOM   2062  CB  LEU B 132     -10.657  -1.823  -3.660  1.00  0.00           C  
ATOM   2063  CG  LEU B 132     -10.262  -1.043  -2.378  1.00  0.00           C  
ATOM   2064  CD1 LEU B 132      -8.724  -0.770  -2.367  1.00  0.00           C  
ATOM   2065  CD2 LEU B 132     -11.070   0.248  -2.314  1.00  0.00           C  
ATOM   2066  H   LEU B 132      -8.652  -3.734  -4.080  1.00  0.00           H  
ATOM   2067  HA  LEU B 132     -11.298  -3.639  -2.690  1.00  0.00           H  
ATOM   2068 1HB  LEU B 132      -9.947  -1.555  -4.435  1.00  0.00           H  
ATOM   2069 2HB  LEU B 132     -11.643  -1.486  -3.969  1.00  0.00           H  
ATOM   2070  HG  LEU B 132     -10.484  -1.652  -1.506  1.00  0.00           H  
ATOM   2071 1HD1 LEU B 132      -8.460  -0.234  -1.460  1.00  0.00           H  
ATOM   2072 2HD1 LEU B 132      -8.164  -1.698  -2.400  1.00  0.00           H  
ATOM   2073 3HD1 LEU B 132      -8.457  -0.167  -3.230  1.00  0.00           H  
ATOM   2074 1HD2 LEU B 132     -10.810   0.795  -1.410  1.00  0.00           H  
ATOM   2075 2HD2 LEU B 132     -10.852   0.861  -3.181  1.00  0.00           H  
ATOM   2076 3HD2 LEU B 132     -12.135   0.014  -2.299  1.00  0.00           H  
ATOM   2077  N   ASN B 133     -12.467  -4.717  -4.573  1.00  0.00           N  
ATOM   2078  CA  ASN B 133     -13.172  -5.347  -5.684  1.00  0.00           C  
ATOM   2079  C   ASN B 133     -14.229  -4.418  -6.275  1.00  0.00           C  
ATOM   2080  O   ASN B 133     -15.225  -4.107  -5.619  1.00  0.00           O  
ATOM   2081  CB  ASN B 133     -13.839  -6.621  -5.184  1.00  0.00           C  
ATOM   2082  CG  ASN B 133     -14.466  -7.435  -6.244  1.00  0.00           C  
ATOM   2083  OD1 ASN B 133     -14.131  -7.273  -7.415  1.00  0.00           O  
ATOM   2084  ND2 ASN B 133     -15.365  -8.313  -5.868  1.00  0.00           N  
ATOM   2085  H   ASN B 133     -12.806  -4.857  -3.632  1.00  0.00           H  
ATOM   2086  HA  ASN B 133     -12.451  -5.561  -6.475  1.00  0.00           H  
ATOM   2087 1HB  ASN B 133     -13.132  -7.226  -4.617  1.00  0.00           H  
ATOM   2088 2HB  ASN B 133     -14.620  -6.331  -4.507  1.00  0.00           H  
ATOM   2089 1HD2 ASN B 133     -15.818  -8.889  -6.550  1.00  0.00           H  
ATOM   2090 2HD2 ASN B 133     -15.593  -8.420  -4.897  1.00  0.00           H  
ATOM   2091  N   GLN B 134     -13.906  -3.903  -7.521  1.00  0.00           N  
ATOM   2092  CA  GLN B 134     -14.828  -3.068  -8.284  1.00  0.00           C  
ATOM   2093  C   GLN B 134     -15.138  -1.772  -7.541  1.00  0.00           C  
ATOM   2094  O   GLN B 134     -16.300  -1.480  -7.250  1.00  0.00           O  
ATOM   2095  CB  GLN B 134     -16.122  -3.827  -8.579  1.00  0.00           C  
ATOM   2096  CG  GLN B 134     -15.926  -5.064  -9.445  1.00  0.00           C  
ATOM   2097  CD  GLN B 134     -17.220  -5.815  -9.698  1.00  0.00           C  
ATOM   2098  OE1 GLN B 134     -18.233  -5.575  -9.033  1.00  0.00           O  
ATOM   2099  NE2 GLN B 134     -17.196  -6.729 -10.661  1.00  0.00           N  
ATOM   2100  H   GLN B 134     -12.999  -4.116  -7.910  1.00  0.00           H  
ATOM   2101  HA  GLN B 134     -14.355  -2.806  -9.230  1.00  0.00           H  
ATOM   2102 1HB  GLN B 134     -16.583  -4.138  -7.642  1.00  0.00           H  
ATOM   2103 2HB  GLN B 134     -16.824  -3.165  -9.086  1.00  0.00           H  
ATOM   2104 1HG  GLN B 134     -15.517  -4.759 -10.408  1.00  0.00           H  
ATOM   2105 2HG  GLN B 134     -15.234  -5.741  -8.943  1.00  0.00           H  
ATOM   2106 1HE2 GLN B 134     -18.021  -7.256 -10.872  1.00  0.00           H  
ATOM   2107 2HE2 GLN B 134     -16.354  -6.892 -11.176  1.00  0.00           H  
ATOM   2108  N   PRO B 135     -14.107  -1.008  -7.167  1.00  0.00           N  
ATOM   2109  CA  PRO B 135     -14.315   0.264  -6.472  1.00  0.00           C  
ATOM   2110  C   PRO B 135     -15.051   1.292  -7.329  1.00  0.00           C  
ATOM   2111  O   PRO B 135     -14.990   1.232  -8.560  1.00  0.00           O  
ATOM   2112  CB  PRO B 135     -12.906   0.737  -6.164  1.00  0.00           C  
ATOM   2113  CG  PRO B 135     -12.070   0.082  -7.171  1.00  0.00           C  
ATOM   2114  CD  PRO B 135     -12.712  -1.299  -7.434  1.00  0.00           C  
ATOM   2115  HA  PRO B 135     -14.879   0.082  -5.545  1.00  0.00           H  
ATOM   2116 1HB  PRO B 135     -12.863   1.834  -6.218  1.00  0.00           H  
ATOM   2117 2HB  PRO B 135     -12.632   0.467  -5.139  1.00  0.00           H  
ATOM   2118 1HG  PRO B 135     -12.037   0.704  -8.073  1.00  0.00           H  
ATOM   2119 2HG  PRO B 135     -11.068   0.044  -6.778  1.00  0.00           H  
ATOM   2120 1HD  PRO B 135     -12.547  -1.613  -8.465  1.00  0.00           H  
ATOM   2121 2HD  PRO B 135     -12.315  -1.997  -6.704  1.00  0.00           H  
ATOM   2122  N   THR B 136     -15.838   2.139  -6.689  1.00  0.00           N  
ATOM   2123  CA  THR B 136     -16.474   3.282  -7.335  1.00  0.00           C  
ATOM   2124  C   THR B 136     -15.882   4.592  -6.824  1.00  0.00           C  
ATOM   2125  O   THR B 136     -14.952   4.584  -6.014  1.00  0.00           O  
ATOM   2126  CB  THR B 136     -17.997   3.278  -7.103  1.00  0.00           C  
ATOM   2127  OG1 THR B 136     -18.265   3.572  -5.727  1.00  0.00           O  
ATOM   2128  CG2 THR B 136     -18.603   1.922  -7.450  1.00  0.00           C  
ATOM   2129  H   THR B 136     -16.000   1.977  -5.705  1.00  0.00           H  
ATOM   2130  HA  THR B 136     -16.291   3.219  -8.408  1.00  0.00           H  
ATOM   2131  HB  THR B 136     -18.462   4.041  -7.727  1.00  0.00           H  
ATOM   2132  HG1 THR B 136     -17.436   3.705  -5.261  1.00  0.00           H  
ATOM   2133 1HG2 THR B 136     -19.679   1.949  -7.277  1.00  0.00           H  
ATOM   2134 2HG2 THR B 136     -18.409   1.694  -8.498  1.00  0.00           H  
ATOM   2135 3HG2 THR B 136     -18.154   1.152  -6.823  1.00  0.00           H  
ATOM   2136  N   HIS B 137     -16.452   5.798  -7.365  1.00  0.00           N  
ATOM   2137  CA  HIS B 137     -15.979   7.115  -6.954  1.00  0.00           C  
ATOM   2138  C   HIS B 137     -16.121   7.306  -5.447  1.00  0.00           C  
ATOM   2139  O   HIS B 137     -15.472   8.177  -4.864  1.00  0.00           O  
ATOM   2140  CB  HIS B 137     -16.740   8.214  -7.697  1.00  0.00           C  
ATOM   2141  CG  HIS B 137     -18.207   8.229  -7.407  1.00  0.00           C  
ATOM   2142  ND1 HIS B 137     -19.087   7.335  -7.976  1.00  0.00           N  
ATOM   2143  CD2 HIS B 137     -18.946   9.030  -6.603  1.00  0.00           C  
ATOM   2144  CE1 HIS B 137     -20.308   7.587  -7.535  1.00  0.00           C  
ATOM   2145  NE2 HIS B 137     -20.250   8.610  -6.700  1.00  0.00           N  
ATOM   2146  H   HIS B 137     -17.196   5.733  -8.045  1.00  0.00           H  
ATOM   2147  HA  HIS B 137     -14.921   7.213  -7.195  1.00  0.00           H  
ATOM   2148 1HB  HIS B 137     -16.328   9.187  -7.428  1.00  0.00           H  
ATOM   2149 2HB  HIS B 137     -16.605   8.087  -8.771  1.00  0.00           H  
ATOM   2150  HD2 HIS B 137     -18.575   9.854  -5.993  1.00  0.00           H  
ATOM   2151  HE1 HIS B 137     -21.211   7.043  -7.812  1.00  0.00           H  
ATOM   2152  HE2 HIS B 137     -21.034   9.019  -6.211  1.00  0.00           H  
ATOM   2153  N   VAL B 138     -16.939   6.459  -4.788  1.00  0.00           N  
ATOM   2154  CA  VAL B 138     -17.184   6.555  -3.353  1.00  0.00           C  
ATOM   2155  C   VAL B 138     -15.933   6.131  -2.586  1.00  0.00           C  
ATOM   2156  O   VAL B 138     -15.742   6.523  -1.432  1.00  0.00           O  
ATOM   2157  CB  VAL B 138     -18.391   5.693  -2.923  1.00  0.00           C  
ATOM   2158  CG1 VAL B 138     -18.555   5.710  -1.404  1.00  0.00           C  
ATOM   2159  CG2 VAL B 138     -19.666   6.183  -3.607  1.00  0.00           C  
ATOM   2160  H   VAL B 138     -17.397   5.731  -5.318  1.00  0.00           H  
ATOM   2161  HA  VAL B 138     -17.406   7.594  -3.109  1.00  0.00           H  
ATOM   2162  HB  VAL B 138     -18.206   4.657  -3.207  1.00  0.00           H  
ATOM   2163 1HG1 VAL B 138     -19.411   5.096  -1.124  1.00  0.00           H  
ATOM   2164 2HG1 VAL B 138     -17.655   5.312  -0.936  1.00  0.00           H  
ATOM   2165 3HG1 VAL B 138     -18.718   6.734  -1.067  1.00  0.00           H  
ATOM   2166 1HG2 VAL B 138     -20.507   5.565  -3.294  1.00  0.00           H  
ATOM   2167 2HG2 VAL B 138     -19.853   7.220  -3.328  1.00  0.00           H  
ATOM   2168 3HG2 VAL B 138     -19.548   6.114  -4.689  1.00  0.00           H  
ATOM   2169  N   ASN B 139     -15.203   5.370  -3.183  1.00  0.00           N  
ATOM   2170  CA  ASN B 139     -14.016   4.812  -2.542  1.00  0.00           C  
ATOM   2171  C   ASN B 139     -12.788   5.686  -2.780  1.00  0.00           C  
ATOM   2172  O   ASN B 139     -11.691   5.360  -2.322  1.00  0.00           O  
ATOM   2173  CB  ASN B 139     -13.758   3.387  -3.036  1.00  0.00           C  
ATOM   2174  CG  ASN B 139     -14.904   2.445  -2.726  1.00  0.00           C  
ATOM   2175  OD1 ASN B 139     -15.591   1.963  -3.631  1.00  0.00           O  
ATOM   2176  ND2 ASN B 139     -15.119   2.175  -1.444  1.00  0.00           N  
ATOM   2177  H   ASN B 139     -15.413   5.114  -4.137  1.00  0.00           H  
ATOM   2178  HA  ASN B 139     -14.186   4.781  -1.465  1.00  0.00           H  
ATOM   2179 1HB  ASN B 139     -13.595   3.399  -4.115  1.00  0.00           H  
ATOM   2180 2HB  ASN B 139     -12.850   3.000  -2.573  1.00  0.00           H  
ATOM   2181 1HD2 ASN B 139     -15.862   1.559  -1.180  1.00  0.00           H  
ATOM   2182 2HD2 ASN B 139     -14.538   2.587  -0.742  1.00  0.00           H  
ATOM   2183  N   ASN B 140     -12.971   6.831  -3.533  1.00  0.00           N  
ATOM   2184  CA  ASN B 140     -11.901   7.815  -3.652  1.00  0.00           C  
ATOM   2185  C   ASN B 140     -11.618   8.501  -2.318  1.00  0.00           C  
ATOM   2186  O   ASN B 140     -12.546   8.885  -1.604  1.00  0.00           O  
ATOM   2187  CB  ASN B 140     -12.244   8.855  -4.721  1.00  0.00           C  
ATOM   2188  CG  ASN B 140     -12.275   8.267  -6.118  1.00  0.00           C  
ATOM   2189  OD1 ASN B 140     -11.840   7.134  -6.338  1.00  0.00           O  
ATOM   2190  ND2 ASN B 140     -12.790   9.034  -7.073  1.00  0.00           N  
ATOM   2191  H   ASN B 140     -13.847   6.997  -4.008  1.00  0.00           H  
ATOM   2192  HA  ASN B 140     -10.987   7.298  -3.949  1.00  0.00           H  
ATOM   2193 1HB  ASN B 140     -13.218   9.294  -4.503  1.00  0.00           H  
ATOM   2194 2HB  ASN B 140     -11.509   9.660  -4.695  1.00  0.00           H  
ATOM   2195 1HD2 ASN B 140     -12.836   8.698  -8.014  1.00  0.00           H  
ATOM   2196 2HD2 ASN B 140     -13.131   9.947  -6.851  1.00  0.00           H  
ATOM   2197  N   GLY B 141     -10.264   8.573  -2.054  1.00  0.00           N  
ATOM   2198  CA  GLY B 141      -9.951   9.263  -0.813  1.00  0.00           C  
ATOM   2199  C   GLY B 141      -8.608   8.865  -0.231  1.00  0.00           C  
ATOM   2200  O   GLY B 141      -7.754   8.326  -0.939  1.00  0.00           O  
ATOM   2201  H   GLY B 141      -9.510   8.208  -2.618  1.00  0.00           H  
ATOM   2202 1HA  GLY B 141      -9.952  10.339  -0.985  1.00  0.00           H  
ATOM   2203 2HA  GLY B 141     -10.726   9.055  -0.076  1.00  0.00           H  
ATOM   2204  N   ASN B 142      -8.502   9.320   1.077  1.00  0.00           N  
ATOM   2205  CA  ASN B 142      -7.254   9.074   1.791  1.00  0.00           C  
ATOM   2206  C   ASN B 142      -7.278   7.733   2.518  1.00  0.00           C  
ATOM   2207  O   ASN B 142      -8.134   7.502   3.375  1.00  0.00           O  
ATOM   2208  CB  ASN B 142      -6.967  10.208   2.777  1.00  0.00           C  
ATOM   2209  CG  ASN B 142      -5.612  10.073   3.444  1.00  0.00           C  
ATOM   2210  OD1 ASN B 142      -4.777   9.268   3.024  1.00  0.00           O  
ATOM   2211  ND2 ASN B 142      -5.384  10.861   4.488  1.00  0.00           N  
ATOM   2212  H   ASN B 142      -9.250   9.810   1.547  1.00  0.00           H  
ATOM   2213  HA  ASN B 142      -6.442   9.031   1.064  1.00  0.00           H  
ATOM   2214 1HB  ASN B 142      -7.007  11.164   2.254  1.00  0.00           H  
ATOM   2215 2HB  ASN B 142      -7.738  10.224   3.548  1.00  0.00           H  
ATOM   2216 1HD2 ASN B 142      -4.507  10.815   4.967  1.00  0.00           H  
ATOM   2217 2HD2 ASN B 142      -6.088  11.500   4.795  1.00  0.00           H  
ATOM   2218  N   TYR B 143      -6.390   6.760   2.083  1.00  0.00           N  
ATOM   2219  CA  TYR B 143      -6.199   5.472   2.740  1.00  0.00           C  
ATOM   2220  C   TYR B 143      -4.981   5.502   3.656  1.00  0.00           C  
ATOM   2221  O   TYR B 143      -3.888   5.883   3.232  1.00  0.00           O  
ATOM   2222  CB  TYR B 143      -6.089   4.358   1.693  1.00  0.00           C  
ATOM   2223  CG  TYR B 143      -7.402   4.066   1.023  1.00  0.00           C  
ATOM   2224  CD1 TYR B 143      -8.201   3.031   1.493  1.00  0.00           C  
ATOM   2225  CD2 TYR B 143      -7.839   4.851  -0.016  1.00  0.00           C  
ATOM   2226  CE1 TYR B 143      -9.418   2.776   0.904  1.00  0.00           C  
ATOM   2227  CE2 TYR B 143      -9.054   4.608  -0.591  1.00  0.00           C  
ATOM   2228  CZ  TYR B 143      -9.844   3.571  -0.130  1.00  0.00           C  
ATOM   2229  OH  TYR B 143     -11.066   3.342  -0.682  1.00  0.00           O  
ATOM   2230  H   TYR B 143      -5.850   6.976   1.257  1.00  0.00           H  
ATOM   2231  HA  TYR B 143      -7.078   5.261   3.349  1.00  0.00           H  
ATOM   2232 1HB  TYR B 143      -5.378   4.653   0.925  1.00  0.00           H  
ATOM   2233 2HB  TYR B 143      -5.729   3.450   2.152  1.00  0.00           H  
ATOM   2234  HD1 TYR B 143      -7.860   2.415   2.325  1.00  0.00           H  
ATOM   2235  HD2 TYR B 143      -7.226   5.680  -0.381  1.00  0.00           H  
ATOM   2236  HE1 TYR B 143     -10.048   1.968   1.266  1.00  0.00           H  
ATOM   2237  HE2 TYR B 143      -9.398   5.249  -1.411  1.00  0.00           H  
ATOM   2238  HH  TYR B 143     -11.294   4.095  -1.255  1.00  0.00           H  
ATOM   2239  N   THR B 144      -5.240   5.130   4.943  1.00  0.00           N  
ATOM   2240  CA  THR B 144      -4.160   5.117   5.924  1.00  0.00           C  
ATOM   2241  C   THR B 144      -3.969   3.717   6.499  1.00  0.00           C  
ATOM   2242  O   THR B 144      -4.936   3.071   6.909  1.00  0.00           O  
ATOM   2243  CB  THR B 144      -4.432   6.112   7.067  1.00  0.00           C  
ATOM   2244  OG1 THR B 144      -4.585   7.428   6.521  1.00  0.00           O  
ATOM   2245  CG2 THR B 144      -3.285   6.122   8.072  1.00  0.00           C  
ATOM   2246  H   THR B 144      -6.170   4.862   5.232  1.00  0.00           H  
ATOM   2247  HA  THR B 144      -3.237   5.413   5.426  1.00  0.00           H  
ATOM   2248  HB  THR B 144      -5.350   5.831   7.583  1.00  0.00           H  
ATOM   2249  HG1 THR B 144      -4.483   7.392   5.567  1.00  0.00           H  
ATOM   2250 1HG2 THR B 144      -3.505   6.833   8.868  1.00  0.00           H  
ATOM   2251 2HG2 THR B 144      -3.166   5.126   8.498  1.00  0.00           H  
ATOM   2252 3HG2 THR B 144      -2.364   6.414   7.569  1.00  0.00           H  
ATOM   2253  N   LEU B 145      -2.727   3.198   6.450  1.00  0.00           N  
ATOM   2254  CA  LEU B 145      -2.387   1.936   7.099  1.00  0.00           C  
ATOM   2255  C   LEU B 145      -1.670   2.180   8.422  1.00  0.00           C  
ATOM   2256  O   LEU B 145      -0.642   2.860   8.460  1.00  0.00           O  
ATOM   2257  CB  LEU B 145      -1.542   1.044   6.188  1.00  0.00           C  
ATOM   2258  CG  LEU B 145      -1.024  -0.322   6.776  1.00  0.00           C  
ATOM   2259  CD1 LEU B 145      -2.155  -1.213   7.160  1.00  0.00           C  
ATOM   2260  CD2 LEU B 145      -0.230  -1.052   5.695  1.00  0.00           C  
ATOM   2261  H   LEU B 145      -2.010   3.701   5.947  1.00  0.00           H  
ATOM   2262  HA  LEU B 145      -3.309   1.394   7.305  1.00  0.00           H  
ATOM   2263 1HB  LEU B 145      -2.119   0.816   5.334  1.00  0.00           H  
ATOM   2264 2HB  LEU B 145      -0.672   1.619   5.878  1.00  0.00           H  
ATOM   2265  HG  LEU B 145      -0.408  -0.140   7.657  1.00  0.00           H  
ATOM   2266 1HD1 LEU B 145      -1.741  -2.125   7.519  1.00  0.00           H  
ATOM   2267 2HD1 LEU B 145      -2.765  -0.761   7.938  1.00  0.00           H  
ATOM   2268 3HD1 LEU B 145      -2.758  -1.413   6.313  1.00  0.00           H  
ATOM   2269 1HD2 LEU B 145       0.134  -2.004   6.088  1.00  0.00           H  
ATOM   2270 2HD2 LEU B 145      -0.877  -1.242   4.842  1.00  0.00           H  
ATOM   2271 3HD2 LEU B 145       0.600  -0.460   5.368  1.00  0.00           H  
ATOM   2272  N   LEU B 146      -2.303   1.654   9.521  1.00  0.00           N  
ATOM   2273  CA  LEU B 146      -1.690   1.695  10.844  1.00  0.00           C  
ATOM   2274  C   LEU B 146      -1.023   0.364  11.176  1.00  0.00           C  
ATOM   2275  O   LEU B 146      -1.608  -0.699  10.958  1.00  0.00           O  
ATOM   2276  CB  LEU B 146      -2.736   2.035  11.909  1.00  0.00           C  
ATOM   2277  CG  LEU B 146      -3.503   3.344  11.713  1.00  0.00           C  
ATOM   2278  CD1 LEU B 146      -4.623   3.461  12.742  1.00  0.00           C  
ATOM   2279  CD2 LEU B 146      -2.558   4.537  11.806  1.00  0.00           C  
ATOM   2280  H   LEU B 146      -3.213   1.229   9.413  1.00  0.00           H  
ATOM   2281  HA  LEU B 146      -0.925   2.471  10.847  1.00  0.00           H  
ATOM   2282 1HB  LEU B 146      -3.469   1.231  11.945  1.00  0.00           H  
ATOM   2283 2HB  LEU B 146      -2.240   2.090  12.878  1.00  0.00           H  
ATOM   2284  HG  LEU B 146      -3.977   3.344  10.731  1.00  0.00           H  
ATOM   2285 1HD1 LEU B 146      -5.160   4.397  12.590  1.00  0.00           H  
ATOM   2286 2HD1 LEU B 146      -5.313   2.625  12.626  1.00  0.00           H  
ATOM   2287 3HD1 LEU B 146      -4.198   3.445  13.745  1.00  0.00           H  
ATOM   2288 1HD2 LEU B 146      -3.121   5.460  11.663  1.00  0.00           H  
ATOM   2289 2HD2 LEU B 146      -2.083   4.550  12.787  1.00  0.00           H  
ATOM   2290 3HD2 LEU B 146      -1.793   4.456  11.034  1.00  0.00           H  
ATOM   2291  N   ALA B 147       0.248   0.349  11.574  1.00  0.00           N  
ATOM   2292  CA  ALA B 147       0.975  -0.828  12.041  1.00  0.00           C  
ATOM   2293  C   ALA B 147       1.489  -0.627  13.463  1.00  0.00           C  
ATOM   2294  O   ALA B 147       2.202   0.340  13.742  1.00  0.00           O  
ATOM   2295  CB  ALA B 147       2.134  -1.146  11.099  1.00  0.00           C  
ATOM   2296  H   ALA B 147       0.724   1.239  11.539  1.00  0.00           H  
ATOM   2297  HA  ALA B 147       0.285  -1.672  12.048  1.00  0.00           H  
ATOM   2298 1HB  ALA B 147       2.666  -2.026  11.461  1.00  0.00           H  
ATOM   2299 2HB  ALA B 147       1.747  -1.342  10.099  1.00  0.00           H  
ATOM   2300 3HB  ALA B 147       2.817  -0.299  11.064  1.00  0.00           H  
ATOM   2301  N   ALA B 148       1.068  -1.586  14.354  1.00  0.00           N  
ATOM   2302  CA  ALA B 148       1.440  -1.412  15.756  1.00  0.00           C  
ATOM   2303  C   ALA B 148       2.016  -2.701  16.334  1.00  0.00           C  
ATOM   2304  O   ALA B 148       1.486  -3.788  16.093  1.00  0.00           O  
ATOM   2305  CB  ALA B 148       0.233  -0.957  16.574  1.00  0.00           C  
ATOM   2306  H   ALA B 148       0.522  -2.392  14.086  1.00  0.00           H  
ATOM   2307  HA  ALA B 148       2.212  -0.644  15.809  1.00  0.00           H  
ATOM   2308 1HB  ALA B 148       0.526  -0.832  17.616  1.00  0.00           H  
ATOM   2309 2HB  ALA B 148      -0.134  -0.008  16.184  1.00  0.00           H  
ATOM   2310 3HB  ALA B 148      -0.555  -1.706  16.507  1.00  0.00           H  
ATOM   2311  N   ASN B 149       3.061  -2.606  16.942  1.00  0.00           N  
ATOM   2312  CA  ASN B 149       3.626  -3.652  17.788  1.00  0.00           C  
ATOM   2313  C   ASN B 149       4.018  -3.113  19.161  1.00  0.00           C  
ATOM   2314  O   ASN B 149       3.813  -1.932  19.450  1.00  0.00           O  
ATOM   2315  CB  ASN B 149       4.835  -4.298  17.107  1.00  0.00           C  
ATOM   2316  CG  ASN B 149       6.009  -3.348  16.976  1.00  0.00           C  
ATOM   2317  OD1 ASN B 149       6.041  -2.291  17.611  1.00  0.00           O  
ATOM   2318  ND2 ASN B 149       6.982  -3.718  16.152  1.00  0.00           N  
ATOM   2319  H   ASN B 149       3.558  -1.733  16.841  1.00  0.00           H  
ATOM   2320  HA  ASN B 149       2.865  -4.418  17.947  1.00  0.00           H  
ATOM   2321 1HB  ASN B 149       5.152  -5.171  17.679  1.00  0.00           H  
ATOM   2322 2HB  ASN B 149       4.551  -4.644  16.113  1.00  0.00           H  
ATOM   2323 1HD2 ASN B 149       7.782  -3.130  16.026  1.00  0.00           H  
ATOM   2324 2HD2 ASN B 149       6.916  -4.584  15.657  1.00  0.00           H  
ATOM   2325  N   PRO B 150       4.346  -3.890  20.275  1.00  0.00           N  
ATOM   2326  CA  PRO B 150       4.622  -3.444  21.642  1.00  0.00           C  
ATOM   2327  C   PRO B 150       5.661  -2.326  21.700  1.00  0.00           C  
ATOM   2328  O   PRO B 150       5.784  -1.645  22.721  1.00  0.00           O  
ATOM   2329  CB  PRO B 150       5.142  -4.709  22.328  1.00  0.00           C  
ATOM   2330  CG  PRO B 150       4.471  -5.836  21.611  1.00  0.00           C  
ATOM   2331  CD  PRO B 150       4.406  -5.499  20.149  1.00  0.00           C  
ATOM   2332  HA  PRO B 150       3.685  -3.104  22.108  1.00  0.00           H  
ATOM   2333 1HB  PRO B 150       6.238  -4.755  22.252  1.00  0.00           H  
ATOM   2334 2HB  PRO B 150       4.895  -4.685  23.400  1.00  0.00           H  
ATOM   2335 1HG  PRO B 150       5.028  -6.771  21.768  1.00  0.00           H  
ATOM   2336 2HG  PRO B 150       3.461  -5.996  22.016  1.00  0.00           H  
ATOM   2337 1HD  PRO B 150       5.311  -5.870  19.646  1.00  0.00           H  
ATOM   2338 2HD  PRO B 150       3.505  -5.950  19.708  1.00  0.00           H  
ATOM   2339  N   PHE B 151       6.348  -2.049  20.619  1.00  0.00           N  
ATOM   2340  CA  PHE B 151       7.488  -1.142  20.685  1.00  0.00           C  
ATOM   2341  C   PHE B 151       7.188   0.159  19.950  1.00  0.00           C  
ATOM   2342  O   PHE B 151       7.928   1.136  20.081  1.00  0.00           O  
ATOM   2343  CB  PHE B 151       8.738  -1.803  20.094  1.00  0.00           C  
ATOM   2344  CG  PHE B 151       9.112  -3.098  20.762  1.00  0.00           C  
ATOM   2345  CD1 PHE B 151       9.745  -3.101  21.999  1.00  0.00           C  
ATOM   2346  CD2 PHE B 151       8.832  -4.314  20.152  1.00  0.00           C  
ATOM   2347  CE1 PHE B 151      10.093  -4.299  22.619  1.00  0.00           C  
ATOM   2348  CE2 PHE B 151       9.177  -5.515  20.765  1.00  0.00           C  
ATOM   2349  CZ  PHE B 151       9.808  -5.505  21.999  1.00  0.00           C  
ATOM   2350  H   PHE B 151       6.096  -2.459  19.731  1.00  0.00           H  
ATOM   2351  HA  PHE B 151       7.682  -0.905  21.732  1.00  0.00           H  
ATOM   2352 1HB  PHE B 151       8.579  -2.000  19.035  1.00  0.00           H  
ATOM   2353 2HB  PHE B 151       9.583  -1.121  20.176  1.00  0.00           H  
ATOM   2354  HD1 PHE B 151       9.969  -2.151  22.485  1.00  0.00           H  
ATOM   2355  HD2 PHE B 151       8.336  -4.321  19.181  1.00  0.00           H  
ATOM   2356  HE1 PHE B 151      10.588  -4.286  23.590  1.00  0.00           H  
ATOM   2357  HE2 PHE B 151       8.953  -6.463  20.276  1.00  0.00           H  
ATOM   2358  HZ  PHE B 151      10.080  -6.444  22.480  1.00  0.00           H  
ATOM   2359  N   GLY B 152       6.061   0.215  19.288  1.00  0.00           N  
ATOM   2360  CA  GLY B 152       5.698   1.461  18.630  1.00  0.00           C  
ATOM   2361  C   GLY B 152       4.665   1.278  17.534  1.00  0.00           C  
ATOM   2362  O   GLY B 152       4.332   0.148  17.171  1.00  0.00           O  
ATOM   2363  H   GLY B 152       5.438  -0.577  19.220  1.00  0.00           H  
ATOM   2364 1HA  GLY B 152       5.304   2.161  19.367  1.00  0.00           H  
ATOM   2365 2HA  GLY B 152       6.588   1.917  18.198  1.00  0.00           H  
ATOM   2366  N   GLN B 153       4.078   2.471  17.176  1.00  0.00           N  
ATOM   2367  CA  GLN B 153       3.097   2.544  16.098  1.00  0.00           C  
ATOM   2368  C   GLN B 153       3.637   3.344  14.916  1.00  0.00           C  
ATOM   2369  O   GLN B 153       4.341   4.339  15.102  1.00  0.00           O  
ATOM   2370  CB  GLN B 153       1.792   3.165  16.600  1.00  0.00           C  
ATOM   2371  CG  GLN B 153       0.688   3.207  15.553  1.00  0.00           C  
ATOM   2372  CD  GLN B 153      -0.602   3.803  16.084  1.00  0.00           C  
ATOM   2373  OE1 GLN B 153      -1.202   3.278  17.027  1.00  0.00           O  
ATOM   2374  NE2 GLN B 153      -1.038   4.905  15.482  1.00  0.00           N  
ATOM   2375  H   GLN B 153       4.331   3.315  17.669  1.00  0.00           H  
ATOM   2376  HA  GLN B 153       2.889   1.532  15.750  1.00  0.00           H  
ATOM   2377 1HB  GLN B 153       1.426   2.600  17.457  1.00  0.00           H  
ATOM   2378 2HB  GLN B 153       1.980   4.184  16.937  1.00  0.00           H  
ATOM   2379 1HG  GLN B 153       1.022   3.815  14.712  1.00  0.00           H  
ATOM   2380 2HG  GLN B 153       0.479   2.191  15.219  1.00  0.00           H  
ATOM   2381 1HE2 GLN B 153      -1.884   5.342  15.790  1.00  0.00           H  
ATOM   2382 2HE2 GLN B 153      -0.521   5.298  14.721  1.00  0.00           H  
ATOM   2383  N   ALA B 154       3.363   2.838  13.694  1.00  0.00           N  
ATOM   2384  CA  ALA B 154       3.719   3.534  12.460  1.00  0.00           C  
ATOM   2385  C   ALA B 154       2.518   3.643  11.526  1.00  0.00           C  
ATOM   2386  O   ALA B 154       1.587   2.839  11.605  1.00  0.00           O  
ATOM   2387  CB  ALA B 154       4.872   2.819  11.760  1.00  0.00           C  
ATOM   2388  H   ALA B 154       2.894   1.945  13.638  1.00  0.00           H  
ATOM   2389  HA  ALA B 154       4.036   4.544  12.720  1.00  0.00           H  
ATOM   2390 1HB  ALA B 154       5.126   3.350  10.842  1.00  0.00           H  
ATOM   2391 2HB  ALA B 154       5.740   2.798  12.419  1.00  0.00           H  
ATOM   2392 3HB  ALA B 154       4.575   1.800  11.519  1.00  0.00           H  
ATOM   2393  N   SER B 155       2.552   4.734  10.682  1.00  0.00           N  
ATOM   2394  CA  SER B 155       1.460   4.892   9.727  1.00  0.00           C  
ATOM   2395  C   SER B 155       1.965   5.436   8.395  1.00  0.00           C  
ATOM   2396  O   SER B 155       3.021   6.069   8.337  1.00  0.00           O  
ATOM   2397  CB  SER B 155       0.384   5.820  10.291  1.00  0.00           C  
ATOM   2398  OG  SER B 155       0.883   7.139  10.437  1.00  0.00           O  
ATOM   2399  H   SER B 155       3.294   5.419  10.699  1.00  0.00           H  
ATOM   2400  HA  SER B 155       1.015   3.913   9.545  1.00  0.00           H  
ATOM   2401 1HB  SER B 155      -0.478   5.824   9.625  1.00  0.00           H  
ATOM   2402 2HB  SER B 155       0.049   5.444  11.257  1.00  0.00           H  
ATOM   2403  HG  SER B 155       1.794   7.112  10.136  1.00  0.00           H  
ATOM   2404  N   ALA B 156       1.253   5.058   7.363  1.00  0.00           N  
ATOM   2405  CA  ALA B 156       1.462   5.594   6.020  1.00  0.00           C  
ATOM   2406  C   ALA B 156       0.132   5.870   5.326  1.00  0.00           C  
ATOM   2407  O   ALA B 156      -0.842   5.140   5.525  1.00  0.00           O  
ATOM   2408  CB  ALA B 156       2.332   4.629   5.232  1.00  0.00           C  
ATOM   2409  H   ALA B 156       0.531   4.367   7.510  1.00  0.00           H  
ATOM   2410  HA  ALA B 156       1.997   6.539   6.112  1.00  0.00           H  
ATOM   2411 1HB  ALA B 156       2.516   5.024   4.237  1.00  0.00           H  
ATOM   2412 2HB  ALA B 156       3.284   4.496   5.751  1.00  0.00           H  
ATOM   2413 3HB  ALA B 156       1.834   3.684   5.174  1.00  0.00           H  
ATOM   2414  N   SER B 157       0.125   7.033   4.568  1.00  0.00           N  
ATOM   2415  CA  SER B 157      -1.113   7.424   3.901  1.00  0.00           C  
ATOM   2416  C   SER B 157      -0.905   7.587   2.399  1.00  0.00           C  
ATOM   2417  O   SER B 157       0.187   7.948   1.954  1.00  0.00           O  
ATOM   2418  CB  SER B 157      -1.598   8.740   4.468  1.00  0.00           C  
ATOM   2419  OG  SER B 157      -1.889   8.640   5.823  1.00  0.00           O  
ATOM   2420  H   SER B 157       0.945   7.614   4.464  1.00  0.00           H  
ATOM   2421  HA  SER B 157      -1.853   6.638   4.056  1.00  0.00           H  
ATOM   2422 1HB  SER B 157      -0.852   9.507   4.312  1.00  0.00           H  
ATOM   2423 2HB  SER B 157      -2.493   9.035   3.936  1.00  0.00           H  
ATOM   2424  HG  SER B 157      -1.049   8.585   6.272  1.00  0.00           H  
ATOM   2425  N   ILE B 158      -1.985   7.278   1.640  1.00  0.00           N  
ATOM   2426  CA  ILE B 158      -1.951   7.492   0.197  1.00  0.00           C  
ATOM   2427  C   ILE B 158      -3.312   7.991  -0.283  1.00  0.00           C  
ATOM   2428  O   ILE B 158      -4.352   7.533   0.195  1.00  0.00           O  
ATOM   2429  CB  ILE B 158      -1.601   6.166  -0.538  1.00  0.00           C  
ATOM   2430  CG1 ILE B 158      -1.397   6.411  -2.062  1.00  0.00           C  
ATOM   2431  CG2 ILE B 158      -2.741   5.126  -0.328  1.00  0.00           C  
ATOM   2432  CD1 ILE B 158      -0.726   5.262  -2.802  1.00  0.00           C  
ATOM   2433  H   ILE B 158      -2.821   6.898   2.061  1.00  0.00           H  
ATOM   2434  HA  ILE B 158      -1.204   8.254  -0.022  1.00  0.00           H  
ATOM   2435  HB  ILE B 158      -0.673   5.773  -0.122  1.00  0.00           H  
ATOM   2436 1HG1 ILE B 158      -2.365   6.584  -2.533  1.00  0.00           H  
ATOM   2437 2HG1 ILE B 158      -0.781   7.298  -2.192  1.00  0.00           H  
ATOM   2438 1HG2 ILE B 158      -2.477   4.199  -0.804  1.00  0.00           H  
ATOM   2439 2HG2 ILE B 158      -2.885   4.957   0.734  1.00  0.00           H  
ATOM   2440 3HG2 ILE B 158      -3.673   5.476  -0.759  1.00  0.00           H  
ATOM   2441 1HD1 ILE B 158      -0.617   5.527  -3.851  1.00  0.00           H  
ATOM   2442 2HD1 ILE B 158       0.261   5.085  -2.368  1.00  0.00           H  
ATOM   2443 3HD1 ILE B 158      -1.314   4.352  -2.731  1.00  0.00           H  
ATOM   2444  N   MET B 159      -3.197   8.975  -1.208  1.00  0.00           N  
ATOM   2445  CA  MET B 159      -4.419   9.394  -1.890  1.00  0.00           C  
ATOM   2446  C   MET B 159      -4.708   8.498  -3.089  1.00  0.00           C  
ATOM   2447  O   MET B 159      -3.879   8.377  -3.993  1.00  0.00           O  
ATOM   2448  CB  MET B 159      -4.305  10.862  -2.279  1.00  0.00           C  
ATOM   2449  CG  MET B 159      -5.508  11.442  -3.024  1.00  0.00           C  
ATOM   2450  SD  MET B 159      -7.055  11.355  -2.092  1.00  0.00           S  
ATOM   2451  CE  MET B 159      -6.822  12.426  -0.674  1.00  0.00           C  
ATOM   2452  H   MET B 159      -2.323   9.424  -1.444  1.00  0.00           H  
ATOM   2453  HA  MET B 159      -5.252   9.307  -1.192  1.00  0.00           H  
ATOM   2454 1HB  MET B 159      -4.117  11.457  -1.395  1.00  0.00           H  
ATOM   2455 2HB  MET B 159      -3.443  10.981  -2.935  1.00  0.00           H  
ATOM   2456 1HG  MET B 159      -5.313  12.484  -3.263  1.00  0.00           H  
ATOM   2457 2HG  MET B 159      -5.643  10.903  -3.966  1.00  0.00           H  
ATOM   2458 1HE  MET B 159      -7.734  12.427  -0.071  1.00  0.00           H  
ATOM   2459 2HE  MET B 159      -5.993  12.059  -0.064  1.00  0.00           H  
ATOM   2460 3HE  MET B 159      -6.601  13.444  -1.015  1.00  0.00           H  
ATOM   2461  N   ALA B 160      -5.908   7.789  -3.049  1.00  0.00           N  
ATOM   2462  CA  ALA B 160      -6.261   6.890  -4.144  1.00  0.00           C  
ATOM   2463  C   ALA B 160      -7.524   7.364  -4.858  1.00  0.00           C  
ATOM   2464  O   ALA B 160      -8.494   7.769  -4.213  1.00  0.00           O  
ATOM   2465  CB  ALA B 160      -6.447   5.471  -3.631  1.00  0.00           C  
ATOM   2466  H   ALA B 160      -6.542   7.887  -2.269  1.00  0.00           H  
ATOM   2467  HA  ALA B 160      -5.443   6.897  -4.865  1.00  0.00           H  
ATOM   2468 1HB  ALA B 160      -6.682   4.812  -4.468  1.00  0.00           H  
ATOM   2469 2HB  ALA B 160      -5.529   5.135  -3.146  1.00  0.00           H  
ATOM   2470 3HB  ALA B 160      -7.262   5.453  -2.917  1.00  0.00           H  
ATOM   2471  N   ALA B 161      -7.337   7.510  -6.140  1.00  0.00           N  
ATOM   2472  CA  ALA B 161      -8.480   7.833  -6.990  1.00  0.00           C  
ATOM   2473  C   ALA B 161      -8.768   6.702  -7.973  1.00  0.00           C  
ATOM   2474  O   ALA B 161      -7.962   6.425  -8.865  1.00  0.00           O  
ATOM   2475  CB  ALA B 161      -8.232   9.138  -7.742  1.00  0.00           C  
ATOM   2476  H   ALA B 161      -6.425   7.406  -6.561  1.00  0.00           H  
ATOM   2477  HA  ALA B 161      -9.354   7.955  -6.350  1.00  0.00           H  
ATOM   2478 1HB  ALA B 161      -9.093   9.365  -8.371  1.00  0.00           H  
ATOM   2479 2HB  ALA B 161      -8.082   9.947  -7.027  1.00  0.00           H  
ATOM   2480 3HB  ALA B 161      -7.345   9.036  -8.365  1.00  0.00           H  
ATOM   2481  N   PHE B 162      -9.983   6.055  -7.856  1.00  0.00           N  
ATOM   2482  CA  PHE B 162     -10.291   4.851  -8.618  1.00  0.00           C  
ATOM   2483  C   PHE B 162     -11.120   5.188  -9.851  1.00  0.00           C  
ATOM   2484  O   PHE B 162     -10.940   4.586 -10.911  1.00  0.00           O  
ATOM   2485  CB  PHE B 162     -11.036   3.836  -7.745  1.00  0.00           C  
ATOM   2486  CG  PHE B 162     -10.300   3.462  -6.487  1.00  0.00           C  
ATOM   2487  CD1 PHE B 162      -9.219   2.591  -6.531  1.00  0.00           C  
ATOM   2488  CD2 PHE B 162     -10.691   3.981  -5.260  1.00  0.00           C  
ATOM   2489  CE1 PHE B 162      -8.536   2.242  -5.368  1.00  0.00           C  
ATOM   2490  CE2 PHE B 162     -10.013   3.638  -4.093  1.00  0.00           C  
ATOM   2491  CZ  PHE B 162      -8.937   2.767  -4.150  1.00  0.00           C  
ATOM   2492  H   PHE B 162     -10.677   6.428  -7.224  1.00  0.00           H  
ATOM   2493  HA  PHE B 162      -9.354   4.402  -8.950  1.00  0.00           H  
ATOM   2494 1HB  PHE B 162     -12.007   4.242  -7.463  1.00  0.00           H  
ATOM   2495 2HB  PHE B 162     -11.215   2.927  -8.317  1.00  0.00           H  
ATOM   2496  HD1 PHE B 162      -8.906   2.179  -7.491  1.00  0.00           H  
ATOM   2497  HD2 PHE B 162     -11.538   4.666  -5.217  1.00  0.00           H  
ATOM   2498  HE1 PHE B 162      -7.689   1.558  -5.419  1.00  0.00           H  
ATOM   2499  HE2 PHE B 162     -10.328   4.052  -3.135  1.00  0.00           H  
ATOM   2500  HZ  PHE B 162      -8.408   2.495  -3.238  1.00  0.00           H  
ATOM   2501  N   MET B 163     -12.020   6.076  -9.723  1.00  0.00           N  
ATOM   2502  CA  MET B 163     -12.904   6.499 -10.805  1.00  0.00           C  
ATOM   2503  C   MET B 163     -13.320   7.956 -10.630  1.00  0.00           C  
ATOM   2504  O   MET B 163     -13.357   8.465  -9.508  1.00  0.00           O  
ATOM   2505  CB  MET B 163     -14.143   5.606 -10.869  1.00  0.00           C  
ATOM   2506  CG  MET B 163     -15.099   5.962 -11.997  1.00  0.00           C  
ATOM   2507  SD  MET B 163     -16.522   4.809 -12.102  1.00  0.00           S  
ATOM   2508  CE  MET B 163     -16.560   4.190 -10.397  1.00  0.00           C  
ATOM   2509  H   MET B 163     -12.116   6.504  -8.813  1.00  0.00           H  
ATOM   2510  HA  MET B 163     -12.364   6.411 -11.747  1.00  0.00           H  
ATOM   2511 1HB  MET B 163     -13.837   4.569 -10.998  1.00  0.00           H  
ATOM   2512 2HB  MET B 163     -14.689   5.672  -9.927  1.00  0.00           H  
ATOM   2513 1HG  MET B 163     -15.481   6.971 -11.845  1.00  0.00           H  
ATOM   2514 2HG  MET B 163     -14.565   5.940 -12.947  1.00  0.00           H  
ATOM   2515 1HE  MET B 163     -17.374   3.473 -10.288  1.00  0.00           H  
ATOM   2516 2HE  MET B 163     -15.612   3.703 -10.165  1.00  0.00           H  
ATOM   2517 3HE  MET B 163     -16.717   5.023  -9.711  1.00  0.00           H  
ATOM   2518  N   ASP B 164     -13.482   8.650 -11.873  1.00  0.00           N  
ATOM   2519  CA  ASP B 164     -13.959  10.029 -11.825  1.00  0.00           C  
ATOM   2520  C   ASP B 164     -15.399  10.095 -11.321  1.00  0.00           C  
ATOM   2521  O   ASP B 164     -16.170   9.151 -11.504  1.00  0.00           O  
ATOM   2522  CB  ASP B 164     -13.855  10.682 -13.205  1.00  0.00           C  
ATOM   2523  CG  ASP B 164     -12.420  10.910 -13.647  1.00  0.00           C  
ATOM   2524  OD1 ASP B 164     -11.532  11.060 -12.780  1.00  0.00           O  
ATOM   2525  OD2 ASP B 164     -12.176  10.943 -14.872  1.00  0.00           O  
ATOM   2526  H   ASP B 164     -13.282   8.229 -12.769  1.00  0.00           H  
ATOM   2527  HA  ASP B 164     -13.333  10.587 -11.128  1.00  0.00           H  
ATOM   2528 1HB  ASP B 164     -14.351  10.052 -13.944  1.00  0.00           H  
ATOM   2529 2HB  ASP B 164     -14.372  11.642 -13.193  1.00  0.00           H  
ATOM   2530  N   ASN B 165     -15.757  11.164 -10.557  1.00  0.00           N  
ATOM   2531  CA  ASN B 165     -17.133  11.394 -10.132  1.00  0.00           C  
ATOM   2532  C   ASN B 165     -18.062  11.598 -11.326  1.00  0.00           C  
ATOM   2533  O   ASN B 165     -17.821  12.469 -12.163  1.00  0.00           O  
ATOM   2534  CB  ASN B 165     -17.210  12.596  -9.188  1.00  0.00           C  
ATOM   2535  CG  ASN B 165     -18.516  12.653  -8.420  1.00  0.00           C  
ATOM   2536  OD1 ASN B 165     -19.431  11.865  -8.669  1.00  0.00           O  
ATOM   2537  ND2 ASN B 165     -18.610  13.586  -7.480  1.00  0.00           N  
ATOM   2538  H   ASN B 165     -15.040  11.818 -10.277  1.00  0.00           H  
ATOM   2539  HA  ASN B 165     -17.483  10.509  -9.598  1.00  0.00           H  
ATOM   2540 1HB  ASN B 165     -16.385  12.553  -8.476  1.00  0.00           H  
ATOM   2541 2HB  ASN B 165     -17.099  13.517  -9.761  1.00  0.00           H  
ATOM   2542 1HD2 ASN B 165     -19.449  13.670  -6.941  1.00  0.00           H  
ATOM   2543 2HD2 ASN B 165     -17.843  14.204  -7.311  1.00  0.00           H  
ATOM   2544  N   PRO B 166     -18.969  10.551 -11.646  1.00  0.00           N  
ATOM   2545  CA  PRO B 166     -19.870  10.724 -12.788  1.00  0.00           C  
ATOM   2546  C   PRO B 166     -20.615  12.056 -12.755  1.00  0.00           C  
ATOM   2547  O   PRO B 166     -20.747  12.668 -11.692  1.00  0.00           O  
ATOM   2548  OXT PRO B 166     -21.075  12.511 -13.766  1.00  0.00           O  
ATOM   2549  CB  PRO B 166     -20.844   9.551 -12.649  1.00  0.00           C  
ATOM   2550  CG  PRO B 166     -20.730   9.127 -11.220  1.00  0.00           C  
ATOM   2551  CD  PRO B 166     -19.418   9.618 -10.680  1.00  0.00           C  
ATOM   2552  HA  PRO B 166     -19.292  10.644 -13.720  1.00  0.00           H  
ATOM   2553 1HB  PRO B 166     -21.862   9.874 -12.913  1.00  0.00           H  
ATOM   2554 2HB  PRO B 166     -20.569   8.749 -13.350  1.00  0.00           H  
ATOM   2555 1HG  PRO B 166     -21.566   9.536 -10.634  1.00  0.00           H  
ATOM   2556 2HG  PRO B 166     -20.794   8.032 -11.143  1.00  0.00           H  
ATOM   2557 1HD  PRO B 166     -19.580  10.103  -9.706  1.00  0.00           H  
ATOM   2558 2HD  PRO B 166     -18.722   8.772 -10.581  1.00  0.00           H  
TER                                                                             
ddg -45.771
sap_score 36.871
score 124248
silent_score 124248
time 13
          
