# Supplementary material for: Scaffolding protein functional sites using deep learning
Source: Science. Author manuscript; Available in PMC 2022 Oct 31. (PMC9621694; doi:10.1126/science.abn2100)
Supplement: Data S1 [file NIHMS1830590-supplement-Data_S1.zip › trkA_freehal_1_RF.pdb]

HEADER                                            21-FEB-22   XXXX
EXPDTA    THEORETICAL MODEL
REMARK 220
REMARK 220 EXPERIMENTAL DETAILS
REMARK 220  EXPERIMENT TYPE                : THEORETICAL MODELLING
REMARK 220  DATE OF DATA COLLECTION        : 21-FEB-22
REMARK 220
REMARK 220 REMARK: MODEL GENERATED BY ROSETTA
REMARK 220  VERSION 2021.38+release.4d5a969
ATOM      1  N   GLN A   1      -1.816  11.663  14.133  1.00  0.00           N
ATOM      2  CA  GLN A   1      -2.975  10.827  13.818  1.00  0.00           C
ATOM      3  C   GLN A   1      -3.732  11.347  12.603  1.00  0.00           C
ATOM      4  O   GLN A   1      -4.022  10.589  11.669  1.00  0.00           O
ATOM      5  CB  GLN A   1      -3.925  10.739  15.017  1.00  0.00           C
ATOM      6  CG  GLN A   1      -3.345  10.015  16.227  1.00  0.00           C
ATOM      7  CD  GLN A   1      -4.305   9.989  17.414  1.00  0.00           C
ATOM      8  OE1 GLN A   1      -5.123  10.898  17.592  1.00  0.00           O
ATOM      9  NE2 GLN A   1      -4.208   8.944  18.231  1.00  0.00           N
ATOM     10 1H   GLN A   1      -1.229  11.187  14.801  1.00  0.00           H
ATOM     11 2H   GLN A   1      -1.278  11.851  13.287  1.00  0.00           H
ATOM     12 3H   GLN A   1      -2.126  12.538  14.528  1.00  0.00           H
ATOM     13  HA  GLN A   1      -2.620   9.824  13.584  1.00  0.00           H
ATOM     14 1HB  GLN A   1      -4.206  11.744  15.330  1.00  0.00           H
ATOM     15 2HB  GLN A   1      -4.838  10.225  14.718  1.00  0.00           H
ATOM     16 1HG  GLN A   1      -3.121   8.986  15.947  1.00  0.00           H
ATOM     17 2HG  GLN A   1      -2.433  10.524  16.538  1.00  0.00           H
ATOM     18 1HE2 GLN A   1      -4.811   8.872  19.027  1.00  0.00           H
ATOM     19 2HE2 GLN A   1      -3.531   8.230  18.051  1.00  0.00           H
ATOM     20  N   ASP A   2      -4.010  12.648  12.582  1.00  0.00           N
ATOM     21  CA  ASP A   2      -4.747  13.226  11.466  1.00  0.00           C
ATOM     22  C   ASP A   2      -3.892  13.231  10.214  1.00  0.00           C
ATOM     23  O   ASP A   2      -4.325  12.752   9.169  1.00  0.00           O
ATOM     24  CB  ASP A   2      -5.215  14.637  11.833  1.00  0.00           C
ATOM     25  CG  ASP A   2      -4.072  15.562  12.364  1.00  0.00           C
ATOM     26  OD1 ASP A   2      -2.964  15.070  12.562  1.00  0.00           O
ATOM     27  OD2 ASP A   2      -4.320  16.723  12.567  1.00  0.00           O
ATOM     28  H   ASP A   2      -3.764  13.249  13.352  1.00  0.00           H
ATOM     29  HA  ASP A   2      -5.627  12.613  11.275  1.00  0.00           H
ATOM     30 1HB  ASP A   2      -5.655  15.107  10.952  1.00  0.00           H
ATOM     31 2HB  ASP A   2      -5.996  14.574  12.592  1.00  0.00           H
ATOM     32  N   ASN A   3      -2.671  13.717  10.331  1.00  0.00           N
ATOM     33  CA  ASN A   3      -1.727  13.696   9.225  1.00  0.00           C
ATOM     34  C   ASN A   3      -1.653  12.325   8.554  1.00  0.00           C
ATOM     35  O   ASN A   3      -1.668  12.219   7.332  1.00  0.00           O
ATOM     36  CB  ASN A   3      -0.385  14.143   9.763  1.00  0.00           C
ATOM     37  CG  ASN A   3       0.067  13.331  11.045  1.00  0.00           C
ATOM     38  OD1 ASN A   3      -0.560  12.333  11.492  1.00  0.00           O
ATOM     39  ND2 ASN A   3       1.139  13.786  11.628  1.00  0.00           N
ATOM     40  H   ASN A   3      -2.419  14.131  11.226  1.00  0.00           H
ATOM     41  HA  ASN A   3      -2.069  14.411   8.472  1.00  0.00           H
ATOM     42 1HB  ASN A   3       0.377  14.026   8.989  1.00  0.00           H
ATOM     43 2HB  ASN A   3      -0.434  15.202  10.020  1.00  0.00           H
ATOM     44 1HD2 ASN A   3       1.501  13.348  12.450  1.00  0.00           H
ATOM     45 2HD2 ASN A   3       1.593  14.593  11.253  1.00  0.00           H
ATOM     46  N   TYR A   4      -1.653  11.266   9.358  1.00  0.00           N
ATOM     47  CA  TYR A   4      -1.628   9.919   8.827  1.00  0.00           C
ATOM     48  C   TYR A   4      -2.868   9.684   8.006  1.00  0.00           C
ATOM     49  O   TYR A   4      -2.790   9.174   6.891  1.00  0.00           O
ATOM     50  CB  TYR A   4      -1.518   8.854   9.903  1.00  0.00           C
ATOM     51  CG  TYR A   4      -1.500   7.453   9.298  1.00  0.00           C
ATOM     52  CD1 TYR A   4      -0.326   6.949   8.758  1.00  0.00           C
ATOM     53  CD2 TYR A   4      -2.662   6.692   9.254  1.00  0.00           C
ATOM     54  CE1 TYR A   4      -0.296   5.695   8.189  1.00  0.00           C
ATOM     55  CE2 TYR A   4      -2.640   5.433   8.677  1.00  0.00           C
ATOM     56  CZ  TYR A   4      -1.463   4.934   8.150  1.00  0.00           C
ATOM     57  OH  TYR A   4      -1.444   3.684   7.585  1.00  0.00           O
ATOM     58  H   TYR A   4      -1.630  11.434  10.352  1.00  0.00           H
ATOM     59  HA  TYR A   4      -0.774   9.825   8.164  1.00  0.00           H
ATOM     60 1HB  TYR A   4      -0.614   9.010  10.473  1.00  0.00           H
ATOM     61 2HB  TYR A   4      -2.361   8.927  10.583  1.00  0.00           H
ATOM     62  HD1 TYR A   4       0.567   7.542   8.788  1.00  0.00           H
ATOM     63  HD2 TYR A   4      -3.590   7.091   9.668  1.00  0.00           H
ATOM     64  HE1 TYR A   4       0.633   5.307   7.772  1.00  0.00           H
ATOM     65  HE2 TYR A   4      -3.550   4.834   8.639  1.00  0.00           H
ATOM     66  HH  TYR A   4      -2.331   3.311   7.608  1.00  0.00           H
ATOM     67  N   ALA A   5      -4.031  10.021   8.568  1.00  0.00           N
ATOM     68  CA  ALA A   5      -5.276   9.807   7.857  1.00  0.00           C
ATOM     69  C   ALA A   5      -5.290  10.562   6.532  1.00  0.00           C
ATOM     70  O   ALA A   5      -5.728  10.018   5.517  1.00  0.00           O
ATOM     71  CB  ALA A   5      -6.445  10.255   8.715  1.00  0.00           C
ATOM     72  H   ALA A   5      -4.046  10.430   9.506  1.00  0.00           H
ATOM     73  HA  ALA A   5      -5.368   8.743   7.652  1.00  0.00           H
ATOM     74 1HB  ALA A   5      -7.375  10.068   8.183  1.00  0.00           H
ATOM     75 2HB  ALA A   5      -6.438   9.701   9.654  1.00  0.00           H
ATOM     76 3HB  ALA A   5      -6.356  11.317   8.922  1.00  0.00           H
ATOM     77  N   GLU A   6      -4.756  11.789   6.500  1.00  0.00           N
ATOM     78  CA  GLU A   6      -4.759  12.534   5.239  1.00  0.00           C
ATOM     79  C   GLU A   6      -3.920  11.801   4.204  1.00  0.00           C
ATOM     80  O   GLU A   6      -4.322  11.628   3.051  1.00  0.00           O
ATOM     81  CB  GLU A   6      -4.191  13.950   5.426  1.00  0.00           C
ATOM     82  CG  GLU A   6      -5.073  14.906   6.238  1.00  0.00           C
ATOM     83  CD  GLU A   6      -4.460  16.297   6.416  1.00  0.00           C
ATOM     84  OE1 GLU A   6      -3.331  16.497   6.022  1.00  0.00           O
ATOM     85  OE2 GLU A   6      -5.136  17.154   6.940  1.00  0.00           O
ATOM     86  H   GLU A   6      -4.391  12.198   7.362  1.00  0.00           H
ATOM     87  HA  GLU A   6      -5.786  12.600   4.874  1.00  0.00           H
ATOM     88 1HB  GLU A   6      -3.229  13.883   5.937  1.00  0.00           H
ATOM     89 2HB  GLU A   6      -4.011  14.400   4.452  1.00  0.00           H
ATOM     90 1HG  GLU A   6      -6.038  15.002   5.742  1.00  0.00           H
ATOM     91 2HG  GLU A   6      -5.243  14.463   7.221  1.00  0.00           H
ATOM     92  N   VAL A   7      -2.780  11.303   4.650  1.00  0.00           N
ATOM     93  CA  VAL A   7      -1.845  10.579   3.818  1.00  0.00           C
ATOM     94  C   VAL A   7      -2.423   9.271   3.311  1.00  0.00           C
ATOM     95  O   VAL A   7      -2.252   8.903   2.142  1.00  0.00           O
ATOM     96  CB  VAL A   7      -0.580  10.371   4.625  1.00  0.00           C
ATOM     97  CG1 VAL A   7       0.282   9.522   3.980  1.00  0.00           C
ATOM     98  CG2 VAL A   7       0.091  11.680   4.768  1.00  0.00           C
ATOM     99  H   VAL A   7      -2.521  11.477   5.624  1.00  0.00           H
ATOM    100  HA  VAL A   7      -1.602  11.201   2.961  1.00  0.00           H
ATOM    101  HB  VAL A   7      -0.829   9.955   5.591  1.00  0.00           H
ATOM    102 1HG1 VAL A   7       1.147   9.437   4.573  1.00  0.00           H
ATOM    103 2HG1 VAL A   7      -0.172   8.546   3.831  1.00  0.00           H
ATOM    104 3HG1 VAL A   7       0.514   9.969   3.066  1.00  0.00           H
ATOM    105 1HG2 VAL A   7       0.990  11.571   5.342  1.00  0.00           H
ATOM    106 2HG2 VAL A   7       0.331  12.052   3.773  1.00  0.00           H
ATOM    107 3HG2 VAL A   7      -0.561  12.380   5.262  1.00  0.00           H
ATOM    108  N   HIS A   8      -3.100   8.563   4.202  1.00  0.00           N
ATOM    109  CA  HIS A   8      -3.748   7.302   3.908  1.00  0.00           C
ATOM    110  C   HIS A   8      -4.819   7.536   2.833  1.00  0.00           C
ATOM    111  O   HIS A   8      -4.908   6.782   1.861  1.00  0.00           O
ATOM    112  CB  HIS A   8      -4.333   6.714   5.191  1.00  0.00           C
ATOM    113  CG  HIS A   8      -4.877   5.332   5.063  1.00  0.00           C
ATOM    114  ND1 HIS A   8      -4.059   4.220   4.928  1.00  0.00           N
ATOM    115  CD2 HIS A   8      -6.145   4.867   5.061  1.00  0.00           C
ATOM    116  CE1 HIS A   8      -4.806   3.135   4.850  1.00  0.00           C
ATOM    117  NE2 HIS A   8      -6.076   3.497   4.930  1.00  0.00           N
ATOM    118  H   HIS A   8      -3.167   8.923   5.149  1.00  0.00           H
ATOM    119  HA  HIS A   8      -3.021   6.595   3.514  1.00  0.00           H
ATOM    120 1HB  HIS A   8      -3.561   6.711   5.965  1.00  0.00           H
ATOM    121 2HB  HIS A   8      -5.133   7.360   5.543  1.00  0.00           H
ATOM    122  HD2 HIS A   8      -7.052   5.467   5.152  1.00  0.00           H
ATOM    123  HE1 HIS A   8      -4.437   2.113   4.743  1.00  0.00           H
ATOM    124  HE2 HIS A   8      -6.871   2.872   4.902  1.00  0.00           H
ATOM    125  N   GLN A   9      -5.630   8.588   2.997  1.00  0.00           N
ATOM    126  CA  GLN A   9      -6.671   8.924   2.028  1.00  0.00           C
ATOM    127  C   GLN A   9      -6.070   9.239   0.654  1.00  0.00           C
ATOM    128  O   GLN A   9      -6.594   8.794  -0.372  1.00  0.00           O
ATOM    129  CB  GLN A   9      -7.482  10.110   2.542  1.00  0.00           C
ATOM    130  CG  GLN A   9      -8.364   9.778   3.748  1.00  0.00           C
ATOM    131  CD  GLN A   9      -8.991  11.012   4.378  1.00  0.00           C
ATOM    132  OE1 GLN A   9      -8.591  12.152   4.114  1.00  0.00           O
ATOM    133  NE2 GLN A   9      -9.984  10.788   5.232  1.00  0.00           N
ATOM    134  H   GLN A   9      -5.530   9.175   3.829  1.00  0.00           H
ATOM    135  HA  GLN A   9      -7.331   8.062   1.922  1.00  0.00           H
ATOM    136 1HB  GLN A   9      -6.799  10.905   2.844  1.00  0.00           H
ATOM    137 2HB  GLN A   9      -8.110  10.501   1.746  1.00  0.00           H
ATOM    138 1HG  GLN A   9      -9.172   9.133   3.410  1.00  0.00           H
ATOM    139 2HG  GLN A   9      -7.777   9.262   4.495  1.00  0.00           H
ATOM    140 1HE2 GLN A   9     -10.438  11.556   5.685  1.00  0.00           H
ATOM    141 2HE2 GLN A   9     -10.277   9.852   5.424  1.00  0.00           H
ATOM    142  N   ILE A  10      -4.931   9.949   0.632  1.00  0.00           N
ATOM    143  CA  ILE A  10      -4.236  10.239  -0.621  1.00  0.00           C
ATOM    144  C   ILE A  10      -3.768   8.948  -1.259  1.00  0.00           C
ATOM    145  O   ILE A  10      -3.926   8.737  -2.463  1.00  0.00           O
ATOM    146  CB  ILE A  10      -3.025  11.161  -0.412  1.00  0.00           C
ATOM    147  CG1 ILE A  10      -3.481  12.530   0.007  1.00  0.00           C
ATOM    148  CG2 ILE A  10      -2.225  11.227  -1.683  1.00  0.00           C
ATOM    149  CD1 ILE A  10      -2.369  13.377   0.534  1.00  0.00           C
ATOM    150  H   ILE A  10      -4.559  10.322   1.509  1.00  0.00           H
ATOM    151  HA  ILE A  10      -4.934  10.731  -1.301  1.00  0.00           H
ATOM    152  HB  ILE A  10      -2.398  10.772   0.388  1.00  0.00           H
ATOM    153 1HG1 ILE A  10      -3.919  13.043  -0.852  1.00  0.00           H
ATOM    154 2HG1 ILE A  10      -4.244  12.433   0.769  1.00  0.00           H
ATOM    155 1HG2 ILE A  10      -1.395  11.881  -1.519  1.00  0.00           H
ATOM    156 2HG2 ILE A  10      -1.873  10.232  -1.953  1.00  0.00           H
ATOM    157 3HG2 ILE A  10      -2.838  11.613  -2.473  1.00  0.00           H
ATOM    158 1HD1 ILE A  10      -2.779  14.340   0.818  1.00  0.00           H
ATOM    159 2HD1 ILE A  10      -1.930  12.901   1.404  1.00  0.00           H
ATOM    160 3HD1 ILE A  10      -1.610  13.503  -0.233  1.00  0.00           H
ATOM    161  N   THR A  11      -3.190   8.071  -0.439  1.00  0.00           N
ATOM    162  CA  THR A  11      -2.688   6.795  -0.907  1.00  0.00           C
ATOM    163  C   THR A  11      -3.809   6.007  -1.564  1.00  0.00           C
ATOM    164  O   THR A  11      -3.628   5.443  -2.645  1.00  0.00           O
ATOM    165  CB  THR A  11      -2.145   5.968   0.265  1.00  0.00           C
ATOM    166  OG1 THR A  11      -1.118   6.700   0.918  1.00  0.00           O
ATOM    167  CG2 THR A  11      -1.589   4.647  -0.256  1.00  0.00           C
ATOM    168  H   THR A  11      -3.074   8.311   0.545  1.00  0.00           H
ATOM    169  HA  THR A  11      -1.901   6.969  -1.640  1.00  0.00           H
ATOM    170  HB  THR A  11      -2.930   5.757   0.968  1.00  0.00           H
ATOM    171  HG1 THR A  11      -1.505   7.535   1.284  1.00  0.00           H
ATOM    172 1HG2 THR A  11      -1.212   4.074   0.568  1.00  0.00           H
ATOM    173 2HG2 THR A  11      -2.385   4.089  -0.751  1.00  0.00           H
ATOM    174 3HG2 THR A  11      -0.788   4.832  -0.963  1.00  0.00           H
ATOM    175  N   HIS A  12      -4.974   5.986  -0.907  1.00  0.00           N
ATOM    176  CA  HIS A  12      -6.145   5.283  -1.407  1.00  0.00           C
ATOM    177  C   HIS A  12      -6.551   5.867  -2.753  1.00  0.00           C
ATOM    178  O   HIS A  12      -6.772   5.123  -3.712  1.00  0.00           O
ATOM    179  CB  HIS A  12      -7.316   5.388  -0.430  1.00  0.00           C
ATOM    180  CG  HIS A  12      -8.510   4.559  -0.836  1.00  0.00           C
ATOM    181  ND1 HIS A  12      -8.549   3.188  -0.657  1.00  0.00           N
ATOM    182  CD2 HIS A  12      -9.686   4.895  -1.417  1.00  0.00           C
ATOM    183  CE1 HIS A  12      -9.699   2.718  -1.098  1.00  0.00           C
ATOM    184  NE2 HIS A  12     -10.412   3.724  -1.570  1.00  0.00           N
ATOM    185  H   HIS A  12      -5.035   6.459  -0.006  1.00  0.00           H
ATOM    186  HA  HIS A  12      -5.911   4.231  -1.548  1.00  0.00           H
ATOM    187 1HB  HIS A  12      -6.991   5.077   0.564  1.00  0.00           H
ATOM    188 2HB  HIS A  12      -7.633   6.426  -0.355  1.00  0.00           H
ATOM    189  HD1 HIS A  12      -7.826   2.624  -0.256  1.00  0.00           H
ATOM    190  HD2 HIS A  12     -10.101   5.848  -1.748  1.00  0.00           H
ATOM    191  HE1 HIS A  12      -9.915   1.651  -1.036  1.00  0.00           H
ATOM    192  N   ARG A  13      -6.658   7.199  -2.829  1.00  0.00           N
ATOM    193  CA  ARG A  13      -7.022   7.857  -4.074  1.00  0.00           C
ATOM    194  C   ARG A  13      -6.118   7.371  -5.197  1.00  0.00           C
ATOM    195  O   ARG A  13      -6.596   6.929  -6.242  1.00  0.00           O
ATOM    196  CB  ARG A  13      -6.915   9.371  -3.930  1.00  0.00           C
ATOM    197  CG  ARG A  13      -7.264  10.166  -5.173  1.00  0.00           C
ATOM    198  CD  ARG A  13      -7.200  11.630  -4.925  1.00  0.00           C
ATOM    199  NE  ARG A  13      -7.444  12.402  -6.142  1.00  0.00           N
ATOM    200  CZ  ARG A  13      -7.510  13.751  -6.199  1.00  0.00           C
ATOM    201  NH1 ARG A  13      -7.369  14.471  -5.104  1.00  0.00           N
ATOM    202  NH2 ARG A  13      -7.719  14.355  -7.356  1.00  0.00           N
ATOM    203  H   ARG A  13      -6.481   7.767  -1.999  1.00  0.00           H
ATOM    204  HA  ARG A  13      -8.053   7.599  -4.318  1.00  0.00           H
ATOM    205 1HB  ARG A  13      -7.556   9.704  -3.116  1.00  0.00           H
ATOM    206 2HB  ARG A  13      -5.898   9.638  -3.667  1.00  0.00           H
ATOM    207 1HG  ARG A  13      -6.539   9.930  -5.954  1.00  0.00           H
ATOM    208 2HG  ARG A  13      -8.265   9.911  -5.521  1.00  0.00           H
ATOM    209 1HD  ARG A  13      -7.946  11.911  -4.184  1.00  0.00           H
ATOM    210 2HD  ARG A  13      -6.212  11.877  -4.556  1.00  0.00           H
ATOM    211  HE  ARG A  13      -7.568  11.872  -7.023  1.00  0.00           H
ATOM    212 1HH1 ARG A  13      -7.221  14.016  -4.212  1.00  0.00           H
ATOM    213 2HH1 ARG A  13      -7.416  15.480  -5.154  1.00  0.00           H
ATOM    214 1HH2 ARG A  13      -7.829  13.808  -8.205  1.00  0.00           H
ATOM    215 2HH2 ARG A  13      -7.767  15.362  -7.398  1.00  0.00           H
ATOM    216  N   VAL A  14      -4.813   7.376  -4.948  1.00  0.00           N
ATOM    217  CA  VAL A  14      -3.856   6.905  -5.935  1.00  0.00           C
ATOM    218  C   VAL A  14      -4.040   5.444  -6.287  1.00  0.00           C
ATOM    219  O   VAL A  14      -3.998   5.077  -7.464  1.00  0.00           O
ATOM    220  CB  VAL A  14      -2.446   7.138  -5.429  1.00  0.00           C
ATOM    221  CG1 VAL A  14      -1.450   6.409  -6.334  1.00  0.00           C
ATOM    222  CG2 VAL A  14      -2.221   8.641  -5.429  1.00  0.00           C
ATOM    223  H   VAL A  14      -4.478   7.735  -4.052  1.00  0.00           H
ATOM    224  HA  VAL A  14      -3.988   7.498  -6.840  1.00  0.00           H
ATOM    225  HB  VAL A  14      -2.339   6.740  -4.424  1.00  0.00           H
ATOM    226 1HG1 VAL A  14      -0.443   6.567  -5.966  1.00  0.00           H
ATOM    227 2HG1 VAL A  14      -1.664   5.342  -6.320  1.00  0.00           H
ATOM    228 3HG1 VAL A  14      -1.540   6.779  -7.353  1.00  0.00           H
ATOM    229 1HG2 VAL A  14      -1.255   8.838  -5.089  1.00  0.00           H
ATOM    230 2HG2 VAL A  14      -2.340   9.023  -6.443  1.00  0.00           H
ATOM    231 3HG2 VAL A  14      -2.944   9.122  -4.776  1.00  0.00           H
ATOM    232  N   ALA A  15      -4.264   4.602  -5.288  1.00  0.00           N
ATOM    233  CA  ALA A  15      -4.473   3.185  -5.524  1.00  0.00           C
ATOM    234  C   ALA A  15      -5.672   2.964  -6.453  1.00  0.00           C
ATOM    235  O   ALA A  15      -5.660   2.061  -7.291  1.00  0.00           O
ATOM    236  CB  ALA A  15      -4.692   2.473  -4.204  1.00  0.00           C
ATOM    237  H   ALA A  15      -4.271   4.951  -4.330  1.00  0.00           H
ATOM    238  HA  ALA A  15      -3.584   2.786  -6.009  1.00  0.00           H
ATOM    239 1HB  ALA A  15      -4.826   1.410  -4.380  1.00  0.00           H
ATOM    240 2HB  ALA A  15      -3.828   2.637  -3.562  1.00  0.00           H
ATOM    241 3HB  ALA A  15      -5.577   2.875  -3.723  1.00  0.00           H
ATOM    242  N   ARG A  16      -6.698   3.813  -6.316  1.00  0.00           N
ATOM    243  CA  ARG A  16      -7.903   3.726  -7.133  1.00  0.00           C
ATOM    244  C   ARG A  16      -7.722   4.328  -8.534  1.00  0.00           C
ATOM    245  O   ARG A  16      -8.284   3.817  -9.507  1.00  0.00           O
ATOM    246  CB  ARG A  16      -9.055   4.449  -6.446  1.00  0.00           C
ATOM    247  CG  ARG A  16      -9.566   3.820  -5.145  1.00  0.00           C
ATOM    248  CD  ARG A  16     -10.236   2.524  -5.385  1.00  0.00           C
ATOM    249  NE  ARG A  16     -10.864   2.004  -4.181  1.00  0.00           N
ATOM    250  CZ  ARG A  16     -11.478   0.802  -4.097  1.00  0.00           C
ATOM    251  NH1 ARG A  16     -11.533   0.015  -5.151  1.00  0.00           N
ATOM    252  NH2 ARG A  16     -12.028   0.416  -2.960  1.00  0.00           N
ATOM    253  H   ARG A  16      -6.648   4.523  -5.585  1.00  0.00           H
ATOM    254  HA  ARG A  16      -8.165   2.675  -7.239  1.00  0.00           H
ATOM    255 1HB  ARG A  16      -8.739   5.463  -6.204  1.00  0.00           H
ATOM    256 2HB  ARG A  16      -9.894   4.526  -7.133  1.00  0.00           H
ATOM    257 1HG  ARG A  16      -8.726   3.647  -4.470  1.00  0.00           H
ATOM    258 2HG  ARG A  16     -10.276   4.494  -4.665  1.00  0.00           H
ATOM    259 1HD  ARG A  16     -11.006   2.647  -6.145  1.00  0.00           H
ATOM    260 2HD  ARG A  16      -9.499   1.799  -5.726  1.00  0.00           H
ATOM    261  HE  ARG A  16     -10.831   2.594  -3.335  1.00  0.00           H
ATOM    262 1HH1 ARG A  16     -11.115   0.307  -6.023  1.00  0.00           H
ATOM    263 2HH1 ARG A  16     -11.993  -0.882  -5.087  1.00  0.00           H
ATOM    264 1HH2 ARG A  16     -11.991   1.025  -2.152  1.00  0.00           H
ATOM    265 2HH2 ARG A  16     -12.487  -0.479  -2.899  1.00  0.00           H
ATOM    266  N   GLU A  17      -6.939   5.407  -8.643  1.00  0.00           N
ATOM    267  CA  GLU A  17      -6.721   6.079  -9.926  1.00  0.00           C
ATOM    268  C   GLU A  17      -5.667   5.382 -10.797  1.00  0.00           C
ATOM    269  O   GLU A  17      -5.748   5.417 -12.025  1.00  0.00           O
ATOM    270  CB  GLU A  17      -6.342   7.551  -9.696  1.00  0.00           C
ATOM    271  CG  GLU A  17      -7.494   8.399  -9.107  1.00  0.00           C
ATOM    272  CD  GLU A  17      -7.138   9.846  -8.819  1.00  0.00           C
ATOM    273  OE1 GLU A  17      -6.013  10.227  -8.996  1.00  0.00           O
ATOM    274  OE2 GLU A  17      -8.012  10.571  -8.394  1.00  0.00           O
ATOM    275  H   GLU A  17      -6.518   5.798  -7.800  1.00  0.00           H
ATOM    276  HA  GLU A  17      -7.662   6.062 -10.474  1.00  0.00           H
ATOM    277 1HB  GLU A  17      -5.497   7.601  -9.003  1.00  0.00           H
ATOM    278 2HB  GLU A  17      -6.023   8.002 -10.636  1.00  0.00           H
ATOM    279 1HG  GLU A  17      -8.324   8.383  -9.811  1.00  0.00           H
ATOM    280 2HG  GLU A  17      -7.838   7.930  -8.188  1.00  0.00           H
ATOM    281  N   GLY A  18      -4.679   4.746 -10.161  1.00  0.00           N
ATOM    282  CA  GLY A  18      -3.594   4.061 -10.863  1.00  0.00           C
ATOM    283  C   GLY A  18      -2.434   4.985 -11.246  1.00  0.00           C
ATOM    284  O   GLY A  18      -1.502   4.570 -11.938  1.00  0.00           O
ATOM    285  H   GLY A  18      -4.655   4.759  -9.144  1.00  0.00           H
ATOM    286 1HA  GLY A  18      -3.219   3.260 -10.225  1.00  0.00           H
ATOM    287 2HA  GLY A  18      -3.993   3.588 -11.759  1.00  0.00           H
ATOM    288  N   GLU A  19      -2.504   6.236 -10.809  1.00  0.00           N
ATOM    289  CA  GLU A  19      -1.482   7.231 -11.110  1.00  0.00           C
ATOM    290  C   GLU A  19      -1.426   8.261 -10.002  1.00  0.00           C
ATOM    291  O   GLU A  19      -2.369   8.387  -9.223  1.00  0.00           O
ATOM    292  CB  GLU A  19      -1.749   7.922 -12.455  1.00  0.00           C
ATOM    293  CG  GLU A  19      -3.038   8.739 -12.522  1.00  0.00           C
ATOM    294  CD  GLU A  19      -3.269   9.366 -13.894  1.00  0.00           C
ATOM    295  OE1 GLU A  19      -2.493   9.103 -14.784  1.00  0.00           O
ATOM    296  OE2 GLU A  19      -4.214  10.110 -14.042  1.00  0.00           O
ATOM    297  H   GLU A  19      -3.301   6.499 -10.247  1.00  0.00           H
ATOM    298  HA  GLU A  19      -0.512   6.735 -11.160  1.00  0.00           H
ATOM    299 1HB  GLU A  19      -0.921   8.593 -12.686  1.00  0.00           H
ATOM    300 2HB  GLU A  19      -1.792   7.172 -13.245  1.00  0.00           H
ATOM    301 1HG  GLU A  19      -3.882   8.088 -12.282  1.00  0.00           H
ATOM    302 2HG  GLU A  19      -2.997   9.527 -11.766  1.00  0.00           H
ATOM    303  N   VAL A  20      -0.328   9.006  -9.930  1.00  0.00           N
ATOM    304  CA  VAL A  20      -0.240  10.053  -8.928  1.00  0.00           C
ATOM    305  C   VAL A  20      -0.149  11.440  -9.589  1.00  0.00           C
ATOM    306  O   VAL A  20       0.847  11.726 -10.253  1.00  0.00           O
ATOM    307  CB  VAL A  20       1.016   9.884  -8.070  1.00  0.00           C
ATOM    308  CG1 VAL A  20       1.030  10.979  -7.022  1.00  0.00           C
ATOM    309  CG2 VAL A  20       1.055   8.568  -7.447  1.00  0.00           C
ATOM    310  H   VAL A  20       0.427   8.855 -10.584  1.00  0.00           H
ATOM    311  HA  VAL A  20      -1.095   9.979  -8.268  1.00  0.00           H
ATOM    312  HB  VAL A  20       1.881   9.996  -8.696  1.00  0.00           H
ATOM    313 1HG1 VAL A  20       1.918  10.898  -6.404  1.00  0.00           H
ATOM    314 2HG1 VAL A  20       1.012  11.952  -7.503  1.00  0.00           H
ATOM    315 3HG1 VAL A  20       0.154  10.872  -6.398  1.00  0.00           H
ATOM    316 1HG2 VAL A  20       1.957   8.472  -6.842  1.00  0.00           H
ATOM    317 2HG2 VAL A  20       0.206   8.493  -6.835  1.00  0.00           H
ATOM    318 3HG2 VAL A  20       1.043   7.788  -8.206  1.00  0.00           H
ATOM    319  N   PRO A  21      -1.190  12.280  -9.506  1.00  0.00           N
ATOM    320  CA  PRO A  21      -1.235  13.648 -10.007  1.00  0.00           C
ATOM    321  C   PRO A  21      -0.167  14.492  -9.336  1.00  0.00           C
ATOM    322  O   PRO A  21       0.125  14.270  -8.160  1.00  0.00           O
ATOM    323  CB  PRO A  21      -2.641  14.114  -9.615  1.00  0.00           C
ATOM    324  CG  PRO A  21      -3.448  12.837  -9.478  1.00  0.00           C
ATOM    325  CD  PRO A  21      -2.478  11.800  -8.970  1.00  0.00           C
ATOM    326  HA  PRO A  21      -1.103  13.639 -11.102  1.00  0.00           H
ATOM    327 1HB  PRO A  21      -2.596  14.695  -8.680  1.00  0.00           H
ATOM    328 2HB  PRO A  21      -3.042  14.789 -10.384  1.00  0.00           H
ATOM    329 1HG  PRO A  21      -4.296  12.985  -8.786  1.00  0.00           H
ATOM    330 2HG  PRO A  21      -3.886  12.550 -10.449  1.00  0.00           H
ATOM    331 1HD  PRO A  21      -2.474  11.753  -7.888  1.00  0.00           H
ATOM    332 2HD  PRO A  21      -2.769  10.843  -9.426  1.00  0.00           H
ATOM    333  N   LYS A  22       0.339  15.526 -10.017  1.00  0.00           N
ATOM    334  CA  LYS A  22       1.323  16.429  -9.396  1.00  0.00           C
ATOM    335  C   LYS A  22       0.826  16.919  -8.044  1.00  0.00           C
ATOM    336  O   LYS A  22       1.583  16.963  -7.073  1.00  0.00           O
ATOM    337  CB  LYS A  22       1.629  17.626 -10.289  1.00  0.00           C
ATOM    338  CG  LYS A  22       2.713  18.579  -9.734  1.00  0.00           C
ATOM    339  CD  LYS A  22       3.025  19.707 -10.731  1.00  0.00           C
ATOM    340  CE  LYS A  22       4.214  20.575 -10.277  1.00  0.00           C
ATOM    341  NZ  LYS A  22       3.922  21.354  -9.034  1.00  0.00           N
ATOM    342  H   LYS A  22       0.067  15.674 -10.980  1.00  0.00           H
ATOM    343  HA  LYS A  22       2.249  15.891  -9.231  1.00  0.00           H
ATOM    344 1HB  LYS A  22       1.958  17.278 -11.267  1.00  0.00           H
ATOM    345 2HB  LYS A  22       0.722  18.212 -10.436  1.00  0.00           H
ATOM    346 1HG  LYS A  22       2.365  19.022  -8.793  1.00  0.00           H
ATOM    347 2HG  LYS A  22       3.628  18.020  -9.531  1.00  0.00           H
ATOM    348 1HD  LYS A  22       3.258  19.275 -11.705  1.00  0.00           H
ATOM    349 2HD  LYS A  22       2.147  20.345 -10.838  1.00  0.00           H
ATOM    350 1HE  LYS A  22       5.072  19.931 -10.092  1.00  0.00           H
ATOM    351 2HE  LYS A  22       4.460  21.274 -11.075  1.00  0.00           H
ATOM    352 1HZ  LYS A  22       4.721  21.902  -8.770  1.00  0.00           H
ATOM    353 2HZ  LYS A  22       3.138  21.966  -9.173  1.00  0.00           H
ATOM    354 3HZ  LYS A  22       3.703  20.726  -8.248  1.00  0.00           H
ATOM    355  N   GLU A  23      -0.462  17.247  -7.972  1.00  0.00           N
ATOM    356  CA  GLU A  23      -1.038  17.751  -6.739  1.00  0.00           C
ATOM    357  C   GLU A  23      -0.903  16.738  -5.613  1.00  0.00           C
ATOM    358  O   GLU A  23      -0.751  17.122  -4.454  1.00  0.00           O
ATOM    359  CB  GLU A  23      -2.520  18.077  -6.942  1.00  0.00           C
ATOM    360  CG  GLU A  23      -2.782  19.280  -7.833  1.00  0.00           C
ATOM    361  CD  GLU A  23      -4.254  19.537  -8.071  1.00  0.00           C
ATOM    362  OE1 GLU A  23      -5.054  18.719  -7.679  1.00  0.00           O
ATOM    363  OE2 GLU A  23      -4.573  20.554  -8.642  1.00  0.00           O
ATOM    364  H   GLU A  23      -1.036  17.167  -8.797  1.00  0.00           H
ATOM    365  HA  GLU A  23      -0.506  18.658  -6.450  1.00  0.00           H
ATOM    366 1HB  GLU A  23      -3.023  17.213  -7.381  1.00  0.00           H
ATOM    367 2HB  GLU A  23      -2.985  18.265  -5.972  1.00  0.00           H
ATOM    368 1HG  GLU A  23      -2.339  20.161  -7.369  1.00  0.00           H
ATOM    369 2HG  GLU A  23      -2.284  19.120  -8.789  1.00  0.00           H
ATOM    370  N   MET A  24      -0.997  15.442  -5.922  1.00  0.00           N
ATOM    371  CA  MET A  24      -0.911  14.456  -4.867  1.00  0.00           C
ATOM    372  C   MET A  24       0.543  14.281  -4.524  1.00  0.00           C
ATOM    373  O   MET A  24       0.889  14.159  -3.366  1.00  0.00           O
ATOM    374  CB  MET A  24      -1.556  13.135  -5.265  1.00  0.00           C
ATOM    375  CG  MET A  24      -3.053  13.215  -5.474  1.00  0.00           C
ATOM    376  SD  MET A  24      -3.948  13.742  -4.014  1.00  0.00           S
ATOM    377  CE  MET A  24      -4.152  15.483  -4.313  1.00  0.00           C
ATOM    378  H   MET A  24      -1.062  15.141  -6.885  1.00  0.00           H
ATOM    379  HA  MET A  24      -1.422  14.834  -3.984  1.00  0.00           H
ATOM    380 1HB  MET A  24      -1.117  12.809  -6.200  1.00  0.00           H
ATOM    381 2HB  MET A  24      -1.346  12.377  -4.513  1.00  0.00           H
ATOM    382 1HG  MET A  24      -3.266  13.917  -6.281  1.00  0.00           H
ATOM    383 2HG  MET A  24      -3.432  12.233  -5.765  1.00  0.00           H
ATOM    384 1HE  MET A  24      -4.717  15.927  -3.496  1.00  0.00           H
ATOM    385 2HE  MET A  24      -3.188  15.957  -4.363  1.00  0.00           H
ATOM    386 3HE  MET A  24      -4.685  15.641  -5.248  1.00  0.00           H
ATOM    387  N   HIS A  25       1.450  14.417  -5.484  1.00  0.00           N
ATOM    388  CA  HIS A  25       2.850  14.264  -5.090  1.00  0.00           C
ATOM    389  C   HIS A  25       3.175  15.334  -4.039  1.00  0.00           C
ATOM    390  O   HIS A  25       3.846  15.058  -3.036  1.00  0.00           O
ATOM    391  CB  HIS A  25       3.813  14.415  -6.279  1.00  0.00           C
ATOM    392  CG  HIS A  25       3.877  13.249  -7.260  1.00  0.00           C
ATOM    393  ND1 HIS A  25       4.437  12.026  -6.937  1.00  0.00           N
ATOM    394  CD2 HIS A  25       3.472  13.138  -8.550  1.00  0.00           C
ATOM    395  CE1 HIS A  25       4.347  11.218  -7.990  1.00  0.00           C
ATOM    396  NE2 HIS A  25       3.781  11.877  -8.970  1.00  0.00           N
ATOM    397  H   HIS A  25       1.165  14.559  -6.454  1.00  0.00           H
ATOM    398  HA  HIS A  25       3.006  13.286  -4.640  1.00  0.00           H
ATOM    399 1HB  HIS A  25       3.535  15.304  -6.844  1.00  0.00           H
ATOM    400 2HB  HIS A  25       4.823  14.591  -5.898  1.00  0.00           H
ATOM    401  HD2 HIS A  25       2.995  13.881  -9.153  1.00  0.00           H
ATOM    402  HE1 HIS A  25       4.700  10.183  -8.036  1.00  0.00           H
ATOM    403  HE2 HIS A  25       3.589  11.514  -9.896  1.00  0.00           H
ATOM    404  N   GLU A  26       2.646  16.549  -4.239  1.00  0.00           N
ATOM    405  CA  GLU A  26       2.883  17.613  -3.275  1.00  0.00           C
ATOM    406  C   GLU A  26       2.155  17.367  -1.942  1.00  0.00           C
ATOM    407  O   GLU A  26       2.767  17.505  -0.878  1.00  0.00           O
ATOM    408  CB  GLU A  26       2.448  18.957  -3.862  1.00  0.00           C
ATOM    409  CG  GLU A  26       3.318  19.442  -5.033  1.00  0.00           C
ATOM    410  CD  GLU A  26       2.835  20.728  -5.676  1.00  0.00           C
ATOM    411  OE1 GLU A  26       1.823  21.251  -5.276  1.00  0.00           O
ATOM    412  OE2 GLU A  26       3.499  21.183  -6.597  1.00  0.00           O
ATOM    413  H   GLU A  26       2.109  16.725  -5.089  1.00  0.00           H
ATOM    414  HA  GLU A  26       3.953  17.655  -3.075  1.00  0.00           H
ATOM    415 1HB  GLU A  26       1.419  18.877  -4.220  1.00  0.00           H
ATOM    416 2HB  GLU A  26       2.467  19.719  -3.083  1.00  0.00           H
ATOM    417 1HG  GLU A  26       4.337  19.588  -4.673  1.00  0.00           H
ATOM    418 2HG  GLU A  26       3.344  18.654  -5.790  1.00  0.00           H
ATOM    419  N   GLU A  27       0.875  16.948  -1.969  1.00  0.00           N
ATOM    420  CA  GLU A  27       0.190  16.709  -0.691  1.00  0.00           C
ATOM    421  C   GLU A  27       0.841  15.551   0.064  1.00  0.00           C
ATOM    422  O   GLU A  27       0.977  15.592   1.292  1.00  0.00           O
ATOM    423  CB  GLU A  27      -1.317  16.455  -0.851  1.00  0.00           C
ATOM    424  CG  GLU A  27      -2.148  17.678  -1.273  1.00  0.00           C
ATOM    425  CD  GLU A  27      -3.648  17.411  -1.282  1.00  0.00           C
ATOM    426  OE1 GLU A  27      -4.043  16.290  -1.060  1.00  0.00           O
ATOM    427  OE2 GLU A  27      -4.397  18.338  -1.503  1.00  0.00           O
ATOM    428  H   GLU A  27       0.379  16.839  -2.856  1.00  0.00           H
ATOM    429  HA  GLU A  27       0.302  17.604  -0.079  1.00  0.00           H
ATOM    430 1HB  GLU A  27      -1.484  15.656  -1.576  1.00  0.00           H
ATOM    431 2HB  GLU A  27      -1.710  16.139   0.097  1.00  0.00           H
ATOM    432 1HG  GLU A  27      -1.937  18.499  -0.590  1.00  0.00           H
ATOM    433 2HG  GLU A  27      -1.835  17.983  -2.269  1.00  0.00           H
ATOM    434  N   MET A  28       1.272  14.530  -0.678  1.00  0.00           N
ATOM    435  CA  MET A  28       1.960  13.391  -0.109  1.00  0.00           C
ATOM    436  C   MET A  28       3.212  13.825   0.609  1.00  0.00           C
ATOM    437  O   MET A  28       3.451  13.429   1.754  1.00  0.00           O
ATOM    438  CB  MET A  28       2.386  12.425  -1.208  1.00  0.00           C
ATOM    439  CG  MET A  28       1.363  11.589  -1.886  1.00  0.00           C
ATOM    440  SD  MET A  28       2.119  10.614  -3.158  1.00  0.00           S
ATOM    441  CE  MET A  28       0.748   9.673  -3.603  1.00  0.00           C
ATOM    442  H   MET A  28       1.115  14.550  -1.675  1.00  0.00           H
ATOM    443  HA  MET A  28       1.300  12.898   0.602  1.00  0.00           H
ATOM    444 1HB  MET A  28       2.769  13.032  -2.011  1.00  0.00           H
ATOM    445 2HB  MET A  28       3.210  11.863  -0.920  1.00  0.00           H
ATOM    446 1HG  MET A  28       0.875  10.942  -1.195  1.00  0.00           H
ATOM    447 2HG  MET A  28       0.618  12.178  -2.325  1.00  0.00           H
ATOM    448 1HE  MET A  28       1.023   8.987  -4.396  1.00  0.00           H
ATOM    449 2HE  MET A  28       0.393   9.111  -2.744  1.00  0.00           H
ATOM    450 3HE  MET A  28      -0.037  10.345  -3.940  1.00  0.00           H
ATOM    451  N   ALA A  29       3.998  14.677  -0.049  1.00  0.00           N
ATOM    452  CA  ALA A  29       5.229  15.155   0.539  1.00  0.00           C
ATOM    453  C   ALA A  29       4.957  15.932   1.823  1.00  0.00           C
ATOM    454  O   ALA A  29       5.614  15.698   2.840  1.00  0.00           O
ATOM    455  CB  ALA A  29       5.946  16.027  -0.471  1.00  0.00           C
ATOM    456  H   ALA A  29       3.757  14.972  -0.998  1.00  0.00           H
ATOM    457  HA  ALA A  29       5.849  14.294   0.784  1.00  0.00           H
ATOM    458 1HB  ALA A  29       6.882  16.381  -0.062  1.00  0.00           H
ATOM    459 2HB  ALA A  29       6.143  15.448  -1.376  1.00  0.00           H
ATOM    460 3HB  ALA A  29       5.318  16.881  -0.719  1.00  0.00           H
ATOM    461  N   GLU A  30       3.937  16.793   1.820  1.00  0.00           N
ATOM    462  CA  GLU A  30       3.670  17.574   3.022  1.00  0.00           C
ATOM    463  C   GLU A  30       3.211  16.682   4.166  1.00  0.00           C
ATOM    464  O   GLU A  30       3.558  16.905   5.326  1.00  0.00           O
ATOM    465  CB  GLU A  30       2.655  18.678   2.736  1.00  0.00           C
ATOM    466  CG  GLU A  30       3.208  19.807   1.834  1.00  0.00           C
ATOM    467  CD  GLU A  30       4.384  20.554   2.459  1.00  0.00           C
ATOM    468  OE1 GLU A  30       4.256  21.008   3.568  1.00  0.00           O
ATOM    469  OE2 GLU A  30       5.419  20.659   1.822  1.00  0.00           O
ATOM    470  H   GLU A  30       3.393  16.944   0.967  1.00  0.00           H
ATOM    471  HA  GLU A  30       4.599  18.049   3.326  1.00  0.00           H
ATOM    472 1HB  GLU A  30       1.784  18.247   2.239  1.00  0.00           H
ATOM    473 2HB  GLU A  30       2.320  19.119   3.674  1.00  0.00           H
ATOM    474 1HG  GLU A  30       3.535  19.364   0.890  1.00  0.00           H
ATOM    475 2HG  GLU A  30       2.406  20.509   1.613  1.00  0.00           H
ATOM    476  N   GLY A  31       2.437  15.654   3.853  1.00  0.00           N
ATOM    477  CA  GLY A  31       1.996  14.727   4.880  1.00  0.00           C
ATOM    478  C   GLY A  31       3.187  13.968   5.469  1.00  0.00           C
ATOM    479  O   GLY A  31       3.308  13.812   6.692  1.00  0.00           O
ATOM    480  H   GLY A  31       2.137  15.517   2.886  1.00  0.00           H
ATOM    481 1HA  GLY A  31       1.470  15.270   5.663  1.00  0.00           H
ATOM    482 2HA  GLY A  31       1.292  14.038   4.434  1.00  0.00           H
ATOM    483  N   LEU A  32       4.092  13.528   4.592  1.00  0.00           N
ATOM    484  CA  LEU A  32       5.262  12.756   4.984  1.00  0.00           C
ATOM    485  C   LEU A  32       6.150  13.539   5.954  1.00  0.00           C
ATOM    486  O   LEU A  32       6.755  12.961   6.856  1.00  0.00           O
ATOM    487  CB  LEU A  32       6.056  12.401   3.747  1.00  0.00           C
ATOM    488  CG  LEU A  32       7.040  11.301   3.874  1.00  0.00           C
ATOM    489  CD1 LEU A  32       6.309  10.016   4.139  1.00  0.00           C
ATOM    490  CD2 LEU A  32       7.793  11.221   2.670  1.00  0.00           C
ATOM    491  H   LEU A  32       3.935  13.701   3.599  1.00  0.00           H
ATOM    492  HA  LEU A  32       4.956  11.851   5.476  1.00  0.00           H
ATOM    493 1HB  LEU A  32       5.360  12.136   2.951  1.00  0.00           H
ATOM    494 2HB  LEU A  32       6.598  13.290   3.430  1.00  0.00           H
ATOM    495  HG  LEU A  32       7.705  11.493   4.711  1.00  0.00           H
ATOM    496 1HD1 LEU A  32       7.019   9.201   4.226  1.00  0.00           H
ATOM    497 2HD1 LEU A  32       5.758  10.119   5.045  1.00  0.00           H
ATOM    498 3HD1 LEU A  32       5.623   9.802   3.315  1.00  0.00           H
ATOM    499 1HD2 LEU A  32       8.495  10.435   2.752  1.00  0.00           H
ATOM    500 2HD2 LEU A  32       7.119  11.039   1.877  1.00  0.00           H
ATOM    501 3HD2 LEU A  32       8.302  12.139   2.503  1.00  0.00           H
ATOM    502  N   LYS A  33       6.176  14.873   5.798  1.00  0.00           N
ATOM    503  CA  LYS A  33       6.949  15.775   6.660  1.00  0.00           C
ATOM    504  C   LYS A  33       6.399  15.867   8.084  1.00  0.00           C
ATOM    505  O   LYS A  33       7.089  16.350   8.986  1.00  0.00           O
ATOM    506  CB  LYS A  33       6.960  17.208   6.114  1.00  0.00           C
ATOM    507  CG  LYS A  33       7.721  17.436   4.846  1.00  0.00           C
ATOM    508  CD  LYS A  33       7.624  18.879   4.389  1.00  0.00           C
ATOM    509  CE  LYS A  33       8.369  19.110   3.090  1.00  0.00           C
ATOM    510  NZ  LYS A  33       8.171  20.508   2.587  1.00  0.00           N
ATOM    511  H   LYS A  33       5.670  15.273   5.005  1.00  0.00           H
ATOM    512  HA  LYS A  33       7.973  15.401   6.709  1.00  0.00           H
ATOM    513 1HB  LYS A  33       5.934  17.526   5.933  1.00  0.00           H
ATOM    514 2HB  LYS A  33       7.372  17.872   6.870  1.00  0.00           H
ATOM    515 1HG  LYS A  33       8.763  17.132   4.963  1.00  0.00           H
ATOM    516 2HG  LYS A  33       7.271  16.849   4.098  1.00  0.00           H
ATOM    517 1HD  LYS A  33       6.573  19.143   4.237  1.00  0.00           H
ATOM    518 2HD  LYS A  33       8.033  19.534   5.155  1.00  0.00           H
ATOM    519 1HE  LYS A  33       9.432  18.938   3.254  1.00  0.00           H
ATOM    520 2HE  LYS A  33       8.008  18.407   2.336  1.00  0.00           H
ATOM    521 1HZ  LYS A  33       8.670  20.638   1.726  1.00  0.00           H
ATOM    522 2HZ  LYS A  33       7.157  20.656   2.415  1.00  0.00           H
ATOM    523 3HZ  LYS A  33       8.496  21.171   3.269  1.00  0.00           H
ATOM    524  N   LYS A  34       5.133  15.488   8.268  1.00  0.00           N
ATOM    525  CA  LYS A  34       4.451  15.615   9.549  1.00  0.00           C
ATOM    526  C   LYS A  34       4.347  14.275  10.280  1.00  0.00           C
ATOM    527  O   LYS A  34       4.322  14.228  11.514  1.00  0.00           O
ATOM    528  CB  LYS A  34       3.062  16.205   9.305  1.00  0.00           C
ATOM    529  CG  LYS A  34       3.083  17.630   8.747  1.00  0.00           C
ATOM    530  CD  LYS A  34       1.677  18.177   8.539  1.00  0.00           C
ATOM    531  CE  LYS A  34       1.714  19.583   7.957  1.00  0.00           C
ATOM    532  NZ  LYS A  34       0.344  20.129   7.730  1.00  0.00           N
ATOM    533  H   LYS A  34       4.614  15.073   7.497  1.00  0.00           H
ATOM    534  HA  LYS A  34       5.020  16.298  10.176  1.00  0.00           H
ATOM    535 1HB  LYS A  34       2.531  15.577   8.587  1.00  0.00           H
ATOM    536 2HB  LYS A  34       2.495  16.206  10.231  1.00  0.00           H
ATOM    537 1HG  LYS A  34       3.627  18.283   9.428  1.00  0.00           H
ATOM    538 2HG  LYS A  34       3.601  17.629   7.786  1.00  0.00           H
ATOM    539 1HD  LYS A  34       1.137  17.522   7.848  1.00  0.00           H
ATOM    540 2HD  LYS A  34       1.144  18.195   9.488  1.00  0.00           H
ATOM    541 1HE  LYS A  34       2.249  20.239   8.641  1.00  0.00           H
ATOM    542 2HE  LYS A  34       2.247  19.555   7.002  1.00  0.00           H
ATOM    543 1HZ  LYS A  34       0.413  21.059   7.340  1.00  0.00           H
ATOM    544 2HZ  LYS A  34      -0.154  19.528   7.084  1.00  0.00           H
ATOM    545 3HZ  LYS A  34      -0.154  20.168   8.607  1.00  0.00           H
ATOM    546  N   MET A  35       4.271  13.188   9.523  1.00  0.00           N
ATOM    547  CA  MET A  35       4.144  11.849  10.104  1.00  0.00           C
ATOM    548  C   MET A  35       5.432  11.398  10.792  1.00  0.00           C
ATOM    549  O   MET A  35       6.514  11.911  10.503  1.00  0.00           O
ATOM    550  CB  MET A  35       3.751  10.831   9.063  1.00  0.00           C
ATOM    551  CG  MET A  35       2.362  10.940   8.510  1.00  0.00           C
ATOM    552  SD  MET A  35       2.057   9.547   7.490  1.00  0.00           S
ATOM    553  CE  MET A  35       3.278   9.911   6.308  1.00  0.00           C
ATOM    554  H   MET A  35       4.268  13.298   8.508  1.00  0.00           H
ATOM    555  HA  MET A  35       3.362  11.882  10.860  1.00  0.00           H
ATOM    556 1HB  MET A  35       4.438  10.929   8.219  1.00  0.00           H
ATOM    557 2HB  MET A  35       3.885   9.837   9.463  1.00  0.00           H
ATOM    558 1HG  MET A  35       1.630  10.955   9.315  1.00  0.00           H
ATOM    559 2HG  MET A  35       2.249  11.849   7.920  1.00  0.00           H
ATOM    560 1HE  MET A  35       3.308   9.154   5.552  1.00  0.00           H
ATOM    561 2HE  MET A  35       3.057  10.861   5.855  1.00  0.00           H
ATOM    562 3HE  MET A  35       4.235   9.966   6.806  1.00  0.00           H
ATOM    563  N   ASP A  36       5.321  10.429  11.708  1.00  0.00           N
ATOM    564  CA  ASP A  36       6.512   9.947  12.408  1.00  0.00           C
ATOM    565  C   ASP A  36       7.291   8.985  11.510  1.00  0.00           C
ATOM    566  O   ASP A  36       6.884   8.739  10.375  1.00  0.00           O
ATOM    567  CB  ASP A  36       6.109   9.308  13.757  1.00  0.00           C
ATOM    568  CG  ASP A  36       5.349   7.933  13.687  1.00  0.00           C
ATOM    569  OD1 ASP A  36       5.474   7.212  12.709  1.00  0.00           O
ATOM    570  OD2 ASP A  36       4.572   7.655  14.602  1.00  0.00           O
ATOM    571  H   ASP A  36       4.415  10.044  11.924  1.00  0.00           H
ATOM    572  HA  ASP A  36       7.156  10.803  12.624  1.00  0.00           H
ATOM    573 1HB  ASP A  36       7.003   9.167  14.362  1.00  0.00           H
ATOM    574 2HB  ASP A  36       5.475  10.012  14.298  1.00  0.00           H
ATOM    575  N   TRP A  37       8.394   8.430  12.014  1.00  0.00           N
ATOM    576  CA  TRP A  37       9.289   7.632  11.176  1.00  0.00           C
ATOM    577  C   TRP A  37       8.701   6.357  10.591  1.00  0.00           C
ATOM    578  O   TRP A  37       8.964   6.022   9.433  1.00  0.00           O
ATOM    579  CB  TRP A  37      10.503   7.219  11.993  1.00  0.00           C
ATOM    580  CG  TRP A  37      11.327   8.344  12.460  1.00  0.00           C
ATOM    581  CD1 TRP A  37      11.366   9.609  11.965  1.00  0.00           C
ATOM    582  CD2 TRP A  37      12.250   8.311  13.562  1.00  0.00           C
ATOM    583  NE1 TRP A  37      12.249  10.369  12.687  1.00  0.00           N
ATOM    584  CE2 TRP A  37      12.799   9.587  13.672  1.00  0.00           C
ATOM    585  CE3 TRP A  37      12.648   7.310  14.458  1.00  0.00           C
ATOM    586  CZ2 TRP A  37      13.730   9.903  14.650  1.00  0.00           C
ATOM    587  CZ3 TRP A  37      13.578   7.624  15.435  1.00  0.00           C
ATOM    588  CH2 TRP A  37      14.107   8.887  15.528  1.00  0.00           C
ATOM    589  H   TRP A  37       8.652   8.619  12.970  1.00  0.00           H
ATOM    590  HA  TRP A  37       9.604   8.266  10.350  1.00  0.00           H
ATOM    591 1HB  TRP A  37      10.179   6.648  12.860  1.00  0.00           H
ATOM    592 2HB  TRP A  37      11.133   6.574  11.407  1.00  0.00           H
ATOM    593  HD1 TRP A  37      10.776   9.963  11.126  1.00  0.00           H
ATOM    594  HE1 TRP A  37      12.460  11.342  12.529  1.00  0.00           H
ATOM    595  HE3 TRP A  37      12.230   6.305  14.390  1.00  0.00           H
ATOM    596  HZ2 TRP A  37      14.162  10.899  14.739  1.00  0.00           H
ATOM    597  HZ3 TRP A  37      13.879   6.840  16.129  1.00  0.00           H
ATOM    598  HH2 TRP A  37      14.839   9.099  16.308  1.00  0.00           H
ATOM    599  N   TYR A  38       7.927   5.631  11.386  1.00  0.00           N
ATOM    600  CA  TYR A  38       7.406   4.353  10.932  1.00  0.00           C
ATOM    601  C   TYR A  38       6.211   4.565  10.040  1.00  0.00           C
ATOM    602  O   TYR A  38       6.019   3.838   9.062  1.00  0.00           O
ATOM    603  CB  TYR A  38       7.102   3.460  12.132  1.00  0.00           C
ATOM    604  CG  TYR A  38       8.381   3.002  12.798  1.00  0.00           C
ATOM    605  CD1 TYR A  38       8.981   3.812  13.749  1.00  0.00           C
ATOM    606  CD2 TYR A  38       8.969   1.782  12.444  1.00  0.00           C
ATOM    607  CE1 TYR A  38      10.164   3.422  14.341  1.00  0.00           C
ATOM    608  CE2 TYR A  38      10.155   1.388  13.044  1.00  0.00           C
ATOM    609  CZ  TYR A  38      10.752   2.210  13.987  1.00  0.00           C
ATOM    610  OH  TYR A  38      11.931   1.837  14.585  1.00  0.00           O
ATOM    611  H   TYR A  38       7.692   5.974  12.311  1.00  0.00           H
ATOM    612  HA  TYR A  38       8.168   3.858  10.334  1.00  0.00           H
ATOM    613 1HB  TYR A  38       6.502   4.011  12.861  1.00  0.00           H
ATOM    614 2HB  TYR A  38       6.537   2.585  11.816  1.00  0.00           H
ATOM    615  HD1 TYR A  38       8.521   4.764  14.020  1.00  0.00           H
ATOM    616  HD2 TYR A  38       8.501   1.144  11.693  1.00  0.00           H
ATOM    617  HE1 TYR A  38      10.637   4.065  15.084  1.00  0.00           H
ATOM    618  HE2 TYR A  38      10.620   0.439  12.766  1.00  0.00           H
ATOM    619  HH  TYR A  38      12.212   2.531  15.190  1.00  0.00           H
ATOM    620  N   LYS A  39       5.426   5.596  10.325  1.00  0.00           N
ATOM    621  CA  LYS A  39       4.290   5.876   9.478  1.00  0.00           C
ATOM    622  C   LYS A  39       4.815   6.374   8.146  1.00  0.00           C
ATOM    623  O   LYS A  39       4.352   5.941   7.097  1.00  0.00           O
ATOM    624  CB  LYS A  39       3.404   6.909  10.137  1.00  0.00           C
ATOM    625  CG  LYS A  39       2.684   6.399  11.370  1.00  0.00           C
ATOM    626  CD  LYS A  39       1.865   7.486  12.013  1.00  0.00           C
ATOM    627  CE  LYS A  39       1.224   6.997  13.299  1.00  0.00           C
ATOM    628  NZ  LYS A  39       2.275   6.663  14.337  1.00  0.00           N
ATOM    629  H   LYS A  39       5.594   6.184  11.154  1.00  0.00           H
ATOM    630  HA  LYS A  39       3.725   4.960   9.316  1.00  0.00           H
ATOM    631 1HB  LYS A  39       4.024   7.745  10.459  1.00  0.00           H
ATOM    632 2HB  LYS A  39       2.687   7.282   9.428  1.00  0.00           H
ATOM    633 1HG  LYS A  39       2.025   5.578  11.091  1.00  0.00           H
ATOM    634 2HG  LYS A  39       3.415   6.031  12.091  1.00  0.00           H
ATOM    635 1HD  LYS A  39       2.518   8.330  12.245  1.00  0.00           H
ATOM    636 2HD  LYS A  39       1.105   7.816  11.330  1.00  0.00           H
ATOM    637 1HE  LYS A  39       0.573   7.776  13.692  1.00  0.00           H
ATOM    638 2HE  LYS A  39       0.628   6.107  13.095  1.00  0.00           H
ATOM    639 1HZ  LYS A  39       1.848   6.347  15.183  1.00  0.00           H
ATOM    640 2HZ  LYS A  39       2.889   5.945  13.986  1.00  0.00           H
ATOM    641 3HZ  LYS A  39       2.867   7.485  14.546  1.00  0.00           H
ATOM    642  N   ALA A  40       5.845   7.226   8.174  1.00  0.00           N
ATOM    643  CA  ALA A  40       6.420   7.729   6.941  1.00  0.00           C
ATOM    644  C   ALA A  40       6.989   6.595   6.096  1.00  0.00           C
ATOM    645  O   ALA A  40       6.777   6.550   4.882  1.00  0.00           O
ATOM    646  CB  ALA A  40       7.510   8.739   7.263  1.00  0.00           C
ATOM    647  H   ALA A  40       6.219   7.568   9.059  1.00  0.00           H
ATOM    648  HA  ALA A  40       5.633   8.204   6.371  1.00  0.00           H
ATOM    649 1HB  ALA A  40       7.921   9.133   6.364  1.00  0.00           H
ATOM    650 2HB  ALA A  40       7.082   9.557   7.853  1.00  0.00           H
ATOM    651 3HB  ALA A  40       8.296   8.252   7.839  1.00  0.00           H
ATOM    652  N   ALA A  41       7.677   5.647   6.745  1.00  0.00           N
ATOM    653  CA  ALA A  41       8.237   4.499   6.050  1.00  0.00           C
ATOM    654  C   ALA A  41       7.154   3.615   5.443  1.00  0.00           C
ATOM    655  O   ALA A  41       7.271   3.172   4.295  1.00  0.00           O
ATOM    656  CB  ALA A  41       9.049   3.697   7.019  1.00  0.00           C
ATOM    657  H   ALA A  41       7.854   5.736   7.746  1.00  0.00           H
ATOM    658  HA  ALA A  41       8.874   4.863   5.246  1.00  0.00           H
ATOM    659 1HB  ALA A  41       9.480   2.872   6.514  1.00  0.00           H
ATOM    660 2HB  ALA A  41       9.828   4.324   7.436  1.00  0.00           H
ATOM    661 3HB  ALA A  41       8.407   3.341   7.818  1.00  0.00           H
ATOM    662  N   HIS A  42       6.078   3.398   6.205  1.00  0.00           N
ATOM    663  CA  HIS A  42       4.942   2.590   5.779  1.00  0.00           C
ATOM    664  C   HIS A  42       4.339   3.208   4.542  1.00  0.00           C
ATOM    665  O   HIS A  42       4.148   2.547   3.514  1.00  0.00           O
ATOM    666  CB  HIS A  42       3.898   2.515   6.909  1.00  0.00           C
ATOM    667  CG  HIS A  42       2.657   1.769   6.587  1.00  0.00           C
ATOM    668  ND1 HIS A  42       2.609   0.397   6.488  1.00  0.00           N
ATOM    669  CD2 HIS A  42       1.406   2.207   6.365  1.00  0.00           C
ATOM    670  CE1 HIS A  42       1.380   0.027   6.200  1.00  0.00           C
ATOM    671  NE2 HIS A  42       0.627   1.110   6.118  1.00  0.00           N
ATOM    672  H   HIS A  42       6.049   3.786   7.149  1.00  0.00           H
ATOM    673  HA  HIS A  42       5.273   1.581   5.536  1.00  0.00           H
ATOM    674 1HB  HIS A  42       4.354   2.060   7.788  1.00  0.00           H
ATOM    675 2HB  HIS A  42       3.609   3.522   7.191  1.00  0.00           H
ATOM    676  HD2 HIS A  42       1.079   3.246   6.375  1.00  0.00           H
ATOM    677  HE1 HIS A  42       1.062  -1.000   6.057  1.00  0.00           H
ATOM    678  HE2 HIS A  42      -0.365   1.158   5.909  1.00  0.00           H
ATOM    679  N   VAL A  43       4.075   4.494   4.641  1.00  0.00           N
ATOM    680  CA  VAL A  43       3.503   5.248   3.569  1.00  0.00           C
ATOM    681  C   VAL A  43       4.357   5.276   2.325  1.00  0.00           C
ATOM    682  O   VAL A  43       3.829   5.078   1.229  1.00  0.00           O
ATOM    683  CB  VAL A  43       3.190   6.632   4.064  1.00  0.00           C
ATOM    684  CG1 VAL A  43       2.859   7.441   2.976  1.00  0.00           C
ATOM    685  CG2 VAL A  43       1.999   6.523   5.049  1.00  0.00           C
ATOM    686  H   VAL A  43       4.275   4.975   5.517  1.00  0.00           H
ATOM    687  HA  VAL A  43       2.565   4.780   3.300  1.00  0.00           H
ATOM    688  HB  VAL A  43       4.067   7.050   4.557  1.00  0.00           H
ATOM    689 1HG1 VAL A  43       2.657   8.420   3.324  1.00  0.00           H
ATOM    690 2HG1 VAL A  43       3.699   7.474   2.290  1.00  0.00           H
ATOM    691 3HG1 VAL A  43       1.986   7.025   2.471  1.00  0.00           H
ATOM    692 1HG2 VAL A  43       1.735   7.473   5.436  1.00  0.00           H
ATOM    693 2HG2 VAL A  43       1.143   6.103   4.530  1.00  0.00           H
ATOM    694 3HG2 VAL A  43       2.266   5.875   5.871  1.00  0.00           H
ATOM    695  N   LEU A  44       5.673   5.476   2.444  1.00  0.00           N
ATOM    696  CA  LEU A  44       6.404   5.441   1.199  1.00  0.00           C
ATOM    697  C   LEU A  44       6.434   4.044   0.631  1.00  0.00           C
ATOM    698  O   LEU A  44       6.444   3.875  -0.592  1.00  0.00           O
ATOM    699  CB  LEU A  44       7.821   5.972   1.276  1.00  0.00           C
ATOM    700  CG  LEU A  44       7.894   7.386   1.538  1.00  0.00           C
ATOM    701  CD1 LEU A  44       9.262   7.851   1.298  1.00  0.00           C
ATOM    702  CD2 LEU A  44       6.944   8.014   0.786  1.00  0.00           C
ATOM    703  H   LEU A  44       6.120   5.663   3.342  1.00  0.00           H
ATOM    704  HA  LEU A  44       5.872   6.068   0.485  1.00  0.00           H
ATOM    705 1HB  LEU A  44       8.318   5.461   2.095  1.00  0.00           H
ATOM    706 2HB  LEU A  44       8.346   5.751   0.345  1.00  0.00           H
ATOM    707  HG  LEU A  44       7.671   7.567   2.587  1.00  0.00           H
ATOM    708 1HD1 LEU A  44       9.353   8.900   1.490  1.00  0.00           H
ATOM    709 2HD1 LEU A  44       9.911   7.311   1.934  1.00  0.00           H
ATOM    710 3HD1 LEU A  44       9.520   7.669   0.261  1.00  0.00           H
ATOM    711 1HD2 LEU A  44       6.962   9.048   0.994  1.00  0.00           H
ATOM    712 2HD2 LEU A  44       7.132   7.845  -0.250  1.00  0.00           H
ATOM    713 3HD2 LEU A  44       5.984   7.603   1.066  1.00  0.00           H
ATOM    714  N   GLY A  45       6.406   3.027   1.495  1.00  0.00           N
ATOM    715  CA  GLY A  45       6.377   1.666   1.005  1.00  0.00           C
ATOM    716  C   GLY A  45       5.142   1.476   0.123  1.00  0.00           C
ATOM    717  O   GLY A  45       5.208   0.788  -0.911  1.00  0.00           O
ATOM    718  H   GLY A  45       6.431   3.187   2.502  1.00  0.00           H
ATOM    719 1HA  GLY A  45       7.282   1.462   0.449  1.00  0.00           H
ATOM    720 2HA  GLY A  45       6.347   0.977   1.850  1.00  0.00           H
ATOM    721  N   MET A  46       4.011   2.080   0.548  1.00  0.00           N
ATOM    722  CA  MET A  46       2.762   2.002  -0.201  1.00  0.00           C
ATOM    723  C   MET A  46       2.809   2.819  -1.483  1.00  0.00           C
ATOM    724  O   MET A  46       2.380   2.343  -2.534  1.00  0.00           O
ATOM    725  CB  MET A  46       1.575   2.495   0.632  1.00  0.00           C
ATOM    726  CG  MET A  46       1.186   1.601   1.787  1.00  0.00           C
ATOM    727  SD  MET A  46      -0.385   2.075   2.561  1.00  0.00           S
ATOM    728  CE  MET A  46      -0.004   3.656   3.313  1.00  0.00           C
ATOM    729  H   MET A  46       4.035   2.585   1.437  1.00  0.00           H
ATOM    730  HA  MET A  46       2.591   0.960  -0.468  1.00  0.00           H
ATOM    731 1HB  MET A  46       1.808   3.479   1.039  1.00  0.00           H
ATOM    732 2HB  MET A  46       0.711   2.607  -0.010  1.00  0.00           H
ATOM    733 1HG  MET A  46       1.087   0.593   1.410  1.00  0.00           H
ATOM    734 2HG  MET A  46       1.969   1.608   2.547  1.00  0.00           H
ATOM    735 1HE  MET A  46      -0.891   4.044   3.824  1.00  0.00           H
ATOM    736 2HE  MET A  46       0.793   3.530   4.021  1.00  0.00           H
ATOM    737 3HE  MET A  46       0.303   4.364   2.539  1.00  0.00           H
ATOM    738  N   TRP A  47       3.380   4.023  -1.436  1.00  0.00           N
ATOM    739  CA  TRP A  47       3.403   4.827  -2.651  1.00  0.00           C
ATOM    740  C   TRP A  47       4.251   4.158  -3.695  1.00  0.00           C
ATOM    741  O   TRP A  47       3.861   4.071  -4.861  1.00  0.00           O
ATOM    742  CB  TRP A  47       3.911   6.235  -2.369  1.00  0.00           C
ATOM    743  CG  TRP A  47       2.943   6.923  -1.584  1.00  0.00           C
ATOM    744  CD1 TRP A  47       1.666   6.554  -1.475  1.00  0.00           C
ATOM    745  CD2 TRP A  47       3.097   8.058  -0.744  1.00  0.00           C
ATOM    746  NE1 TRP A  47       1.030   7.362  -0.637  1.00  0.00           N
ATOM    747  CE2 TRP A  47       1.874   8.286  -0.176  1.00  0.00           C
ATOM    748  CE3 TRP A  47       4.145   8.867  -0.434  1.00  0.00           C
ATOM    749  CZ2 TRP A  47       1.660   9.285   0.695  1.00  0.00           C
ATOM    750  CZ3 TRP A  47       3.969   9.881   0.490  1.00  0.00           C
ATOM    751  CH2 TRP A  47       2.745  10.091   1.048  1.00  0.00           C
ATOM    752  H   TRP A  47       3.741   4.387  -0.554  1.00  0.00           H
ATOM    753  HA  TRP A  47       2.388   4.901  -3.034  1.00  0.00           H
ATOM    754 1HB  TRP A  47       4.853   6.190  -1.822  1.00  0.00           H
ATOM    755 2HB  TRP A  47       4.079   6.774  -3.302  1.00  0.00           H
ATOM    756  HD1 TRP A  47       1.217   5.701  -1.979  1.00  0.00           H
ATOM    757  HE1 TRP A  47       0.084   7.279  -0.356  1.00  0.00           H
ATOM    758  HE3 TRP A  47       5.092   8.693  -0.903  1.00  0.00           H
ATOM    759  HZ2 TRP A  47       0.678   9.435   1.103  1.00  0.00           H
ATOM    760  HZ3 TRP A  47       4.819  10.514   0.746  1.00  0.00           H
ATOM    761  HH2 TRP A  47       2.612  10.902   1.768  1.00  0.00           H
ATOM    762  N   ALA A  48       5.402   3.637  -3.287  1.00  0.00           N
ATOM    763  CA  ALA A  48       6.242   2.947  -4.238  1.00  0.00           C
ATOM    764  C   ALA A  48       5.506   1.719  -4.771  1.00  0.00           C
ATOM    765  O   ALA A  48       5.499   1.464  -5.968  1.00  0.00           O
ATOM    766  CB  ALA A  48       7.544   2.559  -3.588  1.00  0.00           C
ATOM    767  H   ALA A  48       5.699   3.727  -2.317  1.00  0.00           H
ATOM    768  HA  ALA A  48       6.443   3.618  -5.072  1.00  0.00           H
ATOM    769 1HB  ALA A  48       8.171   2.056  -4.317  1.00  0.00           H
ATOM    770 2HB  ALA A  48       8.048   3.432  -3.226  1.00  0.00           H
ATOM    771 3HB  ALA A  48       7.330   1.896  -2.753  1.00  0.00           H
ATOM    772  N   PHE A  49       4.786   1.003  -3.911  1.00  0.00           N
ATOM    773  CA  PHE A  49       4.023  -0.157  -4.347  1.00  0.00           C
ATOM    774  C   PHE A  49       3.028   0.209  -5.462  1.00  0.00           C
ATOM    775  O   PHE A  49       2.934  -0.484  -6.477  1.00  0.00           O
ATOM    776  CB  PHE A  49       3.285  -0.784  -3.160  1.00  0.00           C
ATOM    777  CG  PHE A  49       2.459  -1.961  -3.485  1.00  0.00           C
ATOM    778  CD1 PHE A  49       3.023  -3.222  -3.611  1.00  0.00           C
ATOM    779  CD2 PHE A  49       1.106  -1.812  -3.675  1.00  0.00           C
ATOM    780  CE1 PHE A  49       2.237  -4.306  -3.927  1.00  0.00           C
ATOM    781  CE2 PHE A  49       0.318  -2.887  -3.993  1.00  0.00           C
ATOM    782  CZ  PHE A  49       0.884  -4.137  -4.122  1.00  0.00           C
ATOM    783  H   PHE A  49       4.796   1.220  -2.912  1.00  0.00           H
ATOM    784  HA  PHE A  49       4.724  -0.893  -4.745  1.00  0.00           H
ATOM    785 1HB  PHE A  49       4.006  -1.073  -2.397  1.00  0.00           H
ATOM    786 2HB  PHE A  49       2.635  -0.053  -2.720  1.00  0.00           H
ATOM    787  HD1 PHE A  49       4.096  -3.348  -3.452  1.00  0.00           H
ATOM    788  HD2 PHE A  49       0.671  -0.824  -3.571  1.00  0.00           H
ATOM    789  HE1 PHE A  49       2.690  -5.293  -4.021  1.00  0.00           H
ATOM    790  HE2 PHE A  49      -0.753  -2.755  -4.141  1.00  0.00           H
ATOM    791  HZ  PHE A  49       0.256  -4.986  -4.371  1.00  0.00           H
ATOM    792  N   TYR A  50       2.263   1.292  -5.263  1.00  0.00           N
ATOM    793  CA  TYR A  50       1.232   1.679  -6.227  1.00  0.00           C
ATOM    794  C   TYR A  50       1.751   2.406  -7.479  1.00  0.00           C
ATOM    795  O   TYR A  50       1.204   2.220  -8.569  1.00  0.00           O
ATOM    796  CB  TYR A  50       0.173   2.559  -5.542  1.00  0.00           C
ATOM    797  CG  TYR A  50      -0.643   1.801  -4.504  1.00  0.00           C
ATOM    798  CD1 TYR A  50      -0.582   2.155  -3.162  1.00  0.00           C
ATOM    799  CD2 TYR A  50      -1.416   0.725  -4.897  1.00  0.00           C
ATOM    800  CE1 TYR A  50      -1.286   1.432  -2.215  1.00  0.00           C
ATOM    801  CE2 TYR A  50      -2.123  -0.001  -3.957  1.00  0.00           C
ATOM    802  CZ  TYR A  50      -2.053   0.347  -2.613  1.00  0.00           C
ATOM    803  OH  TYR A  50      -2.743  -0.397  -1.666  1.00  0.00           O
ATOM    804  H   TYR A  50       2.389   1.829  -4.406  1.00  0.00           H
ATOM    805  HA  TYR A  50       0.746   0.765  -6.565  1.00  0.00           H
ATOM    806 1HB  TYR A  50       0.669   3.398  -5.045  1.00  0.00           H
ATOM    807 2HB  TYR A  50      -0.506   2.970  -6.287  1.00  0.00           H
ATOM    808  HD1 TYR A  50       0.025   2.999  -2.850  1.00  0.00           H
ATOM    809  HD2 TYR A  50      -1.463   0.445  -5.951  1.00  0.00           H
ATOM    810  HE1 TYR A  50      -1.233   1.711  -1.159  1.00  0.00           H
ATOM    811  HE2 TYR A  50      -2.731  -0.851  -4.273  1.00  0.00           H
ATOM    812  HH  TYR A  50      -3.284  -1.051  -2.113  1.00  0.00           H
ATOM    813  N   SER A  51       2.777   3.250  -7.329  1.00  0.00           N
ATOM    814  CA  SER A  51       3.317   4.033  -8.445  1.00  0.00           C
ATOM    815  C   SER A  51       4.550   3.420  -9.105  1.00  0.00           C
ATOM    816  O   SER A  51       4.927   3.822 -10.205  1.00  0.00           O
ATOM    817  CB  SER A  51       3.728   5.400  -7.960  1.00  0.00           C
ATOM    818  OG  SER A  51       4.793   5.278  -7.070  1.00  0.00           O
ATOM    819  H   SER A  51       3.191   3.375  -6.408  1.00  0.00           H
ATOM    820  HA  SER A  51       2.535   4.132  -9.199  1.00  0.00           H
ATOM    821 1HB  SER A  51       4.029   6.015  -8.809  1.00  0.00           H
ATOM    822 2HB  SER A  51       2.893   5.893  -7.467  1.00  0.00           H
ATOM    823  HG  SER A  51       4.408   4.923  -6.244  1.00  0.00           H
ATOM    824  N   ASN A  52       5.184   2.469  -8.415  1.00  0.00           N
ATOM    825  CA  ASN A  52       6.454   1.828  -8.768  1.00  0.00           C
ATOM    826  C   ASN A  52       7.670   2.761  -8.627  1.00  0.00           C
ATOM    827  O   ASN A  52       8.776   2.394  -9.035  1.00  0.00           O
ATOM    828  CB  ASN A  52       6.402   1.233 -10.171  1.00  0.00           C
ATOM    829  CG  ASN A  52       5.349   0.157 -10.310  1.00  0.00           C
ATOM    830  OD1 ASN A  52       5.279  -0.780  -9.505  1.00  0.00           O
ATOM    831  ND2 ASN A  52       4.525   0.283 -11.320  1.00  0.00           N
ATOM    832  H   ASN A  52       4.802   2.179  -7.523  1.00  0.00           H
ATOM    833  HA  ASN A  52       6.616   1.002  -8.074  1.00  0.00           H
ATOM    834 1HB  ASN A  52       6.247   1.996 -10.922  1.00  0.00           H
ATOM    835 2HB  ASN A  52       7.369   0.784 -10.387  1.00  0.00           H
ATOM    836 1HD2 ASN A  52       3.802  -0.394 -11.463  1.00  0.00           H
ATOM    837 2HD2 ASN A  52       4.614   1.062 -11.943  1.00  0.00           H
ATOM    838  N   GLU A  53       7.497   3.932  -7.991  1.00  0.00           N
ATOM    839  CA  GLU A  53       8.633   4.820  -7.748  1.00  0.00           C
ATOM    840  C   GLU A  53       8.375   5.845  -6.641  1.00  0.00           C
ATOM    841  O   GLU A  53       7.231   6.150  -6.311  1.00  0.00           O
ATOM    842  CB  GLU A  53       9.020   5.558  -9.043  1.00  0.00           C
ATOM    843  CG  GLU A  53       7.941   6.495  -9.594  1.00  0.00           C
ATOM    844  CD  GLU A  53       8.335   7.156 -10.913  1.00  0.00           C
ATOM    845  OE1 GLU A  53       9.381   6.838 -11.429  1.00  0.00           O
ATOM    846  OE2 GLU A  53       7.590   7.984 -11.391  1.00  0.00           O
ATOM    847  H   GLU A  53       6.566   4.227  -7.683  1.00  0.00           H
ATOM    848  HA  GLU A  53       9.479   4.207  -7.437  1.00  0.00           H
ATOM    849 1HB  GLU A  53       9.915   6.156  -8.863  1.00  0.00           H
ATOM    850 2HB  GLU A  53       9.263   4.837  -9.821  1.00  0.00           H
ATOM    851 1HG  GLU A  53       7.024   5.920  -9.745  1.00  0.00           H
ATOM    852 2HG  GLU A  53       7.736   7.266  -8.851  1.00  0.00           H
ATOM    853  N   ILE A  54       9.450   6.412  -6.095  1.00  0.00           N
ATOM    854  CA  ILE A  54       9.329   7.553  -5.191  1.00  0.00           C
ATOM    855  C   ILE A  54       9.892   8.814  -5.835  1.00  0.00           C
ATOM    856  O   ILE A  54      11.045   8.852  -6.267  1.00  0.00           O
ATOM    857  CB  ILE A  54      10.005   7.303  -3.820  1.00  0.00           C
ATOM    858  CG1 ILE A  54       9.383   6.119  -3.119  1.00  0.00           C
ATOM    859  CG2 ILE A  54       9.886   8.539  -2.910  1.00  0.00           C
ATOM    860  CD1 ILE A  54       7.900   6.335  -2.825  1.00  0.00           C
ATOM    861  H   ILE A  54      10.369   6.087  -6.364  1.00  0.00           H
ATOM    862  HA  ILE A  54       8.270   7.729  -4.999  1.00  0.00           H
ATOM    863  HB  ILE A  54      11.060   7.079  -3.976  1.00  0.00           H
ATOM    864 1HG1 ILE A  54       9.509   5.224  -3.720  1.00  0.00           H
ATOM    865 2HG1 ILE A  54       9.887   5.979  -2.172  1.00  0.00           H
ATOM    866 1HG2 ILE A  54      10.378   8.342  -1.959  1.00  0.00           H
ATOM    867 2HG2 ILE A  54      10.360   9.391  -3.385  1.00  0.00           H
ATOM    868 3HG2 ILE A  54       8.835   8.761  -2.734  1.00  0.00           H
ATOM    869 1HD1 ILE A  54       7.496   5.483  -2.289  1.00  0.00           H
ATOM    870 2HD1 ILE A  54       7.792   7.217  -2.223  1.00  0.00           H
ATOM    871 3HD1 ILE A  54       7.349   6.468  -3.753  1.00  0.00           H
ATOM    872  N   THR A  55       9.058   9.838  -5.883  1.00  0.00           N
ATOM    873  CA  THR A  55       9.376  11.153  -6.425  1.00  0.00           C
ATOM    874  C   THR A  55      10.423  11.800  -5.535  1.00  0.00           C
ATOM    875  O   THR A  55      10.301  11.730  -4.312  1.00  0.00           O
ATOM    876  CB  THR A  55       8.115  12.019  -6.499  1.00  0.00           C
ATOM    877  OG1 THR A  55       7.166  11.355  -7.281  1.00  0.00           O
ATOM    878  CG2 THR A  55       8.370  13.364  -7.126  1.00  0.00           C
ATOM    879  H   THR A  55       8.128   9.695  -5.512  1.00  0.00           H
ATOM    880  HA  THR A  55       9.794  11.035  -7.426  1.00  0.00           H
ATOM    881  HB  THR A  55       7.726  12.166  -5.505  1.00  0.00           H
ATOM    882  HG1 THR A  55       6.285  11.722  -7.089  1.00  0.00           H
ATOM    883 1HG2 THR A  55       7.433  13.928  -7.158  1.00  0.00           H
ATOM    884 2HG2 THR A  55       9.078  13.907  -6.560  1.00  0.00           H
ATOM    885 3HG2 THR A  55       8.746  13.230  -8.138  1.00  0.00           H
ATOM    886  N   GLU A  56      11.411  12.475  -6.112  1.00  0.00           N
ATOM    887  CA  GLU A  56      12.448  13.118  -5.300  1.00  0.00           C
ATOM    888  C   GLU A  56      11.846  14.092  -4.277  1.00  0.00           C
ATOM    889  O   GLU A  56      12.341  14.216  -3.164  1.00  0.00           O
ATOM    890  CB  GLU A  56      13.438  13.858  -6.201  1.00  0.00           C
ATOM    891  CG  GLU A  56      14.326  12.944  -7.041  1.00  0.00           C
ATOM    892  CD  GLU A  56      15.265  13.692  -7.960  1.00  0.00           C
ATOM    893  OE1 GLU A  56      15.140  14.889  -8.066  1.00  0.00           O
ATOM    894  OE2 GLU A  56      16.109  13.061  -8.554  1.00  0.00           O
ATOM    895  H   GLU A  56      11.464  12.514  -7.121  1.00  0.00           H
ATOM    896  HA  GLU A  56      12.986  12.338  -4.754  1.00  0.00           H
ATOM    897 1HB  GLU A  56      12.890  14.514  -6.878  1.00  0.00           H
ATOM    898 2HB  GLU A  56      14.085  14.488  -5.588  1.00  0.00           H
ATOM    899 1HG  GLU A  56      14.914  12.316  -6.370  1.00  0.00           H
ATOM    900 2HG  GLU A  56      13.688  12.289  -7.634  1.00  0.00           H
ATOM    901  N   GLU A  57      10.745  14.745  -4.634  1.00  0.00           N
ATOM    902  CA  GLU A  57      10.064  15.685  -3.744  1.00  0.00           C
ATOM    903  C   GLU A  57       9.603  14.973  -2.456  1.00  0.00           C
ATOM    904  O   GLU A  57       9.618  15.540  -1.357  1.00  0.00           O
ATOM    905  CB  GLU A  57       8.832  16.238  -4.475  1.00  0.00           C
ATOM    906  CG  GLU A  57       9.148  17.142  -5.661  1.00  0.00           C
ATOM    907  CD  GLU A  57       7.921  17.491  -6.480  1.00  0.00           C
ATOM    908  OE1 GLU A  57       6.901  16.872  -6.279  1.00  0.00           O
ATOM    909  OE2 GLU A  57       8.009  18.371  -7.305  1.00  0.00           O
ATOM    910  H   GLU A  57      10.390  14.598  -5.562  1.00  0.00           H
ATOM    911  HA  GLU A  57      10.751  16.491  -3.481  1.00  0.00           H
ATOM    912 1HB  GLU A  57       8.217  15.411  -4.829  1.00  0.00           H
ATOM    913 2HB  GLU A  57       8.225  16.809  -3.773  1.00  0.00           H
ATOM    914 1HG  GLU A  57       9.602  18.061  -5.293  1.00  0.00           H
ATOM    915 2HG  GLU A  57       9.875  16.638  -6.298  1.00  0.00           H
ATOM    916  N   ILE A  58       9.185  13.722  -2.611  1.00  0.00           N
ATOM    917  CA  ILE A  58       8.694  12.919  -1.514  1.00  0.00           C
ATOM    918  C   ILE A  58       9.880  12.415  -0.706  1.00  0.00           C
ATOM    919  O   ILE A  58       9.867  12.455   0.526  1.00  0.00           O
ATOM    920  CB  ILE A  58       7.822  11.763  -2.032  1.00  0.00           C
ATOM    921  CG1 ILE A  58       6.549  12.323  -2.690  1.00  0.00           C
ATOM    922  CG2 ILE A  58       7.458  10.891  -0.956  1.00  0.00           C
ATOM    923  CD1 ILE A  58       5.738  11.280  -3.430  1.00  0.00           C
ATOM    924  H   ILE A  58       9.259  13.284  -3.518  1.00  0.00           H
ATOM    925  HA  ILE A  58       8.080  13.543  -0.869  1.00  0.00           H
ATOM    926  HB  ILE A  58       8.373  11.205  -2.782  1.00  0.00           H
ATOM    927 1HG1 ILE A  58       5.912  12.769  -1.922  1.00  0.00           H
ATOM    928 2HG1 ILE A  58       6.833  13.103  -3.399  1.00  0.00           H
ATOM    929 1HG2 ILE A  58       6.854  10.088  -1.353  1.00  0.00           H
ATOM    930 2HG2 ILE A  58       8.360  10.485  -0.495  1.00  0.00           H
ATOM    931 3HG2 ILE A  58       6.890  11.464  -0.240  1.00  0.00           H
ATOM    932 1HD1 ILE A  58       4.864  11.760  -3.869  1.00  0.00           H
ATOM    933 2HD1 ILE A  58       6.333  10.830  -4.216  1.00  0.00           H
ATOM    934 3HD1 ILE A  58       5.418  10.507  -2.737  1.00  0.00           H
ATOM    935  N   GLU A  59      10.914  11.943  -1.400  1.00  0.00           N
ATOM    936  CA  GLU A  59      12.092  11.460  -0.701  1.00  0.00           C
ATOM    937  C   GLU A  59      12.689  12.575   0.168  1.00  0.00           C
ATOM    938  O   GLU A  59      13.072  12.332   1.304  1.00  0.00           O
ATOM    939  CB  GLU A  59      13.148  10.919  -1.675  1.00  0.00           C
ATOM    940  CG  GLU A  59      14.366  10.302  -0.966  1.00  0.00           C
ATOM    941  CD  GLU A  59      15.389   9.682  -1.898  1.00  0.00           C
ATOM    942  OE1 GLU A  59      15.200   9.724  -3.088  1.00  0.00           O
ATOM    943  OE2 GLU A  59      16.361   9.158  -1.402  1.00  0.00           O
ATOM    944  H   GLU A  59      10.868  11.930  -2.419  1.00  0.00           H
ATOM    945  HA  GLU A  59      11.789  10.645  -0.043  1.00  0.00           H
ATOM    946 1HB  GLU A  59      12.697  10.166  -2.321  1.00  0.00           H
ATOM    947 2HB  GLU A  59      13.501  11.731  -2.313  1.00  0.00           H
ATOM    948 1HG  GLU A  59      14.854  11.085  -0.384  1.00  0.00           H
ATOM    949 2HG  GLU A  59      14.013   9.541  -0.268  1.00  0.00           H
ATOM    950  N   GLU A  60      12.749  13.812  -0.346  1.00  0.00           N
ATOM    951  CA  GLU A  60      13.269  14.917   0.464  1.00  0.00           C
ATOM    952  C   GLU A  60      12.389  15.184   1.694  1.00  0.00           C
ATOM    953  O   GLU A  60      12.898  15.510   2.766  1.00  0.00           O
ATOM    954  CB  GLU A  60      13.429  16.201  -0.367  1.00  0.00           C
ATOM    955  CG  GLU A  60      14.588  16.161  -1.390  1.00  0.00           C
ATOM    956  CD  GLU A  60      14.743  17.447  -2.200  1.00  0.00           C
ATOM    957  OE1 GLU A  60      13.908  18.314  -2.089  1.00  0.00           O
ATOM    958  OE2 GLU A  60      15.713  17.556  -2.918  1.00  0.00           O
ATOM    959  H   GLU A  60      12.449  13.979  -1.306  1.00  0.00           H
ATOM    960  HA  GLU A  60      14.256  14.631   0.824  1.00  0.00           H
ATOM    961 1HB  GLU A  60      12.505  16.383  -0.921  1.00  0.00           H
ATOM    962 2HB  GLU A  60      13.588  17.048   0.298  1.00  0.00           H
ATOM    963 1HG  GLU A  60      15.517  15.970  -0.856  1.00  0.00           H
ATOM    964 2HG  GLU A  60      14.421  15.328  -2.072  1.00  0.00           H
ATOM    965  N   ALA A  61      11.065  15.060   1.540  1.00  0.00           N
ATOM    966  CA  ALA A  61      10.117  15.219   2.645  1.00  0.00           C
ATOM    967  C   ALA A  61      10.331  14.184   3.762  1.00  0.00           C
ATOM    968  O   ALA A  61      10.121  14.468   4.944  1.00  0.00           O
ATOM    969  CB  ALA A  61       8.715  15.113   2.115  1.00  0.00           C
ATOM    970  H   ALA A  61      10.690  14.854   0.611  1.00  0.00           H
ATOM    971  HA  ALA A  61      10.266  16.205   3.081  1.00  0.00           H
ATOM    972 1HB  ALA A  61       8.023  15.240   2.910  1.00  0.00           H
ATOM    973 2HB  ALA A  61       8.567  15.875   1.365  1.00  0.00           H
ATOM    974 3HB  ALA A  61       8.556  14.157   1.672  1.00  0.00           H
ATOM    975  N   LEU A  62      10.739  12.982   3.368  1.00  0.00           N
ATOM    976  CA  LEU A  62      10.970  11.862   4.277  1.00  0.00           C
ATOM    977  C   LEU A  62      12.039  12.217   5.319  1.00  0.00           C
ATOM    978  O   LEU A  62      13.092  12.730   4.953  1.00  0.00           O
ATOM    979  CB  LEU A  62      11.465  10.661   3.460  1.00  0.00           C
ATOM    980  CG  LEU A  62      11.646   9.347   4.145  1.00  0.00           C
ATOM    981  CD1 LEU A  62      10.291   8.768   4.590  1.00  0.00           C
ATOM    982  CD2 LEU A  62      12.381   8.441   3.163  1.00  0.00           C
ATOM    983  H   LEU A  62      10.859  12.827   2.365  1.00  0.00           H
ATOM    984  HA  LEU A  62      10.032  11.605   4.739  1.00  0.00           H
ATOM    985 1HB  LEU A  62      10.821  10.526   2.598  1.00  0.00           H
ATOM    986 2HB  LEU A  62      12.447  10.913   3.093  1.00  0.00           H
ATOM    987  HG  LEU A  62      12.255   9.484   5.038  1.00  0.00           H
ATOM    988 1HD1 LEU A  62      10.439   7.815   5.092  1.00  0.00           H
ATOM    989 2HD1 LEU A  62       9.824   9.446   5.246  1.00  0.00           H
ATOM    990 3HD1 LEU A  62       9.657   8.626   3.769  1.00  0.00           H
ATOM    991 1HD2 LEU A  62      12.554   7.482   3.603  1.00  0.00           H
ATOM    992 2HD2 LEU A  62      11.814   8.326   2.271  1.00  0.00           H
ATOM    993 3HD2 LEU A  62      13.337   8.900   2.911  1.00  0.00           H
ATOM    994  N   PRO A  63      11.820  11.969   6.627  1.00  0.00           N
ATOM    995  CA  PRO A  63      12.795  12.210   7.670  1.00  0.00           C
ATOM    996  C   PRO A  63      14.089  11.482   7.343  1.00  0.00           C
ATOM    997  O   PRO A  63      14.079  10.373   6.814  1.00  0.00           O
ATOM    998  CB  PRO A  63      12.101  11.657   8.919  1.00  0.00           C
ATOM    999  CG  PRO A  63      10.615  11.800   8.611  1.00  0.00           C
ATOM   1000  CD  PRO A  63      10.490  11.539   7.139  1.00  0.00           C
ATOM   1001  HA  PRO A  63      12.969  13.294   7.756  1.00  0.00           H
ATOM   1002 1HB  PRO A  63      12.415  10.642   9.109  1.00  0.00           H
ATOM   1003 2HB  PRO A  63      12.401  12.242   9.799  1.00  0.00           H
ATOM   1004 1HG  PRO A  63      10.020  11.089   9.206  1.00  0.00           H
ATOM   1005 2HG  PRO A  63      10.263  12.808   8.885  1.00  0.00           H
ATOM   1006 1HD  PRO A  63      10.323  10.490   6.999  1.00  0.00           H
ATOM   1007 2HD  PRO A  63       9.668  12.177   6.757  1.00  0.00           H
ATOM   1008  N   GLU A  64      15.204  12.076   7.749  1.00  0.00           N
ATOM   1009  CA  GLU A  64      16.553  11.579   7.460  1.00  0.00           C
ATOM   1010  C   GLU A  64      16.855  10.180   7.988  1.00  0.00           C
ATOM   1011  O   GLU A  64      17.799   9.538   7.529  1.00  0.00           O
ATOM   1012  CB  GLU A  64      17.594  12.554   8.014  1.00  0.00           C
ATOM   1013  CG  GLU A  64      17.638  13.903   7.291  1.00  0.00           C
ATOM   1014  CD  GLU A  64      18.660  14.866   7.864  1.00  0.00           C
ATOM   1015  OE1 GLU A  64      19.274  14.541   8.852  1.00  0.00           O
ATOM   1016  OE2 GLU A  64      18.822  15.926   7.305  1.00  0.00           O
ATOM   1017  H   GLU A  64      15.124  12.965   8.225  1.00  0.00           H
ATOM   1018  HA  GLU A  64      16.663  11.549   6.374  1.00  0.00           H
ATOM   1019 1HB  GLU A  64      17.393  12.740   9.071  1.00  0.00           H
ATOM   1020 2HB  GLU A  64      18.585  12.105   7.946  1.00  0.00           H
ATOM   1021 1HG  GLU A  64      17.871  13.726   6.242  1.00  0.00           H
ATOM   1022 2HG  GLU A  64      16.648  14.357   7.340  1.00  0.00           H
ATOM   1023  N   GLU A  65      16.069   9.703   8.944  1.00  0.00           N
ATOM   1024  CA  GLU A  65      16.317   8.391   9.516  1.00  0.00           C
ATOM   1025  C   GLU A  65      15.724   7.261   8.649  1.00  0.00           C
ATOM   1026  O   GLU A  65      15.876   6.090   8.994  1.00  0.00           O
ATOM   1027  CB  GLU A  65      15.712   8.311  10.927  1.00  0.00           C
ATOM   1028  CG  GLU A  65      16.278   9.344  11.935  1.00  0.00           C
ATOM   1029  CD  GLU A  65      17.760   9.242  12.252  1.00  0.00           C
ATOM   1030  OE1 GLU A  65      18.223   8.194  12.639  1.00  0.00           O
ATOM   1031  OE2 GLU A  65      18.426  10.244  12.128  1.00  0.00           O
ATOM   1032  H   GLU A  65      15.298  10.263   9.272  1.00  0.00           H
ATOM   1033  HA  GLU A  65      17.395   8.241   9.582  1.00  0.00           H
ATOM   1034 1HB  GLU A  65      14.631   8.465  10.867  1.00  0.00           H
ATOM   1035 2HB  GLU A  65      15.875   7.314  11.339  1.00  0.00           H
ATOM   1036 1HG  GLU A  65      16.068  10.346  11.558  1.00  0.00           H
ATOM   1037 2HG  GLU A  65      15.737   9.222  12.857  1.00  0.00           H
TER
ATOM   1228  N   VAL B  77     -17.655 -11.829   4.465  1.00  0.00           N
ATOM   1229  CA  VAL B  77     -17.519 -13.223   4.874  1.00  0.00           C
ATOM   1230  C   VAL B  77     -17.005 -14.070   3.700  1.00  0.00           C
ATOM   1231  O   VAL B  77     -17.179 -13.666   2.548  1.00  0.00           O
ATOM   1232  CB  VAL B  77     -18.894 -13.731   5.364  1.00  0.00           C
ATOM   1233  CG1 VAL B  77     -19.339 -12.911   6.559  1.00  0.00           C
ATOM   1234  CG2 VAL B  77     -19.895 -13.633   4.231  1.00  0.00           C
ATOM   1235 1H   VAL B  77     -17.227 -11.230   5.158  1.00  0.00           H
ATOM   1236 2H   VAL B  77     -17.197 -11.695   3.574  1.00  0.00           H
ATOM   1237 3H   VAL B  77     -18.635 -11.597   4.378  1.00  0.00           H
ATOM   1238  HA  VAL B  77     -16.817 -13.258   5.700  1.00  0.00           H
ATOM   1239  HB  VAL B  77     -18.823 -14.754   5.682  1.00  0.00           H
ATOM   1240 1HG1 VAL B  77     -20.305 -13.272   6.911  1.00  0.00           H
ATOM   1241 2HG1 VAL B  77     -18.601 -13.011   7.358  1.00  0.00           H
ATOM   1242 3HG1 VAL B  77     -19.425 -11.864   6.271  1.00  0.00           H
ATOM   1243 1HG2 VAL B  77     -20.865 -13.991   4.570  1.00  0.00           H
ATOM   1244 2HG2 VAL B  77     -19.982 -12.595   3.910  1.00  0.00           H
ATOM   1245 3HG2 VAL B  77     -19.552 -14.246   3.395  1.00  0.00           H
ATOM   1246  N   SER B  78     -16.374 -15.240   3.948  1.00  0.00           N
ATOM   1247  CA  SER B  78     -16.068 -15.836   5.268  1.00  0.00           C
ATOM   1248  C   SER B  78     -15.001 -15.164   6.169  1.00  0.00           C
ATOM   1249  O   SER B  78     -15.273 -15.023   7.357  1.00  0.00           O
ATOM   1250  CB  SER B  78     -15.697 -17.289   5.099  1.00  0.00           C
ATOM   1251  OG  SER B  78     -16.790 -18.032   4.637  1.00  0.00           O
ATOM   1252  H   SER B  78     -16.073 -15.771   3.140  1.00  0.00           H
ATOM   1253  HA  SER B  78     -16.988 -15.842   5.842  1.00  0.00           H
ATOM   1254 1HB  SER B  78     -14.859 -17.405   4.420  1.00  0.00           H
ATOM   1255 2HB  SER B  78     -15.394 -17.661   6.056  1.00  0.00           H
ATOM   1256  HG  SER B  78     -16.515 -18.953   4.667  1.00  0.00           H
ATOM   1257  N   PHE B  79     -13.822 -14.715   5.676  1.00  0.00           N
ATOM   1258  CA  PHE B  79     -13.292 -14.787   4.310  1.00  0.00           C
ATOM   1259  C   PHE B  79     -11.801 -15.202   4.375  1.00  0.00           C
ATOM   1260  O   PHE B  79     -11.188 -15.053   5.437  1.00  0.00           O
ATOM   1261  CB  PHE B  79     -13.496 -13.435   3.569  1.00  0.00           C
ATOM   1262  CG  PHE B  79     -12.805 -12.217   4.082  1.00  0.00           C
ATOM   1263  CD1 PHE B  79     -11.553 -11.850   3.627  1.00  0.00           C
ATOM   1264  CD2 PHE B  79     -13.445 -11.391   4.984  1.00  0.00           C
ATOM   1265  CE1 PHE B  79     -10.953 -10.684   4.079  1.00  0.00           C
ATOM   1266  CE2 PHE B  79     -12.850 -10.231   5.436  1.00  0.00           C
ATOM   1267  CZ  PHE B  79     -11.614  -9.878   4.988  1.00  0.00           C
ATOM   1268  H   PHE B  79     -13.218 -14.270   6.347  1.00  0.00           H
ATOM   1269  HA  PHE B  79     -13.837 -15.538   3.778  1.00  0.00           H
ATOM   1270 1HB  PHE B  79     -13.226 -13.535   2.536  1.00  0.00           H
ATOM   1271 2HB  PHE B  79     -14.526 -13.198   3.567  1.00  0.00           H
ATOM   1272  HD1 PHE B  79     -11.045 -12.482   2.900  1.00  0.00           H
ATOM   1273  HD2 PHE B  79     -14.436 -11.660   5.343  1.00  0.00           H
ATOM   1274  HE1 PHE B  79      -9.963 -10.399   3.717  1.00  0.00           H
ATOM   1275  HE2 PHE B  79     -13.367  -9.590   6.153  1.00  0.00           H
ATOM   1276  HZ  PHE B  79     -11.154  -8.959   5.351  1.00  0.00           H
ATOM   1277  N   PRO B  80     -11.218 -15.751   3.280  1.00  0.00           N
ATOM   1278  CA  PRO B  80      -9.821 -16.162   3.137  1.00  0.00           C
ATOM   1279  C   PRO B  80      -8.850 -15.032   3.407  1.00  0.00           C
ATOM   1280  O   PRO B  80      -9.149 -13.869   3.146  1.00  0.00           O
ATOM   1281  CB  PRO B  80      -9.744 -16.571   1.661  1.00  0.00           C
ATOM   1282  CG  PRO B  80     -11.140 -16.975   1.294  1.00  0.00           C
ATOM   1283  CD  PRO B  80     -12.033 -16.062   2.067  1.00  0.00           C
ATOM   1284  HA  PRO B  80      -9.605 -17.017   3.791  1.00  0.00           H
ATOM   1285 1HB  PRO B  80      -9.358 -15.731   1.065  1.00  0.00           H
ATOM   1286 2HB  PRO B  80      -9.024 -17.396   1.551  1.00  0.00           H
ATOM   1287 1HG  PRO B  80     -11.281 -16.883   0.205  1.00  0.00           H
ATOM   1288 2HG  PRO B  80     -11.309 -18.032   1.542  1.00  0.00           H
ATOM   1289 1HD  PRO B  80     -12.242 -15.170   1.476  1.00  0.00           H
ATOM   1290 2HD  PRO B  80     -12.923 -16.650   2.291  1.00  0.00           H
ATOM   1291  N   ALA B  81      -7.679 -15.379   3.922  1.00  0.00           N
ATOM   1292  CA  ALA B  81      -6.665 -14.383   4.230  1.00  0.00           C
ATOM   1293  C   ALA B  81      -6.222 -13.659   2.966  1.00  0.00           C
ATOM   1294  O   ALA B  81      -6.294 -14.215   1.872  1.00  0.00           O
ATOM   1295  CB  ALA B  81      -5.477 -15.044   4.902  1.00  0.00           C
ATOM   1296  H   ALA B  81      -7.461 -16.362   4.110  1.00  0.00           H
ATOM   1297  HA  ALA B  81      -7.100 -13.647   4.908  1.00  0.00           H
ATOM   1298 1HB  ALA B  81      -4.729 -14.290   5.147  1.00  0.00           H
ATOM   1299 2HB  ALA B  81      -5.805 -15.542   5.813  1.00  0.00           H
ATOM   1300 3HB  ALA B  81      -5.036 -15.784   4.228  1.00  0.00           H
ATOM   1301  N   SER B  82      -5.756 -12.417   3.119  1.00  0.00           N
ATOM   1302  CA  SER B  82      -5.181 -11.670   1.986  1.00  0.00           C
ATOM   1303  C   SER B  82      -3.923 -10.927   2.420  1.00  0.00           C
ATOM   1304  O   SER B  82      -3.950 -10.195   3.403  1.00  0.00           O
ATOM   1305  CB  SER B  82      -6.174 -10.685   1.403  1.00  0.00           C
ATOM   1306  OG  SER B  82      -5.588  -9.951   0.365  1.00  0.00           O
ATOM   1307  H   SER B  82      -5.814 -11.993   4.047  1.00  0.00           H
ATOM   1308  HA  SER B  82      -4.910 -12.379   1.205  1.00  0.00           H
ATOM   1309 1HB  SER B  82      -7.048 -11.222   1.033  1.00  0.00           H
ATOM   1310 2HB  SER B  82      -6.507 -10.014   2.180  1.00  0.00           H
ATOM   1311  HG  SER B  82      -4.763  -9.600   0.725  1.00  0.00           H
ATOM   1312  N   VAL B  83      -2.816 -11.131   1.690  1.00  0.00           N
ATOM   1313  CA  VAL B  83      -1.510 -10.550   2.051  1.00  0.00           C
ATOM   1314  C   VAL B  83      -0.883  -9.652   0.988  1.00  0.00           C
ATOM   1315  O   VAL B  83      -0.802 -10.028  -0.181  1.00  0.00           O
ATOM   1316  CB  VAL B  83      -0.480 -11.666   2.287  1.00  0.00           C
ATOM   1317  CG1 VAL B  83       0.859 -11.105   2.640  1.00  0.00           C
ATOM   1318  CG2 VAL B  83      -0.925 -12.572   3.319  1.00  0.00           C
ATOM   1319  H   VAL B  83      -2.876 -11.726   0.873  1.00  0.00           H
ATOM   1320  HA  VAL B  83      -1.635  -9.964   2.962  1.00  0.00           H
ATOM   1321  HB  VAL B  83      -0.361 -12.222   1.357  1.00  0.00           H
ATOM   1322 1HG1 VAL B  83       1.556 -11.929   2.767  1.00  0.00           H
ATOM   1323 2HG1 VAL B  83       1.215 -10.462   1.861  1.00  0.00           H
ATOM   1324 3HG1 VAL B  83       0.768 -10.544   3.559  1.00  0.00           H
ATOM   1325 1HG2 VAL B  83      -0.182 -13.365   3.431  1.00  0.00           H
ATOM   1326 2HG2 VAL B  83      -1.034 -12.050   4.240  1.00  0.00           H
ATOM   1327 3HG2 VAL B  83      -1.865 -12.999   3.044  1.00  0.00           H
ATOM   1328  N   GLN B  84      -0.397  -8.487   1.415  1.00  0.00           N
ATOM   1329  CA  GLN B  84       0.329  -7.585   0.533  1.00  0.00           C
ATOM   1330  C   GLN B  84       1.635  -7.089   1.144  1.00  0.00           C
ATOM   1331  O   GLN B  84       1.678  -6.676   2.306  1.00  0.00           O
ATOM   1332  CB  GLN B  84      -0.569  -6.395   0.158  1.00  0.00           C
ATOM   1333  CG  GLN B  84       0.038  -5.327  -0.734  1.00  0.00           C
ATOM   1334  CD  GLN B  84      -1.005  -4.257  -1.138  1.00  0.00           C
ATOM   1335  OE1 GLN B  84      -1.876  -4.541  -1.968  1.00  0.00           O
ATOM   1336  NE2 GLN B  84      -0.942  -3.050  -0.558  1.00  0.00           N
ATOM   1337  H   GLN B  84      -0.564  -8.214   2.382  1.00  0.00           H
ATOM   1338  HA  GLN B  84       0.587  -8.133  -0.353  1.00  0.00           H
ATOM   1339 1HB  GLN B  84      -1.455  -6.770  -0.352  1.00  0.00           H
ATOM   1340 2HB  GLN B  84      -0.908  -5.907   1.070  1.00  0.00           H
ATOM   1341 1HG  GLN B  84       0.856  -4.838  -0.204  1.00  0.00           H
ATOM   1342 2HG  GLN B  84       0.398  -5.772  -1.631  1.00  0.00           H
ATOM   1343 1HE2 GLN B  84      -1.617  -2.319  -0.799  1.00  0.00           H
ATOM   1344 2HE2 GLN B  84      -0.220  -2.847   0.132  1.00  0.00           H
ATOM   1345  N   LEU B  85       2.712  -7.137   0.350  1.00  0.00           N
ATOM   1346  CA  LEU B  85       3.988  -6.571   0.784  1.00  0.00           C
ATOM   1347  C   LEU B  85       4.226  -5.269   0.056  1.00  0.00           C
ATOM   1348  O   LEU B  85       3.875  -5.121  -1.115  1.00  0.00           O
ATOM   1349  CB  LEU B  85       5.190  -7.516   0.578  1.00  0.00           C
ATOM   1350  CG  LEU B  85       5.154  -8.824   1.358  1.00  0.00           C
ATOM   1351  CD1 LEU B  85       6.374  -9.662   1.051  1.00  0.00           C
ATOM   1352  CD2 LEU B  85       5.065  -8.500   2.772  1.00  0.00           C
ATOM   1353  H   LEU B  85       2.631  -7.529  -0.577  1.00  0.00           H
ATOM   1354  HA  LEU B  85       3.932  -6.344   1.847  1.00  0.00           H
ATOM   1355 1HB  LEU B  85       5.260  -7.766  -0.482  1.00  0.00           H
ATOM   1356 2HB  LEU B  85       6.101  -6.979   0.862  1.00  0.00           H
ATOM   1357  HG  LEU B  85       4.306  -9.375   1.086  1.00  0.00           H
ATOM   1358 1HD1 LEU B  85       6.333 -10.600   1.611  1.00  0.00           H
ATOM   1359 2HD1 LEU B  85       6.395  -9.877  -0.003  1.00  0.00           H
ATOM   1360 3HD1 LEU B  85       7.268  -9.114   1.330  1.00  0.00           H
ATOM   1361 1HD2 LEU B  85       5.017  -9.399   3.360  1.00  0.00           H
ATOM   1362 2HD2 LEU B  85       5.931  -7.911   3.070  1.00  0.00           H
ATOM   1363 3HD2 LEU B  85       4.163  -7.921   2.913  1.00  0.00           H
ATOM   1364  N   HIS B  86       4.829  -4.338   0.766  1.00  0.00           N
ATOM   1365  CA  HIS B  86       5.150  -3.013   0.269  1.00  0.00           C
ATOM   1366  C   HIS B  86       6.628  -2.950   0.043  1.00  0.00           C
ATOM   1367  O   HIS B  86       7.319  -3.926   0.336  1.00  0.00           O
ATOM   1368  CB  HIS B  86       4.735  -1.998   1.288  1.00  0.00           C
ATOM   1369  CG  HIS B  86       3.275  -2.055   1.563  1.00  0.00           C
ATOM   1370  ND1 HIS B  86       2.731  -1.762   2.795  1.00  0.00           N
ATOM   1371  CD2 HIS B  86       2.243  -2.379   0.757  1.00  0.00           C
ATOM   1372  CE1 HIS B  86       1.423  -1.916   2.741  1.00  0.00           C
ATOM   1373  NE2 HIS B  86       1.095  -2.287   1.508  1.00  0.00           N
ATOM   1374  H   HIS B  86       5.074  -4.551   1.737  1.00  0.00           H
ATOM   1375  HA  HIS B  86       4.639  -2.817  -0.672  1.00  0.00           H
ATOM   1376 1HB  HIS B  86       5.284  -2.180   2.177  1.00  0.00           H
ATOM   1377 2HB  HIS B  86       4.983  -1.033   0.951  1.00  0.00           H
ATOM   1378  HD1 HIS B  86       3.235  -1.489   3.614  1.00  0.00           H
ATOM   1379  HD2 HIS B  86       2.196  -2.676  -0.298  1.00  0.00           H
ATOM   1380  HE1 HIS B  86       0.804  -1.732   3.616  1.00  0.00           H
ATOM   1381  N   THR B  87       7.142  -1.850  -0.494  1.00  0.00           N
ATOM   1382  CA  THR B  87       8.568  -1.905  -0.724  1.00  0.00           C
ATOM   1383  C   THR B  87       9.330  -1.825   0.572  1.00  0.00           C
ATOM   1384  O   THR B  87       8.824  -1.326   1.573  1.00  0.00           O
ATOM   1385  CB  THR B  87       9.041  -0.789  -1.654  1.00  0.00           C
ATOM   1386  OG1 THR B  87       8.789   0.480  -1.076  1.00  0.00           O
ATOM   1387  CG2 THR B  87       8.288  -0.907  -2.979  1.00  0.00           C
ATOM   1388  H   THR B  87       6.575  -1.032  -0.731  1.00  0.00           H
ATOM   1389  HA  THR B  87       8.787  -2.856  -1.188  1.00  0.00           H
ATOM   1390  HB  THR B  87      10.105  -0.872  -1.807  1.00  0.00           H
ATOM   1391  HG1 THR B  87       9.340   1.142  -1.513  1.00  0.00           H
ATOM   1392 1HG2 THR B  87       8.620  -0.133  -3.655  1.00  0.00           H
ATOM   1393 2HG2 THR B  87       8.479  -1.878  -3.428  1.00  0.00           H
ATOM   1394 3HG2 THR B  87       7.215  -0.799  -2.797  1.00  0.00           H
ATOM   1395  N   ALA B  88      10.576  -2.269   0.540  1.00  0.00           N
ATOM   1396  CA  ALA B  88      11.401  -2.225   1.728  1.00  0.00           C
ATOM   1397  C   ALA B  88      11.919  -0.844   1.985  1.00  0.00           C
ATOM   1398  O   ALA B  88      12.054  -0.022   1.064  1.00  0.00           O
ATOM   1399  CB  ALA B  88      12.580  -3.162   1.642  1.00  0.00           C
ATOM   1400  H   ALA B  88      10.942  -2.650  -0.318  1.00  0.00           H
ATOM   1401  HA  ALA B  88      10.782  -2.521   2.574  1.00  0.00           H
ATOM   1402 1HB  ALA B  88      13.105  -3.076   2.581  1.00  0.00           H
ATOM   1403 2HB  ALA B  88      12.239  -4.181   1.491  1.00  0.00           H
ATOM   1404 3HB  ALA B  88      13.221  -2.869   0.841  1.00  0.00           H
ATOM   1405  N   VAL B  89      12.213  -0.605   3.248  1.00  0.00           N
ATOM   1406  CA  VAL B  89      12.798   0.639   3.668  1.00  0.00           C
ATOM   1407  C   VAL B  89      14.005   0.369   4.558  1.00  0.00           C
ATOM   1408  O   VAL B  89      14.090  -0.665   5.228  1.00  0.00           O
ATOM   1409  CB  VAL B  89      11.773   1.422   4.491  1.00  0.00           C
ATOM   1410  CG1 VAL B  89      10.515   1.693   3.671  1.00  0.00           C
ATOM   1411  CG2 VAL B  89      11.462   0.634   5.718  1.00  0.00           C
ATOM   1412  H   VAL B  89      12.027  -1.331   3.941  1.00  0.00           H
ATOM   1413  HA  VAL B  89      13.109   1.215   2.796  1.00  0.00           H
ATOM   1414  HB  VAL B  89      12.205   2.387   4.763  1.00  0.00           H
ATOM   1415 1HG1 VAL B  89       9.805   2.265   4.252  1.00  0.00           H
ATOM   1416 2HG1 VAL B  89      10.779   2.233   2.797  1.00  0.00           H
ATOM   1417 3HG1 VAL B  89      10.047   0.753   3.375  1.00  0.00           H
ATOM   1418 1HG2 VAL B  89      10.762   1.147   6.346  1.00  0.00           H
ATOM   1419 2HG2 VAL B  89      11.037  -0.319   5.418  1.00  0.00           H
ATOM   1420 3HG2 VAL B  89      12.381   0.464   6.275  1.00  0.00           H
ATOM   1421  N   GLU B  90      14.902   1.331   4.636  1.00  0.00           N
ATOM   1422  CA  GLU B  90      15.992   1.243   5.582  1.00  0.00           C
ATOM   1423  C   GLU B  90      15.765   2.276   6.671  1.00  0.00           C
ATOM   1424  O   GLU B  90      15.683   3.475   6.410  1.00  0.00           O
ATOM   1425  CB  GLU B  90      17.341   1.445   4.901  1.00  0.00           C
ATOM   1426  CG  GLU B  90      18.548   1.326   5.836  1.00  0.00           C
ATOM   1427  CD  GLU B  90      19.864   1.510   5.111  1.00  0.00           C
ATOM   1428  OE1 GLU B  90      19.820   1.794   3.936  1.00  0.00           O
ATOM   1429  OE2 GLU B  90      20.898   1.361   5.715  1.00  0.00           O
ATOM   1430  H   GLU B  90      14.818   2.148   4.044  1.00  0.00           H
ATOM   1431  HA  GLU B  90      15.990   0.258   6.046  1.00  0.00           H
ATOM   1432 1HB  GLU B  90      17.457   0.707   4.110  1.00  0.00           H
ATOM   1433 2HB  GLU B  90      17.362   2.414   4.443  1.00  0.00           H
ATOM   1434 1HG  GLU B  90      18.463   2.076   6.625  1.00  0.00           H
ATOM   1435 2HG  GLU B  90      18.525   0.342   6.309  1.00  0.00           H
ATOM   1436  N   MET B  91      15.631   1.797   7.887  1.00  0.00           N
ATOM   1437  CA  MET B  91      15.373   2.582   9.075  1.00  0.00           C
ATOM   1438  C   MET B  91      16.439   2.101  10.023  1.00  0.00           C
ATOM   1439  O   MET B  91      17.390   1.456   9.581  1.00  0.00           O
ATOM   1440  CB  MET B  91      13.959   2.356   9.615  1.00  0.00           C
ATOM   1441  CG  MET B  91      12.862   2.751   8.681  1.00  0.00           C
ATOM   1442  SD  MET B  91      11.262   2.504   9.405  1.00  0.00           S
ATOM   1443  CE  MET B  91      11.296   3.888  10.509  1.00  0.00           C
ATOM   1444  H   MET B  91      15.677   0.790   8.043  1.00  0.00           H
ATOM   1445  HA  MET B  91      15.533   3.639   8.873  1.00  0.00           H
ATOM   1446 1HB  MET B  91      13.821   1.305   9.859  1.00  0.00           H
ATOM   1447 2HB  MET B  91      13.821   2.925  10.530  1.00  0.00           H
ATOM   1448 1HG  MET B  91      12.972   3.790   8.433  1.00  0.00           H
ATOM   1449 2HG  MET B  91      12.926   2.176   7.769  1.00  0.00           H
ATOM   1450 1HE  MET B  91      10.388   3.934  11.064  1.00  0.00           H
ATOM   1451 2HE  MET B  91      12.134   3.794  11.195  1.00  0.00           H
ATOM   1452 3HE  MET B  91      11.401   4.789   9.938  1.00  0.00           H
ATOM   1453  N   HIS B  92      16.327   2.395  11.316  1.00  0.00           N
ATOM   1454  CA  HIS B  92      17.331   1.904  12.272  1.00  0.00           C
ATOM   1455  C   HIS B  92      17.498   0.378  12.072  1.00  0.00           C
ATOM   1456  O   HIS B  92      18.585  -0.175  12.256  1.00  0.00           O
ATOM   1457  CB  HIS B  92      16.898   2.246  13.696  1.00  0.00           C
ATOM   1458  CG  HIS B  92      16.938   3.717  13.931  1.00  0.00           C
ATOM   1459  ND1 HIS B  92      16.400   4.325  15.047  1.00  0.00           N
ATOM   1460  CD2 HIS B  92      17.436   4.708  13.162  1.00  0.00           C
ATOM   1461  CE1 HIS B  92      16.586   5.637  14.952  1.00  0.00           C
ATOM   1462  NE2 HIS B  92      17.210   5.883  13.816  1.00  0.00           N
ATOM   1463  H   HIS B  92      15.553   2.952  11.643  1.00  0.00           H
ATOM   1464  HA  HIS B  92      18.293   2.376  12.080  1.00  0.00           H
ATOM   1465 1HB  HIS B  92      15.884   1.881  13.876  1.00  0.00           H
ATOM   1466 2HB  HIS B  92      17.559   1.756  14.410  1.00  0.00           H
ATOM   1467  HD2 HIS B  92      17.930   4.596  12.195  1.00  0.00           H
ATOM   1468  HE1 HIS B  92      16.281   6.384  15.679  1.00  0.00           H
ATOM   1469  HE2 HIS B  92      17.498   6.804  13.449  1.00  0.00           H
ATOM   1470  N   HIS B  93      16.404  -0.269  11.666  1.00  0.00           N
ATOM   1471  CA  HIS B  93      16.352  -1.669  11.288  1.00  0.00           C
ATOM   1472  C   HIS B  93      15.859  -1.684   9.842  1.00  0.00           C
ATOM   1473  O   HIS B  93      15.098  -0.804   9.427  1.00  0.00           O
ATOM   1474  CB  HIS B  93      15.373  -2.468  12.141  1.00  0.00           C
ATOM   1475  CG  HIS B  93      15.765  -2.667  13.551  1.00  0.00           C
ATOM   1476  ND1 HIS B  93      15.725  -1.663  14.489  1.00  0.00           N
ATOM   1477  CD2 HIS B  93      16.148  -3.780  14.204  1.00  0.00           C
ATOM   1478  CE1 HIS B  93      16.116  -2.149  15.664  1.00  0.00           C
ATOM   1479  NE2 HIS B  93      16.370  -3.433  15.517  1.00  0.00           N
ATOM   1480  H   HIS B  93      15.561   0.273  11.582  1.00  0.00           H
ATOM   1481  HA  HIS B  93      17.338  -2.129  11.329  1.00  0.00           H
ATOM   1482 1HB  HIS B  93      14.404  -1.974  12.120  1.00  0.00           H
ATOM   1483 2HB  HIS B  93      15.239  -3.455  11.688  1.00  0.00           H
ATOM   1484  HD2 HIS B  93      16.253  -4.762  13.763  1.00  0.00           H
ATOM   1485  HE1 HIS B  93      16.195  -1.587  16.595  1.00  0.00           H
ATOM   1486  HE2 HIS B  93      16.671  -4.060  16.250  1.00  0.00           H
ATOM   1487  N   TRP B  94      16.276  -2.660   9.068  1.00  0.00           N
ATOM   1488  CA  TRP B  94      15.724  -2.787   7.725  1.00  0.00           C
ATOM   1489  C   TRP B  94      14.330  -3.315   7.874  1.00  0.00           C
ATOM   1490  O   TRP B  94      14.120  -4.255   8.641  1.00  0.00           O
ATOM   1491  CB  TRP B  94      16.542  -3.692   6.845  1.00  0.00           C
ATOM   1492  CG  TRP B  94      15.932  -3.960   5.502  1.00  0.00           C
ATOM   1493  CD1 TRP B  94      14.818  -4.714   5.265  1.00  0.00           C
ATOM   1494  CD2 TRP B  94      16.416  -3.565   4.214  1.00  0.00           C
ATOM   1495  NE1 TRP B  94      14.600  -4.828   3.939  1.00  0.00           N
ATOM   1496  CE2 TRP B  94      15.567  -4.140   3.273  1.00  0.00           C
ATOM   1497  CE3 TRP B  94      17.492  -2.810   3.784  1.00  0.00           C
ATOM   1498  CZ2 TRP B  94      15.768  -3.987   1.937  1.00  0.00           C
ATOM   1499  CZ3 TRP B  94      17.671  -2.662   2.435  1.00  0.00           C
ATOM   1500  CH2 TRP B  94      16.824  -3.249   1.545  1.00  0.00           C
ATOM   1501  H   TRP B  94      16.907  -3.369   9.442  1.00  0.00           H
ATOM   1502  HA  TRP B  94      15.672  -1.803   7.260  1.00  0.00           H
ATOM   1503 1HB  TRP B  94      17.519  -3.241   6.681  1.00  0.00           H
ATOM   1504 2HB  TRP B  94      16.701  -4.614   7.336  1.00  0.00           H
ATOM   1505  HD1 TRP B  94      14.209  -5.175   6.032  1.00  0.00           H
ATOM   1506  HE1 TRP B  94      13.850  -5.358   3.523  1.00  0.00           H
ATOM   1507  HE3 TRP B  94      18.180  -2.351   4.494  1.00  0.00           H
ATOM   1508  HZ2 TRP B  94      15.116  -4.420   1.195  1.00  0.00           H
ATOM   1509  HZ3 TRP B  94      18.518  -2.068   2.085  1.00  0.00           H
ATOM   1510  HH2 TRP B  94      16.993  -3.107   0.483  1.00  0.00           H
ATOM   1511  N   CYS B  95      13.360  -2.670   7.251  1.00  0.00           N
ATOM   1512  CA  CYS B  95      12.009  -3.145   7.429  1.00  0.00           C
ATOM   1513  C   CYS B  95      11.326  -3.484   6.105  1.00  0.00           C
ATOM   1514  O   CYS B  95      11.475  -2.774   5.106  1.00  0.00           O
ATOM   1515  CB  CYS B  95      11.197  -2.090   8.187  1.00  0.00           C
ATOM   1516  SG  CYS B  95      11.876  -1.649   9.841  1.00  0.00           S
ATOM   1517  H   CYS B  95      13.572  -1.894   6.626  1.00  0.00           H
ATOM   1518  HA  CYS B  95      12.044  -4.029   8.035  1.00  0.00           H
ATOM   1519 1HB  CYS B  95      11.128  -1.199   7.618  1.00  0.00           H
ATOM   1520 2HB  CYS B  95      10.188  -2.456   8.330  1.00  0.00           H
ATOM   1521  HG  CYS B  95      13.064  -1.188   9.404  1.00  0.00           H
ATOM   1522  N   ILE B  96      10.517  -4.541   6.109  1.00  0.00           N
ATOM   1523  CA  ILE B  96       9.661  -4.841   4.960  1.00  0.00           C
ATOM   1524  C   ILE B  96       8.206  -4.755   5.413  1.00  0.00           C
ATOM   1525  O   ILE B  96       7.737  -5.672   6.087  1.00  0.00           O
ATOM   1526  CB  ILE B  96       9.911  -6.248   4.372  1.00  0.00           C
ATOM   1527  CG1 ILE B  96      11.394  -6.392   3.927  1.00  0.00           C
ATOM   1528  CG2 ILE B  96       8.926  -6.501   3.233  1.00  0.00           C
ATOM   1529  CD1 ILE B  96      11.801  -7.787   3.463  1.00  0.00           C
ATOM   1530  H   ILE B  96      10.513  -5.134   6.940  1.00  0.00           H
ATOM   1531  HA  ILE B  96       9.857  -4.138   4.161  1.00  0.00           H
ATOM   1532  HB  ILE B  96       9.736  -6.990   5.134  1.00  0.00           H
ATOM   1533 1HG1 ILE B  96      11.580  -5.695   3.122  1.00  0.00           H
ATOM   1534 2HG1 ILE B  96      12.031  -6.126   4.772  1.00  0.00           H
ATOM   1535 1HG2 ILE B  96       9.074  -7.501   2.840  1.00  0.00           H
ATOM   1536 2HG2 ILE B  96       7.905  -6.411   3.610  1.00  0.00           H
ATOM   1537 3HG2 ILE B  96       9.078  -5.765   2.441  1.00  0.00           H
ATOM   1538 1HD1 ILE B  96      12.856  -7.789   3.181  1.00  0.00           H
ATOM   1539 2HD1 ILE B  96      11.644  -8.496   4.261  1.00  0.00           H
ATOM   1540 3HD1 ILE B  96      11.202  -8.077   2.607  1.00  0.00           H
ATOM   1541  N   PRO B  97       7.508  -3.625   5.185  1.00  0.00           N
ATOM   1542  CA  PRO B  97       6.138  -3.386   5.588  1.00  0.00           C
ATOM   1543  C   PRO B  97       5.184  -4.362   4.917  1.00  0.00           C
ATOM   1544  O   PRO B  97       5.390  -4.766   3.763  1.00  0.00           O
ATOM   1545  CB  PRO B  97       5.873  -1.943   5.146  1.00  0.00           C
ATOM   1546  CG  PRO B  97       7.247  -1.325   4.994  1.00  0.00           C
ATOM   1547  CD  PRO B  97       8.128  -2.461   4.526  1.00  0.00           C
ATOM   1548  HA  PRO B  97       6.071  -3.463   6.674  1.00  0.00           H
ATOM   1549 1HB  PRO B  97       5.278  -1.928   4.266  1.00  0.00           H
ATOM   1550 2HB  PRO B  97       5.278  -1.430   5.920  1.00  0.00           H
ATOM   1551 1HG  PRO B  97       7.219  -0.493   4.265  1.00  0.00           H
ATOM   1552 2HG  PRO B  97       7.579  -0.894   5.949  1.00  0.00           H
ATOM   1553 1HD  PRO B  97       8.083  -2.583   3.444  1.00  0.00           H
ATOM   1554 2HD  PRO B  97       9.123  -2.244   4.883  1.00  0.00           H
ATOM   1555  N   PHE B  98       4.101  -4.663   5.606  1.00  0.00           N
ATOM   1556  CA  PHE B  98       3.060  -5.518   5.064  1.00  0.00           C
ATOM   1557  C   PHE B  98       1.661  -5.166   5.561  1.00  0.00           C
ATOM   1558  O   PHE B  98       1.479  -4.475   6.574  1.00  0.00           O
ATOM   1559  CB  PHE B  98       3.293  -6.996   5.396  1.00  0.00           C
ATOM   1560  CG  PHE B  98       3.244  -7.322   6.852  1.00  0.00           C
ATOM   1561  CD1 PHE B  98       2.051  -7.578   7.470  1.00  0.00           C
ATOM   1562  CD2 PHE B  98       4.387  -7.467   7.574  1.00  0.00           C
ATOM   1563  CE1 PHE B  98       1.984  -7.932   8.791  1.00  0.00           C
ATOM   1564  CE2 PHE B  98       4.338  -7.846   8.902  1.00  0.00           C
ATOM   1565  CZ  PHE B  98       3.134  -8.070   9.516  1.00  0.00           C
ATOM   1566  H   PHE B  98       4.027  -4.308   6.555  1.00  0.00           H
ATOM   1567  HA  PHE B  98       3.064  -5.405   3.980  1.00  0.00           H
ATOM   1568 1HB  PHE B  98       2.564  -7.616   4.872  1.00  0.00           H
ATOM   1569 2HB  PHE B  98       4.275  -7.271   5.058  1.00  0.00           H
ATOM   1570  HD1 PHE B  98       1.152  -7.470   6.895  1.00  0.00           H
ATOM   1571  HD2 PHE B  98       5.347  -7.286   7.085  1.00  0.00           H
ATOM   1572  HE1 PHE B  98       1.017  -8.110   9.252  1.00  0.00           H
ATOM   1573  HE2 PHE B  98       5.259  -7.954   9.460  1.00  0.00           H
ATOM   1574  HZ  PHE B  98       3.095  -8.357  10.568  1.00  0.00           H
ATOM   1575  N   SER B  99       0.673  -5.713   4.854  1.00  0.00           N
ATOM   1576  CA  SER B  99      -0.740  -5.593   5.192  1.00  0.00           C
ATOM   1577  C   SER B  99      -1.465  -6.922   5.030  1.00  0.00           C
ATOM   1578  O   SER B  99      -1.388  -7.559   3.972  1.00  0.00           O
ATOM   1579  CB  SER B  99      -1.393  -4.567   4.297  1.00  0.00           C
ATOM   1580  OG  SER B  99      -2.756  -4.497   4.528  1.00  0.00           O
ATOM   1581  H   SER B  99       0.928  -6.221   4.009  1.00  0.00           H
ATOM   1582  HA  SER B  99      -0.829  -5.274   6.229  1.00  0.00           H
ATOM   1583 1HB  SER B  99      -0.944  -3.601   4.478  1.00  0.00           H
ATOM   1584 2HB  SER B  99      -1.208  -4.817   3.254  1.00  0.00           H
ATOM   1585  HG  SER B  99      -2.864  -4.559   5.488  1.00  0.00           H
ATOM   1586  N   VAL B 100      -2.122  -7.376   6.104  1.00  0.00           N
ATOM   1587  CA  VAL B 100      -2.829  -8.650   6.053  1.00  0.00           C
ATOM   1588  C   VAL B 100      -4.289  -8.513   6.497  1.00  0.00           C
ATOM   1589  O   VAL B 100      -4.568  -8.046   7.608  1.00  0.00           O
ATOM   1590  CB  VAL B 100      -2.115  -9.713   6.912  1.00  0.00           C
ATOM   1591  CG1 VAL B 100      -2.871 -10.996   6.836  1.00  0.00           C
ATOM   1592  CG2 VAL B 100      -0.704  -9.933   6.403  1.00  0.00           C
ATOM   1593  H   VAL B 100      -2.148  -6.807   6.950  1.00  0.00           H
ATOM   1594  HA  VAL B 100      -2.814  -8.996   5.031  1.00  0.00           H
ATOM   1595  HB  VAL B 100      -2.090  -9.393   7.953  1.00  0.00           H
ATOM   1596 1HG1 VAL B 100      -2.362 -11.731   7.430  1.00  0.00           H
ATOM   1597 2HG1 VAL B 100      -3.886 -10.849   7.207  1.00  0.00           H
ATOM   1598 3HG1 VAL B 100      -2.912 -11.333   5.797  1.00  0.00           H
ATOM   1599 1HG2 VAL B 100      -0.210 -10.692   6.992  1.00  0.00           H
ATOM   1600 2HG2 VAL B 100      -0.748 -10.242   5.384  1.00  0.00           H
ATOM   1601 3HG2 VAL B 100      -0.162  -9.032   6.461  1.00  0.00           H
ATOM   1602  N   ASP B 101      -5.218  -8.912   5.625  1.00  0.00           N
ATOM   1603  CA  ASP B 101      -6.644  -8.795   5.932  1.00  0.00           C
ATOM   1604  C   ASP B 101      -7.282 -10.109   6.356  1.00  0.00           C
ATOM   1605  O   ASP B 101      -6.810 -11.200   5.993  1.00  0.00           O
ATOM   1606  CB  ASP B 101      -7.385  -8.254   4.704  1.00  0.00           C
ATOM   1607  CG  ASP B 101      -8.773  -7.673   4.958  1.00  0.00           C
ATOM   1608  OD1 ASP B 101      -9.175  -7.583   6.089  1.00  0.00           O
ATOM   1609  OD2 ASP B 101      -9.418  -7.311   4.006  1.00  0.00           O
ATOM   1610  H   ASP B 101      -4.907  -9.306   4.738  1.00  0.00           H
ATOM   1611  HA  ASP B 101      -6.766  -8.094   6.751  1.00  0.00           H
ATOM   1612 1HB  ASP B 101      -6.772  -7.493   4.220  1.00  0.00           H
ATOM   1613 2HB  ASP B 101      -7.507  -9.063   3.999  1.00  0.00           H
ATOM   1614  N   GLY B 102      -8.448  -9.980   7.006  1.00  0.00           N
ATOM   1615  CA  GLY B 102      -9.273 -11.130   7.370  1.00  0.00           C
ATOM   1616  C   GLY B 102     -10.144 -10.962   8.625  1.00  0.00           C
ATOM   1617  O   GLY B 102      -9.953 -10.053   9.433  1.00  0.00           O
ATOM   1618  H   GLY B 102      -8.736  -9.028   7.282  1.00  0.00           H
ATOM   1619 1HA  GLY B 102      -9.907 -11.397   6.534  1.00  0.00           H
ATOM   1620 2HA  GLY B 102      -8.617 -11.984   7.524  1.00  0.00           H
ATOM   1621  N   GLN B 103     -11.097 -11.887   8.742  1.00  0.00           N
ATOM   1622  CA  GLN B 103     -12.012 -12.115   9.869  1.00  0.00           C
ATOM   1623  C   GLN B 103     -11.032 -12.779  10.855  1.00  0.00           C
ATOM   1624  O   GLN B 103      -9.879 -12.384  10.753  1.00  0.00           O
ATOM   1625  CB  GLN B 103     -13.252 -12.871   9.397  1.00  0.00           C
ATOM   1626  CG  GLN B 103     -14.037 -12.105   8.393  1.00  0.00           C
ATOM   1627  CD  GLN B 103     -14.687 -10.843   8.948  1.00  0.00           C
ATOM   1628  OE1 GLN B 103     -14.487  -9.741   8.436  1.00  0.00           O
ATOM   1629  NE2 GLN B 103     -15.479 -10.998  10.005  1.00  0.00           N
ATOM   1630  H   GLN B 103     -11.168 -12.538   7.973  1.00  0.00           H
ATOM   1631  HA  GLN B 103     -12.332 -11.164  10.295  1.00  0.00           H
ATOM   1632 1HB  GLN B 103     -12.987 -13.842   8.969  1.00  0.00           H
ATOM   1633 2HB  GLN B 103     -13.963 -13.006  10.180  1.00  0.00           H
ATOM   1634 1HG  GLN B 103     -13.343 -11.820   7.642  1.00  0.00           H
ATOM   1635 2HG  GLN B 103     -14.812 -12.727   7.978  1.00  0.00           H
ATOM   1636 1HE2 GLN B 103     -15.934 -10.203  10.413  1.00  0.00           H
ATOM   1637 2HE2 GLN B 103     -15.621 -11.909  10.395  1.00  0.00           H
ATOM   1638  N   PRO B 104     -11.345 -13.687  11.830  1.00  0.00           N
ATOM   1639  CA  PRO B 104     -10.357 -14.090  12.832  1.00  0.00           C
ATOM   1640  C   PRO B 104      -9.007 -14.129  12.160  1.00  0.00           C
ATOM   1641  O   PRO B 104      -8.795 -14.832  11.165  1.00  0.00           O
ATOM   1642  CB  PRO B 104     -10.854 -15.471  13.231  1.00  0.00           C
ATOM   1643  CG  PRO B 104     -12.367 -15.363  13.070  1.00  0.00           C
ATOM   1644  CD  PRO B 104     -12.583 -14.481  11.859  1.00  0.00           C
ATOM   1645  HA  PRO B 104     -10.365 -13.387  13.675  1.00  0.00           H
ATOM   1646 1HB  PRO B 104     -10.402 -16.235  12.580  1.00  0.00           H
ATOM   1647 2HB  PRO B 104     -10.541 -15.697  14.260  1.00  0.00           H
ATOM   1648 1HG  PRO B 104     -12.802 -16.366  12.944  1.00  0.00           H
ATOM   1649 2HG  PRO B 104     -12.813 -14.940  13.984  1.00  0.00           H
ATOM   1650 1HD  PRO B 104     -12.693 -15.099  10.961  1.00  0.00           H
ATOM   1651 2HD  PRO B 104     -13.452 -13.853  12.074  1.00  0.00           H
ATOM   1652  N   ALA B 105      -8.117 -13.314  12.713  1.00  0.00           N
ATOM   1653  CA  ALA B 105      -6.871 -13.003  12.065  1.00  0.00           C
ATOM   1654  C   ALA B 105      -6.001 -14.221  11.795  1.00  0.00           C
ATOM   1655  O   ALA B 105      -5.921 -15.123  12.630  1.00  0.00           O
ATOM   1656  CB  ALA B 105      -6.118 -11.999  12.907  1.00  0.00           C
ATOM   1657  H   ALA B 105      -8.361 -12.831  13.563  1.00  0.00           H
ATOM   1658  HA  ALA B 105      -7.149 -12.532  11.133  1.00  0.00           H
ATOM   1659 1HB  ALA B 105      -5.245 -11.721  12.393  1.00  0.00           H
ATOM   1660 2HB  ALA B 105      -6.744 -11.119  13.065  1.00  0.00           H
ATOM   1661 3HB  ALA B 105      -5.857 -12.439  13.866  1.00  0.00           H
ATOM   1662  N   PRO B 106      -5.319 -14.246  10.633  1.00  0.00           N
ATOM   1663  CA  PRO B 106      -4.429 -15.283  10.181  1.00  0.00           C
ATOM   1664  C   PRO B 106      -3.104 -15.377  10.915  1.00  0.00           C
ATOM   1665  O   PRO B 106      -2.574 -14.397  11.452  1.00  0.00           O
ATOM   1666  CB  PRO B 106      -4.186 -14.887   8.729  1.00  0.00           C
ATOM   1667  CG  PRO B 106      -4.402 -13.437   8.666  1.00  0.00           C
ATOM   1668  CD  PRO B 106      -5.496 -13.158   9.635  1.00  0.00           C
ATOM   1669  HA  PRO B 106      -4.964 -16.235  10.250  1.00  0.00           H
ATOM   1670 1HB  PRO B 106      -3.174 -15.177   8.477  1.00  0.00           H
ATOM   1671 2HB  PRO B 106      -4.847 -15.431   8.064  1.00  0.00           H
ATOM   1672 1HG  PRO B 106      -3.478 -12.937   8.928  1.00  0.00           H
ATOM   1673 2HG  PRO B 106      -4.664 -13.141   7.636  1.00  0.00           H
ATOM   1674 1HD  PRO B 106      -5.321 -12.161  10.060  1.00  0.00           H
ATOM   1675 2HD  PRO B 106      -6.478 -13.243   9.129  1.00  0.00           H
ATOM   1676  N   SER B 107      -2.531 -16.563  10.875  1.00  0.00           N
ATOM   1677  CA  SER B 107      -1.192 -16.753  11.391  1.00  0.00           C
ATOM   1678  C   SER B 107      -0.232 -16.356  10.289  1.00  0.00           C
ATOM   1679  O   SER B 107      -0.499 -16.649   9.125  1.00  0.00           O
ATOM   1680  CB  SER B 107      -0.970 -18.192  11.792  1.00  0.00           C
ATOM   1681  OG  SER B 107       0.351 -18.398  12.220  1.00  0.00           O
ATOM   1682  H   SER B 107      -3.029 -17.333  10.428  1.00  0.00           H
ATOM   1683  HA  SER B 107      -1.038 -16.103  12.251  1.00  0.00           H
ATOM   1684 1HB  SER B 107      -1.661 -18.462  12.590  1.00  0.00           H
ATOM   1685 2HB  SER B 107      -1.184 -18.838  10.941  1.00  0.00           H
ATOM   1686  HG  SER B 107       0.918 -18.037  11.527  1.00  0.00           H
ATOM   1687  N   LEU B 108       0.861 -15.678  10.635  1.00  0.00           N
ATOM   1688  CA  LEU B 108       1.854 -15.286   9.631  1.00  0.00           C
ATOM   1689  C   LEU B 108       3.122 -16.112   9.711  1.00  0.00           C
ATOM   1690  O   LEU B 108       3.554 -16.503  10.798  1.00  0.00           O
ATOM   1691  CB  LEU B 108       2.240 -13.797   9.766  1.00  0.00           C
ATOM   1692  CG  LEU B 108       1.341 -12.761   9.030  1.00  0.00           C
ATOM   1693  CD1 LEU B 108      -0.051 -12.774   9.577  1.00  0.00           C
ATOM   1694  CD2 LEU B 108       1.976 -11.383   9.193  1.00  0.00           C
ATOM   1695  H   LEU B 108       1.016 -15.447  11.607  1.00  0.00           H
ATOM   1696  HA  LEU B 108       1.421 -15.433   8.647  1.00  0.00           H
ATOM   1697 1HB  LEU B 108       2.235 -13.537  10.822  1.00  0.00           H
ATOM   1698 2HB  LEU B 108       3.259 -13.674   9.394  1.00  0.00           H
ATOM   1699  HG  LEU B 108       1.274 -13.014   7.971  1.00  0.00           H
ATOM   1700 1HD1 LEU B 108      -0.649 -12.039   9.052  1.00  0.00           H
ATOM   1701 2HD1 LEU B 108      -0.493 -13.749   9.438  1.00  0.00           H
ATOM   1702 3HD1 LEU B 108      -0.026 -12.535  10.630  1.00  0.00           H
ATOM   1703 1HD2 LEU B 108       1.368 -10.653   8.686  1.00  0.00           H
ATOM   1704 2HD2 LEU B 108       2.044 -11.134  10.222  1.00  0.00           H
ATOM   1705 3HD2 LEU B 108       2.975 -11.365   8.778  1.00  0.00           H
ATOM   1706  N   ARG B 109       3.737 -16.331   8.554  1.00  0.00           N
ATOM   1707  CA  ARG B 109       5.032 -16.999   8.480  1.00  0.00           C
ATOM   1708  C   ARG B 109       5.869 -16.398   7.371  1.00  0.00           C
ATOM   1709  O   ARG B 109       5.366 -16.112   6.283  1.00  0.00           O
ATOM   1710  CB  ARG B 109       4.904 -18.505   8.234  1.00  0.00           C
ATOM   1711  CG  ARG B 109       6.259 -19.271   8.325  1.00  0.00           C
ATOM   1712  CD  ARG B 109       6.135 -20.761   8.235  1.00  0.00           C
ATOM   1713  NE  ARG B 109       5.837 -21.228   6.895  1.00  0.00           N
ATOM   1714  CZ  ARG B 109       5.715 -22.527   6.556  1.00  0.00           C
ATOM   1715  NH1 ARG B 109       5.860 -23.457   7.473  1.00  0.00           N
ATOM   1716  NH2 ARG B 109       5.454 -22.872   5.308  1.00  0.00           N
ATOM   1717  H   ARG B 109       3.272 -16.014   7.700  1.00  0.00           H
ATOM   1718  HA  ARG B 109       5.557 -16.850   9.425  1.00  0.00           H
ATOM   1719 1HB  ARG B 109       4.219 -18.937   8.962  1.00  0.00           H
ATOM   1720 2HB  ARG B 109       4.489 -18.678   7.244  1.00  0.00           H
ATOM   1721 1HG  ARG B 109       6.906 -18.958   7.502  1.00  0.00           H
ATOM   1722 2HG  ARG B 109       6.747 -19.029   9.270  1.00  0.00           H
ATOM   1723 1HD  ARG B 109       7.065 -21.220   8.551  1.00  0.00           H
ATOM   1724 2HD  ARG B 109       5.334 -21.091   8.893  1.00  0.00           H
ATOM   1725  HE  ARG B 109       5.728 -20.536   6.168  1.00  0.00           H
ATOM   1726 1HH1 ARG B 109       6.061 -23.197   8.429  1.00  0.00           H
ATOM   1727 2HH1 ARG B 109       5.770 -24.431   7.223  1.00  0.00           H
ATOM   1728 1HH2 ARG B 109       5.342 -22.162   4.600  1.00  0.00           H
ATOM   1729 2HH2 ARG B 109       5.366 -23.847   5.063  1.00  0.00           H
ATOM   1730  N   TRP B 110       7.150 -16.193   7.643  1.00  0.00           N
ATOM   1731  CA  TRP B 110       8.021 -15.681   6.605  1.00  0.00           C
ATOM   1732  C   TRP B 110       8.925 -16.747   6.048  1.00  0.00           C
ATOM   1733  O   TRP B 110       9.414 -17.604   6.791  1.00  0.00           O
ATOM   1734  CB  TRP B 110       8.900 -14.553   7.120  1.00  0.00           C
ATOM   1735  CG  TRP B 110       8.171 -13.318   7.399  1.00  0.00           C
ATOM   1736  CD1 TRP B 110       7.568 -13.013   8.561  1.00  0.00           C
ATOM   1737  CD2 TRP B 110       7.969 -12.175   6.518  1.00  0.00           C
ATOM   1738  NE1 TRP B 110       7.005 -11.779   8.494  1.00  0.00           N
ATOM   1739  CE2 TRP B 110       7.238 -11.244   7.240  1.00  0.00           C
ATOM   1740  CE3 TRP B 110       8.359 -11.874   5.191  1.00  0.00           C
ATOM   1741  CZ2 TRP B 110       6.867 -10.027   6.702  1.00  0.00           C
ATOM   1742  CZ3 TRP B 110       8.001 -10.639   4.651  1.00  0.00           C
ATOM   1743  CH2 TRP B 110       7.271  -9.737   5.394  1.00  0.00           C
ATOM   1744  H   TRP B 110       7.524 -16.414   8.556  1.00  0.00           H
ATOM   1745  HA  TRP B 110       7.403 -15.294   5.807  1.00  0.00           H
ATOM   1746 1HB  TRP B 110       9.417 -14.869   8.026  1.00  0.00           H
ATOM   1747 2HB  TRP B 110       9.655 -14.336   6.363  1.00  0.00           H
ATOM   1748  HD1 TRP B 110       7.544 -13.657   9.439  1.00  0.00           H
ATOM   1749  HE1 TRP B 110       6.518 -11.362   9.287  1.00  0.00           H
ATOM   1750  HE3 TRP B 110       8.934 -12.595   4.606  1.00  0.00           H
ATOM   1751  HZ2 TRP B 110       6.304  -9.315   7.272  1.00  0.00           H
ATOM   1752  HZ3 TRP B 110       8.309 -10.406   3.629  1.00  0.00           H
ATOM   1753  HH2 TRP B 110       7.005  -8.776   4.957  1.00  0.00           H
ATOM   1754  N   LEU B 111       9.167 -16.664   4.754  1.00  0.00           N
ATOM   1755  CA  LEU B 111      10.108 -17.548   4.113  1.00  0.00           C
ATOM   1756  C   LEU B 111      11.268 -16.718   3.576  1.00  0.00           C
ATOM   1757  O   LEU B 111      11.115 -15.529   3.271  1.00  0.00           O
ATOM   1758  CB  LEU B 111       9.488 -18.310   2.937  1.00  0.00           C
ATOM   1759  CG  LEU B 111       8.185 -19.077   3.162  1.00  0.00           C
ATOM   1760  CD1 LEU B 111       7.757 -19.655   1.819  1.00  0.00           C
ATOM   1761  CD2 LEU B 111       8.380 -20.159   4.200  1.00  0.00           C
ATOM   1762  H   LEU B 111       8.673 -15.956   4.214  1.00  0.00           H
ATOM   1763  HA  LEU B 111      10.485 -18.251   4.846  1.00  0.00           H
ATOM   1764 1HB  LEU B 111       9.390 -17.657   2.114  1.00  0.00           H
ATOM   1765 2HB  LEU B 111      10.216 -19.065   2.643  1.00  0.00           H
ATOM   1766  HG  LEU B 111       7.405 -18.389   3.499  1.00  0.00           H
ATOM   1767 1HD1 LEU B 111       6.830 -20.198   1.919  1.00  0.00           H
ATOM   1768 2HD1 LEU B 111       7.623 -18.847   1.102  1.00  0.00           H
ATOM   1769 3HD1 LEU B 111       8.531 -20.334   1.459  1.00  0.00           H
ATOM   1770 1HD2 LEU B 111       7.452 -20.700   4.340  1.00  0.00           H
ATOM   1771 2HD2 LEU B 111       9.159 -20.851   3.865  1.00  0.00           H
ATOM   1772 3HD2 LEU B 111       8.675 -19.702   5.137  1.00  0.00           H
ATOM   1773  N   PHE B 112      12.410 -17.362   3.417  1.00  0.00           N
ATOM   1774  CA  PHE B 112      13.565 -16.760   2.760  1.00  0.00           C
ATOM   1775  C   PHE B 112      14.219 -17.839   1.928  1.00  0.00           C
ATOM   1776  O   PHE B 112      14.705 -18.846   2.449  1.00  0.00           O
ATOM   1777  CB  PHE B 112      14.530 -16.179   3.776  1.00  0.00           C
ATOM   1778  CG  PHE B 112      15.677 -15.493   3.196  1.00  0.00           C
ATOM   1779  CD1 PHE B 112      15.503 -14.480   2.282  1.00  0.00           C
ATOM   1780  CD2 PHE B 112      16.955 -15.843   3.576  1.00  0.00           C
ATOM   1781  CE1 PHE B 112      16.587 -13.839   1.762  1.00  0.00           C
ATOM   1782  CE2 PHE B 112      18.041 -15.195   3.051  1.00  0.00           C
ATOM   1783  CZ  PHE B 112      17.851 -14.198   2.148  1.00  0.00           C
ATOM   1784  H   PHE B 112      12.448 -18.330   3.728  1.00  0.00           H
ATOM   1785  HA  PHE B 112      13.231 -15.962   2.093  1.00  0.00           H
ATOM   1786 1HB  PHE B 112      13.996 -15.461   4.383  1.00  0.00           H
ATOM   1787 2HB  PHE B 112      14.894 -16.967   4.435  1.00  0.00           H
ATOM   1788  HD1 PHE B 112      14.494 -14.191   1.976  1.00  0.00           H
ATOM   1789  HD2 PHE B 112      17.094 -16.643   4.305  1.00  0.00           H
ATOM   1790  HE1 PHE B 112      16.447 -13.039   1.053  1.00  0.00           H
ATOM   1791  HE2 PHE B 112      19.055 -15.467   3.352  1.00  0.00           H
ATOM   1792  HZ  PHE B 112      18.712 -13.688   1.738  1.00  0.00           H
ATOM   1793  N   ASN B 113      14.169 -17.683   0.619  1.00  0.00           N
ATOM   1794  CA  ASN B 113      14.422 -18.157  -0.717  1.00  0.00           C
ATOM   1795  C   ASN B 113      13.764 -19.531  -0.757  1.00  0.00           C
ATOM   1796  O   ASN B 113      14.293 -20.498  -1.300  1.00  0.00           O
ATOM   1797  CB  ASN B 113      15.904 -18.170  -1.027  1.00  0.00           C
ATOM   1798  CG  ASN B 113      16.475 -16.764  -1.137  1.00  0.00           C
ATOM   1799  OD1 ASN B 113      15.793 -15.898  -1.706  1.00  0.00           O
ATOM   1800  ND2 ASN B 113      17.671 -16.541  -0.651  1.00  0.00           N
ATOM   1801  H   ASN B 113      14.613 -18.579   0.746  1.00  0.00           H
ATOM   1802  HA  ASN B 113      13.906 -17.515  -1.436  1.00  0.00           H
ATOM   1803 1HB  ASN B 113      16.434 -18.707  -0.235  1.00  0.00           H
ATOM   1804 2HB  ASN B 113      16.081 -18.703  -1.962  1.00  0.00           H
ATOM   1805 1HD2 ASN B 113      18.094 -15.634  -0.743  1.00  0.00           H
ATOM   1806 2HD2 ASN B 113      18.179 -17.281  -0.211  1.00  0.00           H
ATOM   1807  N   GLY B 114      12.589 -19.576  -0.124  1.00  0.00           N
ATOM   1808  CA  GLY B 114      11.729 -20.747   0.021  1.00  0.00           C
ATOM   1809  C   GLY B 114      11.849 -21.490   1.369  1.00  0.00           C
ATOM   1810  O   GLY B 114      10.964 -22.282   1.703  1.00  0.00           O
ATOM   1811  H   GLY B 114      12.260 -18.705   0.276  1.00  0.00           H
ATOM   1812 1HA  GLY B 114      10.694 -20.434  -0.115  1.00  0.00           H
ATOM   1813 2HA  GLY B 114      11.946 -21.443  -0.787  1.00  0.00           H
ATOM   1814  N   SER B 115      12.914 -21.259   2.150  1.00  0.00           N
ATOM   1815  CA  SER B 115      13.034 -21.949   3.436  1.00  0.00           C
ATOM   1816  C   SER B 115      12.283 -21.166   4.497  1.00  0.00           C
ATOM   1817  O   SER B 115      12.004 -19.989   4.302  1.00  0.00           O
ATOM   1818  CB  SER B 115      14.497 -22.135   3.809  1.00  0.00           C
ATOM   1819  OG  SER B 115      15.137 -20.914   4.088  1.00  0.00           O
ATOM   1820  H   SER B 115      13.638 -20.595   1.891  1.00  0.00           H
ATOM   1821  HA  SER B 115      12.576 -22.934   3.351  1.00  0.00           H
ATOM   1822 1HB  SER B 115      14.568 -22.787   4.678  1.00  0.00           H
ATOM   1823 2HB  SER B 115      15.011 -22.631   2.988  1.00  0.00           H
ATOM   1824  HG  SER B 115      15.000 -20.338   3.311  1.00  0.00           H
ATOM   1825  N   VAL B 116      12.014 -21.750   5.657  1.00  0.00           N
ATOM   1826  CA  VAL B 116      11.344 -20.943   6.677  1.00  0.00           C
ATOM   1827  C   VAL B 116      12.319 -20.011   7.378  1.00  0.00           C
ATOM   1828  O   VAL B 116      13.396 -20.426   7.808  1.00  0.00           O
ATOM   1829  CB  VAL B 116      10.614 -21.818   7.700  1.00  0.00           C
ATOM   1830  CG1 VAL B 116      10.029 -20.930   8.802  1.00  0.00           C
ATOM   1831  CG2 VAL B 116       9.513 -22.594   6.992  1.00  0.00           C
ATOM   1832  H   VAL B 116      12.250 -22.717   5.826  1.00  0.00           H
ATOM   1833  HA  VAL B 116      10.595 -20.327   6.189  1.00  0.00           H
ATOM   1834  HB  VAL B 116      11.317 -22.511   8.164  1.00  0.00           H
ATOM   1835 1HG1 VAL B 116       9.508 -21.545   9.531  1.00  0.00           H
ATOM   1836 2HG1 VAL B 116      10.831 -20.388   9.307  1.00  0.00           H
ATOM   1837 3HG1 VAL B 116       9.334 -20.215   8.361  1.00  0.00           H
ATOM   1838 1HG2 VAL B 116       8.987 -23.219   7.711  1.00  0.00           H
ATOM   1839 2HG2 VAL B 116       8.817 -21.895   6.541  1.00  0.00           H
ATOM   1840 3HG2 VAL B 116       9.950 -23.222   6.215  1.00  0.00           H
ATOM   1841  N   LEU B 117      11.947 -18.737   7.462  1.00  0.00           N
ATOM   1842  CA  LEU B 117      12.781 -17.730   8.091  1.00  0.00           C
ATOM   1843  C   LEU B 117      12.451 -17.667   9.570  1.00  0.00           C
ATOM   1844  O   LEU B 117      11.328 -17.346   9.959  1.00  0.00           O
ATOM   1845  CB  LEU B 117      12.526 -16.392   7.410  1.00  0.00           C
ATOM   1846  CG  LEU B 117      13.301 -15.176   7.867  1.00  0.00           C
ATOM   1847  CD1 LEU B 117      14.784 -15.394   7.620  1.00  0.00           C
ATOM   1848  CD2 LEU B 117      12.789 -13.978   7.069  1.00  0.00           C
ATOM   1849  H   LEU B 117      11.042 -18.453   7.091  1.00  0.00           H
ATOM   1850  HA  LEU B 117      13.827 -18.007   7.970  1.00  0.00           H
ATOM   1851 1HB  LEU B 117      12.704 -16.514   6.346  1.00  0.00           H
ATOM   1852 2HB  LEU B 117      11.479 -16.159   7.542  1.00  0.00           H
ATOM   1853  HG  LEU B 117      13.156 -15.009   8.941  1.00  0.00           H
ATOM   1854 1HD1 LEU B 117      15.331 -14.522   7.938  1.00  0.00           H
ATOM   1855 2HD1 LEU B 117      15.121 -16.259   8.190  1.00  0.00           H
ATOM   1856 3HD1 LEU B 117      14.963 -15.563   6.571  1.00  0.00           H
ATOM   1857 1HD2 LEU B 117      13.323 -13.096   7.347  1.00  0.00           H
ATOM   1858 2HD2 LEU B 117      12.932 -14.160   6.010  1.00  0.00           H
ATOM   1859 3HD2 LEU B 117      11.738 -13.834   7.266  1.00  0.00           H
ATOM   1860  N   ASN B 118      13.421 -18.013  10.394  1.00  0.00           N
ATOM   1861  CA  ASN B 118      13.200 -18.096  11.823  1.00  0.00           C
ATOM   1862  C   ASN B 118      13.494 -16.796  12.562  1.00  0.00           C
ATOM   1863  O   ASN B 118      14.245 -15.944  12.082  1.00  0.00           O
ATOM   1864  CB  ASN B 118      13.993 -19.255  12.394  1.00  0.00           C
ATOM   1865  CG  ASN B 118      13.470 -20.590  11.893  1.00  0.00           C
ATOM   1866  OD1 ASN B 118      12.256 -20.827  11.853  1.00  0.00           O
ATOM   1867  ND2 ASN B 118      14.369 -21.458  11.509  1.00  0.00           N
ATOM   1868  H   ASN B 118      14.324 -18.255  10.013  1.00  0.00           H
ATOM   1869  HA  ASN B 118      12.143 -18.311  11.988  1.00  0.00           H
ATOM   1870 1HB  ASN B 118      15.039 -19.156  12.111  1.00  0.00           H
ATOM   1871 2HB  ASN B 118      13.940 -19.234  13.484  1.00  0.00           H
ATOM   1872 1HD2 ASN B 118      14.085 -22.354  11.166  1.00  0.00           H
ATOM   1873 2HD2 ASN B 118      15.341 -21.228  11.555  1.00  0.00           H
ATOM   1874  N   GLU B 119      12.915 -16.699  13.751  1.00  0.00           N
ATOM   1875  CA  GLU B 119      13.082 -15.598  14.692  1.00  0.00           C
ATOM   1876  C   GLU B 119      13.060 -16.264  16.055  1.00  0.00           C
ATOM   1877  O   GLU B 119      12.485 -17.353  16.151  1.00  0.00           O
ATOM   1878  CB  GLU B 119      11.923 -14.584  14.559  1.00  0.00           C
ATOM   1879  CG  GLU B 119      10.534 -15.076  14.948  1.00  0.00           C
ATOM   1880  CD  GLU B 119       9.454 -13.978  14.807  1.00  0.00           C
ATOM   1881  OE1 GLU B 119       9.415 -13.294  13.799  1.00  0.00           O
ATOM   1882  OE2 GLU B 119       8.682 -13.835  15.717  1.00  0.00           O
ATOM   1883  H   GLU B 119      12.313 -17.455  14.035  1.00  0.00           H
ATOM   1884  HA  GLU B 119      14.043 -15.110  14.530  1.00  0.00           H
ATOM   1885 1HB  GLU B 119      12.134 -13.707  15.162  1.00  0.00           H
ATOM   1886 2HB  GLU B 119      11.859 -14.259  13.521  1.00  0.00           H
ATOM   1887 1HG  GLU B 119      10.270 -15.920  14.313  1.00  0.00           H
ATOM   1888 2HG  GLU B 119      10.566 -15.424  15.980  1.00  0.00           H
ATOM   1889  N   THR B 120      13.639 -15.692  17.124  1.00  0.00           N
ATOM   1890  CA  THR B 120      14.347 -14.405  17.310  1.00  0.00           C
ATOM   1891  C   THR B 120      15.877 -14.788  17.348  1.00  0.00           C
ATOM   1892  O   THR B 120      15.276 -15.860  17.337  1.00  0.00           O
ATOM   1893  CB  THR B 120      13.712 -13.898  18.650  1.00  0.00           C
ATOM   1894  OG1 THR B 120      14.081 -14.777  19.719  1.00  0.00           O
ATOM   1895  CG2 THR B 120      12.198 -13.912  18.497  1.00  0.00           C
ATOM   1896  H   THR B 120      13.565 -16.243  17.967  1.00  0.00           H
ATOM   1897  HA  THR B 120      14.124 -13.776  16.454  1.00  0.00           H
ATOM   1898  HB  THR B 120      13.939 -12.934  18.908  1.00  0.00           H
ATOM   1899  HG1 THR B 120      15.038 -14.773  19.820  1.00  0.00           H
ATOM   1900 1HG2 THR B 120      11.737 -13.587  19.426  1.00  0.00           H
ATOM   1901 2HG2 THR B 120      11.907 -13.233  17.690  1.00  0.00           H
ATOM   1902 3HG2 THR B 120      11.856 -14.917  18.265  1.00  0.00           H
ATOM   1903  N   SER B 121      16.289 -13.446  17.354  1.00  0.00           N
ATOM   1904  CA  SER B 121      15.760 -12.044  17.385  1.00  0.00           C
ATOM   1905  C   SER B 121      16.359 -11.094  16.346  1.00  0.00           C
ATOM   1906  O   SER B 121      16.006  -9.919  16.350  1.00  0.00           O
ATOM   1907  CB  SER B 121      16.119 -11.404  18.735  1.00  0.00           C
ATOM   1908  OG  SER B 121      17.510 -11.306  18.885  1.00  0.00           O
ATOM   1909  H   SER B 121      17.297 -13.414  17.366  1.00  0.00           H
ATOM   1910  HA  SER B 121      14.701 -11.975  17.197  1.00  0.00           H
ATOM   1911 1HB  SER B 121      15.671 -10.410  18.797  1.00  0.00           H
ATOM   1912 2HB  SER B 121      15.735 -11.985  19.558  1.00  0.00           H
ATOM   1913  HG  SER B 121      17.805 -10.651  18.243  1.00  0.00           H
ATOM   1914  N   PHE B 122      17.289 -11.535  15.499  1.00  0.00           N
ATOM   1915  CA  PHE B 122      17.866 -10.578  14.540  1.00  0.00           C
ATOM   1916  C   PHE B 122      16.861 -10.235  13.458  1.00  0.00           C
ATOM   1917  O   PHE B 122      16.871  -9.146  12.887  1.00  0.00           O
ATOM   1918  CB  PHE B 122      19.152 -11.115  13.911  1.00  0.00           C
ATOM   1919  CG  PHE B 122      20.333 -11.037  14.831  1.00  0.00           C
ATOM   1920  CD1 PHE B 122      20.811 -12.161  15.490  1.00  0.00           C
ATOM   1921  CD2 PHE B 122      20.985  -9.825  15.026  1.00  0.00           C
ATOM   1922  CE1 PHE B 122      21.906 -12.068  16.334  1.00  0.00           C
ATOM   1923  CE2 PHE B 122      22.071  -9.730  15.862  1.00  0.00           C
ATOM   1924  CZ  PHE B 122      22.535 -10.852  16.520  1.00  0.00           C
ATOM   1925  H   PHE B 122      17.583 -12.500  15.506  1.00  0.00           H
ATOM   1926  HA  PHE B 122      18.113  -9.662  15.076  1.00  0.00           H
ATOM   1927 1HB  PHE B 122      19.013 -12.154  13.610  1.00  0.00           H
ATOM   1928 2HB  PHE B 122      19.381 -10.540  13.011  1.00  0.00           H
ATOM   1929  HD1 PHE B 122      20.316 -13.121  15.342  1.00  0.00           H
ATOM   1930  HD2 PHE B 122      20.632  -8.939  14.502  1.00  0.00           H
ATOM   1931  HE1 PHE B 122      22.275 -12.956  16.850  1.00  0.00           H
ATOM   1932  HE2 PHE B 122      22.567  -8.769  16.001  1.00  0.00           H
ATOM   1933  HZ  PHE B 122      23.397 -10.779  17.183  1.00  0.00           H
ATOM   1934  N   ILE B 123      15.998 -11.190  13.169  1.00  0.00           N
ATOM   1935  CA  ILE B 123      14.962 -11.028  12.177  1.00  0.00           C
ATOM   1936  C   ILE B 123      13.632 -11.343  12.842  1.00  0.00           C
ATOM   1937  O   ILE B 123      13.523 -12.378  13.488  1.00  0.00           O
ATOM   1938  CB  ILE B 123      15.225 -11.936  10.969  1.00  0.00           C
ATOM   1939  CG1 ILE B 123      16.584 -11.573  10.337  1.00  0.00           C
ATOM   1940  CG2 ILE B 123      14.119 -11.829   9.987  1.00  0.00           C
ATOM   1941  CD1 ILE B 123      16.989 -12.470   9.205  1.00  0.00           C
ATOM   1942  H   ILE B 123      16.050 -12.059  13.671  1.00  0.00           H
ATOM   1943  HA  ILE B 123      14.957 -10.005  11.839  1.00  0.00           H
ATOM   1944  HB  ILE B 123      15.293 -12.974  11.304  1.00  0.00           H
ATOM   1945 1HG1 ILE B 123      16.554 -10.555  10.004  1.00  0.00           H
ATOM   1946 2HG1 ILE B 123      17.353 -11.654  11.096  1.00  0.00           H
ATOM   1947 1HG2 ILE B 123      14.338 -12.481   9.171  1.00  0.00           H
ATOM   1948 2HG2 ILE B 123      13.201 -12.137  10.472  1.00  0.00           H
ATOM   1949 3HG2 ILE B 123      14.020 -10.816   9.633  1.00  0.00           H
ATOM   1950 1HD1 ILE B 123      17.962 -12.161   8.823  1.00  0.00           H
ATOM   1951 2HD1 ILE B 123      17.048 -13.501   9.557  1.00  0.00           H
ATOM   1952 3HD1 ILE B 123      16.252 -12.397   8.408  1.00  0.00           H
ATOM   1953  N   PHE B 124      12.651 -10.437  12.763  1.00  0.00           N
ATOM   1954  CA  PHE B 124      11.365 -10.720  13.418  1.00  0.00           C
ATOM   1955  C   PHE B 124      10.149  -9.967  12.875  1.00  0.00           C
ATOM   1956  O   PHE B 124      10.272  -8.881  12.307  1.00  0.00           O
ATOM   1957  CB  PHE B 124      11.501 -10.421  14.910  1.00  0.00           C
ATOM   1958  CG  PHE B 124      11.843  -8.991  15.219  1.00  0.00           C
ATOM   1959  CD1 PHE B 124      10.850  -8.064  15.498  1.00  0.00           C
ATOM   1960  CD2 PHE B 124      13.173  -8.565  15.210  1.00  0.00           C
ATOM   1961  CE1 PHE B 124      11.176  -6.752  15.786  1.00  0.00           C
ATOM   1962  CE2 PHE B 124      13.502  -7.255  15.485  1.00  0.00           C
ATOM   1963  CZ  PHE B 124      12.504  -6.343  15.778  1.00  0.00           C
ATOM   1964  H   PHE B 124      12.820  -9.575  12.245  1.00  0.00           H
ATOM   1965  HA  PHE B 124      11.173 -11.785  13.300  1.00  0.00           H
ATOM   1966 1HB  PHE B 124      10.559 -10.664  15.410  1.00  0.00           H
ATOM   1967 2HB  PHE B 124      12.269 -11.061  15.348  1.00  0.00           H
ATOM   1968  HD1 PHE B 124       9.802  -8.384  15.501  1.00  0.00           H
ATOM   1969  HD2 PHE B 124      13.964  -9.282  14.985  1.00  0.00           H
ATOM   1970  HE1 PHE B 124      10.382  -6.035  16.016  1.00  0.00           H
ATOM   1971  HE2 PHE B 124      14.547  -6.944  15.474  1.00  0.00           H
ATOM   1972  HZ  PHE B 124      12.759  -5.306  16.001  1.00  0.00           H
ATOM   1973  N   THR B 125       8.954 -10.515  13.123  1.00  0.00           N
ATOM   1974  CA  THR B 125       7.710  -9.826  12.740  1.00  0.00           C
ATOM   1975  C   THR B 125       7.191  -8.896  13.839  1.00  0.00           C
ATOM   1976  O   THR B 125       7.124  -9.272  15.012  1.00  0.00           O
ATOM   1977  CB  THR B 125       6.581 -10.820  12.363  1.00  0.00           C
ATOM   1978  OG1 THR B 125       6.999 -11.609  11.257  1.00  0.00           O
ATOM   1979  CG2 THR B 125       5.281 -10.074  11.972  1.00  0.00           C
ATOM   1980  H   THR B 125       8.923 -11.447  13.558  1.00  0.00           H
ATOM   1981  HA  THR B 125       7.916  -9.214  11.862  1.00  0.00           H
ATOM   1982  HB  THR B 125       6.383 -11.476  13.211  1.00  0.00           H
ATOM   1983  HG1 THR B 125       7.832 -12.050  11.485  1.00  0.00           H
ATOM   1984 1HG2 THR B 125       4.511 -10.796  11.700  1.00  0.00           H
ATOM   1985 2HG2 THR B 125       4.922  -9.474  12.804  1.00  0.00           H
ATOM   1986 3HG2 THR B 125       5.487  -9.433  11.130  1.00  0.00           H
ATOM   1987  N   GLU B 126       6.793  -7.693  13.437  1.00  0.00           N
ATOM   1988  CA  GLU B 126       6.210  -6.715  14.345  1.00  0.00           C
ATOM   1989  C   GLU B 126       4.939  -6.119  13.748  1.00  0.00           C
ATOM   1990  O   GLU B 126       4.866  -5.862  12.548  1.00  0.00           O
ATOM   1991  CB  GLU B 126       7.203  -5.599  14.663  1.00  0.00           C
ATOM   1992  CG  GLU B 126       6.681  -4.585  15.694  1.00  0.00           C
ATOM   1993  CD  GLU B 126       7.680  -3.567  16.027  1.00  0.00           C
ATOM   1994  OE1 GLU B 126       8.713  -3.613  15.428  1.00  0.00           O
ATOM   1995  OE2 GLU B 126       7.444  -2.743  16.879  1.00  0.00           O
ATOM   1996  H   GLU B 126       6.925  -7.441  12.458  1.00  0.00           H
ATOM   1997  HA  GLU B 126       5.943  -7.219  15.274  1.00  0.00           H
ATOM   1998 1HB  GLU B 126       8.123  -6.033  15.048  1.00  0.00           H
ATOM   1999 2HB  GLU B 126       7.454  -5.062  13.747  1.00  0.00           H
ATOM   2000 1HG  GLU B 126       5.802  -4.078  15.294  1.00  0.00           H
ATOM   2001 2HG  GLU B 126       6.382  -5.112  16.599  1.00  0.00           H
ATOM   2002  N   PHE B 127       3.913  -5.937  14.576  1.00  0.00           N
ATOM   2003  CA  PHE B 127       2.665  -5.342  14.099  1.00  0.00           C
ATOM   2004  C   PHE B 127       2.396  -3.950  14.655  1.00  0.00           C
ATOM   2005  O   PHE B 127       2.759  -3.626  15.787  1.00  0.00           O
ATOM   2006  CB  PHE B 127       1.458  -6.205  14.435  1.00  0.00           C
ATOM   2007  CG  PHE B 127       1.349  -7.521  13.735  1.00  0.00           C
ATOM   2008  CD1 PHE B 127       1.971  -8.650  14.234  1.00  0.00           C
ATOM   2009  CD2 PHE B 127       0.577  -7.636  12.591  1.00  0.00           C
ATOM   2010  CE1 PHE B 127       1.812  -9.866  13.611  1.00  0.00           C
ATOM   2011  CE2 PHE B 127       0.415  -8.853  11.971  1.00  0.00           C
ATOM   2012  CZ  PHE B 127       1.030  -9.966  12.493  1.00  0.00           C
ATOM   2013  H   PHE B 127       4.013  -6.183  15.553  1.00  0.00           H
ATOM   2014  HA  PHE B 127       2.716  -5.256  13.021  1.00  0.00           H
ATOM   2015 1HB  PHE B 127       1.440  -6.390  15.506  1.00  0.00           H
ATOM   2016 2HB  PHE B 127       0.557  -5.630  14.197  1.00  0.00           H
ATOM   2017  HD1 PHE B 127       2.578  -8.573  15.137  1.00  0.00           H
ATOM   2018  HD2 PHE B 127       0.089  -6.741  12.197  1.00  0.00           H
ATOM   2019  HE1 PHE B 127       2.298 -10.752  14.018  1.00  0.00           H
ATOM   2020  HE2 PHE B 127      -0.203  -8.938  11.079  1.00  0.00           H
ATOM   2021  HZ  PHE B 127       0.897 -10.929  12.025  1.00  0.00           H
ATOM   2022  N   LEU B 128       1.708  -3.158  13.851  1.00  0.00           N
ATOM   2023  CA  LEU B 128       1.220  -1.835  14.205  1.00  0.00           C
ATOM   2024  C   LEU B 128      -0.203  -2.030  14.705  1.00  0.00           C
ATOM   2025  O   LEU B 128      -0.866  -2.979  14.291  1.00  0.00           O
ATOM   2026  CB  LEU B 128       1.228  -0.928  12.970  1.00  0.00           C
ATOM   2027  CG  LEU B 128       2.598  -0.753  12.282  1.00  0.00           C
ATOM   2028  CD1 LEU B 128       2.427   0.059  10.990  1.00  0.00           C
ATOM   2029  CD2 LEU B 128       3.562  -0.073  13.243  1.00  0.00           C
ATOM   2030  H   LEU B 128       1.472  -3.515  12.932  1.00  0.00           H
ATOM   2031  HA  LEU B 128       1.834  -1.411  14.998  1.00  0.00           H
ATOM   2032 1HB  LEU B 128       0.538  -1.345  12.237  1.00  0.00           H
ATOM   2033 2HB  LEU B 128       0.865   0.057  13.260  1.00  0.00           H
ATOM   2034  HG  LEU B 128       2.988  -1.718  12.019  1.00  0.00           H
ATOM   2035 1HD1 LEU B 128       3.394   0.169  10.497  1.00  0.00           H
ATOM   2036 2HD1 LEU B 128       1.742  -0.461  10.322  1.00  0.00           H
ATOM   2037 3HD1 LEU B 128       2.028   1.044  11.225  1.00  0.00           H
ATOM   2038 1HD2 LEU B 128       4.535   0.041  12.763  1.00  0.00           H
ATOM   2039 2HD2 LEU B 128       3.174   0.908  13.514  1.00  0.00           H
ATOM   2040 3HD2 LEU B 128       3.669  -0.685  14.142  1.00  0.00           H
ATOM   2041  N   GLU B 129      -0.686  -1.166  15.585  1.00  0.00           N
ATOM   2042  CA  GLU B 129      -2.056  -1.332  16.061  1.00  0.00           C
ATOM   2043  C   GLU B 129      -3.075  -1.120  14.913  1.00  0.00           C
ATOM   2044  O   GLU B 129      -2.984  -0.107  14.218  1.00  0.00           O
ATOM   2045  CB  GLU B 129      -2.327  -0.341  17.194  1.00  0.00           C
ATOM   2046  CG  GLU B 129      -3.685  -0.499  17.866  1.00  0.00           C
ATOM   2047  CD  GLU B 129      -3.888   0.463  19.017  1.00  0.00           C
ATOM   2048  OE1 GLU B 129      -3.037   1.294  19.230  1.00  0.00           O
ATOM   2049  OE2 GLU B 129      -4.887   0.355  19.693  1.00  0.00           O
ATOM   2050  H   GLU B 129      -0.115  -0.402  15.919  1.00  0.00           H
ATOM   2051  HA  GLU B 129      -2.135  -2.318  16.491  1.00  0.00           H
ATOM   2052 1HB  GLU B 129      -1.561  -0.447  17.963  1.00  0.00           H
ATOM   2053 2HB  GLU B 129      -2.264   0.675  16.807  1.00  0.00           H
ATOM   2054 1HG  GLU B 129      -4.465  -0.330  17.124  1.00  0.00           H
ATOM   2055 2HG  GLU B 129      -3.783  -1.520  18.227  1.00  0.00           H
ATOM   2056  N   PRO B 130      -3.999  -2.075  14.641  1.00  0.00           N
ATOM   2057  CA  PRO B 130      -5.075  -1.980  13.655  1.00  0.00           C
ATOM   2058  C   PRO B 130      -6.030  -0.852  14.006  1.00  0.00           C
ATOM   2059  O   PRO B 130      -6.271  -0.596  15.186  1.00  0.00           O
ATOM   2060  CB  PRO B 130      -5.783  -3.335  13.786  1.00  0.00           C
ATOM   2061  CG  PRO B 130      -4.754  -4.250  14.386  1.00  0.00           C
ATOM   2062  CD  PRO B 130      -3.942  -3.393  15.311  1.00  0.00           C
ATOM   2063  HA  PRO B 130      -4.654  -1.841  12.648  1.00  0.00           H
ATOM   2064 1HB  PRO B 130      -6.690  -3.222  14.399  1.00  0.00           H
ATOM   2065 2HB  PRO B 130      -6.120  -3.669  12.787  1.00  0.00           H
ATOM   2066 1HG  PRO B 130      -5.233  -5.104  14.885  1.00  0.00           H
ATOM   2067 2HG  PRO B 130      -4.126  -4.649  13.593  1.00  0.00           H
ATOM   2068 1HD  PRO B 130      -4.382  -3.347  16.318  1.00  0.00           H
ATOM   2069 2HD  PRO B 130      -2.936  -3.825  15.300  1.00  0.00           H
ATOM   2070  N   ALA B 131      -6.630  -0.204  13.017  1.00  0.00           N
ATOM   2071  CA  ALA B 131      -7.636   0.794  13.362  1.00  0.00           C
ATOM   2072  C   ALA B 131      -8.867   0.095  13.937  1.00  0.00           C
ATOM   2073  O   ALA B 131      -9.212  -1.023  13.547  1.00  0.00           O
ATOM   2074  CB  ALA B 131      -8.019   1.658  12.173  1.00  0.00           C
ATOM   2075  H   ALA B 131      -6.425  -0.400  12.028  1.00  0.00           H
ATOM   2076  HA  ALA B 131      -7.218   1.439  14.134  1.00  0.00           H
ATOM   2077 1HB  ALA B 131      -8.748   2.400  12.489  1.00  0.00           H
ATOM   2078 2HB  ALA B 131      -7.132   2.161  11.793  1.00  0.00           H
ATOM   2079 3HB  ALA B 131      -8.446   1.067  11.390  1.00  0.00           H
ATOM   2080  N   ALA B 132      -9.586   0.796  14.804  1.00  0.00           N
ATOM   2081  CA  ALA B 132     -10.812   0.286  15.423  1.00  0.00           C
ATOM   2082  C   ALA B 132     -11.897  -0.082  14.411  1.00  0.00           C
ATOM   2083  O   ALA B 132     -12.804  -0.852  14.720  1.00  0.00           O
ATOM   2084  CB  ALA B 132     -11.373   1.323  16.374  1.00  0.00           C
ATOM   2085  H   ALA B 132      -9.252   1.709  15.080  1.00  0.00           H
ATOM   2086  HA  ALA B 132     -10.553  -0.614  15.980  1.00  0.00           H
ATOM   2087 1HB  ALA B 132     -12.264   0.924  16.858  1.00  0.00           H
ATOM   2088 2HB  ALA B 132     -10.626   1.568  17.128  1.00  0.00           H
ATOM   2089 3HB  ALA B 132     -11.637   2.221  15.816  1.00  0.00           H
ATOM   2090  N   ASN B 133     -11.831   0.515  13.228  1.00  0.00           N
ATOM   2091  CA  ASN B 133     -12.829   0.313  12.195  1.00  0.00           C
ATOM   2092  C   ASN B 133     -12.378  -0.571  11.023  1.00  0.00           C
ATOM   2093  O   ASN B 133     -12.990  -0.517   9.955  1.00  0.00           O
ATOM   2094  CB  ASN B 133     -13.297   1.660  11.686  1.00  0.00           C
ATOM   2095  CG  ASN B 133     -14.056   2.430  12.740  1.00  0.00           C
ATOM   2096  OD1 ASN B 133     -15.220   2.131  13.028  1.00  0.00           O
ATOM   2097  ND2 ASN B 133     -13.417   3.417  13.321  1.00  0.00           N
ATOM   2098  H   ASN B 133     -11.051   1.123  13.038  1.00  0.00           H
ATOM   2099  HA  ASN B 133     -13.684  -0.187  12.650  1.00  0.00           H
ATOM   2100 1HB  ASN B 133     -12.434   2.249  11.367  1.00  0.00           H
ATOM   2101 2HB  ASN B 133     -13.940   1.520  10.819  1.00  0.00           H
ATOM   2102 1HD2 ASN B 133     -13.874   3.961  14.027  1.00  0.00           H
ATOM   2103 2HD2 ASN B 133     -12.478   3.629  13.057  1.00  0.00           H
ATOM   2104  N   GLU B 134     -11.339  -1.401  11.202  1.00  0.00           N
ATOM   2105  CA  GLU B 134     -10.913  -2.250  10.078  1.00  0.00           C
ATOM   2106  C   GLU B 134     -10.510  -3.666  10.476  1.00  0.00           C
ATOM   2107  O   GLU B 134     -10.224  -3.969  11.631  1.00  0.00           O
ATOM   2108  CB  GLU B 134      -9.741  -1.611   9.318  1.00  0.00           C
ATOM   2109  CG  GLU B 134      -8.458  -1.512  10.121  1.00  0.00           C
ATOM   2110  CD  GLU B 134      -7.366  -0.699   9.443  1.00  0.00           C
ATOM   2111  OE1 GLU B 134      -7.544  -0.319   8.306  1.00  0.00           O
ATOM   2112  OE2 GLU B 134      -6.379  -0.404  10.104  1.00  0.00           O
ATOM   2113  H   GLU B 134     -10.828  -1.415  12.088  1.00  0.00           H
ATOM   2114  HA  GLU B 134     -11.750  -2.339   9.388  1.00  0.00           H
ATOM   2115 1HB  GLU B 134      -9.529  -2.186   8.417  1.00  0.00           H
ATOM   2116 2HB  GLU B 134     -10.020  -0.604   9.009  1.00  0.00           H
ATOM   2117 1HG  GLU B 134      -8.687  -1.103  11.079  1.00  0.00           H
ATOM   2118 2HG  GLU B 134      -8.080  -2.519  10.290  1.00  0.00           H
ATOM   2119  N   THR B 135     -10.486  -4.524   9.460  1.00  0.00           N
ATOM   2120  CA  THR B 135     -10.097  -5.931   9.540  1.00  0.00           C
ATOM   2121  C   THR B 135      -8.683  -6.177   9.019  1.00  0.00           C
ATOM   2122  O   THR B 135      -8.275  -7.318   8.804  1.00  0.00           O
ATOM   2123  CB  THR B 135     -11.112  -6.804   8.770  1.00  0.00           C
ATOM   2124  OG1 THR B 135     -11.214  -6.345   7.406  1.00  0.00           O
ATOM   2125  CG2 THR B 135     -12.470  -6.750   9.430  1.00  0.00           C
ATOM   2126  H   THR B 135     -10.756  -4.175   8.551  1.00  0.00           H
ATOM   2127  HA  THR B 135     -10.119  -6.234  10.587  1.00  0.00           H
ATOM   2128  HB  THR B 135     -10.768  -7.828   8.759  1.00  0.00           H
ATOM   2129  HG1 THR B 135     -10.485  -6.733   6.865  1.00  0.00           H
ATOM   2130 1HG2 THR B 135     -13.166  -7.380   8.874  1.00  0.00           H
ATOM   2131 2HG2 THR B 135     -12.387  -7.115  10.453  1.00  0.00           H
ATOM   2132 3HG2 THR B 135     -12.832  -5.724   9.438  1.00  0.00           H
ATOM   2133  N   VAL B 136      -7.934  -5.097   8.816  1.00  0.00           N
ATOM   2134  CA  VAL B 136      -6.592  -5.219   8.271  1.00  0.00           C
ATOM   2135  C   VAL B 136      -5.484  -4.901   9.261  1.00  0.00           C
ATOM   2136  O   VAL B 136      -5.436  -3.822   9.853  1.00  0.00           O
ATOM   2137  CB  VAL B 136      -6.423  -4.265   7.090  1.00  0.00           C
ATOM   2138  CG1 VAL B 136      -5.029  -4.395   6.536  1.00  0.00           C
ATOM   2139  CG2 VAL B 136      -7.439  -4.560   6.053  1.00  0.00           C
ATOM   2140  H   VAL B 136      -8.314  -4.187   9.031  1.00  0.00           H
ATOM   2141  HA  VAL B 136      -6.453  -6.237   7.925  1.00  0.00           H
ATOM   2142  HB  VAL B 136      -6.548  -3.237   7.440  1.00  0.00           H
ATOM   2143 1HG1 VAL B 136      -4.913  -3.699   5.707  1.00  0.00           H
ATOM   2144 2HG1 VAL B 136      -4.301  -4.167   7.303  1.00  0.00           H
ATOM   2145 3HG1 VAL B 136      -4.872  -5.417   6.184  1.00  0.00           H
ATOM   2146 1HG2 VAL B 136      -7.320  -3.876   5.216  1.00  0.00           H
ATOM   2147 2HG2 VAL B 136      -7.290  -5.563   5.720  1.00  0.00           H
ATOM   2148 3HG2 VAL B 136      -8.441  -4.455   6.468  1.00  0.00           H
ATOM   2149  N   ARG B 137      -4.583  -5.850   9.449  1.00  0.00           N
ATOM   2150  CA  ARG B 137      -3.456  -5.617  10.324  1.00  0.00           C
ATOM   2151  C   ARG B 137      -2.304  -5.119   9.482  1.00  0.00           C
ATOM   2152  O   ARG B 137      -2.118  -5.555   8.342  1.00  0.00           O
ATOM   2153  CB  ARG B 137      -3.028  -6.864  11.070  1.00  0.00           C
ATOM   2154  CG  ARG B 137      -4.039  -7.433  12.035  1.00  0.00           C
ATOM   2155  CD  ARG B 137      -3.472  -8.570  12.779  1.00  0.00           C
ATOM   2156  NE  ARG B 137      -3.186  -9.645  11.897  1.00  0.00           N
ATOM   2157  CZ  ARG B 137      -2.763 -10.851  12.259  1.00  0.00           C
ATOM   2158  NH1 ARG B 137      -2.566 -11.159  13.519  1.00  0.00           N
ATOM   2159  NH2 ARG B 137      -2.585 -11.733  11.335  1.00  0.00           N
ATOM   2160  H   ARG B 137      -4.661  -6.727   8.935  1.00  0.00           H
ATOM   2161  HA  ARG B 137      -3.716  -4.849  11.051  1.00  0.00           H
ATOM   2162 1HB  ARG B 137      -2.775  -7.645  10.351  1.00  0.00           H
ATOM   2163 2HB  ARG B 137      -2.132  -6.639  11.637  1.00  0.00           H
ATOM   2164 1HG  ARG B 137      -4.347  -6.688  12.742  1.00  0.00           H
ATOM   2165 2HG  ARG B 137      -4.910  -7.787  11.479  1.00  0.00           H
ATOM   2166 1HD  ARG B 137      -2.544  -8.272  13.268  1.00  0.00           H
ATOM   2167 2HD  ARG B 137      -4.187  -8.917  13.525  1.00  0.00           H
ATOM   2168  HE  ARG B 137      -3.334  -9.486  10.910  1.00  0.00           H
ATOM   2169 1HH1 ARG B 137      -2.721 -10.470  14.239  1.00  0.00           H
ATOM   2170 2HH1 ARG B 137      -2.262 -12.092  13.764  1.00  0.00           H
ATOM   2171 1HH2 ARG B 137      -2.745 -11.485  10.372  1.00  0.00           H
ATOM   2172 2HH2 ARG B 137      -2.333 -12.690  11.582  1.00  0.00           H
ATOM   2173  N   HIS B 138      -1.488  -4.261  10.050  1.00  0.00           N
ATOM   2174  CA  HIS B 138      -0.326  -3.789   9.324  1.00  0.00           C
ATOM   2175  C   HIS B 138       0.884  -4.033  10.186  1.00  0.00           C
ATOM   2176  O   HIS B 138       0.754  -4.103  11.407  1.00  0.00           O
ATOM   2177  CB  HIS B 138      -0.441  -2.302   8.991  1.00  0.00           C
ATOM   2178  CG  HIS B 138      -1.635  -1.938   8.152  1.00  0.00           C
ATOM   2179  ND1 HIS B 138      -2.893  -1.728   8.692  1.00  0.00           N
ATOM   2180  CD2 HIS B 138      -1.764  -1.750   6.820  1.00  0.00           C
ATOM   2181  CE1 HIS B 138      -3.734  -1.418   7.726  1.00  0.00           C
ATOM   2182  NE2 HIS B 138      -3.069  -1.424   6.578  1.00  0.00           N
ATOM   2183  H   HIS B 138      -1.676  -3.922  10.986  1.00  0.00           H
ATOM   2184  HA  HIS B 138      -0.196  -4.344   8.399  1.00  0.00           H
ATOM   2185 1HB  HIS B 138      -0.486  -1.728   9.915  1.00  0.00           H
ATOM   2186 2HB  HIS B 138       0.456  -1.988   8.457  1.00  0.00           H
ATOM   2187  HD1 HIS B 138      -3.162  -1.783   9.659  1.00  0.00           H
ATOM   2188  HD2 HIS B 138      -1.067  -1.807   5.993  1.00  0.00           H
ATOM   2189  HE1 HIS B 138      -4.787  -1.216   7.950  1.00  0.00           H
ATOM   2190  N   GLY B 139       2.036  -4.174   9.564  1.00  0.00           N
ATOM   2191  CA  GLY B 139       3.257  -4.426  10.311  1.00  0.00           C
ATOM   2192  C   GLY B 139       4.461  -4.488   9.413  1.00  0.00           C
ATOM   2193  O   GLY B 139       4.439  -3.972   8.298  1.00  0.00           O
ATOM   2194  H   GLY B 139       2.046  -4.140   8.543  1.00  0.00           H
ATOM   2195 1HA  GLY B 139       3.403  -3.672  11.076  1.00  0.00           H
ATOM   2196 2HA  GLY B 139       3.155  -5.381  10.819  1.00  0.00           H
ATOM   2197  N   CYS B 140       5.531  -5.084   9.918  1.00  0.00           N
ATOM   2198  CA  CYS B 140       6.746  -5.207   9.140  1.00  0.00           C
ATOM   2199  C   CYS B 140       7.632  -6.368   9.568  1.00  0.00           C
ATOM   2200  O   CYS B 140       7.575  -6.841  10.708  1.00  0.00           O
ATOM   2201  CB  CYS B 140       7.563  -3.922   9.262  1.00  0.00           C
ATOM   2202  SG  CYS B 140       8.091  -3.543  10.909  1.00  0.00           S
ATOM   2203  H   CYS B 140       5.473  -5.465  10.860  1.00  0.00           H
ATOM   2204  HA  CYS B 140       6.465  -5.354   8.103  1.00  0.00           H
ATOM   2205 1HB  CYS B 140       8.451  -4.011   8.634  1.00  0.00           H
ATOM   2206 2HB  CYS B 140       6.985  -3.080   8.891  1.00  0.00           H
ATOM   2207  HG  CYS B 140       8.816  -4.650  11.059  1.00  0.00           H
ATOM   2208  N   LEU B 141       8.505  -6.784   8.659  1.00  0.00           N
ATOM   2209  CA  LEU B 141       9.563  -7.721   9.017  1.00  0.00           C
ATOM   2210  C   LEU B 141      10.767  -6.877   9.315  1.00  0.00           C
ATOM   2211  O   LEU B 141      11.160  -6.079   8.469  1.00  0.00           O
ATOM   2212  CB  LEU B 141       9.931  -8.669   7.877  1.00  0.00           C
ATOM   2213  CG  LEU B 141      11.070  -9.653   8.172  1.00  0.00           C
ATOM   2214  CD1 LEU B 141      10.612 -10.609   9.225  1.00  0.00           C
ATOM   2215  CD2 LEU B 141      11.475 -10.372   6.910  1.00  0.00           C
ATOM   2216  H   LEU B 141       8.431  -6.419   7.710  1.00  0.00           H
ATOM   2217  HA  LEU B 141       9.285  -8.287   9.905  1.00  0.00           H
ATOM   2218 1HB  LEU B 141       9.103  -9.238   7.651  1.00  0.00           H
ATOM   2219 2HB  LEU B 141      10.209  -8.093   7.013  1.00  0.00           H
ATOM   2220  HG  LEU B 141      11.929  -9.107   8.567  1.00  0.00           H
ATOM   2221 1HD1 LEU B 141      11.390 -11.300   9.460  1.00  0.00           H
ATOM   2222 2HD1 LEU B 141      10.339 -10.060  10.103  1.00  0.00           H
ATOM   2223 3HD1 LEU B 141       9.759 -11.150   8.864  1.00  0.00           H
ATOM   2224 1HD2 LEU B 141      12.282 -11.052   7.137  1.00  0.00           H
ATOM   2225 2HD2 LEU B 141      10.639 -10.923   6.520  1.00  0.00           H
ATOM   2226 3HD2 LEU B 141      11.807  -9.657   6.177  1.00  0.00           H
ATOM   2227  N   ARG B 142      11.322  -6.992  10.507  1.00  0.00           N
ATOM   2228  CA  ARG B 142      12.464  -6.173  10.860  1.00  0.00           C
ATOM   2229  C   ARG B 142      13.742  -6.974  10.851  1.00  0.00           C
ATOM   2230  O   ARG B 142      13.768  -8.111  11.321  1.00  0.00           O
ATOM   2231  CB  ARG B 142      12.252  -5.543  12.223  1.00  0.00           C
ATOM   2232  CG  ARG B 142      11.108  -4.587  12.221  1.00  0.00           C
ATOM   2233  CD  ARG B 142      10.890  -3.795  13.480  1.00  0.00           C
ATOM   2234  NE  ARG B 142      11.976  -2.855  13.814  1.00  0.00           N
ATOM   2235  CZ  ARG B 142      11.902  -1.949  14.837  1.00  0.00           C
ATOM   2236  NH1 ARG B 142      10.822  -1.862  15.563  1.00  0.00           N
ATOM   2237  NH2 ARG B 142      12.898  -1.139  15.129  1.00  0.00           N
ATOM   2238  H   ARG B 142      10.950  -7.657  11.178  1.00  0.00           H
ATOM   2239  HA  ARG B 142      12.554  -5.369  10.133  1.00  0.00           H
ATOM   2240 1HB  ARG B 142      12.028  -6.326  12.937  1.00  0.00           H
ATOM   2241 2HB  ARG B 142      13.154  -5.025  12.551  1.00  0.00           H
ATOM   2242 1HG  ARG B 142      11.207  -3.917  11.390  1.00  0.00           H
ATOM   2243 2HG  ARG B 142      10.211  -5.190  12.086  1.00  0.00           H
ATOM   2244 1HD  ARG B 142       9.980  -3.213  13.359  1.00  0.00           H
ATOM   2245 2HD  ARG B 142      10.758  -4.463  14.303  1.00  0.00           H
ATOM   2246  HE  ARG B 142      12.826  -2.892  13.271  1.00  0.00           H
ATOM   2247 1HH1 ARG B 142      10.027  -2.477  15.388  1.00  0.00           H
ATOM   2248 2HH1 ARG B 142      10.767  -1.195  16.314  1.00  0.00           H
ATOM   2249 1HH2 ARG B 142      13.780  -1.182  14.628  1.00  0.00           H
ATOM   2250 2HH2 ARG B 142      12.800  -0.485  15.889  1.00  0.00           H
ATOM   2251  N   LEU B 143      14.808  -6.372  10.316  1.00  0.00           N
ATOM   2252  CA  LEU B 143      16.116  -7.010  10.288  1.00  0.00           C
ATOM   2253  C   LEU B 143      17.185  -6.117  10.948  1.00  0.00           C
ATOM   2254  O   LEU B 143      17.449  -4.978  10.528  1.00  0.00           O
ATOM   2255  CB  LEU B 143      16.489  -7.380   8.838  1.00  0.00           C
ATOM   2256  CG  LEU B 143      15.622  -8.485   8.175  1.00  0.00           C
ATOM   2257  CD1 LEU B 143      14.456  -7.860   7.402  1.00  0.00           C
ATOM   2258  CD2 LEU B 143      16.495  -9.350   7.268  1.00  0.00           C
ATOM   2259  H   LEU B 143      14.690  -5.457   9.889  1.00  0.00           H
ATOM   2260  HA  LEU B 143      16.059  -7.935  10.856  1.00  0.00           H
ATOM   2261 1HB  LEU B 143      16.394  -6.514   8.234  1.00  0.00           H
ATOM   2262 2HB  LEU B 143      17.526  -7.708   8.820  1.00  0.00           H
ATOM   2263  HG  LEU B 143      15.194  -9.088   8.946  1.00  0.00           H
ATOM   2264 1HD1 LEU B 143      13.857  -8.647   6.966  1.00  0.00           H
ATOM   2265 2HD1 LEU B 143      13.834  -7.256   8.053  1.00  0.00           H
ATOM   2266 3HD1 LEU B 143      14.845  -7.246   6.621  1.00  0.00           H
ATOM   2267 1HD2 LEU B 143      15.890 -10.141   6.822  1.00  0.00           H
ATOM   2268 2HD2 LEU B 143      16.927  -8.756   6.490  1.00  0.00           H
ATOM   2269 3HD2 LEU B 143      17.293  -9.795   7.851  1.00  0.00           H
ATOM   2270  N   ASN B 144      17.783  -6.648  12.012  1.00  0.00           N
ATOM   2271  CA  ASN B 144      18.774  -5.974  12.845  1.00  0.00           C
ATOM   2272  C   ASN B 144      20.193  -6.127  12.315  1.00  0.00           C
ATOM   2273  O   ASN B 144      20.785  -7.200  12.399  1.00  0.00           O
ATOM   2274  CB  ASN B 144      18.679  -6.500  14.261  1.00  0.00           C
ATOM   2275  CG  ASN B 144      19.584  -5.810  15.246  1.00  0.00           C
ATOM   2276  OD1 ASN B 144      20.151  -4.754  14.964  1.00  0.00           O
ATOM   2277  ND2 ASN B 144      19.727  -6.394  16.416  1.00  0.00           N
ATOM   2278  H   ASN B 144      17.510  -7.587  12.294  1.00  0.00           H
ATOM   2279  HA  ASN B 144      18.552  -4.906  12.849  1.00  0.00           H
ATOM   2280 1HB  ASN B 144      17.653  -6.432  14.614  1.00  0.00           H
ATOM   2281 2HB  ASN B 144      18.922  -7.548  14.248  1.00  0.00           H
ATOM   2282 1HD2 ASN B 144      20.316  -5.980  17.112  1.00  0.00           H
ATOM   2283 2HD2 ASN B 144      19.247  -7.248  16.618  1.00  0.00           H
ATOM   2284  N   GLN B 145      20.719  -5.050  11.739  1.00  0.00           N
ATOM   2285  CA  GLN B 145      22.044  -5.035  11.116  1.00  0.00           C
ATOM   2286  C   GLN B 145      22.285  -6.147  10.090  1.00  0.00           C
ATOM   2287  O   GLN B 145      23.195  -6.957  10.262  1.00  0.00           O
ATOM   2288  CB  GLN B 145      23.133  -5.119  12.184  1.00  0.00           C
ATOM   2289  CG  GLN B 145      23.141  -3.956  13.174  1.00  0.00           C
ATOM   2290  CD  GLN B 145      24.256  -4.078  14.211  1.00  0.00           C
ATOM   2291  OE1 GLN B 145      25.382  -4.472  13.888  1.00  0.00           O
ATOM   2292  NE2 GLN B 145      23.952  -3.736  15.460  1.00  0.00           N
ATOM   2293  H   GLN B 145      20.166  -4.203  11.730  1.00  0.00           H
ATOM   2294  HA  GLN B 145      22.166  -4.079  10.614  1.00  0.00           H
ATOM   2295 1HB  GLN B 145      23.028  -6.043  12.754  1.00  0.00           H
ATOM   2296 2HB  GLN B 145      24.107  -5.149  11.698  1.00  0.00           H
ATOM   2297 1HG  GLN B 145      23.289  -3.028  12.623  1.00  0.00           H
ATOM   2298 2HG  GLN B 145      22.193  -3.926  13.698  1.00  0.00           H
ATOM   2299 1HE2 GLN B 145      24.646  -3.797  16.177  1.00  0.00           H
ATOM   2300 2HE2 GLN B 145      23.031  -3.413  15.685  1.00  0.00           H
ATOM   2301  N   PRO B 146      21.500  -6.201   9.007  1.00  0.00           N
ATOM   2302  CA  PRO B 146      21.608  -7.173   7.948  1.00  0.00           C
ATOM   2303  C   PRO B 146      22.855  -6.937   7.125  1.00  0.00           C
ATOM   2304  O   PRO B 146      23.346  -5.813   7.028  1.00  0.00           O
ATOM   2305  CB  PRO B 146      20.358  -6.912   7.123  1.00  0.00           C
ATOM   2306  CG  PRO B 146      20.033  -5.455   7.395  1.00  0.00           C
ATOM   2307  CD  PRO B 146      20.429  -5.218   8.807  1.00  0.00           C
ATOM   2308  HA  PRO B 146      21.607  -8.183   8.378  1.00  0.00           H
ATOM   2309 1HB  PRO B 146      20.575  -7.128   6.069  1.00  0.00           H
ATOM   2310 2HB  PRO B 146      19.552  -7.589   7.427  1.00  0.00           H
ATOM   2311 1HG  PRO B 146      20.552  -4.798   6.681  1.00  0.00           H
ATOM   2312 2HG  PRO B 146      18.965  -5.291   7.270  1.00  0.00           H
ATOM   2313 1HD  PRO B 146      20.775  -4.188   8.918  1.00  0.00           H
ATOM   2314 2HD  PRO B 146      19.579  -5.448   9.433  1.00  0.00           H
ATOM   2315  N   THR B 147      23.318  -7.998   6.491  1.00  0.00           N
ATOM   2316  CA  THR B 147      24.448  -7.949   5.581  1.00  0.00           C
ATOM   2317  C   THR B 147      23.988  -8.480   4.249  1.00  0.00           C
ATOM   2318  O   THR B 147      22.812  -8.799   4.071  1.00  0.00           O
ATOM   2319  CB  THR B 147      25.625  -8.809   6.056  1.00  0.00           C
ATOM   2320  OG1 THR B 147      25.277 -10.194   5.945  1.00  0.00           O
ATOM   2321  CG2 THR B 147      25.954  -8.482   7.491  1.00  0.00           C
ATOM   2322  H   THR B 147      22.865  -8.884   6.652  1.00  0.00           H
ATOM   2323  HA  THR B 147      24.776  -6.916   5.454  1.00  0.00           H
ATOM   2324  HB  THR B 147      26.501  -8.611   5.440  1.00  0.00           H
ATOM   2325  HG1 THR B 147      26.006 -10.730   6.287  1.00  0.00           H
ATOM   2326 1HG2 THR B 147      26.791  -9.095   7.820  1.00  0.00           H
ATOM   2327 2HG2 THR B 147      26.222  -7.427   7.568  1.00  0.00           H
ATOM   2328 3HG2 THR B 147      25.090  -8.683   8.127  1.00  0.00           H
ATOM   2329  N   HIS B 148      24.926  -8.638   3.330  1.00  0.00           N
ATOM   2330  CA  HIS B 148      24.660  -9.152   1.995  1.00  0.00           C
ATOM   2331  C   HIS B 148      24.098 -10.577   2.042  1.00  0.00           C
ATOM   2332  O   HIS B 148      23.431 -11.035   1.115  1.00  0.00           O
ATOM   2333  CB  HIS B 148      25.950  -9.133   1.181  1.00  0.00           C
ATOM   2334  CG  HIS B 148      26.990 -10.078   1.688  1.00  0.00           C
ATOM   2335  ND1 HIS B 148      27.756  -9.811   2.807  1.00  0.00           N
ATOM   2336  CD2 HIS B 148      27.405 -11.277   1.228  1.00  0.00           C
ATOM   2337  CE1 HIS B 148      28.592 -10.810   3.012  1.00  0.00           C
ATOM   2338  NE2 HIS B 148      28.400 -11.713   2.068  1.00  0.00           N
ATOM   2339  H   HIS B 148      25.868  -8.375   3.560  1.00  0.00           H
ATOM   2340  HA  HIS B 148      23.936  -8.509   1.501  1.00  0.00           H
ATOM   2341 1HB  HIS B 148      25.730  -9.379   0.142  1.00  0.00           H
ATOM   2342 2HB  HIS B 148      26.368  -8.123   1.189  1.00  0.00           H
ATOM   2343  HD2 HIS B 148      27.022 -11.800   0.351  1.00  0.00           H
ATOM   2344  HE1 HIS B 148      29.317 -10.877   3.820  1.00  0.00           H
ATOM   2345  HE2 HIS B 148      28.902 -12.584   1.970  1.00  0.00           H
ATOM   2346  N   VAL B 149      24.317 -11.261   3.165  1.00  0.00           N
ATOM   2347  CA  VAL B 149      23.860 -12.619   3.381  1.00  0.00           C
ATOM   2348  C   VAL B 149      22.345 -12.704   3.296  1.00  0.00           C
ATOM   2349  O   VAL B 149      21.792 -13.731   2.905  1.00  0.00           O
ATOM   2350  CB  VAL B 149      24.334 -13.124   4.746  1.00  0.00           C
ATOM   2351  CG1 VAL B 149      23.695 -14.459   5.061  1.00  0.00           C
ATOM   2352  CG2 VAL B 149      25.854 -13.216   4.726  1.00  0.00           C
ATOM   2353  H   VAL B 149      24.822 -10.816   3.934  1.00  0.00           H
ATOM   2354  HA  VAL B 149      24.292 -13.252   2.608  1.00  0.00           H
ATOM   2355  HB  VAL B 149      24.018 -12.423   5.518  1.00  0.00           H
ATOM   2356 1HG1 VAL B 149      24.029 -14.802   6.038  1.00  0.00           H
ATOM   2357 2HG1 VAL B 149      22.607 -14.344   5.069  1.00  0.00           H
ATOM   2358 3HG1 VAL B 149      23.978 -15.187   4.302  1.00  0.00           H
ATOM   2359 1HG2 VAL B 149      26.215 -13.559   5.693  1.00  0.00           H
ATOM   2360 2HG2 VAL B 149      26.165 -13.916   3.951  1.00  0.00           H
ATOM   2361 3HG2 VAL B 149      26.270 -12.231   4.508  1.00  0.00           H
ATOM   2362  N   ASN B 150      21.675 -11.644   3.739  1.00  0.00           N
ATOM   2363  CA  ASN B 150      20.229 -11.600   3.776  1.00  0.00           C
ATOM   2364  C   ASN B 150      19.606 -11.111   2.464  1.00  0.00           C
ATOM   2365  O   ASN B 150      18.382 -10.996   2.370  1.00  0.00           O
ATOM   2366  CB  ASN B 150      19.779 -10.741   4.948  1.00  0.00           C
ATOM   2367  CG  ASN B 150      20.015 -11.414   6.276  1.00  0.00           C
ATOM   2368  OD1 ASN B 150      20.064 -12.646   6.379  1.00  0.00           O
ATOM   2369  ND2 ASN B 150      20.148 -10.628   7.307  1.00  0.00           N
ATOM   2370  H   ASN B 150      22.189 -10.805   4.009  1.00  0.00           H
ATOM   2371  HA  ASN B 150      19.864 -12.614   3.940  1.00  0.00           H
ATOM   2372 1HB  ASN B 150      20.343  -9.802   4.928  1.00  0.00           H
ATOM   2373 2HB  ASN B 150      18.741 -10.481   4.854  1.00  0.00           H
ATOM   2374 1HD2 ASN B 150      20.299 -11.016   8.218  1.00  0.00           H
ATOM   2375 2HD2 ASN B 150      20.082  -9.642   7.185  1.00  0.00           H
ATOM   2376  N   ASN B 151      20.415 -10.807   1.441  1.00  0.00           N
ATOM   2377  CA  ASN B 151      19.823 -10.340   0.188  1.00  0.00           C
ATOM   2378  C   ASN B 151      19.007 -11.496  -0.390  1.00  0.00           C
ATOM   2379  O   ASN B 151      19.422 -12.652  -0.291  1.00  0.00           O
ATOM   2380  CB  ASN B 151      20.873  -9.912  -0.825  1.00  0.00           C
ATOM   2381  CG  ASN B 151      21.780  -8.699  -0.458  1.00  0.00           C
ATOM   2382  OD1 ASN B 151      21.522  -7.821   0.382  1.00  0.00           O
ATOM   2383  ND2 ASN B 151      22.885  -8.648  -1.148  1.00  0.00           N
ATOM   2384  H   ASN B 151      21.427 -10.923   1.504  1.00  0.00           H
ATOM   2385  HA  ASN B 151      19.132  -9.523   0.377  1.00  0.00           H
ATOM   2386 1HB  ASN B 151      21.526 -10.765  -1.018  1.00  0.00           H
ATOM   2387 2HB  ASN B 151      20.368  -9.680  -1.764  1.00  0.00           H
ATOM   2388 1HD2 ASN B 151      23.550  -7.896  -0.984  1.00  0.00           H
ATOM   2389 2HD2 ASN B 151      23.086  -9.357  -1.824  1.00  0.00           H
ATOM   2390  N   GLY B 152      17.862 -11.212  -1.009  1.00  0.00           N
ATOM   2391  CA  GLY B 152      17.093 -12.311  -1.597  1.00  0.00           C
ATOM   2392  C   GLY B 152      15.580 -12.113  -1.611  1.00  0.00           C
ATOM   2393  O   GLY B 152      15.071 -10.993  -1.551  1.00  0.00           O
ATOM   2394  H   GLY B 152      17.550 -10.245  -1.087  1.00  0.00           H
ATOM   2395 1HA  GLY B 152      17.433 -12.458  -2.621  1.00  0.00           H
ATOM   2396 2HA  GLY B 152      17.324 -13.235  -1.072  1.00  0.00           H
ATOM   2397  N   ASN B 153      14.870 -13.227  -1.777  1.00  0.00           N
ATOM   2398  CA  ASN B 153      13.415 -13.255  -1.929  1.00  0.00           C
ATOM   2399  C   ASN B 153      12.672 -13.519  -0.620  1.00  0.00           C
ATOM   2400  O   ASN B 153      12.740 -14.621  -0.076  1.00  0.00           O
ATOM   2401  CB  ASN B 153      13.031 -14.313  -2.954  1.00  0.00           C
ATOM   2402  CG  ASN B 153      11.556 -14.333  -3.318  1.00  0.00           C
ATOM   2403  OD1 ASN B 153      10.695 -13.831  -2.599  1.00  0.00           O
ATOM   2404  ND2 ASN B 153      11.265 -14.924  -4.457  1.00  0.00           N
ATOM   2405  H   ASN B 153      15.362 -14.119  -1.798  1.00  0.00           H
ATOM   2406  HA  ASN B 153      13.086 -12.280  -2.287  1.00  0.00           H
ATOM   2407 1HB  ASN B 153      13.621 -14.197  -3.850  1.00  0.00           H
ATOM   2408 2HB  ASN B 153      13.279 -15.288  -2.544  1.00  0.00           H
ATOM   2409 1HD2 ASN B 153      10.315 -14.979  -4.767  1.00  0.00           H
ATOM   2410 2HD2 ASN B 153      11.996 -15.318  -5.015  1.00  0.00           H
ATOM   2411  N   TYR B 154      12.006 -12.498  -0.094  1.00  0.00           N
ATOM   2412  CA  TYR B 154      11.266 -12.631   1.154  1.00  0.00           C
ATOM   2413  C   TYR B 154       9.802 -12.892   0.857  1.00  0.00           C
ATOM   2414  O   TYR B 154       9.186 -12.194   0.047  1.00  0.00           O
ATOM   2415  CB  TYR B 154      11.445 -11.376   2.007  1.00  0.00           C
ATOM   2416  CG  TYR B 154      12.786 -11.315   2.603  1.00  0.00           C
ATOM   2417  CD1 TYR B 154      13.840 -10.831   1.866  1.00  0.00           C
ATOM   2418  CD2 TYR B 154      12.973 -11.751   3.907  1.00  0.00           C
ATOM   2419  CE1 TYR B 154      15.079 -10.800   2.426  1.00  0.00           C
ATOM   2420  CE2 TYR B 154      14.220 -11.706   4.467  1.00  0.00           C
ATOM   2421  CZ  TYR B 154      15.263 -11.242   3.733  1.00  0.00           C
ATOM   2422  OH  TYR B 154      16.493 -11.219   4.279  1.00  0.00           O
ATOM   2423  H   TYR B 154      11.981 -11.613  -0.596  1.00  0.00           H
ATOM   2424  HA  TYR B 154      11.651 -13.489   1.705  1.00  0.00           H
ATOM   2425 1HB  TYR B 154      11.312 -10.499   1.394  1.00  0.00           H
ATOM   2426 2HB  TYR B 154      10.705 -11.352   2.803  1.00  0.00           H
ATOM   2427  HD1 TYR B 154      13.689 -10.491   0.837  1.00  0.00           H
ATOM   2428  HD2 TYR B 154      12.126 -12.133   4.482  1.00  0.00           H
ATOM   2429  HE1 TYR B 154      15.916 -10.440   1.841  1.00  0.00           H
ATOM   2430  HE2 TYR B 154      14.384 -12.047   5.484  1.00  0.00           H
ATOM   2431  HH  TYR B 154      17.158 -11.141   3.565  1.00  0.00           H
ATOM   2432  N   THR B 155       9.231 -13.891   1.519  1.00  0.00           N
ATOM   2433  CA  THR B 155       7.822 -14.204   1.288  1.00  0.00           C
ATOM   2434  C   THR B 155       7.016 -14.180   2.554  1.00  0.00           C
ATOM   2435  O   THR B 155       7.413 -14.754   3.564  1.00  0.00           O
ATOM   2436  CB  THR B 155       7.631 -15.592   0.634  1.00  0.00           C
ATOM   2437  OG1 THR B 155       8.287 -15.632  -0.627  1.00  0.00           O
ATOM   2438  CG2 THR B 155       6.141 -15.929   0.452  1.00  0.00           C
ATOM   2439  H   THR B 155       9.794 -14.442   2.171  1.00  0.00           H
ATOM   2440  HA  THR B 155       7.404 -13.455   0.625  1.00  0.00           H
ATOM   2441  HB  THR B 155       8.051 -16.314   1.256  1.00  0.00           H
ATOM   2442  HG1 THR B 155       7.778 -15.143  -1.247  1.00  0.00           H
ATOM   2443 1HG2 THR B 155       6.045 -16.914   0.002  1.00  0.00           H
ATOM   2444 2HG2 THR B 155       5.644 -15.932   1.415  1.00  0.00           H
ATOM   2445 3HG2 THR B 155       5.673 -15.190  -0.196  1.00  0.00           H
ATOM   2446  N   LEU B 156       5.870 -13.529   2.496  1.00  0.00           N
ATOM   2447  CA  LEU B 156       4.963 -13.536   3.621  1.00  0.00           C
ATOM   2448  C   LEU B 156       3.761 -14.387   3.320  1.00  0.00           C
ATOM   2449  O   LEU B 156       3.063 -14.169   2.327  1.00  0.00           O
ATOM   2450  CB  LEU B 156       4.518 -12.138   4.022  1.00  0.00           C
ATOM   2451  CG  LEU B 156       3.477 -12.114   5.129  1.00  0.00           C
ATOM   2452  CD1 LEU B 156       4.048 -12.755   6.338  1.00  0.00           C
ATOM   2453  CD2 LEU B 156       3.117 -10.666   5.463  1.00  0.00           C
ATOM   2454  H   LEU B 156       5.608 -13.069   1.626  1.00  0.00           H
ATOM   2455  HA  LEU B 156       5.473 -13.976   4.478  1.00  0.00           H
ATOM   2456 1HB  LEU B 156       5.370 -11.594   4.365  1.00  0.00           H
ATOM   2457 2HB  LEU B 156       4.107 -11.634   3.148  1.00  0.00           H
ATOM   2458  HG  LEU B 156       2.593 -12.672   4.818  1.00  0.00           H
ATOM   2459 1HD1 LEU B 156       3.335 -12.757   7.100  1.00  0.00           H
ATOM   2460 2HD1 LEU B 156       4.329 -13.774   6.127  1.00  0.00           H
ATOM   2461 3HD1 LEU B 156       4.895 -12.221   6.649  1.00  0.00           H
ATOM   2462 1HD2 LEU B 156       2.380 -10.650   6.262  1.00  0.00           H
ATOM   2463 2HD2 LEU B 156       4.013 -10.143   5.788  1.00  0.00           H
ATOM   2464 3HD2 LEU B 156       2.717 -10.167   4.596  1.00  0.00           H
ATOM   2465  N   LEU B 157       3.554 -15.388   4.154  1.00  0.00           N
ATOM   2466  CA  LEU B 157       2.424 -16.266   4.025  1.00  0.00           C
ATOM   2467  C   LEU B 157       1.462 -15.891   5.138  1.00  0.00           C
ATOM   2468  O   LEU B 157       1.899 -15.606   6.259  1.00  0.00           O
ATOM   2469  CB  LEU B 157       2.853 -17.716   4.255  1.00  0.00           C
ATOM   2470  CG  LEU B 157       4.000 -18.248   3.419  1.00  0.00           C
ATOM   2471  CD1 LEU B 157       4.276 -19.649   3.872  1.00  0.00           C
ATOM   2472  CD2 LEU B 157       3.661 -18.182   1.970  1.00  0.00           C
ATOM   2473  H   LEU B 157       4.204 -15.543   4.924  1.00  0.00           H
ATOM   2474  HA  LEU B 157       1.944 -16.135   3.057  1.00  0.00           H
ATOM   2475 1HB  LEU B 157       3.143 -17.816   5.299  1.00  0.00           H
ATOM   2476 2HB  LEU B 157       1.989 -18.359   4.080  1.00  0.00           H
ATOM   2477  HG  LEU B 157       4.898 -17.649   3.605  1.00  0.00           H
ATOM   2478 1HD1 LEU B 157       5.099 -20.057   3.318  1.00  0.00           H
ATOM   2479 2HD1 LEU B 157       4.520 -19.628   4.924  1.00  0.00           H
ATOM   2480 3HD1 LEU B 157       3.392 -20.264   3.713  1.00  0.00           H
ATOM   2481 1HD2 LEU B 157       4.494 -18.566   1.381  1.00  0.00           H
ATOM   2482 2HD2 LEU B 157       2.774 -18.769   1.771  1.00  0.00           H
ATOM   2483 3HD2 LEU B 157       3.479 -17.148   1.713  1.00  0.00           H
ATOM   2484  N   ALA B 158       0.164 -15.987   4.887  1.00  0.00           N
ATOM   2485  CA  ALA B 158      -0.780 -15.809   5.985  1.00  0.00           C
ATOM   2486  C   ALA B 158      -1.927 -16.769   5.828  1.00  0.00           C
ATOM   2487  O   ALA B 158      -2.410 -16.995   4.717  1.00  0.00           O
ATOM   2488  CB  ALA B 158      -1.323 -14.394   6.044  1.00  0.00           C
ATOM   2489  H   ALA B 158      -0.155 -16.164   3.935  1.00  0.00           H
ATOM   2490  HA  ALA B 158      -0.260 -16.030   6.905  1.00  0.00           H
ATOM   2491 1HB  ALA B 158      -1.987 -14.296   6.873  1.00  0.00           H
ATOM   2492 2HB  ALA B 158      -0.500 -13.689   6.161  1.00  0.00           H
ATOM   2493 3HB  ALA B 158      -1.862 -14.199   5.144  1.00  0.00           H
ATOM   2494  N   ALA B 159      -2.411 -17.317   6.935  1.00  0.00           N
ATOM   2495  CA  ALA B 159      -3.542 -18.226   6.791  1.00  0.00           C
ATOM   2496  C   ALA B 159      -4.497 -18.217   7.961  1.00  0.00           C
ATOM   2497  O   ALA B 159      -4.106 -18.191   9.134  1.00  0.00           O
ATOM   2498  CB  ALA B 159      -3.026 -19.640   6.600  1.00  0.00           C
ATOM   2499  H   ALA B 159      -1.962 -17.126   7.834  1.00  0.00           H
ATOM   2500  HA  ALA B 159      -4.107 -17.920   5.912  1.00  0.00           H
ATOM   2501 1HB  ALA B 159      -3.875 -20.310   6.446  1.00  0.00           H
ATOM   2502 2HB  ALA B 159      -2.371 -19.679   5.733  1.00  0.00           H
ATOM   2503 3HB  ALA B 159      -2.474 -19.946   7.483  1.00  0.00           H
ATOM   2504  N   ASN B 160      -5.774 -18.283   7.620  1.00  0.00           N
ATOM   2505  CA  ASN B 160      -6.847 -18.330   8.602  1.00  0.00           C
ATOM   2506  C   ASN B 160      -7.664 -19.574   8.220  1.00  0.00           C
ATOM   2507  O   ASN B 160      -7.358 -20.190   7.196  1.00  0.00           O
ATOM   2508  CB  ASN B 160      -7.634 -17.007   8.612  1.00  0.00           C
ATOM   2509  CG  ASN B 160      -8.473 -16.728   7.414  1.00  0.00           C
ATOM   2510  OD1 ASN B 160      -8.843 -17.622   6.655  1.00  0.00           O
ATOM   2511  ND2 ASN B 160      -8.842 -15.483   7.247  1.00  0.00           N
ATOM   2512  H   ASN B 160      -6.002 -18.291   6.621  1.00  0.00           H
ATOM   2513  HA  ASN B 160      -6.420 -18.493   9.593  1.00  0.00           H
ATOM   2514 1HB  ASN B 160      -8.203 -16.852   9.512  1.00  0.00           H
ATOM   2515 2HB  ASN B 160      -6.905 -16.213   8.633  1.00  0.00           H
ATOM   2516 1HD2 ASN B 160      -9.477 -15.248   6.483  1.00  0.00           H
ATOM   2517 2HD2 ASN B 160      -8.532 -14.778   7.889  1.00  0.00           H
ATOM   2518  N   PRO B 161      -8.708 -19.971   8.963  1.00  0.00           N
ATOM   2519  CA  PRO B 161      -9.550 -21.130   8.712  1.00  0.00           C
ATOM   2520  C   PRO B 161     -10.194 -21.178   7.327  1.00  0.00           C
ATOM   2521  O   PRO B 161     -10.728 -22.215   6.936  1.00  0.00           O
ATOM   2522  CB  PRO B 161     -10.625 -21.007   9.794  1.00  0.00           C
ATOM   2523  CG  PRO B 161      -9.978 -20.208  10.889  1.00  0.00           C
ATOM   2524  CD  PRO B 161      -9.119 -19.218  10.172  1.00  0.00           C
ATOM   2525  HA  PRO B 161      -8.945 -22.039   8.874  1.00  0.00           H
ATOM   2526 1HB  PRO B 161     -11.511 -20.505   9.371  1.00  0.00           H
ATOM   2527 2HB  PRO B 161     -10.949 -22.002  10.121  1.00  0.00           H
ATOM   2528 1HG  PRO B 161     -10.747 -19.729  11.513  1.00  0.00           H
ATOM   2529 2HG  PRO B 161      -9.398 -20.871  11.551  1.00  0.00           H
ATOM   2530 1HD  PRO B 161      -9.759 -18.366   9.898  1.00  0.00           H
ATOM   2531 2HD  PRO B 161      -8.269 -18.935  10.803  1.00  0.00           H
ATOM   2532  N   PHE B 162     -10.209 -20.055   6.607  1.00  0.00           N
ATOM   2533  CA  PHE B 162     -10.858 -20.015   5.318  1.00  0.00           C
ATOM   2534  C   PHE B 162      -9.879 -19.963   4.141  1.00  0.00           C
ATOM   2535  O   PHE B 162     -10.305 -19.808   2.995  1.00  0.00           O
ATOM   2536  CB  PHE B 162     -11.726 -18.785   5.294  1.00  0.00           C
ATOM   2537  CG  PHE B 162     -12.575 -18.737   6.490  1.00  0.00           C
ATOM   2538  CD1 PHE B 162     -12.281 -17.808   7.474  1.00  0.00           C
ATOM   2539  CD2 PHE B 162     -13.599 -19.634   6.703  1.00  0.00           C
ATOM   2540  CE1 PHE B 162     -13.007 -17.749   8.633  1.00  0.00           C
ATOM   2541  CE2 PHE B 162     -14.336 -19.584   7.872  1.00  0.00           C
ATOM   2542  CZ  PHE B 162     -14.040 -18.634   8.837  1.00  0.00           C
ATOM   2543  H   PHE B 162      -9.740 -19.212   6.916  1.00  0.00           H
ATOM   2544  HA  PHE B 162     -11.478 -20.904   5.212  1.00  0.00           H
ATOM   2545 1HB  PHE B 162     -11.105 -17.902   5.291  1.00  0.00           H
ATOM   2546 2HB  PHE B 162     -12.353 -18.771   4.405  1.00  0.00           H
ATOM   2547  HD1 PHE B 162     -11.456 -17.113   7.312  1.00  0.00           H
ATOM   2548  HD2 PHE B 162     -13.821 -20.386   5.944  1.00  0.00           H
ATOM   2549  HE1 PHE B 162     -12.762 -17.006   9.388  1.00  0.00           H
ATOM   2550  HE2 PHE B 162     -15.148 -20.291   8.036  1.00  0.00           H
ATOM   2551  HZ  PHE B 162     -14.619 -18.593   9.758  1.00  0.00           H
ATOM   2552  N   GLY B 163      -8.575 -20.106   4.403  1.00  0.00           N
ATOM   2553  CA  GLY B 163      -7.599 -20.098   3.310  1.00  0.00           C
ATOM   2554  C   GLY B 163      -6.326 -19.271   3.530  1.00  0.00           C
ATOM   2555  O   GLY B 163      -6.296 -18.315   4.327  1.00  0.00           O
ATOM   2556  H   GLY B 163      -8.258 -20.226   5.368  1.00  0.00           H
ATOM   2557 1HA  GLY B 163      -7.312 -21.129   3.103  1.00  0.00           H
ATOM   2558 2HA  GLY B 163      -8.089 -19.742   2.406  1.00  0.00           H
ATOM   2559  N   GLN B 164      -5.284 -19.688   2.779  1.00  0.00           N
ATOM   2560  CA  GLN B 164      -3.934 -19.110   2.748  1.00  0.00           C
ATOM   2561  C   GLN B 164      -3.724 -18.125   1.602  1.00  0.00           C
ATOM   2562  O   GLN B 164      -4.244 -18.319   0.499  1.00  0.00           O
ATOM   2563  CB  GLN B 164      -2.844 -20.205   2.668  1.00  0.00           C
ATOM   2564  CG  GLN B 164      -1.393 -19.655   2.718  1.00  0.00           C
ATOM   2565  CD  GLN B 164      -0.338 -20.723   2.809  1.00  0.00           C
ATOM   2566  OE1 GLN B 164      -0.428 -21.648   3.622  1.00  0.00           O
ATOM   2567  NE2 GLN B 164       0.680 -20.611   1.968  1.00  0.00           N
ATOM   2568  H   GLN B 164      -5.450 -20.478   2.172  1.00  0.00           H
ATOM   2569  HA  GLN B 164      -3.794 -18.567   3.670  1.00  0.00           H
ATOM   2570 1HB  GLN B 164      -2.967 -20.904   3.493  1.00  0.00           H
ATOM   2571 2HB  GLN B 164      -2.959 -20.764   1.742  1.00  0.00           H
ATOM   2572 1HG  GLN B 164      -1.194 -19.100   1.804  1.00  0.00           H
ATOM   2573 2HG  GLN B 164      -1.287 -18.998   3.578  1.00  0.00           H
ATOM   2574 1HE2 GLN B 164       1.413 -21.292   1.974  1.00  0.00           H
ATOM   2575 2HE2 GLN B 164       0.708 -19.848   1.320  1.00  0.00           H
ATOM   2576  N   ALA B 165      -2.928 -17.096   1.871  1.00  0.00           N
ATOM   2577  CA  ALA B 165      -2.545 -16.085   0.891  1.00  0.00           C
ATOM   2578  C   ALA B 165      -1.076 -15.750   0.997  1.00  0.00           C
ATOM   2579  O   ALA B 165      -0.459 -15.953   2.047  1.00  0.00           O
ATOM   2580  CB  ALA B 165      -3.340 -14.843   1.112  1.00  0.00           C
ATOM   2581  H   ALA B 165      -2.588 -17.012   2.828  1.00  0.00           H
ATOM   2582  HA  ALA B 165      -2.731 -16.475  -0.110  1.00  0.00           H
ATOM   2583 1HB  ALA B 165      -3.063 -14.091   0.377  1.00  0.00           H
ATOM   2584 2HB  ALA B 165      -4.366 -15.111   0.991  1.00  0.00           H
ATOM   2585 3HB  ALA B 165      -3.172 -14.470   2.106  1.00  0.00           H
ATOM   2586  N   SER B 166      -0.489 -15.221  -0.081  1.00  0.00           N
ATOM   2587  CA  SER B 166       0.916 -14.873   0.029  1.00  0.00           C
ATOM   2588  C   SER B 166       1.358 -13.677  -0.799  1.00  0.00           C
ATOM   2589  O   SER B 166       0.673 -13.214  -1.709  1.00  0.00           O
ATOM   2590  CB  SER B 166       1.769 -16.078  -0.363  1.00  0.00           C
ATOM   2591  OG  SER B 166       1.665 -16.401  -1.725  1.00  0.00           O
ATOM   2592  H   SER B 166      -0.980 -15.070  -0.972  1.00  0.00           H
ATOM   2593  HA  SER B 166       1.110 -14.630   1.069  1.00  0.00           H
ATOM   2594 1HB  SER B 166       2.811 -15.870  -0.122  1.00  0.00           H
ATOM   2595 2HB  SER B 166       1.459 -16.931   0.233  1.00  0.00           H
ATOM   2596  HG  SER B 166       0.734 -16.243  -2.007  1.00  0.00           H
ATOM   2597  N   ALA B 167       2.524 -13.165  -0.456  1.00  0.00           N
ATOM   2598  CA  ALA B 167       3.134 -12.095  -1.229  1.00  0.00           C
ATOM   2599  C   ALA B 167       4.649 -12.191  -1.131  1.00  0.00           C
ATOM   2600  O   ALA B 167       5.189 -12.656  -0.123  1.00  0.00           O
ATOM   2601  CB  ALA B 167       2.620 -10.765  -0.738  1.00  0.00           C
ATOM   2602  H   ALA B 167       2.982 -13.542   0.374  1.00  0.00           H
ATOM   2603  HA  ALA B 167       2.866 -12.218  -2.279  1.00  0.00           H
ATOM   2604 1HB  ALA B 167       3.073  -9.963  -1.314  1.00  0.00           H
ATOM   2605 2HB  ALA B 167       1.538 -10.731  -0.852  1.00  0.00           H
ATOM   2606 3HB  ALA B 167       2.869 -10.668   0.289  1.00  0.00           H
ATOM   2607  N   SER B 168       5.343 -11.729  -2.169  1.00  0.00           N
ATOM   2608  CA  SER B 168       6.802 -11.810  -2.172  1.00  0.00           C
ATOM   2609  C   SER B 168       7.494 -10.517  -2.555  1.00  0.00           C
ATOM   2610  O   SER B 168       6.961  -9.697  -3.309  1.00  0.00           O
ATOM   2611  CB  SER B 168       7.258 -12.906  -3.118  1.00  0.00           C
ATOM   2612  OG  SER B 168       6.810 -14.164  -2.715  1.00  0.00           O
ATOM   2613  H   SER B 168       4.853 -11.318  -2.964  1.00  0.00           H
ATOM   2614  HA  SER B 168       7.125 -12.065  -1.172  1.00  0.00           H
ATOM   2615 1HB  SER B 168       6.889 -12.701  -4.101  1.00  0.00           H
ATOM   2616 2HB  SER B 168       8.344 -12.906  -3.173  1.00  0.00           H
ATOM   2617  HG  SER B 168       7.480 -14.495  -2.135  1.00  0.00           H
ATOM   2618  N   ILE B 169       8.713 -10.351  -2.051  1.00  0.00           N
ATOM   2619  CA  ILE B 169       9.516  -9.200  -2.413  1.00  0.00           C
ATOM   2620  C   ILE B 169      11.001  -9.502  -2.512  1.00  0.00           C
ATOM   2621  O   ILE B 169      11.582 -10.160  -1.645  1.00  0.00           O
ATOM   2622  CB  ILE B 169       9.315  -8.098  -1.369  1.00  0.00           C
ATOM   2623  CG1 ILE B 169      10.007  -6.828  -1.747  1.00  0.00           C
ATOM   2624  CG2 ILE B 169       9.870  -8.575  -0.069  1.00  0.00           C
ATOM   2625  CD1 ILE B 169       9.556  -5.695  -0.917  1.00  0.00           C
ATOM   2626  H   ILE B 169       9.074 -11.044  -1.396  1.00  0.00           H
ATOM   2627  HA  ILE B 169       9.180  -8.850  -3.373  1.00  0.00           H
ATOM   2628  HB  ILE B 169       8.250  -7.884  -1.260  1.00  0.00           H
ATOM   2629 1HG1 ILE B 169      11.076  -6.944  -1.604  1.00  0.00           H
ATOM   2630 2HG1 ILE B 169       9.817  -6.601  -2.794  1.00  0.00           H
ATOM   2631 1HG2 ILE B 169       9.721  -7.810   0.674  1.00  0.00           H
ATOM   2632 2HG2 ILE B 169       9.362  -9.491   0.234  1.00  0.00           H
ATOM   2633 3HG2 ILE B 169      10.936  -8.768  -0.190  1.00  0.00           H
ATOM   2634 1HD1 ILE B 169      10.071  -4.816  -1.200  1.00  0.00           H
ATOM   2635 2HD1 ILE B 169       8.488  -5.559  -1.064  1.00  0.00           H
ATOM   2636 3HD1 ILE B 169       9.755  -5.900   0.128  1.00  0.00           H
ATOM   2637  N   MET B 170      11.640  -8.958  -3.534  1.00  0.00           N
ATOM   2638  CA  MET B 170      13.075  -9.076  -3.620  1.00  0.00           C
ATOM   2639  C   MET B 170      13.649  -7.923  -2.849  1.00  0.00           C
ATOM   2640  O   MET B 170      13.226  -6.786  -3.056  1.00  0.00           O
ATOM   2641  CB  MET B 170      13.556  -9.023  -5.053  1.00  0.00           C
ATOM   2642  CG  MET B 170      12.964 -10.074  -5.940  1.00  0.00           C
ATOM   2643  SD  MET B 170      13.272 -11.713  -5.324  1.00  0.00           S
ATOM   2644  CE  MET B 170      15.053 -11.824  -5.382  1.00  0.00           C
ATOM   2645  H   MET B 170      11.112  -8.463  -4.243  1.00  0.00           H
ATOM   2646  HA  MET B 170      13.400 -10.002  -3.151  1.00  0.00           H
ATOM   2647 1HB  MET B 170      13.318  -8.054  -5.479  1.00  0.00           H
ATOM   2648 2HB  MET B 170      14.638  -9.134  -5.073  1.00  0.00           H
ATOM   2649 1HG  MET B 170      11.883  -9.922  -6.003  1.00  0.00           H
ATOM   2650 2HG  MET B 170      13.383  -9.993  -6.943  1.00  0.00           H
ATOM   2651 1HE  MET B 170      15.370 -12.804  -5.024  1.00  0.00           H
ATOM   2652 2HE  MET B 170      15.393 -11.684  -6.408  1.00  0.00           H
ATOM   2653 3HE  MET B 170      15.485 -11.050  -4.742  1.00  0.00           H
ATOM   2654  N   ALA B 171      14.651  -8.193  -2.030  1.00  0.00           N
ATOM   2655  CA  ALA B 171      15.270  -7.156  -1.224  1.00  0.00           C
ATOM   2656  C   ALA B 171      16.785  -7.274  -1.255  1.00  0.00           C
ATOM   2657  O   ALA B 171      17.348  -8.367  -1.372  1.00  0.00           O
ATOM   2658  CB  ALA B 171      14.744  -7.262   0.210  1.00  0.00           C
ATOM   2659  H   ALA B 171      14.942  -9.164  -1.917  1.00  0.00           H
ATOM   2660  HA  ALA B 171      15.011  -6.189  -1.642  1.00  0.00           H
ATOM   2661 1HB  ALA B 171      15.188  -6.506   0.818  1.00  0.00           H
ATOM   2662 2HB  ALA B 171      13.657  -7.149   0.213  1.00  0.00           H
ATOM   2663 3HB  ALA B 171      15.007  -8.235   0.616  1.00  0.00           H
ATOM   2664  N   ALA B 172      17.457  -6.139  -1.115  1.00  0.00           N
ATOM   2665  CA  ALA B 172      18.910  -6.126  -1.079  1.00  0.00           C
ATOM   2666  C   ALA B 172      19.384  -5.117  -0.060  1.00  0.00           C
ATOM   2667  O   ALA B 172      19.092  -3.928  -0.144  1.00  0.00           O
ATOM   2668  CB  ALA B 172      19.468  -5.802  -2.448  1.00  0.00           C
ATOM   2669  H   ALA B 172      16.954  -5.266  -1.036  1.00  0.00           H
ATOM   2670  HA  ALA B 172      19.255  -7.108  -0.770  1.00  0.00           H
ATOM   2671 1HB  ALA B 172      20.557  -5.811  -2.402  1.00  0.00           H
ATOM   2672 2HB  ALA B 172      19.126  -6.551  -3.165  1.00  0.00           H
ATOM   2673 3HB  ALA B 172      19.124  -4.817  -2.760  1.00  0.00           H
ATOM   2674  N   PHE B 173      20.149  -5.617   0.882  1.00  0.00           N
ATOM   2675  CA  PHE B 173      20.587  -4.899   2.056  1.00  0.00           C
ATOM   2676  C   PHE B 173      21.989  -4.355   1.896  1.00  0.00           C
ATOM   2677  O   PHE B 173      22.301  -3.258   2.367  1.00  0.00           O
ATOM   2678  CB  PHE B 173      20.574  -5.914   3.182  1.00  0.00           C
ATOM   2679  CG  PHE B 173      19.231  -6.529   3.367  1.00  0.00           C
ATOM   2680  CD1 PHE B 173      18.807  -7.479   2.489  1.00  0.00           C
ATOM   2681  CD2 PHE B 173      18.436  -6.236   4.394  1.00  0.00           C
ATOM   2682  CE1 PHE B 173      17.605  -8.085   2.625  1.00  0.00           C
ATOM   2683  CE2 PHE B 173      17.245  -6.866   4.555  1.00  0.00           C
ATOM   2684  CZ  PHE B 173      16.817  -7.782   3.669  1.00  0.00           C
ATOM   2685  H   PHE B 173      20.404  -6.590   0.815  1.00  0.00           H
ATOM   2686  HA  PHE B 173      19.910  -4.083   2.253  1.00  0.00           H
ATOM   2687 1HB  PHE B 173      21.295  -6.712   2.976  1.00  0.00           H
ATOM   2688 2HB  PHE B 173      20.870  -5.436   4.114  1.00  0.00           H
ATOM   2689  HD1 PHE B 173      19.446  -7.735   1.666  1.00  0.00           H
ATOM   2690  HD2 PHE B 173      18.753  -5.497   5.092  1.00  0.00           H
ATOM   2691  HE1 PHE B 173      17.294  -8.822   1.899  1.00  0.00           H
ATOM   2692  HE2 PHE B 173      16.634  -6.628   5.398  1.00  0.00           H
ATOM   2693  HZ  PHE B 173      15.854  -8.270   3.806  1.00  0.00           H
ATOM   2694  N   MET B 174      22.852  -5.130   1.250  1.00  0.00           N
ATOM   2695  CA  MET B 174      24.233  -4.679   1.112  1.00  0.00           C
ATOM   2696  C   MET B 174      24.935  -5.347  -0.067  1.00  0.00           C
ATOM   2697  O   MET B 174      24.683  -6.513  -0.381  1.00  0.00           O
ATOM   2698  CB  MET B 174      25.002  -4.929   2.413  1.00  0.00           C
ATOM   2699  CG  MET B 174      26.417  -4.341   2.453  1.00  0.00           C
ATOM   2700  SD  MET B 174      27.284  -4.675   3.994  1.00  0.00           S
ATOM   2701  CE  MET B 174      27.812  -6.344   3.671  1.00  0.00           C
ATOM   2702  H   MET B 174      22.538  -6.026   0.873  1.00  0.00           H
ATOM   2703  HA  MET B 174      24.225  -3.608   0.915  1.00  0.00           H
ATOM   2704 1HB  MET B 174      24.448  -4.519   3.257  1.00  0.00           H
ATOM   2705 2HB  MET B 174      25.092  -5.992   2.570  1.00  0.00           H
ATOM   2706 1HG  MET B 174      27.007  -4.764   1.654  1.00  0.00           H
ATOM   2707 2HG  MET B 174      26.368  -3.262   2.307  1.00  0.00           H
ATOM   2708 1HE  MET B 174      28.370  -6.729   4.523  1.00  0.00           H
ATOM   2709 2HE  MET B 174      26.962  -6.949   3.492  1.00  0.00           H
ATOM   2710 3HE  MET B 174      28.449  -6.354   2.784  1.00  0.00           H
ATOM   2711  N   ASP B 175      25.804  -4.605  -0.741  1.00  0.00           N
ATOM   2712  CA  ASP B 175      26.598  -5.189  -1.813  1.00  0.00           C
ATOM   2713  C   ASP B 175      27.478  -6.294  -1.244  1.00  0.00           C
ATOM   2714  O   ASP B 175      27.980  -6.162  -0.134  1.00  0.00           O
ATOM   2715  CB  ASP B 175      27.467  -4.130  -2.485  1.00  0.00           C
ATOM   2716  CG  ASP B 175      26.660  -3.129  -3.311  1.00  0.00           C
ATOM   2717  OD1 ASP B 175      25.484  -3.343  -3.498  1.00  0.00           O
ATOM   2718  OD2 ASP B 175      27.230  -2.158  -3.743  1.00  0.00           O
ATOM   2719  H   ASP B 175      25.949  -3.640  -0.480  1.00  0.00           H
ATOM   2720  HA  ASP B 175      25.928  -5.624  -2.555  1.00  0.00           H
ATOM   2721 1HB  ASP B 175      28.029  -3.587  -1.727  1.00  0.00           H
ATOM   2722 2HB  ASP B 175      28.192  -4.623  -3.137  1.00  0.00           H
ATOM   2723  N   ASN B 176      27.692  -7.356  -2.013  1.00  0.00           N
ATOM   2724  CA  ASN B 176      28.558  -8.464  -1.605  1.00  0.00           C
ATOM   2725  C   ASN B 176      30.025  -7.990  -1.705  1.00  0.00           C
ATOM   2726  O   ASN B 176      30.454  -7.658  -2.812  1.00  0.00           O
ATOM   2727  CB  ASN B 176      28.293  -9.670  -2.504  1.00  0.00           C
ATOM   2728  CG  ASN B 176      29.000 -10.956  -2.098  1.00  0.00           C
ATOM   2729  OD1 ASN B 176      29.788 -11.017  -1.159  1.00  0.00           O
ATOM   2730  ND2 ASN B 176      28.704 -12.008  -2.821  1.00  0.00           N
ATOM   2731  H   ASN B 176      27.233  -7.398  -2.912  1.00  0.00           H
ATOM   2732  HA  ASN B 176      28.314  -8.740  -0.590  1.00  0.00           H
ATOM   2733 1HB  ASN B 176      27.219  -9.865  -2.520  1.00  0.00           H
ATOM   2734 2HB  ASN B 176      28.589  -9.423  -3.523  1.00  0.00           H
ATOM   2735 1HD2 ASN B 176      29.127 -12.892  -2.616  1.00  0.00           H
ATOM   2736 2HD2 ASN B 176      28.058 -11.929  -3.580  1.00  0.00           H
ATOM   2737  N   PRO B 177      30.782  -7.875  -0.588  1.00  0.00           N
ATOM   2738  CA  PRO B 177      32.138  -7.357  -0.533  1.00  0.00           C
ATOM   2739  C   PRO B 177      33.170  -8.438  -0.832  1.00  0.00           C
ATOM   2740  O   PRO B 177      34.283  -8.126  -1.256  1.00  0.00           O
ATOM   2741  OXT PRO B 177      33.013  -9.541  -0.312  1.00  0.00           O
ATOM   2742  CB  PRO B 177      32.247  -6.894   0.923  1.00  0.00           C
ATOM   2743  CG  PRO B 177      31.357  -7.862   1.699  1.00  0.00           C
ATOM   2744  CD  PRO B 177      30.245  -8.263   0.742  1.00  0.00           C
ATOM   2745  HA  PRO B 177      32.236  -6.514  -1.232  1.00  0.00           H
ATOM   2746 1HB  PRO B 177      33.297  -6.920   1.249  1.00  0.00           H
ATOM   2747 2HB  PRO B 177      31.909  -5.850   1.010  1.00  0.00           H
ATOM   2748 1HG  PRO B 177      31.943  -8.726   2.041  1.00  0.00           H
ATOM   2749 2HG  PRO B 177      30.965  -7.371   2.604  1.00  0.00           H
ATOM   2750 1HD  PRO B 177      30.088  -9.346   0.794  1.00  0.00           H
ATOM   2751 2HD  PRO B 177      29.353  -7.704   1.013  1.00  0.00           H
TER
# All scores below are weighted scores, not raw scores.
#BEGIN_POSE_ENERGIES_TABLE ./trf_relax/hit20_r9_240_r12_471_r13_cyc1_7.pdb
label fa_atr fa_rep fa_sol fa_intra_rep fa_intra_sol_xover4 lk_ball_wtd fa_elec hbond_sr_bb hbond_lr_bb hbond_bb_sc hbond_sc dslf_fa13 omega fa_dun p_aa_pp yhh_planarity ref rama_prepro cart_bonded total
weights 1 0.55 1 0.005 1 1 1 1 1 1 1 1.25 0.4 0.7 0.6 0.625 1 0.45 0.5 NA
pose -1002.23 120.562 517.592 2.52107 32.5833 -26.4467 -275.832 -54.3078 -60.2249 -24.5504 -19.9201 0 5.55055 206.127 -41.968 0.06718 46.1379 -5.01213 198.767 -380.584
GLN:NtermProteinFull_1 -2.44201 0.05612 3.34826 0.00642 0.27372 -0.0151 -1.56948 0 0 -0.81582 0 0 0.00176 2.39445 0 0 -1.45095 0 0.06713 -0.14549
ASP_2 -3.50043 0.4205 4.60347 0.00508 0.45622 -0.10635 -2.63102 0 0 -0.51819 0 0 0.23136 3.76726 0.20582 0 -2.14574 0.14343 0.1722 1.10359
ASN_3 -6.61872 0.53386 7.05527 0.00584 0.37924 -0.02946 -3.31164 0 0 -2.11369 0 0 0.06781 3.78353 0.36462 0 -1.34026 0.41753 0.35455 -0.4515
TYR_4 -8.11567 0.8176 5.11173 0.02364 0.35736 -0.31781 -1.75753 0 0 -0.77969 0 0 -0.00789 1.36265 -0.26702 0.00092 0.58223 0.28911 0.42342 -2.27697
ALA_5 -4.787 0.39901 4.14996 0.00149 0 -0.13619 -1.9157 0 0 0 0 0 -0.026 0 -0.32042 0 1.32468 -0.21284 0.29747 -1.22553
GLU_6 -5.18227 0.31411 4.83794 0.00472 0.22489 -0.26686 -2.15904 0 0 0 0 0 -0.01354 2.56114 -0.18222 0 -2.72453 -0.42723 0.25553 -2.75735
VAL_7 -8.38337 1.51962 3.16462 0.0326 0.05444 -0.01823 -2.77509 0 0 0 0 0 -0.02745 0.00936 -0.27199 0 2.64269 -0.27453 0.73729 -3.59005
HIS_8 -5.71456 0.29623 5.019 0.00341 0.52826 -0.15136 -2.66271 0 0 0 0 0 0.03184 1.50136 -0.07918 0 -0.30065 -0.09546 0.72006 -0.90377
GLN_9 -5.06242 0.30342 4.8812 0.00719 0.20346 -0.26641 -2.39653 0 0 0 0 0 0.15843 2.39099 -0.12464 0 -1.45095 -0.14742 0.20118 -1.30248
ILE_10 -8.50493 0.91952 3.87793 0.03432 0.07392 -0.10201 -1.86944 0 0 0 0 0 -0.0516 0.10271 -0.41676 0 2.30374 -0.13507 0.20682 -3.56085
THR_11 -7.43873 0.44517 5.30954 0.01044 0.06319 0.15711 -3.20593 0 0 0 -0.60167 0 0.00218 0.10682 0.03497 0 1.15175 0.03239 0.2415 -3.69128
HIS_D_12 -5.87617 0.42696 5.48154 0.00408 0.59429 -0.14125 -2.55086 0 0 0 -0.64821 0 0.03161 1.36629 -0.19453 0 -0.30065 0.09332 0.17392 -1.53967
ARG_13 -7.07209 0.39669 6.83787 0.01154 0.25551 -0.53185 -3.58344 0 0 0 -0.70011 0 0.03899 1.75866 -0.14544 0 -0.09474 0.13049 0.14071 -2.55722
VAL_14 -7.75477 1.055 3.2145 0.02868 0.05628 -0.18089 -2.20044 0 0 0 0 0 -0.02956 0.07408 -0.23854 0 2.64269 -7e-05 0.26058 -3.07245
ALA_15 -4.23687 0.2114 2.08102 0.00144 0 -0.08389 -0.79178 0 0 0 0 0 -0.03537 0 -0.38691 0 1.32468 -0.36847 0.2284 -2.05634
ARG_16 -4.22795 0.28226 3.99693 0.01406 0.32264 -0.22066 -1.63806 0 0 0 -0.64821 0 -0.02352 2.38886 -0.14284 0 -0.09474 -0.3502 0.14979 -0.19164
GLU_17 -4.51894 0.16633 5.19194 0.00509 0.24888 -0.22215 -1.85472 0 0 0 -0.70011 0 -0.02019 2.48892 -0.24042 0 -2.72453 -0.17883 0.19898 -2.15976
GLY_18 -1.53386 0.04807 1.73437 5e-05 0 -0.05067 -1.0175 0 0 0 0 0 -0.15659 0 -1.44117 0 0.79816 -0.59686 0.153 -2.06301
GLU_19 -3.27506 0.24014 2.22352 0.00828 0.39607 -0.16505 -0.02156 0 0 0 0 0 -0.01138 2.39521 0.11901 0 -2.72453 -0.40679 0.10746 -1.11468
VAL_20 -6.04746 1.18275 0.10051 0.02487 0.05422 -0.36908 -0.10061 0 0 0 0 0 0.31913 0.07 -0.4866 0 2.64269 0.01733 0.87056 -1.7217
PRO_21 -5.24787 0.74111 3.50339 0.00314 0.07708 -0.0666 -2.09895 0 0 0 0 0 -0.02438 0.15882 -1.134 0 -1.64321 -0.3735 1.02808 -5.07691
LYS_22 -3.70755 0.547 4.55267 0.00891 0.32755 0.05206 -3.2543 0 0 0 0 0 -0.04024 1.82891 -0.05338 0 -0.71458 -0.38093 0.32534 -0.50855
GLU_23 -4.08186 0.40253 3.25708 0.00598 0.27251 -0.29045 -0.68168 0 0 0 0 0 -0.06328 2.53984 -0.32675 0 -2.72453 -0.37349 0.25096 -1.81313
MET_24 -9.96575 1.38116 4.93176 0.01491 0.2191 -0.58167 -1.75268 0 0 0 0 0 0.07668 1.59913 0.0017 0 1.65735 -0.2969 0.61335 -2.10186
HIS_25 -8.71501 1.00865 6.02365 0.00276 0.31912 -0.35125 -2.97426 0 0 0 -0.40549 0 0.02265 2.24676 0.10963 0 -0.30065 -0.08801 0.71232 -2.38914
GLU_26 -5.13554 0.47704 6.23988 0.00548 0.24557 -0.17766 -3.80653 0 0 0 0 0 0.01721 2.69533 -0.15565 0 -2.72453 -0.17804 0.45111 -2.04633
GLU_27 -5.51528 0.37927 4.46913 0.00456 0.21896 -0.18021 -1.73985 0 0 0 0 0 0.12026 2.66728 -0.30928 0 -2.72453 -0.33576 0.34593 -2.59951
MET_28 -11.3069 2.1459 3.0626 0.00619 0.04087 -0.28755 -2.33771 0 0 0 0 0 -0.00688 1.77168 0.06706 0 1.65735 -0.14008 0.7504 -4.57704
ALA_29 -6.16119 0.4772 3.63838 0.00151 0 -0.06073 -1.90604 0 0 0 0 0 -0.03095 0 -0.15666 0 1.32468 0.00676 0.77894 -2.0881
GLU_30 -5.12313 0.24734 5.93456 0.00715 0.7756 -0.04157 -3.55818 0 0 0 -0.68549 0 0.09732 2.76444 -0.32404 0 -2.72453 -0.35635 0.26186 -2.72501
GLY_31 -4.39598 0.47068 3.72593 0.00011 0 -0.30806 -2.44595 0 0 0 0 0 -0.01414 0 0.58474 0 0.79816 0.07009 0.15702 -1.3574
LEU_32 -10.1392 1.55252 1.29625 0.02775 0.15762 -0.18791 -0.98742 0 0 0 0 0 0.01099 1.70644 -0.266 0 1.66147 0.1513 0.4035 -4.61264
LYS_33 -5.3785 0.51532 4.97792 0.0081 0.14308 0.09196 -3.15311 0 0 0 -0.68549 0 0.01687 0.88264 -0.04083 0 -0.71458 -0.41552 0.61997 -3.13218
LYS_34 -3.73603 0.18373 3.44033 0.00788 0.13062 -0.1283 -1.05059 0 0 0 0 0 0.00776 1.08047 -0.20367 0 -0.71458 -0.26213 0.34901 -0.89549
MET_35 -9.33224 1.10338 2.38141 0.06328 0.04007 -0.46623 -0.38547 0 0 0 0 0 0.03225 1.51166 0.21291 0 1.65735 -0.1417 0.39169 -2.93164
ASP_36 -4.59517 0.32779 6.97762 0.00529 0.70512 0.18165 -7.27113 0 0 -0.56102 0 0 0.24673 1.45391 -0.41134 0 -2.14574 -0.23277 0.62985 -4.68921
TRP_37 -6.90083 0.54174 2.42332 0.02607 0.34219 -0.19049 -0.35622 0 0 0 0 0 -0.0037 2.48373 -0.02105 0 2.26099 -0.20688 0.55017 0.94903
TYR_38 -6.10453 0.32095 3.35436 0.0222 0.26501 -0.31417 -1.83508 0 0 0 0 0 0.13228 2.23345 0.0031 0.00047 0.58223 -0.1103 0.42724 -1.02278
LYS_39 -7.51671 0.71239 6.89768 0.01124 0.32851 -0.07968 -5.9155 0 0 -0.56102 0 0 0.04831 2.47141 -0.05058 0 -0.71458 -0.12065 0.46025 -4.02893
ALA_40 -6.81397 0.55704 2.76667 0.00146 0 -0.12444 -1.86204 0 0 0 0 0 0.04746 0 -0.18586 0 1.32468 -0.25909 0.3495 -4.1986
ALA_41 -5.81758 0.47282 2.39288 0.00182 0 -0.06542 -1.60226 0 0 0 0 0 0.01391 0 -0.13598 0 1.32468 -0.25479 0.19966 -3.47025
HIS_42 -7.7488 0.42159 5.51141 0.00395 0.54973 -0.38647 -2.37044 0 0 0 0 0 0.01378 1.20717 -0.24487 0 -0.30065 -0.0219 0.27558 -3.08992
VAL_43 -9.54319 1.67262 2.17226 0.03996 0.05616 -0.31408 -1.97523 0 0 0 0 0 0.00411 0.04503 -0.23823 0 2.64269 0.02789 0.9245 -4.4855
LEU_44 -10.0732 2.28842 1.05614 0.15157 0.11423 -0.22364 -1.93216 0 0 0 0 0 0.11449 1.92603 -0.3073 0 1.66147 -0.22095 1.66159 -3.78335
GLY_45 -5.13648 0.52532 4.33715 0.0001 0 -0.12458 -2.79825 0 0 0 0 0 -0.027 0 0.49918 0 0.79816 0.0572 0.99179 -0.8774
MET_46 -9.76209 0.96484 4.94185 0.00607 0.05011 -0.27672 -1.99247 0 0 0 0 0 -0.02588 1.49171 0.09843 0 1.65735 0.29041 0.29252 -2.26387
TRP_47 -13.7286 2.61079 3.64824 0.07112 0.41206 -0.01261 -3.11894 0 0 0 -0.60167 0 0.06664 2.43111 -0.09503 0 2.26099 0.0174 0.84008 -5.19843
ALA_48 -5.88111 0.64309 3.78022 0.00151 0 -0.22861 -1.92157 0 0 0 0 0 0.06438 0 -0.21824 0 1.32468 -0.25089 0.8252 -1.86133
PHE_49 -7.71769 0.51955 3.34858 0.02403 0.27581 -0.37309 -0.49476 0 0 0 0 0 0.0063 1.37882 -0.41193 0 1.21829 -0.19624 0.27009 -2.15225
TYR_50 -6.55951 0.35176 2.25965 0.02234 0.26685 -0.28103 -0.71529 0 0 0 -0.79138 0 -0.03885 1.85811 0.00712 0.00637 0.58223 0.00725 0.28367 -2.74068
SER_51 -3.90444 0.29211 4.6748 0.00255 0.05878 -0.20721 -1.72676 0 0 -1.07057 0 0 0.04135 0.21503 -0.10941 0 -0.28969 -0.03604 0.48182 -1.57768
ASN_52 -2.57914 0.4207 2.80062 0.0055 0.29569 -0.26015 -0.96547 0 0 0 0 0 0.00404 1.42327 -0.48763 0 -1.34026 -0.12892 0.5167 -0.29504
GLU_53 -3.24322 0.21465 3.12226 0.00803 0.4071 -0.20541 0.08072 0 0 -1.07057 0 0 0.21005 2.32424 0.18293 0 -2.72453 0.08434 0.33859 -0.27083
ILE_54 -5.68955 0.51017 -0.52918 0.04412 0.07937 -0.04593 -0.10697 0 0 0 0 0 -0.00658 1.18427 -0.76687 0 2.30374 -0.0683 0.3137 -2.77802
THR_55 -5.49059 0.86437 3.84613 0.00516 0.0513 -0.16279 -2.19944 0 0 0 -0.40549 0 -0.01992 0.34061 0.12018 0 1.15175 -0.34198 0.47964 -1.76108
GLU_56 -3.16635 0.25814 2.95404 0.00563 0.2583 -0.13569 -0.54196 0 0 0 0 0 -0.02257 2.67293 -0.29998 0 -2.72453 -0.35984 0.33499 -0.76689
GLU_57 -4.10705 0.35179 3.11529 0.00671 0.28374 -0.40931 -0.72262 0 0 0 0 0 -0.05536 2.65514 -0.30705 0 -2.72453 -0.55544 0.21968 -2.24902
ILE_58 -9.70445 0.99969 2.2861 0.03155 0.0706 0.03527 -0.99888 0 0 0 0 0 0.00354 0.23388 -0.44302 0 2.30374 -0.30842 0.37667 -5.11374
GLU_59 -4.67677 0.29162 3.63709 0.00679 0.33425 -0.12521 -0.66975 0 0 0 0 0 0.0635 2.79464 -0.18228 0 -2.72453 -0.22654 0.34799 -1.12919
GLU_60 -3.1586 0.22186 3.31904 0.00449 0.22535 -0.26337 -0.2098 0 0 0 0 0 0.14926 2.54144 -0.30063 0 -2.72453 -0.49862 0.25566 -0.43844
ALA_61 -5.48664 0.61295 1.88874 0.00162 0 -0.01308 -0.68051 0 0 0 0 0 -0.05838 0 -0.3047 0 1.32468 -0.59425 0.27529 -3.03427
LEU_62 -8.67261 1.96439 1.39457 0.01462 0.07917 -0.17956 -0.34674 0 0 0 0 0 -0.00415 0.39324 -0.11182 0 1.66147 -0.42747 1.25678 -2.9781
PRO_63 -5.03756 0.8531 2.4043 0.00281 0.07065 0.04523 -0.64783 0 0 0 0 0 0.09156 0.05903 -1.15619 0 -1.64321 -0.32377 1.39517 -3.8867
GLU_64 -1.46699 0.12825 1.49871 0.00607 0.2938 -0.14986 0.14423 0 0 0 0 0 -0.09863 2.94995 -0.24201 0 -2.72453 -0.41983 0.41218 0.33133
GLU_65 -4.23029 0.42614 3.06627 0.00579 0.72084 0.14197 -1.20243 0 0 0 -1.0168 0 -0.04567 2.83268 -0.09449 0 -2.72453 -0.43433 0.29494 -2.25991
ILE_66 -8.85008 1.31498 0.43737 0.03022 0.11709 -0.19805 -0.59487 0 0 0 0 0 0.04862 2.5279 -0.71312 0 2.30374 -0.39385 0.45385 -3.51621
ARG_67 -5.42179 0.37188 4.52274 0.0152 0.41157 -0.03083 -4.21063 0 0 0 -0.64961 0 -0.02243 2.90372 -0.02048 0 -0.09474 -0.20544 0.51661 -1.91424
ILE_68 -5.56242 0.78456 -0.02661 0.04789 0.08181 -0.26127 -0.76863 0 0 0 0 0 0.17327 0.90387 -0.53699 0 2.30374 -0.23262 0.45258 -2.64082
VAL_69 -6.07788 1.05074 0.59539 0.05639 0.04755 -0.38044 -0.52494 0 0 0 0 0 0.08159 0.03154 -0.27451 0 2.64269 -0.2066 0.71507 -2.2434
GLU_70 -1.4488 0.09663 0.84481 0.00958 0.40138 -0.21975 0.02162 0 0 0 0 0 -0.06255 2.53441 0.17076 0 -2.72453 0.03398 0.61839 0.27591
VAL_71 -5.77922 1.40146 -0.15518 0.04745 0.05405 -0.06722 -0.08343 0 0 0 0 0 0.14755 0.01503 -0.26156 0 2.64269 -0.03828 0.57049 -1.50617
LYS_72 -3.35637 0.31069 2.68542 0.00853 0.16678 0.12265 -1.5628 0 0 0 0 0 0.00895 1.036 0.15546 0 -0.71458 0.10367 0.55422 -0.48139
ALA_73 -2.6553 0.19178 0.50767 0.00123 0 -0.11753 -0.48548 0 0 0 0 0 0.02671 0 0.16589 0 1.32468 0.36765 0.2542 -0.4185
THR_74 -3.42602 0.22745 2.19737 0.02094 0.0867 0.10578 -2.12113 0 0 0 0 0 0.08045 0.26722 -0.0258 0 1.15175 0.1528 0.21254 -1.06994
ILE_75 -4.36342 0.66138 0.17807 0.04939 0.08461 -0.0456 -0.88125 0 0 0 0 0 -0.02699 1.09519 -0.7306 0 2.30374 -0.2187 0.26749 -1.62671
THR:CtermProteinFull_76 -3.04674 0.22537 3.54661 0.01548 0.25782 -0.17114 -2.58686 0 0 0 0 0 0 0.14987 0 0 1.15175 -0.19453 0.45765 -0.19471
VAL:NtermProteinFull_77 -1.88441 0.50815 0.96267 0.02298 0.05271 -0.43233 0.07385 0 0 0 0 0 0.0086 0.0927 0 0 2.64269 0 0.35664 2.40425
SER_78 -3.4116 0.98765 1.24239 0.00202 0.02685 -0.35082 0.2414 0 0 0 0 0 0.0201 0.40558 0.32131 0 -0.28969 0.10328 1.44259 0.74106
PHE_79 -7.45715 1.65471 3.91585 0.02178 0.40217 -0.36595 -0.54677 0 0 -0.6929 0 0 0.0069 1.53433 -0.35886 0 1.21829 0.44247 2.07204 1.84693
PRO_80 -4.3499 0.70995 2.0036 0.00329 0.07156 -0.11857 -0.58748 0 0 0 0 0 -0.04869 0.06027 -1.15451 0 -1.64321 0.07649 1.1758 -3.8014
ALA_81 -4.56425 0.32723 1.42605 0.00135 0 -0.42824 -0.89356 0 0 0 0 0 0.06228 0 -0.18643 0 1.32468 -0.54305 0.28557 -3.18837
SER_82 -3.29457 0.33348 2.41802 0.00269 0.05871 0.1741 -1.38517 0 0 0 0 0 0.07876 0.17765 0.03814 0 -0.28969 -0.12587 0.18271 -1.63104
VAL_83 -7.27796 1.13874 -0.34091 0.0268 0.04837 -0.43423 -0.51242 0 0 0 0 0 0.12324 0.06593 -0.78885 0 2.64269 -0.02634 0.48073 -4.85421
GLN_84 -6.73484 0.7658 3.72161 0.0059 0.17253 0.18773 -2.98729 0 0 0 -1.84172 0 0.13394 3.0321 0.12947 0 -1.45095 -0.10612 0.58952 -4.38231
LEU_85 -8.5559 0.85365 0.13816 0.02881 0.04881 -0.22422 -0.89855 0 0 0 0 0 0.03542 0.18105 -0.34064 0 1.66147 -0.0439 0.49995 -6.6159
HIS_D_86 -8.75153 0.70397 5.2186 0.00885 0.42831 -0.43623 -2.26503 0 0 0 -1.05034 0 0.05021 3.18551 -0.03972 0 -0.30065 0.18863 0.85859 -2.20084
THR_87 -5.31608 1.02442 2.31835 0.00766 0.08447 -0.06811 -1.06381 0 0 0 0 0 0.01487 0.02059 0.00613 0 1.15175 0.13965 0.76437 -0.91575
ALA_88 -5.57532 1.22849 0.61361 0.00178 0 -0.18898 -0.84765 0 0 0 0 0 0.00052 0 -0.07373 0 1.32468 -0.36286 0.4259 -3.45356
VAL_89 -7.80697 0.794 1.64691 0.03766 0.05605 0.01893 -1.95087 0 0 0 0 0 0.14328 0.04902 -0.32859 0 2.64269 -0.40014 0.4629 -4.63512
GLU_90 -5.45819 0.31665 4.67835 0.00721 0.3484 0.44928 -4.06749 0 0 0 -0.64961 0 -0.05747 2.52145 0.36353 0 -2.72453 -0.04336 0.41005 -3.90572
MET_91 -8.60246 1.42921 2.28974 0.01475 0.00576 -0.28301 -0.1652 0 0 0 0 0 0.03523 1.08622 0.6183 0 1.65735 1.54813 0.78061 0.41463
HIS_92 -2.78423 0.16987 2.43655 0.01191 0.37729 0.09201 -0.8853 0 0 0 -1.0168 0 0.56969 2.60491 0.19298 0 -0.30065 1.42033 0.87358 3.76214
HIS_93 -7.20589 0.81951 5.36193 0.00336 0.37883 -0.39567 -1.78077 0 0 0 -0.38605 0 0.06061 1.98993 -0.07019 0 -0.30065 -0.02531 0.65017 -0.90021
TRP_94 -12.5898 2.6327 2.98837 0.03342 0.31842 -0.20345 -1.86858 0 0 0 0 0 -0.01326 3.19873 -0.08745 0 2.26099 -0.23872 0.96491 -2.60373
CYS_95 -7.91834 1.04609 3.36029 0.00218 0.0108 0.07184 -2.33759 0 0 0 0 0 0.27242 0.2146 0.1824 0 3.25479 -0.05503 0.75713 -1.13843
ILE_96 -8.12115 0.74272 1.20738 0.02388 0.09298 0.14555 -1.99478 0 0 0 0 0 0.03377 0.18817 -0.2617 0 2.30374 0.24027 1.07595 -4.32321
PRO_97 -6.65022 0.94689 3.00656 0.00296 0.07703 0.05074 -1.92851 0 0 0 0 0 -0.0214 0.29026 -1.0654 0 -1.64321 -0.24741 1.11021 -6.0715
PHE_98 -10.9753 1.43988 2.22293 0.03087 0.50543 -0.1423 -2.4994 0 0 0 0 0 0.00695 1.38976 -0.57273 0 1.21829 -0.48275 0.56611 -7.29223
SER_99 -4.93103 0.42018 3.8492 0.00236 0.06199 -0.06239 -2.46026 0 0 0 0 0 -0.02945 0.18758 0.04633 0 -0.28969 0.0601 0.45713 -2.68794
VAL_100 -7.16533 1.00318 1.07466 0.0193 0.04513 0.12352 -2.05337 0 0 0 0 0 -0.06599 0.04768 -0.68824 0 2.64269 0.02709 0.2373 -4.75239
ASP_101 -5.62308 0.54669 5.51412 0.00368 0.33474 -0.2333 -3.72924 0 0 0 -0.69671 0 0.06394 3.16823 0.3045 0 -2.14574 -0.02971 0.3758 -2.14608
GLY_102 -3.27093 0.58723 2.62811 2e-05 0 -0.08788 -1.09703 0 0 0 0 0 0.31941 0 -1.5092 0 0.79816 0.46709 0.70383 -0.46119
GLN_103 -4.1402 1.70467 3.29888 0.01617 0.48986 0.01028 -0.21721 0 0 0 0 0 0.22802 3.3677 1.08014 0 -1.45095 2.72341 3.73801 10.8488
PRO_104 -2.11303 1.09335 1.47373 0.00329 0.06975 -0.1198 -0.57228 0 0 0 0 0 1.06253 0.18376 -0.73373 0 -1.64321 3.27434 3.69409 5.67278
ALA_105 -2.40619 0.71834 1.48153 0.00161 0 -0.22716 0.34861 0 0 0 0 0 -0.04932 0 -0.0816 0 1.32468 0.55661 1.07343 2.74055
PRO_106 -6.71172 1.2911 2.75186 0.00397 0.10041 -0.12194 -1.50281 0 0 -0.42886 0 0 0.07044 0.14347 -0.93082 0 -1.64321 -0.54026 0.99944 -6.51895
SER_107 -2.73394 0.32506 2.72467 0.00228 0.04938 0.17959 -2.29201 0 0 0 0 0 -0.02338 0.49509 0.20961 0 -0.28969 -0.23257 0.49488 -1.09104
LEU_108 -6.09478 1.03933 -0.86958 0.01303 0.0584 -0.24978 -0.55955 0 0 0 0 0 0.05492 2.20478 -0.33685 0 1.66147 -0.15935 0.33009 -2.90788
ARG_109 -5.77273 0.24574 3.05342 0.01158 0.32743 -0.04534 -1.6072 0 0 0 0 0 -0.0137 2.1045 -0.22229 0 -0.09474 -0.13461 0.33608 -1.81186
TRP_110 -11.7917 1.66812 1.39705 0.01956 0.24814 -0.2097 -2.37353 0 0 0 -0.31724 0 0.04732 1.22711 -0.26544 0 2.26099 0.10186 0.40641 -7.58101
LEU_111 -8.29733 0.68522 2.84195 0.01209 0.05111 -0.21529 -1.93099 0 0 0 0 0 0.14028 0.28927 -0.17286 0 1.66147 0.05199 0.54258 -4.34051
PHE_112 -9.01599 0.65544 4.37029 0.02835 0.09127 -0.67625 -2.3774 0 0 0 0 0 -0.0344 2.13755 -0.27175 0 1.21829 0.28757 9.17485 5.58781
ASN_113 -3.46356 0.05257 3.01425 0.00771 0.27979 -0.16599 -0.19671 0 0 -0.88869 0 0 -0.06573 1.53918 -1.00437 0 -1.34026 -0.10751 15.1256 12.7863
GLY_114 -1.85941 0.16832 1.36244 8e-05 0 -0.22286 -0.44391 0 0 0 0 0 -0.13403 0 -1.49663 0 0.79816 -0.71371 6.49517 3.95361
SER_115 -3.48788 0.26553 4.16831 0.00142 0.06935 -0.07952 -2.37257 0 0 0 0 0 -0.01449 0.12214 -0.35543 0 -0.28969 -0.44828 0.49906 -1.92204
VAL_116 -4.31193 0.26515 1.23268 0.01896 0.04268 -0.46424 -0.13912 0 0 0 0 0 -0.07269 0.00911 -0.40935 0 2.64269 -0.44063 0.33261 -1.29407
LEU_117 -6.42482 0.61738 1.34508 0.01439 0.09885 -0.18332 -0.65986 0 0 0 0 0 -0.03949 0.35017 -0.25388 0 1.66147 -0.28525 0.27731 -3.48195
ASN_118 -2.21573 0.03499 1.83644 0.00539 0.21916 -0.36709 -0.39489 0 0 0 0 0 -0.0131 1.40182 -0.00198 0 -1.34026 -0.00912 0.37008 -0.4743
GLU_119 -3.77947 0.62485 3.27084 0.00837 0.41929 -0.0716 -2.57413 0 0 -0.85485 0 0 0.01271 3.22858 -0.02514 0 -2.72453 0.02643 1.30449 -1.13418
THR_120 -2.41495 1.68864 1.06802 0.1511 0.12287 -0.23233 0.29175 0 0 0 0 0 0.03569 0.01755 -0.60544 0 1.15175 -0.02497 34.5611 35.8108
SER_121 -2.44882 1.51887 1.52845 0.00388 0.07035 -0.32577 0.85351 0 0 0 0 0 -0.07295 0.17468 -0.13674 0 -0.28969 0.20927 34.5429 35.6279
PHE_122 -3.753 0.25706 2.50906 0.02103 0.2108 -0.01492 -1.20149 0 0 0 0 0 0.0323 1.84303 0.03039 0 1.21829 0.18461 1.18814 2.52529
ILE_123 -6.52679 1.23415 1.08517 0.02662 0.06972 -0.33805 -0.34846 0 0 0 0 0 -0.06618 0.23368 -0.67355 0 2.30374 -0.20488 0.39044 -2.8144
PHE_124 -7.53755 0.57645 3.98491 0.0254 0.5827 -0.31692 -2.78663 0 0 0 0 0 0.00374 1.02274 -0.35737 0 1.21829 -0.24508 0.56921 -3.26009
THR_125 -4.2887 0.29422 2.11398 0.00818 0.0527 -0.0292 -1.84414 0 0 -0.85485 -0.31724 0 -0.00648 0.08808 -0.01859 0 1.15175 -0.06536 0.38382 -3.33183
GLU_126 -4.91704 0.51024 4.41772 0.00835 0.30867 0.53071 -3.72637 0 0 0 -0.74911 0 -0.00544 2.83851 0.00495 0 -2.72453 0.08858 0.21928 -3.19548
PHE_127 -5.99781 0.52762 0.79409 0.02211 0.18986 -0.38266 -0.52628 0 0 0 0 0 0.06393 1.41682 -0.36984 0 1.21829 -0.07408 0.37522 -2.74274
LEU_128 -3.85799 0.22327 2.22358 0.01439 0.05365 -0.07774 -1.13169 0 0 0 0 0 0.02324 0.0952 -0.36236 0 1.66147 -0.27295 0.54309 -0.86484
GLU_129 -1.51959 0.36406 1.30298 0.0068 0.31632 -0.15292 -0.16839 0 0 0 0 0 0.15138 2.44842 0.07078 0 -2.72453 -0.34581 1.00994 0.75942
PRO_130 -3.19639 0.54653 1.98251 0.0035 0.07953 0.02676 -0.70106 0 0 0 0 0 0.0498 0.23317 -1.02839 0 -1.64321 -0.58178 1.05552 -3.1735
ALA_131 -2.97979 0.47845 2.80972 0.00114 0 -0.18081 -1.1408 0 0 -1.0652 0 0 -0.0008 0 -0.1399 0 1.32468 -0.66993 0.43864 -1.1246
ALA_132 -1.3375 0.05917 1.06091 0.00168 0 -0.21405 0.47818 0 0 0 0 0 -0.06634 0 -0.17522 0 1.32468 -0.59049 0.23673 0.77775
ASN_133 -1.68057 0.27184 1.23521 0.00728 0.3297 -0.34062 0.07751 0 0 0 0 0 -0.05265 1.70471 -0.63188 0 -1.34026 -0.55579 0.31594 -0.65959
GLU_134 -4.80032 0.35618 4.67023 0.00871 0.41296 -0.27489 -1.73553 0 0 -1.0652 0 0 -0.00397 3.04772 0.04822 0 -2.72453 -0.21924 0.493 -1.78666
THR_135 -3.55467 0.16622 3.47553 0.00625 0.07721 -0.0744 -1.41167 0 0 0 -0.69671 0 -0.02207 0.08921 -0.24713 0 1.15175 -0.08586 0.43106 -0.69528
VAL_136 -6.51175 0.66997 3.515 0.02722 0.04982 -0.76703 -0.18937 0 0 0 0 0 0.08496 0.05457 -0.69027 0 2.64269 -0.31027 0.32822 -1.09624
ARG_137 -7.73003 0.75641 5.34057 0.01476 0.41253 -0.27347 -3.05437 0 0 -0.42886 0 0 -0.0202 1.66847 -0.08602 0 -0.09474 -0.26141 0.48794 -3.26843
HIS_D_138 -7.01612 0.40747 4.3952 0.00416 0.42955 -0.61014 -2.3793 0 0 0 0 0 0.0706 1.78833 -0.13654 0 -0.30065 -0.16586 0.46399 -3.04931
GLY_139 -4.58446 0.56092 2.66801 0.00011 0 0.06924 -2.12523 0 0 0 0 0 -0.01802 0 -1.43628 0 0.79816 0.27636 0.21927 -3.57191
CYS_140 -6.9382 0.66831 3.3915 0.00367 0.04965 -0.01703 -1.8606 0 0 0 0 0 0.31374 0.08597 -0.0442 0 3.25479 0.29072 0.25037 -0.5513
LEU_141 -9.51419 1.41226 1.49046 0.02054 0.09485 -0.13967 -1.9839 0 0 0 0 0 -0.05836 0.38895 -0.36202 0 1.66147 -0.11457 0.61856 -6.48562
ARG_142 -10.0951 1.15478 7.01017 0.01288 0.25049 0.52042 -4.78915 0 0 0 -1.13517 0 -0.01939 2.33396 0.05211 0 -0.09474 -0.0644 0.87029 -3.99286
LEU_143 -9.30399 0.99477 1.78728 0.01226 0.07428 -0.1285 -2.6509 0 0 0 0 0 -0.04572 2.66949 -0.14543 0 1.66147 0.11124 0.66136 -4.30239
ASN_144 -4.76886 0.35147 3.18828 0.00737 0.53247 -0.23523 -1.01302 0 0 0 0 0 -0.05569 1.86183 -0.54923 0 -1.34026 0.03976 0.32761 -1.65349
GLN_145 -2.01676 0.43324 1.96534 0.00976 0.28451 -0.06452 -0.05131 0 0 0 0 0 -0.01844 2.2391 -0.30915 0 -1.45095 0.15376 0.66067 1.83526
PRO_146 -4.75935 0.90026 1.72941 0.004 0.11448 -0.16259 -0.03421 0 0 0 0 0 -0.01098 0.16229 -0.9534 0 -1.64321 0.0371 0.75627 -3.85993
THR_147 -4.88482 0.43937 3.86904 0.00899 0.07232 -0.23756 -1.55216 0 0 -0.98168 0 0 -0.03277 0.21913 -0.79005 0 1.15175 -0.06544 0.34382 -2.44005
HIS_148 -8.15703 0.55097 5.35841 0.00536 0.65382 -0.7754 -0.77929 0 0 0 0 0 -0.08643 1.39001 0.06006 0 -0.30065 0.03789 0.24889 -1.7934
VAL_149 -3.71232 0.46271 2.92076 0.02543 0.057 -0.27047 -0.02597 0 0 -0.98168 0 0 -0.04136 0.37403 0.12521 0 2.64269 -0.24975 0.21322 1.5395
ASN_150 -6.32346 0.51295 4.04574 0.00703 0.29938 -0.50736 -1.48011 0 0 -0.7976 0 0 -0.05959 1.56261 -0.26412 0 -1.34026 -0.46146 0.3139 -4.49234
ASN_151 -6.72054 0.5438 5.64592 0.00303 0.21013 -0.14417 -2.78824 0 0 -2.11114 0 0 -0.03833 1.80403 0.242 0 -1.34026 -0.43306 0.65111 -4.47572
GLY_152 -3.88681 0.19213 2.67011 2e-05 0 0.18826 -1.82953 0 0 0 0 0 -0.0233 0 -1.51813 0 0.79816 0.26485 0.62545 -2.5188
ASN_153 -5.62297 0.30217 4.31127 0.01004 0.52852 -0.24812 -1.00262 0 0 -0.88869 0 0 0.02132 1.66694 -0.40514 0 -1.34026 0.30871 0.28698 -2.07186
TYR_154 -10.597 0.75546 3.23274 0.02572 0.24974 0.16145 -3.44057 0 0 -0.7976 0 0 -0.03954 1.88416 -0.07097 0.05942 0.58223 -0.15153 0.30308 -7.8432
THR_155 -6.57953 1.09774 4.10833 0.01082 0.0563 -0.00981 -2.27086 0 0 0 -1.26185 0 0.10288 0.04932 -0.2053 0 1.15175 -0.04242 0.39582 -3.39681
LEU_156 -10.0745 1.45139 0.57116 0.02837 0.09981 -0.03105 -2.24458 0 0 0 0 0 0.03288 0.56382 -0.31666 0 1.66147 0.06468 0.49718 -7.69603
LEU_157 -7.44839 0.55312 2.60293 0.01578 0.07229 0.09552 -2.00411 0 0 0 0 0 0.17313 0.25347 -0.33734 0 1.66147 -0.1 0.74415 -3.71799
ALA_158 -5.51801 0.95442 1.4311 0.00155 0 0.17683 -2.39217 0 0 0 0 0 -0.00983 0 -0.1345 0 1.32468 0.01997 0.67827 -3.46769
ALA_159 -4.27177 0.43777 2.15793 0.00159 0 0.02186 -2.36958 0 0 0 0 0 -0.0268 0 -0.19716 0 1.32468 0.28994 0.44555 -2.18598
ASN_160 -7.45715 0.87591 5.97332 0.01125 0.65155 -0.2194 -2.24156 0 0 -1.40189 0 0 0.01259 1.88323 0.26434 0 -1.34026 1.74362 1.50569 0.26124
PRO_161 -2.8867 0.54114 0.79044 0.00269 0.03946 -0.1708 0.13412 0 0 0 0 0 -0.08881 0.22258 -0.76838 0 -1.64321 1.78717 1.52954 -0.51077
PHE_162 -7.13488 0.71933 2.63478 0.03037 0.40535 -0.6108 -0.90417 0 0 -0.70899 0 0 0.00206 2.30368 -0.19783 0 1.21829 -0.02212 0.59486 -1.67005
GLY_163 -3.06214 0.06653 2.94566 1e-05 0 -0.2167 -1.98026 0 0 0 0 0 -0.11666 0 -1.51271 0 0.79816 0.16357 0.74753 -2.16702
GLN_164 -3.50423 0.40743 1.49334 0.00726 0.1405 -0.31323 -0.54901 0 0 0 0 0 -0.01609 3.54781 0.00991 0 -1.45095 0.27019 0.57461 0.61752
ALA_165 -4.56169 0.6007 2.19087 0.0018 0 0.05421 -2.30035 0 0 0 0 0 0.02237 0 -0.17635 0 1.32468 0.01731 0.43688 -2.38957
SER_166 -4.82343 0.44246 4.09977 0.00152 0.06551 -0.24809 -2.5225 0 0 0 0 0 0.03941 0.1255 -0.51244 0 -0.28969 0.00559 0.62825 -2.98812
ALA_167 -5.90722 0.5469 1.99319 0.00144 0 0.03609 -2.02326 0 0 0 0 0 0.11229 0 -0.47225 0 1.32468 -0.10664 0.47546 -4.01932
SER_168 -4.96929 0.78435 3.84554 0.00139 0.02275 0.33758 -3.21957 0 0 0 -1.26185 0 0.00427 0.66376 -0.17419 0 -0.28969 0.00827 0.33571 -3.91099
ILE_169 -9.16095 0.97641 2.01056 0.05728 0.10545 0.04247 -2.18705 0 0 0 0 0 0.11618 0.34198 0.00777 0 2.30374 0.06615 0.51608 -4.80394
MET_170 -6.32062 0.59147 3.47505 0.01547 0.03242 -0.10137 -1.84249 0 0 0 0 0 -0.00992 1.20782 0.08434 0 1.65735 -0.06435 0.56033 -0.71451
ALA_171 -4.55985 0.31718 1.10793 0.00127 0 0.1248 -2.04842 0 0 0 0 0 0.00417 0 -0.12894 0 1.32468 -0.01196 0.3437 -3.52544
ALA_172 -3.10141 0.39495 1.04155 0.00161 0 -0.33467 0.1665 0 0 0 0 0 0.29735 0 0.21053 0 1.32468 0.65594 0.26824 0.92528
PHE_173 -10.1086 1.82636 0.81453 0.0522 0.32892 -0.30954 -0.42495 0 0 -0.51483 0 0 -0.03317 3.02701 0.02519 0 1.21829 0.77369 0.75035 -2.57452
MET_174 -5.64098 0.43278 3.32045 0.00693 -0.01857 0.27491 -1.11611 0 0 -1.59631 0 0 0.00534 1.71298 -0.07845 0 1.65735 0.50992 0.6752 0.14543
ASP_175 -2.31312 0.32314 1.77647 0.0038 0.27934 -0.06859 -0.51874 0 0 0 0 0 -0.04135 1.46491 0.04843 0 -2.14574 0.00749 0.17012 -1.01383
ASN_176 -2.7455 0.36013 1.98446 0.0048 0.41904 -0.30359 0.22408 0 0 0 0 0 -0.04951 1.72498 -0.44182 0 -1.34026 -0.45239 0.89036 0.27477
PRO:CtermProteinFull_177 -2.49102 0.48707 1.43146 0.00395 0.20592 -0.04733 0.11023 0 0 0 0 0 0 0.08933 0 0 -1.64321 -0.18838 1.10928 -0.9327
#END_POSE_ENERGIES_TABLE ./trf_relax/hit20_r9_240_r12_471_r13_cyc1_7.pdb
