# Supplementary material for: Scaffolding protein functional sites using deep learning
Source: Science. Author manuscript; Available in PMC 2022 Oct 31. (PMC9621694; doi:10.1126/science.abn2100)
Supplement: Data S1 [file NIHMS1830590-supplement-Data_S1.zip › trkA_freehal_2_AF.pdb]

HEADER                                            24-FEB-22   XXXX              
EXPDTA    THEORETICAL MODEL                                                     
REMARK 220                                                                      
REMARK 220 EXPERIMENTAL DETAILS                                                 
REMARK 220  EXPERIMENT TYPE                : THEORETICAL MODELLING              
REMARK 220  DATE OF DATA COLLECTION        : 24-FEB-22                          
REMARK 220                                                                      
REMARK 220 REMARK: MODEL GENERATED BY ROSETTA                                   
REMARK 220  VERSION 2021.52+HEAD.fad969a1e80                                    
SSBOND     CYS B   82    CYS B  127                                       2.02  
ATOM      1  N   MET A   1      10.279   5.302 -17.023  1.00  0.00           N  
ATOM      2  CA  MET A   1      10.161   3.880 -17.331  1.00  0.00           C  
ATOM      3  C   MET A   1      10.285   3.036 -16.067  1.00  0.00           C  
ATOM      4  O   MET A   1       9.574   2.043 -15.906  1.00  0.00           O  
ATOM      5  CB  MET A   1      11.215   3.451 -18.352  1.00  0.00           C  
ATOM      6  CG  MET A   1      11.008   4.005 -19.771  1.00  0.00           C  
ATOM      7  SD  MET A   1      12.144   3.287 -20.989  1.00  0.00           S  
ATOM      8  CE  MET A   1      13.693   4.128 -20.636  1.00  0.00           C  
ATOM      9 1H   MET A   1      10.195   5.834 -17.865  1.00  0.00           H  
ATOM     10 2H   MET A   1       9.554   5.567 -16.388  1.00  0.00           H  
ATOM     11 3H   MET A   1      11.170   5.480 -16.604  1.00  0.00           H  
ATOM     12  HA  MET A   1       9.177   3.700 -17.764  1.00  0.00           H  
ATOM     13 1HB  MET A   1      12.196   3.760 -18.004  1.00  0.00           H  
ATOM     14 2HB  MET A   1      11.226   2.359 -18.421  1.00  0.00           H  
ATOM     15 1HG  MET A   1       9.987   3.796 -20.095  1.00  0.00           H  
ATOM     16 2HG  MET A   1      11.149   5.086 -19.777  1.00  0.00           H  
ATOM     17 1HE  MET A   1      14.461   3.772 -21.325  1.00  0.00           H  
ATOM     18 2HE  MET A   1      13.563   5.203 -20.764  1.00  0.00           H  
ATOM     19 3HE  MET A   1      14.006   3.918 -19.616  1.00  0.00           H  
ATOM     20  N   ARG A   2      10.869   3.427 -14.951  1.00  0.00           N  
ATOM     21  CA  ARG A   2      11.100   2.725 -13.693  1.00  0.00           C  
ATOM     22  C   ARG A   2       9.884   2.829 -12.777  1.00  0.00           C  
ATOM     23  O   ARG A   2       9.539   1.870 -12.084  1.00  0.00           O  
ATOM     24  CB  ARG A   2      12.345   3.224 -12.976  1.00  0.00           C  
ATOM     25  CG  ARG A   2      12.623   2.518 -11.631  1.00  0.00           C  
ATOM     26  CD  ARG A   2      13.989   2.798 -11.114  1.00  0.00           C  
ATOM     27  NE  ARG A   2      15.002   2.060 -11.882  1.00  0.00           N  
ATOM     28  CZ  ARG A   2      16.271   2.458 -12.137  1.00  0.00           C  
ATOM     29  NH1 ARG A   2      16.721   3.619 -11.711  1.00  0.00           N  
ATOM     30  NH2 ARG A   2      17.064   1.661 -12.835  1.00  0.00           N  
ATOM     31  H   ARG A   2      11.188   4.381 -15.048  1.00  0.00           H  
ATOM     32  HA  ARG A   2      11.270   1.670 -13.911  1.00  0.00           H  
ATOM     33 1HB  ARG A   2      13.213   3.086 -13.616  1.00  0.00           H  
ATOM     34 2HB  ARG A   2      12.247   4.290 -12.772  1.00  0.00           H  
ATOM     35 1HG  ARG A   2      11.907   2.864 -10.882  1.00  0.00           H  
ATOM     36 2HG  ARG A   2      12.516   1.437 -11.758  1.00  0.00           H  
ATOM     37 1HD  ARG A   2      14.186   3.861 -11.195  1.00  0.00           H  
ATOM     38 2HD  ARG A   2      14.057   2.489 -10.066  1.00  0.00           H  
ATOM     39  HE  ARG A   2      14.728   1.150 -12.240  1.00  0.00           H  
ATOM     40 1HH1 ARG A   2      16.124   4.234 -11.180  1.00  0.00           H  
ATOM     41 2HH1 ARG A   2      17.668   3.896 -11.922  1.00  0.00           H  
ATOM     42 1HH2 ARG A   2      16.720   0.769 -13.163  1.00  0.00           H  
ATOM     43 2HH2 ARG A   2      18.011   1.938 -13.039  1.00  0.00           H  
ATOM     44  N   GLU A   3       9.207   3.963 -12.968  1.00  0.00           N  
ATOM     45  CA  GLU A   3       7.958   4.175 -12.242  1.00  0.00           C  
ATOM     46  C   GLU A   3       6.861   3.243 -12.747  1.00  0.00           C  
ATOM     47  O   GLU A   3       6.097   2.689 -11.954  1.00  0.00           O  
ATOM     48  CB  GLU A   3       7.508   5.629 -12.367  1.00  0.00           C  
ATOM     49  CG  GLU A   3       8.401   6.628 -11.637  1.00  0.00           C  
ATOM     50  CD  GLU A   3       7.968   8.054 -11.845  1.00  0.00           C  
ATOM     51  OE1 GLU A   3       8.492   8.920 -11.189  1.00  0.00           O  
ATOM     52  OE2 GLU A   3       7.109   8.272 -12.666  1.00  0.00           O  
ATOM     53  H   GLU A   3       9.536   4.678 -13.601  1.00  0.00           H  
ATOM     54  HA  GLU A   3       8.128   3.950 -11.189  1.00  0.00           H  
ATOM     55 1HB  GLU A   3       7.475   5.909 -13.419  1.00  0.00           H  
ATOM     56 2HB  GLU A   3       6.497   5.730 -11.971  1.00  0.00           H  
ATOM     57 1HG  GLU A   3       8.379   6.403 -10.571  1.00  0.00           H  
ATOM     58 2HG  GLU A   3       9.427   6.507 -11.982  1.00  0.00           H  
ATOM     59  N   LEU A   4       6.836   3.053 -14.054  1.00  0.00           N  
ATOM     60  CA  LEU A   4       5.896   2.124 -14.672  1.00  0.00           C  
ATOM     61  C   LEU A   4       6.231   0.684 -14.299  1.00  0.00           C  
ATOM     62  O   LEU A   4       5.334  -0.117 -14.028  1.00  0.00           O  
ATOM     63  CB  LEU A   4       5.932   2.190 -16.201  1.00  0.00           C  
ATOM     64  CG  LEU A   4       5.396   3.428 -16.884  1.00  0.00           C  
ATOM     65  CD1 LEU A   4       5.738   3.321 -18.371  1.00  0.00           C  
ATOM     66  CD2 LEU A   4       3.870   3.517 -16.681  1.00  0.00           C  
ATOM     67  H   LEU A   4       7.482   3.562 -14.640  1.00  0.00           H  
ATOM     68  HA  LEU A   4       4.895   2.349 -14.304  1.00  0.00           H  
ATOM     69 1HB  LEU A   4       6.967   2.060 -16.519  1.00  0.00           H  
ATOM     70 2HB  LEU A   4       5.365   1.340 -16.586  1.00  0.00           H  
ATOM     71  HG  LEU A   4       5.872   4.318 -16.477  1.00  0.00           H  
ATOM     72 1HD1 LEU A   4       5.370   4.200 -18.897  1.00  0.00           H  
ATOM     73 2HD1 LEU A   4       6.816   3.255 -18.496  1.00  0.00           H  
ATOM     74 3HD1 LEU A   4       5.275   2.423 -18.792  1.00  0.00           H  
ATOM     75 1HD2 LEU A   4       3.490   4.401 -17.192  1.00  0.00           H  
ATOM     76 2HD2 LEU A   4       3.395   2.625 -17.093  1.00  0.00           H  
ATOM     77 3HD2 LEU A   4       3.629   3.595 -15.628  1.00  0.00           H  
ATOM     78  N   GLU A   5       7.449   0.335 -14.224  1.00  0.00           N  
ATOM     79  CA  GLU A   5       7.915  -0.981 -13.798  1.00  0.00           C  
ATOM     80  C   GLU A   5       7.580  -1.237 -12.332  1.00  0.00           C  
ATOM     81  O   GLU A   5       7.162  -2.339 -11.969  1.00  0.00           O  
ATOM     82  CB  GLU A   5       9.419  -1.158 -14.019  1.00  0.00           C  
ATOM     83  CG  GLU A   5       9.858  -1.289 -15.483  1.00  0.00           C  
ATOM     84  CD  GLU A   5      11.365  -1.344 -15.623  1.00  0.00           C  
ATOM     85  OE1 GLU A   5      11.851  -1.574 -16.703  1.00  0.00           O  
ATOM     86  OE2 GLU A   5      12.024  -1.169 -14.620  1.00  0.00           O  
ATOM     87  H   GLU A   5       8.127   1.037 -14.483  1.00  0.00           H  
ATOM     88  HA  GLU A   5       7.404  -1.738 -14.393  1.00  0.00           H  
ATOM     89 1HB  GLU A   5       9.941  -0.310 -13.592  1.00  0.00           H  
ATOM     90 2HB  GLU A   5       9.757  -2.047 -13.488  1.00  0.00           H  
ATOM     91 1HG  GLU A   5       9.431  -2.202 -15.898  1.00  0.00           H  
ATOM     92 2HG  GLU A   5       9.467  -0.453 -16.053  1.00  0.00           H  
ATOM     93  N   LEU A   6       7.845  -0.265 -11.549  1.00  0.00           N  
ATOM     94  CA  LEU A   6       7.518  -0.363 -10.130  1.00  0.00           C  
ATOM     95  C   LEU A   6       6.012  -0.490  -9.927  1.00  0.00           C  
ATOM     96  O   LEU A   6       5.559  -1.240  -9.059  1.00  0.00           O  
ATOM     97  CB  LEU A   6       8.044   0.816  -9.301  1.00  0.00           C  
ATOM     98  CG  LEU A   6       7.832   0.696  -7.710  1.00  0.00           C  
ATOM     99  CD1 LEU A   6       8.581  -0.537  -7.138  1.00  0.00           C  
ATOM    100  CD2 LEU A   6       8.344   1.919  -7.033  1.00  0.00           C  
ATOM    101  H   LEU A   6       8.280   0.577 -11.896  1.00  0.00           H  
ATOM    102  HA  LEU A   6       7.994  -1.256  -9.726  1.00  0.00           H  
ATOM    103 1HB  LEU A   6       9.110   0.933  -9.502  1.00  0.00           H  
ATOM    104 2HB  LEU A   6       7.535   1.722  -9.640  1.00  0.00           H  
ATOM    105  HG  LEU A   6       6.775   0.582  -7.494  1.00  0.00           H  
ATOM    106 1HD1 LEU A   6       8.430  -0.570  -6.069  1.00  0.00           H  
ATOM    107 2HD1 LEU A   6       8.213  -1.459  -7.571  1.00  0.00           H  
ATOM    108 3HD1 LEU A   6       9.642  -0.442  -7.341  1.00  0.00           H  
ATOM    109 1HD2 LEU A   6       8.189   1.819  -5.962  1.00  0.00           H  
ATOM    110 2HD2 LEU A   6       9.393   2.002  -7.240  1.00  0.00           H  
ATOM    111 3HD2 LEU A   6       7.817   2.802  -7.401  1.00  0.00           H  
ATOM    112  N   ARG A   7       5.288   0.225 -10.650  1.00  0.00           N  
ATOM    113  CA  ARG A   7       3.833   0.106 -10.632  1.00  0.00           C  
ATOM    114  C   ARG A   7       3.393  -1.297 -11.038  1.00  0.00           C  
ATOM    115  O   ARG A   7       2.516  -1.886 -10.403  1.00  0.00           O  
ATOM    116  CB  ARG A   7       3.182   1.116 -11.553  1.00  0.00           C  
ATOM    117  CG  ARG A   7       1.681   1.074 -11.540  1.00  0.00           C  
ATOM    118  CD  ARG A   7       1.099   2.050 -12.448  1.00  0.00           C  
ATOM    119  NE  ARG A   7      -0.339   1.893 -12.492  1.00  0.00           N  
ATOM    120  CZ  ARG A   7      -1.142   2.296 -13.491  1.00  0.00           C  
ATOM    121  NH1 ARG A   7      -0.679   2.886 -14.566  1.00  0.00           N  
ATOM    122  NH2 ARG A   7      -2.429   2.086 -13.414  1.00  0.00           N  
ATOM    123  H   ARG A   7       5.719   0.903 -11.263  1.00  0.00           H  
ATOM    124  HA  ARG A   7       3.484   0.288  -9.615  1.00  0.00           H  
ATOM    125 1HB  ARG A   7       3.496   2.119 -11.264  1.00  0.00           H  
ATOM    126 2HB  ARG A   7       3.512   0.950 -12.573  1.00  0.00           H  
ATOM    127 1HG  ARG A   7       1.325   0.088 -11.838  1.00  0.00           H  
ATOM    128 2HG  ARG A   7       1.328   1.294 -10.533  1.00  0.00           H  
ATOM    129 1HD  ARG A   7       1.332   3.058 -12.101  1.00  0.00           H  
ATOM    130 2HD  ARG A   7       1.506   1.898 -13.446  1.00  0.00           H  
ATOM    131  HE  ARG A   7      -0.790   1.442 -11.700  1.00  0.00           H  
ATOM    132 1HH1 ARG A   7       0.302   3.070 -14.682  1.00  0.00           H  
ATOM    133 2HH1 ARG A   7      -1.373   3.153 -15.292  1.00  0.00           H  
ATOM    134 1HH2 ARG A   7      -2.849   1.622 -12.592  1.00  0.00           H  
ATOM    135 2HH2 ARG A   7      -3.007   2.382 -14.211  1.00  0.00           H  
ATOM    136  N   ALA A   8       3.874  -1.882 -12.093  1.00  0.00           N  
ATOM    137  CA  ALA A   8       3.611  -3.253 -12.522  1.00  0.00           C  
ATOM    138  C   ALA A   8       4.053  -4.254 -11.458  1.00  0.00           C  
ATOM    139  O   ALA A   8       3.330  -5.206 -11.154  1.00  0.00           O  
ATOM    140  CB  ALA A   8       4.293  -3.539 -13.838  1.00  0.00           C  
ATOM    141  H   ALA A   8       4.487  -1.302 -12.648  1.00  0.00           H  
ATOM    142  HA  ALA A   8       2.536  -3.363 -12.664  1.00  0.00           H  
ATOM    143 1HB  ALA A   8       4.047  -4.546 -14.140  1.00  0.00           H  
ATOM    144 2HB  ALA A   8       3.945  -2.837 -14.587  1.00  0.00           H  
ATOM    145 3HB  ALA A   8       5.369  -3.434 -13.719  1.00  0.00           H  
ATOM    146  N   ARG A   9       5.126  -4.008 -10.826  1.00  0.00           N  
ATOM    147  CA  ARG A   9       5.657  -4.871  -9.776  1.00  0.00           C  
ATOM    148  C   ARG A   9       4.819  -4.769  -8.506  1.00  0.00           C  
ATOM    149  O   ARG A   9       4.715  -5.733  -7.745  1.00  0.00           O  
ATOM    150  CB  ARG A   9       7.113  -4.554  -9.470  1.00  0.00           C  
ATOM    151  CG  ARG A   9       8.070  -4.983 -10.560  1.00  0.00           C  
ATOM    152  CD  ARG A   9       9.443  -4.682 -10.277  1.00  0.00           C  
ATOM    153  NE  ARG A   9      10.306  -4.974 -11.413  1.00  0.00           N  
ATOM    154  CZ  ARG A   9      10.770  -6.198 -11.764  1.00  0.00           C  
ATOM    155  NH1 ARG A   9      10.430  -7.268 -11.075  1.00  0.00           N  
ATOM    156  NH2 ARG A   9      11.568  -6.312 -12.814  1.00  0.00           N  
ATOM    157  H   ARG A   9       5.629  -3.167 -11.073  1.00  0.00           H  
ATOM    158  HA  ARG A   9       5.617  -5.904 -10.124  1.00  0.00           H  
ATOM    159 1HB  ARG A   9       7.223  -3.485  -9.324  1.00  0.00           H  
ATOM    160 2HB  ARG A   9       7.414  -5.043  -8.550  1.00  0.00           H  
ATOM    161 1HG  ARG A   9       7.999  -6.059 -10.635  1.00  0.00           H  
ATOM    162 2HG  ARG A   9       7.809  -4.548 -11.506  1.00  0.00           H  
ATOM    163 1HD  ARG A   9       9.527  -3.618 -10.053  1.00  0.00           H  
ATOM    164 2HD  ARG A   9       9.772  -5.274  -9.428  1.00  0.00           H  
ATOM    165  HE  ARG A   9      10.599  -4.185 -11.980  1.00  0.00           H  
ATOM    166 1HH1 ARG A   9       9.810  -7.186 -10.281  1.00  0.00           H  
ATOM    167 2HH1 ARG A   9      10.776  -8.184 -11.345  1.00  0.00           H  
ATOM    168 1HH2 ARG A   9      11.829  -5.490 -13.346  1.00  0.00           H  
ATOM    169 2HH2 ARG A   9      11.920  -7.220 -13.086  1.00  0.00           H  
ATOM    170  N   SER A  10       4.363  -3.580  -8.327  1.00  0.00           N  
ATOM    171  CA  SER A  10       3.501  -3.393  -7.165  1.00  0.00           C  
ATOM    172  C   SER A  10       2.266  -4.285  -7.243  1.00  0.00           C  
ATOM    173  O   SER A  10       1.759  -4.743  -6.216  1.00  0.00           O  
ATOM    174  CB  SER A  10       3.155  -1.976  -6.943  1.00  0.00           C  
ATOM    175  OG  SER A  10       2.527  -1.892  -5.704  1.00  0.00           O  
ATOM    176  H   SER A  10       4.560  -2.791  -8.925  1.00  0.00           H  
ATOM    177  HA  SER A  10       4.061  -3.669  -6.270  1.00  0.00           H  
ATOM    178 1HB  SER A  10       4.063  -1.373  -6.945  1.00  0.00           H  
ATOM    179 2HB  SER A  10       2.512  -1.621  -7.736  1.00  0.00           H  
ATOM    180  HG  SER A  10       1.722  -2.425  -5.781  1.00  0.00           H  
ATOM    181  N   LEU A  11       1.729  -4.561  -8.441  1.00  0.00           N  
ATOM    182  CA  LEU A  11       0.622  -5.491  -8.634  1.00  0.00           C  
ATOM    183  C   LEU A  11       1.009  -6.896  -8.185  1.00  0.00           C  
ATOM    184  O   LEU A  11       0.196  -7.609  -7.592  1.00  0.00           O  
ATOM    185  CB  LEU A  11       0.178  -5.504 -10.105  1.00  0.00           C  
ATOM    186  CG  LEU A  11      -0.509  -4.200 -10.646  1.00  0.00           C  
ATOM    187  CD1 LEU A  11      -0.678  -4.327 -12.150  1.00  0.00           C  
ATOM    188  CD2 LEU A  11      -1.877  -3.970  -9.989  1.00  0.00           C  
ATOM    189  H   LEU A  11       2.123  -4.092  -9.244  1.00  0.00           H  
ATOM    190  HA  LEU A  11      -0.220  -5.157  -8.029  1.00  0.00           H  
ATOM    191 1HB  LEU A  11       1.038  -5.699 -10.724  1.00  0.00           H  
ATOM    192 2HB  LEU A  11      -0.501  -6.321 -10.243  1.00  0.00           H  
ATOM    193  HG  LEU A  11       0.139  -3.343 -10.441  1.00  0.00           H  
ATOM    194 1HD1 LEU A  11      -1.136  -3.419 -12.549  1.00  0.00           H  
ATOM    195 2HD1 LEU A  11       0.298  -4.465 -12.591  1.00  0.00           H  
ATOM    196 3HD1 LEU A  11      -1.316  -5.184 -12.382  1.00  0.00           H  
ATOM    197 1HD2 LEU A  11      -2.301  -3.064 -10.397  1.00  0.00           H  
ATOM    198 2HD2 LEU A  11      -2.532  -4.784 -10.198  1.00  0.00           H  
ATOM    199 3HD2 LEU A  11      -1.778  -3.862  -8.918  1.00  0.00           H  
ATOM    200  N   LEU A  12       2.149  -7.325  -8.531  1.00  0.00           N  
ATOM    201  CA  LEU A  12       2.675  -8.599  -8.056  1.00  0.00           C  
ATOM    202  C   LEU A  12       2.789  -8.607  -6.535  1.00  0.00           C  
ATOM    203  O   LEU A  12       2.487  -9.614  -5.891  1.00  0.00           O  
ATOM    204  CB  LEU A  12       4.028  -8.937  -8.690  1.00  0.00           C  
ATOM    205  CG  LEU A  12       4.653 -10.325  -8.284  1.00  0.00           C  
ATOM    206  CD1 LEU A  12       3.708 -11.495  -8.722  1.00  0.00           C  
ATOM    207  CD2 LEU A  12       6.028 -10.472  -8.937  1.00  0.00           C  
ATOM    208  H   LEU A  12       2.709  -6.764  -9.156  1.00  0.00           H  
ATOM    209  HA  LEU A  12       1.986  -9.389  -8.352  1.00  0.00           H  
ATOM    210 1HB  LEU A  12       3.907  -8.928  -9.766  1.00  0.00           H  
ATOM    211 2HB  LEU A  12       4.741  -8.161  -8.420  1.00  0.00           H  
ATOM    212  HG  LEU A  12       4.769 -10.369  -7.200  1.00  0.00           H  
ATOM    213 1HD1 LEU A  12       4.157 -12.445  -8.436  1.00  0.00           H  
ATOM    214 2HD1 LEU A  12       2.740 -11.417  -8.241  1.00  0.00           H  
ATOM    215 3HD1 LEU A  12       3.576 -11.473  -9.808  1.00  0.00           H  
ATOM    216 1HD2 LEU A  12       6.471 -11.425  -8.646  1.00  0.00           H  
ATOM    217 2HD2 LEU A  12       5.928 -10.442 -10.015  1.00  0.00           H  
ATOM    218 3HD2 LEU A  12       6.683  -9.658  -8.611  1.00  0.00           H  
ATOM    219  N   GLY A  13       3.296  -7.477  -5.935  1.00  0.00           N  
ATOM    220  CA  GLY A  13       3.342  -7.335  -4.489  1.00  0.00           C  
ATOM    221  C   GLY A  13       1.994  -7.545  -3.825  1.00  0.00           C  
ATOM    222  O   GLY A  13       1.899  -8.225  -2.801  1.00  0.00           O  
ATOM    223  H   GLY A  13       3.645  -6.727  -6.514  1.00  0.00           H  
ATOM    224 1HA  GLY A  13       4.050  -8.053  -4.075  1.00  0.00           H  
ATOM    225 2HA  GLY A  13       3.706  -6.341  -4.233  1.00  0.00           H  
ATOM    226  N   VAL A  14       0.907  -6.976  -4.377  1.00  0.00           N  
ATOM    227  CA  VAL A  14      -0.461  -7.125  -3.893  1.00  0.00           C  
ATOM    228  C   VAL A  14      -0.893  -8.585  -4.005  1.00  0.00           C  
ATOM    229  O   VAL A  14      -1.477  -9.139  -3.071  1.00  0.00           O  
ATOM    230  CB  VAL A  14      -1.471  -6.251  -4.676  1.00  0.00           C  
ATOM    231  CG1 VAL A  14      -2.936  -6.609  -4.250  1.00  0.00           C  
ATOM    232  CG2 VAL A  14      -1.197  -4.780  -4.400  1.00  0.00           C  
ATOM    233  H   VAL A  14       1.081  -6.405  -5.191  1.00  0.00           H  
ATOM    234  HA  VAL A  14      -0.490  -6.832  -2.843  1.00  0.00           H  
ATOM    235  HB  VAL A  14      -1.365  -6.449  -5.746  1.00  0.00           H  
ATOM    236 1HG1 VAL A  14      -3.624  -5.984  -4.813  1.00  0.00           H  
ATOM    237 2HG1 VAL A  14      -3.162  -7.655  -4.458  1.00  0.00           H  
ATOM    238 3HG1 VAL A  14      -3.064  -6.420  -3.182  1.00  0.00           H  
ATOM    239 1HG2 VAL A  14      -1.903  -4.166  -4.960  1.00  0.00           H  
ATOM    240 2HG2 VAL A  14      -1.311  -4.592  -3.346  1.00  0.00           H  
ATOM    241 3HG2 VAL A  14      -0.188  -4.528  -4.703  1.00  0.00           H  
ATOM    242  N   ALA A  15      -0.668  -9.228  -5.128  1.00  0.00           N  
ATOM    243  CA  ALA A  15      -0.985 -10.636  -5.355  1.00  0.00           C  
ATOM    244  C   ALA A  15      -0.278 -11.527  -4.338  1.00  0.00           C  
ATOM    245  O   ALA A  15      -0.882 -12.450  -3.786  1.00  0.00           O  
ATOM    246  CB  ALA A  15      -0.596 -11.042  -6.773  1.00  0.00           C  
ATOM    247  H   ALA A  15      -0.246  -8.692  -5.873  1.00  0.00           H  
ATOM    248  HA  ALA A  15      -2.060 -10.766  -5.228  1.00  0.00           H  
ATOM    249 1HB  ALA A  15      -0.863 -12.084  -6.932  1.00  0.00           H  
ATOM    250 2HB  ALA A  15      -1.120 -10.418  -7.494  1.00  0.00           H  
ATOM    251 3HB  ALA A  15       0.474 -10.917  -6.904  1.00  0.00           H  
ATOM    252  N   ARG A  16       0.967 -11.264  -4.061  1.00  0.00           N  
ATOM    253  CA  ARG A  16       1.725 -12.045  -3.089  1.00  0.00           C  
ATOM    254  C   ARG A  16       1.182 -11.839  -1.679  1.00  0.00           C  
ATOM    255  O   ARG A  16       1.144 -12.777  -0.879  1.00  0.00           O  
ATOM    256  CB  ARG A  16       3.189 -11.709  -3.150  1.00  0.00           C  
ATOM    257  CG  ARG A  16       3.915 -12.184  -4.408  1.00  0.00           C  
ATOM    258  CD  ARG A  16       5.327 -11.856  -4.311  1.00  0.00           C  
ATOM    259  NE  ARG A  16       5.908 -12.655  -3.253  1.00  0.00           N  
ATOM    260  CZ  ARG A  16       6.959 -12.342  -2.488  1.00  0.00           C  
ATOM    261  NH1 ARG A  16       7.607 -11.215  -2.604  1.00  0.00           N  
ATOM    262  NH2 ARG A  16       7.346 -13.183  -1.566  1.00  0.00           N  
ATOM    263  H   ARG A  16       1.420 -10.495  -4.535  1.00  0.00           H  
ATOM    264  HA  ARG A  16       1.623 -13.101  -3.339  1.00  0.00           H  
ATOM    265 1HB  ARG A  16       3.308 -10.626  -3.099  1.00  0.00           H  
ATOM    266 2HB  ARG A  16       3.683 -12.139  -2.286  1.00  0.00           H  
ATOM    267 1HG  ARG A  16       3.822 -13.267  -4.491  1.00  0.00           H  
ATOM    268 2HG  ARG A  16       3.500 -11.723  -5.292  1.00  0.00           H  
ATOM    269 1HD  ARG A  16       5.833 -12.083  -5.251  1.00  0.00           H  
ATOM    270 2HD  ARG A  16       5.441 -10.799  -4.069  1.00  0.00           H  
ATOM    271  HE  ARG A  16       5.478 -13.556  -3.083  1.00  0.00           H  
ATOM    272 1HH1 ARG A  16       7.348 -10.530  -3.294  1.00  0.00           H  
ATOM    273 2HH1 ARG A  16       8.397 -11.071  -1.956  1.00  0.00           H  
ATOM    274 1HH2 ARG A  16       6.880 -14.066  -1.435  1.00  0.00           H  
ATOM    275 2HH2 ARG A  16       8.144 -12.917  -0.990  1.00  0.00           H  
ATOM    276  N   LEU A  17       0.846 -10.589  -1.421  1.00  0.00           N  
ATOM    277  CA  LEU A  17       0.264 -10.255  -0.125  1.00  0.00           C  
ATOM    278  C   LEU A  17      -1.048 -11.002   0.091  1.00  0.00           C  
ATOM    279  O   LEU A  17      -1.270 -11.579   1.157  1.00  0.00           O  
ATOM    280  CB  LEU A  17      -0.062  -8.773  -0.137  1.00  0.00           C  
ATOM    281  CG  LEU A  17      -0.801  -8.229   0.984  1.00  0.00           C  
ATOM    282  CD1 LEU A  17       0.055  -8.282   2.254  1.00  0.00           C  
ATOM    283  CD2 LEU A  17      -1.299  -6.869   0.542  1.00  0.00           C  
ATOM    284  H   LEU A  17       0.983  -9.856  -2.102  1.00  0.00           H  
ATOM    285  HA  LEU A  17       0.961 -10.557   0.655  1.00  0.00           H  
ATOM    286 1HB  LEU A  17       0.876  -8.226  -0.210  1.00  0.00           H  
ATOM    287 2HB  LEU A  17      -0.617  -8.555  -1.004  1.00  0.00           H  
ATOM    288  HG  LEU A  17      -1.677  -8.844   1.169  1.00  0.00           H  
ATOM    289 1HD1 LEU A  17      -0.499  -7.904   3.094  1.00  0.00           H  
ATOM    290 2HD1 LEU A  17       0.335  -9.306   2.467  1.00  0.00           H  
ATOM    291 3HD1 LEU A  17       0.953  -7.681   2.114  1.00  0.00           H  
ATOM    292 1HD2 LEU A  17      -1.913  -6.443   1.287  1.00  0.00           H  
ATOM    293 2HD2 LEU A  17      -0.452  -6.222   0.338  1.00  0.00           H  
ATOM    294 3HD2 LEU A  17      -1.899  -6.983  -0.365  1.00  0.00           H  
ATOM    295  N   VAL A  18      -1.868 -10.936  -0.879  1.00  0.00           N  
ATOM    296  CA  VAL A  18      -3.160 -11.611  -0.814  1.00  0.00           C  
ATOM    297  C   VAL A  18      -2.950 -13.116  -0.668  1.00  0.00           C  
ATOM    298  O   VAL A  18      -3.628 -13.770   0.128  1.00  0.00           O  
ATOM    299  CB  VAL A  18      -4.055 -11.201  -1.979  1.00  0.00           C  
ATOM    300  CG1 VAL A  18      -5.310 -12.041  -2.001  1.00  0.00           C  
ATOM    301  CG2 VAL A  18      -4.422  -9.729  -1.785  1.00  0.00           C  
ATOM    302  H   VAL A  18      -1.628 -10.411  -1.708  1.00  0.00           H  
ATOM    303  HA  VAL A  18      -3.696 -11.248   0.064  1.00  0.00           H  
ATOM    304  HB  VAL A  18      -3.518 -11.343  -2.921  1.00  0.00           H  
ATOM    305 1HG1 VAL A  18      -5.943 -11.734  -2.819  1.00  0.00           H  
ATOM    306 2HG1 VAL A  18      -5.044 -13.066  -2.111  1.00  0.00           H  
ATOM    307 3HG1 VAL A  18      -5.851 -11.907  -1.077  1.00  0.00           H  
ATOM    308 1HG2 VAL A  18      -5.036  -9.415  -2.585  1.00  0.00           H  
ATOM    309 2HG2 VAL A  18      -4.955  -9.613  -0.845  1.00  0.00           H  
ATOM    310 3HG2 VAL A  18      -3.527  -9.119  -1.762  1.00  0.00           H  
ATOM    311  N   GLU A  19      -2.084 -13.784  -1.473  1.00  0.00           N  
ATOM    312  CA  GLU A  19      -1.751 -15.203  -1.398  1.00  0.00           C  
ATOM    313  C   GLU A  19      -1.254 -15.580  -0.005  1.00  0.00           C  
ATOM    314  O   GLU A  19      -1.600 -16.643   0.517  1.00  0.00           O  
ATOM    315  CB  GLU A  19      -0.658 -15.621  -2.390  1.00  0.00           C  
ATOM    316  CG  GLU A  19      -0.277 -17.131  -2.267  1.00  0.00           C  
ATOM    317  CD  GLU A  19       0.822 -17.594  -3.185  1.00  0.00           C  
ATOM    318  OE1 GLU A  19       1.472 -18.564  -2.833  1.00  0.00           O  
ATOM    319  OE2 GLU A  19       1.013 -17.012  -4.217  1.00  0.00           O  
ATOM    320  H   GLU A  19      -1.646 -13.213  -2.181  1.00  0.00           H  
ATOM    321  HA  GLU A  19      -2.654 -15.781  -1.598  1.00  0.00           H  
ATOM    322 1HB  GLU A  19      -0.991 -15.419  -3.408  1.00  0.00           H  
ATOM    323 2HB  GLU A  19       0.239 -15.025  -2.213  1.00  0.00           H  
ATOM    324 1HG  GLU A  19       0.052 -17.339  -1.254  1.00  0.00           H  
ATOM    325 2HG  GLU A  19      -1.172 -17.725  -2.450  1.00  0.00           H  
ATOM    326  N   ARG A  20      -0.377 -14.730   0.651  1.00  0.00           N  
ATOM    327  CA  ARG A  20       0.154 -14.979   1.988  1.00  0.00           C  
ATOM    328  C   ARG A  20      -0.970 -15.097   3.011  1.00  0.00           C  
ATOM    329  O   ARG A  20      -0.920 -15.947   3.902  1.00  0.00           O  
ATOM    330  CB  ARG A  20       1.091 -13.864   2.440  1.00  0.00           C  
ATOM    331  CG  ARG A  20       1.717 -14.093   3.821  1.00  0.00           C  
ATOM    332  CD  ARG A  20       2.683 -13.044   4.197  1.00  0.00           C  
ATOM    333  NE  ARG A  20       3.177 -13.257   5.560  1.00  0.00           N  
ATOM    334  CZ  ARG A  20       4.061 -12.468   6.218  1.00  0.00           C  
ATOM    335  NH1 ARG A  20       4.569 -11.410   5.642  1.00  0.00           N  
ATOM    336  NH2 ARG A  20       4.413 -12.770   7.457  1.00  0.00           N  
ATOM    337  H   ARG A  20      -0.099 -13.893   0.159  1.00  0.00           H  
ATOM    338  HA  ARG A  20       0.697 -15.925   1.974  1.00  0.00           H  
ATOM    339 1HB  ARG A  20       1.889 -13.737   1.710  1.00  0.00           H  
ATOM    340 2HB  ARG A  20       0.536 -12.924   2.480  1.00  0.00           H  
ATOM    341 1HG  ARG A  20       0.931 -14.093   4.578  1.00  0.00           H  
ATOM    342 2HG  ARG A  20       2.230 -15.055   3.834  1.00  0.00           H  
ATOM    343 1HD  ARG A  20       3.529 -13.063   3.511  1.00  0.00           H  
ATOM    344 2HD  ARG A  20       2.187 -12.072   4.154  1.00  0.00           H  
ATOM    345  HE  ARG A  20       2.817 -14.062   6.059  1.00  0.00           H  
ATOM    346 1HH1 ARG A  20       4.304 -11.165   4.712  1.00  0.00           H  
ATOM    347 2HH1 ARG A  20       5.231 -10.822   6.149  1.00  0.00           H  
ATOM    348 1HH2 ARG A  20       4.023 -13.582   7.912  1.00  0.00           H  
ATOM    349 2HH2 ARG A  20       5.063 -12.174   7.956  1.00  0.00           H  
ATOM    350  N   HIS A  21      -2.045 -14.302   2.833  1.00  0.00           N  
ATOM    351  CA  HIS A  21      -3.101 -14.217   3.835  1.00  0.00           C  
ATOM    352  C   HIS A  21      -4.240 -15.181   3.519  1.00  0.00           C  
ATOM    353  O   HIS A  21      -4.911 -15.675   4.428  1.00  0.00           O  
ATOM    354  CB  HIS A  21      -3.590 -12.780   3.980  1.00  0.00           C  
ATOM    355  CG  HIS A  21      -2.596 -11.883   4.694  1.00  0.00           C  
ATOM    356  ND1 HIS A  21      -2.365 -11.986   6.056  1.00  0.00           N  
ATOM    357  CD2 HIS A  21      -1.784 -10.891   4.266  1.00  0.00           C  
ATOM    358  CE1 HIS A  21      -1.465 -11.102   6.417  1.00  0.00           C  
ATOM    359  NE2 HIS A  21      -1.096 -10.422   5.362  1.00  0.00           N  
ATOM    360  H   HIS A  21      -2.123 -13.753   1.989  1.00  0.00           H  
ATOM    361  HA  HIS A  21      -2.701 -14.496   4.809  1.00  0.00           H  
ATOM    362 1HB  HIS A  21      -3.751 -12.373   2.978  1.00  0.00           H  
ATOM    363 2HB  HIS A  21      -4.545 -12.754   4.504  1.00  0.00           H  
ATOM    364  HD2 HIS A  21      -1.696 -10.529   3.253  1.00  0.00           H  
ATOM    365  HE1 HIS A  21      -1.086 -10.955   7.422  1.00  0.00           H  
ATOM    366  HE2 HIS A  21      -0.411  -9.685   5.386  1.00  0.00           H  
ATOM    367  N   HIS A  22      -4.470 -15.546   2.282  1.00  0.00           N  
ATOM    368  CA  HIS A  22      -5.646 -16.310   1.884  1.00  0.00           C  
ATOM    369  C   HIS A  22      -5.254 -17.674   1.325  1.00  0.00           C  
ATOM    370  O   HIS A  22      -6.118 -18.518   1.073  1.00  0.00           O  
ATOM    371  CB  HIS A  22      -6.478 -15.495   0.896  1.00  0.00           C  
ATOM    372  CG  HIS A  22      -7.008 -14.274   1.562  1.00  0.00           C  
ATOM    373  ND1 HIS A  22      -8.104 -14.294   2.413  1.00  0.00           N  
ATOM    374  CD2 HIS A  22      -6.558 -13.008   1.585  1.00  0.00           C  
ATOM    375  CE1 HIS A  22      -8.295 -13.094   2.900  1.00  0.00           C  
ATOM    376  NE2 HIS A  22      -7.368 -12.307   2.409  1.00  0.00           N  
ATOM    377  H   HIS A  22      -3.795 -15.281   1.579  1.00  0.00           H  
ATOM    378  HA  HIS A  22      -6.278 -16.485   2.754  1.00  0.00           H  
ATOM    379 1HB  HIS A  22      -5.858 -15.198   0.047  1.00  0.00           H  
ATOM    380 2HB  HIS A  22      -7.307 -16.090   0.519  1.00  0.00           H  
ATOM    381  HD2 HIS A  22      -5.693 -12.618   1.064  1.00  0.00           H  
ATOM    382  HE1 HIS A  22      -9.078 -12.798   3.598  1.00  0.00           H  
ATOM    383  HE2 HIS A  22      -7.247 -11.337   2.614  1.00  0.00           H  
ATOM    384  N   GLY A  23      -3.923 -17.893   1.239  1.00  0.00           N  
ATOM    385  CA  GLY A  23      -3.484 -19.152   0.659  1.00  0.00           C  
ATOM    386  C   GLY A  23      -3.599 -19.185  -0.853  1.00  0.00           C  
ATOM    387  O   GLY A  23      -4.045 -18.215  -1.468  1.00  0.00           O  
ATOM    388  H   GLY A  23      -3.231 -17.229   1.556  1.00  0.00           H  
ATOM    389 1HA  GLY A  23      -2.445 -19.337   0.934  1.00  0.00           H  
ATOM    390 2HA  GLY A  23      -4.076 -19.968   1.072  1.00  0.00           H  
ATOM    391  N   ARG A  24      -3.095 -20.267  -1.423  1.00  0.00           N  
ATOM    392  CA  ARG A  24      -3.150 -20.444  -2.870  1.00  0.00           C  
ATOM    393  C   ARG A  24      -4.532 -20.914  -3.311  1.00  0.00           C  
ATOM    394  O   ARG A  24      -4.951 -22.025  -2.981  1.00  0.00           O  
ATOM    395  CB  ARG A  24      -2.086 -21.442  -3.331  1.00  0.00           C  
ATOM    396  CG  ARG A  24      -0.660 -20.936  -3.179  1.00  0.00           C  
ATOM    397  CD  ARG A  24       0.350 -21.910  -3.768  1.00  0.00           C  
ATOM    398  NE  ARG A  24       1.719 -21.424  -3.619  1.00  0.00           N  
ATOM    399  CZ  ARG A  24       2.798 -22.037  -4.098  1.00  0.00           C  
ATOM    400  NH1 ARG A  24       2.687 -23.177  -4.770  1.00  0.00           N  
ATOM    401  NH2 ARG A  24       3.996 -21.506  -3.904  1.00  0.00           N  
ATOM    402  H   ARG A  24      -2.665 -20.984  -0.856  1.00  0.00           H  
ATOM    403  HA  ARG A  24      -2.953 -19.482  -3.344  1.00  0.00           H  
ATOM    404 1HB  ARG A  24      -2.181 -22.364  -2.760  1.00  0.00           H  
ATOM    405 2HB  ARG A  24      -2.249 -21.688  -4.380  1.00  0.00           H  
ATOM    406 1HG  ARG A  24      -0.556 -19.981  -3.695  1.00  0.00           H  
ATOM    407 2HG  ARG A  24      -0.431 -20.804  -2.121  1.00  0.00           H  
ATOM    408 1HD  ARG A  24       0.270 -22.870  -3.258  1.00  0.00           H  
ATOM    409 2HD  ARG A  24       0.148 -22.045  -4.830  1.00  0.00           H  
ATOM    410  HE  ARG A  24       1.858 -20.558  -3.115  1.00  0.00           H  
ATOM    411 1HH1 ARG A  24       1.776 -23.587  -4.922  1.00  0.00           H  
ATOM    412 2HH1 ARG A  24       3.513 -23.634  -5.129  1.00  0.00           H  
ATOM    413 1HH2 ARG A  24       4.088 -20.638  -3.394  1.00  0.00           H  
ATOM    414 2HH2 ARG A  24       4.817 -21.968  -4.266  1.00  0.00           H  
ATOM    415  N   THR A  25      -5.324 -20.035  -3.891  1.00  0.00           N  
ATOM    416  CA  THR A  25      -6.643 -20.297  -4.454  1.00  0.00           C  
ATOM    417  C   THR A  25      -6.693 -19.897  -5.926  1.00  0.00           C  
ATOM    418  O   THR A  25      -5.794 -19.212  -6.419  1.00  0.00           O  
ATOM    419  CB  THR A  25      -7.767 -19.489  -3.771  1.00  0.00           C  
ATOM    420  OG1 THR A  25      -7.729 -18.131  -4.210  1.00  0.00           O  
ATOM    421  CG2 THR A  25      -7.555 -19.493  -2.267  1.00  0.00           C  
ATOM    422  H   THR A  25      -4.949 -19.098  -3.932  1.00  0.00           H  
ATOM    423  HA  THR A  25      -6.844 -21.366  -4.382  1.00  0.00           H  
ATOM    424  HB  THR A  25      -8.731 -19.913  -3.986  1.00  0.00           H  
ATOM    425  HG1 THR A  25      -8.667 -17.806  -4.224  1.00  0.00           H  
ATOM    426 1HG2 THR A  25      -8.347 -18.918  -1.791  1.00  0.00           H  
ATOM    427 2HG2 THR A  25      -7.578 -20.514  -1.898  1.00  0.00           H  
ATOM    428 3HG2 THR A  25      -6.591 -19.043  -2.022  1.00  0.00           H  
ATOM    429  N   PRO A  26      -7.679 -20.445  -6.680  1.00  0.00           N  
ATOM    430  CA  PRO A  26      -7.823 -20.020  -8.074  1.00  0.00           C  
ATOM    431  C   PRO A  26      -7.859 -18.501  -8.227  1.00  0.00           C  
ATOM    432  O   PRO A  26      -7.311 -17.961  -9.191  1.00  0.00           O  
ATOM    433  CB  PRO A  26      -9.157 -20.642  -8.496  1.00  0.00           C  
ATOM    434  CG  PRO A  26      -9.298 -21.859  -7.640  1.00  0.00           C  
ATOM    435  CD  PRO A  26      -8.722 -21.560  -6.286  1.00  0.00           C  
ATOM    436  HA  PRO A  26      -6.993 -20.434  -8.666  1.00  0.00           H  
ATOM    437 1HB  PRO A  26      -9.974 -19.921  -8.342  1.00  0.00           H  
ATOM    438 2HB  PRO A  26      -9.138 -20.881  -9.569  1.00  0.00           H  
ATOM    439 1HG  PRO A  26     -10.357 -22.143  -7.555  1.00  0.00           H  
ATOM    440 2HG  PRO A  26      -8.777 -22.711  -8.102  1.00  0.00           H  
ATOM    441 1HD  PRO A  26      -9.518 -21.193  -5.621  1.00  0.00           H  
ATOM    442 2HD  PRO A  26      -8.261 -22.470  -5.874  1.00  0.00           H  
ATOM    443  N   GLU A  27      -8.439 -17.766  -7.258  1.00  0.00           N  
ATOM    444  CA  GLU A  27      -8.551 -16.311  -7.291  1.00  0.00           C  
ATOM    445  C   GLU A  27      -7.198 -15.647  -7.051  1.00  0.00           C  
ATOM    446  O   GLU A  27      -6.849 -14.676  -7.725  1.00  0.00           O  
ATOM    447  CB  GLU A  27      -9.501 -15.789  -6.218  1.00  0.00           C  
ATOM    448  CG  GLU A  27     -10.929 -16.225  -6.342  1.00  0.00           C  
ATOM    449  CD  GLU A  27     -11.186 -17.576  -5.719  1.00  0.00           C  
ATOM    450  OE1 GLU A  27     -12.238 -18.114  -5.950  1.00  0.00           O  
ATOM    451  OE2 GLU A  27     -10.317 -18.080  -5.013  1.00  0.00           O  
ATOM    452  H   GLU A  27      -8.814 -18.270  -6.467  1.00  0.00           H  
ATOM    453  HA  GLU A  27      -8.897 -16.013  -8.281  1.00  0.00           H  
ATOM    454 1HB  GLU A  27      -9.131 -16.062  -5.235  1.00  0.00           H  
ATOM    455 2HB  GLU A  27      -9.501 -14.704  -6.265  1.00  0.00           H  
ATOM    456 1HG  GLU A  27     -11.566 -15.484  -5.861  1.00  0.00           H  
ATOM    457 2HG  GLU A  27     -11.187 -16.259  -7.398  1.00  0.00           H  
ATOM    458  N   THR A  28      -6.409 -16.163  -6.059  1.00  0.00           N  
ATOM    459  CA  THR A  28      -5.098 -15.600  -5.757  1.00  0.00           C  
ATOM    460  C   THR A  28      -4.095 -15.946  -6.854  1.00  0.00           C  
ATOM    461  O   THR A  28      -3.178 -15.171  -7.131  1.00  0.00           O  
ATOM    462  CB  THR A  28      -4.506 -16.096  -4.420  1.00  0.00           C  
ATOM    463  OG1 THR A  28      -4.273 -17.508  -4.482  1.00  0.00           O  
ATOM    464  CG2 THR A  28      -5.459 -15.794  -3.293  1.00  0.00           C  
ATOM    465  H   THR A  28      -6.741 -16.952  -5.523  1.00  0.00           H  
ATOM    466  HA  THR A  28      -5.191 -14.515  -5.706  1.00  0.00           H  
ATOM    467  HB  THR A  28      -3.560 -15.583  -4.229  1.00  0.00           H  
ATOM    468  HG1 THR A  28      -3.478 -17.664  -5.013  1.00  0.00           H  
ATOM    469 1HG2 THR A  28      -5.040 -16.123  -2.345  1.00  0.00           H  
ATOM    470 2HG2 THR A  28      -5.618 -14.750  -3.275  1.00  0.00           H  
ATOM    471 3HG2 THR A  28      -6.396 -16.286  -3.452  1.00  0.00           H  
ATOM    472  N   GLU A  29      -4.273 -17.062  -7.603  1.00  0.00           N  
ATOM    473  CA  GLU A  29      -3.474 -17.404  -8.777  1.00  0.00           C  
ATOM    474  C   GLU A  29      -3.789 -16.477  -9.947  1.00  0.00           C  
ATOM    475  O   GLU A  29      -2.891 -16.093 -10.700  1.00  0.00           O  
ATOM    476  CB  GLU A  29      -3.711 -18.861  -9.182  1.00  0.00           C  
ATOM    477  CG  GLU A  29      -3.027 -19.871  -8.272  1.00  0.00           C  
ATOM    478  CD  GLU A  29      -3.214 -21.311  -8.725  1.00  0.00           C  
ATOM    479  OE1 GLU A  29      -2.597 -22.221  -8.126  1.00  0.00           O  
ATOM    480  OE2 GLU A  29      -3.984 -21.530  -9.687  1.00  0.00           O  
ATOM    481  H   GLU A  29      -5.013 -17.685  -7.313  1.00  0.00           H  
ATOM    482  HA  GLU A  29      -2.420 -17.279  -8.527  1.00  0.00           H  
ATOM    483 1HB  GLU A  29      -4.781 -19.070  -9.179  1.00  0.00           H  
ATOM    484 2HB  GLU A  29      -3.350 -19.020 -10.198  1.00  0.00           H  
ATOM    485 1HG  GLU A  29      -1.960 -19.652  -8.240  1.00  0.00           H  
ATOM    486 2HG  GLU A  29      -3.423 -19.762  -7.263  1.00  0.00           H  
ATOM    487  N   ARG A  30      -5.079 -16.217 -10.061  1.00  0.00           N  
ATOM    488  CA  ARG A  30      -5.497 -15.263 -11.084  1.00  0.00           C  
ATOM    489  C   ARG A  30      -4.887 -13.888 -10.832  1.00  0.00           C  
ATOM    490  O   ARG A  30      -4.474 -13.205 -11.771  1.00  0.00           O  
ATOM    491  CB  ARG A  30      -7.023 -15.159 -11.131  1.00  0.00           C  
ATOM    492  CG  ARG A  30      -7.541 -14.158 -12.151  1.00  0.00           C  
ATOM    493  CD  ARG A  30      -7.098 -14.512 -13.564  1.00  0.00           C  
ATOM    494  NE  ARG A  30      -7.647 -13.584 -14.549  1.00  0.00           N  
ATOM    495  CZ  ARG A  30      -6.977 -13.103 -15.593  1.00  0.00           C  
ATOM    496  NH1 ARG A  30      -5.714 -13.454 -15.809  1.00  0.00           N  
ATOM    497  NH2 ARG A  30      -7.574 -12.264 -16.427  1.00  0.00           N  
ATOM    498  H   ARG A  30      -5.779 -16.648  -9.474  1.00  0.00           H  
ATOM    499  HA  ARG A  30      -5.143 -15.617 -12.053  1.00  0.00           H  
ATOM    500 1HB  ARG A  30      -7.447 -16.134 -11.368  1.00  0.00           H  
ATOM    501 2HB  ARG A  30      -7.398 -14.868 -10.150  1.00  0.00           H  
ATOM    502 1HG  ARG A  30      -8.631 -14.145 -12.127  1.00  0.00           H  
ATOM    503 2HG  ARG A  30      -7.161 -13.164 -11.912  1.00  0.00           H  
ATOM    504 1HD  ARG A  30      -6.011 -14.473 -13.625  1.00  0.00           H  
ATOM    505 2HD  ARG A  30      -7.440 -15.516 -13.811  1.00  0.00           H  
ATOM    506  HE  ARG A  30      -8.606 -13.285 -14.430  1.00  0.00           H  
ATOM    507 1HH1 ARG A  30      -5.252 -14.093 -15.177  1.00  0.00           H  
ATOM    508 2HH1 ARG A  30      -5.216 -13.082 -16.605  1.00  0.00           H  
ATOM    509 1HH2 ARG A  30      -8.535 -11.992 -16.269  1.00  0.00           H  
ATOM    510 2HH2 ARG A  30      -7.070 -11.897 -17.220  1.00  0.00           H  
ATOM    511  N   LEU A  31      -4.889 -13.428  -9.599  1.00  0.00           N  
ATOM    512  CA  LEU A  31      -4.253 -12.171  -9.219  1.00  0.00           C  
ATOM    513  C   LEU A  31      -2.784 -12.161  -9.627  1.00  0.00           C  
ATOM    514  O   LEU A  31      -2.292 -11.166 -10.166  1.00  0.00           O  
ATOM    515  CB  LEU A  31      -4.333 -11.872  -7.699  1.00  0.00           C  
ATOM    516  CG  LEU A  31      -5.712 -11.456  -7.076  1.00  0.00           C  
ATOM    517  CD1 LEU A  31      -5.572 -11.399  -5.568  1.00  0.00           C  
ATOM    518  CD2 LEU A  31      -6.162 -10.055  -7.587  1.00  0.00           C  
ATOM    519  H   LEU A  31      -5.355 -13.978  -8.891  1.00  0.00           H  
ATOM    520  HA  LEU A  31      -4.759 -11.357  -9.737  1.00  0.00           H  
ATOM    521 1HB  LEU A  31      -4.015 -12.765  -7.177  1.00  0.00           H  
ATOM    522 2HB  LEU A  31      -3.623 -11.098  -7.463  1.00  0.00           H  
ATOM    523  HG  LEU A  31      -6.458 -12.202  -7.327  1.00  0.00           H  
ATOM    524 1HD1 LEU A  31      -6.530 -11.128  -5.136  1.00  0.00           H  
ATOM    525 2HD1 LEU A  31      -5.270 -12.358  -5.184  1.00  0.00           H  
ATOM    526 3HD1 LEU A  31      -4.827 -10.653  -5.295  1.00  0.00           H  
ATOM    527 1HD2 LEU A  31      -7.122  -9.795  -7.132  1.00  0.00           H  
ATOM    528 2HD2 LEU A  31      -5.423  -9.308  -7.311  1.00  0.00           H  
ATOM    529 3HD2 LEU A  31      -6.275 -10.057  -8.656  1.00  0.00           H  
ATOM    530  N   ARG A  32      -2.117 -13.288  -9.432  1.00  0.00           N  
ATOM    531  CA  ARG A  32      -0.715 -13.413  -9.816  1.00  0.00           C  
ATOM    532  C   ARG A  32      -0.553 -13.334 -11.331  1.00  0.00           C  
ATOM    533  O   ARG A  32       0.361 -12.674 -11.830  1.00  0.00           O  
ATOM    534  CB  ARG A  32      -0.089 -14.693  -9.288  1.00  0.00           C  
ATOM    535  CG  ARG A  32       1.375 -14.888  -9.703  1.00  0.00           C  
ATOM    536  CD  ARG A  32       2.037 -16.040  -9.017  1.00  0.00           C  
ATOM    537  NE  ARG A  32       1.389 -17.336  -9.288  1.00  0.00           N  
ATOM    538  CZ  ARG A  32       1.552 -18.110 -10.396  1.00  0.00           C  
ATOM    539  NH1 ARG A  32       2.336 -17.739 -11.395  1.00  0.00           N  
ATOM    540  NH2 ARG A  32       0.907 -19.266 -10.475  1.00  0.00           N  
ATOM    541  H   ARG A  32      -2.584 -14.078  -9.010  1.00  0.00           H  
ATOM    542  HA  ARG A  32      -0.160 -12.585  -9.374  1.00  0.00           H  
ATOM    543 1HB  ARG A  32      -0.150 -14.710  -8.198  1.00  0.00           H  
ATOM    544 2HB  ARG A  32      -0.648 -15.548  -9.657  1.00  0.00           H  
ATOM    545 1HG  ARG A  32       1.409 -15.076 -10.774  1.00  0.00           H  
ATOM    546 2HG  ARG A  32       1.942 -13.984  -9.488  1.00  0.00           H  
ATOM    547 1HD  ARG A  32       3.075 -16.097  -9.349  1.00  0.00           H  
ATOM    548 2HD  ARG A  32       2.021 -15.872  -7.939  1.00  0.00           H  
ATOM    549  HE  ARG A  32       0.781 -17.692  -8.561  1.00  0.00           H  
ATOM    550 1HH1 ARG A  32       2.855 -16.847 -11.377  1.00  0.00           H  
ATOM    551 2HH1 ARG A  32       2.437 -18.328 -12.205  1.00  0.00           H  
ATOM    552 1HH2 ARG A  32       0.313 -19.566  -9.714  1.00  0.00           H  
ATOM    553 2HH2 ARG A  32       1.014 -19.853 -11.287  1.00  0.00           H  
ATOM    554  N   GLU A  33      -1.389 -14.007 -12.046  1.00  0.00           N  
ATOM    555  CA  GLU A  33      -1.356 -14.004 -13.505  1.00  0.00           C  
ATOM    556  C   GLU A  33      -1.525 -12.591 -14.058  1.00  0.00           C  
ATOM    557  O   GLU A  33      -0.803 -12.186 -14.971  1.00  0.00           O  
ATOM    558  CB  GLU A  33      -2.443 -14.923 -14.070  1.00  0.00           C  
ATOM    559  CG  GLU A  33      -2.174 -16.404 -13.843  1.00  0.00           C  
ATOM    560  CD  GLU A  33      -3.343 -17.293 -14.238  1.00  0.00           C  
ATOM    561  OE1 GLU A  33      -3.274 -18.522 -14.011  1.00  0.00           O  
ATOM    562  OE2 GLU A  33      -4.335 -16.755 -14.778  1.00  0.00           O  
ATOM    563  H   GLU A  33      -2.092 -14.556 -11.571  1.00  0.00           H  
ATOM    564  HA  GLU A  33      -0.383 -14.375 -13.830  1.00  0.00           H  
ATOM    565 1HB  GLU A  33      -3.401 -14.677 -13.612  1.00  0.00           H  
ATOM    566 2HB  GLU A  33      -2.540 -14.755 -15.143  1.00  0.00           H  
ATOM    567 1HG  GLU A  33      -1.301 -16.697 -14.425  1.00  0.00           H  
ATOM    568 2HG  GLU A  33      -1.945 -16.564 -12.790  1.00  0.00           H  
ATOM    569  N   LEU A  34      -2.540 -11.877 -13.527  1.00  0.00           N  
ATOM    570  CA  LEU A  34      -2.781 -10.499 -13.943  1.00  0.00           C  
ATOM    571  C   LEU A  34      -1.555  -9.631 -13.685  1.00  0.00           C  
ATOM    572  O   LEU A  34      -1.187  -8.804 -14.523  1.00  0.00           O  
ATOM    573  CB  LEU A  34      -3.979  -9.937 -13.146  1.00  0.00           C  
ATOM    574  CG  LEU A  34      -5.389 -10.475 -13.510  1.00  0.00           C  
ATOM    575  CD1 LEU A  34      -6.438 -10.089 -12.451  1.00  0.00           C  
ATOM    576  CD2 LEU A  34      -5.798  -9.846 -14.811  1.00  0.00           C  
ATOM    577  H   LEU A  34      -3.144 -12.294 -12.833  1.00  0.00           H  
ATOM    578  HA  LEU A  34      -2.987 -10.492 -15.013  1.00  0.00           H  
ATOM    579 1HB  LEU A  34      -3.811 -10.159 -12.093  1.00  0.00           H  
ATOM    580 2HB  LEU A  34      -3.992  -8.856 -13.269  1.00  0.00           H  
ATOM    581  HG  LEU A  34      -5.363 -11.557 -13.588  1.00  0.00           H  
ATOM    582 1HD1 LEU A  34      -7.411 -10.472 -12.752  1.00  0.00           H  
ATOM    583 2HD1 LEU A  34      -6.167 -10.519 -11.491  1.00  0.00           H  
ATOM    584 3HD1 LEU A  34      -6.494  -9.022 -12.372  1.00  0.00           H  
ATOM    585 1HD2 LEU A  34      -6.777 -10.184 -15.069  1.00  0.00           H  
ATOM    586 2HD2 LEU A  34      -5.818  -8.763 -14.702  1.00  0.00           H  
ATOM    587 3HD2 LEU A  34      -5.110 -10.115 -15.598  1.00  0.00           H  
ATOM    588  N   ALA A  35      -0.878  -9.819 -12.487  1.00  0.00           N  
ATOM    589  CA  ALA A  35       0.325  -9.077 -12.120  1.00  0.00           C  
ATOM    590  C   ALA A  35       1.487  -9.421 -13.048  1.00  0.00           C  
ATOM    591  O   ALA A  35       2.215  -8.533 -13.496  1.00  0.00           O  
ATOM    592  CB  ALA A  35       0.706  -9.388 -10.719  1.00  0.00           C  
ATOM    593  H   ALA A  35      -1.247 -10.507 -11.846  1.00  0.00           H  
ATOM    594  HA  ALA A  35       0.112  -8.013 -12.226  1.00  0.00           H  
ATOM    595 1HB  ALA A  35       1.572  -8.817 -10.533  1.00  0.00           H  
ATOM    596 2HB  ALA A  35      -0.102  -9.118 -10.038  1.00  0.00           H  
ATOM    597 3HB  ALA A  35       0.925 -10.448 -10.621  1.00  0.00           H  
ATOM    598  N   GLU A  36       1.621 -10.657 -13.413  1.00  0.00           N  
ATOM    599  CA  GLU A  36       2.683 -11.102 -14.311  1.00  0.00           C  
ATOM    600  C   GLU A  36       2.470 -10.567 -15.724  1.00  0.00           C  
ATOM    601  O   GLU A  36       3.430 -10.206 -16.408  1.00  0.00           O  
ATOM    602  CB  GLU A  36       2.797 -12.620 -14.303  1.00  0.00           C  
ATOM    603  CG  GLU A  36       3.364 -13.190 -12.998  1.00  0.00           C  
ATOM    604  CD  GLU A  36       3.307 -14.679 -12.963  1.00  0.00           C  
ATOM    605  OE1 GLU A  36       3.772 -15.265 -12.004  1.00  0.00           O  
ATOM    606  OE2 GLU A  36       2.800 -15.245 -13.904  1.00  0.00           O  
ATOM    607  H   GLU A  36       0.961 -11.334 -13.058  1.00  0.00           H  
ATOM    608  HA  GLU A  36       3.632 -10.709 -13.946  1.00  0.00           H  
ATOM    609 1HB  GLU A  36       1.805 -13.050 -14.451  1.00  0.00           H  
ATOM    610 2HB  GLU A  36       3.427 -12.945 -15.128  1.00  0.00           H  
ATOM    611 1HG  GLU A  36       4.402 -12.873 -12.904  1.00  0.00           H  
ATOM    612 2HG  GLU A  36       2.819 -12.782 -12.154  1.00  0.00           H  
ATOM    613  N   GLU A  37       1.226 -10.564 -16.188  1.00  0.00           N  
ATOM    614  CA  GLU A  37       0.887  -9.988 -17.486  1.00  0.00           C  
ATOM    615  C   GLU A  37       1.234  -8.503 -17.539  1.00  0.00           C  
ATOM    616  O   GLU A  37       1.726  -8.011 -18.557  1.00  0.00           O  
ATOM    617  CB  GLU A  37      -0.599 -10.193 -17.793  1.00  0.00           C  
ATOM    618  CG  GLU A  37      -0.974 -11.639 -18.082  1.00  0.00           C  
ATOM    619  CD  GLU A  37      -2.473 -11.854 -18.219  1.00  0.00           C  
ATOM    620  OE1 GLU A  37      -2.923 -13.022 -18.195  1.00  0.00           O  
ATOM    621  OE2 GLU A  37      -3.202 -10.847 -18.354  1.00  0.00           O  
ATOM    622  H   GLU A  37       0.494 -10.973 -15.625  1.00  0.00           H  
ATOM    623  HA  GLU A  37       1.474 -10.494 -18.253  1.00  0.00           H  
ATOM    624 1HB  GLU A  37      -1.196  -9.850 -16.948  1.00  0.00           H  
ATOM    625 2HB  GLU A  37      -0.878  -9.590 -18.657  1.00  0.00           H  
ATOM    626 1HG  GLU A  37      -0.491 -11.951 -19.008  1.00  0.00           H  
ATOM    627 2HG  GLU A  37      -0.597 -12.269 -17.278  1.00  0.00           H  
ATOM    628  N   ALA A  38       0.935  -7.771 -16.401  1.00  0.00           N  
ATOM    629  CA  ALA A  38       1.281  -6.355 -16.297  1.00  0.00           C  
ATOM    630  C   ALA A  38       2.791  -6.152 -16.371  1.00  0.00           C  
ATOM    631  O   ALA A  38       3.269  -5.244 -17.054  1.00  0.00           O  
ATOM    632  CB  ALA A  38       0.755  -5.767 -15.010  1.00  0.00           C  
ATOM    633  H   ALA A  38       0.469  -8.222 -15.627  1.00  0.00           H  
ATOM    634  HA  ALA A  38       0.829  -5.833 -17.141  1.00  0.00           H  
ATOM    635 1HB  ALA A  38       1.001  -4.712 -14.966  1.00  0.00           H  
ATOM    636 2HB  ALA A  38      -0.320  -5.894 -14.972  1.00  0.00           H  
ATOM    637 3HB  ALA A  38       1.209  -6.282 -14.167  1.00  0.00           H  
ATOM    638  N   LEU A  39       3.506  -7.057 -15.778  1.00  0.00           N  
ATOM    639  CA  LEU A  39       4.963  -6.989 -15.740  1.00  0.00           C  
ATOM    640  C   LEU A  39       5.556  -7.288 -17.113  1.00  0.00           C  
ATOM    641  O   LEU A  39       6.558  -6.686 -17.505  1.00  0.00           O  
ATOM    642  CB  LEU A  39       5.531  -7.981 -14.723  1.00  0.00           C  
ATOM    643  CG  LEU A  39       5.349  -7.609 -13.292  1.00  0.00           C  
ATOM    644  CD1 LEU A  39       5.641  -8.768 -12.365  1.00  0.00           C  
ATOM    645  CD2 LEU A  39       6.340  -6.557 -13.001  1.00  0.00           C  
ATOM    646  H   LEU A  39       3.038  -7.831 -15.330  1.00  0.00           H  
ATOM    647  HA  LEU A  39       5.255  -5.979 -15.453  1.00  0.00           H  
ATOM    648 1HB  LEU A  39       5.051  -8.938 -14.880  1.00  0.00           H  
ATOM    649 2HB  LEU A  39       6.595  -8.100 -14.914  1.00  0.00           H  
ATOM    650  HG  LEU A  39       4.334  -7.245 -13.114  1.00  0.00           H  
ATOM    651 1HD1 LEU A  39       5.538  -8.429 -11.342  1.00  0.00           H  
ATOM    652 2HD1 LEU A  39       4.943  -9.571 -12.545  1.00  0.00           H  
ATOM    653 3HD1 LEU A  39       6.655  -9.127 -12.526  1.00  0.00           H  
ATOM    654 1HD2 LEU A  39       6.225  -6.313 -12.036  1.00  0.00           H  
ATOM    655 2HD2 LEU A  39       7.346  -6.939 -13.166  1.00  0.00           H  
ATOM    656 3HD2 LEU A  39       6.204  -5.685 -13.594  1.00  0.00           H  
ATOM    657  N   ALA A  40       4.938  -8.180 -17.873  1.00  0.00           N  
ATOM    658  CA  ALA A  40       5.425  -8.619 -19.178  1.00  0.00           C  
ATOM    659  C   ALA A  40       5.194  -7.547 -20.239  1.00  0.00           C  
ATOM    660  O   ALA A  40       5.935  -7.466 -21.221  1.00  0.00           O  
ATOM    661  CB  ALA A  40       4.745  -9.924 -19.589  1.00  0.00           C  
ATOM    662  H   ALA A  40       4.079  -8.570 -17.512  1.00  0.00           H  
ATOM    663  HA  ALA A  40       6.499  -8.790 -19.099  1.00  0.00           H  
ATOM    664 1HB  ALA A  40       5.119 -10.238 -20.564  1.00  0.00           H  
ATOM    665 2HB  ALA A  40       4.963 -10.696 -18.851  1.00  0.00           H  
ATOM    666 3HB  ALA A  40       3.669  -9.771 -19.646  1.00  0.00           H  
ATOM    667  N   SER A  41       4.270  -6.618 -20.230  1.00  0.00           N  
ATOM    668  CA  SER A  41       3.831  -5.685 -21.263  1.00  0.00           C  
ATOM    669  C   SER A  41       4.471  -4.313 -21.077  1.00  0.00           C  
ATOM    670  O   SER A  41       4.755  -3.617 -22.054  1.00  0.00           O  
ATOM    671  CB  SER A  41       2.308  -5.552 -21.253  1.00  0.00           C  
ATOM    672  OG  SER A  41       1.888  -4.516 -22.125  1.00  0.00           O  
ATOM    673  H   SER A  41       3.823  -6.596 -19.325  1.00  0.00           H  
ATOM    674  HA  SER A  41       4.140  -6.073 -22.234  1.00  0.00           H  
ATOM    675 1HB  SER A  41       1.858  -6.496 -21.559  1.00  0.00           H  
ATOM    676 2HB  SER A  41       1.968  -5.341 -20.240  1.00  0.00           H  
ATOM    677  HG  SER A  41       2.689  -4.153 -22.510  1.00  0.00           H  
ATOM    678  N   VAL A  42       4.925  -3.886 -19.896  1.00  0.00           N  
ATOM    679  CA  VAL A  42       5.441  -2.595 -19.452  1.00  0.00           C  
ATOM    680  C   VAL A  42       4.767  -1.471 -20.235  1.00  0.00           C  
ATOM    681  O   VAL A  42       5.316  -0.374 -20.354  1.00  0.00           O  
ATOM    682  CB  VAL A  42       6.975  -2.512 -19.612  1.00  0.00           C  
ATOM    683  CG1 VAL A  42       7.534  -1.316 -18.843  1.00  0.00           C  
ATOM    684  CG2 VAL A  42       7.632  -3.808 -19.141  1.00  0.00           C  
ATOM    685  H   VAL A  42       4.873  -4.648 -19.236  1.00  0.00           H  
ATOM    686  HA  VAL A  42       5.203  -2.472 -18.395  1.00  0.00           H  
ATOM    687  HB  VAL A  42       7.213  -2.350 -20.663  1.00  0.00           H  
ATOM    688 1HG1 VAL A  42       8.616  -1.276 -18.969  1.00  0.00           H  
ATOM    689 2HG1 VAL A  42       7.090  -0.397 -19.226  1.00  0.00           H  
ATOM    690 3HG1 VAL A  42       7.297  -1.421 -17.785  1.00  0.00           H  
ATOM    691 1HG2 VAL A  42       8.712  -3.733 -19.261  1.00  0.00           H  
ATOM    692 2HG2 VAL A  42       7.394  -3.976 -18.090  1.00  0.00           H  
ATOM    693 3HG2 VAL A  42       7.258  -4.642 -19.735  1.00  0.00           H  
ATOM    694  N   ASP A  43       3.522  -1.751 -20.933  1.00  0.00           N  
ATOM    695  CA  ASP A  43       2.585  -0.808 -21.536  1.00  0.00           C  
ATOM    696  C   ASP A  43       1.635  -0.232 -20.489  1.00  0.00           C  
ATOM    697  O   ASP A  43       0.943  -0.979 -19.794  1.00  0.00           O  
ATOM    698  CB  ASP A  43       1.788  -1.484 -22.654  1.00  0.00           C  
ATOM    699  CG  ASP A  43       0.925  -0.512 -23.439  1.00  0.00           C  
ATOM    700  OD1 ASP A  43       0.623   0.587 -22.926  1.00  0.00           O  
ATOM    701  OD2 ASP A  43       0.541  -0.849 -24.579  1.00  0.00           O  
ATOM    702  H   ASP A  43       3.324  -2.740 -20.981  1.00  0.00           H  
ATOM    703  HA  ASP A  43       3.153   0.018 -21.964  1.00  0.00           H  
ATOM    704 1HB  ASP A  43       2.474  -1.975 -23.344  1.00  0.00           H  
ATOM    705 2HB  ASP A  43       1.145  -2.254 -22.228  1.00  0.00           H  
ATOM    706  N   PRO A  44       1.581   1.113 -20.288  1.00  0.00           N  
ATOM    707  CA  PRO A  44       0.744   1.765 -19.278  1.00  0.00           C  
ATOM    708  C   PRO A  44      -0.738   1.427 -19.431  1.00  0.00           C  
ATOM    709  O   PRO A  44      -1.458   1.324 -18.435  1.00  0.00           O  
ATOM    710  CB  PRO A  44       0.965   3.254 -19.566  1.00  0.00           C  
ATOM    711  CG  PRO A  44       2.331   3.334 -20.189  1.00  0.00           C  
ATOM    712  CD  PRO A  44       2.485   2.061 -21.004  1.00  0.00           C  
ATOM    713  HA  PRO A  44       1.090   1.471 -18.276  1.00  0.00           H  
ATOM    714 1HB  PRO A  44       0.168   3.631 -20.229  1.00  0.00           H  
ATOM    715 2HB  PRO A  44       0.894   3.828 -18.629  1.00  0.00           H  
ATOM    716 1HG  PRO A  44       2.409   4.239 -20.810  1.00  0.00           H  
ATOM    717 2HG  PRO A  44       3.083   3.423 -19.424  1.00  0.00           H  
ATOM    718 1HD  PRO A  44       2.176   2.210 -22.053  1.00  0.00           H  
ATOM    719 2HD  PRO A  44       3.548   1.768 -20.901  1.00  0.00           H  
ATOM    720  N   ALA A  45      -1.216   1.218 -20.708  1.00  0.00           N  
ATOM    721  CA  ALA A  45      -2.607   0.843 -20.947  1.00  0.00           C  
ATOM    722  C   ALA A  45      -2.897  -0.557 -20.413  1.00  0.00           C  
ATOM    723  O   ALA A  45      -3.966  -0.805 -19.851  1.00  0.00           O  
ATOM    724  CB  ALA A  45      -2.930   0.918 -22.437  1.00  0.00           C  
ATOM    725  H   ALA A  45      -0.593   1.326 -21.496  1.00  0.00           H  
ATOM    726  HA  ALA A  45      -3.244   1.547 -20.412  1.00  0.00           H  
ATOM    727 1HB  ALA A  45      -3.970   0.636 -22.598  1.00  0.00           H  
ATOM    728 2HB  ALA A  45      -2.771   1.936 -22.793  1.00  0.00           H  
ATOM    729 3HB  ALA A  45      -2.280   0.237 -22.984  1.00  0.00           H  
ATOM    730  N   VAL A  46      -1.985  -1.444 -20.566  1.00  0.00           N  
ATOM    731  CA  VAL A  46      -2.099  -2.815 -20.079  1.00  0.00           C  
ATOM    732  C   VAL A  46      -2.055  -2.828 -18.553  1.00  0.00           C  
ATOM    733  O   VAL A  46      -2.839  -3.529 -17.909  1.00  0.00           O  
ATOM    734  CB  VAL A  46      -0.982  -3.716 -20.653  1.00  0.00           C  
ATOM    735  CG1 VAL A  46      -1.027  -5.104 -20.016  1.00  0.00           C  
ATOM    736  CG2 VAL A  46      -1.106  -3.817 -22.172  1.00  0.00           C  
ATOM    737  H   VAL A  46      -1.146  -1.163 -21.053  1.00  0.00           H  
ATOM    738  HA  VAL A  46      -3.060  -3.218 -20.402  1.00  0.00           H  
ATOM    739  HB  VAL A  46      -0.014  -3.285 -20.399  1.00  0.00           H  
ATOM    740 1HG1 VAL A  46      -0.232  -5.722 -20.434  1.00  0.00           H  
ATOM    741 2HG1 VAL A  46      -0.888  -5.015 -18.939  1.00  0.00           H  
ATOM    742 3HG1 VAL A  46      -1.992  -5.567 -20.221  1.00  0.00           H  
ATOM    743 1HG2 VAL A  46      -0.312  -4.454 -22.560  1.00  0.00           H  
ATOM    744 2HG2 VAL A  46      -2.075  -4.246 -22.430  1.00  0.00           H  
ATOM    745 3HG2 VAL A  46      -1.020  -2.823 -22.611  1.00  0.00           H  
ATOM    746  N   ILE A  47      -1.187  -2.026 -17.964  1.00  0.00           N  
ATOM    747  CA  ILE A  47      -1.050  -1.930 -16.515  1.00  0.00           C  
ATOM    748  C   ILE A  47      -2.342  -1.387 -15.909  1.00  0.00           C  
ATOM    749  O   ILE A  47      -2.836  -1.915 -14.910  1.00  0.00           O  
ATOM    750  CB  ILE A  47       0.160  -1.059 -16.105  1.00  0.00           C  
ATOM    751  CG1 ILE A  47       1.511  -1.741 -16.544  1.00  0.00           C  
ATOM    752  CG2 ILE A  47       0.165  -0.947 -14.558  1.00  0.00           C  
ATOM    753  CD1 ILE A  47       2.751  -0.811 -16.474  1.00  0.00           C  
ATOM    754  H   ILE A  47      -0.596  -1.457 -18.553  1.00  0.00           H  
ATOM    755  HA  ILE A  47      -0.873  -2.929 -16.118  1.00  0.00           H  
ATOM    756  HB  ILE A  47       0.090  -0.073 -16.563  1.00  0.00           H  
ATOM    757 1HG1 ILE A  47       1.695  -2.601 -15.908  1.00  0.00           H  
ATOM    758 2HG1 ILE A  47       1.408  -2.093 -17.571  1.00  0.00           H  
ATOM    759 1HG2 ILE A  47       1.002  -0.356 -14.238  1.00  0.00           H  
ATOM    760 2HG2 ILE A  47      -0.748  -0.480 -14.208  1.00  0.00           H  
ATOM    761 3HG2 ILE A  47       0.242  -1.942 -14.121  1.00  0.00           H  
ATOM    762 1HD1 ILE A  47       3.631  -1.361 -16.797  1.00  0.00           H  
ATOM    763 2HD1 ILE A  47       2.603   0.041 -17.132  1.00  0.00           H  
ATOM    764 3HD1 ILE A  47       2.914  -0.459 -15.459  1.00  0.00           H  
ATOM    765  N   ASP A  48      -2.903  -0.410 -16.532  1.00  0.00           N  
ATOM    766  CA  ASP A  48      -4.174   0.141 -16.071  1.00  0.00           C  
ATOM    767  C   ASP A  48      -5.284  -0.905 -16.142  1.00  0.00           C  
ATOM    768  O   ASP A  48      -6.096  -1.020 -15.221  1.00  0.00           O  
ATOM    769  CB  ASP A  48      -4.671   1.319 -16.948  1.00  0.00           C  
ATOM    770  CG  ASP A  48      -3.959   2.700 -16.847  1.00  0.00           C  
ATOM    771  OD1 ASP A  48      -3.230   2.963 -15.910  1.00  0.00           O  
ATOM    772  OD2 ASP A  48      -4.204   3.502 -17.724  1.00  0.00           O  
ATOM    773  H   ASP A  48      -2.464  -0.015 -17.351  1.00  0.00           H  
ATOM    774  HA  ASP A  48      -4.063   0.442 -15.029  1.00  0.00           H  
ATOM    775 1HB  ASP A  48      -4.602   1.010 -17.993  1.00  0.00           H  
ATOM    776 2HB  ASP A  48      -5.729   1.477 -16.747  1.00  0.00           H  
ATOM    777  N   ARG A  49      -5.370  -1.563 -17.227  1.00  0.00           N  
ATOM    778  CA  ARG A  49      -6.381  -2.599 -17.415  1.00  0.00           C  
ATOM    779  C   ARG A  49      -6.220  -3.713 -16.387  1.00  0.00           C  
ATOM    780  O   ARG A  49      -7.200  -4.153 -15.781  1.00  0.00           O  
ATOM    781  CB  ARG A  49      -6.303  -3.175 -18.830  1.00  0.00           C  
ATOM    782  CG  ARG A  49      -7.408  -4.169 -19.151  1.00  0.00           C  
ATOM    783  CD  ARG A  49      -7.325  -4.659 -20.590  1.00  0.00           C  
ATOM    784  NE  ARG A  49      -6.116  -5.443 -20.824  1.00  0.00           N  
ATOM    785  CZ  ARG A  49      -5.767  -5.967 -21.995  1.00  0.00           C  
ATOM    786  NH1 ARG A  49      -6.533  -5.801 -23.068  1.00  0.00           N  
ATOM    787  NH2 ARG A  49      -4.645  -6.664 -22.096  1.00  0.00           N  
ATOM    788  H   ARG A  49      -4.724  -1.365 -17.977  1.00  0.00           H  
ATOM    789  HA  ARG A  49      -7.365  -2.151 -17.275  1.00  0.00           H  
ATOM    790 1HB  ARG A  49      -6.354  -2.365 -19.556  1.00  0.00           H  
ATOM    791 2HB  ARG A  49      -5.345  -3.676 -18.966  1.00  0.00           H  
ATOM    792 1HG  ARG A  49      -7.325  -5.032 -18.490  1.00  0.00           H  
ATOM    793 2HG  ARG A  49      -8.379  -3.693 -19.006  1.00  0.00           H  
ATOM    794 1HD  ARG A  49      -8.188  -5.286 -20.811  1.00  0.00           H  
ATOM    795 2HD  ARG A  49      -7.315  -3.804 -21.265  1.00  0.00           H  
ATOM    796  HE  ARG A  49      -5.498  -5.600 -20.039  1.00  0.00           H  
ATOM    797 1HH1 ARG A  49      -7.391  -5.272 -22.999  1.00  0.00           H  
ATOM    798 2HH1 ARG A  49      -6.258  -6.204 -23.952  1.00  0.00           H  
ATOM    799 1HH2 ARG A  49      -4.057  -6.796 -21.284  1.00  0.00           H  
ATOM    800 2HH2 ARG A  49      -4.377  -7.063 -22.983  1.00  0.00           H  
ATOM    801  N   LYS A  50      -5.001  -4.238 -16.192  1.00  0.00           N  
ATOM    802  CA  LYS A  50      -4.740  -5.309 -15.234  1.00  0.00           C  
ATOM    803  C   LYS A  50      -4.995  -4.842 -13.804  1.00  0.00           C  
ATOM    804  O   LYS A  50      -5.465  -5.616 -12.968  1.00  0.00           O  
ATOM    805  CB  LYS A  50      -3.318  -5.846 -15.408  1.00  0.00           C  
ATOM    806  CG  LYS A  50      -3.076  -6.471 -16.812  1.00  0.00           C  
ATOM    807  CD  LYS A  50      -3.940  -7.666 -17.131  1.00  0.00           C  
ATOM    808  CE  LYS A  50      -3.783  -8.033 -18.577  1.00  0.00           C  
ATOM    809  NZ  LYS A  50      -4.743  -9.092 -18.986  1.00  0.00           N  
ATOM    810  H   LYS A  50      -4.236  -3.869 -16.738  1.00  0.00           H  
ATOM    811  HA  LYS A  50      -5.421  -6.134 -15.444  1.00  0.00           H  
ATOM    812 1HB  LYS A  50      -2.607  -5.024 -15.284  1.00  0.00           H  
ATOM    813 2HB  LYS A  50      -3.099  -6.598 -14.648  1.00  0.00           H  
ATOM    814 1HG  LYS A  50      -3.286  -5.759 -17.570  1.00  0.00           H  
ATOM    815 2HG  LYS A  50      -2.028  -6.766 -16.899  1.00  0.00           H  
ATOM    816 1HD  LYS A  50      -3.617  -8.509 -16.521  1.00  0.00           H  
ATOM    817 2HD  LYS A  50      -4.994  -7.498 -16.976  1.00  0.00           H  
ATOM    818 1HE  LYS A  50      -3.951  -7.152 -19.188  1.00  0.00           H  
ATOM    819 2HE  LYS A  50      -2.779  -8.381 -18.744  1.00  0.00           H  
ATOM    820 1HZ  LYS A  50      -4.612  -9.339 -19.948  1.00  0.00           H  
ATOM    821 2HZ  LYS A  50      -4.564  -9.926 -18.417  1.00  0.00           H  
ATOM    822 3HZ  LYS A  50      -5.702  -8.773 -18.841  1.00  0.00           H  
ATOM    823  N   GLU A  51      -4.694  -3.646 -13.509  1.00  0.00           N  
ATOM    824  CA  GLU A  51      -5.008  -3.081 -12.200  1.00  0.00           C  
ATOM    825  C   GLU A  51      -6.512  -3.090 -11.941  1.00  0.00           C  
ATOM    826  O   GLU A  51      -6.957  -3.441 -10.847  1.00  0.00           O  
ATOM    827  CB  GLU A  51      -4.448  -1.670 -11.995  1.00  0.00           C  
ATOM    828  CG  GLU A  51      -4.700  -1.159 -10.547  1.00  0.00           C  
ATOM    829  CD  GLU A  51      -4.111   0.191 -10.193  1.00  0.00           C  
ATOM    830  OE1 GLU A  51      -4.132   0.513  -9.029  1.00  0.00           O  
ATOM    831  OE2 GLU A  51      -3.640   0.900 -11.051  1.00  0.00           O  
ATOM    832  H   GLU A  51      -4.226  -3.070 -14.194  1.00  0.00           H  
ATOM    833  HA  GLU A  51      -4.535  -3.697 -11.435  1.00  0.00           H  
ATOM    834 1HB  GLU A  51      -3.376  -1.665 -12.193  1.00  0.00           H  
ATOM    835 2HB  GLU A  51      -4.917  -0.981 -12.700  1.00  0.00           H  
ATOM    836 1HG  GLU A  51      -5.775  -1.086 -10.411  1.00  0.00           H  
ATOM    837 2HG  GLU A  51      -4.339  -1.903  -9.843  1.00  0.00           H  
ATOM    838  N   ALA A  52      -7.221  -2.619 -12.917  1.00  0.00           N  
ATOM    839  CA  ALA A  52      -8.678  -2.610 -12.816  1.00  0.00           C  
ATOM    840  C   ALA A  52      -9.222  -4.021 -12.609  1.00  0.00           C  
ATOM    841  O   ALA A  52     -10.126  -4.232 -11.798  1.00  0.00           O  
ATOM    842  CB  ALA A  52      -9.285  -1.998 -14.061  1.00  0.00           C  
ATOM    843  H   ALA A  52      -6.783  -2.256 -13.752  1.00  0.00           H  
ATOM    844  HA  ALA A  52      -8.954  -2.011 -11.948  1.00  0.00           H  
ATOM    845 1HB  ALA A  52     -10.367  -1.972 -13.963  1.00  0.00           H  
ATOM    846 2HB  ALA A  52      -8.902  -0.985 -14.184  1.00  0.00           H  
ATOM    847 3HB  ALA A  52      -9.012  -2.593 -14.929  1.00  0.00           H  
ATOM    848  N   GLU A  53      -8.719  -4.959 -13.341  1.00  0.00           N  
ATOM    849  CA  GLU A  53      -9.132  -6.354 -13.220  1.00  0.00           C  
ATOM    850  C   GLU A  53      -8.804  -6.909 -11.837  1.00  0.00           C  
ATOM    851  O   GLU A  53      -9.594  -7.658 -11.260  1.00  0.00           O  
ATOM    852  CB  GLU A  53      -8.509  -7.265 -14.286  1.00  0.00           C  
ATOM    853  CG  GLU A  53      -9.042  -7.081 -15.718  1.00  0.00           C  
ATOM    854  CD  GLU A  53      -8.456  -8.089 -16.705  1.00  0.00           C  
ATOM    855  OE1 GLU A  53      -7.954  -7.708 -17.742  1.00  0.00           O  
ATOM    856  OE2 GLU A  53      -8.544  -9.258 -16.419  1.00  0.00           O  
ATOM    857  H   GLU A  53      -8.014  -4.712 -14.021  1.00  0.00           H  
ATOM    858  HA  GLU A  53     -10.213  -6.408 -13.352  1.00  0.00           H  
ATOM    859 1HB  GLU A  53      -7.440  -7.079 -14.316  1.00  0.00           H  
ATOM    860 2HB  GLU A  53      -8.650  -8.306 -14.002  1.00  0.00           H  
ATOM    861 1HG  GLU A  53     -10.125  -7.192 -15.703  1.00  0.00           H  
ATOM    862 2HG  GLU A  53      -8.816  -6.075 -16.052  1.00  0.00           H  
ATOM    863  N   MET A  54      -7.559  -6.609 -11.328  1.00  0.00           N  
ATOM    864  CA  MET A  54      -7.169  -7.046  -9.991  1.00  0.00           C  
ATOM    865  C   MET A  54      -8.098  -6.460  -8.933  1.00  0.00           C  
ATOM    866  O   MET A  54      -8.506  -7.158  -8.004  1.00  0.00           O  
ATOM    867  CB  MET A  54      -5.708  -6.783  -9.679  1.00  0.00           C  
ATOM    868  CG  MET A  54      -4.800  -7.699 -10.487  1.00  0.00           C  
ATOM    869  SD  MET A  54      -3.083  -7.501 -10.243  1.00  0.00           S  
ATOM    870  CE  MET A  54      -2.913  -8.192  -8.621  1.00  0.00           C  
ATOM    871  H   MET A  54      -6.903  -6.079 -11.883  1.00  0.00           H  
ATOM    872  HA  MET A  54      -7.246  -8.132  -9.946  1.00  0.00           H  
ATOM    873 1HB  MET A  54      -5.467  -5.748  -9.935  1.00  0.00           H  
ATOM    874 2HB  MET A  54      -5.537  -6.917  -8.620  1.00  0.00           H  
ATOM    875 1HG  MET A  54      -5.048  -8.727 -10.263  1.00  0.00           H  
ATOM    876 2HG  MET A  54      -4.998  -7.527 -11.528  1.00  0.00           H  
ATOM    877 1HE  MET A  54      -1.895  -8.170  -8.338  1.00  0.00           H  
ATOM    878 2HE  MET A  54      -3.495  -7.631  -7.899  1.00  0.00           H  
ATOM    879 3HE  MET A  54      -3.244  -9.212  -8.644  1.00  0.00           H  
ATOM    880  N   GLN A  55      -8.434  -5.177  -9.139  1.00  0.00           N  
ATOM    881  CA  GLN A  55      -9.348  -4.517  -8.213  1.00  0.00           C  
ATOM    882  C   GLN A  55     -10.716  -5.193  -8.216  1.00  0.00           C  
ATOM    883  O   GLN A  55     -11.327  -5.374  -7.160  1.00  0.00           O  
ATOM    884  CB  GLN A  55      -9.509  -3.035  -8.553  1.00  0.00           C  
ATOM    885  CG  GLN A  55      -8.291  -2.174  -8.256  1.00  0.00           C  
ATOM    886  CD  GLN A  55      -8.441  -0.771  -8.817  1.00  0.00           C  
ATOM    887  OE1 GLN A  55      -9.403  -0.488  -9.541  1.00  0.00           O  
ATOM    888  NE2 GLN A  55      -7.500   0.100  -8.500  1.00  0.00           N  
ATOM    889  H   GLN A  55      -8.067  -4.657  -9.923  1.00  0.00           H  
ATOM    890  HA  GLN A  55      -8.938  -4.596  -7.206  1.00  0.00           H  
ATOM    891 1HB  GLN A  55      -9.730  -2.939  -9.612  1.00  0.00           H  
ATOM    892 2HB  GLN A  55     -10.358  -2.628  -8.007  1.00  0.00           H  
ATOM    893 1HG  GLN A  55      -8.192  -2.089  -7.176  1.00  0.00           H  
ATOM    894 2HG  GLN A  55      -7.400  -2.626  -8.661  1.00  0.00           H  
ATOM    895 1HE2 GLN A  55      -7.536   1.037  -8.849  1.00  0.00           H  
ATOM    896 2HE2 GLN A  55      -6.725  -0.182  -7.927  1.00  0.00           H  
ATOM    897  N   ALA A  56     -11.193  -5.501  -9.341  1.00  0.00           N  
ATOM    898  CA  ALA A  56     -12.470  -6.196  -9.486  1.00  0.00           C  
ATOM    899  C   ALA A  56     -12.434  -7.557  -8.795  1.00  0.00           C  
ATOM    900  O   ALA A  56     -13.385  -7.935  -8.106  1.00  0.00           O  
ATOM    901  CB  ALA A  56     -12.812  -6.372 -10.952  1.00  0.00           C  
ATOM    902  H   ALA A  56     -10.669  -5.256 -10.169  1.00  0.00           H  
ATOM    903  HA  ALA A  56     -13.240  -5.592  -9.006  1.00  0.00           H  
ATOM    904 1HB  ALA A  56     -13.776  -6.869 -11.044  1.00  0.00           H  
ATOM    905 2HB  ALA A  56     -12.854  -5.394 -11.431  1.00  0.00           H  
ATOM    906 3HB  ALA A  56     -12.048  -6.974 -11.433  1.00  0.00           H  
ATOM    907  N   LEU A  57     -11.405  -8.268  -9.008  1.00  0.00           N  
ATOM    908  CA  LEU A  57     -11.238  -9.585  -8.403  1.00  0.00           C  
ATOM    909  C   LEU A  57     -11.143  -9.477  -6.885  1.00  0.00           C  
ATOM    910  O   LEU A  57     -11.731 -10.286  -6.163  1.00  0.00           O  
ATOM    911  CB  LEU A  57     -10.037 -10.300  -9.023  1.00  0.00           C  
ATOM    912  CG  LEU A  57      -9.692 -11.710  -8.485  1.00  0.00           C  
ATOM    913  CD1 LEU A  57     -10.887 -12.667  -8.601  1.00  0.00           C  
ATOM    914  CD2 LEU A  57      -8.584 -12.255  -9.341  1.00  0.00           C  
ATOM    915  H   LEU A  57     -10.681  -7.910  -9.615  1.00  0.00           H  
ATOM    916  HA  LEU A  57     -12.109 -10.192  -8.650  1.00  0.00           H  
ATOM    917 1HB  LEU A  57     -10.207 -10.377 -10.094  1.00  0.00           H  
ATOM    918 2HB  LEU A  57      -9.160  -9.667  -8.871  1.00  0.00           H  
ATOM    919  HG  LEU A  57      -9.373 -11.649  -7.439  1.00  0.00           H  
ATOM    920 1HD1 LEU A  57     -10.593 -13.651  -8.245  1.00  0.00           H  
ATOM    921 2HD1 LEU A  57     -11.724 -12.316  -7.994  1.00  0.00           H  
ATOM    922 3HD1 LEU A  57     -11.205 -12.740  -9.639  1.00  0.00           H  
ATOM    923 1HD2 LEU A  57      -8.329 -13.234  -8.981  1.00  0.00           H  
ATOM    924 2HD2 LEU A  57      -8.929 -12.312 -10.367  1.00  0.00           H  
ATOM    925 3HD2 LEU A  57      -7.728 -11.625  -9.300  1.00  0.00           H  
ATOM    926  N   LEU A  58     -10.414  -8.535  -6.379  1.00  0.00           N  
ATOM    927  CA  LEU A  58     -10.308  -8.305  -4.942  1.00  0.00           C  
ATOM    928  C   LEU A  58     -11.676  -8.007  -4.338  1.00  0.00           C  
ATOM    929  O   LEU A  58     -11.992  -8.481  -3.244  1.00  0.00           O  
ATOM    930  CB  LEU A  58      -9.344  -7.148  -4.624  1.00  0.00           C  
ATOM    931  CG  LEU A  58      -7.822  -7.403  -4.883  1.00  0.00           C  
ATOM    932  CD1 LEU A  58      -7.060  -6.103  -4.721  1.00  0.00           C  
ATOM    933  CD2 LEU A  58      -7.275  -8.429  -3.932  1.00  0.00           C  
ATOM    934  H   LEU A  58      -9.900  -7.939  -7.012  1.00  0.00           H  
ATOM    935  HA  LEU A  58      -9.916  -9.208  -4.475  1.00  0.00           H  
ATOM    936 1HB  LEU A  58      -9.638  -6.295  -5.236  1.00  0.00           H  
ATOM    937 2HB  LEU A  58      -9.470  -6.870  -3.580  1.00  0.00           H  
ATOM    938  HG  LEU A  58      -7.685  -7.759  -5.884  1.00  0.00           H  
ATOM    939 1HD1 LEU A  58      -6.008  -6.279  -4.920  1.00  0.00           H  
ATOM    940 2HD1 LEU A  58      -7.441  -5.370  -5.429  1.00  0.00           H  
ATOM    941 3HD1 LEU A  58      -7.181  -5.726  -3.705  1.00  0.00           H  
ATOM    942 1HD2 LEU A  58      -6.230  -8.557  -4.173  1.00  0.00           H  
ATOM    943 2HD2 LEU A  58      -7.384  -8.083  -2.904  1.00  0.00           H  
ATOM    944 3HD2 LEU A  58      -7.783  -9.375  -4.050  1.00  0.00           H  
ATOM    945  N   ARG A  59     -12.459  -7.237  -5.063  1.00  0.00           N  
ATOM    946  CA  ARG A  59     -13.821  -6.930  -4.636  1.00  0.00           C  
ATOM    947  C   ARG A  59     -14.678  -8.191  -4.592  1.00  0.00           C  
ATOM    948  O   ARG A  59     -15.458  -8.384  -3.657  1.00  0.00           O  
ATOM    949  CB  ARG A  59     -14.467  -5.888  -5.538  1.00  0.00           C  
ATOM    950  CG  ARG A  59     -13.914  -4.478  -5.377  1.00  0.00           C  
ATOM    951  CD  ARG A  59     -14.485  -3.538  -6.368  1.00  0.00           C  
ATOM    952  NE  ARG A  59     -13.936  -2.197  -6.217  1.00  0.00           N  
ATOM    953  CZ  ARG A  59     -14.166  -1.164  -7.055  1.00  0.00           C  
ATOM    954  NH1 ARG A  59     -14.943  -1.319  -8.107  1.00  0.00           N  
ATOM    955  NH2 ARG A  59     -13.606   0.011  -6.813  1.00  0.00           N  
ATOM    956  H   ARG A  59     -12.116  -6.849  -5.930  1.00  0.00           H  
ATOM    957  HA  ARG A  59     -13.782  -6.513  -3.629  1.00  0.00           H  
ATOM    958 1HB  ARG A  59     -14.333  -6.173  -6.575  1.00  0.00           H  
ATOM    959 2HB  ARG A  59     -15.536  -5.852  -5.344  1.00  0.00           H  
ATOM    960 1HG  ARG A  59     -14.172  -4.116  -4.385  1.00  0.00           H  
ATOM    961 2HG  ARG A  59     -12.836  -4.486  -5.476  1.00  0.00           H  
ATOM    962 1HD  ARG A  59     -14.244  -3.898  -7.368  1.00  0.00           H  
ATOM    963 2HD  ARG A  59     -15.565  -3.487  -6.241  1.00  0.00           H  
ATOM    964  HE  ARG A  59     -13.332  -2.028  -5.422  1.00  0.00           H  
ATOM    965 1HH1 ARG A  59     -15.372  -2.212  -8.294  1.00  0.00           H  
ATOM    966 2HH1 ARG A  59     -15.114  -0.542  -8.729  1.00  0.00           H  
ATOM    967 1HH2 ARG A  59     -13.009   0.131  -6.007  1.00  0.00           H  
ATOM    968 2HH2 ARG A  59     -13.771   0.790  -7.435  1.00  0.00           H  
ATOM    969  N   GLU A  60     -14.536  -9.032  -5.574  1.00  0.00           N  
ATOM    970  CA  GLU A  60     -15.264 -10.296  -5.642  1.00  0.00           C  
ATOM    971  C   GLU A  60     -14.910 -11.201  -4.465  1.00  0.00           C  
ATOM    972  O   GLU A  60     -15.758 -11.951  -3.975  1.00  0.00           O  
ATOM    973  CB  GLU A  60     -14.992 -11.073  -6.938  1.00  0.00           C  
ATOM    974  CG  GLU A  60     -15.580 -10.492  -8.218  1.00  0.00           C  
ATOM    975  CD  GLU A  60     -15.221 -11.330  -9.419  1.00  0.00           C  
ATOM    976  OE1 GLU A  60     -15.583 -10.982 -10.515  1.00  0.00           O  
ATOM    977  OE2 GLU A  60     -14.604 -12.349  -9.214  1.00  0.00           O  
ATOM    978  H   GLU A  60     -13.894  -8.794  -6.316  1.00  0.00           H  
ATOM    979  HA  GLU A  60     -16.332 -10.083  -5.589  1.00  0.00           H  
ATOM    980 1HB  GLU A  60     -13.921 -11.156  -7.083  1.00  0.00           H  
ATOM    981 2HB  GLU A  60     -15.377 -12.086  -6.831  1.00  0.00           H  
ATOM    982 1HG  GLU A  60     -16.663 -10.458  -8.122  1.00  0.00           H  
ATOM    983 2HG  GLU A  60     -15.229  -9.483  -8.358  1.00  0.00           H  
ATOM    984  N   MET A  61     -13.654 -11.027  -3.940  1.00  0.00           N  
ATOM    985  CA  MET A  61     -13.140 -11.840  -2.842  1.00  0.00           C  
ATOM    986  C   MET A  61     -13.561 -11.263  -1.495  1.00  0.00           C  
ATOM    987  O   MET A  61     -13.349 -11.888  -0.454  1.00  0.00           O  
ATOM    988  CB  MET A  61     -11.609 -11.924  -2.909  1.00  0.00           C  
ATOM    989  CG  MET A  61     -11.031 -12.683  -4.112  1.00  0.00           C  
ATOM    990  SD  MET A  61      -9.211 -12.545  -4.234  1.00  0.00           S  
ATOM    991  CE  MET A  61      -8.646 -13.626  -2.926  1.00  0.00           C  
ATOM    992  H   MET A  61     -13.067 -10.305  -4.334  1.00  0.00           H  
ATOM    993  HA  MET A  61     -13.559 -12.842  -2.928  1.00  0.00           H  
ATOM    994 1HB  MET A  61     -11.205 -10.916  -2.948  1.00  0.00           H  
ATOM    995 2HB  MET A  61     -11.241 -12.388  -2.000  1.00  0.00           H  
ATOM    996 1HG  MET A  61     -11.285 -13.736  -4.011  1.00  0.00           H  
ATOM    997 2HG  MET A  61     -11.473 -12.336  -5.032  1.00  0.00           H  
ATOM    998 1HE  MET A  61      -7.571 -13.623  -2.905  1.00  0.00           H  
ATOM    999 2HE  MET A  61      -9.023 -13.286  -1.966  1.00  0.00           H  
ATOM   1000 3HE  MET A  61      -8.997 -14.641  -3.115  1.00  0.00           H  
ATOM   1001  N   GLY A  62     -14.203 -10.127  -1.509  1.00  0.00           N  
ATOM   1002  CA  GLY A  62     -14.626  -9.466  -0.284  1.00  0.00           C  
ATOM   1003  C   GLY A  62     -13.518  -8.668   0.377  1.00  0.00           C  
ATOM   1004  O   GLY A  62     -13.522  -8.481   1.596  1.00  0.00           O  
ATOM   1005  H   GLY A  62     -14.411  -9.695  -2.398  1.00  0.00           H  
ATOM   1006 1HA  GLY A  62     -15.458  -8.795  -0.501  1.00  0.00           H  
ATOM   1007 2HA  GLY A  62     -14.990 -10.210   0.424  1.00  0.00           H  
ATOM   1008  N   LEU A  63     -12.437  -8.344  -0.341  1.00  0.00           N  
ATOM   1009  CA  LEU A  63     -11.283  -7.575   0.114  1.00  0.00           C  
ATOM   1010  C   LEU A  63     -11.369  -6.131  -0.367  1.00  0.00           C  
ATOM   1011  O   LEU A  63     -11.948  -5.856  -1.420  1.00  0.00           O  
ATOM   1012  CB  LEU A  63     -10.024  -8.245  -0.429  1.00  0.00           C  
ATOM   1013  CG  LEU A  63      -9.888  -9.771  -0.160  1.00  0.00           C  
ATOM   1014  CD1 LEU A  63      -8.610 -10.278  -0.823  1.00  0.00           C  
ATOM   1015  CD2 LEU A  63      -9.902 -10.060   1.305  1.00  0.00           C  
ATOM   1016  H   LEU A  63     -12.458  -8.684  -1.292  1.00  0.00           H  
ATOM   1017  HA  LEU A  63     -11.276  -7.573   1.203  1.00  0.00           H  
ATOM   1018 1HB  LEU A  63      -9.958  -8.074  -1.500  1.00  0.00           H  
ATOM   1019 2HB  LEU A  63      -9.206  -7.784   0.054  1.00  0.00           H  
ATOM   1020  HG  LEU A  63     -10.726 -10.288  -0.613  1.00  0.00           H  
ATOM   1021 1HD1 LEU A  63      -8.520 -11.348  -0.659  1.00  0.00           H  
ATOM   1022 2HD1 LEU A  63      -8.654 -10.081  -1.890  1.00  0.00           H  
ATOM   1023 3HD1 LEU A  63      -7.747  -9.773  -0.393  1.00  0.00           H  
ATOM   1024 1HD2 LEU A  63      -9.818 -11.127   1.453  1.00  0.00           H  
ATOM   1025 2HD2 LEU A  63      -9.082  -9.560   1.772  1.00  0.00           H  
ATOM   1026 3HD2 LEU A  63     -10.833  -9.718   1.754  1.00  0.00           H  
TER                                                                             
ATOM   1028  N   VAL B  64      24.134  -2.317  -9.271  1.00  0.00           N  
ATOM   1029  CA  VAL B  64      24.086  -0.911  -9.658  1.00  0.00           C  
ATOM   1030  C   VAL B  64      23.276  -0.119  -8.635  1.00  0.00           C  
ATOM   1031  O   VAL B  64      22.213  -0.565  -8.197  1.00  0.00           O  
ATOM   1032  CB  VAL B  64      23.434  -0.764 -11.053  1.00  0.00           C  
ATOM   1033  CG1 VAL B  64      23.267   0.715 -11.427  1.00  0.00           C  
ATOM   1034  CG2 VAL B  64      24.295  -1.480 -12.086  1.00  0.00           C  
ATOM   1035  H   VAL B  64      25.013  -2.812  -9.325  1.00  0.00           H  
ATOM   1036  HA  VAL B  64      25.104  -0.521  -9.671  1.00  0.00           H  
ATOM   1037  HB  VAL B  64      22.442  -1.213 -11.031  1.00  0.00           H  
ATOM   1038 1HG1 VAL B  64      22.800   0.786 -12.408  1.00  0.00           H  
ATOM   1039 2HG1 VAL B  64      22.634   1.226 -10.698  1.00  0.00           H  
ATOM   1040 3HG1 VAL B  64      24.242   1.199 -11.457  1.00  0.00           H  
ATOM   1041 1HG2 VAL B  64      23.832  -1.395 -13.067  1.00  0.00           H  
ATOM   1042 2HG2 VAL B  64      25.285  -1.029 -12.111  1.00  0.00           H  
ATOM   1043 3HG2 VAL B  64      24.381  -2.532 -11.818  1.00  0.00           H  
ATOM   1044  N   SER B  65      23.973   1.002  -8.084  1.00  0.00           N  
ATOM   1045  CA  SER B  65      23.272   1.900  -7.172  1.00  0.00           C  
ATOM   1046  C   SER B  65      22.332   2.833  -7.929  1.00  0.00           C  
ATOM   1047  O   SER B  65      22.699   3.380  -8.971  1.00  0.00           O  
ATOM   1048  CB  SER B  65      24.260   2.720  -6.374  1.00  0.00           C  
ATOM   1049  OG  SER B  65      25.047   1.908  -5.538  1.00  0.00           O  
ATOM   1050  H   SER B  65      24.940   1.188  -8.311  1.00  0.00           H  
ATOM   1051  HA  SER B  65      22.672   1.299  -6.487  1.00  0.00           H  
ATOM   1052 1HB  SER B  65      24.898   3.298  -7.039  1.00  0.00           H  
ATOM   1053 2HB  SER B  65      23.693   3.419  -5.775  1.00  0.00           H  
ATOM   1054  HG  SER B  65      25.694   1.492  -6.107  1.00  0.00           H  
ATOM   1055  N   PHE B  66      21.083   3.012  -7.351  1.00  0.00           N  
ATOM   1056  CA  PHE B  66      20.119   3.920  -7.962  1.00  0.00           C  
ATOM   1057  C   PHE B  66      19.160   4.475  -6.915  1.00  0.00           C  
ATOM   1058  O   PHE B  66      19.095   3.967  -5.794  1.00  0.00           O  
ATOM   1059  CB  PHE B  66      19.413   3.200  -9.121  1.00  0.00           C  
ATOM   1060  CG  PHE B  66      18.630   2.016  -8.751  1.00  0.00           C  
ATOM   1061  CD1 PHE B  66      19.237   0.782  -8.705  1.00  0.00           C  
ATOM   1062  CD2 PHE B  66      17.281   2.109  -8.473  1.00  0.00           C  
ATOM   1063  CE1 PHE B  66      18.533  -0.334  -8.387  1.00  0.00           C  
ATOM   1064  CE2 PHE B  66      16.567   0.984  -8.160  1.00  0.00           C  
ATOM   1065  CZ  PHE B  66      17.198  -0.239  -8.116  1.00  0.00           C  
ATOM   1066  H   PHE B  66      20.828   2.520  -6.507  1.00  0.00           H  
ATOM   1067  HA  PHE B  66      20.663   4.755  -8.405  1.00  0.00           H  
ATOM   1068 1HB  PHE B  66      18.767   3.855  -9.652  1.00  0.00           H  
ATOM   1069 2HB  PHE B  66      20.174   2.877  -9.836  1.00  0.00           H  
ATOM   1070  HD1 PHE B  66      20.301   0.703  -8.932  1.00  0.00           H  
ATOM   1071  HD2 PHE B  66      16.782   3.086  -8.505  1.00  0.00           H  
ATOM   1072  HE1 PHE B  66      19.033  -1.304  -8.356  1.00  0.00           H  
ATOM   1073  HE2 PHE B  66      15.500   1.052  -7.943  1.00  0.00           H  
ATOM   1074  HZ  PHE B  66      16.630  -1.138  -7.867  1.00  0.00           H  
ATOM   1075  N   PRO B  67      18.518   5.697  -7.357  1.00  0.00           N  
ATOM   1076  CA  PRO B  67      17.676   6.419  -6.400  1.00  0.00           C  
ATOM   1077  C   PRO B  67      16.487   5.590  -5.919  1.00  0.00           C  
ATOM   1078  O   PRO B  67      15.995   4.726  -6.650  1.00  0.00           O  
ATOM   1079  CB  PRO B  67      17.202   7.622  -7.223  1.00  0.00           C  
ATOM   1080  CG  PRO B  67      18.235   7.781  -8.332  1.00  0.00           C  
ATOM   1081  CD  PRO B  67      18.673   6.366  -8.675  1.00  0.00           C  
ATOM   1082  HA  PRO B  67      18.288   6.726  -5.539  1.00  0.00           H  
ATOM   1083 1HB  PRO B  67      16.178   7.442  -7.593  1.00  0.00           H  
ATOM   1084 2HB  PRO B  67      17.153   8.507  -6.580  1.00  0.00           H  
ATOM   1085 1HG  PRO B  67      17.791   8.310  -9.189  1.00  0.00           H  
ATOM   1086 2HG  PRO B  67      19.068   8.410  -7.969  1.00  0.00           H  
ATOM   1087 1HD  PRO B  67      17.987   5.940  -9.415  1.00  0.00           H  
ATOM   1088 2HD  PRO B  67      19.694   6.443  -9.037  1.00  0.00           H  
ATOM   1089  N   ALA B  68      16.010   5.820  -4.676  1.00  0.00           N  
ATOM   1090  CA  ALA B  68      14.844   5.194  -4.058  1.00  0.00           C  
ATOM   1091  C   ALA B  68      13.582   5.460  -4.874  1.00  0.00           C  
ATOM   1092  O   ALA B  68      13.408   6.551  -5.422  1.00  0.00           O  
ATOM   1093  CB  ALA B  68      14.659   5.729  -2.647  1.00  0.00           C  
ATOM   1094  H   ALA B  68      16.540   6.500  -4.150  1.00  0.00           H  
ATOM   1095  HA  ALA B  68      15.011   4.117  -4.034  1.00  0.00           H  
ATOM   1096 1HB  ALA B  68      13.805   5.243  -2.190  1.00  0.00           H  
ATOM   1097 2HB  ALA B  68      15.551   5.530  -2.068  1.00  0.00           H  
ATOM   1098 3HB  ALA B  68      14.488   6.807  -2.680  1.00  0.00           H  
ATOM   1099  N   SER B  69      12.754   4.463  -5.031  1.00  0.00           N  
ATOM   1100  CA  SER B  69      11.423   4.539  -5.625  1.00  0.00           C  
ATOM   1101  C   SER B  69      10.383   3.858  -4.742  1.00  0.00           C  
ATOM   1102  O   SER B  69      10.672   2.843  -4.104  1.00  0.00           O  
ATOM   1103  CB  SER B  69      11.449   3.949  -7.019  1.00  0.00           C  
ATOM   1104  OG  SER B  69      12.288   4.690  -7.862  1.00  0.00           O  
ATOM   1105  H   SER B  69      13.095   3.572  -4.701  1.00  0.00           H  
ATOM   1106  HA  SER B  69      11.147   5.590  -5.723  1.00  0.00           H  
ATOM   1107 1HB  SER B  69      11.784   2.917  -6.977  1.00  0.00           H  
ATOM   1108 2HB  SER B  69      10.449   3.967  -7.425  1.00  0.00           H  
ATOM   1109  HG  SER B  69      13.183   4.577  -7.506  1.00  0.00           H  
ATOM   1110  N   VAL B  70       9.255   4.413  -4.640  1.00  0.00           N  
ATOM   1111  CA  VAL B  70       8.219   3.856  -3.777  1.00  0.00           C  
ATOM   1112  C   VAL B  70       6.857   3.984  -4.456  1.00  0.00           C  
ATOM   1113  O   VAL B  70       6.592   4.968  -5.150  1.00  0.00           O  
ATOM   1114  CB  VAL B  70       8.266   4.529  -2.393  1.00  0.00           C  
ATOM   1115  CG1 VAL B  70       8.001   5.975  -2.486  1.00  0.00           C  
ATOM   1116  CG2 VAL B  70       7.289   3.911  -1.469  1.00  0.00           C  
ATOM   1117  H   VAL B  70       9.060   5.256  -5.161  1.00  0.00           H  
ATOM   1118  HA  VAL B  70       8.432   2.798  -3.618  1.00  0.00           H  
ATOM   1119  HB  VAL B  70       9.254   4.399  -1.999  1.00  0.00           H  
ATOM   1120 1HG1 VAL B  70       8.078   6.414  -1.490  1.00  0.00           H  
ATOM   1121 2HG1 VAL B  70       8.716   6.421  -3.126  1.00  0.00           H  
ATOM   1122 3HG1 VAL B  70       7.016   6.151  -2.879  1.00  0.00           H  
ATOM   1123 1HG2 VAL B  70       7.396   4.403  -0.528  1.00  0.00           H  
ATOM   1124 2HG2 VAL B  70       6.271   4.041  -1.823  1.00  0.00           H  
ATOM   1125 3HG2 VAL B  70       7.506   2.844  -1.363  1.00  0.00           H  
ATOM   1126  N   GLN B  71       6.059   2.978  -4.244  1.00  0.00           N  
ATOM   1127  CA  GLN B  71       4.693   2.949  -4.755  1.00  0.00           C  
ATOM   1128  C   GLN B  71       3.734   2.356  -3.727  1.00  0.00           C  
ATOM   1129  O   GLN B  71       4.033   1.332  -3.109  1.00  0.00           O  
ATOM   1130  CB  GLN B  71       4.662   2.075  -6.030  1.00  0.00           C  
ATOM   1131  CG  GLN B  71       3.280   1.780  -6.676  1.00  0.00           C  
ATOM   1132  CD  GLN B  71       2.687   2.904  -7.482  1.00  0.00           C  
ATOM   1133  OE1 GLN B  71       3.285   3.349  -8.466  1.00  0.00           O  
ATOM   1134  NE2 GLN B  71       1.509   3.382  -7.089  1.00  0.00           N  
ATOM   1135  H   GLN B  71       6.400   2.193  -3.708  1.00  0.00           H  
ATOM   1136  HA  GLN B  71       4.377   3.973  -4.957  1.00  0.00           H  
ATOM   1137 1HB  GLN B  71       5.274   2.552  -6.795  1.00  0.00           H  
ATOM   1138 2HB  GLN B  71       5.123   1.116  -5.806  1.00  0.00           H  
ATOM   1139 1HG  GLN B  71       3.420   0.949  -7.351  1.00  0.00           H  
ATOM   1140 2HG  GLN B  71       2.562   1.494  -5.911  1.00  0.00           H  
ATOM   1141 1HE2 GLN B  71       1.075   4.128  -7.597  1.00  0.00           H  
ATOM   1142 2HE2 GLN B  71       1.028   3.001  -6.259  1.00  0.00           H  
ATOM   1143  N   LEU B  72       2.547   3.066  -3.605  1.00  0.00           N  
ATOM   1144  CA  LEU B  72       1.471   2.549  -2.765  1.00  0.00           C  
ATOM   1145  C   LEU B  72       0.354   1.955  -3.616  1.00  0.00           C  
ATOM   1146  O   LEU B  72       0.140   2.383  -4.753  1.00  0.00           O  
ATOM   1147  CB  LEU B  72       0.898   3.584  -1.792  1.00  0.00           C  
ATOM   1148  CG  LEU B  72       1.892   4.212  -0.791  1.00  0.00           C  
ATOM   1149  CD1 LEU B  72       1.153   5.134   0.121  1.00  0.00           C  
ATOM   1150  CD2 LEU B  72       2.632   3.157  -0.037  1.00  0.00           C  
ATOM   1151  H   LEU B  72       2.414   3.941  -4.091  1.00  0.00           H  
ATOM   1152  HA  LEU B  72       1.875   1.760  -2.132  1.00  0.00           H  
ATOM   1153 1HB  LEU B  72       0.453   4.394  -2.370  1.00  0.00           H  
ATOM   1154 2HB  LEU B  72       0.100   3.106  -1.214  1.00  0.00           H  
ATOM   1155  HG  LEU B  72       2.572   4.793  -1.305  1.00  0.00           H  
ATOM   1156 1HD1 LEU B  72       1.851   5.612   0.810  1.00  0.00           H  
ATOM   1157 2HD1 LEU B  72       0.650   5.894  -0.461  1.00  0.00           H  
ATOM   1158 3HD1 LEU B  72       0.430   4.563   0.684  1.00  0.00           H  
ATOM   1159 1HD2 LEU B  72       3.307   3.619   0.657  1.00  0.00           H  
ATOM   1160 2HD2 LEU B  72       1.920   2.537   0.494  1.00  0.00           H  
ATOM   1161 3HD2 LEU B  72       3.207   2.551  -0.709  1.00  0.00           H  
ATOM   1162  N   HIS B  73      -0.367   0.913  -3.001  1.00  0.00           N  
ATOM   1163  CA  HIS B  73      -1.521   0.306  -3.655  1.00  0.00           C  
ATOM   1164  C   HIS B  73      -2.763   0.395  -2.774  1.00  0.00           C  
ATOM   1165  O   HIS B  73      -2.667   0.719  -1.589  1.00  0.00           O  
ATOM   1166  CB  HIS B  73      -1.304  -1.093  -4.209  1.00  0.00           C  
ATOM   1167  CG  HIS B  73      -0.948  -1.032  -5.657  1.00  0.00           C  
ATOM   1168  ND1 HIS B  73      -1.885  -1.343  -6.613  1.00  0.00           N  
ATOM   1169  CD2 HIS B  73       0.185  -0.601  -6.305  1.00  0.00           C  
ATOM   1170  CE1 HIS B  73      -1.386  -1.162  -7.780  1.00  0.00           C  
ATOM   1171  NE2 HIS B  73      -0.187  -0.739  -7.642  1.00  0.00           N  
ATOM   1172  H   HIS B  73      -0.084   0.577  -2.092  1.00  0.00           H  
ATOM   1173  HA  HIS B  73      -1.739   0.841  -4.579  1.00  0.00           H  
ATOM   1174 1HB  HIS B  73      -0.495  -1.571  -3.691  1.00  0.00           H  
ATOM   1175 2HB  HIS B  73      -2.204  -1.702  -4.074  1.00  0.00           H  
ATOM   1176  HD2 HIS B  73       0.408  -0.517  -5.261  1.00  0.00           H  
ATOM   1177  HE1 HIS B  73      -1.894  -1.325  -8.737  1.00  0.00           H  
ATOM   1178  HE2 HIS B  73       0.431  -0.517  -8.417  1.00  0.00           H  
ATOM   1179  N   THR B  74      -3.880   0.139  -3.479  1.00  0.00           N  
ATOM   1180  CA  THR B  74      -5.167   0.213  -2.797  1.00  0.00           C  
ATOM   1181  C   THR B  74      -5.172  -0.674  -1.555  1.00  0.00           C  
ATOM   1182  O   THR B  74      -4.651  -1.791  -1.580  1.00  0.00           O  
ATOM   1183  CB  THR B  74      -6.337  -0.177  -3.738  1.00  0.00           C  
ATOM   1184  OG1 THR B  74      -6.368   0.713  -4.858  1.00  0.00           O  
ATOM   1185  CG2 THR B  74      -7.675  -0.062  -3.010  1.00  0.00           C  
ATOM   1186  H   THR B  74      -3.856  -0.101  -4.460  1.00  0.00           H  
ATOM   1187  HA  THR B  74      -5.335   1.244  -2.485  1.00  0.00           H  
ATOM   1188  HB  THR B  74      -6.203  -1.200  -4.092  1.00  0.00           H  
ATOM   1189  HG1 THR B  74      -5.687   0.469  -5.483  1.00  0.00           H  
ATOM   1190 1HG2 THR B  74      -8.477  -0.328  -3.695  1.00  0.00           H  
ATOM   1191 2HG2 THR B  74      -7.707  -0.734  -2.164  1.00  0.00           H  
ATOM   1192 3HG2 THR B  74      -7.818   0.960  -2.668  1.00  0.00           H  
ATOM   1193  N   ALA B  75      -5.704  -0.162  -0.484  1.00  0.00           N  
ATOM   1194  CA  ALA B  75      -5.796  -0.882   0.783  1.00  0.00           C  
ATOM   1195  C   ALA B  75      -6.603  -2.168   0.626  1.00  0.00           C  
ATOM   1196  O   ALA B  75      -7.589  -2.203  -0.115  1.00  0.00           O  
ATOM   1197  CB  ALA B  75      -6.391   0.039   1.839  1.00  0.00           C  
ATOM   1198  H   ALA B  75      -6.067   0.779  -0.543  1.00  0.00           H  
ATOM   1199  HA  ALA B  75      -4.787  -1.152   1.093  1.00  0.00           H  
ATOM   1200 1HB  ALA B  75      -6.408  -0.472   2.776  1.00  0.00           H  
ATOM   1201 2HB  ALA B  75      -5.777   0.927   1.928  1.00  0.00           H  
ATOM   1202 3HB  ALA B  75      -7.397   0.328   1.551  1.00  0.00           H  
ATOM   1203  N   VAL B  76      -6.238  -3.193   1.225  1.00  0.00           N  
ATOM   1204  CA  VAL B  76      -6.896  -4.494   1.189  1.00  0.00           C  
ATOM   1205  C   VAL B  76      -7.368  -4.874   2.591  1.00  0.00           C  
ATOM   1206  O   VAL B  76      -6.604  -4.784   3.555  1.00  0.00           O  
ATOM   1207  CB  VAL B  76      -5.898  -5.555   0.631  1.00  0.00           C  
ATOM   1208  CG1 VAL B  76      -6.559  -6.893   0.511  1.00  0.00           C  
ATOM   1209  CG2 VAL B  76      -5.329  -5.122  -0.732  1.00  0.00           C  
ATOM   1210  H   VAL B  76      -5.402  -3.080   1.781  1.00  0.00           H  
ATOM   1211  HA  VAL B  76      -7.767  -4.424   0.536  1.00  0.00           H  
ATOM   1212  HB  VAL B  76      -5.084  -5.655   1.346  1.00  0.00           H  
ATOM   1213 1HG1 VAL B  76      -5.839  -7.628   0.161  1.00  0.00           H  
ATOM   1214 2HG1 VAL B  76      -6.961  -7.202   1.440  1.00  0.00           H  
ATOM   1215 3HG1 VAL B  76      -7.347  -6.794  -0.211  1.00  0.00           H  
ATOM   1216 1HG2 VAL B  76      -4.620  -5.868  -1.087  1.00  0.00           H  
ATOM   1217 2HG2 VAL B  76      -6.141  -5.018  -1.449  1.00  0.00           H  
ATOM   1218 3HG2 VAL B  76      -4.819  -4.165  -0.632  1.00  0.00           H  
ATOM   1219  N   GLU B  77      -8.707  -5.101   2.639  1.00  0.00           N  
ATOM   1220  CA  GLU B  77      -9.266  -5.525   3.920  1.00  0.00           C  
ATOM   1221  C   GLU B  77      -9.205  -7.042   4.074  1.00  0.00           C  
ATOM   1222  O   GLU B  77      -9.903  -7.771   3.367  1.00  0.00           O  
ATOM   1223  CB  GLU B  77     -10.720  -5.098   4.037  1.00  0.00           C  
ATOM   1224  CG  GLU B  77     -11.354  -5.377   5.396  1.00  0.00           C  
ATOM   1225  CD  GLU B  77     -12.764  -4.850   5.514  1.00  0.00           C  
ATOM   1226  OE1 GLU B  77     -13.325  -4.944   6.578  1.00  0.00           O  
ATOM   1227  OE2 GLU B  77     -13.282  -4.352   4.541  1.00  0.00           O  
ATOM   1228  H   GLU B  77      -9.322  -4.992   1.846  1.00  0.00           H  
ATOM   1229  HA  GLU B  77      -8.670  -5.085   4.720  1.00  0.00           H  
ATOM   1230 1HB  GLU B  77     -10.812  -4.086   3.802  1.00  0.00           H  
ATOM   1231 2HB  GLU B  77     -11.308  -5.645   3.298  1.00  0.00           H  
ATOM   1232 1HG  GLU B  77     -11.367  -6.458   5.570  1.00  0.00           H  
ATOM   1233 2HG  GLU B  77     -10.731  -4.926   6.169  1.00  0.00           H  
ATOM   1234  N   MET B  78      -8.289  -7.474   4.767  1.00  0.00           N  
ATOM   1235  CA  MET B  78      -8.233  -8.882   5.149  1.00  0.00           C  
ATOM   1236  C   MET B  78      -8.679  -9.072   6.595  1.00  0.00           C  
ATOM   1237  O   MET B  78      -9.774  -8.649   6.972  1.00  0.00           O  
ATOM   1238  CB  MET B  78      -6.788  -9.326   4.898  1.00  0.00           C  
ATOM   1239  CG  MET B  78      -6.437  -9.130   3.427  1.00  0.00           C  
ATOM   1240  SD  MET B  78      -4.820  -9.613   2.877  1.00  0.00           S  
ATOM   1241  CE  MET B  78      -3.891  -8.176   3.373  1.00  0.00           C  
ATOM   1242  H   MET B  78      -7.560  -6.850   5.081  1.00  0.00           H  
ATOM   1243  HA  MET B  78      -8.913  -9.442   4.507  1.00  0.00           H  
ATOM   1244 1HB  MET B  78      -6.107  -8.735   5.514  1.00  0.00           H  
ATOM   1245 2HB  MET B  78      -6.661 -10.379   5.149  1.00  0.00           H  
ATOM   1246 1HG  MET B  78      -7.170  -9.553   2.794  1.00  0.00           H  
ATOM   1247 2HG  MET B  78      -6.480  -8.068   3.302  1.00  0.00           H  
ATOM   1248 1HE  MET B  78      -2.859  -8.301   3.105  1.00  0.00           H  
ATOM   1249 2HE  MET B  78      -4.289  -7.300   2.872  1.00  0.00           H  
ATOM   1250 3HE  MET B  78      -3.961  -8.039   4.448  1.00  0.00           H  
ATOM   1251  N   HIS B  79      -7.978  -9.783   7.471  1.00  0.00           N  
ATOM   1252  CA  HIS B  79      -8.227  -9.803   8.908  1.00  0.00           C  
ATOM   1253  C   HIS B  79      -7.882  -8.462   9.547  1.00  0.00           C  
ATOM   1254  O   HIS B  79      -8.433  -8.107  10.591  1.00  0.00           O  
ATOM   1255  CB  HIS B  79      -7.385 -10.909   9.518  1.00  0.00           C  
ATOM   1256  CG  HIS B  79      -7.759 -12.225   8.979  1.00  0.00           C  
ATOM   1257  ND1 HIS B  79      -7.342 -12.644   7.729  1.00  0.00           N  
ATOM   1258  CD2 HIS B  79      -8.508 -13.233   9.486  1.00  0.00           C  
ATOM   1259  CE1 HIS B  79      -7.815 -13.856   7.490  1.00  0.00           C  
ATOM   1260  NE2 HIS B  79      -8.524 -14.237   8.542  1.00  0.00           N  
ATOM   1261  H   HIS B  79      -7.225 -10.341   7.094  1.00  0.00           H  
ATOM   1262  HA  HIS B  79      -9.285  -9.986   9.091  1.00  0.00           H  
ATOM   1263 1HB  HIS B  79      -6.331 -10.732   9.301  1.00  0.00           H  
ATOM   1264 2HB  HIS B  79      -7.507 -10.916  10.600  1.00  0.00           H  
ATOM   1265  HD2 HIS B  79      -8.999 -13.249  10.457  1.00  0.00           H  
ATOM   1266  HE1 HIS B  79      -7.648 -14.440   6.582  1.00  0.00           H  
ATOM   1267  HE2 HIS B  79      -9.007 -15.122   8.640  1.00  0.00           H  
ATOM   1268  N   HIS B  80      -7.071  -7.748   8.919  1.00  0.00           N  
ATOM   1269  CA  HIS B  80      -6.625  -6.382   9.171  1.00  0.00           C  
ATOM   1270  C   HIS B  80      -6.559  -5.577   7.878  1.00  0.00           C  
ATOM   1271  O   HIS B  80      -6.582  -6.146   6.784  1.00  0.00           O  
ATOM   1272  CB  HIS B  80      -5.203  -6.456   9.759  1.00  0.00           C  
ATOM   1273  CG  HIS B  80      -5.073  -7.477  10.860  1.00  0.00           C  
ATOM   1274  ND1 HIS B  80      -4.704  -8.790  10.620  1.00  0.00           N  
ATOM   1275  CD2 HIS B  80      -5.302  -7.417  12.178  1.00  0.00           C  
ATOM   1276  CE1 HIS B  80      -4.715  -9.469  11.753  1.00  0.00           C  
ATOM   1277  NE2 HIS B  80      -5.073  -8.653  12.708  1.00  0.00           N  
ATOM   1278  H   HIS B  80      -6.700  -8.248   8.124  1.00  0.00           H  
ATOM   1279  HA  HIS B  80      -7.335  -5.883   9.830  1.00  0.00           H  
ATOM   1280 1HB  HIS B  80      -4.496  -6.699   8.971  1.00  0.00           H  
ATOM   1281 2HB  HIS B  80      -4.923  -5.490  10.155  1.00  0.00           H  
ATOM   1282  HD2 HIS B  80      -5.627  -6.576  12.705  1.00  0.00           H  
ATOM   1283  HE1 HIS B  80      -4.476 -10.518  11.871  1.00  0.00           H  
ATOM   1284  HE2 HIS B  80      -5.174  -8.891  13.683  1.00  0.00           H  
ATOM   1285  N   TRP B  81      -6.648  -4.273   8.140  1.00  0.00           N  
ATOM   1286  CA  TRP B  81      -6.416  -3.431   6.971  1.00  0.00           C  
ATOM   1287  C   TRP B  81      -4.936  -3.404   6.604  1.00  0.00           C  
ATOM   1288  O   TRP B  81      -4.072  -3.394   7.484  1.00  0.00           O  
ATOM   1289  CB  TRP B  81      -7.046  -2.085   7.126  1.00  0.00           C  
ATOM   1290  CG  TRP B  81      -8.543  -2.096   6.815  1.00  0.00           C  
ATOM   1291  CD1 TRP B  81      -9.611  -2.232   7.642  1.00  0.00           C  
ATOM   1292  CD2 TRP B  81      -9.092  -1.880   5.512  1.00  0.00           C  
ATOM   1293  NE1 TRP B  81     -10.766  -2.066   6.945  1.00  0.00           N  
ATOM   1294  CE2 TRP B  81     -10.470  -1.835   5.649  1.00  0.00           C  
ATOM   1295  CE3 TRP B  81      -8.525  -1.696   4.264  1.00  0.00           C  
ATOM   1296  CZ2 TRP B  81     -11.296  -1.585   4.585  1.00  0.00           C  
ATOM   1297  CZ3 TRP B  81      -9.352  -1.458   3.189  1.00  0.00           C  
ATOM   1298  CH2 TRP B  81     -10.697  -1.391   3.341  1.00  0.00           C  
ATOM   1299  H   TRP B  81      -6.851  -3.837   9.028  1.00  0.00           H  
ATOM   1300  HA  TRP B  81      -6.968  -3.848   6.129  1.00  0.00           H  
ATOM   1301 1HB  TRP B  81      -6.905  -1.742   8.144  1.00  0.00           H  
ATOM   1302 2HB  TRP B  81      -6.548  -1.376   6.470  1.00  0.00           H  
ATOM   1303  HD1 TRP B  81      -9.564  -2.425   8.690  1.00  0.00           H  
ATOM   1304  HE1 TRP B  81     -11.714  -2.105   7.323  1.00  0.00           H  
ATOM   1305  HE3 TRP B  81      -7.456  -1.746   4.145  1.00  0.00           H  
ATOM   1306  HZ2 TRP B  81     -12.383  -1.545   4.690  1.00  0.00           H  
ATOM   1307  HZ3 TRP B  81      -8.906  -1.322   2.208  1.00  0.00           H  
ATOM   1308  HH2 TRP B  81     -11.322  -1.197   2.470  1.00  0.00           H  
ATOM   1309  N   CYS B  82      -4.680  -3.448   5.292  1.00  0.00           N  
ATOM   1310  CA  CYS B  82      -3.305  -3.431   4.807  1.00  0.00           C  
ATOM   1311  C   CYS B  82      -3.154  -2.473   3.631  1.00  0.00           C  
ATOM   1312  O   CYS B  82      -3.871  -2.589   2.635  1.00  0.00           O  
ATOM   1313  CB  CYS B  82      -2.991  -4.887   4.433  1.00  0.00           C  
ATOM   1314  SG  CYS B  82      -1.449  -5.299   3.645  1.00  0.00           S  
ATOM   1315  H   CYS B  82      -5.437  -3.493   4.624  1.00  0.00           H  
ATOM   1316  HA  CYS B  82      -2.658  -3.087   5.614  1.00  0.00           H  
ATOM   1317 1HB  CYS B  82      -3.058  -5.493   5.340  1.00  0.00           H  
ATOM   1318 2HB  CYS B  82      -3.783  -5.239   3.775  1.00  0.00           H  
ATOM   1319  N   ILE B  83      -2.227  -1.477   3.785  1.00  0.00           N  
ATOM   1320  CA  ILE B  83      -1.852  -0.625   2.662  1.00  0.00           C  
ATOM   1321  C   ILE B  83      -0.578  -1.160   2.012  1.00  0.00           C  
ATOM   1322  O   ILE B  83       0.521  -0.977   2.540  1.00  0.00           O  
ATOM   1323  CB  ILE B  83      -1.658   0.870   3.036  1.00  0.00           C  
ATOM   1324  CG1 ILE B  83      -2.986   1.461   3.611  1.00  0.00           C  
ATOM   1325  CG2 ILE B  83      -1.146   1.667   1.797  1.00  0.00           C  
ATOM   1326  CD1 ILE B  83      -2.874   2.872   4.193  1.00  0.00           C  
ATOM   1327  H   ILE B  83      -1.793  -1.325   4.684  1.00  0.00           H  
ATOM   1328  HA  ILE B  83      -2.655  -0.649   1.926  1.00  0.00           H  
ATOM   1329  HB  ILE B  83      -0.926   0.950   3.799  1.00  0.00           H  
ATOM   1330 1HG1 ILE B  83      -3.715   1.485   2.815  1.00  0.00           H  
ATOM   1331 2HG1 ILE B  83      -3.351   0.799   4.399  1.00  0.00           H  
ATOM   1332 1HG2 ILE B  83      -0.979   2.700   2.058  1.00  0.00           H  
ATOM   1333 2HG2 ILE B  83      -0.203   1.252   1.439  1.00  0.00           H  
ATOM   1334 3HG2 ILE B  83      -1.887   1.607   0.990  1.00  0.00           H  
ATOM   1335 1HD1 ILE B  83      -3.840   3.189   4.556  1.00  0.00           H  
ATOM   1336 2HD1 ILE B  83      -2.172   2.873   5.009  1.00  0.00           H  
ATOM   1337 3HD1 ILE B  83      -2.545   3.574   3.435  1.00  0.00           H  
ATOM   1338  N   PRO B  84      -0.777  -1.883   0.874  1.00  0.00           N  
ATOM   1339  CA  PRO B  84       0.380  -2.485   0.207  1.00  0.00           C  
ATOM   1340  C   PRO B  84       1.337  -1.443  -0.368  1.00  0.00           C  
ATOM   1341  O   PRO B  84       0.899  -0.389  -0.837  1.00  0.00           O  
ATOM   1342  CB  PRO B  84      -0.259  -3.276  -0.940  1.00  0.00           C  
ATOM   1343  CG  PRO B  84      -1.718  -3.392  -0.573  1.00  0.00           C  
ATOM   1344  CD  PRO B  84      -2.033  -2.128   0.163  1.00  0.00           C  
ATOM   1345  HA  PRO B  84       0.916  -3.126   0.922  1.00  0.00           H  
ATOM   1346 1HB  PRO B  84      -0.084  -2.769  -1.877  1.00  0.00           H  
ATOM   1347 2HB  PRO B  84       0.234  -4.257  -1.022  1.00  0.00           H  
ATOM   1348 1HG  PRO B  84      -2.347  -3.500  -1.472  1.00  0.00           H  
ATOM   1349 2HG  PRO B  84      -1.907  -4.258   0.049  1.00  0.00           H  
ATOM   1350 1HD  PRO B  84      -2.247  -1.332  -0.522  1.00  0.00           H  
ATOM   1351 2HD  PRO B  84      -2.837  -2.374   0.730  1.00  0.00           H  
ATOM   1352  N   PHE B  85       2.685  -1.758  -0.276  1.00  0.00           N  
ATOM   1353  CA  PHE B  85       3.677  -0.874  -0.877  1.00  0.00           C  
ATOM   1354  C   PHE B  85       4.780  -1.680  -1.552  1.00  0.00           C  
ATOM   1355  O   PHE B  85       4.982  -2.853  -1.234  1.00  0.00           O  
ATOM   1356  CB  PHE B  85       4.347   0.061   0.128  1.00  0.00           C  
ATOM   1357  CG  PHE B  85       5.226  -0.587   1.142  1.00  0.00           C  
ATOM   1358  CD1 PHE B  85       4.710  -0.982   2.332  1.00  0.00           C  
ATOM   1359  CD2 PHE B  85       6.596  -0.797   0.895  1.00  0.00           C  
ATOM   1360  CE1 PHE B  85       5.503  -1.568   3.272  1.00  0.00           C  
ATOM   1361  CE2 PHE B  85       7.395  -1.395   1.838  1.00  0.00           C  
ATOM   1362  CZ  PHE B  85       6.848  -1.783   3.035  1.00  0.00           C  
ATOM   1363  H   PHE B  85       2.995  -2.592   0.202  1.00  0.00           H  
ATOM   1364  HA  PHE B  85       3.184  -0.266  -1.637  1.00  0.00           H  
ATOM   1365 1HB  PHE B  85       4.941   0.793  -0.422  1.00  0.00           H  
ATOM   1366 2HB  PHE B  85       3.577   0.598   0.665  1.00  0.00           H  
ATOM   1367  HD1 PHE B  85       3.647  -0.826   2.528  1.00  0.00           H  
ATOM   1368  HD2 PHE B  85       7.026  -0.484  -0.058  1.00  0.00           H  
ATOM   1369  HE1 PHE B  85       5.051  -1.878   4.202  1.00  0.00           H  
ATOM   1370  HE2 PHE B  85       8.452  -1.560   1.639  1.00  0.00           H  
ATOM   1371  HZ  PHE B  85       7.473  -2.264   3.794  1.00  0.00           H  
ATOM   1372  N   SER B  86       5.418  -1.067  -2.579  1.00  0.00           N  
ATOM   1373  CA  SER B  86       6.636  -1.556  -3.218  1.00  0.00           C  
ATOM   1374  C   SER B  86       7.736  -0.500  -3.191  1.00  0.00           C  
ATOM   1375  O   SER B  86       7.487   0.672  -3.480  1.00  0.00           O  
ATOM   1376  CB  SER B  86       6.348  -1.990  -4.620  1.00  0.00           C  
ATOM   1377  OG  SER B  86       5.474  -3.044  -4.585  1.00  0.00           O  
ATOM   1378  H   SER B  86       5.000  -0.209  -2.909  1.00  0.00           H  
ATOM   1379  HA  SER B  86       6.990  -2.428  -2.666  1.00  0.00           H  
ATOM   1380 1HB  SER B  86       5.936  -1.169  -5.200  1.00  0.00           H  
ATOM   1381 2HB  SER B  86       7.266  -2.313  -5.092  1.00  0.00           H  
ATOM   1382  HG  SER B  86       4.623  -2.664  -4.340  1.00  0.00           H  
ATOM   1383  N   VAL B  87       8.945  -0.991  -2.795  1.00  0.00           N  
ATOM   1384  CA  VAL B  87      10.061  -0.055  -2.708  1.00  0.00           C  
ATOM   1385  C   VAL B  87      11.274  -0.628  -3.437  1.00  0.00           C  
ATOM   1386  O   VAL B  87      11.506  -1.839  -3.412  1.00  0.00           O  
ATOM   1387  CB  VAL B  87      10.318   0.350  -1.246  1.00  0.00           C  
ATOM   1388  CG1 VAL B  87      10.746  -0.829  -0.389  1.00  0.00           C  
ATOM   1389  CG2 VAL B  87      11.276   1.440  -1.277  1.00  0.00           C  
ATOM   1390  H   VAL B  87       9.098  -1.962  -2.563  1.00  0.00           H  
ATOM   1391  HA  VAL B  87       9.770   0.877  -3.194  1.00  0.00           H  
ATOM   1392  HB  VAL B  87       9.389   0.718  -0.811  1.00  0.00           H  
ATOM   1393 1HG1 VAL B  87      10.900  -0.504   0.633  1.00  0.00           H  
ATOM   1394 2HG1 VAL B  87       9.968  -1.585  -0.412  1.00  0.00           H  
ATOM   1395 3HG1 VAL B  87      11.667  -1.239  -0.782  1.00  0.00           H  
ATOM   1396 1HG2 VAL B  87      11.476   1.803  -0.328  1.00  0.00           H  
ATOM   1397 2HG2 VAL B  87      12.170   1.082  -1.725  1.00  0.00           H  
ATOM   1398 3HG2 VAL B  87      10.882   2.247  -1.859  1.00  0.00           H  
ATOM   1399  N   ASP B  88      11.903   0.187  -4.209  1.00  0.00           N  
ATOM   1400  CA  ASP B  88      13.121  -0.157  -4.935  1.00  0.00           C  
ATOM   1401  C   ASP B  88      14.236   0.844  -4.642  1.00  0.00           C  
ATOM   1402  O   ASP B  88      13.973   1.956  -4.178  1.00  0.00           O  
ATOM   1403  CB  ASP B  88      12.867  -0.246  -6.434  1.00  0.00           C  
ATOM   1404  CG  ASP B  88      13.891  -1.158  -7.136  1.00  0.00           C  
ATOM   1405  OD1 ASP B  88      14.762  -1.692  -6.455  1.00  0.00           O  
ATOM   1406  OD2 ASP B  88      13.802  -1.322  -8.321  1.00  0.00           O  
ATOM   1407  H   ASP B  88      11.517   1.115  -4.307  1.00  0.00           H  
ATOM   1408  HA  ASP B  88      13.456  -1.140  -4.603  1.00  0.00           H  
ATOM   1409 1HB  ASP B  88      11.867  -0.610  -6.609  1.00  0.00           H  
ATOM   1410 2HB  ASP B  88      12.935   0.746  -6.870  1.00  0.00           H  
ATOM   1411  N   GLY B  89      15.431   0.444  -4.839  1.00  0.00           N  
ATOM   1412  CA  GLY B  89      16.598   1.282  -4.617  1.00  0.00           C  
ATOM   1413  C   GLY B  89      17.831   0.494  -4.215  1.00  0.00           C  
ATOM   1414  O   GLY B  89      17.720  -0.614  -3.685  1.00  0.00           O  
ATOM   1415  H   GLY B  89      15.560  -0.503  -5.165  1.00  0.00           H  
ATOM   1416 1HA  GLY B  89      16.822   1.842  -5.525  1.00  0.00           H  
ATOM   1417 2HA  GLY B  89      16.380   2.010  -3.837  1.00  0.00           H  
ATOM   1418  N   GLN B  90      18.935   0.956  -4.611  1.00  0.00           N  
ATOM   1419  CA  GLN B  90      20.219   0.387  -4.217  1.00  0.00           C  
ATOM   1420  C   GLN B  90      21.226   1.482  -3.879  1.00  0.00           C  
ATOM   1421  O   GLN B  90      21.499   2.358  -4.704  1.00  0.00           O  
ATOM   1422  CB  GLN B  90      20.794  -0.534  -5.294  1.00  0.00           C  
ATOM   1423  CG  GLN B  90      20.045  -1.809  -5.495  1.00  0.00           C  
ATOM   1424  CD  GLN B  90      20.194  -2.713  -4.294  1.00  0.00           C  
ATOM   1425  OE1 GLN B  90      21.282  -2.854  -3.720  1.00  0.00           O  
ATOM   1426  NE2 GLN B  90      19.097  -3.313  -3.884  1.00  0.00           N  
ATOM   1427  H   GLN B  90      18.920   1.756  -5.228  1.00  0.00           H  
ATOM   1428  HA  GLN B  90      20.069  -0.218  -3.323  1.00  0.00           H  
ATOM   1429 1HB  GLN B  90      20.773  -0.016  -6.241  1.00  0.00           H  
ATOM   1430 2HB  GLN B  90      21.834  -0.772  -5.072  1.00  0.00           H  
ATOM   1431 1HG  GLN B  90      18.993  -1.617  -5.664  1.00  0.00           H  
ATOM   1432 2HG  GLN B  90      20.473  -2.318  -6.361  1.00  0.00           H  
ATOM   1433 1HE2 GLN B  90      19.115  -3.916  -3.087  1.00  0.00           H  
ATOM   1434 2HE2 GLN B  90      18.231  -3.133  -4.362  1.00  0.00           H  
ATOM   1435  N   PRO B  91      21.668   1.466  -2.493  1.00  0.00           N  
ATOM   1436  CA  PRO B  91      21.300   0.540  -1.419  1.00  0.00           C  
ATOM   1437  C   PRO B  91      19.821   0.623  -1.049  1.00  0.00           C  
ATOM   1438  O   PRO B  91      19.118   1.530  -1.502  1.00  0.00           O  
ATOM   1439  CB  PRO B  91      22.182   0.987  -0.250  1.00  0.00           C  
ATOM   1440  CG  PRO B  91      22.388   2.452  -0.466  1.00  0.00           C  
ATOM   1441  CD  PRO B  91      22.438   2.714  -1.944  1.00  0.00           C  
ATOM   1442  HA  PRO B  91      21.548  -0.487  -1.726  1.00  0.00           H  
ATOM   1443 1HB  PRO B  91      21.681   0.768   0.705  1.00  0.00           H  
ATOM   1444 2HB  PRO B  91      23.126   0.423  -0.254  1.00  0.00           H  
ATOM   1445 1HG  PRO B  91      21.572   3.023   0.000  1.00  0.00           H  
ATOM   1446 2HG  PRO B  91      23.321   2.780   0.016  1.00  0.00           H  
ATOM   1447 1HD  PRO B  91      21.924   3.661  -2.167  1.00  0.00           H  
ATOM   1448 2HD  PRO B  91      23.486   2.754  -2.274  1.00  0.00           H  
ATOM   1449  N   ALA B  92      19.349  -0.527  -0.315  1.00  0.00           N  
ATOM   1450  CA  ALA B  92      17.953  -0.569   0.113  1.00  0.00           C  
ATOM   1451  C   ALA B  92      17.568   0.707   0.856  1.00  0.00           C  
ATOM   1452  O   ALA B  92      18.283   1.145   1.760  1.00  0.00           O  
ATOM   1453  CB  ALA B  92      17.703  -1.790   0.994  1.00  0.00           C  
ATOM   1454  H   ALA B  92      19.956  -1.302  -0.090  1.00  0.00           H  
ATOM   1455  HA  ALA B  92      17.328  -0.642  -0.777  1.00  0.00           H  
ATOM   1456 1HB  ALA B  92      16.658  -1.807   1.305  1.00  0.00           H  
ATOM   1457 2HB  ALA B  92      17.929  -2.696   0.432  1.00  0.00           H  
ATOM   1458 3HB  ALA B  92      18.342  -1.740   1.874  1.00  0.00           H  
ATOM   1459  N   PRO B  93      16.446   1.373   0.454  1.00  0.00           N  
ATOM   1460  CA  PRO B  93      15.995   2.636   1.044  1.00  0.00           C  
ATOM   1461  C   PRO B  93      15.489   2.470   2.475  1.00  0.00           C  
ATOM   1462  O   PRO B  93      14.927   1.427   2.818  1.00  0.00           O  
ATOM   1463  CB  PRO B  93      14.933   3.091   0.076  1.00  0.00           C  
ATOM   1464  CG  PRO B  93      14.472   1.863  -0.590  1.00  0.00           C  
ATOM   1465  CD  PRO B  93      15.643   0.935  -0.671  1.00  0.00           C  
ATOM   1466  HA  PRO B  93      16.823   3.360   1.024  1.00  0.00           H  
ATOM   1467 1HB  PRO B  93      14.143   3.605   0.639  1.00  0.00           H  
ATOM   1468 2HB  PRO B  93      15.366   3.815  -0.606  1.00  0.00           H  
ATOM   1469 1HG  PRO B  93      13.674   1.440  -0.002  1.00  0.00           H  
ATOM   1470 2HG  PRO B  93      14.089   2.124  -1.585  1.00  0.00           H  
ATOM   1471 1HD  PRO B  93      15.273  -0.090  -0.541  1.00  0.00           H  
ATOM   1472 2HD  PRO B  93      16.185   1.080  -1.619  1.00  0.00           H  
ATOM   1473  N   SER B  94      15.794   3.406   3.336  1.00  0.00           N  
ATOM   1474  CA  SER B  94      15.099   3.540   4.612  1.00  0.00           C  
ATOM   1475  C   SER B  94      13.661   4.006   4.412  1.00  0.00           C  
ATOM   1476  O   SER B  94      13.364   4.731   3.461  1.00  0.00           O  
ATOM   1477  CB  SER B  94      15.839   4.519   5.525  1.00  0.00           C  
ATOM   1478  OG  SER B  94      15.837   5.823   4.970  1.00  0.00           O  
ATOM   1479  H   SER B  94      16.534   4.055   3.108  1.00  0.00           H  
ATOM   1480  HA  SER B  94      15.073   2.563   5.097  1.00  0.00           H  
ATOM   1481 1HB  SER B  94      15.362   4.535   6.505  1.00  0.00           H  
ATOM   1482 2HB  SER B  94      16.864   4.180   5.666  1.00  0.00           H  
ATOM   1483  HG  SER B  94      15.359   5.757   4.140  1.00  0.00           H  
ATOM   1484  N   LEU B  95      12.726   3.473   5.324  1.00  0.00           N  
ATOM   1485  CA  LEU B  95      11.310   3.783   5.155  1.00  0.00           C  
ATOM   1486  C   LEU B  95      10.779   4.570   6.349  1.00  0.00           C  
ATOM   1487  O   LEU B  95      11.167   4.310   7.490  1.00  0.00           O  
ATOM   1488  CB  LEU B  95      10.498   2.499   4.973  1.00  0.00           C  
ATOM   1489  CG  LEU B  95      10.923   1.585   3.822  1.00  0.00           C  
ATOM   1490  CD1 LEU B  95      10.056   0.331   3.792  1.00  0.00           C  
ATOM   1491  CD2 LEU B  95      10.844   2.328   2.492  1.00  0.00           C  
ATOM   1492  H   LEU B  95      13.012   2.882   6.091  1.00  0.00           H  
ATOM   1493  HA  LEU B  95      11.195   4.397   4.263  1.00  0.00           H  
ATOM   1494 1HB  LEU B  95      10.559   1.916   5.891  1.00  0.00           H  
ATOM   1495 2HB  LEU B  95       9.455   2.768   4.807  1.00  0.00           H  
ATOM   1496  HG  LEU B  95      11.949   1.253   3.981  1.00  0.00           H  
ATOM   1497 1HD1 LEU B  95      10.371  -0.309   2.968  1.00  0.00           H  
ATOM   1498 2HD1 LEU B  95      10.165  -0.209   4.732  1.00  0.00           H  
ATOM   1499 3HD1 LEU B  95       9.013   0.613   3.654  1.00  0.00           H  
ATOM   1500 1HD2 LEU B  95      11.151   1.662   1.684  1.00  0.00           H  
ATOM   1501 2HD2 LEU B  95       9.819   2.659   2.320  1.00  0.00           H  
ATOM   1502 3HD2 LEU B  95      11.505   3.194   2.519  1.00  0.00           H  
ATOM   1503  N   ARG B  96       9.866   5.522   6.063  1.00  0.00           N  
ATOM   1504  CA  ARG B  96       9.154   6.284   7.083  1.00  0.00           C  
ATOM   1505  C   ARG B  96       7.719   6.571   6.651  1.00  0.00           C  
ATOM   1506  O   ARG B  96       7.486   7.077   5.551  1.00  0.00           O  
ATOM   1507  CB  ARG B  96       9.883   7.596   7.381  1.00  0.00           C  
ATOM   1508  CG  ARG B  96       9.229   8.431   8.470  1.00  0.00           C  
ATOM   1509  CD  ARG B  96      10.002   9.714   8.739  1.00  0.00           C  
ATOM   1510  NE  ARG B  96      11.337   9.440   9.263  1.00  0.00           N  
ATOM   1511  CZ  ARG B  96      12.281  10.358   9.450  1.00  0.00           C  
ATOM   1512  NH1 ARG B  96      12.054  11.633   9.158  1.00  0.00           N  
ATOM   1513  NH2 ARG B  96      13.462   9.998   9.932  1.00  0.00           N  
ATOM   1514  H   ARG B  96       9.675   5.706   5.089  1.00  0.00           H  
ATOM   1515  HA  ARG B  96       9.119   5.690   7.997  1.00  0.00           H  
ATOM   1516 1HB  ARG B  96      10.906   7.382   7.687  1.00  0.00           H  
ATOM   1517 2HB  ARG B  96       9.932   8.199   6.474  1.00  0.00           H  
ATOM   1518 1HG  ARG B  96       8.217   8.699   8.165  1.00  0.00           H  
ATOM   1519 2HG  ARG B  96       9.189   7.855   9.395  1.00  0.00           H  
ATOM   1520 1HD  ARG B  96      10.107  10.277   7.812  1.00  0.00           H  
ATOM   1521 2HD  ARG B  96       9.464  10.316   9.470  1.00  0.00           H  
ATOM   1522  HE  ARG B  96      11.561   8.483   9.501  1.00  0.00           H  
ATOM   1523 1HH1 ARG B  96      11.156  11.915   8.790  1.00  0.00           H  
ATOM   1524 2HH1 ARG B  96      12.778  12.321   9.304  1.00  0.00           H  
ATOM   1525 1HH2 ARG B  96      13.642   9.029  10.156  1.00  0.00           H  
ATOM   1526 2HH2 ARG B  96      14.181  10.691  10.075  1.00  0.00           H  
ATOM   1527  N   TRP B  97       6.767   6.269   7.583  1.00  0.00           N  
ATOM   1528  CA  TRP B  97       5.366   6.573   7.314  1.00  0.00           C  
ATOM   1529  C   TRP B  97       4.979   7.924   7.905  1.00  0.00           C  
ATOM   1530  O   TRP B  97       5.399   8.269   9.012  1.00  0.00           O  
ATOM   1531  CB  TRP B  97       4.459   5.476   7.880  1.00  0.00           C  
ATOM   1532  CG  TRP B  97       4.430   4.224   7.056  1.00  0.00           C  
ATOM   1533  CD1 TRP B  97       5.105   3.061   7.301  1.00  0.00           C  
ATOM   1534  CD2 TRP B  97       3.691   4.013   5.849  1.00  0.00           C  
ATOM   1535  NE1 TRP B  97       4.829   2.138   6.319  1.00  0.00           N  
ATOM   1536  CE2 TRP B  97       3.964   2.696   5.417  1.00  0.00           C  
ATOM   1537  CE3 TRP B  97       2.822   4.809   5.092  1.00  0.00           C  
ATOM   1538  CZ2 TRP B  97       3.399   2.158   4.258  1.00  0.00           C  
ATOM   1539  CZ3 TRP B  97       2.260   4.272   3.939  1.00  0.00           C  
ATOM   1540  CH2 TRP B  97       2.552   2.959   3.536  1.00  0.00           C  
ATOM   1541  H   TRP B  97       7.017   5.836   8.461  1.00  0.00           H  
ATOM   1542  HA  TRP B  97       5.223   6.619   6.235  1.00  0.00           H  
ATOM   1543 1HB  TRP B  97       4.790   5.212   8.885  1.00  0.00           H  
ATOM   1544 2HB  TRP B  97       3.439   5.852   7.960  1.00  0.00           H  
ATOM   1545  HD1 TRP B  97       5.765   2.891   8.150  1.00  0.00           H  
ATOM   1546  HE1 TRP B  97       5.203   1.201   6.270  1.00  0.00           H  
ATOM   1547  HE3 TRP B  97       2.589   5.827   5.402  1.00  0.00           H  
ATOM   1548  HZ2 TRP B  97       3.612   1.141   3.928  1.00  0.00           H  
ATOM   1549  HZ3 TRP B  97       1.586   4.898   3.354  1.00  0.00           H  
ATOM   1550  HH2 TRP B  97       2.093   2.571   2.626  1.00  0.00           H  
ATOM   1551  N   LEU B  98       4.167   8.642   7.082  1.00  0.00           N  
ATOM   1552  CA  LEU B  98       3.510   9.860   7.542  1.00  0.00           C  
ATOM   1553  C   LEU B  98       1.993   9.716   7.480  1.00  0.00           C  
ATOM   1554  O   LEU B  98       1.462   9.086   6.562  1.00  0.00           O  
ATOM   1555  CB  LEU B  98       3.955  11.060   6.701  1.00  0.00           C  
ATOM   1556  CG  LEU B  98       5.463  11.296   6.602  1.00  0.00           C  
ATOM   1557  CD1 LEU B  98       5.759  12.427   5.622  1.00  0.00           C  
ATOM   1558  CD2 LEU B  98       6.047  11.605   7.976  1.00  0.00           C  
ATOM   1559  H   LEU B  98       4.014   8.329   6.134  1.00  0.00           H  
ATOM   1560  HA  LEU B  98       3.795  10.036   8.579  1.00  0.00           H  
ATOM   1561 1HB  LEU B  98       3.578  10.933   5.687  1.00  0.00           H  
ATOM   1562 2HB  LEU B  98       3.511  11.963   7.121  1.00  0.00           H  
ATOM   1563  HG  LEU B  98       5.946  10.403   6.205  1.00  0.00           H  
ATOM   1564 1HD1 LEU B  98       6.836  12.584   5.562  1.00  0.00           H  
ATOM   1565 2HD1 LEU B  98       5.376  12.164   4.636  1.00  0.00           H  
ATOM   1566 3HD1 LEU B  98       5.278  13.342   5.967  1.00  0.00           H  
ATOM   1567 1HD2 LEU B  98       7.121  11.769   7.886  1.00  0.00           H  
ATOM   1568 2HD2 LEU B  98       5.575  12.502   8.379  1.00  0.00           H  
ATOM   1569 3HD2 LEU B  98       5.863  10.766   8.647  1.00  0.00           H  
ATOM   1570  N   PHE B  99       1.336  10.194   8.588  1.00  0.00           N  
ATOM   1571  CA  PHE B  99      -0.120  10.266   8.624  1.00  0.00           C  
ATOM   1572  C   PHE B  99      -0.587  11.707   8.788  1.00  0.00           C  
ATOM   1573  O   PHE B  99      -0.234  12.372   9.765  1.00  0.00           O  
ATOM   1574  CB  PHE B  99      -0.674   9.402   9.761  1.00  0.00           C  
ATOM   1575  CG  PHE B  99      -2.171   9.470   9.900  1.00  0.00           C  
ATOM   1576  CD1 PHE B  99      -2.753   9.936  11.073  1.00  0.00           C  
ATOM   1577  CD2 PHE B  99      -2.996   9.067   8.858  1.00  0.00           C  
ATOM   1578  CE1 PHE B  99      -4.138  10.000  11.205  1.00  0.00           C  
ATOM   1579  CE2 PHE B  99      -4.382   9.128   8.983  1.00  0.00           C  
ATOM   1580  CZ  PHE B  99      -4.950   9.594  10.157  1.00  0.00           C  
ATOM   1581  H   PHE B  99       1.864  10.501   9.392  1.00  0.00           H  
ATOM   1582  HA  PHE B  99      -0.509   9.887   7.678  1.00  0.00           H  
ATOM   1583 1HB  PHE B  99      -0.394   8.362   9.597  1.00  0.00           H  
ATOM   1584 2HB  PHE B  99      -0.230   9.715  10.705  1.00  0.00           H  
ATOM   1585  HD1 PHE B  99      -2.112  10.254  11.896  1.00  0.00           H  
ATOM   1586  HD2 PHE B  99      -2.548   8.700   7.934  1.00  0.00           H  
ATOM   1587  HE1 PHE B  99      -4.580  10.369  12.130  1.00  0.00           H  
ATOM   1588  HE2 PHE B  99      -5.020   8.809   8.159  1.00  0.00           H  
ATOM   1589  HZ  PHE B  99      -6.034   9.640  10.257  1.00  0.00           H  
ATOM   1590  N   ASN B 100      -1.270  12.171   7.684  1.00  0.00           N  
ATOM   1591  CA  ASN B 100      -1.728  13.556   7.634  1.00  0.00           C  
ATOM   1592  C   ASN B 100      -0.588  14.533   7.911  1.00  0.00           C  
ATOM   1593  O   ASN B 100      -0.772  15.521   8.624  1.00  0.00           O  
ATOM   1594  CB  ASN B 100      -2.871  13.779   8.626  1.00  0.00           C  
ATOM   1595  CG  ASN B 100      -4.179  13.172   8.156  1.00  0.00           C  
ATOM   1596  OD1 ASN B 100      -4.391  12.976   6.957  1.00  0.00           O  
ATOM   1597  ND2 ASN B 100      -5.063  12.868   9.098  1.00  0.00           N  
ATOM   1598  H   ASN B 100      -1.460  11.561   6.902  1.00  0.00           H  
ATOM   1599  HA  ASN B 100      -2.095  13.763   6.627  1.00  0.00           H  
ATOM   1600 1HB  ASN B 100      -2.607  13.342   9.590  1.00  0.00           H  
ATOM   1601 2HB  ASN B 100      -3.016  14.848   8.780  1.00  0.00           H  
ATOM   1602 1HD2 ASN B 100      -5.943  12.465   8.846  1.00  0.00           H  
ATOM   1603 2HD2 ASN B 100      -4.849  13.042  10.059  1.00  0.00           H  
ATOM   1604  N   GLY B 101       0.570  14.134   7.378  1.00  0.00           N  
ATOM   1605  CA  GLY B 101       1.678  15.075   7.404  1.00  0.00           C  
ATOM   1606  C   GLY B 101       2.532  14.958   8.652  1.00  0.00           C  
ATOM   1607  O   GLY B 101       3.564  15.622   8.769  1.00  0.00           O  
ATOM   1608  H   GLY B 101       0.708  13.223   6.965  1.00  0.00           H  
ATOM   1609 1HA  GLY B 101       2.312  14.915   6.531  1.00  0.00           H  
ATOM   1610 2HA  GLY B 101       1.293  16.092   7.339  1.00  0.00           H  
ATOM   1611  N   SER B 102       2.108  14.070   9.624  1.00  0.00           N  
ATOM   1612  CA  SER B 102       2.862  13.803  10.844  1.00  0.00           C  
ATOM   1613  C   SER B 102       3.470  12.404  10.823  1.00  0.00           C  
ATOM   1614  O   SER B 102       2.905  11.485  10.226  1.00  0.00           O  
ATOM   1615  CB  SER B 102       1.967  13.960  12.074  1.00  0.00           C  
ATOM   1616  OG  SER B 102       1.447  15.276  12.153  1.00  0.00           O  
ATOM   1617  H   SER B 102       1.233  13.589   9.471  1.00  0.00           H  
ATOM   1618  HA  SER B 102       3.677  14.525  10.912  1.00  0.00           H  
ATOM   1619 1HB  SER B 102       1.148  13.243  12.022  1.00  0.00           H  
ATOM   1620 2HB  SER B 102       2.541  13.736  12.972  1.00  0.00           H  
ATOM   1621  HG  SER B 102       1.799  15.746  11.393  1.00  0.00           H  
ATOM   1622  N   VAL B 103       4.637  12.403  11.520  1.00  0.00           N  
ATOM   1623  CA  VAL B 103       5.299  11.105  11.598  1.00  0.00           C  
ATOM   1624  C   VAL B 103       4.365  10.086  12.245  1.00  0.00           C  
ATOM   1625  O   VAL B 103       3.772  10.355  13.293  1.00  0.00           O  
ATOM   1626  CB  VAL B 103       6.624  11.190  12.387  1.00  0.00           C  
ATOM   1627  CG1 VAL B 103       7.223   9.800  12.588  1.00  0.00           C  
ATOM   1628  CG2 VAL B 103       7.616  12.104  11.668  1.00  0.00           C  
ATOM   1629  H   VAL B 103       5.063  13.201  11.970  1.00  0.00           H  
ATOM   1630  HA  VAL B 103       5.528  10.772  10.585  1.00  0.00           H  
ATOM   1631  HB  VAL B 103       6.420  11.592  13.380  1.00  0.00           H  
ATOM   1632 1HG1 VAL B 103       8.156   9.883  13.146  1.00  0.00           H  
ATOM   1633 2HG1 VAL B 103       6.522   9.179  13.145  1.00  0.00           H  
ATOM   1634 3HG1 VAL B 103       7.421   9.346  11.618  1.00  0.00           H  
ATOM   1635 1HG2 VAL B 103       8.544  12.153  12.237  1.00  0.00           H  
ATOM   1636 2HG2 VAL B 103       7.821  11.708  10.673  1.00  0.00           H  
ATOM   1637 3HG2 VAL B 103       7.191  13.104  11.580  1.00  0.00           H  
ATOM   1638  N   LEU B 104       4.141   8.942  11.476  1.00  0.00           N  
ATOM   1639  CA  LEU B 104       3.373   7.819  12.002  1.00  0.00           C  
ATOM   1640  C   LEU B 104       4.274   6.853  12.764  1.00  0.00           C  
ATOM   1641  O   LEU B 104       5.112   6.176  12.165  1.00  0.00           O  
ATOM   1642  CB  LEU B 104       2.658   7.080  10.867  1.00  0.00           C  
ATOM   1643  CG  LEU B 104       1.789   5.889  11.275  1.00  0.00           C  
ATOM   1644  CD1 LEU B 104       0.601   6.359  12.107  1.00  0.00           C  
ATOM   1645  CD2 LEU B 104       1.317   5.125  10.042  1.00  0.00           C  
ATOM   1646  H   LEU B 104       4.515   8.887  10.539  1.00  0.00           H  
ATOM   1647  HA  LEU B 104       2.624   8.206  12.692  1.00  0.00           H  
ATOM   1648 1HB  LEU B 104       2.016   7.786  10.343  1.00  0.00           H  
ATOM   1649 2HB  LEU B 104       3.407   6.712  10.166  1.00  0.00           H  
ATOM   1650  HG  LEU B 104       2.368   5.216  11.908  1.00  0.00           H  
ATOM   1651 1HD1 LEU B 104      -0.008   5.500  12.390  1.00  0.00           H  
ATOM   1652 2HD1 LEU B 104       0.961   6.859  13.006  1.00  0.00           H  
ATOM   1653 3HD1 LEU B 104      -0.001   7.053  11.522  1.00  0.00           H  
ATOM   1654 1HD2 LEU B 104       0.700   4.280  10.351  1.00  0.00           H  
ATOM   1655 2HD2 LEU B 104       0.731   5.788   9.405  1.00  0.00           H  
ATOM   1656 3HD2 LEU B 104       2.181   4.760   9.487  1.00  0.00           H  
ATOM   1657  N   ASN B 105       4.224   6.849  14.073  1.00  0.00           N  
ATOM   1658  CA  ASN B 105       5.008   5.950  14.913  1.00  0.00           C  
ATOM   1659  C   ASN B 105       4.395   4.553  14.963  1.00  0.00           C  
ATOM   1660  O   ASN B 105       3.209   4.401  15.262  1.00  0.00           O  
ATOM   1661  CB  ASN B 105       5.147   6.520  16.326  1.00  0.00           C  
ATOM   1662  CG  ASN B 105       5.957   7.801  16.362  1.00  0.00           C  
ATOM   1663  OD1 ASN B 105       7.062   7.866  15.818  1.00  0.00           O  
ATOM   1664  ND2 ASN B 105       5.413   8.829  17.003  1.00  0.00           N  
ATOM   1665  H   ASN B 105       3.601   7.513  14.510  1.00  0.00           H  
ATOM   1666  HA  ASN B 105       6.004   5.850  14.478  1.00  0.00           H  
ATOM   1667 1HB  ASN B 105       4.157   6.719  16.737  1.00  0.00           H  
ATOM   1668 2HB  ASN B 105       5.627   5.783  16.970  1.00  0.00           H  
ATOM   1669 1HD2 ASN B 105       5.903   9.700  17.059  1.00  0.00           H  
ATOM   1670 2HD2 ASN B 105       4.514   8.733  17.430  1.00  0.00           H  
ATOM   1671  N   GLU B 106       5.178   3.542  14.525  1.00  0.00           N  
ATOM   1672  CA  GLU B 106       4.668   2.174  14.512  1.00  0.00           C  
ATOM   1673  C   GLU B 106       4.290   1.712  15.916  1.00  0.00           C  
ATOM   1674  O   GLU B 106       5.023   1.962  16.876  1.00  0.00           O  
ATOM   1675  CB  GLU B 106       5.700   1.221  13.904  1.00  0.00           C  
ATOM   1676  CG  GLU B 106       5.964   1.462  12.425  1.00  0.00           C  
ATOM   1677  CD  GLU B 106       6.814   0.377  11.783  1.00  0.00           C  
ATOM   1678  OE1 GLU B 106       7.061   0.446  10.557  1.00  0.00           O  
ATOM   1679  OE2 GLU B 106       7.235  -0.549  12.511  1.00  0.00           O  
ATOM   1680  H   GLU B 106       6.119   3.719  14.204  1.00  0.00           H  
ATOM   1681  HA  GLU B 106       3.766   2.147  13.900  1.00  0.00           H  
ATOM   1682 1HB  GLU B 106       6.645   1.319  14.438  1.00  0.00           H  
ATOM   1683 2HB  GLU B 106       5.361   0.192  14.025  1.00  0.00           H  
ATOM   1684 1HG  GLU B 106       5.010   1.514  11.900  1.00  0.00           H  
ATOM   1685 2HG  GLU B 106       6.465   2.422  12.308  1.00  0.00           H  
ATOM   1686  N   THR B 107       3.146   1.146  16.022  1.00  0.00           N  
ATOM   1687  CA  THR B 107       2.610   0.535  17.233  1.00  0.00           C  
ATOM   1688  C   THR B 107       2.240  -0.925  16.983  1.00  0.00           C  
ATOM   1689  O   THR B 107       2.448  -1.445  15.885  1.00  0.00           O  
ATOM   1690  CB  THR B 107       1.376   1.300  17.746  1.00  0.00           C  
ATOM   1691  OG1 THR B 107       0.275   1.070  16.857  1.00  0.00           O  
ATOM   1692  CG2 THR B 107       1.649   2.798  17.820  1.00  0.00           C  
ATOM   1693  H   THR B 107       2.590   1.137  15.179  1.00  0.00           H  
ATOM   1694  HA  THR B 107       3.378   0.568  18.006  1.00  0.00           H  
ATOM   1695  HB  THR B 107       1.113   0.941  18.741  1.00  0.00           H  
ATOM   1696  HG1 THR B 107       0.556   0.492  16.144  1.00  0.00           H  
ATOM   1697 1HG2 THR B 107       0.760   3.312  18.186  1.00  0.00           H  
ATOM   1698 2HG2 THR B 107       2.481   2.983  18.499  1.00  0.00           H  
ATOM   1699 3HG2 THR B 107       1.901   3.171  16.828  1.00  0.00           H  
ATOM   1700  N   SER B 108       1.684  -1.579  18.106  1.00  0.00           N  
ATOM   1701  CA  SER B 108       1.207  -2.951  17.970  1.00  0.00           C  
ATOM   1702  C   SER B 108      -0.021  -3.023  17.069  1.00  0.00           C  
ATOM   1703  O   SER B 108      -0.335  -4.082  16.522  1.00  0.00           O  
ATOM   1704  CB  SER B 108       0.878  -3.542  19.341  1.00  0.00           C  
ATOM   1705  OG  SER B 108      -0.136  -2.789  19.984  1.00  0.00           O  
ATOM   1706  H   SER B 108       1.609  -1.119  19.002  1.00  0.00           H  
ATOM   1707  HA  SER B 108       1.997  -3.549  17.513  1.00  0.00           H  
ATOM   1708 1HB  SER B 108       0.551  -4.575  19.223  1.00  0.00           H  
ATOM   1709 2HB  SER B 108       1.776  -3.552  19.958  1.00  0.00           H  
ATOM   1710  HG  SER B 108      -0.364  -2.080  19.378  1.00  0.00           H  
ATOM   1711  N   PHE B 109      -0.729  -1.845  16.797  1.00  0.00           N  
ATOM   1712  CA  PHE B 109      -1.956  -1.767  16.012  1.00  0.00           C  
ATOM   1713  C   PHE B 109      -1.659  -1.315  14.588  1.00  0.00           C  
ATOM   1714  O   PHE B 109      -2.414  -1.622  13.663  1.00  0.00           O  
ATOM   1715  CB  PHE B 109      -2.956  -0.811  16.669  1.00  0.00           C  
ATOM   1716  CG  PHE B 109      -3.451  -1.278  18.011  1.00  0.00           C  
ATOM   1717  CD1 PHE B 109      -4.445  -2.245  18.103  1.00  0.00           C  
ATOM   1718  CD2 PHE B 109      -2.923  -0.749  19.182  1.00  0.00           C  
ATOM   1719  CE1 PHE B 109      -4.905  -2.679  19.344  1.00  0.00           C  
ATOM   1720  CE2 PHE B 109      -3.378  -1.178  20.425  1.00  0.00           C  
ATOM   1721  CZ  PHE B 109      -4.370  -2.142  20.504  1.00  0.00           C  
ATOM   1722  H   PHE B 109      -0.339  -0.998  17.186  1.00  0.00           H  
ATOM   1723  HA  PHE B 109      -2.403  -2.761  15.968  1.00  0.00           H  
ATOM   1724 1HB  PHE B 109      -2.493   0.166  16.799  1.00  0.00           H  
ATOM   1725 2HB  PHE B 109      -3.818  -0.681  16.016  1.00  0.00           H  
ATOM   1726  HD1 PHE B 109      -4.865  -2.665  17.189  1.00  0.00           H  
ATOM   1727  HD2 PHE B 109      -2.142   0.010  19.120  1.00  0.00           H  
ATOM   1728  HE1 PHE B 109      -5.684  -3.439  19.400  1.00  0.00           H  
ATOM   1729  HE2 PHE B 109      -2.955  -0.756  21.337  1.00  0.00           H  
ATOM   1730  HZ  PHE B 109      -4.729  -2.476  21.476  1.00  0.00           H  
ATOM   1731  N   ILE B 110      -0.503  -0.538  14.442  1.00  0.00           N  
ATOM   1732  CA  ILE B 110      -0.087  -0.042  13.135  1.00  0.00           C  
ATOM   1733  C   ILE B 110       1.405  -0.301  12.936  1.00  0.00           C  
ATOM   1734  O   ILE B 110       2.240   0.265  13.646  1.00  0.00           O  
ATOM   1735  CB  ILE B 110      -0.395   1.464  12.978  1.00  0.00           C  
ATOM   1736  CG1 ILE B 110      -1.880   1.736  13.245  1.00  0.00           C  
ATOM   1737  CG2 ILE B 110       0.010   1.956  11.585  1.00  0.00           C  
ATOM   1738  CD1 ILE B 110      -2.243   3.214  13.274  1.00  0.00           C  
ATOM   1739  H   ILE B 110       0.055  -0.315  15.253  1.00  0.00           H  
ATOM   1740  HA  ILE B 110      -0.639  -0.583  12.368  1.00  0.00           H  
ATOM   1741  HB  ILE B 110       0.160   2.029  13.726  1.00  0.00           H  
ATOM   1742 1HG1 ILE B 110      -2.482   1.253  12.476  1.00  0.00           H  
ATOM   1743 2HG1 ILE B 110      -2.164   1.299  14.203  1.00  0.00           H  
ATOM   1744 1HG2 ILE B 110      -0.216   3.018  11.495  1.00  0.00           H  
ATOM   1745 2HG2 ILE B 110       1.078   1.799  11.440  1.00  0.00           H  
ATOM   1746 3HG2 ILE B 110      -0.545   1.402  10.828  1.00  0.00           H  
ATOM   1747 1HD1 ILE B 110      -3.310   3.323  13.469  1.00  0.00           H  
ATOM   1748 2HD1 ILE B 110      -1.678   3.712  14.062  1.00  0.00           H  
ATOM   1749 3HD1 ILE B 110      -2.002   3.666  12.313  1.00  0.00           H  
ATOM   1750  N   PHE B 111       1.724  -1.191  12.011  1.00  0.00           N  
ATOM   1751  CA  PHE B 111       3.134  -1.505  11.813  1.00  0.00           C  
ATOM   1752  C   PHE B 111       3.396  -1.940  10.377  1.00  0.00           C  
ATOM   1753  O   PHE B 111       2.468  -2.314   9.657  1.00  0.00           O  
ATOM   1754  CB  PHE B 111       3.583  -2.601  12.784  1.00  0.00           C  
ATOM   1755  CG  PHE B 111       2.865  -3.910  12.596  1.00  0.00           C  
ATOM   1756  CD1 PHE B 111       1.633  -4.136  13.198  1.00  0.00           C  
ATOM   1757  CD2 PHE B 111       3.421  -4.915  11.815  1.00  0.00           C  
ATOM   1758  CE1 PHE B 111       0.966  -5.347  13.026  1.00  0.00           C  
ATOM   1759  CE2 PHE B 111       2.760  -6.127  11.638  1.00  0.00           C  
ATOM   1760  CZ  PHE B 111       1.533  -6.341  12.245  1.00  0.00           C  
ATOM   1761  H   PHE B 111       1.032  -1.657  11.442  1.00  0.00           H  
ATOM   1762  HA  PHE B 111       3.720  -0.606  12.009  1.00  0.00           H  
ATOM   1763 1HB  PHE B 111       4.651  -2.779  12.663  1.00  0.00           H  
ATOM   1764 2HB  PHE B 111       3.421  -2.268  13.808  1.00  0.00           H  
ATOM   1765  HD1 PHE B 111       1.188  -3.352  13.811  1.00  0.00           H  
ATOM   1766  HD2 PHE B 111       4.387  -4.746  11.338  1.00  0.00           H  
ATOM   1767  HE1 PHE B 111       0.001  -5.510  13.505  1.00  0.00           H  
ATOM   1768  HE2 PHE B 111       3.207  -6.908  11.023  1.00  0.00           H  
ATOM   1769  HZ  PHE B 111       1.016  -7.290  12.109  1.00  0.00           H  
ATOM   1770  N   THR B 112       4.685  -1.775   9.985  1.00  0.00           N  
ATOM   1771  CA  THR B 112       5.131  -2.157   8.650  1.00  0.00           C  
ATOM   1772  C   THR B 112       5.500  -3.637   8.606  1.00  0.00           C  
ATOM   1773  O   THR B 112       6.234  -4.125   9.468  1.00  0.00           O  
ATOM   1774  CB  THR B 112       6.372  -1.350   8.165  1.00  0.00           C  
ATOM   1775  OG1 THR B 112       6.052   0.039   8.109  1.00  0.00           O  
ATOM   1776  CG2 THR B 112       6.795  -1.816   6.755  1.00  0.00           C  
ATOM   1777  H   THR B 112       5.352  -1.379  10.632  1.00  0.00           H  
ATOM   1778  HA  THR B 112       4.313  -1.986   7.950  1.00  0.00           H  
ATOM   1779  HB  THR B 112       7.200  -1.496   8.861  1.00  0.00           H  
ATOM   1780  HG1 THR B 112       6.202   0.404   9.011  1.00  0.00           H  
ATOM   1781 1HG2 THR B 112       7.652  -1.234   6.420  1.00  0.00           H  
ATOM   1782 2HG2 THR B 112       7.065  -2.871   6.754  1.00  0.00           H  
ATOM   1783 3HG2 THR B 112       5.969  -1.655   6.103  1.00  0.00           H  
ATOM   1784  N   GLU B 113       4.940  -4.363   7.673  1.00  0.00           N  
ATOM   1785  CA  GLU B 113       5.221  -5.783   7.483  1.00  0.00           C  
ATOM   1786  C   GLU B 113       5.772  -6.054   6.085  1.00  0.00           C  
ATOM   1787  O   GLU B 113       5.127  -5.731   5.085  1.00  0.00           O  
ATOM   1788  CB  GLU B 113       4.033  -6.666   7.799  1.00  0.00           C  
ATOM   1789  CG  GLU B 113       4.403  -8.132   7.676  1.00  0.00           C  
ATOM   1790  CD  GLU B 113       3.422  -9.034   8.224  1.00  0.00           C  
ATOM   1791  OE1 GLU B 113       2.354  -9.127   7.715  1.00  0.00           O  
ATOM   1792  OE2 GLU B 113       3.739  -9.656   9.205  1.00  0.00           O  
ATOM   1793  H   GLU B 113       4.281  -3.905   7.059  1.00  0.00           H  
ATOM   1794  HA  GLU B 113       5.981  -6.085   8.205  1.00  0.00           H  
ATOM   1795 1HB  GLU B 113       3.690  -6.467   8.806  1.00  0.00           H  
ATOM   1796 2HB  GLU B 113       3.214  -6.443   7.115  1.00  0.00           H  
ATOM   1797 1HG  GLU B 113       4.529  -8.377   6.619  1.00  0.00           H  
ATOM   1798 2HG  GLU B 113       5.357  -8.307   8.172  1.00  0.00           H  
ATOM   1799  N   PHE B 114       6.992  -6.661   5.991  1.00  0.00           N  
ATOM   1800  CA  PHE B 114       7.598  -6.968   4.701  1.00  0.00           C  
ATOM   1801  C   PHE B 114       7.259  -8.389   4.268  1.00  0.00           C  
ATOM   1802  O   PHE B 114       7.133  -9.285   5.105  1.00  0.00           O  
ATOM   1803  CB  PHE B 114       9.109  -6.830   4.668  1.00  0.00           C  
ATOM   1804  CG  PHE B 114       9.658  -5.451   4.575  1.00  0.00           C  
ATOM   1805  CD1 PHE B 114       9.733  -4.845   3.318  1.00  0.00           C  
ATOM   1806  CD2 PHE B 114      10.149  -4.780   5.670  1.00  0.00           C  
ATOM   1807  CE1 PHE B 114      10.296  -3.616   3.169  1.00  0.00           C  
ATOM   1808  CE2 PHE B 114      10.717  -3.542   5.517  1.00  0.00           C  
ATOM   1809  CZ  PHE B 114      10.797  -2.974   4.267  1.00  0.00           C  
ATOM   1810  H   PHE B 114       7.487  -6.903   6.837  1.00  0.00           H  
ATOM   1811  HA  PHE B 114       7.195  -6.280   3.957  1.00  0.00           H  
ATOM   1812 1HB  PHE B 114       9.529  -7.299   5.553  1.00  0.00           H  
ATOM   1813 2HB  PHE B 114       9.484  -7.399   3.807  1.00  0.00           H  
ATOM   1814  HD1 PHE B 114       9.347  -5.382   2.444  1.00  0.00           H  
ATOM   1815  HD2 PHE B 114      10.106  -5.244   6.657  1.00  0.00           H  
ATOM   1816  HE1 PHE B 114      10.362  -3.157   2.186  1.00  0.00           H  
ATOM   1817  HE2 PHE B 114      11.122  -3.013   6.380  1.00  0.00           H  
ATOM   1818  HZ  PHE B 114      11.266  -2.020   4.159  1.00  0.00           H  
ATOM   1819  N   LEU B 115       7.112  -8.624   2.933  1.00  0.00           N  
ATOM   1820  CA  LEU B 115       7.080  -9.958   2.344  1.00  0.00           C  
ATOM   1821  C   LEU B 115       8.493 -10.489   2.125  1.00  0.00           C  
ATOM   1822  O   LEU B 115       9.445  -9.712   2.027  1.00  0.00           O  
ATOM   1823  CB  LEU B 115       6.325  -9.933   1.001  1.00  0.00           C  
ATOM   1824  CG  LEU B 115       4.814  -9.436   1.016  1.00  0.00           C  
ATOM   1825  CD1 LEU B 115       4.264  -9.474  -0.409  1.00  0.00           C  
ATOM   1826  CD2 LEU B 115       3.950 -10.301   1.934  1.00  0.00           C  
ATOM   1827  H   LEU B 115       7.021  -7.818   2.331  1.00  0.00           H  
ATOM   1828  HA  LEU B 115       6.566 -10.628   3.032  1.00  0.00           H  
ATOM   1829 1HB  LEU B 115       6.876  -9.282   0.329  1.00  0.00           H  
ATOM   1830 2HB  LEU B 115       6.345 -10.938   0.580  1.00  0.00           H  
ATOM   1831  HG  LEU B 115       4.781  -8.402   1.362  1.00  0.00           H  
ATOM   1832 1HD1 LEU B 115       3.236  -9.115  -0.418  1.00  0.00           H  
ATOM   1833 2HD1 LEU B 115       4.845  -8.864  -1.060  1.00  0.00           H  
ATOM   1834 3HD1 LEU B 115       4.292 -10.493  -0.759  1.00  0.00           H  
ATOM   1835 1HD2 LEU B 115       2.928  -9.930   1.917  1.00  0.00           H  
ATOM   1836 2HD2 LEU B 115       3.966 -11.335   1.588  1.00  0.00           H  
ATOM   1837 3HD2 LEU B 115       4.329 -10.245   2.945  1.00  0.00           H  
ATOM   1838  N   GLU B 116       8.554 -11.806   2.106  1.00  0.00           N  
ATOM   1839  CA  GLU B 116       9.823 -12.401   1.697  1.00  0.00           C  
ATOM   1840  C   GLU B 116      10.254 -11.892   0.324  1.00  0.00           C  
ATOM   1841  O   GLU B 116       9.447 -11.846  -0.607  1.00  0.00           O  
ATOM   1842  CB  GLU B 116       9.706 -13.926   1.689  1.00  0.00           C  
ATOM   1843  CG  GLU B 116      11.004 -14.673   1.410  1.00  0.00           C  
ATOM   1844  CD  GLU B 116      10.831 -16.159   1.467  1.00  0.00           C  
ATOM   1845  OE1 GLU B 116      11.802 -16.863   1.341  1.00  0.00           O  
ATOM   1846  OE2 GLU B 116       9.717 -16.594   1.636  1.00  0.00           O  
ATOM   1847  H   GLU B 116       7.784 -12.411   2.355  1.00  0.00           H  
ATOM   1848  HA  GLU B 116      10.589 -12.109   2.416  1.00  0.00           H  
ATOM   1849 1HB  GLU B 116       9.330 -14.264   2.654  1.00  0.00           H  
ATOM   1850 2HB  GLU B 116       8.983 -14.228   0.933  1.00  0.00           H  
ATOM   1851 1HG  GLU B 116      11.372 -14.402   0.417  1.00  0.00           H  
ATOM   1852 2HG  GLU B 116      11.752 -14.373   2.140  1.00  0.00           H  
ATOM   1853  N   PRO B 117      11.501 -11.453   0.190  1.00  0.00           N  
ATOM   1854  CA  PRO B 117      11.961 -10.950  -1.107  1.00  0.00           C  
ATOM   1855  C   PRO B 117      11.856 -11.994  -2.216  1.00  0.00           C  
ATOM   1856  O   PRO B 117      12.101 -13.179  -1.978  1.00  0.00           O  
ATOM   1857  CB  PRO B 117      13.435 -10.622  -0.829  1.00  0.00           C  
ATOM   1858  CG  PRO B 117      13.500 -10.351   0.665  1.00  0.00           C  
ATOM   1859  CD  PRO B 117      12.486 -11.299   1.295  1.00  0.00           C  
ATOM   1860  HA  PRO B 117      11.374 -10.060  -1.379  1.00  0.00           H  
ATOM   1861 1HB  PRO B 117      14.070 -11.465  -1.150  1.00  0.00           H  
ATOM   1862 2HB  PRO B 117      13.739  -9.752  -1.436  1.00  0.00           H  
ATOM   1863 1HG  PRO B 117      14.523 -10.523   1.035  1.00  0.00           H  
ATOM   1864 2HG  PRO B 117      13.267  -9.294   0.868  1.00  0.00           H  
ATOM   1865 1HD  PRO B 117      12.938 -12.263   1.574  1.00  0.00           H  
ATOM   1866 2HD  PRO B 117      12.079 -10.735   2.150  1.00  0.00           H  
ATOM   1867  N   ALA B 118      11.298 -11.610  -3.383  1.00  0.00           N  
ATOM   1868  CA  ALA B 118      11.270 -12.490  -4.549  1.00  0.00           C  
ATOM   1869  C   ALA B 118      12.677 -12.729  -5.090  1.00  0.00           C  
ATOM   1870  O   ALA B 118      13.538 -11.851  -5.007  1.00  0.00           O  
ATOM   1871  CB  ALA B 118      10.389 -11.899  -5.631  1.00  0.00           C  
ATOM   1872  H   ALA B 118      10.889 -10.689  -3.452  1.00  0.00           H  
ATOM   1873  HA  ALA B 118      10.860 -13.451  -4.238  1.00  0.00           H  
ATOM   1874 1HB  ALA B 118      10.363 -12.570  -6.491  1.00  0.00           H  
ATOM   1875 2HB  ALA B 118       9.382 -11.756  -5.251  1.00  0.00           H  
ATOM   1876 3HB  ALA B 118      10.793 -10.947  -5.935  1.00  0.00           H  
ATOM   1877  N   ALA B 119      12.971 -14.073  -5.425  1.00  0.00           N  
ATOM   1878  CA  ALA B 119      14.259 -14.438  -6.009  1.00  0.00           C  
ATOM   1879  C   ALA B 119      14.560 -13.594  -7.244  1.00  0.00           C  
ATOM   1880  O   ALA B 119      13.673 -13.342  -8.063  1.00  0.00           O  
ATOM   1881  CB  ALA B 119      14.278 -15.905  -6.388  1.00  0.00           C  
ATOM   1882  H   ALA B 119      12.284 -14.794  -5.260  1.00  0.00           H  
ATOM   1883  HA  ALA B 119      15.034 -14.242  -5.268  1.00  0.00           H  
ATOM   1884 1HB  ALA B 119      15.256 -16.156  -6.803  1.00  0.00           H  
ATOM   1885 2HB  ALA B 119      14.091 -16.513  -5.503  1.00  0.00           H  
ATOM   1886 3HB  ALA B 119      13.509 -16.097  -7.132  1.00  0.00           H  
ATOM   1887  N   ASN B 120      15.652 -12.850  -7.208  1.00  0.00           N  
ATOM   1888  CA  ASN B 120      16.196 -12.146  -8.364  1.00  0.00           C  
ATOM   1889  C   ASN B 120      15.572 -10.762  -8.522  1.00  0.00           C  
ATOM   1890  O   ASN B 120      15.447 -10.257  -9.639  1.00  0.00           O  
ATOM   1891  CB  ASN B 120      16.040 -12.961  -9.642  1.00  0.00           C  
ATOM   1892  CG  ASN B 120      16.680 -14.321  -9.534  1.00  0.00           C  
ATOM   1893  OD1 ASN B 120      17.783 -14.474  -8.991  1.00  0.00           O  
ATOM   1894  ND2 ASN B 120      16.000 -15.319 -10.037  1.00  0.00           N  
ATOM   1895  H   ASN B 120      16.125 -12.775  -6.319  1.00  0.00           H  
ATOM   1896  HA  ASN B 120      17.266 -12.001  -8.209  1.00  0.00           H  
ATOM   1897 1HB  ASN B 120      15.006 -13.055  -9.951  1.00  0.00           H  
ATOM   1898 2HB  ASN B 120      16.547 -12.428 -10.444  1.00  0.00           H  
ATOM   1899 1HD2 ASN B 120      16.368 -16.248  -9.997  1.00  0.00           H  
ATOM   1900 2HD2 ASN B 120      15.109 -15.150 -10.461  1.00  0.00           H  
ATOM   1901  N   GLU B 121      14.880 -10.296  -7.419  1.00  0.00           N  
ATOM   1902  CA  GLU B 121      14.318  -8.949  -7.454  1.00  0.00           C  
ATOM   1903  C   GLU B 121      14.965  -8.053  -6.402  1.00  0.00           C  
ATOM   1904  O   GLU B 121      15.293  -8.511  -5.306  1.00  0.00           O  
ATOM   1905  CB  GLU B 121      12.793  -8.967  -7.312  1.00  0.00           C  
ATOM   1906  CG  GLU B 121      12.065  -9.651  -8.502  1.00  0.00           C  
ATOM   1907  CD  GLU B 121      10.562  -9.527  -8.442  1.00  0.00           C  
ATOM   1908  OE1 GLU B 121       9.905  -9.857  -9.402  1.00  0.00           O  
ATOM   1909  OE2 GLU B 121      10.081  -9.063  -7.441  1.00  0.00           O  
ATOM   1910  H   GLU B 121      14.753 -10.861  -6.591  1.00  0.00           H  
ATOM   1911  HA  GLU B 121      14.523  -8.514  -8.433  1.00  0.00           H  
ATOM   1912 1HB  GLU B 121      12.532  -9.495  -6.400  1.00  0.00           H  
ATOM   1913 2HB  GLU B 121      12.420  -7.947  -7.220  1.00  0.00           H  
ATOM   1914 1HG  GLU B 121      12.429  -9.219  -9.434  1.00  0.00           H  
ATOM   1915 2HG  GLU B 121      12.334 -10.710  -8.500  1.00  0.00           H  
ATOM   1916  N   THR B 122      15.193  -6.845  -6.837  1.00  0.00           N  
ATOM   1917  CA  THR B 122      15.704  -5.859  -5.892  1.00  0.00           C  
ATOM   1918  C   THR B 122      14.558  -5.126  -5.202  1.00  0.00           C  
ATOM   1919  O   THR B 122      14.765  -4.449  -4.192  1.00  0.00           O  
ATOM   1920  CB  THR B 122      16.616  -4.825  -6.595  1.00  0.00           C  
ATOM   1921  OG1 THR B 122      15.862  -4.098  -7.588  1.00  0.00           O  
ATOM   1922  CG2 THR B 122      17.772  -5.540  -7.265  1.00  0.00           C  
ATOM   1923  H   THR B 122      15.030  -6.570  -7.795  1.00  0.00           H  
ATOM   1924  HA  THR B 122      16.287  -6.379  -5.131  1.00  0.00           H  
ATOM   1925  HB  THR B 122      16.999  -4.118  -5.863  1.00  0.00           H  
ATOM   1926  HG1 THR B 122      15.423  -3.293  -7.162  1.00  0.00           H  
ATOM   1927 1HG2 THR B 122      18.411  -4.804  -7.755  1.00  0.00           H  
ATOM   1928 2HG2 THR B 122      18.345  -6.080  -6.511  1.00  0.00           H  
ATOM   1929 3HG2 THR B 122      17.395  -6.242  -8.004  1.00  0.00           H  
ATOM   1930  N   VAL B 123      13.371  -5.327  -5.696  1.00  0.00           N  
ATOM   1931  CA  VAL B 123      12.180  -4.676  -5.161  1.00  0.00           C  
ATOM   1932  C   VAL B 123      11.726  -5.392  -3.891  1.00  0.00           C  
ATOM   1933  O   VAL B 123      11.638  -6.622  -3.861  1.00  0.00           O  
ATOM   1934  CB  VAL B 123      11.025  -4.634  -6.188  1.00  0.00           C  
ATOM   1935  CG1 VAL B 123       9.741  -4.032  -5.550  1.00  0.00           C  
ATOM   1936  CG2 VAL B 123      11.445  -3.774  -7.330  1.00  0.00           C  
ATOM   1937  H   VAL B 123      13.277  -5.958  -6.479  1.00  0.00           H  
ATOM   1938  HA  VAL B 123      12.433  -3.645  -4.909  1.00  0.00           H  
ATOM   1939  HB  VAL B 123      10.795  -5.646  -6.531  1.00  0.00           H  
ATOM   1940 1HG1 VAL B 123       8.946  -4.000  -6.295  1.00  0.00           H  
ATOM   1941 2HG1 VAL B 123       9.409  -4.641  -4.709  1.00  0.00           H  
ATOM   1942 3HG1 VAL B 123       9.947  -3.020  -5.198  1.00  0.00           H  
ATOM   1943 1HG2 VAL B 123      10.667  -3.706  -8.041  1.00  0.00           H  
ATOM   1944 2HG2 VAL B 123      11.650  -2.802  -6.953  1.00  0.00           H  
ATOM   1945 3HG2 VAL B 123      12.342  -4.174  -7.801  1.00  0.00           H  
ATOM   1946  N   ARG B 124      11.460  -4.668  -2.775  1.00  0.00           N  
ATOM   1947  CA  ARG B 124      10.890  -5.171  -1.529  1.00  0.00           C  
ATOM   1948  C   ARG B 124       9.420  -4.785  -1.404  1.00  0.00           C  
ATOM   1949  O   ARG B 124       9.064  -3.616  -1.564  1.00  0.00           O  
ATOM   1950  CB  ARG B 124      11.594  -4.637  -0.298  1.00  0.00           C  
ATOM   1951  CG  ARG B 124      13.047  -4.998  -0.126  1.00  0.00           C  
ATOM   1952  CD  ARG B 124      13.591  -4.383   1.128  1.00  0.00           C  
ATOM   1953  NE  ARG B 124      13.504  -2.931   1.054  1.00  0.00           N  
ATOM   1954  CZ  ARG B 124      13.894  -2.043   1.986  1.00  0.00           C  
ATOM   1955  NH1 ARG B 124      14.455  -2.424   3.111  1.00  0.00           N  
ATOM   1956  NH2 ARG B 124      13.716  -0.773   1.729  1.00  0.00           N  
ATOM   1957  H   ARG B 124      11.692  -3.688  -2.849  1.00  0.00           H  
ATOM   1958  HA  ARG B 124      10.953  -6.260  -1.534  1.00  0.00           H  
ATOM   1959 1HB  ARG B 124      11.508  -3.571  -0.291  1.00  0.00           H  
ATOM   1960 2HB  ARG B 124      11.075  -5.007   0.580  1.00  0.00           H  
ATOM   1961 1HG  ARG B 124      13.152  -6.082  -0.065  1.00  0.00           H  
ATOM   1962 2HG  ARG B 124      13.620  -4.624  -0.980  1.00  0.00           H  
ATOM   1963 1HD  ARG B 124      13.014  -4.726   1.989  1.00  0.00           H  
ATOM   1964 2HD  ARG B 124      14.639  -4.663   1.246  1.00  0.00           H  
ATOM   1965  HE  ARG B 124      13.104  -2.549   0.211  1.00  0.00           H  
ATOM   1966 1HH1 ARG B 124      14.596  -3.402   3.305  1.00  0.00           H  
ATOM   1967 2HH1 ARG B 124      14.746  -1.729   3.789  1.00  0.00           H  
ATOM   1968 1HH2 ARG B 124      13.268  -0.498   0.872  1.00  0.00           H  
ATOM   1969 2HH2 ARG B 124      14.040  -0.043   2.375  1.00  0.00           H  
ATOM   1970  N   HIS B 125       8.581  -5.806  -1.228  1.00  0.00           N  
ATOM   1971  CA  HIS B 125       7.149  -5.591  -1.059  1.00  0.00           C  
ATOM   1972  C   HIS B 125       6.739  -5.734   0.403  1.00  0.00           C  
ATOM   1973  O   HIS B 125       7.354  -6.495   1.153  1.00  0.00           O  
ATOM   1974  CB  HIS B 125       6.440  -6.667  -1.871  1.00  0.00           C  
ATOM   1975  CG  HIS B 125       6.886  -6.737  -3.290  1.00  0.00           C  
ATOM   1976  ND1 HIS B 125       6.351  -5.983  -4.274  1.00  0.00           N  
ATOM   1977  CD2 HIS B 125       7.852  -7.499  -3.870  1.00  0.00           C  
ATOM   1978  CE1 HIS B 125       6.958  -6.255  -5.418  1.00  0.00           C  
ATOM   1979  NE2 HIS B 125       7.873  -7.178  -5.196  1.00  0.00           N  
ATOM   1980  H   HIS B 125       8.942  -6.749  -1.211  1.00  0.00           H  
ATOM   1981  HA  HIS B 125       6.894  -4.579  -1.371  1.00  0.00           H  
ATOM   1982 1HB  HIS B 125       6.645  -7.624  -1.417  1.00  0.00           H  
ATOM   1983 2HB  HIS B 125       5.363  -6.500  -1.847  1.00  0.00           H  
ATOM   1984  HD2 HIS B 125       8.497  -8.223  -3.376  1.00  0.00           H  
ATOM   1985  HE1 HIS B 125       6.743  -5.798  -6.367  1.00  0.00           H  
ATOM   1986  HE2 HIS B 125       8.500  -7.588  -5.895  1.00  0.00           H  
ATOM   1987  N   GLY B 126       5.774  -4.950   0.796  1.00  0.00           N  
ATOM   1988  CA  GLY B 126       5.235  -5.007   2.145  1.00  0.00           C  
ATOM   1989  C   GLY B 126       3.902  -4.296   2.285  1.00  0.00           C  
ATOM   1990  O   GLY B 126       3.249  -3.987   1.286  1.00  0.00           O  
ATOM   1991  H   GLY B 126       5.391  -4.283   0.141  1.00  0.00           H  
ATOM   1992 1HA  GLY B 126       5.109  -6.048   2.443  1.00  0.00           H  
ATOM   1993 2HA  GLY B 126       5.944  -4.558   2.839  1.00  0.00           H  
ATOM   1994  N   CYS B 127       3.477  -4.190   3.488  1.00  0.00           N  
ATOM   1995  CA  CYS B 127       2.234  -3.465   3.725  1.00  0.00           C  
ATOM   1996  C   CYS B 127       2.250  -2.785   5.089  1.00  0.00           C  
ATOM   1997  O   CYS B 127       2.994  -3.194   5.982  1.00  0.00           O  
ATOM   1998  CB  CYS B 127       0.928  -4.174   3.552  1.00  0.00           C  
ATOM   1999  SG  CYS B 127       0.268  -5.202   4.710  1.00  0.00           S  
ATOM   2000  H   CYS B 127       3.971  -4.589   4.273  1.00  0.00           H  
ATOM   2001  HA  CYS B 127       2.131  -2.695   2.960  1.00  0.00           H  
ATOM   2002 1HB  CYS B 127       0.194  -3.404   3.380  1.00  0.00           H  
ATOM   2003 2HB  CYS B 127       0.997  -4.753   2.629  1.00  0.00           H  
ATOM   2004  N   LEU B 128       1.565  -1.622   5.104  1.00  0.00           N  
ATOM   2005  CA  LEU B 128       1.214  -1.024   6.388  1.00  0.00           C  
ATOM   2006  C   LEU B 128      -0.029  -1.685   6.974  1.00  0.00           C  
ATOM   2007  O   LEU B 128      -1.130  -1.531   6.440  1.00  0.00           O  
ATOM   2008  CB  LEU B 128       0.936   0.466   6.271  1.00  0.00           C  
ATOM   2009  CG  LEU B 128       0.621   1.233   7.574  1.00  0.00           C  
ATOM   2010  CD1 LEU B 128       1.840   1.209   8.491  1.00  0.00           C  
ATOM   2011  CD2 LEU B 128       0.241   2.647   7.222  1.00  0.00           C  
ATOM   2012  H   LEU B 128       1.289  -1.155   4.252  1.00  0.00           H  
ATOM   2013  HA  LEU B 128       2.042  -1.178   7.079  1.00  0.00           H  
ATOM   2014 1HB  LEU B 128       1.779   0.912   5.850  1.00  0.00           H  
ATOM   2015 2HB  LEU B 128       0.113   0.606   5.620  1.00  0.00           H  
ATOM   2016  HG  LEU B 128      -0.210   0.762   8.100  1.00  0.00           H  
ATOM   2017 1HD1 LEU B 128       1.629   1.758   9.364  1.00  0.00           H  
ATOM   2018 2HD1 LEU B 128       2.104   0.201   8.770  1.00  0.00           H  
ATOM   2019 3HD1 LEU B 128       2.673   1.668   7.989  1.00  0.00           H  
ATOM   2020 1HD2 LEU B 128       0.012   3.194   8.132  1.00  0.00           H  
ATOM   2021 2HD2 LEU B 128       1.059   3.129   6.707  1.00  0.00           H  
ATOM   2022 3HD2 LEU B 128      -0.625   2.634   6.585  1.00  0.00           H  
ATOM   2023  N   ARG B 129       0.237  -2.485   8.048  1.00  0.00           N  
ATOM   2024  CA  ARG B 129      -0.860  -3.214   8.675  1.00  0.00           C  
ATOM   2025  C   ARG B 129      -1.533  -2.370   9.753  1.00  0.00           C  
ATOM   2026  O   ARG B 129      -0.858  -1.785  10.602  1.00  0.00           O  
ATOM   2027  CB  ARG B 129      -0.401  -4.553   9.236  1.00  0.00           C  
ATOM   2028  CG  ARG B 129      -0.064  -5.550   8.145  1.00  0.00           C  
ATOM   2029  CD  ARG B 129       0.289  -6.911   8.611  1.00  0.00           C  
ATOM   2030  NE  ARG B 129      -0.844  -7.629   9.242  1.00  0.00           N  
ATOM   2031  CZ  ARG B 129      -0.792  -8.915   9.701  1.00  0.00           C  
ATOM   2032  NH1 ARG B 129       0.298  -9.632   9.570  1.00  0.00           N  
ATOM   2033  NH2 ARG B 129      -1.834  -9.483  10.264  1.00  0.00           N  
ATOM   2034  H   ARG B 129       1.171  -2.586   8.420  1.00  0.00           H  
ATOM   2035  HA  ARG B 129      -1.605  -3.442   7.912  1.00  0.00           H  
ATOM   2036 1HB  ARG B 129       0.497  -4.406   9.842  1.00  0.00           H  
ATOM   2037 2HB  ARG B 129      -1.173  -4.977   9.877  1.00  0.00           H  
ATOM   2038 1HG  ARG B 129      -0.916  -5.635   7.471  1.00  0.00           H  
ATOM   2039 2HG  ARG B 129       0.798  -5.165   7.597  1.00  0.00           H  
ATOM   2040 1HD  ARG B 129       0.599  -7.474   7.735  1.00  0.00           H  
ATOM   2041 2HD  ARG B 129       1.111  -6.855   9.313  1.00  0.00           H  
ATOM   2042  HE  ARG B 129      -1.709  -7.121   9.363  1.00  0.00           H  
ATOM   2043 1HH1 ARG B 129       1.120  -9.267   9.083  1.00  0.00           H  
ATOM   2044 2HH1 ARG B 129       0.320 -10.580   9.903  1.00  0.00           H  
ATOM   2045 1HH2 ARG B 129      -2.731  -9.002  10.361  1.00  0.00           H  
ATOM   2046 2HH2 ARG B 129      -1.766 -10.439  10.578  1.00  0.00           H  
ATOM   2047  N   LEU B 130      -2.843  -2.281   9.609  1.00  0.00           N  
ATOM   2048  CA  LEU B 130      -3.661  -1.592  10.601  1.00  0.00           C  
ATOM   2049  C   LEU B 130      -4.667  -2.547  11.235  1.00  0.00           C  
ATOM   2050  O   LEU B 130      -5.529  -3.095  10.545  1.00  0.00           O  
ATOM   2051  CB  LEU B 130      -4.440  -0.419   9.980  1.00  0.00           C  
ATOM   2052  CG  LEU B 130      -3.625   0.817   9.575  1.00  0.00           C  
ATOM   2053  CD1 LEU B 130      -3.229   0.734   8.086  1.00  0.00           C  
ATOM   2054  CD2 LEU B 130      -4.431   2.054   9.877  1.00  0.00           C  
ATOM   2055  H   LEU B 130      -3.291  -2.694   8.803  1.00  0.00           H  
ATOM   2056  HA  LEU B 130      -3.007  -1.213  11.386  1.00  0.00           H  
ATOM   2057 1HB  LEU B 130      -4.936  -0.783   9.087  1.00  0.00           H  
ATOM   2058 2HB  LEU B 130      -5.204  -0.104  10.690  1.00  0.00           H  
ATOM   2059  HG  LEU B 130      -2.708   0.837  10.147  1.00  0.00           H  
ATOM   2060 1HD1 LEU B 130      -2.640   1.606   7.817  1.00  0.00           H  
ATOM   2061 2HD1 LEU B 130      -2.643  -0.157   7.904  1.00  0.00           H  
ATOM   2062 3HD1 LEU B 130      -4.124   0.701   7.470  1.00  0.00           H  
ATOM   2063 1HD2 LEU B 130      -3.845   2.923   9.612  1.00  0.00           H  
ATOM   2064 2HD2 LEU B 130      -5.354   2.045   9.301  1.00  0.00           H  
ATOM   2065 3HD2 LEU B 130      -4.670   2.090  10.940  1.00  0.00           H  
ATOM   2066  N   ASN B 131      -4.493  -2.856  12.609  1.00  0.00           N  
ATOM   2067  CA  ASN B 131      -5.392  -3.750  13.331  1.00  0.00           C  
ATOM   2068  C   ASN B 131      -6.569  -2.991  13.937  1.00  0.00           C  
ATOM   2069  O   ASN B 131      -6.382  -2.134  14.802  1.00  0.00           O  
ATOM   2070  CB  ASN B 131      -4.588  -4.437  14.440  1.00  0.00           C  
ATOM   2071  CG  ASN B 131      -5.311  -5.473  15.285  1.00  0.00           C  
ATOM   2072  OD1 ASN B 131      -6.370  -5.974  14.931  1.00  0.00           O  
ATOM   2073  ND2 ASN B 131      -4.733  -5.799  16.417  1.00  0.00           N  
ATOM   2074  H   ASN B 131      -3.716  -2.438  13.100  1.00  0.00           H  
ATOM   2075  HA  ASN B 131      -5.803  -4.473  12.624  1.00  0.00           H  
ATOM   2076 1HB  ASN B 131      -3.704  -4.900  14.001  1.00  0.00           H  
ATOM   2077 2HB  ASN B 131      -4.238  -3.669  15.105  1.00  0.00           H  
ATOM   2078 1HD2 ASN B 131      -5.158  -6.472  17.023  1.00  0.00           H  
ATOM   2079 2HD2 ASN B 131      -3.860  -5.380  16.674  1.00  0.00           H  
ATOM   2080  N   GLN B 132      -7.743  -3.239  13.324  1.00  0.00           N  
ATOM   2081  CA  GLN B 132      -9.000  -2.673  13.802  1.00  0.00           C  
ATOM   2082  C   GLN B 132      -8.999  -1.152  13.680  1.00  0.00           C  
ATOM   2083  O   GLN B 132      -9.151  -0.444  14.678  1.00  0.00           O  
ATOM   2084  CB  GLN B 132      -9.257  -3.084  15.253  1.00  0.00           C  
ATOM   2085  CG  GLN B 132      -9.432  -4.584  15.445  1.00  0.00           C  
ATOM   2086  CD  GLN B 132      -9.639  -4.969  16.898  1.00  0.00           C  
ATOM   2087  OE1 GLN B 132      -9.138  -4.301  17.809  1.00  0.00           O  
ATOM   2088  NE2 GLN B 132     -10.378  -6.049  17.126  1.00  0.00           N  
ATOM   2089  H   GLN B 132      -7.750  -3.835  12.509  1.00  0.00           H  
ATOM   2090  HA  GLN B 132      -9.810  -3.058  13.183  1.00  0.00           H  
ATOM   2091 1HB  GLN B 132      -8.426  -2.756  15.877  1.00  0.00           H  
ATOM   2092 2HB  GLN B 132     -10.156  -2.587  15.618  1.00  0.00           H  
ATOM   2093 1HG  GLN B 132     -10.304  -4.913  14.880  1.00  0.00           H  
ATOM   2094 2HG  GLN B 132      -8.539  -5.093  15.083  1.00  0.00           H  
ATOM   2095 1HE2 GLN B 132     -10.548  -6.350  18.065  1.00  0.00           H  
ATOM   2096 2HE2 GLN B 132     -10.765  -6.562  16.359  1.00  0.00           H  
ATOM   2097  N   PRO B 133      -8.746  -0.601  12.453  1.00  0.00           N  
ATOM   2098  CA  PRO B 133      -8.786   0.851  12.267  1.00  0.00           C  
ATOM   2099  C   PRO B 133     -10.134   1.459  12.649  1.00  0.00           C  
ATOM   2100  O   PRO B 133     -11.169   0.799  12.527  1.00  0.00           O  
ATOM   2101  CB  PRO B 133      -8.515   1.022  10.770  1.00  0.00           C  
ATOM   2102  CG  PRO B 133      -9.024  -0.236  10.143  1.00  0.00           C  
ATOM   2103  CD  PRO B 133      -8.810  -1.369  11.106  1.00  0.00           C  
ATOM   2104  HA  PRO B 133      -7.987   1.314  12.865  1.00  0.00           H  
ATOM   2105 1HB  PRO B 133      -9.030   1.918  10.394  1.00  0.00           H  
ATOM   2106 2HB  PRO B 133      -7.439   1.174  10.597  1.00  0.00           H  
ATOM   2107 1HG  PRO B 133     -10.091  -0.133   9.898  1.00  0.00           H  
ATOM   2108 2HG  PRO B 133      -8.498  -0.428   9.196  1.00  0.00           H  
ATOM   2109 1HD  PRO B 133      -9.663  -2.062  11.053  1.00  0.00           H  
ATOM   2110 2HD  PRO B 133      -7.872  -1.888  10.860  1.00  0.00           H  
ATOM   2111  N   THR B 134     -10.093   2.636  13.271  1.00  0.00           N  
ATOM   2112  CA  THR B 134     -11.287   3.441  13.503  1.00  0.00           C  
ATOM   2113  C   THR B 134     -11.333   4.629  12.546  1.00  0.00           C  
ATOM   2114  O   THR B 134     -10.431   4.806  11.724  1.00  0.00           O  
ATOM   2115  CB  THR B 134     -11.346   3.947  14.956  1.00  0.00           C  
ATOM   2116  OG1 THR B 134     -10.331   4.939  15.152  1.00  0.00           O  
ATOM   2117  CG2 THR B 134     -11.124   2.806  15.945  1.00  0.00           C  
ATOM   2118  H   THR B 134      -9.199   2.979  13.592  1.00  0.00           H  
ATOM   2119  HA  THR B 134     -12.164   2.819  13.322  1.00  0.00           H  
ATOM   2120  HB  THR B 134     -12.322   4.394  15.146  1.00  0.00           H  
ATOM   2121  HG1 THR B 134      -9.844   5.064  14.334  1.00  0.00           H  
ATOM   2122 1HG2 THR B 134     -11.171   3.193  16.963  1.00  0.00           H  
ATOM   2123 2HG2 THR B 134     -11.897   2.050  15.807  1.00  0.00           H  
ATOM   2124 3HG2 THR B 134     -10.145   2.360  15.772  1.00  0.00           H  
ATOM   2125  N   HIS B 135     -12.474   5.462  12.643  1.00  0.00           N  
ATOM   2126  CA  HIS B 135     -12.619   6.621  11.770  1.00  0.00           C  
ATOM   2127  C   HIS B 135     -11.447   7.582  11.930  1.00  0.00           C  
ATOM   2128  O   HIS B 135     -11.181   8.397  11.044  1.00  0.00           O  
ATOM   2129  CB  HIS B 135     -13.936   7.345  12.056  1.00  0.00           C  
ATOM   2130  CG  HIS B 135     -14.014   7.926  13.432  1.00  0.00           C  
ATOM   2131  ND1 HIS B 135     -14.258   7.159  14.551  1.00  0.00           N  
ATOM   2132  CD2 HIS B 135     -13.877   9.200  13.868  1.00  0.00           C  
ATOM   2133  CE1 HIS B 135     -14.269   7.939  15.618  1.00  0.00           C  
ATOM   2134  NE2 HIS B 135     -14.040   9.183  15.232  1.00  0.00           N  
ATOM   2135  H   HIS B 135     -13.198   5.261  13.318  1.00  0.00           H  
ATOM   2136  HA  HIS B 135     -12.630   6.294  10.731  1.00  0.00           H  
ATOM   2137 1HB  HIS B 135     -14.071   8.153  11.336  1.00  0.00           H  
ATOM   2138 2HB  HIS B 135     -14.767   6.652  11.930  1.00  0.00           H  
ATOM   2139  HD2 HIS B 135     -13.676  10.076  13.251  1.00  0.00           H  
ATOM   2140  HE1 HIS B 135     -14.438   7.613  16.644  1.00  0.00           H  
ATOM   2141  HE2 HIS B 135     -13.992   9.990  15.837  1.00  0.00           H  
ATOM   2142  N   VAL B 136     -10.697   7.493  13.043  1.00  0.00           N  
ATOM   2143  CA  VAL B 136      -9.573   8.384  13.314  1.00  0.00           C  
ATOM   2144  C   VAL B 136      -8.395   8.018  12.414  1.00  0.00           C  
ATOM   2145  O   VAL B 136      -7.486   8.827  12.212  1.00  0.00           O  
ATOM   2146  CB  VAL B 136      -9.148   8.325  14.799  1.00  0.00           C  
ATOM   2147  CG1 VAL B 136     -10.265   8.847  15.701  1.00  0.00           C  
ATOM   2148  CG2 VAL B 136      -8.765   6.899  15.188  1.00  0.00           C  
ATOM   2149  H   VAL B 136     -10.929   6.775  13.715  1.00  0.00           H  
ATOM   2150  HA  VAL B 136      -9.880   9.406  13.089  1.00  0.00           H  
ATOM   2151  HB  VAL B 136      -8.290   8.981  14.948  1.00  0.00           H  
ATOM   2152 1HG1 VAL B 136      -9.945   8.797  16.742  1.00  0.00           H  
ATOM   2153 2HG1 VAL B 136     -10.490   9.881  15.440  1.00  0.00           H  
ATOM   2154 3HG1 VAL B 136     -11.157   8.235  15.567  1.00  0.00           H  
ATOM   2155 1HG2 VAL B 136      -8.468   6.875  16.236  1.00  0.00           H  
ATOM   2156 2HG2 VAL B 136      -9.619   6.239  15.038  1.00  0.00           H  
ATOM   2157 3HG2 VAL B 136      -7.934   6.563  14.568  1.00  0.00           H  
ATOM   2158  N   ASN B 137      -8.419   6.824  11.963  1.00  0.00           N  
ATOM   2159  CA  ASN B 137      -7.324   6.334  11.133  1.00  0.00           C  
ATOM   2160  C   ASN B 137      -7.554   6.651   9.658  1.00  0.00           C  
ATOM   2161  O   ASN B 137      -6.704   6.356   8.815  1.00  0.00           O  
ATOM   2162  CB  ASN B 137      -7.133   4.829  11.329  1.00  0.00           C  
ATOM   2163  CG  ASN B 137      -6.759   4.469  12.754  1.00  0.00           C  
ATOM   2164  OD1 ASN B 137      -7.487   3.741  13.434  1.00  0.00           O  
ATOM   2165  ND2 ASN B 137      -5.622   4.975  13.214  1.00  0.00           N  
ATOM   2166  H   ASN B 137      -9.191   6.207  12.173  1.00  0.00           H  
ATOM   2167  HA  ASN B 137      -6.407   6.843  11.434  1.00  0.00           H  
ATOM   2168 1HB  ASN B 137      -8.054   4.308  11.065  1.00  0.00           H  
ATOM   2169 2HB  ASN B 137      -6.351   4.471  10.659  1.00  0.00           H  
ATOM   2170 1HD2 ASN B 137      -5.325   4.771  14.147  1.00  0.00           H  
ATOM   2171 2HD2 ASN B 137      -5.062   5.560  12.628  1.00  0.00           H  
ATOM   2172  N   ASN B 138      -8.751   7.310   9.317  1.00  0.00           N  
ATOM   2173  CA  ASN B 138      -8.964   7.835   7.973  1.00  0.00           C  
ATOM   2174  C   ASN B 138      -8.064   9.035   7.690  1.00  0.00           C  
ATOM   2175  O   ASN B 138      -7.918   9.919   8.536  1.00  0.00           O  
ATOM   2176  CB  ASN B 138     -10.433   8.214   7.771  1.00  0.00           C  
ATOM   2177  CG  ASN B 138     -11.356   7.012   7.805  1.00  0.00           C  
ATOM   2178  OD1 ASN B 138     -10.905   5.866   7.728  1.00  0.00           O  
ATOM   2179  ND2 ASN B 138     -12.654   7.264   7.921  1.00  0.00           N  
ATOM   2180  H   ASN B 138      -9.477   7.424  10.010  1.00  0.00           H  
ATOM   2181  HA  ASN B 138      -8.702   7.058   7.252  1.00  0.00           H  
ATOM   2182 1HB  ASN B 138     -10.739   8.914   8.550  1.00  0.00           H  
ATOM   2183 2HB  ASN B 138     -10.550   8.719   6.812  1.00  0.00           H  
ATOM   2184 1HD2 ASN B 138     -13.310   6.509   7.949  1.00  0.00           H  
ATOM   2185 2HD2 ASN B 138     -12.976   8.208   7.981  1.00  0.00           H  
ATOM   2186  N   GLY B 139      -7.438   8.963   6.471  1.00  0.00           N  
ATOM   2187  CA  GLY B 139      -6.595  10.099   6.132  1.00  0.00           C  
ATOM   2188  C   GLY B 139      -5.553   9.776   5.078  1.00  0.00           C  
ATOM   2189  O   GLY B 139      -5.660   8.765   4.381  1.00  0.00           O  
ATOM   2190  H   GLY B 139      -7.521   8.199   5.816  1.00  0.00           H  
ATOM   2191 1HA  GLY B 139      -7.216  10.918   5.769  1.00  0.00           H  
ATOM   2192 2HA  GLY B 139      -6.087  10.455   7.027  1.00  0.00           H  
ATOM   2193  N   ASN B 140      -4.646  10.776   5.018  1.00  0.00           N  
ATOM   2194  CA  ASN B 140      -3.587  10.657   4.021  1.00  0.00           C  
ATOM   2195  C   ASN B 140      -2.372   9.921   4.578  1.00  0.00           C  
ATOM   2196  O   ASN B 140      -1.754  10.376   5.542  1.00  0.00           O  
ATOM   2197  CB  ASN B 140      -3.180  12.038   3.503  1.00  0.00           C  
ATOM   2198  CG  ASN B 140      -2.177  11.965   2.368  1.00  0.00           C  
ATOM   2199  OD1 ASN B 140      -1.510  10.944   2.178  1.00  0.00           O  
ATOM   2200  ND2 ASN B 140      -2.065  13.045   1.605  1.00  0.00           N  
ATOM   2201  H   ASN B 140      -4.666  11.587   5.620  1.00  0.00           H  
ATOM   2202  HA  ASN B 140      -3.965  10.068   3.184  1.00  0.00           H  
ATOM   2203 1HB  ASN B 140      -4.065  12.572   3.155  1.00  0.00           H  
ATOM   2204 2HB  ASN B 140      -2.747  12.619   4.317  1.00  0.00           H  
ATOM   2205 1HD2 ASN B 140      -1.419  13.053   0.841  1.00  0.00           H  
ATOM   2206 2HD2 ASN B 140      -2.626  13.850   1.793  1.00  0.00           H  
ATOM   2207  N   TYR B 141      -2.072   8.727   4.036  1.00  0.00           N  
ATOM   2208  CA  TYR B 141      -0.879   7.955   4.365  1.00  0.00           C  
ATOM   2209  C   TYR B 141       0.219   8.182   3.333  1.00  0.00           C  
ATOM   2210  O   TYR B 141      -0.013   8.045   2.129  1.00  0.00           O  
ATOM   2211  CB  TYR B 141      -1.212   6.463   4.453  1.00  0.00           C  
ATOM   2212  CG  TYR B 141      -2.114   6.110   5.611  1.00  0.00           C  
ATOM   2213  CD1 TYR B 141      -1.592   5.590   6.793  1.00  0.00           C  
ATOM   2214  CD2 TYR B 141      -3.490   6.294   5.524  1.00  0.00           C  
ATOM   2215  CE1 TYR B 141      -2.420   5.261   7.862  1.00  0.00           C  
ATOM   2216  CE2 TYR B 141      -4.327   5.969   6.587  1.00  0.00           C  
ATOM   2217  CZ  TYR B 141      -3.784   5.455   7.749  1.00  0.00           C  
ATOM   2218  OH  TYR B 141      -4.608   5.131   8.804  1.00  0.00           O  
ATOM   2219  H   TYR B 141      -2.726   8.358   3.361  1.00  0.00           H  
ATOM   2220  HA  TYR B 141      -0.509   8.287   5.335  1.00  0.00           H  
ATOM   2221 1HB  TYR B 141      -1.700   6.144   3.531  1.00  0.00           H  
ATOM   2222 2HB  TYR B 141      -0.291   5.890   4.551  1.00  0.00           H  
ATOM   2223  HD1 TYR B 141      -0.518   5.434   6.892  1.00  0.00           H  
ATOM   2224  HD2 TYR B 141      -3.929   6.698   4.612  1.00  0.00           H  
ATOM   2225  HE1 TYR B 141      -1.992   4.855   8.778  1.00  0.00           H  
ATOM   2226  HE2 TYR B 141      -5.403   6.120   6.499  1.00  0.00           H  
ATOM   2227  HH  TYR B 141      -5.519   5.322   8.568  1.00  0.00           H  
ATOM   2228  N   THR B 142       1.386   8.601   3.849  1.00  0.00           N  
ATOM   2229  CA  THR B 142       2.534   8.837   2.981  1.00  0.00           C  
ATOM   2230  C   THR B 142       3.701   7.935   3.369  1.00  0.00           C  
ATOM   2231  O   THR B 142       4.035   7.817   4.550  1.00  0.00           O  
ATOM   2232  CB  THR B 142       2.981  10.310   3.034  1.00  0.00           C  
ATOM   2233  OG1 THR B 142       1.885  11.150   2.650  1.00  0.00           O  
ATOM   2234  CG2 THR B 142       4.153  10.563   2.092  1.00  0.00           C  
ATOM   2235  H   THR B 142       1.480   8.757   4.842  1.00  0.00           H  
ATOM   2236  HA  THR B 142       2.246   8.604   1.956  1.00  0.00           H  
ATOM   2237  HB  THR B 142       3.285  10.562   4.050  1.00  0.00           H  
ATOM   2238  HG1 THR B 142       1.121  10.605   2.447  1.00  0.00           H  
ATOM   2239 1HG2 THR B 142       4.447  11.611   2.151  1.00  0.00           H  
ATOM   2240 2HG2 THR B 142       4.994   9.933   2.380  1.00  0.00           H  
ATOM   2241 3HG2 THR B 142       3.856  10.327   1.071  1.00  0.00           H  
ATOM   2242  N   LEU B 143       4.289   7.221   2.390  1.00  0.00           N  
ATOM   2243  CA  LEU B 143       5.510   6.453   2.608  1.00  0.00           C  
ATOM   2244  C   LEU B 143       6.711   7.150   1.976  1.00  0.00           C  
ATOM   2245  O   LEU B 143       6.710   7.430   0.775  1.00  0.00           O  
ATOM   2246  CB  LEU B 143       5.365   5.026   2.075  1.00  0.00           C  
ATOM   2247  CG  LEU B 143       6.596   4.077   2.188  1.00  0.00           C  
ATOM   2248  CD1 LEU B 143       6.977   3.850   3.606  1.00  0.00           C  
ATOM   2249  CD2 LEU B 143       6.221   2.723   1.601  1.00  0.00           C  
ATOM   2250  H   LEU B 143       3.865   7.221   1.473  1.00  0.00           H  
ATOM   2251  HA  LEU B 143       5.683   6.376   3.681  1.00  0.00           H  
ATOM   2252 1HB  LEU B 143       4.574   4.565   2.588  1.00  0.00           H  
ATOM   2253 2HB  LEU B 143       5.099   5.090   1.020  1.00  0.00           H  
ATOM   2254  HG  LEU B 143       7.448   4.506   1.672  1.00  0.00           H  
ATOM   2255 1HD1 LEU B 143       7.792   3.177   3.605  1.00  0.00           H  
ATOM   2256 2HD1 LEU B 143       7.270   4.776   4.086  1.00  0.00           H  
ATOM   2257 3HD1 LEU B 143       6.168   3.421   4.135  1.00  0.00           H  
ATOM   2258 1HD2 LEU B 143       7.076   2.046   1.674  1.00  0.00           H  
ATOM   2259 2HD2 LEU B 143       5.387   2.308   2.156  1.00  0.00           H  
ATOM   2260 3HD2 LEU B 143       5.931   2.824   0.575  1.00  0.00           H  
ATOM   2261  N   LEU B 144       7.686   7.456   2.872  1.00  0.00           N  
ATOM   2262  CA  LEU B 144       8.940   8.040   2.408  1.00  0.00           C  
ATOM   2263  C   LEU B 144      10.013   6.968   2.251  1.00  0.00           C  
ATOM   2264  O   LEU B 144      10.186   6.123   3.133  1.00  0.00           O  
ATOM   2265  CB  LEU B 144       9.420   9.121   3.381  1.00  0.00           C  
ATOM   2266  CG  LEU B 144       8.478  10.305   3.597  1.00  0.00           C  
ATOM   2267  CD1 LEU B 144       8.992  11.193   4.726  1.00  0.00           C  
ATOM   2268  CD2 LEU B 144       8.320  11.106   2.309  1.00  0.00           C  
ATOM   2269  H   LEU B 144       7.558   7.286   3.859  1.00  0.00           H  
ATOM   2270  HA  LEU B 144       8.768   8.499   1.435  1.00  0.00           H  
ATOM   2271 1HB  LEU B 144       9.593   8.662   4.353  1.00  0.00           H  
ATOM   2272 2HB  LEU B 144      10.367   9.520   3.018  1.00  0.00           H  
ATOM   2273  HG  LEU B 144       7.499   9.939   3.908  1.00  0.00           H  
ATOM   2274 1HD1 LEU B 144       8.310  12.032   4.868  1.00  0.00           H  
ATOM   2275 2HD1 LEU B 144       9.050  10.613   5.647  1.00  0.00           H  
ATOM   2276 3HD1 LEU B 144       9.982  11.569   4.471  1.00  0.00           H  
ATOM   2277 1HD2 LEU B 144       7.645  11.945   2.482  1.00  0.00           H  
ATOM   2278 2HD2 LEU B 144       9.293  11.483   1.993  1.00  0.00           H  
ATOM   2279 3HD2 LEU B 144       7.909  10.464   1.530  1.00  0.00           H  
ATOM   2280  N   ALA B 145      10.650   6.854   1.080  1.00  0.00           N  
ATOM   2281  CA  ALA B 145      11.790   5.977   0.824  1.00  0.00           C  
ATOM   2282  C   ALA B 145      13.039   6.786   0.485  1.00  0.00           C  
ATOM   2283  O   ALA B 145      13.019   7.619  -0.425  1.00  0.00           O  
ATOM   2284  CB  ALA B 145      11.454   5.023  -0.318  1.00  0.00           C  
ATOM   2285  H   ALA B 145      10.295   7.431   0.331  1.00  0.00           H  
ATOM   2286  HA  ALA B 145      11.991   5.410   1.733  1.00  0.00           H  
ATOM   2287 1HB  ALA B 145      12.279   4.356  -0.501  1.00  0.00           H  
ATOM   2288 2HB  ALA B 145      10.575   4.443  -0.042  1.00  0.00           H  
ATOM   2289 3HB  ALA B 145      11.248   5.599  -1.218  1.00  0.00           H  
ATOM   2290  N   ALA B 146      14.134   6.529   1.306  1.00  0.00           N  
ATOM   2291  CA  ALA B 146      15.336   7.333   1.104  1.00  0.00           C  
ATOM   2292  C   ALA B 146      16.586   6.458   1.090  1.00  0.00           C  
ATOM   2293  O   ALA B 146      16.729   5.555   1.918  1.00  0.00           O  
ATOM   2294  CB  ALA B 146      15.451   8.401   2.189  1.00  0.00           C  
ATOM   2295  H   ALA B 146      14.132   5.820   2.025  1.00  0.00           H  
ATOM   2296  HA  ALA B 146      15.256   7.823   0.134  1.00  0.00           H  
ATOM   2297 1HB  ALA B 146      16.352   8.992   2.024  1.00  0.00           H  
ATOM   2298 2HB  ALA B 146      14.578   9.053   2.152  1.00  0.00           H  
ATOM   2299 3HB  ALA B 146      15.505   7.923   3.166  1.00  0.00           H  
ATOM   2300  N   ASN B 147      17.363   6.617   0.139  1.00  0.00           N  
ATOM   2301  CA  ASN B 147      18.729   6.106   0.103  1.00  0.00           C  
ATOM   2302  C   ASN B 147      19.719   7.184  -0.331  1.00  0.00           C  
ATOM   2303  O   ASN B 147      19.327   8.321  -0.597  1.00  0.00           O  
ATOM   2304  CB  ASN B 147      18.877   4.854  -0.781  1.00  0.00           C  
ATOM   2305  CG  ASN B 147      18.805   5.048  -2.240  1.00  0.00           C  
ATOM   2306  OD1 ASN B 147      18.976   6.158  -2.766  1.00  0.00           O  
ATOM   2307  ND2 ASN B 147      18.642   3.961  -2.926  1.00  0.00           N  
ATOM   2308  H   ASN B 147      17.011   7.136  -0.653  1.00  0.00           H  
ATOM   2309  HA  ASN B 147      19.010   5.797   1.111  1.00  0.00           H  
ATOM   2310 1HB  ASN B 147      19.743   4.287  -0.545  1.00  0.00           H  
ATOM   2311 2HB  ASN B 147      18.058   4.200  -0.556  1.00  0.00           H  
ATOM   2312 1HD2 ASN B 147      18.632   3.982  -3.949  1.00  0.00           H  
ATOM   2313 2HD2 ASN B 147      18.607   3.072  -2.420  1.00  0.00           H  
ATOM   2314  N   PRO B 148      21.141   7.122  -0.199  1.00  0.00           N  
ATOM   2315  CA  PRO B 148      22.142   8.153  -0.483  1.00  0.00           C  
ATOM   2316  C   PRO B 148      21.979   8.768  -1.871  1.00  0.00           C  
ATOM   2317  O   PRO B 148      22.537   9.832  -2.148  1.00  0.00           O  
ATOM   2318  CB  PRO B 148      23.468   7.397  -0.372  1.00  0.00           C  
ATOM   2319  CG  PRO B 148      23.200   6.295   0.601  1.00  0.00           C  
ATOM   2320  CD  PRO B 148      21.811   5.777   0.364  1.00  0.00           C  
ATOM   2321  HA  PRO B 148      22.076   8.942   0.281  1.00  0.00           H  
ATOM   2322 1HB  PRO B 148      23.771   7.022  -1.361  1.00  0.00           H  
ATOM   2323 2HB  PRO B 148      24.262   8.078  -0.030  1.00  0.00           H  
ATOM   2324 1HG  PRO B 148      23.939   5.490   0.476  1.00  0.00           H  
ATOM   2325 2HG  PRO B 148      23.304   6.665   1.632  1.00  0.00           H  
ATOM   2326 1HD  PRO B 148      21.844   4.960  -0.372  1.00  0.00           H  
ATOM   2327 2HD  PRO B 148      21.383   5.426   1.315  1.00  0.00           H  
ATOM   2328  N   PHE B 149      21.133   8.110  -2.726  1.00  0.00           N  
ATOM   2329  CA  PHE B 149      21.083   8.542  -4.118  1.00  0.00           C  
ATOM   2330  C   PHE B 149      19.783   9.283  -4.409  1.00  0.00           C  
ATOM   2331  O   PHE B 149      19.651   9.931  -5.449  1.00  0.00           O  
ATOM   2332  CB  PHE B 149      21.252   7.350  -5.051  1.00  0.00           C  
ATOM   2333  CG  PHE B 149      22.597   6.792  -4.941  1.00  0.00           C  
ATOM   2334  CD1 PHE B 149      23.625   7.277  -5.728  1.00  0.00           C  
ATOM   2335  CD2 PHE B 149      22.871   5.829  -4.013  1.00  0.00           C  
ATOM   2336  CE1 PHE B 149      24.901   6.792  -5.597  1.00  0.00           C  
ATOM   2337  CE2 PHE B 149      24.153   5.342  -3.870  1.00  0.00           C  
ATOM   2338  CZ  PHE B 149      25.165   5.825  -4.662  1.00  0.00           C  
ATOM   2339  H   PHE B 149      20.548   7.343  -2.428  1.00  0.00           H  
ATOM   2340  HA  PHE B 149      21.914   9.225  -4.298  1.00  0.00           H  
ATOM   2341 1HB  PHE B 149      20.538   6.574  -4.798  1.00  0.00           H  
ATOM   2342 2HB  PHE B 149      21.078   7.649  -6.083  1.00  0.00           H  
ATOM   2343  HD1 PHE B 149      23.415   8.057  -6.461  1.00  0.00           H  
ATOM   2344  HD2 PHE B 149      22.066   5.466  -3.389  1.00  0.00           H  
ATOM   2345  HE1 PHE B 149      25.703   7.177  -6.226  1.00  0.00           H  
ATOM   2346  HE2 PHE B 149      24.375   4.588  -3.131  1.00  0.00           H  
ATOM   2347  HZ  PHE B 149      26.179   5.437  -4.545  1.00  0.00           H  
ATOM   2348  N   GLY B 150      18.852   9.309  -3.425  1.00  0.00           N  
ATOM   2349  CA  GLY B 150      17.617  10.048  -3.636  1.00  0.00           C  
ATOM   2350  C   GLY B 150      16.520   9.669  -2.659  1.00  0.00           C  
ATOM   2351  O   GLY B 150      16.686   8.746  -1.859  1.00  0.00           O  
ATOM   2352  H   GLY B 150      18.994   8.828  -2.548  1.00  0.00           H  
ATOM   2353 1HA  GLY B 150      17.812  11.117  -3.544  1.00  0.00           H  
ATOM   2354 2HA  GLY B 150      17.257   9.873  -4.649  1.00  0.00           H  
ATOM   2355  N   GLN B 151      15.424  10.508  -2.629  1.00  0.00           N  
ATOM   2356  CA  GLN B 151      14.219  10.311  -1.831  1.00  0.00           C  
ATOM   2357  C   GLN B 151      12.978  10.240  -2.716  1.00  0.00           C  
ATOM   2358  O   GLN B 151      12.882  10.955  -3.716  1.00  0.00           O  
ATOM   2359  CB  GLN B 151      14.067  11.432  -0.802  1.00  0.00           C  
ATOM   2360  CG  GLN B 151      15.166  11.453   0.252  1.00  0.00           C  
ATOM   2361  CD  GLN B 151      14.965  12.543   1.288  1.00  0.00           C  
ATOM   2362  OE1 GLN B 151      13.933  13.222   1.302  1.00  0.00           O  
ATOM   2363  NE2 GLN B 151      15.949  12.718   2.163  1.00  0.00           N  
ATOM   2364  H   GLN B 151      15.493  11.322  -3.223  1.00  0.00           H  
ATOM   2365  HA  GLN B 151      14.306   9.362  -1.301  1.00  0.00           H  
ATOM   2366 1HB  GLN B 151      14.066  12.396  -1.311  1.00  0.00           H  
ATOM   2367 2HB  GLN B 151      13.109  11.330  -0.292  1.00  0.00           H  
ATOM   2368 1HG  GLN B 151      15.179  10.493   0.768  1.00  0.00           H  
ATOM   2369 2HG  GLN B 151      16.123  11.625  -0.240  1.00  0.00           H  
ATOM   2370 1HE2 GLN B 151      15.871  13.423   2.870  1.00  0.00           H  
ATOM   2371 2HE2 GLN B 151      16.768  12.146   2.117  1.00  0.00           H  
ATOM   2372  N   ALA B 152      12.130   9.289  -2.359  1.00  0.00           N  
ATOM   2373  CA  ALA B 152      10.854   9.143  -3.054  1.00  0.00           C  
ATOM   2374  C   ALA B 152       9.697   9.050  -2.063  1.00  0.00           C  
ATOM   2375  O   ALA B 152       9.886   8.642  -0.915  1.00  0.00           O  
ATOM   2376  CB  ALA B 152      10.905   7.914  -3.924  1.00  0.00           C  
ATOM   2377  H   ALA B 152      12.355   8.656  -1.605  1.00  0.00           H  
ATOM   2378  HA  ALA B 152      10.701  10.029  -3.670  1.00  0.00           H  
ATOM   2379 1HB  ALA B 152       9.974   7.813  -4.470  1.00  0.00           H  
ATOM   2380 2HB  ALA B 152      11.720   8.034  -4.625  1.00  0.00           H  
ATOM   2381 3HB  ALA B 152      11.075   7.031  -3.311  1.00  0.00           H  
ATOM   2382  N   SER B 153       8.502   9.560  -2.523  1.00  0.00           N  
ATOM   2383  CA  SER B 153       7.319   9.456  -1.675  1.00  0.00           C  
ATOM   2384  C   SER B 153       6.091   9.054  -2.486  1.00  0.00           C  
ATOM   2385  O   SER B 153       6.018   9.322  -3.687  1.00  0.00           O  
ATOM   2386  CB  SER B 153       7.024  10.794  -1.048  1.00  0.00           C  
ATOM   2387  OG  SER B 153       6.646  11.730  -2.019  1.00  0.00           O  
ATOM   2388  H   SER B 153       8.422  10.002  -3.427  1.00  0.00           H  
ATOM   2389  HA  SER B 153       7.498   8.684  -0.925  1.00  0.00           H  
ATOM   2390 1HB  SER B 153       6.244  10.692  -0.292  1.00  0.00           H  
ATOM   2391 2HB  SER B 153       7.923  11.150  -0.565  1.00  0.00           H  
ATOM   2392  HG  SER B 153       5.743  11.514  -2.266  1.00  0.00           H  
ATOM   2393  N   ALA B 154       5.259   8.265  -1.814  1.00  0.00           N  
ATOM   2394  CA  ALA B 154       3.955   7.887  -2.352  1.00  0.00           C  
ATOM   2395  C   ALA B 154       2.852   8.105  -1.321  1.00  0.00           C  
ATOM   2396  O   ALA B 154       3.050   7.857  -0.129  1.00  0.00           O  
ATOM   2397  CB  ALA B 154       4.032   6.447  -2.825  1.00  0.00           C  
ATOM   2398  H   ALA B 154       5.536   7.918  -0.907  1.00  0.00           H  
ATOM   2399  HA  ALA B 154       3.745   8.525  -3.210  1.00  0.00           H  
ATOM   2400 1HB  ALA B 154       3.079   6.149  -3.255  1.00  0.00           H  
ATOM   2401 2HB  ALA B 154       4.810   6.361  -3.583  1.00  0.00           H  
ATOM   2402 3HB  ALA B 154       4.287   5.815  -1.990  1.00  0.00           H  
ATOM   2403  N   SER B 155       1.690   8.694  -1.843  1.00  0.00           N  
ATOM   2404  CA  SER B 155       0.585   8.995  -0.937  1.00  0.00           C  
ATOM   2405  C   SER B 155      -0.703   8.317  -1.391  1.00  0.00           C  
ATOM   2406  O   SER B 155      -0.919   8.122  -2.589  1.00  0.00           O  
ATOM   2407  CB  SER B 155       0.369  10.506  -0.840  1.00  0.00           C  
ATOM   2408  OG  SER B 155       1.529  11.150  -0.342  1.00  0.00           O  
ATOM   2409  H   SER B 155       1.596   8.915  -2.824  1.00  0.00           H  
ATOM   2410  HA  SER B 155       0.836   8.614   0.054  1.00  0.00           H  
ATOM   2411 1HB  SER B 155       0.122  10.902  -1.825  1.00  0.00           H  
ATOM   2412 2HB  SER B 155      -0.476  10.711  -0.184  1.00  0.00           H  
ATOM   2413  HG  SER B 155       2.173  10.454  -0.188  1.00  0.00           H  
ATOM   2414  N   ILE B 156      -1.484   7.923  -0.374  1.00  0.00           N  
ATOM   2415  CA  ILE B 156      -2.800   7.365  -0.666  1.00  0.00           C  
ATOM   2416  C   ILE B 156      -3.806   7.843   0.379  1.00  0.00           C  
ATOM   2417  O   ILE B 156      -3.484   7.926   1.567  1.00  0.00           O  
ATOM   2418  CB  ILE B 156      -2.698   5.817  -0.659  1.00  0.00           C  
ATOM   2419  CG1 ILE B 156      -4.000   5.160  -1.117  1.00  0.00           C  
ATOM   2420  CG2 ILE B 156      -2.358   5.329   0.779  1.00  0.00           C  
ATOM   2421  CD1 ILE B 156      -3.847   3.682  -1.468  1.00  0.00           C  
ATOM   2422  H   ILE B 156      -1.186   8.002   0.588  1.00  0.00           H  
ATOM   2423  HA  ILE B 156      -3.118   7.723  -1.644  1.00  0.00           H  
ATOM   2424  HB  ILE B 156      -1.901   5.517  -1.339  1.00  0.00           H  
ATOM   2425 1HG1 ILE B 156      -4.752   5.252  -0.329  1.00  0.00           H  
ATOM   2426 2HG1 ILE B 156      -4.362   5.682  -2.002  1.00  0.00           H  
ATOM   2427 1HG2 ILE B 156      -2.240   4.263   0.786  1.00  0.00           H  
ATOM   2428 2HG2 ILE B 156      -1.437   5.794   1.106  1.00  0.00           H  
ATOM   2429 3HG2 ILE B 156      -3.149   5.588   1.475  1.00  0.00           H  
ATOM   2430 1HD1 ILE B 156      -4.807   3.310  -1.793  1.00  0.00           H  
ATOM   2431 2HD1 ILE B 156      -3.119   3.568  -2.276  1.00  0.00           H  
ATOM   2432 3HD1 ILE B 156      -3.518   3.104  -0.611  1.00  0.00           H  
ATOM   2433  N   MET B 157      -4.906   8.284  -0.186  1.00  0.00           N  
ATOM   2434  CA  MET B 157      -6.020   8.584   0.708  1.00  0.00           C  
ATOM   2435  C   MET B 157      -6.769   7.311   1.091  1.00  0.00           C  
ATOM   2436  O   MET B 157      -7.334   6.636   0.229  1.00  0.00           O  
ATOM   2437  CB  MET B 157      -6.981   9.580   0.056  1.00  0.00           C  
ATOM   2438  CG  MET B 157      -8.158   9.964   0.938  1.00  0.00           C  
ATOM   2439  SD  MET B 157      -7.635  10.815   2.477  1.00  0.00           S  
ATOM   2440  CE  MET B 157      -7.005  12.369   1.784  1.00  0.00           C  
ATOM   2441  H   MET B 157      -5.021   8.424  -1.180  1.00  0.00           H  
ATOM   2442  HA  MET B 157      -5.622   9.031   1.619  1.00  0.00           H  
ATOM   2443 1HB  MET B 157      -6.441  10.489  -0.205  1.00  0.00           H  
ATOM   2444 2HB  MET B 157      -7.373   9.155  -0.869  1.00  0.00           H  
ATOM   2445 1HG  MET B 157      -8.825  10.625   0.386  1.00  0.00           H  
ATOM   2446 2HG  MET B 157      -8.716   9.068   1.211  1.00  0.00           H  
ATOM   2447 1HE  MET B 157      -6.645  13.008   2.591  1.00  0.00           H  
ATOM   2448 2HE  MET B 157      -6.186  12.155   1.096  1.00  0.00           H  
ATOM   2449 3HE  MET B 157      -7.806  12.879   1.247  1.00  0.00           H  
ATOM   2450  N   ALA B 158      -6.718   6.929   2.469  1.00  0.00           N  
ATOM   2451  CA  ALA B 158      -7.354   5.701   2.939  1.00  0.00           C  
ATOM   2452  C   ALA B 158      -8.570   6.010   3.807  1.00  0.00           C  
ATOM   2453  O   ALA B 158      -8.507   6.867   4.692  1.00  0.00           O  
ATOM   2454  CB  ALA B 158      -6.354   4.846   3.714  1.00  0.00           C  
ATOM   2455  H   ALA B 158      -6.234   7.517   3.132  1.00  0.00           H  
ATOM   2456  HA  ALA B 158      -7.696   5.142   2.068  1.00  0.00           H  
ATOM   2457 1HB  ALA B 158      -6.844   3.935   4.057  1.00  0.00           H  
ATOM   2458 2HB  ALA B 158      -5.518   4.586   3.065  1.00  0.00           H  
ATOM   2459 3HB  ALA B 158      -5.986   5.405   4.573  1.00  0.00           H  
ATOM   2460  N   ALA B 159      -9.662   5.476   3.393  1.00  0.00           N  
ATOM   2461  CA  ALA B 159     -10.880   5.515   4.199  1.00  0.00           C  
ATOM   2462  C   ALA B 159     -11.301   4.112   4.627  1.00  0.00           C  
ATOM   2463  O   ALA B 159     -11.841   3.348   3.824  1.00  0.00           O  
ATOM   2464  CB  ALA B 159     -12.008   6.193   3.425  1.00  0.00           C  
ATOM   2465  H   ALA B 159      -9.682   5.019   2.492  1.00  0.00           H  
ATOM   2466  HA  ALA B 159     -10.672   6.094   5.099  1.00  0.00           H  
ATOM   2467 1HB  ALA B 159     -12.909   6.214   4.039  1.00  0.00           H  
ATOM   2468 2HB  ALA B 159     -11.716   7.213   3.174  1.00  0.00           H  
ATOM   2469 3HB  ALA B 159     -12.206   5.637   2.510  1.00  0.00           H  
ATOM   2470  N   PHE B 160     -11.095   3.769   5.893  1.00  0.00           N  
ATOM   2471  CA  PHE B 160     -11.286   2.407   6.379  1.00  0.00           C  
ATOM   2472  C   PHE B 160     -12.714   2.203   6.870  1.00  0.00           C  
ATOM   2473  O   PHE B 160     -13.262   1.103   6.763  1.00  0.00           O  
ATOM   2474  CB  PHE B 160     -10.335   2.144   7.525  1.00  0.00           C  
ATOM   2475  CG  PHE B 160      -8.927   2.279   7.129  1.00  0.00           C  
ATOM   2476  CD1 PHE B 160      -8.341   1.386   6.299  1.00  0.00           C  
ATOM   2477  CD2 PHE B 160      -8.190   3.323   7.586  1.00  0.00           C  
ATOM   2478  CE1 PHE B 160      -7.028   1.497   5.932  1.00  0.00           C  
ATOM   2479  CE2 PHE B 160      -6.904   3.441   7.226  1.00  0.00           C  
ATOM   2480  CZ  PHE B 160      -6.308   2.538   6.406  1.00  0.00           C  
ATOM   2481  H   PHE B 160     -10.794   4.484   6.539  1.00  0.00           H  
ATOM   2482  HA  PHE B 160     -11.107   1.717   5.553  1.00  0.00           H  
ATOM   2483 1HB  PHE B 160     -10.539   2.835   8.345  1.00  0.00           H  
ATOM   2484 2HB  PHE B 160     -10.494   1.136   7.892  1.00  0.00           H  
ATOM   2485  HD1 PHE B 160      -8.936   0.594   5.937  1.00  0.00           H  
ATOM   2486  HD2 PHE B 160      -8.641   4.066   8.251  1.00  0.00           H  
ATOM   2487  HE1 PHE B 160      -6.573   0.766   5.262  1.00  0.00           H  
ATOM   2488  HE2 PHE B 160      -6.361   4.249   7.582  1.00  0.00           H  
ATOM   2489  HZ  PHE B 160      -5.268   2.658   6.141  1.00  0.00           H  
ATOM   2490  N   MET B 161     -13.314   3.218   7.390  1.00  0.00           N  
ATOM   2491  CA  MET B 161     -14.699   3.167   7.849  1.00  0.00           C  
ATOM   2492  C   MET B 161     -15.331   4.555   7.826  1.00  0.00           C  
ATOM   2493  O   MET B 161     -14.625   5.562   7.741  1.00  0.00           O  
ATOM   2494  CB  MET B 161     -14.778   2.580   9.259  1.00  0.00           C  
ATOM   2495  CG  MET B 161     -14.061   3.411  10.311  1.00  0.00           C  
ATOM   2496  SD  MET B 161     -14.081   2.620  11.966  1.00  0.00           S  
ATOM   2497  CE  MET B 161     -15.870   2.505  12.244  1.00  0.00           C  
ATOM   2498  H   MET B 161     -12.797   4.081   7.480  1.00  0.00           H  
ATOM   2499  HA  MET B 161     -15.264   2.525   7.173  1.00  0.00           H  
ATOM   2500 1HB  MET B 161     -15.822   2.484   9.555  1.00  0.00           H  
ATOM   2501 2HB  MET B 161     -14.344   1.579   9.262  1.00  0.00           H  
ATOM   2502 1HG  MET B 161     -13.024   3.561  10.012  1.00  0.00           H  
ATOM   2503 2HG  MET B 161     -14.537   4.388  10.389  1.00  0.00           H  
ATOM   2504 1HE  MET B 161     -16.059   2.043  13.214  1.00  0.00           H  
ATOM   2505 2HE  MET B 161     -16.306   3.505  12.226  1.00  0.00           H  
ATOM   2506 3HE  MET B 161     -16.322   1.898  11.459  1.00  0.00           H  
ATOM   2507  N   ASP B 162     -16.739   4.600   7.739  1.00  0.00           N  
ATOM   2508  CA  ASP B 162     -17.466   5.865   7.778  1.00  0.00           C  
ATOM   2509  C   ASP B 162     -17.409   6.489   9.171  1.00  0.00           C  
ATOM   2510  O   ASP B 162     -17.220   5.785  10.165  1.00  0.00           O  
ATOM   2511  CB  ASP B 162     -18.922   5.662   7.352  1.00  0.00           C  
ATOM   2512  CG  ASP B 162     -19.065   5.294   5.886  1.00  0.00           C  
ATOM   2513  OD1 ASP B 162     -18.218   5.712   5.067  1.00  0.00           O  
ATOM   2514  OD2 ASP B 162     -20.034   4.581   5.546  1.00  0.00           O  
ATOM   2515  H   ASP B 162     -17.257   3.738   7.648  1.00  0.00           H  
ATOM   2516  HA  ASP B 162     -16.993   6.557   7.081  1.00  0.00           H  
ATOM   2517 1HB  ASP B 162     -19.371   4.872   7.954  1.00  0.00           H  
ATOM   2518 2HB  ASP B 162     -19.487   6.576   7.538  1.00  0.00           H  
ATOM   2519  N   ASN B 163     -17.467   7.872   9.255  1.00  0.00           N  
ATOM   2520  CA  ASN B 163     -17.563   8.572  10.531  1.00  0.00           C  
ATOM   2521  C   ASN B 163     -18.840   8.200  11.280  1.00  0.00           C  
ATOM   2522  O   ASN B 163     -19.935   8.262  10.718  1.00  0.00           O  
ATOM   2523  CB  ASN B 163     -17.493  10.086  10.319  1.00  0.00           C  
ATOM   2524  CG  ASN B 163     -17.237  10.845  11.606  1.00  0.00           C  
ATOM   2525  OD1 ASN B 163     -17.184  10.255  12.689  1.00  0.00           O  
ATOM   2526  ND2 ASN B 163     -17.074  12.158  11.498  1.00  0.00           N  
ATOM   2527  H   ASN B 163     -17.442   8.409   8.400  1.00  0.00           H  
ATOM   2528  HA  ASN B 163     -16.722   8.269  11.157  1.00  0.00           H  
ATOM   2529 1HB  ASN B 163     -16.697  10.318   9.610  1.00  0.00           H  
ATOM   2530 2HB  ASN B 163     -18.430  10.436   9.885  1.00  0.00           H  
ATOM   2531 1HD2 ASN B 163     -16.902  12.710  12.315  1.00  0.00           H  
ATOM   2532 2HD2 ASN B 163     -17.123  12.596  10.601  1.00  0.00           H  
ATOM   2533  N   PRO B 164     -18.674   7.366  12.408  1.00  0.00           N  
ATOM   2534  CA  PRO B 164     -19.879   7.007  13.159  1.00  0.00           C  
ATOM   2535  C   PRO B 164     -20.889   8.149  13.235  1.00  0.00           C  
ATOM   2536  O   PRO B 164     -20.515   9.319  13.114  1.00  0.00           O  
ATOM   2537  OXT PRO B 164     -22.052   7.911  13.413  1.00  0.00           O  
ATOM   2538  CB  PRO B 164     -19.338   6.663  14.550  1.00  0.00           C  
ATOM   2539  CG  PRO B 164     -17.854   6.616  14.382  1.00  0.00           C  
ATOM   2540  CD  PRO B 164     -17.498   7.302  13.094  1.00  0.00           C  
ATOM   2541  HA  PRO B 164     -20.347   6.128  12.693  1.00  0.00           H  
ATOM   2542 1HB  PRO B 164     -19.656   7.425  15.276  1.00  0.00           H  
ATOM   2543 2HB  PRO B 164     -19.754   5.703  14.889  1.00  0.00           H  
ATOM   2544 1HG  PRO B 164     -17.360   7.109  15.232  1.00  0.00           H  
ATOM   2545 2HG  PRO B 164     -17.506   5.573  14.373  1.00  0.00           H  
ATOM   2546 1HD  PRO B 164     -17.110   8.309  13.309  1.00  0.00           H  
ATOM   2547 2HD  PRO B 164     -16.748   6.704  12.555  1.00  0.00           H  
TER                                                                             
ddg -30.398
sap_score 33.551
score 116266
silent_score 116266
time 16
          
