# Supplementary material for: Scaffolding protein functional sites using deep learning
Source: Science. Author manuscript; Available in PMC 2022 Oct 31. (PMC9621694; doi:10.1126/science.abn2100)
Supplement: Data S1 [file NIHMS1830590-supplement-Data_S1.zip › trkA_freehal_2_RF.pdb]

HEADER                                            13-APR-22   XXXX              
EXPDTA    THEORETICAL MODEL                                                     
REMARK 220                                                                      
REMARK 220 EXPERIMENTAL DETAILS                                                 
REMARK 220  EXPERIMENT TYPE                : THEORETICAL MODELLING              
REMARK 220  DATE OF DATA COLLECTION        : 13-APR-22                          
REMARK 220                                                                      
REMARK 220 REMARK: MODEL GENERATED BY ROSETTA                                   
REMARK 220  VERSION 2021.38+release.4d5a969                                     
ATOM      1  N   MET A   1      18.197  -0.962   4.850  1.00  0.00           N  
ATOM      2  CA  MET A   1      18.583  -1.289   3.482  1.00  0.00           C  
ATOM      3  C   MET A   1      17.558  -2.151   2.743  1.00  0.00           C  
ATOM      4  O   MET A   1      17.371  -1.984   1.538  1.00  0.00           O  
ATOM      5  CB  MET A   1      19.938  -1.991   3.476  1.00  0.00           C  
ATOM      6  CG  MET A   1      21.108  -1.112   3.910  1.00  0.00           C  
ATOM      7  SD  MET A   1      22.677  -2.018   4.001  1.00  0.00           S  
ATOM      8  CE  MET A   1      23.051  -2.330   2.283  1.00  0.00           C  
ATOM      9 1H   MET A   1      18.725  -0.156   5.157  1.00  0.00           H  
ATOM     10 2H   MET A   1      17.212  -0.748   4.890  1.00  0.00           H  
ATOM     11 3H   MET A   1      18.405  -1.740   5.459  1.00  0.00           H  
ATOM     12  HA  MET A   1      18.678  -0.357   2.929  1.00  0.00           H  
ATOM     13 1HB  MET A   1      19.902  -2.854   4.139  1.00  0.00           H  
ATOM     14 2HB  MET A   1      20.149  -2.364   2.472  1.00  0.00           H  
ATOM     15 1HG  MET A   1      21.225  -0.290   3.206  1.00  0.00           H  
ATOM     16 2HG  MET A   1      20.898  -0.691   4.892  1.00  0.00           H  
ATOM     17 1HE  MET A   1      23.986  -2.883   2.209  1.00  0.00           H  
ATOM     18 2HE  MET A   1      22.246  -2.917   1.840  1.00  0.00           H  
ATOM     19 3HE  MET A   1      23.149  -1.384   1.753  1.00  0.00           H  
ATOM     20  N   ARG A   2      16.855  -3.047   3.449  1.00  0.00           N  
ATOM     21  CA  ARG A   2      15.911  -3.941   2.756  1.00  0.00           C  
ATOM     22  C   ARG A   2      14.812  -3.178   2.013  1.00  0.00           C  
ATOM     23  O   ARG A   2      14.386  -3.589   0.935  1.00  0.00           O  
ATOM     24  CB  ARG A   2      15.270  -4.926   3.719  1.00  0.00           C  
ATOM     25  CG  ARG A   2      14.373  -5.983   3.050  1.00  0.00           C  
ATOM     26  CD  ARG A   2      15.190  -6.906   2.175  1.00  0.00           C  
ATOM     27  NE  ARG A   2      14.411  -8.026   1.629  1.00  0.00           N  
ATOM     28  CZ  ARG A   2      14.913  -9.035   0.890  1.00  0.00           C  
ATOM     29  NH1 ARG A   2      16.187  -9.089   0.551  1.00  0.00           N  
ATOM     30  NH2 ARG A   2      14.089  -9.975   0.516  1.00  0.00           N  
ATOM     31  H   ARG A   2      16.988  -3.171   4.440  1.00  0.00           H  
ATOM     32  HA  ARG A   2      16.478  -4.521   2.021  1.00  0.00           H  
ATOM     33 1HB  ARG A   2      16.045  -5.454   4.271  1.00  0.00           H  
ATOM     34 2HB  ARG A   2      14.659  -4.386   4.440  1.00  0.00           H  
ATOM     35 1HG  ARG A   2      13.872  -6.580   3.812  1.00  0.00           H  
ATOM     36 2HG  ARG A   2      13.627  -5.487   2.424  1.00  0.00           H  
ATOM     37 1HD  ARG A   2      15.591  -6.338   1.337  1.00  0.00           H  
ATOM     38 2HD  ARG A   2      16.016  -7.318   2.751  1.00  0.00           H  
ATOM     39  HE  ARG A   2      13.397  -8.080   1.806  1.00  0.00           H  
ATOM     40 1HH1 ARG A   2      16.830  -8.323   0.796  1.00  0.00           H  
ATOM     41 2HH1 ARG A   2      16.525  -9.859   0.002  1.00  0.00           H  
ATOM     42 1HH2 ARG A   2      13.100  -9.880   0.792  1.00  0.00           H  
ATOM     43 2HH2 ARG A   2      14.405 -10.752  -0.032  1.00  0.00           H  
ATOM     44  N   GLU A   3      14.320  -2.081   2.594  1.00  0.00           N  
ATOM     45  CA  GLU A   3      13.277  -1.312   1.921  1.00  0.00           C  
ATOM     46  C   GLU A   3      13.747  -0.845   0.544  1.00  0.00           C  
ATOM     47  O   GLU A   3      13.001  -0.906  -0.438  1.00  0.00           O  
ATOM     48  CB  GLU A   3      12.873  -0.086   2.742  1.00  0.00           C  
ATOM     49  CG  GLU A   3      11.758   0.687   2.090  1.00  0.00           C  
ATOM     50  CD  GLU A   3      11.245   1.902   2.840  1.00  0.00           C  
ATOM     51  OE1 GLU A   3      11.760   2.216   3.887  1.00  0.00           O  
ATOM     52  OE2 GLU A   3      10.305   2.509   2.342  1.00  0.00           O  
ATOM     53  H   GLU A   3      14.671  -1.782   3.488  1.00  0.00           H  
ATOM     54  HA  GLU A   3      12.405  -1.954   1.786  1.00  0.00           H  
ATOM     55 1HB  GLU A   3      12.544  -0.396   3.734  1.00  0.00           H  
ATOM     56 2HB  GLU A   3      13.730   0.578   2.864  1.00  0.00           H  
ATOM     57 1HG  GLU A   3      12.092   1.001   1.099  1.00  0.00           H  
ATOM     58 2HG  GLU A   3      10.939  -0.011   1.960  1.00  0.00           H  
ATOM     59  N   LEU A   4      14.998  -0.389   0.483  1.00  0.00           N  
ATOM     60  CA  LEU A   4      15.588   0.096  -0.750  1.00  0.00           C  
ATOM     61  C   LEU A   4      15.724  -1.038  -1.742  1.00  0.00           C  
ATOM     62  O   LEU A   4      15.425  -0.875  -2.932  1.00  0.00           O  
ATOM     63  CB  LEU A   4      16.958   0.672  -0.447  1.00  0.00           C  
ATOM     64  CG  LEU A   4      16.967   1.928   0.367  1.00  0.00           C  
ATOM     65  CD1 LEU A   4      18.373   2.236   0.783  1.00  0.00           C  
ATOM     66  CD2 LEU A   4      16.417   3.041  -0.465  1.00  0.00           C  
ATOM     67  H   LEU A   4      15.557  -0.393   1.321  1.00  0.00           H  
ATOM     68  HA  LEU A   4      14.947   0.866  -1.172  1.00  0.00           H  
ATOM     69 1HB  LEU A   4      17.540  -0.063   0.070  1.00  0.00           H  
ATOM     70 2HB  LEU A   4      17.437   0.884  -1.382  1.00  0.00           H  
ATOM     71  HG  LEU A   4      16.357   1.794   1.260  1.00  0.00           H  
ATOM     72 1HD1 LEU A   4      18.387   3.149   1.374  1.00  0.00           H  
ATOM     73 2HD1 LEU A   4      18.763   1.418   1.373  1.00  0.00           H  
ATOM     74 3HD1 LEU A   4      18.980   2.362  -0.098  1.00  0.00           H  
ATOM     75 1HD2 LEU A   4      16.424   3.958   0.120  1.00  0.00           H  
ATOM     76 2HD2 LEU A   4      17.044   3.162  -1.348  1.00  0.00           H  
ATOM     77 3HD2 LEU A   4      15.399   2.807  -0.767  1.00  0.00           H  
ATOM     78  N   GLU A   5      16.111  -2.216  -1.244  1.00  0.00           N  
ATOM     79  CA  GLU A   5      16.234  -3.358  -2.128  1.00  0.00           C  
ATOM     80  C   GLU A   5      14.871  -3.700  -2.703  1.00  0.00           C  
ATOM     81  O   GLU A   5      14.751  -3.973  -3.893  1.00  0.00           O  
ATOM     82  CB  GLU A   5      16.774  -4.595  -1.400  1.00  0.00           C  
ATOM     83  CG  GLU A   5      18.236  -4.550  -0.953  1.00  0.00           C  
ATOM     84  CD  GLU A   5      18.629  -5.827  -0.222  1.00  0.00           C  
ATOM     85  OE1 GLU A   5      17.764  -6.672  -0.069  1.00  0.00           O  
ATOM     86  OE2 GLU A   5      19.765  -5.962   0.165  1.00  0.00           O  
ATOM     87  H   GLU A   5      16.349  -2.292  -0.253  1.00  0.00           H  
ATOM     88  HA  GLU A   5      16.905  -3.094  -2.945  1.00  0.00           H  
ATOM     89 1HB  GLU A   5      16.176  -4.766  -0.512  1.00  0.00           H  
ATOM     90 2HB  GLU A   5      16.648  -5.467  -2.034  1.00  0.00           H  
ATOM     91 1HG  GLU A   5      18.870  -4.429  -1.829  1.00  0.00           H  
ATOM     92 2HG  GLU A   5      18.384  -3.688  -0.299  1.00  0.00           H  
ATOM     93  N   LEU A   6      13.822  -3.622  -1.880  1.00  0.00           N  
ATOM     94  CA  LEU A   6      12.499  -3.969  -2.367  1.00  0.00           C  
ATOM     95  C   LEU A   6      12.100  -3.003  -3.465  1.00  0.00           C  
ATOM     96  O   LEU A   6      11.549  -3.412  -4.498  1.00  0.00           O  
ATOM     97  CB  LEU A   6      11.458  -3.967  -1.250  1.00  0.00           C  
ATOM     98  CG  LEU A   6      10.072  -4.402  -1.714  1.00  0.00           C  
ATOM     99  CD1 LEU A   6      10.188  -5.795  -2.267  1.00  0.00           C  
ATOM    100  CD2 LEU A   6       9.107  -4.382  -0.588  1.00  0.00           C  
ATOM    101  H   LEU A   6      13.965  -3.382  -0.898  1.00  0.00           H  
ATOM    102  HA  LEU A   6      12.537  -4.968  -2.784  1.00  0.00           H  
ATOM    103 1HB  LEU A   6      11.789  -4.636  -0.454  1.00  0.00           H  
ATOM    104 2HB  LEU A   6      11.381  -2.957  -0.843  1.00  0.00           H  
ATOM    105  HG  LEU A   6       9.714  -3.736  -2.490  1.00  0.00           H  
ATOM    106 1HD1 LEU A   6       9.217  -6.129  -2.600  1.00  0.00           H  
ATOM    107 2HD1 LEU A   6      10.882  -5.798  -3.100  1.00  0.00           H  
ATOM    108 3HD1 LEU A   6      10.554  -6.457  -1.500  1.00  0.00           H  
ATOM    109 1HD2 LEU A   6       8.136  -4.710  -0.951  1.00  0.00           H  
ATOM    110 2HD2 LEU A   6       9.448  -5.053   0.196  1.00  0.00           H  
ATOM    111 3HD2 LEU A   6       9.034  -3.371  -0.206  1.00  0.00           H  
ATOM    112  N   ARG A   7      12.358  -1.714  -3.248  1.00  0.00           N  
ATOM    113  CA  ARG A   7      12.028  -0.744  -4.268  1.00  0.00           C  
ATOM    114  C   ARG A   7      12.744  -1.075  -5.562  1.00  0.00           C  
ATOM    115  O   ARG A   7      12.122  -1.149  -6.620  1.00  0.00           O  
ATOM    116  CB  ARG A   7      12.393   0.660  -3.856  1.00  0.00           C  
ATOM    117  CG  ARG A   7      12.053   1.656  -4.908  1.00  0.00           C  
ATOM    118  CD  ARG A   7      12.374   3.011  -4.523  1.00  0.00           C  
ATOM    119  NE  ARG A   7      12.206   3.894  -5.644  1.00  0.00           N  
ATOM    120  CZ  ARG A   7      12.797   5.077  -5.757  1.00  0.00           C  
ATOM    121  NH1 ARG A   7      13.586   5.520  -4.813  1.00  0.00           N  
ATOM    122  NH2 ARG A   7      12.614   5.815  -6.821  1.00  0.00           N  
ATOM    123  H   ARG A   7      12.781  -1.417  -2.365  1.00  0.00           H  
ATOM    124  HA  ARG A   7      10.957  -0.783  -4.453  1.00  0.00           H  
ATOM    125 1HB  ARG A   7      11.874   0.930  -2.938  1.00  0.00           H  
ATOM    126 2HB  ARG A   7      13.464   0.722  -3.660  1.00  0.00           H  
ATOM    127 1HG  ARG A   7      12.600   1.419  -5.820  1.00  0.00           H  
ATOM    128 2HG  ARG A   7      10.979   1.609  -5.109  1.00  0.00           H  
ATOM    129 1HD  ARG A   7      11.702   3.332  -3.725  1.00  0.00           H  
ATOM    130 2HD  ARG A   7      13.407   3.071  -4.181  1.00  0.00           H  
ATOM    131  HE  ARG A   7      11.603   3.597  -6.408  1.00  0.00           H  
ATOM    132 1HH1 ARG A   7      13.755   4.983  -3.982  1.00  0.00           H  
ATOM    133 2HH1 ARG A   7      14.020   6.444  -4.958  1.00  0.00           H  
ATOM    134 1HH2 ARG A   7      12.001   5.498  -7.591  1.00  0.00           H  
ATOM    135 2HH2 ARG A   7      13.116   6.711  -6.859  1.00  0.00           H  
ATOM    136  N   ALA A   8      14.046  -1.335  -5.489  1.00  0.00           N  
ATOM    137  CA  ALA A   8      14.806  -1.676  -6.684  1.00  0.00           C  
ATOM    138  C   ALA A   8      14.255  -2.939  -7.350  1.00  0.00           C  
ATOM    139  O   ALA A   8      14.197  -3.053  -8.576  1.00  0.00           O  
ATOM    140  CB  ALA A   8      16.240  -1.870  -6.338  1.00  0.00           C  
ATOM    141  H   ALA A   8      14.524  -1.281  -4.587  1.00  0.00           H  
ATOM    142  HA  ALA A   8      14.716  -0.850  -7.389  1.00  0.00           H  
ATOM    143 1HB  ALA A   8      16.770  -2.097  -7.244  1.00  0.00           H  
ATOM    144 2HB  ALA A   8      16.640  -0.976  -5.886  1.00  0.00           H  
ATOM    145 3HB  ALA A   8      16.322  -2.692  -5.637  1.00  0.00           H  
ATOM    146  N   ARG A   9      13.791  -3.885  -6.549  1.00  0.00           N  
ATOM    147  CA  ARG A   9      13.218  -5.095  -7.098  1.00  0.00           C  
ATOM    148  C   ARG A   9      11.975  -4.782  -7.940  1.00  0.00           C  
ATOM    149  O   ARG A   9      11.670  -5.525  -8.873  1.00  0.00           O  
ATOM    150  CB  ARG A   9      12.946  -6.092  -5.986  1.00  0.00           C  
ATOM    151  CG  ARG A   9      14.226  -6.668  -5.414  1.00  0.00           C  
ATOM    152  CD  ARG A   9      14.028  -7.505  -4.249  1.00  0.00           C  
ATOM    153  NE  ARG A   9      15.300  -7.839  -3.613  1.00  0.00           N  
ATOM    154  CZ  ARG A   9      16.098  -8.853  -3.972  1.00  0.00           C  
ATOM    155  NH1 ARG A   9      15.753  -9.638  -4.955  1.00  0.00           N  
ATOM    156  NH2 ARG A   9      17.241  -9.064  -3.338  1.00  0.00           N  
ATOM    157  H   ARG A   9      13.868  -3.780  -5.538  1.00  0.00           H  
ATOM    158  HA  ARG A   9      13.963  -5.543  -7.751  1.00  0.00           H  
ATOM    159 1HB  ARG A   9      12.407  -5.616  -5.184  1.00  0.00           H  
ATOM    160 2HB  ARG A   9      12.341  -6.897  -6.348  1.00  0.00           H  
ATOM    161 1HG  ARG A   9      14.690  -7.289  -6.175  1.00  0.00           H  
ATOM    162 2HG  ARG A   9      14.885  -5.895  -5.170  1.00  0.00           H  
ATOM    163 1HD  ARG A   9      13.419  -6.976  -3.529  1.00  0.00           H  
ATOM    164 2HD  ARG A   9      13.539  -8.432  -4.544  1.00  0.00           H  
ATOM    165  HE  ARG A   9      15.610  -7.248  -2.849  1.00  0.00           H  
ATOM    166 1HH1 ARG A   9      14.883  -9.500  -5.441  1.00  0.00           H  
ATOM    167 2HH1 ARG A   9      16.354 -10.435  -5.220  1.00  0.00           H  
ATOM    168 1HH2 ARG A   9      17.530  -8.455  -2.579  1.00  0.00           H  
ATOM    169 2HH2 ARG A   9      17.837  -9.832  -3.620  1.00  0.00           H  
ATOM    170  N   SER A  10      11.267  -3.667  -7.669  1.00  0.00           N  
ATOM    171  CA  SER A  10      10.100  -3.337  -8.492  1.00  0.00           C  
ATOM    172  C   SER A  10      10.542  -2.987  -9.913  1.00  0.00           C  
ATOM    173  O   SER A  10       9.743  -3.077 -10.843  1.00  0.00           O  
ATOM    174  CB  SER A  10       9.297  -2.163  -7.936  1.00  0.00           C  
ATOM    175  OG  SER A  10       9.968  -0.943  -8.110  1.00  0.00           O  
ATOM    176  H   SER A  10      11.533  -3.054  -6.894  1.00  0.00           H  
ATOM    177  HA  SER A  10       9.448  -4.208  -8.543  1.00  0.00           H  
ATOM    178 1HB  SER A  10       8.324  -2.122  -8.426  1.00  0.00           H  
ATOM    179 2HB  SER A  10       9.117  -2.323  -6.875  1.00  0.00           H  
ATOM    180  HG  SER A  10      10.840  -1.058  -7.688  1.00  0.00           H  
ATOM    181  N   LEU A  11      11.822  -2.628 -10.091  1.00  0.00           N  
ATOM    182  CA  LEU A  11      12.355  -2.294 -11.398  1.00  0.00           C  
ATOM    183  C   LEU A  11      12.559  -3.613 -12.143  1.00  0.00           C  
ATOM    184  O   LEU A  11      12.350  -3.704 -13.355  1.00  0.00           O  
ATOM    185  CB  LEU A  11      13.661  -1.493 -11.240  1.00  0.00           C  
ATOM    186  CG  LEU A  11      13.517  -0.122 -10.592  1.00  0.00           C  
ATOM    187  CD1 LEU A  11      14.892   0.513 -10.381  1.00  0.00           C  
ATOM    188  CD2 LEU A  11      12.664   0.718 -11.459  1.00  0.00           C  
ATOM    189  H   LEU A  11      12.460  -2.602  -9.301  1.00  0.00           H  
ATOM    190  HA  LEU A  11      11.632  -1.686 -11.939  1.00  0.00           H  
ATOM    191 1HB  LEU A  11      14.359  -2.055 -10.664  1.00  0.00           H  
ATOM    192 2HB  LEU A  11      14.077  -1.345 -12.188  1.00  0.00           H  
ATOM    193  HG  LEU A  11      13.039  -0.238  -9.614  1.00  0.00           H  
ATOM    194 1HD1 LEU A  11      14.777   1.492  -9.908  1.00  0.00           H  
ATOM    195 2HD1 LEU A  11      15.473  -0.136  -9.740  1.00  0.00           H  
ATOM    196 3HD1 LEU A  11      15.398   0.634 -11.339  1.00  0.00           H  
ATOM    197 1HD2 LEU A  11      12.521   1.692 -10.998  1.00  0.00           H  
ATOM    198 2HD2 LEU A  11      13.104   0.853 -12.420  1.00  0.00           H  
ATOM    199 3HD2 LEU A  11      11.719   0.212 -11.575  1.00  0.00           H  
ATOM    200  N   LEU A  12      12.930  -4.662 -11.392  1.00  0.00           N  
ATOM    201  CA  LEU A  12      13.055  -5.994 -11.998  1.00  0.00           C  
ATOM    202  C   LEU A  12      11.651  -6.393 -12.429  1.00  0.00           C  
ATOM    203  O   LEU A  12      11.441  -6.957 -13.507  1.00  0.00           O  
ATOM    204  CB  LEU A  12      13.635  -7.017 -11.010  1.00  0.00           C  
ATOM    205  CG  LEU A  12      15.089  -6.798 -10.632  1.00  0.00           C  
ATOM    206  CD1 LEU A  12      15.474  -7.715  -9.495  1.00  0.00           C  
ATOM    207  CD2 LEU A  12      15.954  -7.096 -11.834  1.00  0.00           C  
ATOM    208  H   LEU A  12      13.126  -4.505 -10.400  1.00  0.00           H  
ATOM    209  HA  LEU A  12      13.695  -5.935 -12.878  1.00  0.00           H  
ATOM    210 1HB  LEU A  12      13.050  -7.021 -10.108  1.00  0.00           H  
ATOM    211 2HB  LEU A  12      13.559  -8.004 -11.461  1.00  0.00           H  
ATOM    212  HG  LEU A  12      15.229  -5.764 -10.310  1.00  0.00           H  
ATOM    213 1HD1 LEU A  12      16.518  -7.545  -9.242  1.00  0.00           H  
ATOM    214 2HD1 LEU A  12      14.852  -7.511  -8.634  1.00  0.00           H  
ATOM    215 3HD1 LEU A  12      15.337  -8.750  -9.801  1.00  0.00           H  
ATOM    216 1HD2 LEU A  12      16.987  -6.929 -11.565  1.00  0.00           H  
ATOM    217 2HD2 LEU A  12      15.818  -8.133 -12.134  1.00  0.00           H  
ATOM    218 3HD2 LEU A  12      15.687  -6.461 -12.657  1.00  0.00           H  
ATOM    219  N   GLY A  13      10.682  -6.018 -11.588  1.00  0.00           N  
ATOM    220  CA  GLY A  13       9.267  -6.223 -11.841  1.00  0.00           C  
ATOM    221  C   GLY A  13       8.919  -5.597 -13.185  1.00  0.00           C  
ATOM    222  O   GLY A  13       8.385  -6.277 -14.056  1.00  0.00           O  
ATOM    223  H   GLY A  13      10.962  -5.592 -10.707  1.00  0.00           H  
ATOM    224 1HA  GLY A  13       9.039  -7.289 -11.848  1.00  0.00           H  
ATOM    225 2HA  GLY A  13       8.681  -5.758 -11.047  1.00  0.00           H  
ATOM    226  N   VAL A  14       9.280  -4.322 -13.379  1.00  0.00           N  
ATOM    227  CA  VAL A  14       8.998  -3.631 -14.636  1.00  0.00           C  
ATOM    228  C   VAL A  14       9.601  -4.336 -15.821  1.00  0.00           C  
ATOM    229  O   VAL A  14       8.930  -4.529 -16.835  1.00  0.00           O  
ATOM    230  CB  VAL A  14       9.615  -2.223 -14.662  1.00  0.00           C  
ATOM    231  CG1 VAL A  14       9.500  -1.623 -16.065  1.00  0.00           C  
ATOM    232  CG2 VAL A  14       8.952  -1.370 -13.707  1.00  0.00           C  
ATOM    233  H   VAL A  14       9.711  -3.819 -12.604  1.00  0.00           H  
ATOM    234  HA  VAL A  14       7.919  -3.565 -14.763  1.00  0.00           H  
ATOM    235  HB  VAL A  14      10.665  -2.292 -14.420  1.00  0.00           H  
ATOM    236 1HG1 VAL A  14       9.961  -0.638 -16.070  1.00  0.00           H  
ATOM    237 2HG1 VAL A  14      10.010  -2.261 -16.771  1.00  0.00           H  
ATOM    238 3HG1 VAL A  14       8.450  -1.537 -16.346  1.00  0.00           H  
ATOM    239 1HG2 VAL A  14       9.416  -0.410 -13.750  1.00  0.00           H  
ATOM    240 2HG2 VAL A  14       7.929  -1.296 -13.975  1.00  0.00           H  
ATOM    241 3HG2 VAL A  14       9.041  -1.772 -12.715  1.00  0.00           H  
ATOM    242  N   ALA A  15      10.858  -4.746 -15.706  1.00  0.00           N  
ATOM    243  CA  ALA A  15      11.490  -5.408 -16.828  1.00  0.00           C  
ATOM    244  C   ALA A  15      10.722  -6.666 -17.225  1.00  0.00           C  
ATOM    245  O   ALA A  15      10.493  -6.917 -18.416  1.00  0.00           O  
ATOM    246  CB  ALA A  15      12.918  -5.758 -16.461  1.00  0.00           C  
ATOM    247  H   ALA A  15      11.376  -4.567 -14.843  1.00  0.00           H  
ATOM    248  HA  ALA A  15      11.484  -4.728 -17.671  1.00  0.00           H  
ATOM    249 1HB  ALA A  15      13.408  -6.230 -17.312  1.00  0.00           H  
ATOM    250 2HB  ALA A  15      13.442  -4.855 -16.183  1.00  0.00           H  
ATOM    251 3HB  ALA A  15      12.916  -6.442 -15.614  1.00  0.00           H  
ATOM    252  N   ARG A  16      10.266  -7.421 -16.218  1.00  0.00           N  
ATOM    253  CA  ARG A  16       9.531  -8.658 -16.440  1.00  0.00           C  
ATOM    254  C   ARG A  16       8.125  -8.398 -16.963  1.00  0.00           C  
ATOM    255  O   ARG A  16       7.638  -9.131 -17.824  1.00  0.00           O  
ATOM    256  CB  ARG A  16       9.469  -9.452 -15.152  1.00  0.00           C  
ATOM    257  CG  ARG A  16      10.809 -10.011 -14.699  1.00  0.00           C  
ATOM    258  CD  ARG A  16      10.732 -10.655 -13.359  1.00  0.00           C  
ATOM    259  NE  ARG A  16       9.984 -11.909 -13.378  1.00  0.00           N  
ATOM    260  CZ  ARG A  16       9.554 -12.558 -12.276  1.00  0.00           C  
ATOM    261  NH1 ARG A  16       9.774 -12.072 -11.087  1.00  0.00           N  
ATOM    262  NH2 ARG A  16       8.910 -13.697 -12.370  1.00  0.00           N  
ATOM    263  H   ARG A  16      10.480  -7.146 -15.256  1.00  0.00           H  
ATOM    264  HA  ARG A  16      10.072  -9.247 -17.180  1.00  0.00           H  
ATOM    265 1HB  ARG A  16       9.112  -8.798 -14.359  1.00  0.00           H  
ATOM    266 2HB  ARG A  16       8.764 -10.274 -15.255  1.00  0.00           H  
ATOM    267 1HG  ARG A  16      11.148 -10.755 -15.419  1.00  0.00           H  
ATOM    268 2HG  ARG A  16      11.536  -9.203 -14.649  1.00  0.00           H  
ATOM    269 1HD  ARG A  16      11.738 -10.862 -12.999  1.00  0.00           H  
ATOM    270 2HD  ARG A  16      10.236  -9.972 -12.665  1.00  0.00           H  
ATOM    271  HE  ARG A  16       9.790 -12.329 -14.277  1.00  0.00           H  
ATOM    272 1HH1 ARG A  16      10.273 -11.200 -10.987  1.00  0.00           H  
ATOM    273 2HH1 ARG A  16       9.423 -12.606 -10.272  1.00  0.00           H  
ATOM    274 1HH2 ARG A  16       8.725 -14.113 -13.270  1.00  0.00           H  
ATOM    275 2HH2 ARG A  16       8.613 -14.151 -11.490  1.00  0.00           H  
ATOM    276  N   LEU A  17       7.472  -7.352 -16.464  1.00  0.00           N  
ATOM    277  CA  LEU A  17       6.135  -7.010 -16.922  1.00  0.00           C  
ATOM    278  C   LEU A  17       6.177  -6.569 -18.375  1.00  0.00           C  
ATOM    279  O   LEU A  17       5.310  -6.923 -19.174  1.00  0.00           O  
ATOM    280  CB  LEU A  17       5.552  -5.903 -16.055  1.00  0.00           C  
ATOM    281  CG  LEU A  17       5.220  -6.293 -14.643  1.00  0.00           C  
ATOM    282  CD1 LEU A  17       4.921  -5.068 -13.883  1.00  0.00           C  
ATOM    283  CD2 LEU A  17       4.036  -7.246 -14.651  1.00  0.00           C  
ATOM    284  H   LEU A  17       7.911  -6.790 -15.739  1.00  0.00           H  
ATOM    285  HA  LEU A  17       5.503  -7.892 -16.838  1.00  0.00           H  
ATOM    286 1HB  LEU A  17       6.261  -5.076 -16.023  1.00  0.00           H  
ATOM    287 2HB  LEU A  17       4.632  -5.559 -16.504  1.00  0.00           H  
ATOM    288  HG  LEU A  17       6.058  -6.767 -14.187  1.00  0.00           H  
ATOM    289 1HD1 LEU A  17       4.691  -5.326 -12.850  1.00  0.00           H  
ATOM    290 2HD1 LEU A  17       5.795  -4.434 -13.918  1.00  0.00           H  
ATOM    291 3HD1 LEU A  17       4.085  -4.561 -14.333  1.00  0.00           H  
ATOM    292 1HD2 LEU A  17       3.786  -7.526 -13.625  1.00  0.00           H  
ATOM    293 2HD2 LEU A  17       3.186  -6.755 -15.113  1.00  0.00           H  
ATOM    294 3HD2 LEU A  17       4.294  -8.138 -15.219  1.00  0.00           H  
ATOM    295  N   VAL A  18       7.209  -5.825 -18.758  1.00  0.00           N  
ATOM    296  CA  VAL A  18       7.254  -5.423 -20.145  1.00  0.00           C  
ATOM    297  C   VAL A  18       7.432  -6.664 -21.008  1.00  0.00           C  
ATOM    298  O   VAL A  18       6.698  -6.833 -21.977  1.00  0.00           O  
ATOM    299  CB  VAL A  18       8.358  -4.399 -20.419  1.00  0.00           C  
ATOM    300  CG1 VAL A  18       8.468  -4.166 -21.904  1.00  0.00           C  
ATOM    301  CG2 VAL A  18       8.023  -3.093 -19.737  1.00  0.00           C  
ATOM    302  H   VAL A  18       7.923  -5.521 -18.095  1.00  0.00           H  
ATOM    303  HA  VAL A  18       6.306  -4.960 -20.398  1.00  0.00           H  
ATOM    304  HB  VAL A  18       9.312  -4.788 -20.050  1.00  0.00           H  
ATOM    305 1HG1 VAL A  18       9.256  -3.448 -22.090  1.00  0.00           H  
ATOM    306 2HG1 VAL A  18       8.700  -5.105 -22.403  1.00  0.00           H  
ATOM    307 3HG1 VAL A  18       7.527  -3.782 -22.284  1.00  0.00           H  
ATOM    308 1HG2 VAL A  18       8.794  -2.389 -19.945  1.00  0.00           H  
ATOM    309 2HG2 VAL A  18       7.088  -2.718 -20.119  1.00  0.00           H  
ATOM    310 3HG2 VAL A  18       7.941  -3.240 -18.668  1.00  0.00           H  
ATOM    311  N   GLU A  19       8.350  -7.565 -20.643  1.00  0.00           N  
ATOM    312  CA  GLU A  19       8.505  -8.785 -21.432  1.00  0.00           C  
ATOM    313  C   GLU A  19       7.195  -9.582 -21.506  1.00  0.00           C  
ATOM    314  O   GLU A  19       6.738  -9.977 -22.587  1.00  0.00           O  
ATOM    315  CB  GLU A  19       9.601  -9.678 -20.832  1.00  0.00           C  
ATOM    316  CG  GLU A  19       9.808 -11.000 -21.576  1.00  0.00           C  
ATOM    317  CD  GLU A  19      10.929 -11.886 -21.016  1.00  0.00           C  
ATOM    318  OE1 GLU A  19      11.563 -11.510 -20.062  1.00  0.00           O  
ATOM    319  OE2 GLU A  19      11.136 -12.947 -21.563  1.00  0.00           O  
ATOM    320  H   GLU A  19       8.953  -7.399 -19.833  1.00  0.00           H  
ATOM    321  HA  GLU A  19       8.794  -8.501 -22.441  1.00  0.00           H  
ATOM    322 1HB  GLU A  19      10.549  -9.136 -20.835  1.00  0.00           H  
ATOM    323 2HB  GLU A  19       9.359  -9.905 -19.793  1.00  0.00           H  
ATOM    324 1HG  GLU A  19       8.874 -11.560 -21.534  1.00  0.00           H  
ATOM    325 2HG  GLU A  19       9.998 -10.773 -22.602  1.00  0.00           H  
ATOM    326  N   ARG A  20       6.543  -9.742 -20.356  1.00  0.00           N  
ATOM    327  CA  ARG A  20       5.293 -10.477 -20.235  1.00  0.00           C  
ATOM    328  C   ARG A  20       4.192  -9.966 -21.150  1.00  0.00           C  
ATOM    329  O   ARG A  20       3.441 -10.762 -21.721  1.00  0.00           O  
ATOM    330  CB  ARG A  20       4.797 -10.404 -18.801  1.00  0.00           C  
ATOM    331  CG  ARG A  20       3.545 -11.193 -18.476  1.00  0.00           C  
ATOM    332  CD  ARG A  20       3.246 -11.060 -17.041  1.00  0.00           C  
ATOM    333  NE  ARG A  20       2.064 -11.788 -16.614  1.00  0.00           N  
ATOM    334  CZ  ARG A  20       2.045 -13.067 -16.217  1.00  0.00           C  
ATOM    335  NH1 ARG A  20       3.139 -13.801 -16.198  1.00  0.00           N  
ATOM    336  NH2 ARG A  20       0.893 -13.561 -15.846  1.00  0.00           N  
ATOM    337  H   ARG A  20       6.956  -9.373 -19.503  1.00  0.00           H  
ATOM    338  HA  ARG A  20       5.492 -11.519 -20.482  1.00  0.00           H  
ATOM    339 1HB  ARG A  20       5.584 -10.733 -18.127  1.00  0.00           H  
ATOM    340 2HB  ARG A  20       4.581  -9.367 -18.560  1.00  0.00           H  
ATOM    341 1HG  ARG A  20       2.704 -10.789 -19.046  1.00  0.00           H  
ATOM    342 2HG  ARG A  20       3.688 -12.245 -18.716  1.00  0.00           H  
ATOM    343 1HD  ARG A  20       4.086 -11.461 -16.507  1.00  0.00           H  
ATOM    344 2HD  ARG A  20       3.115 -10.008 -16.787  1.00  0.00           H  
ATOM    345  HE  ARG A  20       1.155 -11.306 -16.588  1.00  0.00           H  
ATOM    346 1HH1 ARG A  20       4.019 -13.408 -16.496  1.00  0.00           H  
ATOM    347 2HH1 ARG A  20       3.092 -14.761 -15.891  1.00  0.00           H  
ATOM    348 1HH2 ARG A  20       0.078 -12.933 -15.885  1.00  0.00           H  
ATOM    349 2HH2 ARG A  20       0.813 -14.515 -15.535  1.00  0.00           H  
ATOM    350  N   HIS A  21       4.091  -8.645 -21.295  1.00  0.00           N  
ATOM    351  CA  HIS A  21       3.017  -8.080 -22.088  1.00  0.00           C  
ATOM    352  C   HIS A  21       3.425  -7.610 -23.501  1.00  0.00           C  
ATOM    353  O   HIS A  21       2.551  -7.417 -24.352  1.00  0.00           O  
ATOM    354  CB  HIS A  21       2.409  -6.910 -21.300  1.00  0.00           C  
ATOM    355  CG  HIS A  21       1.827  -7.331 -19.944  1.00  0.00           C  
ATOM    356  ND1 HIS A  21       0.715  -8.143 -19.826  1.00  0.00           N  
ATOM    357  CD2 HIS A  21       2.208  -7.035 -18.668  1.00  0.00           C  
ATOM    358  CE1 HIS A  21       0.449  -8.336 -18.537  1.00  0.00           C  
ATOM    359  NE2 HIS A  21       1.337  -7.674 -17.823  1.00  0.00           N  
ATOM    360  H   HIS A  21       4.732  -8.030 -20.791  1.00  0.00           H  
ATOM    361  HA  HIS A  21       2.241  -8.832 -22.214  1.00  0.00           H  
ATOM    362 1HB  HIS A  21       3.188  -6.164 -21.115  1.00  0.00           H  
ATOM    363 2HB  HIS A  21       1.631  -6.429 -21.889  1.00  0.00           H  
ATOM    364  HD2 HIS A  21       3.042  -6.411 -18.365  1.00  0.00           H  
ATOM    365  HE1 HIS A  21      -0.369  -8.940 -18.132  1.00  0.00           H  
ATOM    366  HE2 HIS A  21       1.372  -7.640 -16.812  1.00  0.00           H  
ATOM    367  N   HIS A  22       4.730  -7.440 -23.767  1.00  0.00           N  
ATOM    368  CA  HIS A  22       5.182  -6.920 -25.064  1.00  0.00           C  
ATOM    369  C   HIS A  22       6.239  -7.753 -25.819  1.00  0.00           C  
ATOM    370  O   HIS A  22       6.559  -7.434 -26.969  1.00  0.00           O  
ATOM    371  CB  HIS A  22       5.710  -5.501 -24.852  1.00  0.00           C  
ATOM    372  CG  HIS A  22       4.654  -4.590 -24.322  1.00  0.00           C  
ATOM    373  ND1 HIS A  22       3.614  -4.125 -25.103  1.00  0.00           N  
ATOM    374  CD2 HIS A  22       4.439  -4.100 -23.086  1.00  0.00           C  
ATOM    375  CE1 HIS A  22       2.823  -3.379 -24.367  1.00  0.00           C  
ATOM    376  NE2 HIS A  22       3.298  -3.356 -23.148  1.00  0.00           N  
ATOM    377  H   HIS A  22       5.425  -7.601 -23.044  1.00  0.00           H  
ATOM    378  HA  HIS A  22       4.320  -6.850 -25.724  1.00  0.00           H  
ATOM    379 1HB  HIS A  22       6.544  -5.519 -24.152  1.00  0.00           H  
ATOM    380 2HB  HIS A  22       6.077  -5.101 -25.794  1.00  0.00           H  
ATOM    381  HD1 HIS A  22       3.459  -4.337 -26.071  1.00  0.00           H  
ATOM    382  HD2 HIS A  22       4.969  -4.205 -22.145  1.00  0.00           H  
ATOM    383  HE1 HIS A  22       1.947  -2.901 -24.793  1.00  0.00           H  
ATOM    384  N   GLY A  23       6.758  -8.827 -25.216  1.00  0.00           N  
ATOM    385  CA  GLY A  23       7.787  -9.645 -25.851  1.00  0.00           C  
ATOM    386  C   GLY A  23       9.187  -9.325 -25.339  1.00  0.00           C  
ATOM    387  O   GLY A  23       9.454  -8.227 -24.850  1.00  0.00           O  
ATOM    388  H   GLY A  23       6.484  -9.089 -24.273  1.00  0.00           H  
ATOM    389 1HA  GLY A  23       7.567 -10.696 -25.660  1.00  0.00           H  
ATOM    390 2HA  GLY A  23       7.753  -9.505 -26.930  1.00  0.00           H  
ATOM    391  N   ARG A  24      10.085 -10.305 -25.452  1.00  0.00           N  
ATOM    392  CA  ARG A  24      11.461 -10.138 -24.988  1.00  0.00           C  
ATOM    393  C   ARG A  24      12.297  -9.462 -26.059  1.00  0.00           C  
ATOM    394  O   ARG A  24      12.419  -9.976 -27.174  1.00  0.00           O  
ATOM    395  CB  ARG A  24      12.076 -11.487 -24.649  1.00  0.00           C  
ATOM    396  CG  ARG A  24      13.477 -11.438 -24.071  1.00  0.00           C  
ATOM    397  CD  ARG A  24      13.950 -12.804 -23.692  1.00  0.00           C  
ATOM    398  NE  ARG A  24      15.274 -12.786 -23.096  1.00  0.00           N  
ATOM    399  CZ  ARG A  24      15.938 -13.861 -22.642  1.00  0.00           C  
ATOM    400  NH1 ARG A  24      15.417 -15.070 -22.718  1.00  0.00           N  
ATOM    401  NH2 ARG A  24      17.124 -13.670 -22.115  1.00  0.00           N  
ATOM    402  H   ARG A  24       9.806 -11.183 -25.863  1.00  0.00           H  
ATOM    403  HA  ARG A  24      11.462  -9.509 -24.094  1.00  0.00           H  
ATOM    404 1HB  ARG A  24      11.447 -12.020 -23.948  1.00  0.00           H  
ATOM    405 2HB  ARG A  24      12.127 -12.090 -25.553  1.00  0.00           H  
ATOM    406 1HG  ARG A  24      14.168 -11.015 -24.801  1.00  0.00           H  
ATOM    407 2HG  ARG A  24      13.473 -10.814 -23.171  1.00  0.00           H  
ATOM    408 1HD  ARG A  24      13.258 -13.234 -22.967  1.00  0.00           H  
ATOM    409 2HD  ARG A  24      13.984 -13.435 -24.578  1.00  0.00           H  
ATOM    410  HE  ARG A  24      15.761 -11.885 -22.996  1.00  0.00           H  
ATOM    411 1HH1 ARG A  24      14.500 -15.198 -23.123  1.00  0.00           H  
ATOM    412 2HH1 ARG A  24      15.934 -15.863 -22.369  1.00  0.00           H  
ATOM    413 1HH2 ARG A  24      17.476 -12.701 -22.077  1.00  0.00           H  
ATOM    414 2HH2 ARG A  24      17.663 -14.438 -21.758  1.00  0.00           H  
ATOM    415  N   THR A  25      12.824  -8.292 -25.730  1.00  0.00           N  
ATOM    416  CA  THR A  25      13.599  -7.487 -26.671  1.00  0.00           C  
ATOM    417  C   THR A  25      14.855  -6.957 -25.955  1.00  0.00           C  
ATOM    418  O   THR A  25      14.852  -6.901 -24.725  1.00  0.00           O  
ATOM    419  CB  THR A  25      12.725  -6.319 -27.200  1.00  0.00           C  
ATOM    420  OG1 THR A  25      12.428  -5.440 -26.135  1.00  0.00           O  
ATOM    421  CG2 THR A  25      11.413  -6.831 -27.778  1.00  0.00           C  
ATOM    422  H   THR A  25      12.685  -7.961 -24.778  1.00  0.00           H  
ATOM    423  HA  THR A  25      13.886  -8.122 -27.504  1.00  0.00           H  
ATOM    424  HB  THR A  25      13.247  -5.779 -27.969  1.00  0.00           H  
ATOM    425  HG1 THR A  25      11.942  -4.666 -26.481  1.00  0.00           H  
ATOM    426 1HG2 THR A  25      10.825  -5.987 -28.136  1.00  0.00           H  
ATOM    427 2HG2 THR A  25      11.620  -7.509 -28.607  1.00  0.00           H  
ATOM    428 3HG2 THR A  25      10.844  -7.353 -27.018  1.00  0.00           H  
ATOM    429  N   PRO A  26      15.909  -6.483 -26.655  1.00  0.00           N  
ATOM    430  CA  PRO A  26      17.080  -5.825 -26.067  1.00  0.00           C  
ATOM    431  C   PRO A  26      16.673  -4.704 -25.102  1.00  0.00           C  
ATOM    432  O   PRO A  26      17.355  -4.433 -24.112  1.00  0.00           O  
ATOM    433  CB  PRO A  26      17.795  -5.284 -27.307  1.00  0.00           C  
ATOM    434  CG  PRO A  26      17.434  -6.275 -28.400  1.00  0.00           C  
ATOM    435  CD  PRO A  26      15.990  -6.646 -28.126  1.00  0.00           C  
ATOM    436  HA  PRO A  26      17.697  -6.575 -25.555  1.00  0.00           H  
ATOM    437 1HB  PRO A  26      17.457  -4.259 -27.523  1.00  0.00           H  
ATOM    438 2HB  PRO A  26      18.878  -5.233 -27.120  1.00  0.00           H  
ATOM    439 1HG  PRO A  26      17.572  -5.810 -29.390  1.00  0.00           H  
ATOM    440 2HG  PRO A  26      18.109  -7.142 -28.362  1.00  0.00           H  
ATOM    441 1HD  PRO A  26      15.337  -5.946 -28.649  1.00  0.00           H  
ATOM    442 2HD  PRO A  26      15.827  -7.687 -28.430  1.00  0.00           H  
ATOM    443  N   GLU A  27      15.539  -4.070 -25.382  1.00  0.00           N  
ATOM    444  CA  GLU A  27      14.993  -3.004 -24.560  1.00  0.00           C  
ATOM    445  C   GLU A  27      14.627  -3.521 -23.166  1.00  0.00           C  
ATOM    446  O   GLU A  27      14.737  -2.796 -22.175  1.00  0.00           O  
ATOM    447  CB  GLU A  27      13.770  -2.434 -25.254  1.00  0.00           C  
ATOM    448  CG  GLU A  27      14.068  -1.689 -26.535  1.00  0.00           C  
ATOM    449  CD  GLU A  27      12.830  -1.357 -27.315  1.00  0.00           C  
ATOM    450  OE1 GLU A  27      11.813  -1.958 -27.056  1.00  0.00           O  
ATOM    451  OE2 GLU A  27      12.896  -0.508 -28.169  1.00  0.00           O  
ATOM    452  H   GLU A  27      15.021  -4.332 -26.206  1.00  0.00           H  
ATOM    453  HA  GLU A  27      15.745  -2.222 -24.453  1.00  0.00           H  
ATOM    454 1HB  GLU A  27      13.062  -3.211 -25.458  1.00  0.00           H  
ATOM    455 2HB  GLU A  27      13.304  -1.755 -24.599  1.00  0.00           H  
ATOM    456 1HG  GLU A  27      14.588  -0.763 -26.289  1.00  0.00           H  
ATOM    457 2HG  GLU A  27      14.732  -2.299 -27.150  1.00  0.00           H  
ATOM    458  N   THR A  28      14.176  -4.782 -23.094  1.00  0.00           N  
ATOM    459  CA  THR A  28      13.755  -5.369 -21.834  1.00  0.00           C  
ATOM    460  C   THR A  28      14.980  -5.929 -21.135  1.00  0.00           C  
ATOM    461  O   THR A  28      15.039  -5.983 -19.901  1.00  0.00           O  
ATOM    462  CB  THR A  28      12.676  -6.463 -22.057  1.00  0.00           C  
ATOM    463  OG1 THR A  28      13.205  -7.536 -22.859  1.00  0.00           O  
ATOM    464  CG2 THR A  28      11.504  -5.861 -22.766  1.00  0.00           C  
ATOM    465  H   THR A  28      14.151  -5.356 -23.929  1.00  0.00           H  
ATOM    466  HA  THR A  28      13.332  -4.592 -21.211  1.00  0.00           H  
ATOM    467  HB  THR A  28      12.341  -6.862 -21.097  1.00  0.00           H  
ATOM    468  HG1 THR A  28      13.934  -7.195 -23.407  1.00  0.00           H  
ATOM    469 1HG2 THR A  28      10.734  -6.623 -22.925  1.00  0.00           H  
ATOM    470 2HG2 THR A  28      11.113  -5.063 -22.157  1.00  0.00           H  
ATOM    471 3HG2 THR A  28      11.823  -5.464 -23.721  1.00  0.00           H  
ATOM    472  N   GLU A  29      16.013  -6.262 -21.921  1.00  0.00           N  
ATOM    473  CA  GLU A  29      17.252  -6.709 -21.301  1.00  0.00           C  
ATOM    474  C   GLU A  29      17.849  -5.496 -20.592  1.00  0.00           C  
ATOM    475  O   GLU A  29      18.320  -5.594 -19.462  1.00  0.00           O  
ATOM    476  CB  GLU A  29      18.247  -7.253 -22.332  1.00  0.00           C  
ATOM    477  CG  GLU A  29      17.854  -8.564 -23.021  1.00  0.00           C  
ATOM    478  CD  GLU A  29      17.788  -9.773 -22.103  1.00  0.00           C  
ATOM    479  OE1 GLU A  29      18.233  -9.698 -20.970  1.00  0.00           O  
ATOM    480  OE2 GLU A  29      17.325 -10.797 -22.563  1.00  0.00           O  
ATOM    481  H   GLU A  29      15.904  -6.235 -22.934  1.00  0.00           H  
ATOM    482  HA  GLU A  29      17.032  -7.479 -20.563  1.00  0.00           H  
ATOM    483 1HB  GLU A  29      18.406  -6.510 -23.105  1.00  0.00           H  
ATOM    484 2HB  GLU A  29      19.207  -7.416 -21.844  1.00  0.00           H  
ATOM    485 1HG  GLU A  29      16.872  -8.423 -23.483  1.00  0.00           H  
ATOM    486 2HG  GLU A  29      18.567  -8.761 -23.820  1.00  0.00           H  
ATOM    487  N   ARG A  30      17.754  -4.327 -21.239  1.00  0.00           N  
ATOM    488  CA  ARG A  30      18.230  -3.089 -20.646  1.00  0.00           C  
ATOM    489  C   ARG A  30      17.406  -2.728 -19.406  1.00  0.00           C  
ATOM    490  O   ARG A  30      17.976  -2.358 -18.380  1.00  0.00           O  
ATOM    491  CB  ARG A  30      18.227  -1.967 -21.658  1.00  0.00           C  
ATOM    492  CG  ARG A  30      18.789  -0.657 -21.139  1.00  0.00           C  
ATOM    493  CD  ARG A  30      18.854   0.378 -22.205  1.00  0.00           C  
ATOM    494  NE  ARG A  30      19.198   1.693 -21.671  1.00  0.00           N  
ATOM    495  CZ  ARG A  30      19.143   2.840 -22.373  1.00  0.00           C  
ATOM    496  NH1 ARG A  30      18.760   2.828 -23.634  1.00  0.00           N  
ATOM    497  NH2 ARG A  30      19.472   3.983 -21.796  1.00  0.00           N  
ATOM    498  H   ARG A  30      17.382  -4.314 -22.188  1.00  0.00           H  
ATOM    499  HA  ARG A  30      19.264  -3.241 -20.335  1.00  0.00           H  
ATOM    500 1HB  ARG A  30      18.818  -2.267 -22.522  1.00  0.00           H  
ATOM    501 2HB  ARG A  30      17.221  -1.805 -22.010  1.00  0.00           H  
ATOM    502 1HG  ARG A  30      18.166  -0.302 -20.333  1.00  0.00           H  
ATOM    503 2HG  ARG A  30      19.798  -0.822 -20.761  1.00  0.00           H  
ATOM    504 1HD  ARG A  30      19.618   0.096 -22.927  1.00  0.00           H  
ATOM    505 2HD  ARG A  30      17.898   0.448 -22.711  1.00  0.00           H  
ATOM    506  HE  ARG A  30      19.501   1.753 -20.702  1.00  0.00           H  
ATOM    507 1HH1 ARG A  30      18.504   1.959 -24.078  1.00  0.00           H  
ATOM    508 2HH1 ARG A  30      18.716   3.694 -24.161  1.00  0.00           H  
ATOM    509 1HH2 ARG A  30      19.772   4.000 -20.805  1.00  0.00           H  
ATOM    510 2HH2 ARG A  30      19.429   4.843 -22.320  1.00  0.00           H  
ATOM    511  N   LEU A  31      16.071  -2.895 -19.447  1.00  0.00           N  
ATOM    512  CA  LEU A  31      15.282  -2.608 -18.242  1.00  0.00           C  
ATOM    513  C   LEU A  31      15.765  -3.509 -17.099  1.00  0.00           C  
ATOM    514  O   LEU A  31      15.922  -3.058 -15.961  1.00  0.00           O  
ATOM    515  CB  LEU A  31      13.771  -2.876 -18.475  1.00  0.00           C  
ATOM    516  CG  LEU A  31      12.965  -1.914 -19.378  1.00  0.00           C  
ATOM    517  CD1 LEU A  31      11.607  -2.521 -19.659  1.00  0.00           C  
ATOM    518  CD2 LEU A  31      12.738  -0.577 -18.666  1.00  0.00           C  
ATOM    519  H   LEU A  31      15.610  -3.166 -20.317  1.00  0.00           H  
ATOM    520  HA  LEU A  31      15.432  -1.567 -17.961  1.00  0.00           H  
ATOM    521 1HB  LEU A  31      13.683  -3.866 -18.913  1.00  0.00           H  
ATOM    522 2HB  LEU A  31      13.272  -2.901 -17.520  1.00  0.00           H  
ATOM    523  HG  LEU A  31      13.496  -1.759 -20.310  1.00  0.00           H  
ATOM    524 1HD1 LEU A  31      11.039  -1.849 -20.284  1.00  0.00           H  
ATOM    525 2HD1 LEU A  31      11.712  -3.470 -20.160  1.00  0.00           H  
ATOM    526 3HD1 LEU A  31      11.081  -2.671 -18.732  1.00  0.00           H  
ATOM    527 1HD2 LEU A  31      12.165   0.084 -19.317  1.00  0.00           H  
ATOM    528 2HD2 LEU A  31      12.182  -0.749 -17.749  1.00  0.00           H  
ATOM    529 3HD2 LEU A  31      13.677  -0.113 -18.423  1.00  0.00           H  
ATOM    530  N   ARG A  32      16.046  -4.781 -17.414  1.00  0.00           N  
ATOM    531  CA  ARG A  32      16.552  -5.717 -16.420  1.00  0.00           C  
ATOM    532  C   ARG A  32      17.888  -5.268 -15.852  1.00  0.00           C  
ATOM    533  O   ARG A  32      18.032  -5.172 -14.634  1.00  0.00           O  
ATOM    534  CB  ARG A  32      16.701  -7.118 -17.006  1.00  0.00           C  
ATOM    535  CG  ARG A  32      17.274  -8.164 -16.054  1.00  0.00           C  
ATOM    536  CD  ARG A  32      17.480  -9.502 -16.730  1.00  0.00           C  
ATOM    537  NE  ARG A  32      18.424  -9.437 -17.866  1.00  0.00           N  
ATOM    538  CZ  ARG A  32      19.771  -9.390 -17.788  1.00  0.00           C  
ATOM    539  NH1 ARG A  32      20.419  -9.405 -16.636  1.00  0.00           N  
ATOM    540  NH2 ARG A  32      20.438  -9.333 -18.923  1.00  0.00           N  
ATOM    541  H   ARG A  32      15.885  -5.114 -18.365  1.00  0.00           H  
ATOM    542  HA  ARG A  32      15.835  -5.768 -15.602  1.00  0.00           H  
ATOM    543 1HB  ARG A  32      15.733  -7.470 -17.358  1.00  0.00           H  
ATOM    544 2HB  ARG A  32      17.354  -7.092 -17.860  1.00  0.00           H  
ATOM    545 1HG  ARG A  32      18.244  -7.821 -15.683  1.00  0.00           H  
ATOM    546 2HG  ARG A  32      16.598  -8.303 -15.210  1.00  0.00           H  
ATOM    547 1HD  ARG A  32      17.879 -10.207 -15.998  1.00  0.00           H  
ATOM    548 2HD  ARG A  32      16.526  -9.867 -17.104  1.00  0.00           H  
ATOM    549  HE  ARG A  32      18.042  -9.437 -18.826  1.00  0.00           H  
ATOM    550 1HH1 ARG A  32      19.929  -9.455 -15.732  1.00  0.00           H  
ATOM    551 2HH1 ARG A  32      21.426  -9.362 -16.624  1.00  0.00           H  
ATOM    552 1HH2 ARG A  32      19.900  -9.338 -19.804  1.00  0.00           H  
ATOM    553 2HH2 ARG A  32      21.446  -9.289 -18.928  1.00  0.00           H  
ATOM    554  N   GLU A  33      18.865  -4.967 -16.711  1.00  0.00           N  
ATOM    555  CA  GLU A  33      20.176  -4.583 -16.194  1.00  0.00           C  
ATOM    556  C   GLU A  33      20.107  -3.306 -15.361  1.00  0.00           C  
ATOM    557  O   GLU A  33      20.745  -3.204 -14.313  1.00  0.00           O  
ATOM    558  CB  GLU A  33      21.196  -4.406 -17.328  1.00  0.00           C  
ATOM    559  CG  GLU A  33      21.644  -5.716 -18.014  1.00  0.00           C  
ATOM    560  CD  GLU A  33      22.662  -5.494 -19.133  1.00  0.00           C  
ATOM    561  OE1 GLU A  33      22.897  -4.362 -19.487  1.00  0.00           O  
ATOM    562  OE2 GLU A  33      23.214  -6.463 -19.613  1.00  0.00           O  
ATOM    563  H   GLU A  33      18.699  -5.036 -17.716  1.00  0.00           H  
ATOM    564  HA  GLU A  33      20.530  -5.388 -15.547  1.00  0.00           H  
ATOM    565 1HB  GLU A  33      20.761  -3.762 -18.098  1.00  0.00           H  
ATOM    566 2HB  GLU A  33      22.083  -3.902 -16.944  1.00  0.00           H  
ATOM    567 1HG  GLU A  33      22.074  -6.379 -17.263  1.00  0.00           H  
ATOM    568 2HG  GLU A  33      20.760  -6.207 -18.426  1.00  0.00           H  
ATOM    569  N   LEU A  34      19.295  -2.339 -15.783  1.00  0.00           N  
ATOM    570  CA  LEU A  34      19.198  -1.105 -15.018  1.00  0.00           C  
ATOM    571  C   LEU A  34      18.629  -1.401 -13.635  1.00  0.00           C  
ATOM    572  O   LEU A  34      19.105  -0.878 -12.618  1.00  0.00           O  
ATOM    573  CB  LEU A  34      18.302  -0.122 -15.775  1.00  0.00           C  
ATOM    574  CG  LEU A  34      18.896   0.432 -17.075  1.00  0.00           C  
ATOM    575  CD1 LEU A  34      17.836   1.220 -17.855  1.00  0.00           C  
ATOM    576  CD2 LEU A  34      20.053   1.300 -16.726  1.00  0.00           C  
ATOM    577  H   LEU A  34      18.771  -2.447 -16.652  1.00  0.00           H  
ATOM    578  HA  LEU A  34      20.195  -0.681 -14.905  1.00  0.00           H  
ATOM    579 1HB  LEU A  34      17.382  -0.644 -16.037  1.00  0.00           H  
ATOM    580 2HB  LEU A  34      18.058   0.715 -15.122  1.00  0.00           H  
ATOM    581  HG  LEU A  34      19.242  -0.384 -17.698  1.00  0.00           H  
ATOM    582 1HD1 LEU A  34      18.273   1.611 -18.770  1.00  0.00           H  
ATOM    583 2HD1 LEU A  34      17.007   0.561 -18.104  1.00  0.00           H  
ATOM    584 3HD1 LEU A  34      17.481   2.048 -17.250  1.00  0.00           H  
ATOM    585 1HD2 LEU A  34      20.499   1.694 -17.639  1.00  0.00           H  
ATOM    586 2HD2 LEU A  34      19.711   2.127 -16.101  1.00  0.00           H  
ATOM    587 3HD2 LEU A  34      20.797   0.716 -16.182  1.00  0.00           H  
ATOM    588  N   ALA A  35      17.636  -2.282 -13.594  1.00  0.00           N  
ATOM    589  CA  ALA A  35      17.028  -2.694 -12.351  1.00  0.00           C  
ATOM    590  C   ALA A  35      18.015  -3.426 -11.444  1.00  0.00           C  
ATOM    591  O   ALA A  35      18.062  -3.176 -10.234  1.00  0.00           O  
ATOM    592  CB  ALA A  35      15.874  -3.588 -12.661  1.00  0.00           C  
ATOM    593  H   ALA A  35      17.263  -2.673 -14.463  1.00  0.00           H  
ATOM    594  HA  ALA A  35      16.681  -1.803 -11.830  1.00  0.00           H  
ATOM    595 1HB  ALA A  35      15.422  -3.881 -11.741  1.00  0.00           H  
ATOM    596 2HB  ALA A  35      15.163  -3.071 -13.294  1.00  0.00           H  
ATOM    597 3HB  ALA A  35      16.236  -4.440 -13.179  1.00  0.00           H  
ATOM    598  N   GLU A  36      18.840  -4.304 -12.032  1.00  0.00           N  
ATOM    599  CA  GLU A  36      19.817  -5.049 -11.247  1.00  0.00           C  
ATOM    600  C   GLU A  36      20.850  -4.113 -10.638  1.00  0.00           C  
ATOM    601  O   GLU A  36      21.234  -4.285  -9.481  1.00  0.00           O  
ATOM    602  CB  GLU A  36      20.527  -6.121 -12.088  1.00  0.00           C  
ATOM    603  CG  GLU A  36      19.655  -7.316 -12.506  1.00  0.00           C  
ATOM    604  CD  GLU A  36      20.382  -8.318 -13.366  1.00  0.00           C  
ATOM    605  OE1 GLU A  36      21.535  -8.098 -13.662  1.00  0.00           O  
ATOM    606  OE2 GLU A  36      19.780  -9.303 -13.751  1.00  0.00           O  
ATOM    607  H   GLU A  36      18.756  -4.474 -13.035  1.00  0.00           H  
ATOM    608  HA  GLU A  36      19.290  -5.550 -10.435  1.00  0.00           H  
ATOM    609 1HB  GLU A  36      20.911  -5.659 -13.000  1.00  0.00           H  
ATOM    610 2HB  GLU A  36      21.382  -6.506 -11.535  1.00  0.00           H  
ATOM    611 1HG  GLU A  36      19.291  -7.818 -11.610  1.00  0.00           H  
ATOM    612 2HG  GLU A  36      18.799  -6.945 -13.055  1.00  0.00           H  
ATOM    613  N   GLU A  37      21.282  -3.097 -11.395  1.00  0.00           N  
ATOM    614  CA  GLU A  37      22.248  -2.142 -10.862  1.00  0.00           C  
ATOM    615  C   GLU A  37      21.643  -1.362  -9.696  1.00  0.00           C  
ATOM    616  O   GLU A  37      22.323  -1.096  -8.693  1.00  0.00           O  
ATOM    617  CB  GLU A  37      22.736  -1.188 -11.959  1.00  0.00           C  
ATOM    618  CG  GLU A  37      23.650  -1.850 -13.009  1.00  0.00           C  
ATOM    619  CD  GLU A  37      24.065  -0.916 -14.141  1.00  0.00           C  
ATOM    620  OE1 GLU A  37      23.553   0.188 -14.214  1.00  0.00           O  
ATOM    621  OE2 GLU A  37      24.901  -1.299 -14.922  1.00  0.00           O  
ATOM    622  H   GLU A  37      20.951  -3.013 -12.358  1.00  0.00           H  
ATOM    623  HA  GLU A  37      23.108  -2.695 -10.489  1.00  0.00           H  
ATOM    624 1HB  GLU A  37      21.872  -0.771 -12.483  1.00  0.00           H  
ATOM    625 2HB  GLU A  37      23.280  -0.362 -11.506  1.00  0.00           H  
ATOM    626 1HG  GLU A  37      24.545  -2.218 -12.511  1.00  0.00           H  
ATOM    627 2HG  GLU A  37      23.128  -2.709 -13.429  1.00  0.00           H  
ATOM    628  N   ALA A  38      20.354  -1.005  -9.816  1.00  0.00           N  
ATOM    629  CA  ALA A  38      19.657  -0.295  -8.749  1.00  0.00           C  
ATOM    630  C   ALA A  38      19.612  -1.139  -7.487  1.00  0.00           C  
ATOM    631  O   ALA A  38      19.798  -0.653  -6.372  1.00  0.00           O  
ATOM    632  CB  ALA A  38      18.243   0.027  -9.182  1.00  0.00           C  
ATOM    633  H   ALA A  38      19.855  -1.216 -10.685  1.00  0.00           H  
ATOM    634  HA  ALA A  38      20.198   0.620  -8.536  1.00  0.00           H  
ATOM    635 1HB  ALA A  38      17.729   0.559  -8.413  1.00  0.00           H  
ATOM    636 2HB  ALA A  38      18.267   0.612 -10.068  1.00  0.00           H  
ATOM    637 3HB  ALA A  38      17.718  -0.895  -9.385  1.00  0.00           H  
ATOM    638  N   LEU A  39      19.391  -2.431  -7.669  1.00  0.00           N  
ATOM    639  CA  LEU A  39      19.323  -3.344  -6.550  1.00  0.00           C  
ATOM    640  C   LEU A  39      20.668  -3.568  -5.907  1.00  0.00           C  
ATOM    641  O   LEU A  39      20.836  -3.358  -4.707  1.00  0.00           O  
ATOM    642  CB  LEU A  39      18.709  -4.658  -7.028  1.00  0.00           C  
ATOM    643  CG  LEU A  39      18.614  -5.753  -6.020  1.00  0.00           C  
ATOM    644  CD1 LEU A  39      17.817  -5.268  -4.856  1.00  0.00           C  
ATOM    645  CD2 LEU A  39      17.938  -6.934  -6.675  1.00  0.00           C  
ATOM    646  H   LEU A  39      19.223  -2.782  -8.614  1.00  0.00           H  
ATOM    647  HA  LEU A  39      18.680  -2.914  -5.790  1.00  0.00           H  
ATOM    648 1HB  LEU A  39      17.703  -4.457  -7.398  1.00  0.00           H  
ATOM    649 2HB  LEU A  39      19.301  -5.029  -7.861  1.00  0.00           H  
ATOM    650  HG  LEU A  39      19.608  -6.039  -5.674  1.00  0.00           H  
ATOM    651 1HD1 LEU A  39      17.727  -6.057  -4.118  1.00  0.00           H  
ATOM    652 2HD1 LEU A  39      18.321  -4.414  -4.410  1.00  0.00           H  
ATOM    653 3HD1 LEU A  39      16.843  -4.969  -5.190  1.00  0.00           H  
ATOM    654 1HD2 LEU A  39      17.851  -7.745  -5.966  1.00  0.00           H  
ATOM    655 2HD2 LEU A  39      16.949  -6.631  -7.012  1.00  0.00           H  
ATOM    656 3HD2 LEU A  39      18.531  -7.262  -7.530  1.00  0.00           H  
ATOM    657  N   ALA A  40      21.652  -3.918  -6.716  1.00  0.00           N  
ATOM    658  CA  ALA A  40      22.985  -4.215  -6.231  1.00  0.00           C  
ATOM    659  C   ALA A  40      23.599  -3.037  -5.493  1.00  0.00           C  
ATOM    660  O   ALA A  40      24.323  -3.222  -4.514  1.00  0.00           O  
ATOM    661  CB  ALA A  40      23.869  -4.606  -7.398  1.00  0.00           C  
ATOM    662  H   ALA A  40      21.463  -4.023  -7.708  1.00  0.00           H  
ATOM    663  HA  ALA A  40      22.911  -5.049  -5.535  1.00  0.00           H  
ATOM    664 1HB  ALA A  40      24.863  -4.857  -7.036  1.00  0.00           H  
ATOM    665 2HB  ALA A  40      23.435  -5.466  -7.909  1.00  0.00           H  
ATOM    666 3HB  ALA A  40      23.933  -3.767  -8.094  1.00  0.00           H  
ATOM    667  N   SER A  41      23.301  -1.821  -5.948  1.00  0.00           N  
ATOM    668  CA  SER A  41      23.872  -0.636  -5.348  1.00  0.00           C  
ATOM    669  C   SER A  41      23.153  -0.157  -4.088  1.00  0.00           C  
ATOM    670  O   SER A  41      23.691   0.695  -3.380  1.00  0.00           O  
ATOM    671  CB  SER A  41      23.808   0.480  -6.355  1.00  0.00           C  
ATOM    672  OG  SER A  41      24.533   0.158  -7.509  1.00  0.00           O  
ATOM    673  H   SER A  41      22.708  -1.708  -6.772  1.00  0.00           H  
ATOM    674  HA  SER A  41      24.910  -0.850  -5.096  1.00  0.00           H  
ATOM    675 1HB  SER A  41      22.763   0.660  -6.609  1.00  0.00           H  
ATOM    676 2HB  SER A  41      24.202   1.388  -5.911  1.00  0.00           H  
ATOM    677  HG  SER A  41      23.912  -0.390  -8.050  1.00  0.00           H  
ATOM    678  N   VAL A  42      21.938  -0.676  -3.818  1.00  0.00           N  
ATOM    679  CA  VAL A  42      21.029  -0.312  -2.701  1.00  0.00           C  
ATOM    680  C   VAL A  42      20.661   1.190  -2.515  1.00  0.00           C  
ATOM    681  O   VAL A  42      19.502   1.536  -2.344  1.00  0.00           O  
ATOM    682  CB  VAL A  42      21.580  -0.864  -1.380  1.00  0.00           C  
ATOM    683  CG1 VAL A  42      20.701  -0.410  -0.226  1.00  0.00           C  
ATOM    684  CG2 VAL A  42      21.616  -2.378  -1.471  1.00  0.00           C  
ATOM    685  H   VAL A  42      21.603  -1.425  -4.421  1.00  0.00           H  
ATOM    686  HA  VAL A  42      20.095  -0.845  -2.889  1.00  0.00           H  
ATOM    687  HB  VAL A  42      22.585  -0.477  -1.210  1.00  0.00           H  
ATOM    688 1HG1 VAL A  42      21.087  -0.797   0.702  1.00  0.00           H  
ATOM    689 2HG1 VAL A  42      20.693   0.673  -0.189  1.00  0.00           H  
ATOM    690 3HG1 VAL A  42      19.692  -0.785  -0.379  1.00  0.00           H  
ATOM    691 1HG2 VAL A  42      22.003  -2.796  -0.552  1.00  0.00           H  
ATOM    692 2HG2 VAL A  42      20.609  -2.751  -1.642  1.00  0.00           H  
ATOM    693 3HG2 VAL A  42      22.257  -2.680  -2.306  1.00  0.00           H  
ATOM    694  N   ASP A  43      21.642   2.076  -2.543  1.00  0.00           N  
ATOM    695  CA  ASP A  43      21.492   3.511  -2.354  1.00  0.00           C  
ATOM    696  C   ASP A  43      20.300   4.127  -3.102  1.00  0.00           C  
ATOM    697  O   ASP A  43      20.174   3.938  -4.314  1.00  0.00           O  
ATOM    698  CB  ASP A  43      22.760   4.186  -2.873  1.00  0.00           C  
ATOM    699  CG  ASP A  43      22.744   5.643  -2.717  1.00  0.00           C  
ATOM    700  OD1 ASP A  43      23.106   6.134  -1.677  1.00  0.00           O  
ATOM    701  OD2 ASP A  43      22.304   6.295  -3.646  1.00  0.00           O  
ATOM    702  H   ASP A  43      22.568   1.717  -2.688  1.00  0.00           H  
ATOM    703  HA  ASP A  43      21.407   3.666  -1.285  1.00  0.00           H  
ATOM    704 1HB  ASP A  43      23.623   3.784  -2.339  1.00  0.00           H  
ATOM    705 2HB  ASP A  43      22.896   3.936  -3.923  1.00  0.00           H  
ATOM    706  N   PRO A  44      19.445   4.937  -2.434  1.00  0.00           N  
ATOM    707  CA  PRO A  44      18.278   5.562  -3.018  1.00  0.00           C  
ATOM    708  C   PRO A  44      18.591   6.547  -4.137  1.00  0.00           C  
ATOM    709  O   PRO A  44      17.730   6.802  -4.974  1.00  0.00           O  
ATOM    710  CB  PRO A  44      17.654   6.306  -1.831  1.00  0.00           C  
ATOM    711  CG  PRO A  44      18.791   6.532  -0.866  1.00  0.00           C  
ATOM    712  CD  PRO A  44      19.698   5.341  -1.029  1.00  0.00           C  
ATOM    713  HA  PRO A  44      17.601   4.775  -3.375  1.00  0.00           H  
ATOM    714 1HB  PRO A  44      17.218   7.254  -2.185  1.00  0.00           H  
ATOM    715 2HB  PRO A  44      16.834   5.727  -1.410  1.00  0.00           H  
ATOM    716 1HG  PRO A  44      19.304   7.478  -1.105  1.00  0.00           H  
ATOM    717 2HG  PRO A  44      18.405   6.630   0.159  1.00  0.00           H  
ATOM    718 1HD  PRO A  44      20.721   5.696  -0.877  1.00  0.00           H  
ATOM    719 2HD  PRO A  44      19.426   4.563  -0.340  1.00  0.00           H  
ATOM    720  N   ALA A  45      19.806   7.120  -4.193  1.00  0.00           N  
ATOM    721  CA  ALA A  45      20.065   8.048  -5.284  1.00  0.00           C  
ATOM    722  C   ALA A  45      20.223   7.219  -6.519  1.00  0.00           C  
ATOM    723  O   ALA A  45      19.682   7.532  -7.582  1.00  0.00           O  
ATOM    724  CB  ALA A  45      21.299   8.899  -5.047  1.00  0.00           C  
ATOM    725  H   ALA A  45      20.574   6.898  -3.557  1.00  0.00           H  
ATOM    726  HA  ALA A  45      19.198   8.698  -5.404  1.00  0.00           H  
ATOM    727 1HB  ALA A  45      21.446   9.564  -5.894  1.00  0.00           H  
ATOM    728 2HB  ALA A  45      21.167   9.483  -4.140  1.00  0.00           H  
ATOM    729 3HB  ALA A  45      22.170   8.260  -4.939  1.00  0.00           H  
ATOM    730  N   VAL A  46      20.912   6.095  -6.359  1.00  0.00           N  
ATOM    731  CA  VAL A  46      21.096   5.227  -7.501  1.00  0.00           C  
ATOM    732  C   VAL A  46      19.754   4.699  -7.956  1.00  0.00           C  
ATOM    733  O   VAL A  46      19.461   4.711  -9.151  1.00  0.00           O  
ATOM    734  CB  VAL A  46      22.007   4.038  -7.204  1.00  0.00           C  
ATOM    735  CG1 VAL A  46      21.978   3.097  -8.424  1.00  0.00           C  
ATOM    736  CG2 VAL A  46      23.401   4.540  -6.898  1.00  0.00           C  
ATOM    737  H   VAL A  46      21.334   5.892  -5.438  1.00  0.00           H  
ATOM    738  HA  VAL A  46      21.540   5.805  -8.309  1.00  0.00           H  
ATOM    739  HB  VAL A  46      21.623   3.482  -6.346  1.00  0.00           H  
ATOM    740 1HG1 VAL A  46      22.603   2.235  -8.253  1.00  0.00           H  
ATOM    741 2HG1 VAL A  46      20.956   2.777  -8.593  1.00  0.00           H  
ATOM    742 3HG1 VAL A  46      22.340   3.629  -9.301  1.00  0.00           H  
ATOM    743 1HG2 VAL A  46      24.055   3.699  -6.686  1.00  0.00           H  
ATOM    744 2HG2 VAL A  46      23.783   5.091  -7.753  1.00  0.00           H  
ATOM    745 3HG2 VAL A  46      23.360   5.200  -6.025  1.00  0.00           H  
ATOM    746  N   ILE A  47      18.914   4.281  -7.012  1.00  0.00           N  
ATOM    747  CA  ILE A  47      17.628   3.733  -7.400  1.00  0.00           C  
ATOM    748  C   ILE A  47      16.786   4.791  -8.119  1.00  0.00           C  
ATOM    749  O   ILE A  47      16.205   4.489  -9.161  1.00  0.00           O  
ATOM    750  CB  ILE A  47      16.845   3.171  -6.211  1.00  0.00           C  
ATOM    751  CG1 ILE A  47      17.557   1.963  -5.620  1.00  0.00           C  
ATOM    752  CG2 ILE A  47      15.483   2.711  -6.712  1.00  0.00           C  
ATOM    753  CD1 ILE A  47      17.002   1.533  -4.299  1.00  0.00           C  
ATOM    754  H   ILE A  47      19.206   4.300  -6.031  1.00  0.00           H  
ATOM    755  HA  ILE A  47      17.807   2.917  -8.096  1.00  0.00           H  
ATOM    756  HB  ILE A  47      16.732   3.931  -5.439  1.00  0.00           H  
ATOM    757 1HG1 ILE A  47      17.476   1.142  -6.298  1.00  0.00           H  
ATOM    758 2HG1 ILE A  47      18.616   2.198  -5.484  1.00  0.00           H  
ATOM    759 1HG2 ILE A  47      14.924   2.298  -5.887  1.00  0.00           H  
ATOM    760 2HG2 ILE A  47      14.947   3.556  -7.139  1.00  0.00           H  
ATOM    761 3HG2 ILE A  47      15.616   1.944  -7.475  1.00  0.00           H  
ATOM    762 1HD1 ILE A  47      17.562   0.666  -3.941  1.00  0.00           H  
ATOM    763 2HD1 ILE A  47      17.103   2.342  -3.587  1.00  0.00           H  
ATOM    764 3HD1 ILE A  47      15.953   1.266  -4.406  1.00  0.00           H  
ATOM    765  N   ASP A  48      16.721   6.037  -7.597  1.00  0.00           N  
ATOM    766  CA  ASP A  48      15.962   7.090  -8.293  1.00  0.00           C  
ATOM    767  C   ASP A  48      16.493   7.333  -9.698  1.00  0.00           C  
ATOM    768  O   ASP A  48      15.716   7.503 -10.643  1.00  0.00           O  
ATOM    769  CB  ASP A  48      16.047   8.452  -7.564  1.00  0.00           C  
ATOM    770  CG  ASP A  48      15.209   8.634  -6.281  1.00  0.00           C  
ATOM    771  OD1 ASP A  48      14.311   7.855  -6.035  1.00  0.00           O  
ATOM    772  OD2 ASP A  48      15.456   9.588  -5.575  1.00  0.00           O  
ATOM    773  H   ASP A  48      17.201   6.260  -6.725  1.00  0.00           H  
ATOM    774  HA  ASP A  48      14.923   6.776  -8.368  1.00  0.00           H  
ATOM    775 1HB  ASP A  48      17.094   8.620  -7.292  1.00  0.00           H  
ATOM    776 2HB  ASP A  48      15.777   9.241  -8.262  1.00  0.00           H  
ATOM    777  N   ARG A  49      17.818   7.327  -9.846  1.00  0.00           N  
ATOM    778  CA  ARG A  49      18.439   7.559 -11.138  1.00  0.00           C  
ATOM    779  C   ARG A  49      18.126   6.433 -12.111  1.00  0.00           C  
ATOM    780  O   ARG A  49      17.842   6.689 -13.285  1.00  0.00           O  
ATOM    781  CB  ARG A  49      19.938   7.712 -10.952  1.00  0.00           C  
ATOM    782  CG  ARG A  49      20.349   9.015 -10.254  1.00  0.00           C  
ATOM    783  CD  ARG A  49      21.785   9.019  -9.876  1.00  0.00           C  
ATOM    784  NE  ARG A  49      22.152  10.237  -9.164  1.00  0.00           N  
ATOM    785  CZ  ARG A  49      23.283  10.398  -8.448  1.00  0.00           C  
ATOM    786  NH1 ARG A  49      24.151   9.415  -8.351  1.00  0.00           N  
ATOM    787  NH2 ARG A  49      23.519  11.546  -7.838  1.00  0.00           N  
ATOM    788  H   ARG A  49      18.419   7.190  -9.031  1.00  0.00           H  
ATOM    789  HA  ARG A  49      18.045   8.489 -11.544  1.00  0.00           H  
ATOM    790 1HB  ARG A  49      20.312   6.885 -10.351  1.00  0.00           H  
ATOM    791 2HB  ARG A  49      20.435   7.669 -11.918  1.00  0.00           H  
ATOM    792 1HG  ARG A  49      20.186   9.845 -10.941  1.00  0.00           H  
ATOM    793 2HG  ARG A  49      19.745   9.171  -9.367  1.00  0.00           H  
ATOM    794 1HD  ARG A  49      21.983   8.169  -9.221  1.00  0.00           H  
ATOM    795 2HD  ARG A  49      22.402   8.943 -10.769  1.00  0.00           H  
ATOM    796  HE  ARG A  49      21.511  11.018  -9.211  1.00  0.00           H  
ATOM    797 1HH1 ARG A  49      23.971   8.536  -8.816  1.00  0.00           H  
ATOM    798 2HH1 ARG A  49      24.997   9.540  -7.814  1.00  0.00           H  
ATOM    799 1HH2 ARG A  49      22.852  12.303  -7.910  1.00  0.00           H  
ATOM    800 2HH2 ARG A  49      24.365  11.668  -7.301  1.00  0.00           H  
ATOM    801  N   LYS A  50      18.106   5.191 -11.618  1.00  0.00           N  
ATOM    802  CA  LYS A  50      17.823   4.056 -12.480  1.00  0.00           C  
ATOM    803  C   LYS A  50      16.341   4.011 -12.798  1.00  0.00           C  
ATOM    804  O   LYS A  50      15.968   3.707 -13.928  1.00  0.00           O  
ATOM    805  CB  LYS A  50      18.290   2.765 -11.827  1.00  0.00           C  
ATOM    806  CG  LYS A  50      19.817   2.687 -11.656  1.00  0.00           C  
ATOM    807  CD  LYS A  50      20.568   2.586 -12.966  1.00  0.00           C  
ATOM    808  CE  LYS A  50      22.069   2.667 -12.699  1.00  0.00           C  
ATOM    809  NZ  LYS A  50      22.888   2.556 -13.938  1.00  0.00           N  
ATOM    810  H   LYS A  50      18.347   5.034 -10.640  1.00  0.00           H  
ATOM    811  HA  LYS A  50      18.366   4.183 -13.417  1.00  0.00           H  
ATOM    812 1HB  LYS A  50      17.839   2.706 -10.836  1.00  0.00           H  
ATOM    813 2HB  LYS A  50      17.954   1.902 -12.405  1.00  0.00           H  
ATOM    814 1HG  LYS A  50      20.162   3.580 -11.157  1.00  0.00           H  
ATOM    815 2HG  LYS A  50      20.079   1.829 -11.044  1.00  0.00           H  
ATOM    816 1HD  LYS A  50      20.343   1.625 -13.441  1.00  0.00           H  
ATOM    817 2HD  LYS A  50      20.271   3.391 -13.642  1.00  0.00           H  
ATOM    818 1HE  LYS A  50      22.276   3.628 -12.232  1.00  0.00           H  
ATOM    819 2HE  LYS A  50      22.358   1.874 -12.012  1.00  0.00           H  
ATOM    820 1HZ  LYS A  50      23.862   2.620 -13.706  1.00  0.00           H  
ATOM    821 2HZ  LYS A  50      22.734   1.634 -14.372  1.00  0.00           H  
ATOM    822 3HZ  LYS A  50      22.645   3.285 -14.593  1.00  0.00           H  
ATOM    823  N   GLU A  51      15.472   4.367 -11.844  1.00  0.00           N  
ATOM    824  CA  GLU A  51      14.062   4.389 -12.191  1.00  0.00           C  
ATOM    825  C   GLU A  51      13.863   5.417 -13.292  1.00  0.00           C  
ATOM    826  O   GLU A  51      13.178   5.145 -14.274  1.00  0.00           O  
ATOM    827  CB  GLU A  51      13.128   4.697 -11.004  1.00  0.00           C  
ATOM    828  CG  GLU A  51      11.624   4.716 -11.455  1.00  0.00           C  
ATOM    829  CD  GLU A  51      10.503   4.863 -10.370  1.00  0.00           C  
ATOM    830  OE1 GLU A  51      10.795   4.889  -9.181  1.00  0.00           O  
ATOM    831  OE2 GLU A  51       9.334   5.021 -10.795  1.00  0.00           O  
ATOM    832  H   GLU A  51      15.782   4.601 -10.907  1.00  0.00           H  
ATOM    833  HA  GLU A  51      13.787   3.412 -12.587  1.00  0.00           H  
ATOM    834 1HB  GLU A  51      13.260   3.948 -10.222  1.00  0.00           H  
ATOM    835 2HB  GLU A  51      13.383   5.670 -10.577  1.00  0.00           H  
ATOM    836 1HG  GLU A  51      11.522   5.541 -12.152  1.00  0.00           H  
ATOM    837 2HG  GLU A  51      11.449   3.809 -12.015  1.00  0.00           H  
ATOM    838  N   ALA A  52      14.478   6.597 -13.153  1.00  0.00           N  
ATOM    839  CA  ALA A  52      14.324   7.630 -14.164  1.00  0.00           C  
ATOM    840  C   ALA A  52      14.838   7.173 -15.530  1.00  0.00           C  
ATOM    841  O   ALA A  52      14.176   7.409 -16.549  1.00  0.00           O  
ATOM    842  CB  ALA A  52      15.063   8.880 -13.733  1.00  0.00           C  
ATOM    843  H   ALA A  52      15.036   6.793 -12.320  1.00  0.00           H  
ATOM    844  HA  ALA A  52      13.262   7.854 -14.257  1.00  0.00           H  
ATOM    845 1HB  ALA A  52      14.924   9.663 -14.474  1.00  0.00           H  
ATOM    846 2HB  ALA A  52      14.677   9.213 -12.770  1.00  0.00           H  
ATOM    847 3HB  ALA A  52      16.124   8.655 -13.637  1.00  0.00           H  
ATOM    848  N   GLU A  53      15.987   6.481 -15.563  1.00  0.00           N  
ATOM    849  CA  GLU A  53      16.506   5.996 -16.837  1.00  0.00           C  
ATOM    850  C   GLU A  53      15.536   4.987 -17.432  1.00  0.00           C  
ATOM    851  O   GLU A  53      15.251   5.021 -18.632  1.00  0.00           O  
ATOM    852  CB  GLU A  53      17.908   5.387 -16.700  1.00  0.00           C  
ATOM    853  CG  GLU A  53      18.528   4.969 -18.053  1.00  0.00           C  
ATOM    854  CD  GLU A  53      19.973   4.495 -17.973  1.00  0.00           C  
ATOM    855  OE1 GLU A  53      20.547   4.500 -16.905  1.00  0.00           O  
ATOM    856  OE2 GLU A  53      20.499   4.108 -18.998  1.00  0.00           O  
ATOM    857  H   GLU A  53      16.518   6.326 -14.705  1.00  0.00           H  
ATOM    858  HA  GLU A  53      16.576   6.840 -17.522  1.00  0.00           H  
ATOM    859 1HB  GLU A  53      18.572   6.103 -16.216  1.00  0.00           H  
ATOM    860 2HB  GLU A  53      17.857   4.502 -16.058  1.00  0.00           H  
ATOM    861 1HG  GLU A  53      17.920   4.175 -18.481  1.00  0.00           H  
ATOM    862 2HG  GLU A  53      18.476   5.820 -18.729  1.00  0.00           H  
ATOM    863  N   MET A  54      15.014   4.092 -16.593  1.00  0.00           N  
ATOM    864  CA  MET A  54      14.051   3.111 -17.050  1.00  0.00           C  
ATOM    865  C   MET A  54      12.779   3.776 -17.543  1.00  0.00           C  
ATOM    866  O   MET A  54      12.219   3.336 -18.539  1.00  0.00           O  
ATOM    867  CB  MET A  54      13.790   2.076 -15.975  1.00  0.00           C  
ATOM    868  CG  MET A  54      14.982   1.186 -15.769  1.00  0.00           C  
ATOM    869  SD  MET A  54      14.827   0.079 -14.448  1.00  0.00           S  
ATOM    870  CE  MET A  54      13.522  -0.946 -15.063  1.00  0.00           C  
ATOM    871  H   MET A  54      15.292   4.094 -15.612  1.00  0.00           H  
ATOM    872  HA  MET A  54      14.491   2.585 -17.894  1.00  0.00           H  
ATOM    873 1HB  MET A  54      13.570   2.579 -15.031  1.00  0.00           H  
ATOM    874 2HB  MET A  54      12.927   1.467 -16.240  1.00  0.00           H  
ATOM    875 1HG  MET A  54      15.156   0.614 -16.668  1.00  0.00           H  
ATOM    876 2HG  MET A  54      15.848   1.808 -15.585  1.00  0.00           H  
ATOM    877 1HE  MET A  54      13.300  -1.716 -14.359  1.00  0.00           H  
ATOM    878 2HE  MET A  54      12.631  -0.342 -15.235  1.00  0.00           H  
ATOM    879 3HE  MET A  54      13.838  -1.388 -15.974  1.00  0.00           H  
ATOM    880  N   GLN A  55      12.322   4.851 -16.890  1.00  0.00           N  
ATOM    881  CA  GLN A  55      11.127   5.521 -17.387  1.00  0.00           C  
ATOM    882  C   GLN A  55      11.413   6.106 -18.762  1.00  0.00           C  
ATOM    883  O   GLN A  55      10.563   6.047 -19.656  1.00  0.00           O  
ATOM    884  CB  GLN A  55      10.642   6.635 -16.450  1.00  0.00           C  
ATOM    885  CG  GLN A  55      10.028   6.188 -15.109  1.00  0.00           C  
ATOM    886  CD  GLN A  55       9.626   7.406 -14.271  1.00  0.00           C  
ATOM    887  OE1 GLN A  55       9.503   8.509 -14.825  1.00  0.00           O  
ATOM    888  NE2 GLN A  55       9.405   7.240 -12.969  1.00  0.00           N  
ATOM    889  H   GLN A  55      12.788   5.179 -16.047  1.00  0.00           H  
ATOM    890  HA  GLN A  55      10.334   4.789 -17.486  1.00  0.00           H  
ATOM    891 1HB  GLN A  55      11.487   7.286 -16.218  1.00  0.00           H  
ATOM    892 2HB  GLN A  55       9.903   7.240 -16.969  1.00  0.00           H  
ATOM    893 1HG  GLN A  55       9.138   5.587 -15.297  1.00  0.00           H  
ATOM    894 2HG  GLN A  55      10.756   5.607 -14.552  1.00  0.00           H  
ATOM    895 1HE2 GLN A  55       9.127   8.018 -12.406  1.00  0.00           H  
ATOM    896 2HE2 GLN A  55       9.492   6.326 -12.508  1.00  0.00           H  
ATOM    897  N   ALA A  56      12.618   6.660 -18.952  1.00  0.00           N  
ATOM    898  CA  ALA A  56      12.979   7.200 -20.255  1.00  0.00           C  
ATOM    899  C   ALA A  56      12.982   6.088 -21.295  1.00  0.00           C  
ATOM    900  O   ALA A  56      12.482   6.270 -22.404  1.00  0.00           O  
ATOM    901  CB  ALA A  56      14.334   7.877 -20.194  1.00  0.00           C  
ATOM    902  H   ALA A  56      13.281   6.716 -18.175  1.00  0.00           H  
ATOM    903  HA  ALA A  56      12.228   7.927 -20.543  1.00  0.00           H  
ATOM    904 1HB  ALA A  56      14.579   8.289 -21.171  1.00  0.00           H  
ATOM    905 2HB  ALA A  56      14.305   8.675 -19.454  1.00  0.00           H  
ATOM    906 3HB  ALA A  56      15.091   7.153 -19.910  1.00  0.00           H  
ATOM    907  N   LEU A  57      13.486   4.916 -20.906  1.00  0.00           N  
ATOM    908  CA  LEU A  57      13.535   3.745 -21.772  1.00  0.00           C  
ATOM    909  C   LEU A  57      12.126   3.285 -22.114  1.00  0.00           C  
ATOM    910  O   LEU A  57      11.833   2.933 -23.263  1.00  0.00           O  
ATOM    911  CB  LEU A  57      14.355   2.645 -21.105  1.00  0.00           C  
ATOM    912  CG  LEU A  57      14.503   1.369 -21.863  1.00  0.00           C  
ATOM    913  CD1 LEU A  57      15.114   1.629 -23.221  1.00  0.00           C  
ATOM    914  CD2 LEU A  57      15.378   0.475 -21.074  1.00  0.00           C  
ATOM    915  H   LEU A  57      13.897   4.849 -19.974  1.00  0.00           H  
ATOM    916  HA  LEU A  57      14.038   4.025 -22.697  1.00  0.00           H  
ATOM    917 1HB  LEU A  57      15.350   3.034 -20.883  1.00  0.00           H  
ATOM    918 2HB  LEU A  57      13.877   2.393 -20.170  1.00  0.00           H  
ATOM    919  HG  LEU A  57      13.555   0.916 -21.989  1.00  0.00           H  
ATOM    920 1HD1 LEU A  57      15.226   0.684 -23.759  1.00  0.00           H  
ATOM    921 2HD1 LEU A  57      14.463   2.296 -23.794  1.00  0.00           H  
ATOM    922 3HD1 LEU A  57      16.080   2.096 -23.098  1.00  0.00           H  
ATOM    923 1HD2 LEU A  57      15.493  -0.461 -21.597  1.00  0.00           H  
ATOM    924 2HD2 LEU A  57      16.328   0.958 -20.946  1.00  0.00           H  
ATOM    925 3HD2 LEU A  57      14.956   0.298 -20.121  1.00  0.00           H  
ATOM    926  N   LEU A  58      11.239   3.286 -21.123  1.00  0.00           N  
ATOM    927  CA  LEU A  58       9.874   2.904 -21.390  1.00  0.00           C  
ATOM    928  C   LEU A  58       9.306   3.879 -22.413  1.00  0.00           C  
ATOM    929  O   LEU A  58       8.733   3.460 -23.417  1.00  0.00           O  
ATOM    930  CB  LEU A  58       9.057   2.894 -20.094  1.00  0.00           C  
ATOM    931  CG  LEU A  58       9.395   1.754 -19.111  1.00  0.00           C  
ATOM    932  CD1 LEU A  58       8.688   1.985 -17.815  1.00  0.00           C  
ATOM    933  CD2 LEU A  58       8.969   0.446 -19.701  1.00  0.00           C  
ATOM    934  H   LEU A  58      11.524   3.549 -20.186  1.00  0.00           H  
ATOM    935  HA  LEU A  58       9.854   1.905 -21.792  1.00  0.00           H  
ATOM    936 1HB  LEU A  58       9.233   3.833 -19.578  1.00  0.00           H  
ATOM    937 2HB  LEU A  58       8.001   2.843 -20.334  1.00  0.00           H  
ATOM    938  HG  LEU A  58      10.457   1.733 -18.926  1.00  0.00           H  
ATOM    939 1HD1 LEU A  58       8.915   1.187 -17.120  1.00  0.00           H  
ATOM    940 2HD1 LEU A  58       9.001   2.929 -17.389  1.00  0.00           H  
ATOM    941 3HD1 LEU A  58       7.635   2.012 -18.012  1.00  0.00           H  
ATOM    942 1HD2 LEU A  58       9.215  -0.344 -18.997  1.00  0.00           H  
ATOM    943 2HD2 LEU A  58       7.897   0.457 -19.878  1.00  0.00           H  
ATOM    944 3HD2 LEU A  58       9.490   0.278 -20.636  1.00  0.00           H  
ATOM    945  N   ARG A  59       9.592   5.176 -22.265  1.00  0.00           N  
ATOM    946  CA  ARG A  59       9.083   6.121 -23.250  1.00  0.00           C  
ATOM    947  C   ARG A  59       9.670   5.853 -24.644  1.00  0.00           C  
ATOM    948  O   ARG A  59       8.938   5.871 -25.637  1.00  0.00           O  
ATOM    949  CB  ARG A  59       9.358   7.559 -22.829  1.00  0.00           C  
ATOM    950  CG  ARG A  59       8.520   8.035 -21.637  1.00  0.00           C  
ATOM    951  CD  ARG A  59       8.576   9.519 -21.445  1.00  0.00           C  
ATOM    952  NE  ARG A  59       9.914  10.013 -21.104  1.00  0.00           N  
ATOM    953  CZ  ARG A  59      10.414  10.118 -19.850  1.00  0.00           C  
ATOM    954  NH1 ARG A  59       9.700   9.755 -18.809  1.00  0.00           N  
ATOM    955  NH2 ARG A  59      11.634  10.598 -19.667  1.00  0.00           N  
ATOM    956  H   ARG A  59      10.094   5.507 -21.441  1.00  0.00           H  
ATOM    957  HA  ARG A  59       8.002   5.997 -23.307  1.00  0.00           H  
ATOM    958 1HB  ARG A  59      10.402   7.667 -22.559  1.00  0.00           H  
ATOM    959 2HB  ARG A  59       9.164   8.226 -23.665  1.00  0.00           H  
ATOM    960 1HG  ARG A  59       7.479   7.742 -21.795  1.00  0.00           H  
ATOM    961 2HG  ARG A  59       8.888   7.561 -20.731  1.00  0.00           H  
ATOM    962 1HD  ARG A  59       8.259  10.009 -22.364  1.00  0.00           H  
ATOM    963 2HD  ARG A  59       7.898   9.797 -20.639  1.00  0.00           H  
ATOM    964  HE  ARG A  59      10.507  10.307 -21.867  1.00  0.00           H  
ATOM    965 1HH1 ARG A  59       8.768   9.387 -18.937  1.00  0.00           H  
ATOM    966 2HH1 ARG A  59      10.087   9.851 -17.879  1.00  0.00           H  
ATOM    967 1HH2 ARG A  59      12.188  10.886 -20.462  1.00  0.00           H  
ATOM    968 2HH2 ARG A  59      12.008  10.678 -18.731  1.00  0.00           H  
ATOM    969  N   GLU A  60      10.964   5.513 -24.725  1.00  0.00           N  
ATOM    970  CA  GLU A  60      11.596   5.246 -26.023  1.00  0.00           C  
ATOM    971  C   GLU A  60      10.939   4.073 -26.747  1.00  0.00           C  
ATOM    972  O   GLU A  60      10.809   4.089 -27.974  1.00  0.00           O  
ATOM    973  CB  GLU A  60      13.102   4.943 -25.888  1.00  0.00           C  
ATOM    974  CG  GLU A  60      13.994   6.128 -25.501  1.00  0.00           C  
ATOM    975  CD  GLU A  60      15.474   5.759 -25.391  1.00  0.00           C  
ATOM    976  OE1 GLU A  60      15.810   4.609 -25.578  1.00  0.00           O  
ATOM    977  OE2 GLU A  60      16.263   6.637 -25.121  1.00  0.00           O  
ATOM    978  H   GLU A  60      11.528   5.503 -23.876  1.00  0.00           H  
ATOM    979  HA  GLU A  60      11.480   6.132 -26.644  1.00  0.00           H  
ATOM    980 1HB  GLU A  60      13.240   4.173 -25.133  1.00  0.00           H  
ATOM    981 2HB  GLU A  60      13.473   4.540 -26.829  1.00  0.00           H  
ATOM    982 1HG  GLU A  60      13.882   6.908 -26.252  1.00  0.00           H  
ATOM    983 2HG  GLU A  60      13.657   6.529 -24.556  1.00  0.00           H  
ATOM    984  N   MET A  61      10.495   3.066 -25.989  1.00  0.00           N  
ATOM    985  CA  MET A  61       9.879   1.882 -26.586  1.00  0.00           C  
ATOM    986  C   MET A  61       8.358   2.033 -26.774  1.00  0.00           C  
ATOM    987  O   MET A  61       7.695   1.091 -27.215  1.00  0.00           O  
ATOM    988  CB  MET A  61      10.188   0.621 -25.773  1.00  0.00           C  
ATOM    989  CG  MET A  61       9.507   0.516 -24.447  1.00  0.00           C  
ATOM    990  SD  MET A  61       9.932  -0.998 -23.556  1.00  0.00           S  
ATOM    991  CE  MET A  61      11.491  -0.524 -22.881  1.00  0.00           C  
ATOM    992  H   MET A  61      10.650   3.106 -24.978  1.00  0.00           H  
ATOM    993  HA  MET A  61      10.314   1.742 -27.575  1.00  0.00           H  
ATOM    994 1HB  MET A  61       9.927  -0.258 -26.358  1.00  0.00           H  
ATOM    995 2HB  MET A  61      11.264   0.574 -25.588  1.00  0.00           H  
ATOM    996 1HG  MET A  61       9.838   1.342 -23.882  1.00  0.00           H  
ATOM    997 2HG  MET A  61       8.440   0.583 -24.565  1.00  0.00           H  
ATOM    998 1HE  MET A  61      11.941  -1.360 -22.356  1.00  0.00           H  
ATOM    999 2HE  MET A  61      12.142  -0.203 -23.683  1.00  0.00           H  
ATOM   1000 3HE  MET A  61      11.356   0.298 -22.203  1.00  0.00           H  
ATOM   1001  N   GLY A  62       7.794   3.199 -26.428  1.00  0.00           N  
ATOM   1002  CA  GLY A  62       6.356   3.428 -26.577  1.00  0.00           C  
ATOM   1003  C   GLY A  62       5.483   3.215 -25.328  1.00  0.00           C  
ATOM   1004  O   GLY A  62       4.260   3.151 -25.458  1.00  0.00           O  
ATOM   1005  H   GLY A  62       8.365   3.970 -26.081  1.00  0.00           H  
ATOM   1006 1HA  GLY A  62       6.217   4.452 -26.922  1.00  0.00           H  
ATOM   1007 2HA  GLY A  62       5.986   2.790 -27.376  1.00  0.00           H  
ATOM   1008  N   LEU A  63       6.098   3.085 -24.153  1.00  0.00           N  
ATOM   1009  CA  LEU A  63       5.378   2.877 -22.900  1.00  0.00           C  
ATOM   1010  C   LEU A  63       5.580   4.061 -21.940  1.00  0.00           C  
ATOM   1011  O   LEU A  63       5.912   5.160 -22.385  1.00  0.00           O  
ATOM   1012  OXT LEU A  63       5.156   3.996 -20.781  1.00  0.00           O  
ATOM   1013  CB  LEU A  63       5.872   1.592 -22.234  1.00  0.00           C  
ATOM   1014  CG  LEU A  63       5.746   0.307 -23.044  1.00  0.00           C  
ATOM   1015  CD1 LEU A  63       6.351  -0.839 -22.267  1.00  0.00           C  
ATOM   1016  CD2 LEU A  63       4.340   0.048 -23.324  1.00  0.00           C  
ATOM   1017  H   LEU A  63       7.109   3.153 -24.114  1.00  0.00           H  
ATOM   1018  HA  LEU A  63       4.315   2.783 -23.118  1.00  0.00           H  
ATOM   1019 1HB  LEU A  63       6.916   1.707 -21.986  1.00  0.00           H  
ATOM   1020 2HB  LEU A  63       5.313   1.460 -21.348  1.00  0.00           H  
ATOM   1021  HG  LEU A  63       6.278   0.411 -23.980  1.00  0.00           H  
ATOM   1022 1HD1 LEU A  63       6.266  -1.752 -22.851  1.00  0.00           H  
ATOM   1023 2HD1 LEU A  63       7.394  -0.635 -22.069  1.00  0.00           H  
ATOM   1024 3HD1 LEU A  63       5.818  -0.959 -21.328  1.00  0.00           H  
ATOM   1025 1HD2 LEU A  63       4.247  -0.860 -23.902  1.00  0.00           H  
ATOM   1026 2HD2 LEU A  63       3.818  -0.053 -22.387  1.00  0.00           H  
ATOM   1027 3HD2 LEU A  63       3.922   0.880 -23.890  1.00  0.00           H  
TER                                                                             
ATOM   1029  N   VAL B  73      13.851 -17.235   9.390  1.00  0.00           N  
ATOM   1030  CA  VAL B  73      13.694 -15.854   9.823  1.00  0.00           C  
ATOM   1031  C   VAL B  73      12.393 -15.251   9.334  1.00  0.00           C  
ATOM   1032  O   VAL B  73      12.250 -14.946   8.151  1.00  0.00           O  
ATOM   1033  CB  VAL B  73      14.854 -14.984   9.307  1.00  0.00           C  
ATOM   1034  CG1 VAL B  73      14.649 -13.538   9.751  1.00  0.00           C  
ATOM   1035  CG2 VAL B  73      16.174 -15.528   9.839  1.00  0.00           C  
ATOM   1036 1H   VAL B  73      14.121 -17.808  10.176  1.00  0.00           H  
ATOM   1037 2H   VAL B  73      12.973 -17.567   9.017  1.00  0.00           H  
ATOM   1038 3H   VAL B  73      14.561 -17.285   8.675  1.00  0.00           H  
ATOM   1039  HA  VAL B  73      13.698 -15.831  10.913  1.00  0.00           H  
ATOM   1040  HB  VAL B  73      14.860 -15.000   8.218  1.00  0.00           H  
ATOM   1041 1HG1 VAL B  73      15.463 -12.920   9.375  1.00  0.00           H  
ATOM   1042 2HG1 VAL B  73      13.702 -13.167   9.358  1.00  0.00           H  
ATOM   1043 3HG1 VAL B  73      14.628 -13.490  10.839  1.00  0.00           H  
ATOM   1044 1HG2 VAL B  73      16.996 -14.916   9.469  1.00  0.00           H  
ATOM   1045 2HG2 VAL B  73      16.165 -15.503  10.929  1.00  0.00           H  
ATOM   1046 3HG2 VAL B  73      16.307 -16.556   9.501  1.00  0.00           H  
ATOM   1047  N   SER B  74      11.434 -15.096  10.237  1.00  0.00           N  
ATOM   1048  CA  SER B  74      10.179 -14.439   9.875  1.00  0.00           C  
ATOM   1049  C   SER B  74      10.395 -12.929   9.879  1.00  0.00           C  
ATOM   1050  O   SER B  74      11.354 -12.464  10.499  1.00  0.00           O  
ATOM   1051  CB  SER B  74       9.103 -14.844  10.850  1.00  0.00           C  
ATOM   1052  OG  SER B  74       9.380 -14.356  12.135  1.00  0.00           O  
ATOM   1053  H   SER B  74      11.580 -15.385  11.195  1.00  0.00           H  
ATOM   1054  HA  SER B  74       9.885 -14.746   8.877  1.00  0.00           H  
ATOM   1055 1HB  SER B  74       8.160 -14.460  10.501  1.00  0.00           H  
ATOM   1056 2HB  SER B  74       9.026 -15.927  10.876  1.00  0.00           H  
ATOM   1057  HG  SER B  74       9.125 -13.427  12.124  1.00  0.00           H  
ATOM   1058  N   PHE B  75       9.516 -12.160   9.224  1.00  0.00           N  
ATOM   1059  CA  PHE B  75       9.660 -10.696   9.267  1.00  0.00           C  
ATOM   1060  C   PHE B  75       8.399  -9.915   8.782  1.00  0.00           C  
ATOM   1061  O   PHE B  75       7.584 -10.466   8.035  1.00  0.00           O  
ATOM   1062  CB  PHE B  75      10.961 -10.274   8.516  1.00  0.00           C  
ATOM   1063  CG  PHE B  75      11.120 -10.697   7.101  1.00  0.00           C  
ATOM   1064  CD1 PHE B  75      10.686  -9.889   6.084  1.00  0.00           C  
ATOM   1065  CD2 PHE B  75      11.760 -11.884   6.780  1.00  0.00           C  
ATOM   1066  CE1 PHE B  75      10.875 -10.258   4.769  1.00  0.00           C  
ATOM   1067  CE2 PHE B  75      11.945 -12.257   5.467  1.00  0.00           C  
ATOM   1068  CZ  PHE B  75      11.497 -11.439   4.458  1.00  0.00           C  
ATOM   1069  H   PHE B  75       8.737 -12.611   8.741  1.00  0.00           H  
ATOM   1070  HA  PHE B  75       9.829 -10.464  10.311  1.00  0.00           H  
ATOM   1071 1HB  PHE B  75      11.058  -9.220   8.506  1.00  0.00           H  
ATOM   1072 2HB  PHE B  75      11.829 -10.632   9.057  1.00  0.00           H  
ATOM   1073  HD1 PHE B  75      10.191  -8.940   6.326  1.00  0.00           H  
ATOM   1074  HD2 PHE B  75      12.123 -12.527   7.577  1.00  0.00           H  
ATOM   1075  HE1 PHE B  75      10.530  -9.606   3.974  1.00  0.00           H  
ATOM   1076  HE2 PHE B  75      12.447 -13.197   5.230  1.00  0.00           H  
ATOM   1077  HZ  PHE B  75      11.637 -11.720   3.412  1.00  0.00           H  
ATOM   1078  N   PRO B  76       8.251  -8.605   9.129  1.00  0.00           N  
ATOM   1079  CA  PRO B  76       7.162  -7.698   8.751  1.00  0.00           C  
ATOM   1080  C   PRO B  76       6.948  -7.498   7.261  1.00  0.00           C  
ATOM   1081  O   PRO B  76       7.880  -7.597   6.459  1.00  0.00           O  
ATOM   1082  CB  PRO B  76       7.598  -6.367   9.371  1.00  0.00           C  
ATOM   1083  CG  PRO B  76       8.507  -6.731  10.507  1.00  0.00           C  
ATOM   1084  CD  PRO B  76       9.236  -7.944  10.057  1.00  0.00           C  
ATOM   1085  HA  PRO B  76       6.225  -8.038   9.215  1.00  0.00           H  
ATOM   1086 1HB  PRO B  76       8.085  -5.745   8.603  1.00  0.00           H  
ATOM   1087 2HB  PRO B  76       6.713  -5.815   9.705  1.00  0.00           H  
ATOM   1088 1HG  PRO B  76       9.184  -5.892  10.723  1.00  0.00           H  
ATOM   1089 2HG  PRO B  76       7.931  -6.905  11.420  1.00  0.00           H  
ATOM   1090 1HD  PRO B  76      10.132  -7.612   9.540  1.00  0.00           H  
ATOM   1091 2HD  PRO B  76       9.446  -8.525  10.953  1.00  0.00           H  
ATOM   1092  N   ALA B  77       5.699  -7.198   6.902  1.00  0.00           N  
ATOM   1093  CA  ALA B  77       5.306  -6.927   5.526  1.00  0.00           C  
ATOM   1094  C   ALA B  77       6.022  -5.705   4.983  1.00  0.00           C  
ATOM   1095  O   ALA B  77       6.321  -4.770   5.729  1.00  0.00           O  
ATOM   1096  CB  ALA B  77       3.814  -6.702   5.442  1.00  0.00           C  
ATOM   1097  H   ALA B  77       4.962  -7.134   7.609  1.00  0.00           H  
ATOM   1098  HA  ALA B  77       5.575  -7.786   4.918  1.00  0.00           H  
ATOM   1099 1HB  ALA B  77       3.530  -6.526   4.410  1.00  0.00           H  
ATOM   1100 2HB  ALA B  77       3.313  -7.578   5.821  1.00  0.00           H  
ATOM   1101 3HB  ALA B  77       3.542  -5.837   6.042  1.00  0.00           H  
ATOM   1102  N   SER B  78       6.256  -5.693   3.677  1.00  0.00           N  
ATOM   1103  CA  SER B  78       6.836  -4.523   3.025  1.00  0.00           C  
ATOM   1104  C   SER B  78       6.350  -4.392   1.579  1.00  0.00           C  
ATOM   1105  O   SER B  78       6.187  -5.381   0.867  1.00  0.00           O  
ATOM   1106  CB  SER B  78       8.342  -4.595   3.081  1.00  0.00           C  
ATOM   1107  OG  SER B  78       8.909  -3.487   2.462  1.00  0.00           O  
ATOM   1108  H   SER B  78       6.050  -6.531   3.138  1.00  0.00           H  
ATOM   1109  HA  SER B  78       6.527  -3.636   3.568  1.00  0.00           H  
ATOM   1110 1HB  SER B  78       8.671  -4.649   4.119  1.00  0.00           H  
ATOM   1111 2HB  SER B  78       8.672  -5.495   2.587  1.00  0.00           H  
ATOM   1112  HG  SER B  78       8.444  -3.399   1.624  1.00  0.00           H  
ATOM   1113  N   VAL B  79       6.104  -3.162   1.139  1.00  0.00           N  
ATOM   1114  CA  VAL B  79       5.630  -2.924  -0.228  1.00  0.00           C  
ATOM   1115  C   VAL B  79       6.105  -1.612  -0.851  1.00  0.00           C  
ATOM   1116  O   VAL B  79       6.213  -0.600  -0.160  1.00  0.00           O  
ATOM   1117  CB  VAL B  79       4.094  -3.011  -0.233  1.00  0.00           C  
ATOM   1118  CG1 VAL B  79       3.523  -2.030   0.699  1.00  0.00           C  
ATOM   1119  CG2 VAL B  79       3.552  -2.696  -1.592  1.00  0.00           C  
ATOM   1120  H   VAL B  79       6.250  -2.375   1.758  1.00  0.00           H  
ATOM   1121  HA  VAL B  79       5.998  -3.733  -0.853  1.00  0.00           H  
ATOM   1122  HB  VAL B  79       3.794  -4.011   0.072  1.00  0.00           H  
ATOM   1123 1HG1 VAL B  79       2.435  -2.113   0.677  1.00  0.00           H  
ATOM   1124 2HG1 VAL B  79       3.881  -2.222   1.704  1.00  0.00           H  
ATOM   1125 3HG1 VAL B  79       3.823  -1.039   0.388  1.00  0.00           H  
ATOM   1126 1HG2 VAL B  79       2.498  -2.768  -1.535  1.00  0.00           H  
ATOM   1127 2HG2 VAL B  79       3.817  -1.688  -1.885  1.00  0.00           H  
ATOM   1128 3HG2 VAL B  79       3.940  -3.397  -2.327  1.00  0.00           H  
ATOM   1129  N   GLN B  80       6.388  -1.654  -2.166  1.00  0.00           N  
ATOM   1130  CA  GLN B  80       6.770  -0.470  -2.951  1.00  0.00           C  
ATOM   1131  C   GLN B  80       6.027  -0.396  -4.302  1.00  0.00           C  
ATOM   1132  O   GLN B  80       5.739  -1.428  -4.918  1.00  0.00           O  
ATOM   1133  CB  GLN B  80       8.279  -0.485  -3.204  1.00  0.00           C  
ATOM   1134  CG  GLN B  80       9.132  -0.417  -1.944  1.00  0.00           C  
ATOM   1135  CD  GLN B  80       9.173   0.954  -1.290  1.00  0.00           C  
ATOM   1136  OE1 GLN B  80       9.088   2.005  -1.941  1.00  0.00           O  
ATOM   1137  NE2 GLN B  80       9.314   0.921   0.022  1.00  0.00           N  
ATOM   1138  H   GLN B  80       6.326  -2.561  -2.632  1.00  0.00           H  
ATOM   1139  HA  GLN B  80       6.517   0.420  -2.378  1.00  0.00           H  
ATOM   1140 1HB  GLN B  80       8.546  -1.404  -3.735  1.00  0.00           H  
ATOM   1141 2HB  GLN B  80       8.548   0.354  -3.848  1.00  0.00           H  
ATOM   1142 1HG  GLN B  80       8.760  -1.118  -1.217  1.00  0.00           H  
ATOM   1143 2HG  GLN B  80      10.134  -0.688  -2.182  1.00  0.00           H  
ATOM   1144 1HE2 GLN B  80       9.398   1.767   0.601  1.00  0.00           H  
ATOM   1145 2HE2 GLN B  80       9.360   0.035   0.480  1.00  0.00           H  
ATOM   1146  N   LEU B  81       5.739   0.835  -4.776  1.00  0.00           N  
ATOM   1147  CA  LEU B  81       5.105   1.050  -6.098  1.00  0.00           C  
ATOM   1148  C   LEU B  81       5.992   1.807  -7.095  1.00  0.00           C  
ATOM   1149  O   LEU B  81       6.745   2.703  -6.712  1.00  0.00           O  
ATOM   1150  CB  LEU B  81       3.762   1.796  -5.966  1.00  0.00           C  
ATOM   1151  CG  LEU B  81       2.707   1.093  -5.118  1.00  0.00           C  
ATOM   1152  CD1 LEU B  81       1.458   1.917  -5.040  1.00  0.00           C  
ATOM   1153  CD2 LEU B  81       2.465  -0.212  -5.707  1.00  0.00           C  
ATOM   1154  H   LEU B  81       5.985   1.644  -4.221  1.00  0.00           H  
ATOM   1155  HA  LEU B  81       4.894   0.074  -6.534  1.00  0.00           H  
ATOM   1156 1HB  LEU B  81       3.945   2.777  -5.525  1.00  0.00           H  
ATOM   1157 2HB  LEU B  81       3.347   1.942  -6.968  1.00  0.00           H  
ATOM   1158  HG  LEU B  81       3.066   0.967  -4.127  1.00  0.00           H  
ATOM   1159 1HD1 LEU B  81       0.716   1.407  -4.429  1.00  0.00           H  
ATOM   1160 2HD1 LEU B  81       1.687   2.872  -4.601  1.00  0.00           H  
ATOM   1161 3HD1 LEU B  81       1.068   2.058  -6.038  1.00  0.00           H  
ATOM   1162 1HD2 LEU B  81       1.737  -0.757  -5.140  1.00  0.00           H  
ATOM   1163 2HD2 LEU B  81       2.122  -0.094  -6.727  1.00  0.00           H  
ATOM   1164 3HD2 LEU B  81       3.398  -0.737  -5.699  1.00  0.00           H  
ATOM   1165  N   HIS B  82       5.851   1.463  -8.380  1.00  0.00           N  
ATOM   1166  CA  HIS B  82       6.564   2.088  -9.505  1.00  0.00           C  
ATOM   1167  C   HIS B  82       5.656   2.952 -10.368  1.00  0.00           C  
ATOM   1168  O   HIS B  82       4.471   2.654 -10.511  1.00  0.00           O  
ATOM   1169  CB  HIS B  82       7.153   1.012 -10.402  1.00  0.00           C  
ATOM   1170  CG  HIS B  82       7.983   1.487 -11.574  1.00  0.00           C  
ATOM   1171  ND1 HIS B  82       7.437   1.876 -12.781  1.00  0.00           N  
ATOM   1172  CD2 HIS B  82       9.289   1.660 -11.691  1.00  0.00           C  
ATOM   1173  CE1 HIS B  82       8.388   2.251 -13.597  1.00  0.00           C  
ATOM   1174  NE2 HIS B  82       9.536   2.119 -12.979  1.00  0.00           N  
ATOM   1175  H   HIS B  82       5.223   0.688  -8.607  1.00  0.00           H  
ATOM   1176  HA  HIS B  82       7.372   2.716  -9.128  1.00  0.00           H  
ATOM   1177 1HB  HIS B  82       7.738   0.304  -9.812  1.00  0.00           H  
ATOM   1178 2HB  HIS B  82       6.323   0.492 -10.808  1.00  0.00           H  
ATOM   1179  HD1 HIS B  82       6.459   1.970 -12.997  1.00  0.00           H  
ATOM   1180  HD2 HIS B  82      10.078   1.503 -10.981  1.00  0.00           H  
ATOM   1181  HE1 HIS B  82       8.145   2.588 -14.604  1.00  0.00           H  
ATOM   1182  N   THR B  83       6.228   3.996 -10.974  1.00  0.00           N  
ATOM   1183  CA  THR B  83       5.503   4.864 -11.905  1.00  0.00           C  
ATOM   1184  C   THR B  83       4.692   4.065 -12.949  1.00  0.00           C  
ATOM   1185  O   THR B  83       5.154   3.052 -13.480  1.00  0.00           O  
ATOM   1186  CB  THR B  83       6.489   5.799 -12.612  1.00  0.00           C  
ATOM   1187  OG1 THR B  83       7.178   6.580 -11.621  1.00  0.00           O  
ATOM   1188  CG2 THR B  83       5.774   6.725 -13.581  1.00  0.00           C  
ATOM   1189  H   THR B  83       7.226   4.209 -10.799  1.00  0.00           H  
ATOM   1190  HA  THR B  83       4.817   5.481 -11.334  1.00  0.00           H  
ATOM   1191  HB  THR B  83       7.220   5.205 -13.160  1.00  0.00           H  
ATOM   1192  HG1 THR B  83       7.881   6.024 -11.204  1.00  0.00           H  
ATOM   1193 1HG2 THR B  83       6.502   7.378 -14.061  1.00  0.00           H  
ATOM   1194 2HG2 THR B  83       5.266   6.141 -14.345  1.00  0.00           H  
ATOM   1195 3HG2 THR B  83       5.047   7.327 -13.041  1.00  0.00           H  
ATOM   1196  N   ALA B  84       3.449   4.492 -13.200  1.00  0.00           N  
ATOM   1197  CA  ALA B  84       2.582   3.780 -14.145  1.00  0.00           C  
ATOM   1198  C   ALA B  84       3.221   3.703 -15.542  1.00  0.00           C  
ATOM   1199  O   ALA B  84       3.876   4.649 -15.986  1.00  0.00           O  
ATOM   1200  CB  ALA B  84       1.217   4.456 -14.225  1.00  0.00           C  
ATOM   1201  H   ALA B  84       3.105   5.318 -12.733  1.00  0.00           H  
ATOM   1202  HA  ALA B  84       2.455   2.768 -13.775  1.00  0.00           H  
ATOM   1203 1HB  ALA B  84       0.581   3.889 -14.901  1.00  0.00           H  
ATOM   1204 2HB  ALA B  84       0.766   4.481 -13.236  1.00  0.00           H  
ATOM   1205 3HB  ALA B  84       1.329   5.473 -14.597  1.00  0.00           H  
ATOM   1206  N   VAL B  85       3.000   2.569 -16.223  1.00  0.00           N  
ATOM   1207  CA  VAL B  85       3.543   2.264 -17.550  1.00  0.00           C  
ATOM   1208  C   VAL B  85       2.421   2.203 -18.612  1.00  0.00           C  
ATOM   1209  O   VAL B  85       1.371   1.569 -18.407  1.00  0.00           O  
ATOM   1210  CB  VAL B  85       4.281   0.902 -17.483  1.00  0.00           C  
ATOM   1211  CG1 VAL B  85       4.883   0.573 -18.829  1.00  0.00           C  
ATOM   1212  CG2 VAL B  85       5.318   0.929 -16.358  1.00  0.00           C  
ATOM   1213  H   VAL B  85       2.446   1.858 -15.766  1.00  0.00           H  
ATOM   1214  HA  VAL B  85       4.252   3.047 -17.829  1.00  0.00           H  
ATOM   1215  HB  VAL B  85       3.567   0.123 -17.266  1.00  0.00           H  
ATOM   1216 1HG1 VAL B  85       5.385  -0.386 -18.793  1.00  0.00           H  
ATOM   1217 2HG1 VAL B  85       4.104   0.543 -19.582  1.00  0.00           H  
ATOM   1218 3HG1 VAL B  85       5.604   1.347 -19.086  1.00  0.00           H  
ATOM   1219 1HG2 VAL B  85       5.823  -0.034 -16.298  1.00  0.00           H  
ATOM   1220 2HG2 VAL B  85       6.038   1.706 -16.539  1.00  0.00           H  
ATOM   1221 3HG2 VAL B  85       4.816   1.132 -15.410  1.00  0.00           H  
ATOM   1222  N   GLU B  86       2.603   2.890 -19.751  1.00  0.00           N  
ATOM   1223  CA  GLU B  86       1.518   2.935 -20.742  1.00  0.00           C  
ATOM   1224  C   GLU B  86       1.506   1.757 -21.707  1.00  0.00           C  
ATOM   1225  O   GLU B  86       1.892   1.872 -22.865  1.00  0.00           O  
ATOM   1226  CB  GLU B  86       1.548   4.244 -21.535  1.00  0.00           C  
ATOM   1227  CG  GLU B  86       0.311   4.438 -22.428  1.00  0.00           C  
ATOM   1228  CD  GLU B  86       0.221   5.802 -23.102  1.00  0.00           C  
ATOM   1229  OE1 GLU B  86       1.025   6.654 -22.814  1.00  0.00           O  
ATOM   1230  OE2 GLU B  86      -0.669   5.981 -23.903  1.00  0.00           O  
ATOM   1231  H   GLU B  86       3.488   3.367 -19.952  1.00  0.00           H  
ATOM   1232  HA  GLU B  86       0.571   2.908 -20.204  1.00  0.00           H  
ATOM   1233 1HB  GLU B  86       1.651   5.086 -20.869  1.00  0.00           H  
ATOM   1234 2HB  GLU B  86       2.424   4.245 -22.185  1.00  0.00           H  
ATOM   1235 1HG  GLU B  86       0.324   3.668 -23.199  1.00  0.00           H  
ATOM   1236 2HG  GLU B  86      -0.579   4.278 -21.821  1.00  0.00           H  
ATOM   1237  N   MET B  87       0.999   0.648 -21.212  1.00  0.00           N  
ATOM   1238  CA  MET B  87       0.887  -0.625 -21.923  1.00  0.00           C  
ATOM   1239  C   MET B  87      -0.445  -0.618 -22.666  1.00  0.00           C  
ATOM   1240  O   MET B  87      -1.087   0.428 -22.769  1.00  0.00           O  
ATOM   1241  CB  MET B  87       1.035  -1.821 -20.973  1.00  0.00           C  
ATOM   1242  CG  MET B  87       2.383  -1.909 -20.279  1.00  0.00           C  
ATOM   1243  SD  MET B  87       2.580  -3.418 -19.347  1.00  0.00           S  
ATOM   1244  CE  MET B  87       4.224  -3.215 -18.735  1.00  0.00           C  
ATOM   1245  H   MET B  87       0.704   0.698 -20.235  1.00  0.00           H  
ATOM   1246  HA  MET B  87       1.666  -0.690 -22.674  1.00  0.00           H  
ATOM   1247 1HB  MET B  87       0.289  -1.785 -20.199  1.00  0.00           H  
ATOM   1248 2HB  MET B  87       0.893  -2.749 -21.519  1.00  0.00           H  
ATOM   1249 1HG  MET B  87       3.195  -1.819 -20.982  1.00  0.00           H  
ATOM   1250 2HG  MET B  87       2.445  -1.079 -19.580  1.00  0.00           H  
ATOM   1251 1HE  MET B  87       4.504  -4.076 -18.164  1.00  0.00           H  
ATOM   1252 2HE  MET B  87       4.899  -3.102 -19.572  1.00  0.00           H  
ATOM   1253 3HE  MET B  87       4.269  -2.335 -18.103  1.00  0.00           H  
ATOM   1254  N   HIS B  88      -0.887  -1.768 -23.210  1.00  0.00           N  
ATOM   1255  CA  HIS B  88      -2.161  -1.813 -23.967  1.00  0.00           C  
ATOM   1256  C   HIS B  88      -3.376  -1.774 -23.004  1.00  0.00           C  
ATOM   1257  O   HIS B  88      -4.540  -1.837 -23.409  1.00  0.00           O  
ATOM   1258  CB  HIS B  88      -2.251  -3.084 -24.822  1.00  0.00           C  
ATOM   1259  CG  HIS B  88      -1.262  -3.154 -25.951  1.00  0.00           C  
ATOM   1260  ND1 HIS B  88      -1.283  -2.276 -27.016  1.00  0.00           N  
ATOM   1261  CD2 HIS B  88      -0.241  -4.013 -26.193  1.00  0.00           C  
ATOM   1262  CE1 HIS B  88      -0.311  -2.583 -27.857  1.00  0.00           C  
ATOM   1263  NE2 HIS B  88       0.336  -3.631 -27.382  1.00  0.00           N  
ATOM   1264  H   HIS B  88      -0.344  -2.613 -23.110  1.00  0.00           H  
ATOM   1265  HA  HIS B  88      -2.228  -0.948 -24.625  1.00  0.00           H  
ATOM   1266 1HB  HIS B  88      -2.100  -3.955 -24.182  1.00  0.00           H  
ATOM   1267 2HB  HIS B  88      -3.253  -3.162 -25.242  1.00  0.00           H  
ATOM   1268  HD1 HIS B  88      -1.930  -1.524 -27.152  1.00  0.00           H  
ATOM   1269  HD2 HIS B  88       0.154  -4.871 -25.644  1.00  0.00           H  
ATOM   1270  HE1 HIS B  88      -0.159  -2.001 -28.766  1.00  0.00           H  
ATOM   1271  N   HIS B  89      -3.036  -1.633 -21.738  1.00  0.00           N  
ATOM   1272  CA  HIS B  89      -3.828  -1.452 -20.545  1.00  0.00           C  
ATOM   1273  C   HIS B  89      -2.933  -0.580 -19.671  1.00  0.00           C  
ATOM   1274  O   HIS B  89      -1.718  -0.607 -19.840  1.00  0.00           O  
ATOM   1275  CB  HIS B  89      -4.078  -2.799 -19.861  1.00  0.00           C  
ATOM   1276  CG  HIS B  89      -2.778  -3.494 -19.512  1.00  0.00           C  
ATOM   1277  ND1 HIS B  89      -2.130  -4.338 -20.397  1.00  0.00           N  
ATOM   1278  CD2 HIS B  89      -2.004  -3.457 -18.406  1.00  0.00           C  
ATOM   1279  CE1 HIS B  89      -1.001  -4.766 -19.847  1.00  0.00           C  
ATOM   1280  NE2 HIS B  89      -0.912  -4.259 -18.638  1.00  0.00           N  
ATOM   1281  H   HIS B  89      -2.049  -1.625 -21.579  1.00  0.00           H  
ATOM   1282  HA  HIS B  89      -4.768  -0.937 -20.744  1.00  0.00           H  
ATOM   1283 1HB  HIS B  89      -4.641  -2.650 -18.944  1.00  0.00           H  
ATOM   1284 2HB  HIS B  89      -4.669  -3.444 -20.511  1.00  0.00           H  
ATOM   1285  HD2 HIS B  89      -2.197  -2.908 -17.509  1.00  0.00           H  
ATOM   1286  HE1 HIS B  89      -0.287  -5.434 -20.313  1.00  0.00           H  
ATOM   1287  HE2 HIS B  89      -0.164  -4.424 -17.974  1.00  0.00           H  
ATOM   1288  N   TRP B  90      -3.455   0.148 -18.713  1.00  0.00           N  
ATOM   1289  CA  TRP B  90      -2.479   0.824 -17.859  1.00  0.00           C  
ATOM   1290  C   TRP B  90      -1.952  -0.100 -16.819  1.00  0.00           C  
ATOM   1291  O   TRP B  90      -2.685  -0.926 -16.281  1.00  0.00           O  
ATOM   1292  CB  TRP B  90      -2.966   2.105 -17.251  1.00  0.00           C  
ATOM   1293  CG  TRP B  90      -2.935   3.237 -18.163  1.00  0.00           C  
ATOM   1294  CD1 TRP B  90      -3.921   3.735 -18.906  1.00  0.00           C  
ATOM   1295  CD2 TRP B  90      -1.804   4.116 -18.334  1.00  0.00           C  
ATOM   1296  NE1 TRP B  90      -3.501   4.886 -19.546  1.00  0.00           N  
ATOM   1297  CE2 TRP B  90      -2.202   5.127 -19.196  1.00  0.00           C  
ATOM   1298  CE3 TRP B  90      -0.516   4.138 -17.794  1.00  0.00           C  
ATOM   1299  CZ2 TRP B  90      -1.365   6.160 -19.542  1.00  0.00           C  
ATOM   1300  CZ3 TRP B  90       0.330   5.172 -18.134  1.00  0.00           C  
ATOM   1301  CH2 TRP B  90      -0.085   6.160 -18.986  1.00  0.00           C  
ATOM   1302  H   TRP B  90      -4.463   0.179 -18.566  1.00  0.00           H  
ATOM   1303  HA  TRP B  90      -1.631   1.117 -18.480  1.00  0.00           H  
ATOM   1304 1HB  TRP B  90      -3.974   1.999 -16.910  1.00  0.00           H  
ATOM   1305 2HB  TRP B  90      -2.352   2.342 -16.383  1.00  0.00           H  
ATOM   1306  HD1 TRP B  90      -4.897   3.310 -18.948  1.00  0.00           H  
ATOM   1307  HE1 TRP B  90      -4.077   5.500 -20.141  1.00  0.00           H  
ATOM   1308  HE3 TRP B  90      -0.190   3.355 -17.111  1.00  0.00           H  
ATOM   1309  HZ2 TRP B  90      -1.677   6.960 -20.215  1.00  0.00           H  
ATOM   1310  HZ3 TRP B  90       1.337   5.184 -17.706  1.00  0.00           H  
ATOM   1311  HH2 TRP B  90       0.603   6.966 -19.239  1.00  0.00           H  
ATOM   1312  N   CYS B  91      -0.666   0.036 -16.533  1.00  0.00           N  
ATOM   1313  CA  CYS B  91      -0.001  -0.835 -15.593  1.00  0.00           C  
ATOM   1314  C   CYS B  91       0.742  -0.132 -14.475  1.00  0.00           C  
ATOM   1315  O   CYS B  91       1.572   0.734 -14.727  1.00  0.00           O  
ATOM   1316  CB  CYS B  91       1.013  -1.657 -16.394  1.00  0.00           C  
ATOM   1317  SG  CYS B  91       2.030  -2.793 -15.465  1.00  0.00           S  
ATOM   1318  H   CYS B  91      -0.102   0.720 -17.040  1.00  0.00           H  
ATOM   1319  HA  CYS B  91      -0.740  -1.500 -15.170  1.00  0.00           H  
ATOM   1320 1HB  CYS B  91       0.475  -2.236 -17.137  1.00  0.00           H  
ATOM   1321 2HB  CYS B  91       1.660  -0.989 -16.937  1.00  0.00           H  
ATOM   1322  HG  CYS B  91       1.024  -3.482 -14.913  1.00  0.00           H  
ATOM   1323  N   ILE B  92       0.473  -0.518 -13.229  1.00  0.00           N  
ATOM   1324  CA  ILE B  92       1.262   0.010 -12.110  1.00  0.00           C  
ATOM   1325  C   ILE B  92       2.053  -1.115 -11.461  1.00  0.00           C  
ATOM   1326  O   ILE B  92       1.466  -1.905 -10.725  1.00  0.00           O  
ATOM   1327  CB  ILE B  92       0.421   0.660 -10.996  1.00  0.00           C  
ATOM   1328  CG1 ILE B  92      -0.405   1.844 -11.533  1.00  0.00           C  
ATOM   1329  CG2 ILE B  92       1.363   1.078  -9.864  1.00  0.00           C  
ATOM   1330  CD1 ILE B  92      -1.364   2.429 -10.508  1.00  0.00           C  
ATOM   1331  H   ILE B  92      -0.281  -1.192 -13.082  1.00  0.00           H  
ATOM   1332  HA  ILE B  92       1.924   0.786 -12.474  1.00  0.00           H  
ATOM   1333  HB  ILE B  92      -0.278  -0.059 -10.603  1.00  0.00           H  
ATOM   1334 1HG1 ILE B  92       0.279   2.625 -11.849  1.00  0.00           H  
ATOM   1335 2HG1 ILE B  92      -0.985   1.514 -12.398  1.00  0.00           H  
ATOM   1336 1HG2 ILE B  92       0.797   1.518  -9.052  1.00  0.00           H  
ATOM   1337 2HG2 ILE B  92       1.904   0.203  -9.494  1.00  0.00           H  
ATOM   1338 3HG2 ILE B  92       2.079   1.798 -10.247  1.00  0.00           H  
ATOM   1339 1HD1 ILE B  92      -1.905   3.257 -10.939  1.00  0.00           H  
ATOM   1340 2HD1 ILE B  92      -2.060   1.670 -10.189  1.00  0.00           H  
ATOM   1341 3HD1 ILE B  92      -0.811   2.777  -9.656  1.00  0.00           H  
ATOM   1342  N   PRO B  93       3.353  -1.269 -11.776  1.00  0.00           N  
ATOM   1343  CA  PRO B  93       4.246  -2.286 -11.261  1.00  0.00           C  
ATOM   1344  C   PRO B  93       4.426  -2.148  -9.761  1.00  0.00           C  
ATOM   1345  O   PRO B  93       4.379  -1.036  -9.216  1.00  0.00           O  
ATOM   1346  CB  PRO B  93       5.562  -2.008 -11.994  1.00  0.00           C  
ATOM   1347  CG  PRO B  93       5.161  -1.208 -13.208  1.00  0.00           C  
ATOM   1348  CD  PRO B  93       3.986  -0.405 -12.780  1.00  0.00           C  
ATOM   1349  HA  PRO B  93       3.859  -3.275 -11.517  1.00  0.00           H  
ATOM   1350 1HB  PRO B  93       6.267  -1.541 -11.337  1.00  0.00           H  
ATOM   1351 2HB  PRO B  93       6.028  -2.954 -12.258  1.00  0.00           H  
ATOM   1352 1HG  PRO B  93       5.961  -0.543 -13.520  1.00  0.00           H  
ATOM   1353 2HG  PRO B  93       4.942  -1.868 -14.059  1.00  0.00           H  
ATOM   1354 1HD  PRO B  93       4.286   0.569 -12.349  1.00  0.00           H  
ATOM   1355 2HD  PRO B  93       3.390  -0.300 -13.662  1.00  0.00           H  
ATOM   1356  N   PHE B  94       4.671  -3.268  -9.103  1.00  0.00           N  
ATOM   1357  CA  PHE B  94       4.961  -3.262  -7.681  1.00  0.00           C  
ATOM   1358  C   PHE B  94       5.817  -4.426  -7.211  1.00  0.00           C  
ATOM   1359  O   PHE B  94       5.975  -5.444  -7.904  1.00  0.00           O  
ATOM   1360  CB  PHE B  94       3.690  -3.247  -6.843  1.00  0.00           C  
ATOM   1361  CG  PHE B  94       2.769  -4.398  -6.951  1.00  0.00           C  
ATOM   1362  CD1 PHE B  94       2.949  -5.511  -6.177  1.00  0.00           C  
ATOM   1363  CD2 PHE B  94       1.655  -4.320  -7.735  1.00  0.00           C  
ATOM   1364  CE1 PHE B  94       2.053  -6.550  -6.202  1.00  0.00           C  
ATOM   1365  CE2 PHE B  94       0.734  -5.353  -7.758  1.00  0.00           C  
ATOM   1366  CZ  PHE B  94       0.936  -6.463  -7.001  1.00  0.00           C  
ATOM   1367  H   PHE B  94       4.619  -4.146  -9.607  1.00  0.00           H  
ATOM   1368  HA  PHE B  94       5.510  -2.346  -7.456  1.00  0.00           H  
ATOM   1369 1HB  PHE B  94       3.946  -3.115  -5.790  1.00  0.00           H  
ATOM   1370 2HB  PHE B  94       3.124  -2.391  -7.152  1.00  0.00           H  
ATOM   1371  HD1 PHE B  94       3.822  -5.553  -5.547  1.00  0.00           H  
ATOM   1372  HD2 PHE B  94       1.495  -3.420  -8.335  1.00  0.00           H  
ATOM   1373  HE1 PHE B  94       2.228  -7.425  -5.584  1.00  0.00           H  
ATOM   1374  HE2 PHE B  94      -0.153  -5.284  -8.379  1.00  0.00           H  
ATOM   1375  HZ  PHE B  94       0.212  -7.263  -7.033  1.00  0.00           H  
ATOM   1376  N   SER B  95       6.335  -4.276  -5.988  1.00  0.00           N  
ATOM   1377  CA  SER B  95       7.062  -5.360  -5.338  1.00  0.00           C  
ATOM   1378  C   SER B  95       6.658  -5.485  -3.873  1.00  0.00           C  
ATOM   1379  O   SER B  95       6.444  -4.492  -3.163  1.00  0.00           O  
ATOM   1380  CB  SER B  95       8.550  -5.132  -5.462  1.00  0.00           C  
ATOM   1381  OG  SER B  95       8.917  -3.933  -4.834  1.00  0.00           O  
ATOM   1382  H   SER B  95       6.187  -3.386  -5.503  1.00  0.00           H  
ATOM   1383  HA  SER B  95       6.812  -6.298  -5.835  1.00  0.00           H  
ATOM   1384 1HB  SER B  95       9.080  -5.965  -5.011  1.00  0.00           H  
ATOM   1385 2HB  SER B  95       8.829  -5.107  -6.501  1.00  0.00           H  
ATOM   1386  HG  SER B  95       9.895  -3.952  -4.746  1.00  0.00           H  
ATOM   1387  N   VAL B  96       6.545  -6.738  -3.436  1.00  0.00           N  
ATOM   1388  CA  VAL B  96       6.099  -7.090  -2.090  1.00  0.00           C  
ATOM   1389  C   VAL B  96       6.956  -8.111  -1.352  1.00  0.00           C  
ATOM   1390  O   VAL B  96       7.339  -9.136  -1.918  1.00  0.00           O  
ATOM   1391  CB  VAL B  96       4.639  -7.581  -2.147  1.00  0.00           C  
ATOM   1392  CG1 VAL B  96       4.207  -8.071  -0.812  1.00  0.00           C  
ATOM   1393  CG2 VAL B  96       3.732  -6.419  -2.538  1.00  0.00           C  
ATOM   1394  H   VAL B  96       6.753  -7.492  -4.095  1.00  0.00           H  
ATOM   1395  HA  VAL B  96       6.106  -6.175  -1.500  1.00  0.00           H  
ATOM   1396  HB  VAL B  96       4.555  -8.392  -2.869  1.00  0.00           H  
ATOM   1397 1HG1 VAL B  96       3.197  -8.394  -0.885  1.00  0.00           H  
ATOM   1398 2HG1 VAL B  96       4.823  -8.908  -0.497  1.00  0.00           H  
ATOM   1399 3HG1 VAL B  96       4.287  -7.260  -0.078  1.00  0.00           H  
ATOM   1400 1HG2 VAL B  96       2.710  -6.735  -2.580  1.00  0.00           H  
ATOM   1401 2HG2 VAL B  96       3.835  -5.644  -1.793  1.00  0.00           H  
ATOM   1402 3HG2 VAL B  96       4.011  -6.037  -3.486  1.00  0.00           H  
ATOM   1403  N   ASP B  97       7.186  -7.865  -0.059  1.00  0.00           N  
ATOM   1404  CA  ASP B  97       7.960  -8.782   0.767  1.00  0.00           C  
ATOM   1405  C   ASP B  97       7.294  -8.985   2.136  1.00  0.00           C  
ATOM   1406  O   ASP B  97       6.286  -8.353   2.470  1.00  0.00           O  
ATOM   1407  CB  ASP B  97       9.371  -8.204   0.980  1.00  0.00           C  
ATOM   1408  CG  ASP B  97      10.486  -9.231   1.220  1.00  0.00           C  
ATOM   1409  OD1 ASP B  97      10.188 -10.359   1.508  1.00  0.00           O  
ATOM   1410  OD2 ASP B  97      11.636  -8.859   1.146  1.00  0.00           O  
ATOM   1411  H   ASP B  97       6.830  -7.002   0.344  1.00  0.00           H  
ATOM   1412  HA  ASP B  97       8.027  -9.748   0.263  1.00  0.00           H  
ATOM   1413 1HB  ASP B  97       9.633  -7.610   0.132  1.00  0.00           H  
ATOM   1414 2HB  ASP B  97       9.350  -7.542   1.837  1.00  0.00           H  
ATOM   1415  N   GLY B  98       7.903  -9.851   2.929  1.00  0.00           N  
ATOM   1416  CA  GLY B  98       7.455 -10.224   4.272  1.00  0.00           C  
ATOM   1417  C   GLY B  98       7.494 -11.738   4.384  1.00  0.00           C  
ATOM   1418  O   GLY B  98       7.386 -12.431   3.369  1.00  0.00           O  
ATOM   1419  H   GLY B  98       8.737 -10.303   2.549  1.00  0.00           H  
ATOM   1420 1HA  GLY B  98       8.083  -9.767   5.032  1.00  0.00           H  
ATOM   1421 2HA  GLY B  98       6.443  -9.872   4.442  1.00  0.00           H  
ATOM   1422  N   GLN B  99       7.645 -12.254   5.597  1.00  0.00           N  
ATOM   1423  CA  GLN B  99       7.662 -13.696   5.798  1.00  0.00           C  
ATOM   1424  C   GLN B  99       6.770 -14.038   6.990  1.00  0.00           C  
ATOM   1425  O   GLN B  99       7.139 -13.746   8.130  1.00  0.00           O  
ATOM   1426  CB  GLN B  99       9.090 -14.189   6.001  1.00  0.00           C  
ATOM   1427  CG  GLN B  99       9.254 -15.682   6.267  1.00  0.00           C  
ATOM   1428  CD  GLN B  99       8.882 -16.566   5.087  1.00  0.00           C  
ATOM   1429  OE1 GLN B  99       9.473 -16.481   4.005  1.00  0.00           O  
ATOM   1430  NE2 GLN B  99       7.913 -17.452   5.298  1.00  0.00           N  
ATOM   1431  H   GLN B  99       7.721 -11.631   6.402  1.00  0.00           H  
ATOM   1432  HA  GLN B  99       7.287 -14.175   4.904  1.00  0.00           H  
ATOM   1433 1HB  GLN B  99       9.662 -13.964   5.103  1.00  0.00           H  
ATOM   1434 2HB  GLN B  99       9.545 -13.651   6.813  1.00  0.00           H  
ATOM   1435 1HG  GLN B  99      10.297 -15.873   6.522  1.00  0.00           H  
ATOM   1436 2HG  GLN B  99       8.609 -15.956   7.102  1.00  0.00           H  
ATOM   1437 1HE2 GLN B  99       7.635 -18.075   4.565  1.00  0.00           H  
ATOM   1438 2HE2 GLN B  99       7.469 -17.505   6.194  1.00  0.00           H  
ATOM   1439  N   PRO B 100       5.599 -14.654   6.753  1.00  0.00           N  
ATOM   1440  CA  PRO B 100       5.000 -15.137   5.511  1.00  0.00           C  
ATOM   1441  C   PRO B 100       4.606 -14.001   4.591  1.00  0.00           C  
ATOM   1442  O   PRO B 100       4.419 -12.863   5.028  1.00  0.00           O  
ATOM   1443  CB  PRO B 100       3.766 -15.895   6.007  1.00  0.00           C  
ATOM   1444  CG  PRO B 100       3.427 -15.247   7.321  1.00  0.00           C  
ATOM   1445  CD  PRO B 100       4.758 -14.854   7.918  1.00  0.00           C  
ATOM   1446  HA  PRO B 100       5.689 -15.824   5.003  1.00  0.00           H  
ATOM   1447 1HB  PRO B 100       2.951 -15.797   5.266  1.00  0.00           H  
ATOM   1448 2HB  PRO B 100       3.989 -16.967   6.099  1.00  0.00           H  
ATOM   1449 1HG  PRO B 100       2.768 -14.393   7.144  1.00  0.00           H  
ATOM   1450 2HG  PRO B 100       2.869 -15.947   7.960  1.00  0.00           H  
ATOM   1451 1HD  PRO B 100       4.666 -13.910   8.467  1.00  0.00           H  
ATOM   1452 2HD  PRO B 100       5.163 -15.662   8.542  1.00  0.00           H  
ATOM   1453  N   ALA B 101       4.499 -14.290   3.305  1.00  0.00           N  
ATOM   1454  CA  ALA B 101       4.135 -13.230   2.392  1.00  0.00           C  
ATOM   1455  C   ALA B 101       2.790 -12.641   2.843  1.00  0.00           C  
ATOM   1456  O   ALA B 101       1.883 -13.403   3.181  1.00  0.00           O  
ATOM   1457  CB  ALA B 101       4.065 -13.755   0.975  1.00  0.00           C  
ATOM   1458  H   ALA B 101       4.665 -15.226   2.960  1.00  0.00           H  
ATOM   1459  HA  ALA B 101       4.917 -12.482   2.445  1.00  0.00           H  
ATOM   1460 1HB  ALA B 101       3.828 -12.951   0.321  1.00  0.00           H  
ATOM   1461 2HB  ALA B 101       5.035 -14.172   0.693  1.00  0.00           H  
ATOM   1462 3HB  ALA B 101       3.301 -14.526   0.905  1.00  0.00           H  
ATOM   1463  N   PRO B 102       2.631 -11.308   2.831  1.00  0.00           N  
ATOM   1464  CA  PRO B 102       1.469 -10.566   3.273  1.00  0.00           C  
ATOM   1465  C   PRO B 102       0.223 -10.629   2.413  1.00  0.00           C  
ATOM   1466  O   PRO B 102       0.275 -10.810   1.189  1.00  0.00           O  
ATOM   1467  CB  PRO B 102       1.996  -9.144   3.274  1.00  0.00           C  
ATOM   1468  CG  PRO B 102       3.050  -9.117   2.268  1.00  0.00           C  
ATOM   1469  CD  PRO B 102       3.715 -10.449   2.351  1.00  0.00           C  
ATOM   1470  HA  PRO B 102       1.224 -10.888   4.293  1.00  0.00           H  
ATOM   1471 1HB  PRO B 102       1.184  -8.480   3.001  1.00  0.00           H  
ATOM   1472 2HB  PRO B 102       2.333  -8.880   4.265  1.00  0.00           H  
ATOM   1473 1HG  PRO B 102       2.584  -8.931   1.304  1.00  0.00           H  
ATOM   1474 2HG  PRO B 102       3.744  -8.286   2.459  1.00  0.00           H  
ATOM   1475 1HD  PRO B 102       4.065 -10.740   1.354  1.00  0.00           H  
ATOM   1476 2HD  PRO B 102       4.528 -10.400   3.091  1.00  0.00           H  
ATOM   1477  N   SER B 103      -0.912 -10.390   3.061  1.00  0.00           N  
ATOM   1478  CA  SER B 103      -2.161 -10.222   2.345  1.00  0.00           C  
ATOM   1479  C   SER B 103      -2.084  -8.871   1.666  1.00  0.00           C  
ATOM   1480  O   SER B 103      -1.602  -7.916   2.282  1.00  0.00           O  
ATOM   1481  CB  SER B 103      -3.344 -10.274   3.290  1.00  0.00           C  
ATOM   1482  OG  SER B 103      -4.545 -10.042   2.601  1.00  0.00           O  
ATOM   1483  H   SER B 103      -0.883 -10.258   4.073  1.00  0.00           H  
ATOM   1484  HA  SER B 103      -2.256 -11.000   1.587  1.00  0.00           H  
ATOM   1485 1HB  SER B 103      -3.381 -11.245   3.780  1.00  0.00           H  
ATOM   1486 2HB  SER B 103      -3.215  -9.519   4.068  1.00  0.00           H  
ATOM   1487  HG  SER B 103      -4.406  -9.237   2.085  1.00  0.00           H  
ATOM   1488  N   LEU B 104      -2.546  -8.784   0.422  1.00  0.00           N  
ATOM   1489  CA  LEU B 104      -2.516  -7.520  -0.311  1.00  0.00           C  
ATOM   1490  C   LEU B 104      -3.882  -6.930  -0.611  1.00  0.00           C  
ATOM   1491  O   LEU B 104      -4.842  -7.657  -0.877  1.00  0.00           O  
ATOM   1492  CB  LEU B 104      -1.743  -7.700  -1.619  1.00  0.00           C  
ATOM   1493  CG  LEU B 104      -0.288  -8.096  -1.445  1.00  0.00           C  
ATOM   1494  CD1 LEU B 104       0.340  -8.350  -2.788  1.00  0.00           C  
ATOM   1495  CD2 LEU B 104       0.397  -6.984  -0.717  1.00  0.00           C  
ATOM   1496  H   LEU B 104      -2.921  -9.609  -0.026  1.00  0.00           H  
ATOM   1497  HA  LEU B 104      -1.976  -6.798   0.295  1.00  0.00           H  
ATOM   1498 1HB  LEU B 104      -2.231  -8.470  -2.210  1.00  0.00           H  
ATOM   1499 2HB  LEU B 104      -1.783  -6.775  -2.166  1.00  0.00           H  
ATOM   1500  HG  LEU B 104      -0.218  -9.011  -0.857  1.00  0.00           H  
ATOM   1501 1HD1 LEU B 104       1.379  -8.636  -2.660  1.00  0.00           H  
ATOM   1502 2HD1 LEU B 104      -0.196  -9.158  -3.268  1.00  0.00           H  
ATOM   1503 3HD1 LEU B 104       0.281  -7.449  -3.402  1.00  0.00           H  
ATOM   1504 1HD2 LEU B 104       1.420  -7.213  -0.548  1.00  0.00           H  
ATOM   1505 2HD2 LEU B 104       0.326  -6.061  -1.290  1.00  0.00           H  
ATOM   1506 3HD2 LEU B 104      -0.095  -6.855   0.226  1.00  0.00           H  
ATOM   1507  N   ARG B 105      -3.949  -5.601  -0.600  1.00  0.00           N  
ATOM   1508  CA  ARG B 105      -5.175  -4.886  -0.971  1.00  0.00           C  
ATOM   1509  C   ARG B 105      -4.872  -3.526  -1.584  1.00  0.00           C  
ATOM   1510  O   ARG B 105      -3.983  -2.816  -1.122  1.00  0.00           O  
ATOM   1511  CB  ARG B 105      -6.090  -4.685   0.240  1.00  0.00           C  
ATOM   1512  CG  ARG B 105      -7.489  -4.101  -0.091  1.00  0.00           C  
ATOM   1513  CD  ARG B 105      -8.407  -4.032   1.098  1.00  0.00           C  
ATOM   1514  NE  ARG B 105      -8.046  -2.972   2.026  1.00  0.00           N  
ATOM   1515  CZ  ARG B 105      -8.737  -2.666   3.142  1.00  0.00           C  
ATOM   1516  NH1 ARG B 105      -9.814  -3.350   3.455  1.00  0.00           N  
ATOM   1517  NH2 ARG B 105      -8.337  -1.678   3.924  1.00  0.00           N  
ATOM   1518  H   ARG B 105      -3.107  -5.088  -0.326  1.00  0.00           H  
ATOM   1519  HA  ARG B 105      -5.710  -5.482  -1.710  1.00  0.00           H  
ATOM   1520 1HB  ARG B 105      -6.244  -5.642   0.737  1.00  0.00           H  
ATOM   1521 2HB  ARG B 105      -5.611  -4.026   0.950  1.00  0.00           H  
ATOM   1522 1HG  ARG B 105      -7.376  -3.082  -0.467  1.00  0.00           H  
ATOM   1523 2HG  ARG B 105      -7.966  -4.713  -0.857  1.00  0.00           H  
ATOM   1524 1HD  ARG B 105      -9.423  -3.863   0.769  1.00  0.00           H  
ATOM   1525 2HD  ARG B 105      -8.360  -4.978   1.634  1.00  0.00           H  
ATOM   1526  HE  ARG B 105      -7.230  -2.422   1.812  1.00  0.00           H  
ATOM   1527 1HH1 ARG B 105     -10.123  -4.105   2.860  1.00  0.00           H  
ATOM   1528 2HH1 ARG B 105     -10.332  -3.121   4.291  1.00  0.00           H  
ATOM   1529 1HH2 ARG B 105      -7.507  -1.150   3.694  1.00  0.00           H  
ATOM   1530 2HH2 ARG B 105      -8.860  -1.454   4.759  1.00  0.00           H  
ATOM   1531  N   TRP B 106      -5.599  -3.155  -2.628  1.00  0.00           N  
ATOM   1532  CA  TRP B 106      -5.425  -1.819  -3.190  1.00  0.00           C  
ATOM   1533  C   TRP B 106      -6.493  -0.842  -2.745  1.00  0.00           C  
ATOM   1534  O   TRP B 106      -7.656  -1.222  -2.575  1.00  0.00           O  
ATOM   1535  CB  TRP B 106      -5.451  -1.814  -4.713  1.00  0.00           C  
ATOM   1536  CG  TRP B 106      -4.255  -2.326  -5.404  1.00  0.00           C  
ATOM   1537  CD1 TRP B 106      -3.993  -3.598  -5.751  1.00  0.00           C  
ATOM   1538  CD2 TRP B 106      -3.141  -1.537  -5.893  1.00  0.00           C  
ATOM   1539  NE1 TRP B 106      -2.796  -3.666  -6.417  1.00  0.00           N  
ATOM   1540  CE2 TRP B 106      -2.270  -2.411  -6.513  1.00  0.00           C  
ATOM   1541  CE3 TRP B 106      -2.829  -0.176  -5.858  1.00  0.00           C  
ATOM   1542  CZ2 TRP B 106      -1.107  -1.982  -7.101  1.00  0.00           C  
ATOM   1543  CZ3 TRP B 106      -1.649   0.250  -6.457  1.00  0.00           C  
ATOM   1544  CH2 TRP B 106      -0.823  -0.635  -7.063  1.00  0.00           C  
ATOM   1545  H   TRP B 106      -6.296  -3.777  -3.014  1.00  0.00           H  
ATOM   1546  HA  TRP B 106      -4.462  -1.451  -2.868  1.00  0.00           H  
ATOM   1547 1HB  TRP B 106      -6.305  -2.398  -5.053  1.00  0.00           H  
ATOM   1548 2HB  TRP B 106      -5.607  -0.784  -5.045  1.00  0.00           H  
ATOM   1549  HD1 TRP B 106      -4.640  -4.446  -5.538  1.00  0.00           H  
ATOM   1550  HE1 TRP B 106      -2.371  -4.505  -6.782  1.00  0.00           H  
ATOM   1551  HE3 TRP B 106      -3.502   0.531  -5.369  1.00  0.00           H  
ATOM   1552  HZ2 TRP B 106      -0.441  -2.659  -7.591  1.00  0.00           H  
ATOM   1553  HZ3 TRP B 106      -1.399   1.307  -6.433  1.00  0.00           H  
ATOM   1554  HH2 TRP B 106       0.081  -0.276  -7.530  1.00  0.00           H  
ATOM   1555  N   LEU B 107      -6.094   0.414  -2.606  1.00  0.00           N  
ATOM   1556  CA  LEU B 107      -7.014   1.505  -2.358  1.00  0.00           C  
ATOM   1557  C   LEU B 107      -6.971   2.458  -3.547  1.00  0.00           C  
ATOM   1558  O   LEU B 107      -5.949   2.556  -4.234  1.00  0.00           O  
ATOM   1559  CB  LEU B 107      -6.658   2.304  -1.107  1.00  0.00           C  
ATOM   1560  CG  LEU B 107      -6.481   1.535   0.200  1.00  0.00           C  
ATOM   1561  CD1 LEU B 107      -6.069   2.526   1.278  1.00  0.00           C  
ATOM   1562  CD2 LEU B 107      -7.763   0.814   0.552  1.00  0.00           C  
ATOM   1563  H   LEU B 107      -5.102   0.608  -2.694  1.00  0.00           H  
ATOM   1564  HA  LEU B 107      -8.017   1.104  -2.261  1.00  0.00           H  
ATOM   1565 1HB  LEU B 107      -5.785   2.875  -1.305  1.00  0.00           H  
ATOM   1566 2HB  LEU B 107      -7.474   3.010  -0.938  1.00  0.00           H  
ATOM   1567  HG  LEU B 107      -5.676   0.805   0.092  1.00  0.00           H  
ATOM   1568 1HD1 LEU B 107      -5.922   2.012   2.222  1.00  0.00           H  
ATOM   1569 2HD1 LEU B 107      -5.141   3.015   0.989  1.00  0.00           H  
ATOM   1570 3HD1 LEU B 107      -6.854   3.275   1.396  1.00  0.00           H  
ATOM   1571 1HD2 LEU B 107      -7.644   0.271   1.482  1.00  0.00           H  
ATOM   1572 2HD2 LEU B 107      -8.576   1.538   0.657  1.00  0.00           H  
ATOM   1573 3HD2 LEU B 107      -7.990   0.118  -0.241  1.00  0.00           H  
ATOM   1574  N   PHE B 108      -8.043   3.210  -3.736  1.00  0.00           N  
ATOM   1575  CA  PHE B 108      -8.096   4.254  -4.749  1.00  0.00           C  
ATOM   1576  C   PHE B 108      -8.778   5.494  -4.194  1.00  0.00           C  
ATOM   1577  O   PHE B 108      -9.948   5.472  -3.806  1.00  0.00           O  
ATOM   1578  CB  PHE B 108      -8.799   3.738  -5.990  1.00  0.00           C  
ATOM   1579  CG  PHE B 108      -8.926   4.743  -7.042  1.00  0.00           C  
ATOM   1580  CD1 PHE B 108      -7.846   5.490  -7.449  1.00  0.00           C  
ATOM   1581  CD2 PHE B 108     -10.142   4.940  -7.650  1.00  0.00           C  
ATOM   1582  CE1 PHE B 108      -7.988   6.416  -8.437  1.00  0.00           C  
ATOM   1583  CE2 PHE B 108     -10.282   5.867  -8.637  1.00  0.00           C  
ATOM   1584  CZ  PHE B 108      -9.210   6.600  -9.025  1.00  0.00           C  
ATOM   1585  H   PHE B 108      -8.850   3.049  -3.145  1.00  0.00           H  
ATOM   1586  HA  PHE B 108      -7.077   4.527  -5.026  1.00  0.00           H  
ATOM   1587 1HB  PHE B 108      -8.235   2.902  -6.391  1.00  0.00           H  
ATOM   1588 2HB  PHE B 108      -9.794   3.378  -5.730  1.00  0.00           H  
ATOM   1589  HD1 PHE B 108      -6.875   5.341  -6.977  1.00  0.00           H  
ATOM   1590  HD2 PHE B 108     -10.999   4.348  -7.332  1.00  0.00           H  
ATOM   1591  HE1 PHE B 108      -7.136   7.001  -8.756  1.00  0.00           H  
ATOM   1592  HE2 PHE B 108     -11.248   6.027  -9.121  1.00  0.00           H  
ATOM   1593  HZ  PHE B 108      -9.338   7.334  -9.807  1.00  0.00           H  
ATOM   1594  N   ASN B 109      -8.003   6.571  -4.095  1.00  0.00           N  
ATOM   1595  CA  ASN B 109      -8.431   7.837  -3.512  1.00  0.00           C  
ATOM   1596  C   ASN B 109      -9.034   7.610  -2.114  1.00  0.00           C  
ATOM   1597  O   ASN B 109      -9.998   8.262  -1.717  1.00  0.00           O  
ATOM   1598  CB  ASN B 109      -9.358   8.591  -4.463  1.00  0.00           C  
ATOM   1599  CG  ASN B 109      -8.605   9.048  -5.736  1.00  0.00           C  
ATOM   1600  OD1 ASN B 109      -7.412   9.392  -5.613  1.00  0.00           O  
ATOM   1601  ND2 ASN B 109      -9.272   9.069  -6.885  1.00  0.00           N  
ATOM   1602  H   ASN B 109      -7.052   6.514  -4.457  1.00  0.00           H  
ATOM   1603  HA  ASN B 109      -7.545   8.458  -3.371  1.00  0.00           H  
ATOM   1604 1HB  ASN B 109     -10.193   7.950  -4.754  1.00  0.00           H  
ATOM   1605 2HB  ASN B 109      -9.772   9.464  -3.958  1.00  0.00           H  
ATOM   1606 1HD2 ASN B 109      -8.825   9.352  -7.775  1.00  0.00           H  
ATOM   1607 2HD2 ASN B 109     -10.233   8.790  -6.901  1.00  0.00           H  
ATOM   1608  N   GLY B 110      -8.426   6.676  -1.372  1.00  0.00           N  
ATOM   1609  CA  GLY B 110      -8.793   6.312  -0.003  1.00  0.00           C  
ATOM   1610  C   GLY B 110      -9.857   5.204   0.112  1.00  0.00           C  
ATOM   1611  O   GLY B 110     -10.073   4.668   1.200  1.00  0.00           O  
ATOM   1612  H   GLY B 110      -7.649   6.192  -1.796  1.00  0.00           H  
ATOM   1613 1HA  GLY B 110      -7.894   5.992   0.524  1.00  0.00           H  
ATOM   1614 2HA  GLY B 110      -9.151   7.202   0.512  1.00  0.00           H  
ATOM   1615  N   SER B 111     -10.514   4.856  -0.994  1.00  0.00           N  
ATOM   1616  CA  SER B 111     -11.567   3.841  -0.987  1.00  0.00           C  
ATOM   1617  C   SER B 111     -11.013   2.473  -1.316  1.00  0.00           C  
ATOM   1618  O   SER B 111     -10.050   2.354  -2.061  1.00  0.00           O  
ATOM   1619  CB  SER B 111     -12.653   4.201  -1.979  1.00  0.00           C  
ATOM   1620  OG  SER B 111     -13.624   3.189  -2.049  1.00  0.00           O  
ATOM   1621  H   SER B 111     -10.298   5.311  -1.880  1.00  0.00           H  
ATOM   1622  HA  SER B 111     -12.004   3.802   0.011  1.00  0.00           H  
ATOM   1623 1HB  SER B 111     -13.118   5.140  -1.683  1.00  0.00           H  
ATOM   1624 2HB  SER B 111     -12.206   4.352  -2.963  1.00  0.00           H  
ATOM   1625  HG  SER B 111     -13.160   2.394  -2.371  1.00  0.00           H  
ATOM   1626  N   VAL B 112     -11.598   1.413  -0.790  1.00  0.00           N  
ATOM   1627  CA  VAL B 112     -11.086   0.114  -1.208  1.00  0.00           C  
ATOM   1628  C   VAL B 112     -11.329  -0.096  -2.691  1.00  0.00           C  
ATOM   1629  O   VAL B 112     -12.437   0.140  -3.181  1.00  0.00           O  
ATOM   1630  CB  VAL B 112     -11.713  -1.027  -0.402  1.00  0.00           C  
ATOM   1631  CG1 VAL B 112     -11.261  -2.364  -0.985  1.00  0.00           C  
ATOM   1632  CG2 VAL B 112     -11.276  -0.898   1.046  1.00  0.00           C  
ATOM   1633  H   VAL B 112     -12.378   1.502  -0.152  1.00  0.00           H  
ATOM   1634  HA  VAL B 112     -10.019   0.090  -1.043  1.00  0.00           H  
ATOM   1635  HB  VAL B 112     -12.800  -0.978  -0.468  1.00  0.00           H  
ATOM   1636 1HG1 VAL B 112     -11.697  -3.180  -0.415  1.00  0.00           H  
ATOM   1637 2HG1 VAL B 112     -11.586  -2.446  -2.023  1.00  0.00           H  
ATOM   1638 3HG1 VAL B 112     -10.174  -2.425  -0.945  1.00  0.00           H  
ATOM   1639 1HG2 VAL B 112     -11.712  -1.706   1.631  1.00  0.00           H  
ATOM   1640 2HG2 VAL B 112     -10.192  -0.955   1.097  1.00  0.00           H  
ATOM   1641 3HG2 VAL B 112     -11.609   0.061   1.444  1.00  0.00           H  
ATOM   1642  N   LEU B 113     -10.287  -0.507  -3.410  1.00  0.00           N  
ATOM   1643  CA  LEU B 113     -10.398  -0.752  -4.834  1.00  0.00           C  
ATOM   1644  C   LEU B 113     -10.730  -2.216  -5.049  1.00  0.00           C  
ATOM   1645  O   LEU B 113      -9.936  -3.097  -4.721  1.00  0.00           O  
ATOM   1646  CB  LEU B 113      -9.070  -0.415  -5.523  1.00  0.00           C  
ATOM   1647  CG  LEU B 113      -8.987  -0.618  -7.041  1.00  0.00           C  
ATOM   1648  CD1 LEU B 113      -9.959   0.324  -7.744  1.00  0.00           C  
ATOM   1649  CD2 LEU B 113      -7.558  -0.365  -7.476  1.00  0.00           C  
ATOM   1650  H   LEU B 113      -9.388  -0.674  -2.958  1.00  0.00           H  
ATOM   1651  HA  LEU B 113     -11.197  -0.138  -5.245  1.00  0.00           H  
ATOM   1652 1HB  LEU B 113      -8.824   0.622  -5.311  1.00  0.00           H  
ATOM   1653 2HB  LEU B 113      -8.307  -1.034  -5.082  1.00  0.00           H  
ATOM   1654  HG  LEU B 113      -9.275  -1.644  -7.298  1.00  0.00           H  
ATOM   1655 1HD1 LEU B 113      -9.901   0.173  -8.820  1.00  0.00           H  
ATOM   1656 2HD1 LEU B 113     -10.973   0.112  -7.405  1.00  0.00           H  
ATOM   1657 3HD1 LEU B 113      -9.708   1.352  -7.513  1.00  0.00           H  
ATOM   1658 1HD2 LEU B 113      -7.475  -0.499  -8.539  1.00  0.00           H  
ATOM   1659 2HD2 LEU B 113      -7.284   0.647  -7.211  1.00  0.00           H  
ATOM   1660 3HD2 LEU B 113      -6.898  -1.055  -6.986  1.00  0.00           H  
ATOM   1661  N   ASN B 114     -11.905  -2.487  -5.583  1.00  0.00           N  
ATOM   1662  CA  ASN B 114     -12.309  -3.867  -5.775  1.00  0.00           C  
ATOM   1663  C   ASN B 114     -11.853  -4.327  -7.144  1.00  0.00           C  
ATOM   1664  O   ASN B 114     -11.735  -3.512  -8.059  1.00  0.00           O  
ATOM   1665  CB  ASN B 114     -13.804  -4.003  -5.596  1.00  0.00           C  
ATOM   1666  CG  ASN B 114     -14.225  -3.727  -4.162  1.00  0.00           C  
ATOM   1667  OD1 ASN B 114     -13.602  -4.213  -3.209  1.00  0.00           O  
ATOM   1668  ND2 ASN B 114     -15.263  -2.948  -3.997  1.00  0.00           N  
ATOM   1669  H   ASN B 114     -12.526  -1.733  -5.836  1.00  0.00           H  
ATOM   1670  HA  ASN B 114     -11.809  -4.493  -5.035  1.00  0.00           H  
ATOM   1671 1HB  ASN B 114     -14.317  -3.305  -6.259  1.00  0.00           H  
ATOM   1672 2HB  ASN B 114     -14.115  -5.011  -5.876  1.00  0.00           H  
ATOM   1673 1HD2 ASN B 114     -15.582  -2.727  -3.074  1.00  0.00           H  
ATOM   1674 2HD2 ASN B 114     -15.737  -2.570  -4.791  1.00  0.00           H  
ATOM   1675  N   GLU B 115     -11.622  -5.624  -7.301  1.00  0.00           N  
ATOM   1676  CA  GLU B 115     -11.245  -6.115  -8.615  1.00  0.00           C  
ATOM   1677  C   GLU B 115     -12.471  -6.296  -9.498  1.00  0.00           C  
ATOM   1678  O   GLU B 115     -13.475  -6.881  -9.082  1.00  0.00           O  
ATOM   1679  CB  GLU B 115     -10.438  -7.414  -8.512  1.00  0.00           C  
ATOM   1680  CG  GLU B 115      -9.064  -7.237  -7.842  1.00  0.00           C  
ATOM   1681  CD  GLU B 115      -8.231  -8.493  -7.821  1.00  0.00           C  
ATOM   1682  OE1 GLU B 115      -8.587  -9.410  -7.125  1.00  0.00           O  
ATOM   1683  OE2 GLU B 115      -7.250  -8.548  -8.547  1.00  0.00           O  
ATOM   1684  H   GLU B 115     -11.713  -6.260  -6.523  1.00  0.00           H  
ATOM   1685  HA  GLU B 115     -10.605  -5.370  -9.082  1.00  0.00           H  
ATOM   1686 1HB  GLU B 115     -11.003  -8.153  -7.946  1.00  0.00           H  
ATOM   1687 2HB  GLU B 115     -10.274  -7.816  -9.513  1.00  0.00           H  
ATOM   1688 1HG  GLU B 115      -8.515  -6.454  -8.342  1.00  0.00           H  
ATOM   1689 2HG  GLU B 115      -9.229  -6.911  -6.817  1.00  0.00           H  
ATOM   1690  N   THR B 116     -12.370  -5.771 -10.710  1.00  0.00           N  
ATOM   1691  CA  THR B 116     -13.424  -5.823 -11.714  1.00  0.00           C  
ATOM   1692  C   THR B 116     -12.875  -6.341 -13.029  1.00  0.00           C  
ATOM   1693  O   THR B 116     -11.700  -6.675 -13.139  1.00  0.00           O  
ATOM   1694  CB  THR B 116     -14.066  -4.439 -11.966  1.00  0.00           C  
ATOM   1695  OG1 THR B 116     -13.136  -3.552 -12.633  1.00  0.00           O  
ATOM   1696  CG2 THR B 116     -14.472  -3.801 -10.637  1.00  0.00           C  
ATOM   1697  H   THR B 116     -11.497  -5.298 -10.932  1.00  0.00           H  
ATOM   1698  HA  THR B 116     -14.198  -6.510 -11.373  1.00  0.00           H  
ATOM   1699  HB  THR B 116     -14.950  -4.561 -12.587  1.00  0.00           H  
ATOM   1700  HG1 THR B 116     -12.571  -3.155 -11.944  1.00  0.00           H  
ATOM   1701 1HG2 THR B 116     -14.934  -2.833 -10.825  1.00  0.00           H  
ATOM   1702 2HG2 THR B 116     -15.183  -4.449 -10.123  1.00  0.00           H  
ATOM   1703 3HG2 THR B 116     -13.591  -3.662 -10.011  1.00  0.00           H  
ATOM   1704  N   SER B 117     -13.729  -6.381 -14.047  1.00  0.00           N  
ATOM   1705  CA  SER B 117     -13.315  -6.776 -15.391  1.00  0.00           C  
ATOM   1706  C   SER B 117     -12.389  -5.734 -16.047  1.00  0.00           C  
ATOM   1707  O   SER B 117     -11.773  -6.008 -17.089  1.00  0.00           O  
ATOM   1708  CB  SER B 117     -14.535  -7.027 -16.259  1.00  0.00           C  
ATOM   1709  OG  SER B 117     -15.263  -5.855 -16.470  1.00  0.00           O  
ATOM   1710  H   SER B 117     -14.690  -6.116 -13.891  1.00  0.00           H  
ATOM   1711  HA  SER B 117     -12.759  -7.711 -15.311  1.00  0.00           H  
ATOM   1712 1HB  SER B 117     -14.214  -7.431 -17.218  1.00  0.00           H  
ATOM   1713 2HB  SER B 117     -15.171  -7.774 -15.787  1.00  0.00           H  
ATOM   1714  HG  SER B 117     -14.643  -5.221 -16.854  1.00  0.00           H  
ATOM   1715  N   PHE B 118     -12.312  -4.531 -15.454  1.00  0.00           N  
ATOM   1716  CA  PHE B 118     -11.471  -3.501 -16.017  1.00  0.00           C  
ATOM   1717  C   PHE B 118     -10.265  -3.215 -15.131  1.00  0.00           C  
ATOM   1718  O   PHE B 118      -9.177  -2.980 -15.644  1.00  0.00           O  
ATOM   1719  CB  PHE B 118     -12.289  -2.240 -16.256  1.00  0.00           C  
ATOM   1720  CG  PHE B 118     -13.388  -2.460 -17.217  1.00  0.00           C  
ATOM   1721  CD1 PHE B 118     -14.695  -2.539 -16.774  1.00  0.00           C  
ATOM   1722  CD2 PHE B 118     -13.133  -2.607 -18.561  1.00  0.00           C  
ATOM   1723  CE1 PHE B 118     -15.726  -2.759 -17.663  1.00  0.00           C  
ATOM   1724  CE2 PHE B 118     -14.154  -2.828 -19.446  1.00  0.00           C  
ATOM   1725  CZ  PHE B 118     -15.453  -2.904 -19.002  1.00  0.00           C  
ATOM   1726  H   PHE B 118     -12.804  -4.333 -14.584  1.00  0.00           H  
ATOM   1727  HA  PHE B 118     -11.110  -3.852 -16.971  1.00  0.00           H  
ATOM   1728 1HB  PHE B 118     -12.733  -1.915 -15.331  1.00  0.00           H  
ATOM   1729 2HB  PHE B 118     -11.648  -1.438 -16.630  1.00  0.00           H  
ATOM   1730  HD1 PHE B 118     -14.904  -2.428 -15.708  1.00  0.00           H  
ATOM   1731  HD2 PHE B 118     -12.113  -2.543 -18.916  1.00  0.00           H  
ATOM   1732  HE1 PHE B 118     -16.753  -2.821 -17.304  1.00  0.00           H  
ATOM   1733  HE2 PHE B 118     -13.940  -2.943 -20.493  1.00  0.00           H  
ATOM   1734  HZ  PHE B 118     -16.262  -3.080 -19.710  1.00  0.00           H  
ATOM   1735  N   ILE B 119     -10.432  -3.231 -13.810  1.00  0.00           N  
ATOM   1736  CA  ILE B 119      -9.299  -2.944 -12.919  1.00  0.00           C  
ATOM   1737  C   ILE B 119      -9.015  -4.126 -12.010  1.00  0.00           C  
ATOM   1738  O   ILE B 119      -9.860  -4.526 -11.209  1.00  0.00           O  
ATOM   1739  CB  ILE B 119      -9.507  -1.665 -12.085  1.00  0.00           C  
ATOM   1740  CG1 ILE B 119      -9.759  -0.476 -13.003  1.00  0.00           C  
ATOM   1741  CG2 ILE B 119      -8.294  -1.418 -11.219  1.00  0.00           C  
ATOM   1742  CD1 ILE B 119     -11.206  -0.175 -13.198  1.00  0.00           C  
ATOM   1743  H   ILE B 119     -11.338  -3.448 -13.421  1.00  0.00           H  
ATOM   1744  HA  ILE B 119      -8.416  -2.782 -13.528  1.00  0.00           H  
ATOM   1745  HB  ILE B 119     -10.385  -1.779 -11.448  1.00  0.00           H  
ATOM   1746 1HG1 ILE B 119      -9.275   0.406 -12.587  1.00  0.00           H  
ATOM   1747 2HG1 ILE B 119      -9.315  -0.686 -13.978  1.00  0.00           H  
ATOM   1748 1HG2 ILE B 119      -8.447  -0.517 -10.640  1.00  0.00           H  
ATOM   1749 2HG2 ILE B 119      -8.160  -2.265 -10.555  1.00  0.00           H  
ATOM   1750 3HG2 ILE B 119      -7.412  -1.303 -11.837  1.00  0.00           H  
ATOM   1751 1HD1 ILE B 119     -11.314   0.673 -13.874  1.00  0.00           H  
ATOM   1752 2HD1 ILE B 119     -11.696  -1.030 -13.613  1.00  0.00           H  
ATOM   1753 3HD1 ILE B 119     -11.658   0.063 -12.236  1.00  0.00           H  
ATOM   1754  N   PHE B 120      -7.837  -4.711 -12.147  1.00  0.00           N  
ATOM   1755  CA  PHE B 120      -7.525  -5.923 -11.387  1.00  0.00           C  
ATOM   1756  C   PHE B 120      -6.031  -6.136 -11.221  1.00  0.00           C  
ATOM   1757  O   PHE B 120      -5.238  -5.499 -11.912  1.00  0.00           O  
ATOM   1758  CB  PHE B 120      -8.152  -7.114 -12.097  1.00  0.00           C  
ATOM   1759  CG  PHE B 120      -7.591  -7.282 -13.466  1.00  0.00           C  
ATOM   1760  CD1 PHE B 120      -6.540  -8.148 -13.702  1.00  0.00           C  
ATOM   1761  CD2 PHE B 120      -8.085  -6.531 -14.520  1.00  0.00           C  
ATOM   1762  CE1 PHE B 120      -6.001  -8.278 -14.957  1.00  0.00           C  
ATOM   1763  CE2 PHE B 120      -7.546  -6.646 -15.769  1.00  0.00           C  
ATOM   1764  CZ  PHE B 120      -6.502  -7.523 -15.998  1.00  0.00           C  
ATOM   1765  H   PHE B 120      -7.172  -4.317 -12.817  1.00  0.00           H  
ATOM   1766  HA  PHE B 120      -7.967  -5.828 -10.400  1.00  0.00           H  
ATOM   1767 1HB  PHE B 120      -7.960  -8.026 -11.524  1.00  0.00           H  
ATOM   1768 2HB  PHE B 120      -9.234  -6.986 -12.172  1.00  0.00           H  
ATOM   1769  HD1 PHE B 120      -6.144  -8.734 -12.876  1.00  0.00           H  
ATOM   1770  HD2 PHE B 120      -8.910  -5.838 -14.347  1.00  0.00           H  
ATOM   1771  HE1 PHE B 120      -5.172  -8.974 -15.122  1.00  0.00           H  
ATOM   1772  HE2 PHE B 120      -7.941  -6.045 -16.572  1.00  0.00           H  
ATOM   1773  HZ  PHE B 120      -6.075  -7.614 -16.995  1.00  0.00           H  
ATOM   1774  N   THR B 121      -5.629  -7.032 -10.325  1.00  0.00           N  
ATOM   1775  CA  THR B 121      -4.199  -7.297 -10.199  1.00  0.00           C  
ATOM   1776  C   THR B 121      -3.731  -8.516 -10.976  1.00  0.00           C  
ATOM   1777  O   THR B 121      -4.507  -9.431 -11.260  1.00  0.00           O  
ATOM   1778  CB  THR B 121      -3.806  -7.488  -8.728  1.00  0.00           C  
ATOM   1779  OG1 THR B 121      -4.498  -8.629  -8.178  1.00  0.00           O  
ATOM   1780  CG2 THR B 121      -4.151  -6.271  -7.955  1.00  0.00           C  
ATOM   1781  H   THR B 121      -6.301  -7.535  -9.736  1.00  0.00           H  
ATOM   1782  HA  THR B 121      -3.654  -6.438 -10.583  1.00  0.00           H  
ATOM   1783  HB  THR B 121      -2.729  -7.661  -8.663  1.00  0.00           H  
ATOM   1784  HG1 THR B 121      -5.473  -8.547  -8.316  1.00  0.00           H  
ATOM   1785 1HG2 THR B 121      -3.860  -6.412  -6.918  1.00  0.00           H  
ATOM   1786 2HG2 THR B 121      -3.617  -5.424  -8.383  1.00  0.00           H  
ATOM   1787 3HG2 THR B 121      -5.227  -6.093  -8.014  1.00  0.00           H  
ATOM   1788  N   GLU B 122      -2.426  -8.552 -11.224  1.00  0.00           N  
ATOM   1789  CA  GLU B 122      -1.773  -9.684 -11.861  1.00  0.00           C  
ATOM   1790  C   GLU B 122      -0.363  -9.842 -11.299  1.00  0.00           C  
ATOM   1791  O   GLU B 122       0.353  -8.862 -11.076  1.00  0.00           O  
ATOM   1792  CB  GLU B 122      -1.810  -9.525 -13.380  1.00  0.00           C  
ATOM   1793  CG  GLU B 122      -1.251 -10.697 -14.160  1.00  0.00           C  
ATOM   1794  CD  GLU B 122      -1.579 -10.591 -15.605  1.00  0.00           C  
ATOM   1795  OE1 GLU B 122      -2.569  -9.953 -15.900  1.00  0.00           O  
ATOM   1796  OE2 GLU B 122      -0.879 -11.158 -16.419  1.00  0.00           O  
ATOM   1797  H   GLU B 122      -1.877  -7.724 -10.992  1.00  0.00           H  
ATOM   1798  HA  GLU B 122      -2.329 -10.588 -11.611  1.00  0.00           H  
ATOM   1799 1HB  GLU B 122      -2.841  -9.366 -13.703  1.00  0.00           H  
ATOM   1800 2HB  GLU B 122      -1.243  -8.636 -13.662  1.00  0.00           H  
ATOM   1801 1HG  GLU B 122      -0.165 -10.725 -14.040  1.00  0.00           H  
ATOM   1802 2HG  GLU B 122      -1.660 -11.622 -13.758  1.00  0.00           H  
ATOM   1803  N   PHE B 123       0.016 -11.087 -11.020  1.00  0.00           N  
ATOM   1804  CA  PHE B 123       1.294 -11.370 -10.368  1.00  0.00           C  
ATOM   1805  C   PHE B 123       2.321 -12.178 -11.133  1.00  0.00           C  
ATOM   1806  O   PHE B 123       2.007 -13.041 -11.956  1.00  0.00           O  
ATOM   1807  CB  PHE B 123       1.033 -12.086  -9.052  1.00  0.00           C  
ATOM   1808  CG  PHE B 123       0.366 -11.235  -8.039  1.00  0.00           C  
ATOM   1809  CD1 PHE B 123      -1.013 -11.082  -8.027  1.00  0.00           C  
ATOM   1810  CD2 PHE B 123       1.117 -10.605  -7.068  1.00  0.00           C  
ATOM   1811  CE1 PHE B 123      -1.620 -10.301  -7.071  1.00  0.00           C  
ATOM   1812  CE2 PHE B 123       0.513  -9.841  -6.112  1.00  0.00           C  
ATOM   1813  CZ  PHE B 123      -0.863  -9.682  -6.114  1.00  0.00           C  
ATOM   1814  H   PHE B 123      -0.603 -11.852 -11.248  1.00  0.00           H  
ATOM   1815  HA  PHE B 123       1.759 -10.416 -10.132  1.00  0.00           H  
ATOM   1816 1HB  PHE B 123       0.417 -12.964  -9.226  1.00  0.00           H  
ATOM   1817 2HB  PHE B 123       1.986 -12.428  -8.637  1.00  0.00           H  
ATOM   1818  HD1 PHE B 123      -1.616 -11.581  -8.785  1.00  0.00           H  
ATOM   1819  HD2 PHE B 123       2.204 -10.729  -7.071  1.00  0.00           H  
ATOM   1820  HE1 PHE B 123      -2.706 -10.181  -7.074  1.00  0.00           H  
ATOM   1821  HE2 PHE B 123       1.117  -9.359  -5.356  1.00  0.00           H  
ATOM   1822  HZ  PHE B 123      -1.346  -9.069  -5.356  1.00  0.00           H  
ATOM   1823  N   LEU B 124       3.565 -11.889 -10.791  1.00  0.00           N  
ATOM   1824  CA  LEU B 124       4.750 -12.582 -11.241  1.00  0.00           C  
ATOM   1825  C   LEU B 124       5.278 -13.457 -10.098  1.00  0.00           C  
ATOM   1826  O   LEU B 124       5.306 -13.047  -8.926  1.00  0.00           O  
ATOM   1827  CB  LEU B 124       5.827 -11.568 -11.607  1.00  0.00           C  
ATOM   1828  CG  LEU B 124       5.502 -10.539 -12.691  1.00  0.00           C  
ATOM   1829  CD1 LEU B 124       6.657  -9.568 -12.819  1.00  0.00           C  
ATOM   1830  CD2 LEU B 124       5.292 -11.234 -13.981  1.00  0.00           C  
ATOM   1831  H   LEU B 124       3.706 -11.137 -10.130  1.00  0.00           H  
ATOM   1832  HA  LEU B 124       4.503 -13.209 -12.096  1.00  0.00           H  
ATOM   1833 1HB  LEU B 124       6.057 -11.042 -10.721  1.00  0.00           H  
ATOM   1834 2HB  LEU B 124       6.703 -12.105 -11.915  1.00  0.00           H  
ATOM   1835  HG  LEU B 124       4.604  -9.982 -12.426  1.00  0.00           H  
ATOM   1836 1HD1 LEU B 124       6.443  -8.857 -13.595  1.00  0.00           H  
ATOM   1837 2HD1 LEU B 124       6.807  -9.045 -11.897  1.00  0.00           H  
ATOM   1838 3HD1 LEU B 124       7.548 -10.117 -13.072  1.00  0.00           H  
ATOM   1839 1HD2 LEU B 124       5.079 -10.486 -14.734  1.00  0.00           H  
ATOM   1840 2HD2 LEU B 124       6.194 -11.782 -14.254  1.00  0.00           H  
ATOM   1841 3HD2 LEU B 124       4.453 -11.928 -13.891  1.00  0.00           H  
ATOM   1842  N   GLU B 125       5.779 -14.633 -10.449  1.00  0.00           N  
ATOM   1843  CA  GLU B 125       6.350 -15.529  -9.457  1.00  0.00           C  
ATOM   1844  C   GLU B 125       7.666 -14.961  -8.911  1.00  0.00           C  
ATOM   1845  O   GLU B 125       8.412 -14.322  -9.664  1.00  0.00           O  
ATOM   1846  CB  GLU B 125       6.584 -16.909 -10.083  1.00  0.00           C  
ATOM   1847  CG  GLU B 125       5.302 -17.646 -10.448  1.00  0.00           C  
ATOM   1848  CD  GLU B 125       5.542 -19.026 -11.024  1.00  0.00           C  
ATOM   1849  OE1 GLU B 125       6.672 -19.451 -11.060  1.00  0.00           O  
ATOM   1850  OE2 GLU B 125       4.589 -19.652 -11.427  1.00  0.00           O  
ATOM   1851  H   GLU B 125       5.733 -14.920 -11.417  1.00  0.00           H  
ATOM   1852  HA  GLU B 125       5.621 -15.625  -8.658  1.00  0.00           H  
ATOM   1853 1HB  GLU B 125       7.169 -16.794 -10.995  1.00  0.00           H  
ATOM   1854 2HB  GLU B 125       7.162 -17.537  -9.408  1.00  0.00           H  
ATOM   1855 1HG  GLU B 125       4.691 -17.742  -9.551  1.00  0.00           H  
ATOM   1856 2HG  GLU B 125       4.746 -17.047 -11.168  1.00  0.00           H  
ATOM   1857  N   PRO B 126       7.999 -15.208  -7.630  1.00  0.00           N  
ATOM   1858  CA  PRO B 126       9.233 -14.801  -6.989  1.00  0.00           C  
ATOM   1859  C   PRO B 126      10.409 -15.549  -7.588  1.00  0.00           C  
ATOM   1860  O   PRO B 126      10.263 -16.678  -8.058  1.00  0.00           O  
ATOM   1861  CB  PRO B 126       9.009 -15.196  -5.520  1.00  0.00           C  
ATOM   1862  CG  PRO B 126       7.985 -16.303  -5.565  1.00  0.00           C  
ATOM   1863  CD  PRO B 126       7.086 -15.965  -6.745  1.00  0.00           C  
ATOM   1864  HA  PRO B 126       9.363 -13.711  -7.094  1.00  0.00           H  
ATOM   1865 1HB  PRO B 126       9.971 -15.521  -5.073  1.00  0.00           H  
ATOM   1866 2HB  PRO B 126       8.671 -14.335  -4.938  1.00  0.00           H  
ATOM   1867 1HG  PRO B 126       8.493 -17.272  -5.680  1.00  0.00           H  
ATOM   1868 2HG  PRO B 126       7.441 -16.342  -4.609  1.00  0.00           H  
ATOM   1869 1HD  PRO B 126       6.753 -16.904  -7.201  1.00  0.00           H  
ATOM   1870 2HD  PRO B 126       6.247 -15.328  -6.423  1.00  0.00           H  
ATOM   1871  N   ALA B 127      11.576 -14.933  -7.556  1.00  0.00           N  
ATOM   1872  CA  ALA B 127      12.798 -15.577  -8.014  1.00  0.00           C  
ATOM   1873  C   ALA B 127      13.105 -16.776  -7.139  1.00  0.00           C  
ATOM   1874  O   ALA B 127      12.712 -16.813  -5.969  1.00  0.00           O  
ATOM   1875  CB  ALA B 127      13.958 -14.610  -7.994  1.00  0.00           C  
ATOM   1876  H   ALA B 127      11.629 -13.996  -7.178  1.00  0.00           H  
ATOM   1877  HA  ALA B 127      12.640 -15.930  -9.033  1.00  0.00           H  
ATOM   1878 1HB  ALA B 127      14.858 -15.111  -8.346  1.00  0.00           H  
ATOM   1879 2HB  ALA B 127      13.743 -13.757  -8.632  1.00  0.00           H  
ATOM   1880 3HB  ALA B 127      14.111 -14.274  -6.986  1.00  0.00           H  
ATOM   1881  N   ALA B 128      13.778 -17.773  -7.697  1.00  0.00           N  
ATOM   1882  CA  ALA B 128      14.124 -18.922  -6.885  1.00  0.00           C  
ATOM   1883  C   ALA B 128      14.916 -18.467  -5.678  1.00  0.00           C  
ATOM   1884  O   ALA B 128      15.823 -17.644  -5.795  1.00  0.00           O  
ATOM   1885  CB  ALA B 128      14.933 -19.927  -7.682  1.00  0.00           C  
ATOM   1886  H   ALA B 128      14.060 -17.726  -8.665  1.00  0.00           H  
ATOM   1887  HA  ALA B 128      13.203 -19.389  -6.537  1.00  0.00           H  
ATOM   1888 1HB  ALA B 128      15.172 -20.781  -7.047  1.00  0.00           H  
ATOM   1889 2HB  ALA B 128      14.355 -20.263  -8.542  1.00  0.00           H  
ATOM   1890 3HB  ALA B 128      15.855 -19.461  -8.023  1.00  0.00           H  
ATOM   1891  N   ASN B 129      14.587 -19.052  -4.530  1.00  0.00           N  
ATOM   1892  CA  ASN B 129      15.221 -18.795  -3.236  1.00  0.00           C  
ATOM   1893  C   ASN B 129      14.988 -17.376  -2.684  1.00  0.00           C  
ATOM   1894  O   ASN B 129      15.637 -16.978  -1.714  1.00  0.00           O  
ATOM   1895  CB  ASN B 129      16.712 -19.085  -3.314  1.00  0.00           C  
ATOM   1896  CG  ASN B 129      16.994 -20.508  -3.719  1.00  0.00           C  
ATOM   1897  OD1 ASN B 129      16.341 -21.447  -3.247  1.00  0.00           O  
ATOM   1898  ND2 ASN B 129      17.948 -20.684  -4.597  1.00  0.00           N  
ATOM   1899  H   ASN B 129      13.824 -19.712  -4.548  1.00  0.00           H  
ATOM   1900  HA  ASN B 129      14.784 -19.483  -2.512  1.00  0.00           H  
ATOM   1901 1HB  ASN B 129      17.213 -18.406  -3.996  1.00  0.00           H  
ATOM   1902 2HB  ASN B 129      17.151 -18.919  -2.331  1.00  0.00           H  
ATOM   1903 1HD2 ASN B 129      18.179 -21.606  -4.908  1.00  0.00           H  
ATOM   1904 2HD2 ASN B 129      18.447 -19.894  -4.957  1.00  0.00           H  
ATOM   1905  N   GLU B 130      14.012 -16.649  -3.237  1.00  0.00           N  
ATOM   1906  CA  GLU B 130      13.661 -15.327  -2.729  1.00  0.00           C  
ATOM   1907  C   GLU B 130      12.216 -15.268  -2.250  1.00  0.00           C  
ATOM   1908  O   GLU B 130      11.373 -16.072  -2.650  1.00  0.00           O  
ATOM   1909  CB  GLU B 130      13.900 -14.227  -3.770  1.00  0.00           C  
ATOM   1910  CG  GLU B 130      15.366 -14.022  -4.166  1.00  0.00           C  
ATOM   1911  CD  GLU B 130      15.559 -12.833  -5.080  1.00  0.00           C  
ATOM   1912  OE1 GLU B 130      14.575 -12.312  -5.556  1.00  0.00           O  
ATOM   1913  OE2 GLU B 130      16.673 -12.393  -5.261  1.00  0.00           O  
ATOM   1914  H   GLU B 130      13.521 -16.993  -4.064  1.00  0.00           H  
ATOM   1915  HA  GLU B 130      14.297 -15.111  -1.871  1.00  0.00           H  
ATOM   1916 1HB  GLU B 130      13.339 -14.466  -4.674  1.00  0.00           H  
ATOM   1917 2HB  GLU B 130      13.518 -13.278  -3.394  1.00  0.00           H  
ATOM   1918 1HG  GLU B 130      15.964 -13.886  -3.266  1.00  0.00           H  
ATOM   1919 2HG  GLU B 130      15.717 -14.925  -4.672  1.00  0.00           H  
ATOM   1920  N   THR B 131      11.951 -14.298  -1.379  1.00  0.00           N  
ATOM   1921  CA  THR B 131      10.628 -14.053  -0.814  1.00  0.00           C  
ATOM   1922  C   THR B 131       9.854 -12.913  -1.491  1.00  0.00           C  
ATOM   1923  O   THR B 131       8.668 -12.722  -1.225  1.00  0.00           O  
ATOM   1924  CB  THR B 131      10.776 -13.769   0.699  1.00  0.00           C  
ATOM   1925  OG1 THR B 131      11.644 -12.632   0.893  1.00  0.00           O  
ATOM   1926  CG2 THR B 131      11.364 -14.980   1.418  1.00  0.00           C  
ATOM   1927  H   THR B 131      12.708 -13.697  -1.088  1.00  0.00           H  
ATOM   1928  HA  THR B 131      10.039 -14.963  -0.931  1.00  0.00           H  
ATOM   1929  HB  THR B 131       9.796 -13.542   1.130  1.00  0.00           H  
ATOM   1930  HG1 THR B 131      11.104 -11.805   0.986  1.00  0.00           H  
ATOM   1931 1HG2 THR B 131      11.457 -14.757   2.484  1.00  0.00           H  
ATOM   1932 2HG2 THR B 131      10.703 -15.838   1.285  1.00  0.00           H  
ATOM   1933 3HG2 THR B 131      12.346 -15.210   1.007  1.00  0.00           H  
ATOM   1934  N   VAL B 132      10.509 -12.165  -2.374  1.00  0.00           N  
ATOM   1935  CA  VAL B 132       9.840 -11.018  -2.983  1.00  0.00           C  
ATOM   1936  C   VAL B 132       8.976 -11.372  -4.187  1.00  0.00           C  
ATOM   1937  O   VAL B 132       9.439 -11.995  -5.144  1.00  0.00           O  
ATOM   1938  CB  VAL B 132      10.861  -9.945  -3.402  1.00  0.00           C  
ATOM   1939  CG1 VAL B 132      10.147  -8.791  -4.116  1.00  0.00           C  
ATOM   1940  CG2 VAL B 132      11.554  -9.440  -2.167  1.00  0.00           C  
ATOM   1941  H   VAL B 132      11.470 -12.374  -2.587  1.00  0.00           H  
ATOM   1942  HA  VAL B 132       9.202 -10.577  -2.223  1.00  0.00           H  
ATOM   1943  HB  VAL B 132      11.584 -10.376  -4.092  1.00  0.00           H  
ATOM   1944 1HG1 VAL B 132      10.866  -8.033  -4.407  1.00  0.00           H  
ATOM   1945 2HG1 VAL B 132       9.641  -9.163  -5.002  1.00  0.00           H  
ATOM   1946 3HG1 VAL B 132       9.411  -8.359  -3.445  1.00  0.00           H  
ATOM   1947 1HG2 VAL B 132      12.273  -8.686  -2.410  1.00  0.00           H  
ATOM   1948 2HG2 VAL B 132      10.808  -9.018  -1.515  1.00  0.00           H  
ATOM   1949 3HG2 VAL B 132      12.054 -10.264  -1.664  1.00  0.00           H  
ATOM   1950  N   ARG B 133       7.712 -10.972  -4.115  1.00  0.00           N  
ATOM   1951  CA  ARG B 133       6.749 -11.189  -5.186  1.00  0.00           C  
ATOM   1952  C   ARG B 133       6.714  -9.943  -6.039  1.00  0.00           C  
ATOM   1953  O   ARG B 133       6.964  -8.838  -5.536  1.00  0.00           O  
ATOM   1954  CB  ARG B 133       5.360 -11.479  -4.647  1.00  0.00           C  
ATOM   1955  CG  ARG B 133       5.242 -12.761  -3.842  1.00  0.00           C  
ATOM   1956  CD  ARG B 133       3.848 -12.984  -3.352  1.00  0.00           C  
ATOM   1957  NE  ARG B 133       3.457 -11.964  -2.406  1.00  0.00           N  
ATOM   1958  CZ  ARG B 133       2.316 -11.953  -1.693  1.00  0.00           C  
ATOM   1959  NH1 ARG B 133       1.436 -12.923  -1.804  1.00  0.00           N  
ATOM   1960  NH2 ARG B 133       2.119 -10.966  -0.869  1.00  0.00           N  
ATOM   1961  H   ARG B 133       7.430 -10.456  -3.283  1.00  0.00           H  
ATOM   1962  HA  ARG B 133       7.076 -12.028  -5.801  1.00  0.00           H  
ATOM   1963 1HB  ARG B 133       5.044 -10.657  -4.007  1.00  0.00           H  
ATOM   1964 2HB  ARG B 133       4.655 -11.539  -5.480  1.00  0.00           H  
ATOM   1965 1HG  ARG B 133       5.532 -13.607  -4.467  1.00  0.00           H  
ATOM   1966 2HG  ARG B 133       5.911 -12.705  -2.976  1.00  0.00           H  
ATOM   1967 1HD  ARG B 133       3.155 -12.956  -4.194  1.00  0.00           H  
ATOM   1968 2HD  ARG B 133       3.784 -13.952  -2.856  1.00  0.00           H  
ATOM   1969  HE  ARG B 133       4.100 -11.193  -2.264  1.00  0.00           H  
ATOM   1970 1HH1 ARG B 133       1.607 -13.687  -2.438  1.00  0.00           H  
ATOM   1971 2HH1 ARG B 133       0.587 -12.906  -1.252  1.00  0.00           H  
ATOM   1972 1HH2 ARG B 133       2.812 -10.244  -0.817  1.00  0.00           H  
ATOM   1973 2HH2 ARG B 133       1.289 -10.931  -0.268  1.00  0.00           H  
ATOM   1974  N   HIS B 134       6.362 -10.078  -7.308  1.00  0.00           N  
ATOM   1975  CA  HIS B 134       6.295  -8.881  -8.132  1.00  0.00           C  
ATOM   1976  C   HIS B 134       4.971  -8.894  -8.860  1.00  0.00           C  
ATOM   1977  O   HIS B 134       4.366  -9.953  -8.997  1.00  0.00           O  
ATOM   1978  CB  HIS B 134       7.456  -8.845  -9.132  1.00  0.00           C  
ATOM   1979  CG  HIS B 134       8.798  -8.962  -8.525  1.00  0.00           C  
ATOM   1980  ND1 HIS B 134       9.320 -10.184  -8.145  1.00  0.00           N  
ATOM   1981  CD2 HIS B 134       9.740  -8.050  -8.234  1.00  0.00           C  
ATOM   1982  CE1 HIS B 134      10.519 -10.012  -7.642  1.00  0.00           C  
ATOM   1983  NE2 HIS B 134      10.803  -8.733  -7.690  1.00  0.00           N  
ATOM   1984  H   HIS B 134       6.138 -10.993  -7.717  1.00  0.00           H  
ATOM   1985  HA  HIS B 134       6.331  -7.982  -7.521  1.00  0.00           H  
ATOM   1986 1HB  HIS B 134       7.373  -9.653  -9.808  1.00  0.00           H  
ATOM   1987 2HB  HIS B 134       7.414  -7.919  -9.704  1.00  0.00           H  
ATOM   1988  HD2 HIS B 134       9.668  -6.977  -8.403  1.00  0.00           H  
ATOM   1989  HE1 HIS B 134      11.165 -10.801  -7.253  1.00  0.00           H  
ATOM   1990  HE2 HIS B 134      11.660  -8.320  -7.375  1.00  0.00           H  
ATOM   1991  N   GLY B 135       4.500  -7.750  -9.306  1.00  0.00           N  
ATOM   1992  CA  GLY B 135       3.252  -7.757 -10.061  1.00  0.00           C  
ATOM   1993  C   GLY B 135       2.802  -6.372 -10.441  1.00  0.00           C  
ATOM   1994  O   GLY B 135       3.590  -5.425 -10.425  1.00  0.00           O  
ATOM   1995  H   GLY B 135       5.001  -6.883  -9.099  1.00  0.00           H  
ATOM   1996 1HA  GLY B 135       3.366  -8.364 -10.959  1.00  0.00           H  
ATOM   1997 2HA  GLY B 135       2.473  -8.226  -9.459  1.00  0.00           H  
ATOM   1998  N   CYS B 136       1.542  -6.260 -10.839  1.00  0.00           N  
ATOM   1999  CA  CYS B 136       1.018  -4.963 -11.214  1.00  0.00           C  
ATOM   2000  C   CYS B 136      -0.486  -4.814 -11.092  1.00  0.00           C  
ATOM   2001  O   CYS B 136      -1.239  -5.793 -11.040  1.00  0.00           O  
ATOM   2002  CB  CYS B 136       1.365  -4.661 -12.650  1.00  0.00           C  
ATOM   2003  SG  CYS B 136       0.629  -5.809 -13.837  1.00  0.00           S  
ATOM   2004  H   CYS B 136       0.958  -7.094 -10.871  1.00  0.00           H  
ATOM   2005  HA  CYS B 136       1.495  -4.229 -10.579  1.00  0.00           H  
ATOM   2006 1HB  CYS B 136       1.020  -3.660 -12.885  1.00  0.00           H  
ATOM   2007 2HB  CYS B 136       2.417  -4.678 -12.769  1.00  0.00           H  
ATOM   2008  HG  CYS B 136       1.016  -6.925 -13.212  1.00  0.00           H  
ATOM   2009  N   LEU B 137      -0.927  -3.563 -11.105  1.00  0.00           N  
ATOM   2010  CA  LEU B 137      -2.350  -3.267 -11.208  1.00  0.00           C  
ATOM   2011  C   LEU B 137      -2.608  -3.014 -12.680  1.00  0.00           C  
ATOM   2012  O   LEU B 137      -1.901  -2.204 -13.281  1.00  0.00           O  
ATOM   2013  CB  LEU B 137      -2.747  -2.022 -10.405  1.00  0.00           C  
ATOM   2014  CG  LEU B 137      -4.239  -1.660 -10.417  1.00  0.00           C  
ATOM   2015  CD1 LEU B 137      -4.996  -2.747  -9.683  1.00  0.00           C  
ATOM   2016  CD2 LEU B 137      -4.451  -0.305  -9.762  1.00  0.00           C  
ATOM   2017  H   LEU B 137      -0.237  -2.813 -11.058  1.00  0.00           H  
ATOM   2018  HA  LEU B 137      -2.938  -4.123 -10.882  1.00  0.00           H  
ATOM   2019 1HB  LEU B 137      -2.471  -2.175  -9.394  1.00  0.00           H  
ATOM   2020 2HB  LEU B 137      -2.209  -1.172 -10.790  1.00  0.00           H  
ATOM   2021  HG  LEU B 137      -4.605  -1.628 -11.448  1.00  0.00           H  
ATOM   2022 1HD1 LEU B 137      -6.049  -2.529  -9.683  1.00  0.00           H  
ATOM   2023 2HD1 LEU B 137      -4.824  -3.694 -10.175  1.00  0.00           H  
ATOM   2024 3HD1 LEU B 137      -4.642  -2.803  -8.658  1.00  0.00           H  
ATOM   2025 1HD2 LEU B 137      -5.508  -0.064  -9.777  1.00  0.00           H  
ATOM   2026 2HD2 LEU B 137      -4.096  -0.333  -8.731  1.00  0.00           H  
ATOM   2027 3HD2 LEU B 137      -3.911   0.448 -10.312  1.00  0.00           H  
ATOM   2028  N   ARG B 138      -3.557  -3.729 -13.281  1.00  0.00           N  
ATOM   2029  CA  ARG B 138      -3.853  -3.544 -14.698  1.00  0.00           C  
ATOM   2030  C   ARG B 138      -5.191  -2.838 -14.893  1.00  0.00           C  
ATOM   2031  O   ARG B 138      -6.167  -3.156 -14.208  1.00  0.00           O  
ATOM   2032  CB  ARG B 138      -3.901  -4.882 -15.433  1.00  0.00           C  
ATOM   2033  CG  ARG B 138      -2.588  -5.663 -15.475  1.00  0.00           C  
ATOM   2034  CD  ARG B 138      -2.680  -6.929 -16.310  1.00  0.00           C  
ATOM   2035  NE  ARG B 138      -2.905  -6.648 -17.738  1.00  0.00           N  
ATOM   2036  CZ  ARG B 138      -3.275  -7.548 -18.691  1.00  0.00           C  
ATOM   2037  NH1 ARG B 138      -3.474  -8.814 -18.391  1.00  0.00           N  
ATOM   2038  NH2 ARG B 138      -3.428  -7.142 -19.950  1.00  0.00           N  
ATOM   2039  H   ARG B 138      -4.097  -4.401 -12.748  1.00  0.00           H  
ATOM   2040  HA  ARG B 138      -3.065  -2.944 -15.136  1.00  0.00           H  
ATOM   2041 1HB  ARG B 138      -4.632  -5.516 -14.939  1.00  0.00           H  
ATOM   2042 2HB  ARG B 138      -4.238  -4.725 -16.459  1.00  0.00           H  
ATOM   2043 1HG  ARG B 138      -1.792  -5.035 -15.864  1.00  0.00           H  
ATOM   2044 2HG  ARG B 138      -2.343  -5.968 -14.455  1.00  0.00           H  
ATOM   2045 1HD  ARG B 138      -1.745  -7.480 -16.218  1.00  0.00           H  
ATOM   2046 2HD  ARG B 138      -3.481  -7.544 -15.951  1.00  0.00           H  
ATOM   2047  HE  ARG B 138      -2.767  -5.697 -18.043  1.00  0.00           H  
ATOM   2048 1HH1 ARG B 138      -3.320  -9.155 -17.434  1.00  0.00           H  
ATOM   2049 2HH1 ARG B 138      -3.737  -9.468 -19.109  1.00  0.00           H  
ATOM   2050 1HH2 ARG B 138      -3.231  -6.163 -20.200  1.00  0.00           H  
ATOM   2051 2HH2 ARG B 138      -3.695  -7.797 -20.665  1.00  0.00           H  
ATOM   2052  N   LEU B 139      -5.244  -1.895 -15.847  1.00  0.00           N  
ATOM   2053  CA  LEU B 139      -6.493  -1.197 -16.155  1.00  0.00           C  
ATOM   2054  C   LEU B 139      -6.908  -1.246 -17.639  1.00  0.00           C  
ATOM   2055  O   LEU B 139      -6.252  -0.646 -18.504  1.00  0.00           O  
ATOM   2056  CB  LEU B 139      -6.387   0.274 -15.739  1.00  0.00           C  
ATOM   2057  CG  LEU B 139      -6.272   0.552 -14.230  1.00  0.00           C  
ATOM   2058  CD1 LEU B 139      -4.779   0.602 -13.799  1.00  0.00           C  
ATOM   2059  CD2 LEU B 139      -6.978   1.842 -13.922  1.00  0.00           C  
ATOM   2060  H   LEU B 139      -4.384  -1.636 -16.322  1.00  0.00           H  
ATOM   2061  HA  LEU B 139      -7.277  -1.648 -15.566  1.00  0.00           H  
ATOM   2062 1HB  LEU B 139      -5.524   0.682 -16.206  1.00  0.00           H  
ATOM   2063 2HB  LEU B 139      -7.267   0.801 -16.113  1.00  0.00           H  
ATOM   2064  HG  LEU B 139      -6.740  -0.253 -13.689  1.00  0.00           H  
ATOM   2065 1HD1 LEU B 139      -4.720   0.791 -12.728  1.00  0.00           H  
ATOM   2066 2HD1 LEU B 139      -4.280  -0.336 -14.022  1.00  0.00           H  
ATOM   2067 3HD1 LEU B 139      -4.275   1.406 -14.334  1.00  0.00           H  
ATOM   2068 1HD2 LEU B 139      -6.919   2.048 -12.852  1.00  0.00           H  
ATOM   2069 2HD2 LEU B 139      -6.506   2.638 -14.475  1.00  0.00           H  
ATOM   2070 3HD2 LEU B 139      -8.022   1.767 -14.222  1.00  0.00           H  
ATOM   2071  N   ASN B 140      -8.013  -1.940 -17.931  1.00  0.00           N  
ATOM   2072  CA  ASN B 140      -8.535  -2.055 -19.292  1.00  0.00           C  
ATOM   2073  C   ASN B 140      -9.509  -0.922 -19.534  1.00  0.00           C  
ATOM   2074  O   ASN B 140     -10.186  -0.489 -18.604  1.00  0.00           O  
ATOM   2075  CB  ASN B 140      -9.285  -3.358 -19.521  1.00  0.00           C  
ATOM   2076  CG  ASN B 140      -8.479  -4.608 -19.487  1.00  0.00           C  
ATOM   2077  OD1 ASN B 140      -7.368  -4.674 -20.028  1.00  0.00           O  
ATOM   2078  ND2 ASN B 140      -9.034  -5.641 -18.882  1.00  0.00           N  
ATOM   2079  H   ASN B 140      -8.503  -2.405 -17.174  1.00  0.00           H  
ATOM   2080  HA  ASN B 140      -7.716  -1.962 -20.006  1.00  0.00           H  
ATOM   2081 1HB  ASN B 140     -10.042  -3.443 -18.784  1.00  0.00           H  
ATOM   2082 2HB  ASN B 140      -9.793  -3.305 -20.482  1.00  0.00           H  
ATOM   2083 1HD2 ASN B 140      -8.555  -6.518 -18.871  1.00  0.00           H  
ATOM   2084 2HD2 ASN B 140      -9.958  -5.571 -18.430  1.00  0.00           H  
ATOM   2085  N   GLN B 141      -9.614  -0.466 -20.783  1.00  0.00           N  
ATOM   2086  CA  GLN B 141     -10.577   0.578 -21.144  1.00  0.00           C  
ATOM   2087  C   GLN B 141     -10.674   1.665 -20.061  1.00  0.00           C  
ATOM   2088  O   GLN B 141     -11.762   1.920 -19.543  1.00  0.00           O  
ATOM   2089  CB  GLN B 141     -11.954  -0.037 -21.409  1.00  0.00           C  
ATOM   2090  CG  GLN B 141     -11.960  -1.043 -22.562  1.00  0.00           C  
ATOM   2091  CD  GLN B 141     -13.339  -1.628 -22.857  1.00  0.00           C  
ATOM   2092  OE1 GLN B 141     -14.353  -0.928 -22.820  1.00  0.00           O  
ATOM   2093  NE2 GLN B 141     -13.376  -2.923 -23.165  1.00  0.00           N  
ATOM   2094  H   GLN B 141      -9.016  -0.857 -21.499  1.00  0.00           H  
ATOM   2095  HA  GLN B 141     -10.256   1.038 -22.075  1.00  0.00           H  
ATOM   2096 1HB  GLN B 141     -12.310  -0.534 -20.511  1.00  0.00           H  
ATOM   2097 2HB  GLN B 141     -12.663   0.755 -21.646  1.00  0.00           H  
ATOM   2098 1HG  GLN B 141     -11.605  -0.542 -23.462  1.00  0.00           H  
ATOM   2099 2HG  GLN B 141     -11.293  -1.866 -22.308  1.00  0.00           H  
ATOM   2100 1HE2 GLN B 141     -14.251  -3.363 -23.375  1.00  0.00           H  
ATOM   2101 2HE2 GLN B 141     -12.531  -3.458 -23.191  1.00  0.00           H  
ATOM   2102  N   PRO B 142      -9.564   2.358 -19.748  1.00  0.00           N  
ATOM   2103  CA  PRO B 142      -9.452   3.308 -18.664  1.00  0.00           C  
ATOM   2104  C   PRO B 142     -10.282   4.531 -18.947  1.00  0.00           C  
ATOM   2105  O   PRO B 142     -10.419   4.930 -20.107  1.00  0.00           O  
ATOM   2106  CB  PRO B 142      -7.965   3.670 -18.698  1.00  0.00           C  
ATOM   2107  CG  PRO B 142      -7.564   3.428 -20.149  1.00  0.00           C  
ATOM   2108  CD  PRO B 142      -8.350   2.243 -20.575  1.00  0.00           C  
ATOM   2109  HA  PRO B 142      -9.744   2.831 -17.716  1.00  0.00           H  
ATOM   2110 1HB  PRO B 142      -7.839   4.720 -18.391  1.00  0.00           H  
ATOM   2111 2HB  PRO B 142      -7.407   3.047 -17.981  1.00  0.00           H  
ATOM   2112 1HG  PRO B 142      -7.811   4.309 -20.743  1.00  0.00           H  
ATOM   2113 2HG  PRO B 142      -6.504   3.270 -20.274  1.00  0.00           H  
ATOM   2114 1HD  PRO B 142      -8.564   2.329 -21.641  1.00  0.00           H  
ATOM   2115 2HD  PRO B 142      -7.775   1.341 -20.322  1.00  0.00           H  
ATOM   2116  N   THR B 143     -10.772   5.170 -17.892  1.00  0.00           N  
ATOM   2117  CA  THR B 143     -11.476   6.431 -18.075  1.00  0.00           C  
ATOM   2118  C   THR B 143     -10.885   7.443 -17.122  1.00  0.00           C  
ATOM   2119  O   THR B 143     -10.076   7.105 -16.262  1.00  0.00           O  
ATOM   2120  CB  THR B 143     -12.977   6.335 -17.786  1.00  0.00           C  
ATOM   2121  OG1 THR B 143     -13.158   6.173 -16.401  1.00  0.00           O  
ATOM   2122  CG2 THR B 143     -13.587   5.143 -18.508  1.00  0.00           C  
ATOM   2123  H   THR B 143     -10.667   4.769 -16.955  1.00  0.00           H  
ATOM   2124  HA  THR B 143     -11.330   6.786 -19.094  1.00  0.00           H  
ATOM   2125  HB  THR B 143     -13.471   7.252 -18.111  1.00  0.00           H  
ATOM   2126  HG1 THR B 143     -12.863   5.282 -16.152  1.00  0.00           H  
ATOM   2127 1HG2 THR B 143     -14.650   5.088 -18.284  1.00  0.00           H  
ATOM   2128 2HG2 THR B 143     -13.447   5.257 -19.584  1.00  0.00           H  
ATOM   2129 3HG2 THR B 143     -13.103   4.222 -18.179  1.00  0.00           H  
ATOM   2130  N   HIS B 144     -11.354   8.677 -17.195  1.00  0.00           N  
ATOM   2131  CA  HIS B 144     -10.869   9.718 -16.292  1.00  0.00           C  
ATOM   2132  C   HIS B 144     -11.269   9.450 -14.837  1.00  0.00           C  
ATOM   2133  O   HIS B 144     -10.690   9.999 -13.898  1.00  0.00           O  
ATOM   2134  CB  HIS B 144     -11.401  11.068 -16.741  1.00  0.00           C  
ATOM   2135  CG  HIS B 144     -12.888  11.180 -16.628  1.00  0.00           C  
ATOM   2136  ND1 HIS B 144     -13.748  10.578 -17.527  1.00  0.00           N  
ATOM   2137  CD2 HIS B 144     -13.669  11.822 -15.732  1.00  0.00           C  
ATOM   2138  CE1 HIS B 144     -14.995  10.845 -17.181  1.00  0.00           C  
ATOM   2139  NE2 HIS B 144     -14.976  11.597 -16.097  1.00  0.00           N  
ATOM   2140  H   HIS B 144     -12.034   8.909 -17.903  1.00  0.00           H  
ATOM   2141  HA  HIS B 144      -9.781   9.755 -16.342  1.00  0.00           H  
ATOM   2142 1HB  HIS B 144     -10.942  11.860 -16.150  1.00  0.00           H  
ATOM   2143 2HB  HIS B 144     -11.118  11.227 -17.781  1.00  0.00           H  
ATOM   2144  HD2 HIS B 144     -13.327  12.408 -14.879  1.00  0.00           H  
ATOM   2145  HE1 HIS B 144     -15.888  10.502 -17.703  1.00  0.00           H  
ATOM   2146  HE2 HIS B 144     -15.785  11.954 -15.609  1.00  0.00           H  
ATOM   2147  N   VAL B 145     -12.233   8.547 -14.647  1.00  0.00           N  
ATOM   2148  CA  VAL B 145     -12.753   8.158 -13.353  1.00  0.00           C  
ATOM   2149  C   VAL B 145     -11.670   7.474 -12.549  1.00  0.00           C  
ATOM   2150  O   VAL B 145     -11.710   7.439 -11.320  1.00  0.00           O  
ATOM   2151  CB  VAL B 145     -13.946   7.215 -13.507  1.00  0.00           C  
ATOM   2152  CG1 VAL B 145     -14.389   6.713 -12.149  1.00  0.00           C  
ATOM   2153  CG2 VAL B 145     -15.053   7.951 -14.250  1.00  0.00           C  
ATOM   2154  H   VAL B 145     -12.629   8.050 -15.446  1.00  0.00           H  
ATOM   2155  HA  VAL B 145     -13.077   9.054 -12.823  1.00  0.00           H  
ATOM   2156  HB  VAL B 145     -13.644   6.345 -14.065  1.00  0.00           H  
ATOM   2157 1HG1 VAL B 145     -15.227   6.028 -12.270  1.00  0.00           H  
ATOM   2158 2HG1 VAL B 145     -13.559   6.191 -11.670  1.00  0.00           H  
ATOM   2159 3HG1 VAL B 145     -14.694   7.556 -11.531  1.00  0.00           H  
ATOM   2160 1HG2 VAL B 145     -15.906   7.289 -14.385  1.00  0.00           H  
ATOM   2161 2HG2 VAL B 145     -15.357   8.827 -13.679  1.00  0.00           H  
ATOM   2162 3HG2 VAL B 145     -14.678   8.266 -15.229  1.00  0.00           H  
ATOM   2163  N   ASN B 146     -10.742   6.850 -13.267  1.00  0.00           N  
ATOM   2164  CA  ASN B 146      -9.696   6.055 -12.682  1.00  0.00           C  
ATOM   2165  C   ASN B 146      -8.449   6.888 -12.368  1.00  0.00           C  
ATOM   2166  O   ASN B 146      -7.460   6.342 -11.876  1.00  0.00           O  
ATOM   2167  CB  ASN B 146      -9.326   4.968 -13.678  1.00  0.00           C  
ATOM   2168  CG  ASN B 146     -10.435   3.998 -13.944  1.00  0.00           C  
ATOM   2169  OD1 ASN B 146     -10.853   3.807 -15.115  1.00  0.00           O  
ATOM   2170  ND2 ASN B 146     -10.935   3.377 -12.901  1.00  0.00           N  
ATOM   2171  H   ASN B 146     -10.738   6.953 -14.281  1.00  0.00           H  
ATOM   2172  HA  ASN B 146     -10.060   5.616 -11.753  1.00  0.00           H  
ATOM   2173 1HB  ASN B 146      -9.032   5.430 -14.621  1.00  0.00           H  
ATOM   2174 2HB  ASN B 146      -8.467   4.418 -13.302  1.00  0.00           H  
ATOM   2175 1HD2 ASN B 146     -11.680   2.719 -13.017  1.00  0.00           H  
ATOM   2176 2HD2 ASN B 146     -10.576   3.561 -11.984  1.00  0.00           H  
ATOM   2177  N   ASN B 147      -8.488   8.209 -12.595  1.00  0.00           N  
ATOM   2178  CA  ASN B 147      -7.313   9.026 -12.293  1.00  0.00           C  
ATOM   2179  C   ASN B 147      -7.240   9.278 -10.780  1.00  0.00           C  
ATOM   2180  O   ASN B 147      -8.271   9.453 -10.116  1.00  0.00           O  
ATOM   2181  CB  ASN B 147      -7.354  10.361 -13.026  1.00  0.00           C  
ATOM   2182  CG  ASN B 147      -7.315  10.283 -14.569  1.00  0.00           C  
ATOM   2183  OD1 ASN B 147      -6.900   9.308 -15.223  1.00  0.00           O  
ATOM   2184  ND2 ASN B 147      -7.750  11.354 -15.161  1.00  0.00           N  
ATOM   2185  H   ASN B 147      -9.320   8.664 -12.980  1.00  0.00           H  
ATOM   2186  HA  ASN B 147      -6.414   8.478 -12.578  1.00  0.00           H  
ATOM   2187 1HB  ASN B 147      -8.264  10.890 -12.736  1.00  0.00           H  
ATOM   2188 2HB  ASN B 147      -6.510  10.967 -12.693  1.00  0.00           H  
ATOM   2189 1HD2 ASN B 147      -7.778  11.400 -16.176  1.00  0.00           H  
ATOM   2190 2HD2 ASN B 147      -8.078  12.127 -14.618  1.00  0.00           H  
ATOM   2191  N   GLY B 148      -6.034   9.333 -10.226  1.00  0.00           N  
ATOM   2192  CA  GLY B 148      -5.933   9.625  -8.803  1.00  0.00           C  
ATOM   2193  C   GLY B 148      -4.816   8.874  -8.108  1.00  0.00           C  
ATOM   2194  O   GLY B 148      -3.871   8.390  -8.735  1.00  0.00           O  
ATOM   2195  H   GLY B 148      -5.190   9.181 -10.780  1.00  0.00           H  
ATOM   2196 1HA  GLY B 148      -5.790  10.694  -8.663  1.00  0.00           H  
ATOM   2197 2HA  GLY B 148      -6.871   9.378  -8.320  1.00  0.00           H  
ATOM   2198  N   ASN B 149      -4.909   8.848  -6.789  1.00  0.00           N  
ATOM   2199  CA  ASN B 149      -3.904   8.217  -5.953  1.00  0.00           C  
ATOM   2200  C   ASN B 149      -4.250   6.769  -5.638  1.00  0.00           C  
ATOM   2201  O   ASN B 149      -5.351   6.458  -5.168  1.00  0.00           O  
ATOM   2202  CB  ASN B 149      -3.696   9.002  -4.674  1.00  0.00           C  
ATOM   2203  CG  ASN B 149      -3.037  10.344  -4.902  1.00  0.00           C  
ATOM   2204  OD1 ASN B 149      -1.887  10.416  -5.343  1.00  0.00           O  
ATOM   2205  ND2 ASN B 149      -3.745  11.407  -4.607  1.00  0.00           N  
ATOM   2206  H   ASN B 149      -5.737   9.253  -6.359  1.00  0.00           H  
ATOM   2207  HA  ASN B 149      -2.962   8.205  -6.500  1.00  0.00           H  
ATOM   2208 1HB  ASN B 149      -4.659   9.159  -4.187  1.00  0.00           H  
ATOM   2209 2HB  ASN B 149      -3.074   8.416  -3.995  1.00  0.00           H  
ATOM   2210 1HD2 ASN B 149      -3.354  12.320  -4.738  1.00  0.00           H  
ATOM   2211 2HD2 ASN B 149      -4.671  11.310  -4.246  1.00  0.00           H  
ATOM   2212  N   TYR B 150      -3.304   5.882  -5.892  1.00  0.00           N  
ATOM   2213  CA  TYR B 150      -3.498   4.476  -5.589  1.00  0.00           C  
ATOM   2214  C   TYR B 150      -2.574   4.059  -4.460  1.00  0.00           C  
ATOM   2215  O   TYR B 150      -1.440   4.536  -4.353  1.00  0.00           O  
ATOM   2216  CB  TYR B 150      -3.258   3.611  -6.826  1.00  0.00           C  
ATOM   2217  CG  TYR B 150      -4.288   3.725  -7.891  1.00  0.00           C  
ATOM   2218  CD1 TYR B 150      -4.256   4.766  -8.803  1.00  0.00           C  
ATOM   2219  CD2 TYR B 150      -5.264   2.748  -7.975  1.00  0.00           C  
ATOM   2220  CE1 TYR B 150      -5.218   4.833  -9.779  1.00  0.00           C  
ATOM   2221  CE2 TYR B 150      -6.220   2.807  -8.962  1.00  0.00           C  
ATOM   2222  CZ  TYR B 150      -6.212   3.831  -9.853  1.00  0.00           C  
ATOM   2223  OH  TYR B 150      -7.189   3.880 -10.815  1.00  0.00           O  
ATOM   2224  H   TYR B 150      -2.419   6.199  -6.286  1.00  0.00           H  
ATOM   2225  HA  TYR B 150      -4.520   4.323  -5.253  1.00  0.00           H  
ATOM   2226 1HB  TYR B 150      -2.307   3.839  -7.259  1.00  0.00           H  
ATOM   2227 2HB  TYR B 150      -3.239   2.592  -6.517  1.00  0.00           H  
ATOM   2228  HD1 TYR B 150      -3.482   5.538  -8.740  1.00  0.00           H  
ATOM   2229  HD2 TYR B 150      -5.270   1.930  -7.252  1.00  0.00           H  
ATOM   2230  HE1 TYR B 150      -5.209   5.663 -10.489  1.00  0.00           H  
ATOM   2231  HE2 TYR B 150      -6.991   2.046  -9.030  1.00  0.00           H  
ATOM   2232  HH  TYR B 150      -7.239   4.791 -11.173  1.00  0.00           H  
ATOM   2233  N   THR B 151      -3.058   3.163  -3.615  1.00  0.00           N  
ATOM   2234  CA  THR B 151      -2.232   2.647  -2.528  1.00  0.00           C  
ATOM   2235  C   THR B 151      -2.246   1.143  -2.483  1.00  0.00           C  
ATOM   2236  O   THR B 151      -3.298   0.526  -2.599  1.00  0.00           O  
ATOM   2237  CB  THR B 151      -2.680   3.190  -1.147  1.00  0.00           C  
ATOM   2238  OG1 THR B 151      -2.569   4.624  -1.120  1.00  0.00           O  
ATOM   2239  CG2 THR B 151      -1.861   2.585   0.002  1.00  0.00           C  
ATOM   2240  H   THR B 151      -4.014   2.831  -3.752  1.00  0.00           H  
ATOM   2241  HA  THR B 151      -1.212   2.956  -2.703  1.00  0.00           H  
ATOM   2242  HB  THR B 151      -3.687   2.925  -0.994  1.00  0.00           H  
ATOM   2243  HG1 THR B 151      -1.671   4.860  -0.924  1.00  0.00           H  
ATOM   2244 1HG2 THR B 151      -2.222   2.979   0.949  1.00  0.00           H  
ATOM   2245 2HG2 THR B 151      -1.972   1.508   0.002  1.00  0.00           H  
ATOM   2246 3HG2 THR B 151      -0.815   2.841  -0.115  1.00  0.00           H  
ATOM   2247  N   LEU B 152      -1.081   0.547  -2.315  1.00  0.00           N  
ATOM   2248  CA  LEU B 152      -1.023  -0.891  -2.133  1.00  0.00           C  
ATOM   2249  C   LEU B 152      -0.675  -1.170  -0.687  1.00  0.00           C  
ATOM   2250  O   LEU B 152       0.311  -0.658  -0.147  1.00  0.00           O  
ATOM   2251  CB  LEU B 152      -0.063  -1.569  -3.105  1.00  0.00           C  
ATOM   2252  CG  LEU B 152       0.092  -3.109  -2.930  1.00  0.00           C  
ATOM   2253  CD1 LEU B 152      -1.204  -3.794  -3.151  1.00  0.00           C  
ATOM   2254  CD2 LEU B 152       1.066  -3.620  -3.964  1.00  0.00           C  
ATOM   2255  H   LEU B 152      -0.242   1.121  -2.247  1.00  0.00           H  
ATOM   2256  HA  LEU B 152      -2.009  -1.313  -2.321  1.00  0.00           H  
ATOM   2257 1HB  LEU B 152      -0.407  -1.382  -4.114  1.00  0.00           H  
ATOM   2258 2HB  LEU B 152       0.922  -1.119  -2.979  1.00  0.00           H  
ATOM   2259  HG  LEU B 152       0.423  -3.340  -1.922  1.00  0.00           H  
ATOM   2260 1HD1 LEU B 152      -1.067  -4.854  -3.042  1.00  0.00           H  
ATOM   2261 2HD1 LEU B 152      -1.930  -3.446  -2.431  1.00  0.00           H  
ATOM   2262 3HD1 LEU B 152      -1.541  -3.582  -4.122  1.00  0.00           H  
ATOM   2263 1HD2 LEU B 152       1.172  -4.698  -3.853  1.00  0.00           H  
ATOM   2264 2HD2 LEU B 152       0.679  -3.391  -4.956  1.00  0.00           H  
ATOM   2265 3HD2 LEU B 152       2.030  -3.151  -3.851  1.00  0.00           H  
ATOM   2266  N   LEU B 153      -1.546  -1.918  -0.042  1.00  0.00           N  
ATOM   2267  CA  LEU B 153      -1.410  -2.273   1.348  1.00  0.00           C  
ATOM   2268  C   LEU B 153      -0.844  -3.672   1.443  1.00  0.00           C  
ATOM   2269  O   LEU B 153      -1.180  -4.529   0.618  1.00  0.00           O  
ATOM   2270  CB  LEU B 153      -2.788  -2.261   1.997  1.00  0.00           C  
ATOM   2271  CG  LEU B 153      -3.565  -0.956   1.881  1.00  0.00           C  
ATOM   2272  CD1 LEU B 153      -4.910  -1.160   2.486  1.00  0.00           C  
ATOM   2273  CD2 LEU B 153      -2.815   0.149   2.557  1.00  0.00           C  
ATOM   2274  H   LEU B 153      -2.359  -2.265  -0.541  1.00  0.00           H  
ATOM   2275  HA  LEU B 153      -0.738  -1.575   1.847  1.00  0.00           H  
ATOM   2276 1HB  LEU B 153      -3.386  -3.043   1.535  1.00  0.00           H  
ATOM   2277 2HB  LEU B 153      -2.672  -2.495   3.053  1.00  0.00           H  
ATOM   2278  HG  LEU B 153      -3.704  -0.704   0.823  1.00  0.00           H  
ATOM   2279 1HD1 LEU B 153      -5.485  -0.258   2.405  1.00  0.00           H  
ATOM   2280 2HD1 LEU B 153      -5.402  -1.953   1.955  1.00  0.00           H  
ATOM   2281 3HD1 LEU B 153      -4.802  -1.428   3.534  1.00  0.00           H  
ATOM   2282 1HD2 LEU B 153      -3.374   1.080   2.466  1.00  0.00           H  
ATOM   2283 2HD2 LEU B 153      -2.672  -0.091   3.609  1.00  0.00           H  
ATOM   2284 3HD2 LEU B 153      -1.854   0.251   2.075  1.00  0.00           H  
ATOM   2285  N   ALA B 154      -0.067  -3.938   2.493  1.00  0.00           N  
ATOM   2286  CA  ALA B 154       0.446  -5.279   2.730  1.00  0.00           C  
ATOM   2287  C   ALA B 154       0.524  -5.614   4.220  1.00  0.00           C  
ATOM   2288  O   ALA B 154       1.051  -4.845   5.022  1.00  0.00           O  
ATOM   2289  CB  ALA B 154       1.838  -5.390   2.108  1.00  0.00           C  
ATOM   2290  H   ALA B 154       0.211  -3.183   3.117  1.00  0.00           H  
ATOM   2291  HA  ALA B 154      -0.229  -5.984   2.267  1.00  0.00           H  
ATOM   2292 1HB  ALA B 154       2.221  -6.379   2.246  1.00  0.00           H  
ATOM   2293 2HB  ALA B 154       1.779  -5.171   1.044  1.00  0.00           H  
ATOM   2294 3HB  ALA B 154       2.505  -4.672   2.585  1.00  0.00           H  
ATOM   2295  N   ALA B 155       0.054  -6.801   4.613  1.00  0.00           N  
ATOM   2296  CA  ALA B 155       0.205  -7.152   6.032  1.00  0.00           C  
ATOM   2297  C   ALA B 155       0.328  -8.644   6.318  1.00  0.00           C  
ATOM   2298  O   ALA B 155      -0.344  -9.493   5.719  1.00  0.00           O  
ATOM   2299  CB  ALA B 155      -0.973  -6.615   6.820  1.00  0.00           C  
ATOM   2300  H   ALA B 155      -0.421  -7.407   3.937  1.00  0.00           H  
ATOM   2301  HA  ALA B 155       1.112  -6.680   6.396  1.00  0.00           H  
ATOM   2302 1HB  ALA B 155      -0.825  -6.834   7.880  1.00  0.00           H  
ATOM   2303 2HB  ALA B 155      -1.050  -5.550   6.682  1.00  0.00           H  
ATOM   2304 3HB  ALA B 155      -1.886  -7.091   6.473  1.00  0.00           H  
ATOM   2305  N   ASN B 156       1.181  -8.949   7.292  1.00  0.00           N  
ATOM   2306  CA  ASN B 156       1.363 -10.312   7.779  1.00  0.00           C  
ATOM   2307  C   ASN B 156       1.353 -10.200   9.322  1.00  0.00           C  
ATOM   2308  O   ASN B 156       1.332  -9.080   9.836  1.00  0.00           O  
ATOM   2309  CB  ASN B 156       2.635 -10.953   7.203  1.00  0.00           C  
ATOM   2310  CG  ASN B 156       3.909 -10.410   7.686  1.00  0.00           C  
ATOM   2311  OD1 ASN B 156       3.998  -9.703   8.693  1.00  0.00           O  
ATOM   2312  ND2 ASN B 156       4.939 -10.793   7.014  1.00  0.00           N  
ATOM   2313  H   ASN B 156       1.725  -8.188   7.711  1.00  0.00           H  
ATOM   2314  HA  ASN B 156       0.504 -10.910   7.475  1.00  0.00           H  
ATOM   2315 1HB  ASN B 156       2.646 -12.021   7.236  1.00  0.00           H  
ATOM   2316 2HB  ASN B 156       2.632 -10.730   6.142  1.00  0.00           H  
ATOM   2317 1HD2 ASN B 156       5.874 -10.504   7.303  1.00  0.00           H  
ATOM   2318 2HD2 ASN B 156       4.793 -11.432   6.231  1.00  0.00           H  
ATOM   2319  N   PRO B 157       1.419 -11.302  10.095  1.00  0.00           N  
ATOM   2320  CA  PRO B 157       1.424 -11.336  11.553  1.00  0.00           C  
ATOM   2321  C   PRO B 157       2.541 -10.526  12.219  1.00  0.00           C  
ATOM   2322  O   PRO B 157       2.491 -10.295  13.428  1.00  0.00           O  
ATOM   2323  CB  PRO B 157       1.615 -12.829  11.849  1.00  0.00           C  
ATOM   2324  CG  PRO B 157       1.087 -13.531  10.634  1.00  0.00           C  
ATOM   2325  CD  PRO B 157       1.485 -12.651   9.498  1.00  0.00           C  
ATOM   2326  HA  PRO B 157       0.445 -10.996  11.916  1.00  0.00           H  
ATOM   2327 1HB  PRO B 157       2.682 -13.035  12.034  1.00  0.00           H  
ATOM   2328 2HB  PRO B 157       1.077 -13.100  12.768  1.00  0.00           H  
ATOM   2329 1HG  PRO B 157       1.524 -14.539  10.561  1.00  0.00           H  
ATOM   2330 2HG  PRO B 157      -0.002 -13.660  10.712  1.00  0.00           H  
ATOM   2331 1HD  PRO B 157       2.520 -12.901   9.246  1.00  0.00           H  
ATOM   2332 2HD  PRO B 157       0.789 -12.784   8.664  1.00  0.00           H  
ATOM   2333  N   PHE B 158       3.575 -10.148  11.465  1.00  0.00           N  
ATOM   2334  CA  PHE B 158       4.694  -9.426  12.036  1.00  0.00           C  
ATOM   2335  C   PHE B 158       4.689  -7.936  11.714  1.00  0.00           C  
ATOM   2336  O   PHE B 158       5.625  -7.224  12.075  1.00  0.00           O  
ATOM   2337  CB  PHE B 158       5.961 -10.074  11.522  1.00  0.00           C  
ATOM   2338  CG  PHE B 158       5.976 -11.474  11.914  1.00  0.00           C  
ATOM   2339  CD1 PHE B 158       5.704 -12.450  10.981  1.00  0.00           C  
ATOM   2340  CD2 PHE B 158       6.206 -11.839  13.222  1.00  0.00           C  
ATOM   2341  CE1 PHE B 158       5.664 -13.772  11.357  1.00  0.00           C  
ATOM   2342  CE2 PHE B 158       6.171 -13.159  13.597  1.00  0.00           C  
ATOM   2343  CZ  PHE B 158       5.898 -14.127  12.661  1.00  0.00           C  
ATOM   2344  H   PHE B 158       3.593 -10.301  10.463  1.00  0.00           H  
ATOM   2345  HA  PHE B 158       4.657  -9.539  13.119  1.00  0.00           H  
ATOM   2346 1HB  PHE B 158       5.985 -10.025  10.441  1.00  0.00           H  
ATOM   2347 2HB  PHE B 158       6.842  -9.574  11.918  1.00  0.00           H  
ATOM   2348  HD1 PHE B 158       5.514 -12.161   9.941  1.00  0.00           H  
ATOM   2349  HD2 PHE B 158       6.409 -11.066  13.964  1.00  0.00           H  
ATOM   2350  HE1 PHE B 158       5.453 -14.538  10.628  1.00  0.00           H  
ATOM   2351  HE2 PHE B 158       6.353 -13.439  14.634  1.00  0.00           H  
ATOM   2352  HZ  PHE B 158       5.869 -15.176  12.954  1.00  0.00           H  
ATOM   2353  N   GLY B 159       3.634  -7.446  11.065  1.00  0.00           N  
ATOM   2354  CA  GLY B 159       3.565  -6.022  10.756  1.00  0.00           C  
ATOM   2355  C   GLY B 159       2.962  -5.682   9.398  1.00  0.00           C  
ATOM   2356  O   GLY B 159       3.002  -6.482   8.450  1.00  0.00           O  
ATOM   2357  H   GLY B 159       2.872  -8.065  10.779  1.00  0.00           H  
ATOM   2358 1HA  GLY B 159       2.981  -5.529  11.533  1.00  0.00           H  
ATOM   2359 2HA  GLY B 159       4.564  -5.596  10.815  1.00  0.00           H  
ATOM   2360  N   GLN B 160       2.429  -4.452   9.341  1.00  0.00           N  
ATOM   2361  CA  GLN B 160       1.757  -3.851   8.186  1.00  0.00           C  
ATOM   2362  C   GLN B 160       2.575  -2.757   7.506  1.00  0.00           C  
ATOM   2363  O   GLN B 160       3.273  -1.984   8.168  1.00  0.00           O  
ATOM   2364  CB  GLN B 160       0.391  -3.294   8.602  1.00  0.00           C  
ATOM   2365  CG  GLN B 160      -0.412  -2.670   7.462  1.00  0.00           C  
ATOM   2366  CD  GLN B 160      -1.806  -2.304   7.874  1.00  0.00           C  
ATOM   2367  OE1 GLN B 160      -2.035  -1.752   8.954  1.00  0.00           O  
ATOM   2368  NE2 GLN B 160      -2.769  -2.619   7.017  1.00  0.00           N  
ATOM   2369  H   GLN B 160       2.481  -3.891  10.181  1.00  0.00           H  
ATOM   2370  HA  GLN B 160       1.592  -4.633   7.451  1.00  0.00           H  
ATOM   2371 1HB  GLN B 160      -0.209  -4.093   9.034  1.00  0.00           H  
ATOM   2372 2HB  GLN B 160       0.528  -2.534   9.368  1.00  0.00           H  
ATOM   2373 1HG  GLN B 160       0.084  -1.752   7.152  1.00  0.00           H  
ATOM   2374 2HG  GLN B 160      -0.460  -3.355   6.623  1.00  0.00           H  
ATOM   2375 1HE2 GLN B 160      -3.723  -2.406   7.233  1.00  0.00           H  
ATOM   2376 2HE2 GLN B 160      -2.539  -3.073   6.158  1.00  0.00           H  
ATOM   2377  N   ALA B 161       2.458  -2.696   6.182  1.00  0.00           N  
ATOM   2378  CA  ALA B 161       3.144  -1.724   5.346  1.00  0.00           C  
ATOM   2379  C   ALA B 161       2.255  -1.218   4.220  1.00  0.00           C  
ATOM   2380  O   ALA B 161       1.261  -1.850   3.857  1.00  0.00           O  
ATOM   2381  CB  ALA B 161       4.373  -2.357   4.744  1.00  0.00           C  
ATOM   2382  H   ALA B 161       1.875  -3.390   5.727  1.00  0.00           H  
ATOM   2383  HA  ALA B 161       3.427  -0.875   5.967  1.00  0.00           H  
ATOM   2384 1HB  ALA B 161       4.900  -1.628   4.132  1.00  0.00           H  
ATOM   2385 2HB  ALA B 161       5.021  -2.694   5.548  1.00  0.00           H  
ATOM   2386 3HB  ALA B 161       4.077  -3.206   4.128  1.00  0.00           H  
ATOM   2387  N   SER B 162       2.618  -0.069   3.657  1.00  0.00           N  
ATOM   2388  CA  SER B 162       1.881   0.452   2.515  1.00  0.00           C  
ATOM   2389  C   SER B 162       2.760   1.306   1.614  1.00  0.00           C  
ATOM   2390  O   SER B 162       3.781   1.842   2.049  1.00  0.00           O  
ATOM   2391  CB  SER B 162       0.714   1.289   2.980  1.00  0.00           C  
ATOM   2392  OG  SER B 162       1.160   2.447   3.620  1.00  0.00           O  
ATOM   2393  H   SER B 162       3.422   0.437   4.003  1.00  0.00           H  
ATOM   2394  HA  SER B 162       1.503  -0.385   1.938  1.00  0.00           H  
ATOM   2395 1HB  SER B 162       0.108   1.559   2.119  1.00  0.00           H  
ATOM   2396 2HB  SER B 162       0.092   0.706   3.656  1.00  0.00           H  
ATOM   2397  HG  SER B 162       1.629   2.948   2.942  1.00  0.00           H  
ATOM   2398  N   ALA B 163       2.309   1.485   0.377  1.00  0.00           N  
ATOM   2399  CA  ALA B 163       2.977   2.358  -0.584  1.00  0.00           C  
ATOM   2400  C   ALA B 163       1.961   3.076  -1.453  1.00  0.00           C  
ATOM   2401  O   ALA B 163       0.949   2.496  -1.845  1.00  0.00           O  
ATOM   2402  CB  ALA B 163       3.912   1.541  -1.447  1.00  0.00           C  
ATOM   2403  H   ALA B 163       1.491   0.947   0.095  1.00  0.00           H  
ATOM   2404  HA  ALA B 163       3.545   3.111  -0.037  1.00  0.00           H  
ATOM   2405 1HB  ALA B 163       4.419   2.188  -2.160  1.00  0.00           H  
ATOM   2406 2HB  ALA B 163       4.636   1.068  -0.811  1.00  0.00           H  
ATOM   2407 3HB  ALA B 163       3.345   0.786  -1.969  1.00  0.00           H  
ATOM   2408  N   SER B 164       2.252   4.330  -1.804  1.00  0.00           N  
ATOM   2409  CA  SER B 164       1.328   5.099  -2.638  1.00  0.00           C  
ATOM   2410  C   SER B 164       1.943   5.612  -3.929  1.00  0.00           C  
ATOM   2411  O   SER B 164       3.153   5.841  -4.014  1.00  0.00           O  
ATOM   2412  CB  SER B 164       0.783   6.282  -1.859  1.00  0.00           C  
ATOM   2413  OG  SER B 164       0.036   5.869  -0.742  1.00  0.00           O  
ATOM   2414  H   SER B 164       3.105   4.763  -1.475  1.00  0.00           H  
ATOM   2415  HA  SER B 164       0.500   4.456  -2.906  1.00  0.00           H  
ATOM   2416 1HB  SER B 164       1.611   6.907  -1.534  1.00  0.00           H  
ATOM   2417 2HB  SER B 164       0.153   6.887  -2.516  1.00  0.00           H  
ATOM   2418  HG  SER B 164      -0.820   5.628  -1.081  1.00  0.00           H  
ATOM   2419  N   ILE B 165       1.074   5.814  -4.917  1.00  0.00           N  
ATOM   2420  CA  ILE B 165       1.437   6.357  -6.215  1.00  0.00           C  
ATOM   2421  C   ILE B 165       0.378   7.267  -6.820  1.00  0.00           C  
ATOM   2422  O   ILE B 165      -0.815   6.954  -6.801  1.00  0.00           O  
ATOM   2423  CB  ILE B 165       1.638   5.206  -7.203  1.00  0.00           C  
ATOM   2424  CG1 ILE B 165       2.125   5.708  -8.527  1.00  0.00           C  
ATOM   2425  CG2 ILE B 165       0.350   4.487  -7.399  1.00  0.00           C  
ATOM   2426  CD1 ILE B 165       2.579   4.639  -9.381  1.00  0.00           C  
ATOM   2427  H   ILE B 165       0.105   5.547  -4.750  1.00  0.00           H  
ATOM   2428  HA  ILE B 165       2.362   6.921  -6.108  1.00  0.00           H  
ATOM   2429  HB  ILE B 165       2.385   4.518  -6.807  1.00  0.00           H  
ATOM   2430 1HG1 ILE B 165       1.318   6.210  -9.043  1.00  0.00           H  
ATOM   2431 2HG1 ILE B 165       2.942   6.411  -8.377  1.00  0.00           H  
ATOM   2432 1HG2 ILE B 165       0.511   3.671  -8.080  1.00  0.00           H  
ATOM   2433 2HG2 ILE B 165      -0.001   4.108  -6.446  1.00  0.00           H  
ATOM   2434 3HG2 ILE B 165      -0.387   5.176  -7.814  1.00  0.00           H  
ATOM   2435 1HD1 ILE B 165       2.903   5.041 -10.319  1.00  0.00           H  
ATOM   2436 2HD1 ILE B 165       3.399   4.124  -8.888  1.00  0.00           H  
ATOM   2437 3HD1 ILE B 165       1.764   3.957  -9.551  1.00  0.00           H  
ATOM   2438  N   MET B 166       0.816   8.361  -7.428  1.00  0.00           N  
ATOM   2439  CA  MET B 166      -0.101   9.176  -8.209  1.00  0.00           C  
ATOM   2440  C   MET B 166      -0.066   8.693  -9.643  1.00  0.00           C  
ATOM   2441  O   MET B 166       1.013   8.490 -10.209  1.00  0.00           O  
ATOM   2442  CB  MET B 166       0.243  10.660  -8.137  1.00  0.00           C  
ATOM   2443  CG  MET B 166      -0.686  11.549  -8.984  1.00  0.00           C  
ATOM   2444  SD  MET B 166      -2.402  11.569  -8.426  1.00  0.00           S  
ATOM   2445  CE  MET B 166      -3.219  11.993  -9.967  1.00  0.00           C  
ATOM   2446  H   MET B 166       1.795   8.605  -7.382  1.00  0.00           H  
ATOM   2447  HA  MET B 166      -1.115   9.036  -7.837  1.00  0.00           H  
ATOM   2448 1HB  MET B 166       0.174  10.998  -7.104  1.00  0.00           H  
ATOM   2449 2HB  MET B 166       1.266  10.819  -8.474  1.00  0.00           H  
ATOM   2450 1HG  MET B 166      -0.312  12.570  -8.958  1.00  0.00           H  
ATOM   2451 2HG  MET B 166      -0.668  11.215 -10.020  1.00  0.00           H  
ATOM   2452 1HE  MET B 166      -4.289  12.055  -9.814  1.00  0.00           H  
ATOM   2453 2HE  MET B 166      -2.850  12.953 -10.322  1.00  0.00           H  
ATOM   2454 3HE  MET B 166      -3.005  11.230 -10.708  1.00  0.00           H  
ATOM   2455  N   ALA B 167      -1.231   8.527 -10.245  1.00  0.00           N  
ATOM   2456  CA  ALA B 167      -1.277   8.102 -11.627  1.00  0.00           C  
ATOM   2457  C   ALA B 167      -2.496   8.675 -12.327  1.00  0.00           C  
ATOM   2458  O   ALA B 167      -3.518   8.977 -11.709  1.00  0.00           O  
ATOM   2459  CB  ALA B 167      -1.286   6.578 -11.705  1.00  0.00           C  
ATOM   2460  H   ALA B 167      -2.101   8.665  -9.728  1.00  0.00           H  
ATOM   2461  HA  ALA B 167      -0.390   8.483 -12.132  1.00  0.00           H  
ATOM   2462 1HB  ALA B 167      -1.298   6.278 -12.748  1.00  0.00           H  
ATOM   2463 2HB  ALA B 167      -0.394   6.178 -11.220  1.00  0.00           H  
ATOM   2464 3HB  ALA B 167      -2.175   6.195 -11.203  1.00  0.00           H  
ATOM   2465  N   ALA B 168      -2.399   8.802 -13.633  1.00  0.00           N  
ATOM   2466  CA  ALA B 168      -3.538   9.238 -14.412  1.00  0.00           C  
ATOM   2467  C   ALA B 168      -3.514   8.454 -15.690  1.00  0.00           C  
ATOM   2468  O   ALA B 168      -2.448   8.143 -16.220  1.00  0.00           O  
ATOM   2469  CB  ALA B 168      -3.506  10.734 -14.659  1.00  0.00           C  
ATOM   2470  H   ALA B 168      -1.535   8.569 -14.101  1.00  0.00           H  
ATOM   2471  HA  ALA B 168      -4.449   8.982 -13.879  1.00  0.00           H  
ATOM   2472 1HB  ALA B 168      -4.374  11.022 -15.251  1.00  0.00           H  
ATOM   2473 2HB  ALA B 168      -3.527  11.260 -13.701  1.00  0.00           H  
ATOM   2474 3HB  ALA B 168      -2.598  10.995 -15.197  1.00  0.00           H  
ATOM   2475  N   PHE B 169      -4.693   8.109 -16.162  1.00  0.00           N  
ATOM   2476  CA  PHE B 169      -4.810   7.245 -17.303  1.00  0.00           C  
ATOM   2477  C   PHE B 169      -5.541   7.846 -18.492  1.00  0.00           C  
ATOM   2478  O   PHE B 169      -5.363   7.386 -19.630  1.00  0.00           O  
ATOM   2479  CB  PHE B 169      -5.549   6.021 -16.819  1.00  0.00           C  
ATOM   2480  CG  PHE B 169      -4.904   5.438 -15.591  1.00  0.00           C  
ATOM   2481  CD1 PHE B 169      -5.613   5.311 -14.464  1.00  0.00           C  
ATOM   2482  CD2 PHE B 169      -3.576   5.103 -15.545  1.00  0.00           C  
ATOM   2483  CE1 PHE B 169      -5.044   4.815 -13.339  1.00  0.00           C  
ATOM   2484  CE2 PHE B 169      -2.992   4.601 -14.420  1.00  0.00           C  
ATOM   2485  CZ  PHE B 169      -3.743   4.450 -13.309  1.00  0.00           C  
ATOM   2486  H   PHE B 169      -5.527   8.424 -15.694  1.00  0.00           H  
ATOM   2487  HA  PHE B 169      -3.808   6.966 -17.619  1.00  0.00           H  
ATOM   2488 1HB  PHE B 169      -6.574   6.301 -16.562  1.00  0.00           H  
ATOM   2489 2HB  PHE B 169      -5.605   5.284 -17.578  1.00  0.00           H  
ATOM   2490  HD1 PHE B 169      -6.656   5.601 -14.464  1.00  0.00           H  
ATOM   2491  HD2 PHE B 169      -2.992   5.260 -16.410  1.00  0.00           H  
ATOM   2492  HE1 PHE B 169      -5.641   4.712 -12.474  1.00  0.00           H  
ATOM   2493  HE2 PHE B 169      -1.936   4.336 -14.417  1.00  0.00           H  
ATOM   2494  HZ  PHE B 169      -3.319   4.058 -12.402  1.00  0.00           H  
ATOM   2495  N   MET B 170      -6.384   8.857 -18.238  1.00  0.00           N  
ATOM   2496  CA  MET B 170      -7.186   9.412 -19.329  1.00  0.00           C  
ATOM   2497  C   MET B 170      -7.584  10.880 -19.126  1.00  0.00           C  
ATOM   2498  O   MET B 170      -7.891  11.323 -18.015  1.00  0.00           O  
ATOM   2499  CB  MET B 170      -8.431   8.554 -19.491  1.00  0.00           C  
ATOM   2500  CG  MET B 170      -9.322   8.885 -20.663  1.00  0.00           C  
ATOM   2501  SD  MET B 170      -8.485   8.631 -22.214  1.00  0.00           S  
ATOM   2502  CE  MET B 170      -8.225   6.865 -22.086  1.00  0.00           C  
ATOM   2503  H   MET B 170      -6.504   9.191 -17.281  1.00  0.00           H  
ATOM   2504  HA  MET B 170      -6.598   9.363 -20.244  1.00  0.00           H  
ATOM   2505 1HB  MET B 170      -8.157   7.499 -19.560  1.00  0.00           H  
ATOM   2506 2HB  MET B 170      -9.014   8.674 -18.612  1.00  0.00           H  
ATOM   2507 1HG  MET B 170     -10.194   8.239 -20.640  1.00  0.00           H  
ATOM   2508 2HG  MET B 170      -9.665   9.913 -20.607  1.00  0.00           H  
ATOM   2509 1HE  MET B 170      -7.710   6.504 -22.975  1.00  0.00           H  
ATOM   2510 2HE  MET B 170      -7.618   6.655 -21.203  1.00  0.00           H  
ATOM   2511 3HE  MET B 170      -9.188   6.357 -21.990  1.00  0.00           H  
ATOM   2512  N   ASP B 171      -7.585  11.646 -20.214  1.00  0.00           N  
ATOM   2513  CA  ASP B 171      -8.019  13.038 -20.158  1.00  0.00           C  
ATOM   2514  C   ASP B 171      -9.478  13.139 -19.724  1.00  0.00           C  
ATOM   2515  O   ASP B 171     -10.306  12.347 -20.165  1.00  0.00           O  
ATOM   2516  CB  ASP B 171      -7.852  13.709 -21.521  1.00  0.00           C  
ATOM   2517  CG  ASP B 171      -6.390  13.936 -21.909  1.00  0.00           C  
ATOM   2518  OD1 ASP B 171      -5.531  13.754 -21.075  1.00  0.00           O  
ATOM   2519  OD2 ASP B 171      -6.149  14.288 -23.037  1.00  0.00           O  
ATOM   2520  H   ASP B 171      -7.305  11.246 -21.100  1.00  0.00           H  
ATOM   2521  HA  ASP B 171      -7.406  13.565 -19.427  1.00  0.00           H  
ATOM   2522 1HB  ASP B 171      -8.327  13.095 -22.287  1.00  0.00           H  
ATOM   2523 2HB  ASP B 171      -8.367  14.673 -21.512  1.00  0.00           H  
ATOM   2524  N   ASN B 172      -9.792  14.134 -18.898  1.00  0.00           N  
ATOM   2525  CA  ASN B 172     -11.156  14.393 -18.426  1.00  0.00           C  
ATOM   2526  C   ASN B 172     -11.916  15.199 -19.501  1.00  0.00           C  
ATOM   2527  O   ASN B 172     -11.493  16.319 -19.784  1.00  0.00           O  
ATOM   2528  CB  ASN B 172     -11.104  15.132 -17.095  1.00  0.00           C  
ATOM   2529  CG  ASN B 172     -12.453  15.337 -16.416  1.00  0.00           C  
ATOM   2530  OD1 ASN B 172     -13.520  15.030 -16.942  1.00  0.00           O  
ATOM   2531  ND2 ASN B 172     -12.401  15.862 -15.216  1.00  0.00           N  
ATOM   2532  H   ASN B 172      -9.047  14.734 -18.574  1.00  0.00           H  
ATOM   2533  HA  ASN B 172     -11.647  13.453 -18.250  1.00  0.00           H  
ATOM   2534 1HB  ASN B 172     -10.458  14.579 -16.410  1.00  0.00           H  
ATOM   2535 2HB  ASN B 172     -10.647  16.109 -17.249  1.00  0.00           H  
ATOM   2536 1HD2 ASN B 172     -13.245  16.027 -14.705  1.00  0.00           H  
ATOM   2537 2HD2 ASN B 172     -11.518  16.100 -14.813  1.00  0.00           H  
ATOM   2538  N   PRO B 173     -12.960  14.640 -20.166  1.00  0.00           N  
ATOM   2539  CA  PRO B 173     -13.732  15.251 -21.244  1.00  0.00           C  
ATOM   2540  C   PRO B 173     -14.180  16.672 -20.924  1.00  0.00           C  
ATOM   2541  O   PRO B 173     -14.153  17.533 -21.806  1.00  0.00           O  
ATOM   2542  OXT PRO B 173     -14.954  16.816 -19.978  1.00  0.00           O  
ATOM   2543  CB  PRO B 173     -14.939  14.310 -21.351  1.00  0.00           C  
ATOM   2544  CG  PRO B 173     -14.400  12.973 -20.940  1.00  0.00           C  
ATOM   2545  CD  PRO B 173     -13.453  13.276 -19.808  1.00  0.00           C  
ATOM   2546  HA  PRO B 173     -13.135  15.232 -22.168  1.00  0.00           H  
ATOM   2547 1HB  PRO B 173     -15.748  14.663 -20.693  1.00  0.00           H  
ATOM   2548 2HB  PRO B 173     -15.333  14.316 -22.377  1.00  0.00           H  
ATOM   2549 1HG  PRO B 173     -15.218  12.305 -20.631  1.00  0.00           H  
ATOM   2550 2HG  PRO B 173     -13.895  12.487 -21.788  1.00  0.00           H  
ATOM   2551 1HD  PRO B 173     -13.983  13.288 -18.844  1.00  0.00           H  
ATOM   2552 2HD  PRO B 173     -12.671  12.518 -19.848  1.00  0.00           H  
TER                                                                             
# All scores below are weighted scores, not raw scores.
#BEGIN_POSE_ENERGIES_TABLE ./short_relax/trkA_freehal_2_RF.pdb
label fa_atr fa_rep fa_sol fa_intra_rep fa_intra_sol_xover4 lk_ball_wtd fa_elec hbond_sr_bb hbond_lr_bb hbond_bb_sc hbond_sc dslf_fa13 omega fa_dun p_aa_pp yhh_planarity ref rama_prepro cart_bonded total
weights 1 0.55 1 0.005 1 1 1 1 1 1 1 1.25 0.4 0.7 0.6 0.625 1 0.45 0.5 NA
pose -992.74 101.934 557.722 1.79103 28.6526 -25.6039 -313.942 -63.3509 -54.0836 -32.967 -24.972 0 3.5376 173.206 -44.2209 0.06569 48.7141 -6.04268 85.4008 -556.898
MET:NtermProteinFull_1 -3.39634 0.31267 1.8601 0.0068 0.05392 -0.16097 -0.32308 0 0 0 0 0 0.05351 1.15886 0 0 1.65735 0 0.17034 1.39316
ARG_2 -4.92429 0.25454 6.20287 0.0179 0.5479 -0.2186 -3.85999 0 0 0 -1.25792 0 -0.01307 2.71098 -0.15565 0 -0.09474 -0.23093 0.48734 -0.53366
GLU_3 -3.93359 0.36292 4.17935 0.01089 0.36491 -0.08494 -1.47536 0 0 0 -0.77092 0 -0.02343 2.73831 -0.16711 0 -2.72453 -0.43704 0.4601 -1.50043
LEU_4 -7.64046 0.95966 3.06758 0.02109 0.07395 -0.1479 -1.27607 0 0 0 0 0 0.04872 0.29003 -0.27349 0 1.66147 -0.3346 0.3018 -3.24821
GLU_5 -7.70522 0.60622 6.55385 0.00581 0.25258 -0.03555 -3.54246 0 0 0 -0.34747 0 -0.0388 2.55833 -0.23943 0 -2.72453 -0.36945 0.36424 -4.66187
LEU_6 -10.4909 0.88674 5.16686 0.03598 0.19974 -0.38929 -2.17341 0 0 0 0 0 0.04188 0.71963 -0.23857 0 1.66147 -0.32781 0.40589 -4.5018
ARG_7 -8.40828 0.64572 8.30521 0.02169 0.34975 0.21904 -5.84975 0 0 0 -1.33154 0 0.02071 2.25131 -0.04375 0 -0.09474 -0.10325 0.52206 -3.49582
ALA_8 -6.95258 0.95352 2.83994 0.00175 0 -0.15866 -2.38279 0 0 0 0 0 0.0348 0 -0.35597 0 1.32468 -0.3174 0.4622 -4.55051
ARG_9 -10.5913 1.42797 8.01173 0.01592 0.34686 -0.48948 -3.9474 0 0 0 -0.43063 0 0.0148 2.17044 -0.16265 0 -0.09474 -0.55421 0.53637 -3.74633
SER_10 -6.21199 0.50022 6.14713 0.00197 0.05794 -0.28454 -2.87878 0 0 0 0 0 -0.01892 0.20491 -0.19098 0 -0.28969 -0.57475 0.53141 -3.00608
LEU_11 -10.183 1.96525 2.72307 0.025 0.07224 -0.17451 -1.55362 0 0 0 0 0 0.32553 0.16756 -0.27871 0 1.66147 -0.40543 0.43278 -5.22234
LEU_12 -7.4971 0.8808 3.47448 0.01641 0.06637 -0.10292 -1.49626 0 0 0 0 0 0.2102 0.21534 -0.29221 0 1.66147 -0.23663 0.60104 -2.49901
GLY_13 -5.24823 0.4532 4.2461 0.00015 0 -0.25536 -1.95707 0 0 0 0 0 -0.06292 0 0.24991 0 0.79816 0.34032 0.40413 -1.03161
VAL_14 -8.3997 1.00078 2.54911 0.03432 0.05692 -0.25827 -1.92562 0 0 0 0 0 -0.01937 -0.00768 -0.20431 0 2.64269 0.48885 0.4224 -3.61989
ALA_15 -6.08515 0.43233 2.95834 0.00151 0 -0.08853 -1.54458 0 0 0 0 0 -0.03479 0 -0.2691 0 1.32468 -0.18814 0.42176 -3.07167
ARG_16 -7.78742 0.46308 6.82818 0.01283 0.31998 -0.09706 -4.17199 0 0 -0.92078 0 0 0.05759 1.9485 -0.1134 0 -0.09474 -0.28941 0.26385 -3.5808
LEU_17 -9.93794 1.01444 3.2046 0.02018 0.07542 -0.24199 -1.9424 0 0 0 0 0 0.02334 0.29725 -0.28294 0 1.66147 -0.24131 0.39048 -5.9594
VAL_18 -8.29744 0.90721 2.15831 0.02011 0.05333 -0.22135 -2.41642 0 0 0 0 0 0.00889 -0.02419 -0.3367 0 2.64269 -0.16464 0.47233 -5.19787
GLU_19 -6.28007 0.42371 5.85127 0.00824 0.30686 -0.41337 -1.96099 0 0 0 0 0 -0.01259 2.64267 -0.07077 0 -2.72453 -0.12743 0.38213 -1.97488
ARG_20 -5.90304 0.32899 5.08711 0.01624 0.42368 -0.06988 -2.65488 0 0 0 -1.28122 0 -0.02367 2.37551 -0.16869 0 -0.09474 -0.26355 0.45305 -1.77509
HIS_21 -7.81102 0.35641 5.37472 0.00396 0.44377 -0.91673 -1.34132 0 0 0 0 0 -0.04196 1.29734 -0.27714 0 -0.30065 -0.15795 0.58332 -2.78727
HIS_D_22 -6.18862 0.49491 3.54465 0.00548 0.50003 -0.17604 -1.74758 0 0 0 0 0 -0.0426 1.17758 -0.47422 0 -0.30065 0.19744 0.61878 -2.39085
GLY_23 -2.53667 0.10546 2.44554 5e-05 0 -0.0168 -0.82699 0 0 0 0 0 -0.08294 0 -1.49206 0 0.79816 0.28401 0.38818 -0.93406
ARG_24 -3.4143 0.31633 3.53554 0.0113 0.25864 -0.17119 -2.61786 0 0 0 -1.0119 0 -0.06471 1.55033 0.05381 0 -0.09474 0.12022 0.18237 -1.34615
THR_25 -4.99501 0.87531 5.27643 0.00693 0.08744 -0.00136 -2.84293 0 0 -0.99444 0 0 0.09872 0.05403 -0.35328 0 1.15175 -0.19964 1.00379 -0.83225
PRO_26 -3.17534 0.44786 2.3127 0.00208 0.03421 -0.08472 -0.82797 0 0 0 0 0 -0.10251 0.09134 -0.56516 0 -1.64321 -0.15196 0.98292 -2.67977
GLU_27 -6.03308 0.76511 4.56205 0.00826 0.30945 -0.32082 -1.41499 0 0 0 0 0 -0.05531 2.76279 -0.35217 0 -2.72453 -0.2258 0.24409 -2.47496
THR_28 -7.48193 0.53532 5.59007 0.00753 0.05437 -0.05863 -2.71939 0 0 -0.99444 0 0 0.36072 0.04247 -0.11271 0 1.15175 -0.36186 0.47492 -3.5118
GLU_29 -6.12648 0.29838 7.31414 0.00559 0.69761 0.28111 -4.47552 0 0 0 -1.77186 0 0.13847 3.34945 -0.25907 0 -2.72453 -0.24116 0.60467 -2.90919
ARG_30 -7.46917 0.71479 5.64287 0.01229 0.29159 -0.20915 -3.25225 0 0 0 -0.88066 0 0.12361 2.2391 -0.06247 0 -0.09474 -0.33534 0.48272 -2.79682
LEU_31 -11.2206 1.17241 1.43144 0.00995 0.05893 0.02147 -1.17107 0 0 0 0 0 0.05732 0.44039 -0.24419 0 1.66147 -0.27988 0.48824 -7.57411
ARG_32 -7.86035 0.58111 8.08525 0.01611 0.63428 0.01723 -5.11962 0 0 0 -1.2437 0 0.00098 1.47764 0.01766 0 -0.09474 -0.03184 0.54016 -2.97983
GLU_33 -5.58889 0.21807 5.82425 0.00472 0.22803 -0.50106 -1.7589 0 0 0 0 0 -0.01591 2.5359 -0.26798 0 -2.72453 -0.18105 0.40264 -1.82472
LEU_34 -9.48509 0.6359 4.87898 0.02021 0.07162 -0.5215 -1.96124 0 0 0 0 0 0.07637 0.28399 -0.26623 0 1.66147 -0.40731 0.2179 -4.79492
ALA_35 -7.25212 1.03717 2.93544 0.00202 0 -0.1613 -1.94637 0 0 0 0 0 -0.00723 0 -0.16008 0 1.32468 -0.27103 0.27459 -4.22423
GLU_36 -6.18157 0.3494 6.05734 0.00496 0.24129 -0.06485 -3.67488 0 0 0 -0.48374 0 0.05327 2.55853 -0.26086 0 -2.72453 -0.37453 0.25298 -4.24722
GLU_37 -5.52378 0.4212 6.40023 0.0049 0.23617 -0.02522 -4.75955 0 0 0 0 0 0.07275 2.51556 -0.27241 0 -2.72453 -0.4873 0.15687 -3.98511
ALA_38 -6.38156 0.6167 2.40527 0.00157 0 -0.25218 -0.7928 0 0 0 0 0 -0.01959 0 -0.25148 0 1.32468 -0.45726 0.18356 -3.62308
LEU_39 -7.70118 0.92849 3.14963 0.02418 0.16745 -0.35871 -1.16989 0 0 0 0 0 -0.01649 0.46409 -0.16369 0 1.66147 -0.06101 0.30571 -2.76996
ALA_40 -2.69135 0.0994 2.22453 0.00157 0 -0.1123 -0.88471 0 0 0 0 0 -0.064 0 -0.37683 0 1.32468 -0.15445 0.2762 -0.35726
SER_41 -3.63478 0.53161 3.41378 0.00215 0.02894 -0.14472 -2.98651 0 0 0 0 0 -0.02956 1.15371 -0.25668 0 -0.28969 -0.59909 0.53628 -2.27454
VAL_42 -5.89733 0.58173 1.77523 0.02749 0.05517 -0.05801 -0.98876 0 0 0 0 0 0.01723 0.18075 0.09781 0 2.64269 4.68676 1.00837 4.12913
ASP_43 -5.50097 0.9966 5.51032 0.00555 0.66429 0.03569 -5.26109 0 0 -1.13801 0 0 -0.07795 2.49292 -0.22226 0 -2.14574 5.06828 1.44716 1.8748
PRO_44 -5.07427 0.73192 3.02192 0.00297 0.04586 -0.42261 -0.28862 0 0 0 0 0 -0.07475 0.37262 -0.15523 0 -1.64321 -0.13586 1.36656 -2.25271
ALA_45 -4.49456 0.49422 4.22414 0.0013 0 -0.22939 -2.77762 0 0 -0.26131 0 0 0.04199 0 0.10245 0 1.32468 -0.18342 0.72359 -1.03394
VAL_46 -6.83213 0.55197 4.25306 0.02794 0.05553 -0.21176 -2.2427 0 0 -0.8767 0 0 -0.0521 -0.02335 -0.28549 0 2.64269 -0.02852 0.50587 -2.5157
ILE_47 -10.067 0.65755 3.60592 0.03167 0.07429 -0.391 -1.98743 0 0 0 0 0 0.02218 0.13195 -0.41279 0 2.30374 -0.06746 0.51607 -5.58227
ASP_48 -5.18148 0.19198 6.34843 0.00299 0.26338 0.19451 -4.10685 0 0 0 -0.75657 0 -0.03083 1.40055 0.20274 0 -2.14574 -0.09718 0.5331 -3.18097
ARG_49 -5.43424 0.29107 4.69314 0.01154 0.20543 -0.29673 -2.16906 0 0 0 0 0 -0.01801 1.67618 -0.10646 0 -0.09474 -0.27846 0.37167 -1.14868
LYS_50 -8.76987 0.73742 7.41534 0.01451 0.30046 -0.00712 -5.13562 0 0 0 0 0 0.22181 1.87507 -0.12935 0 -0.71458 -0.29357 0.40039 -4.0851
GLU_51 -7.83818 0.4006 8.11941 0.00773 0.29835 0.0849 -5.97703 0 0 -0.32433 -1.50024 0 -0.01245 2.841 -0.1155 0 -2.72453 -0.25331 0.8672 -6.12638
ALA_52 -4.28025 0.23071 3.76292 0.00152 0 -0.10212 -1.94888 0 0 0 0 0 0.03305 0 -0.22052 0 1.32468 -0.30735 0.67582 -0.83042
GLU_53 -5.99076 0.35237 5.55213 0.00604 0.31435 -0.02669 -3.48055 0 0 0 -0.88066 0 0.06219 2.91834 -0.16598 0 -2.72453 -0.34105 0.20765 -4.19715
MET_54 -11.6953 1.3915 3.82307 0.01333 0.01552 0.06642 -2.36739 0 0 0 0 0 0.07581 1.23909 -0.03881 0 1.65735 -0.24714 0.43649 -5.63008
GLN_55 -7.34444 0.515 7.03268 0.00635 0.17587 -0.39127 -3.12181 0 0 0 -0.53759 0 0.08015 2.6724 -0.14079 0 -1.45095 -0.20012 0.547 -2.15751
ALA_56 -5.10648 0.38539 4.63039 0.00138 0 -0.30918 -1.68884 0 0 0 0 0 0.03426 0 -0.22743 0 1.32468 -0.32215 0.2856 -0.99238
LEU_57 -9.60955 1.114 3.90947 0.02108 0.19095 -0.27806 -1.63931 0 0 0 0 0 0.08121 0.81872 -0.25287 0 1.66147 -0.29801 0.28548 -3.99542
LEU_58 -10.2524 1.15896 3.6019 0.01798 0.06693 -0.35144 -2.4368 0 0 0 0 0 0.03488 0.37723 -0.24467 0 1.66147 -0.22282 0.57905 -6.00975
ARG_59 -5.71577 0.46183 6.06613 0.01277 0.45099 -0.7605 -2.21387 0 0 0 0 0 -0.01789 1.5481 -0.10248 0 -0.09474 -0.31954 0.53706 -0.14791
GLU_60 -3.55875 0.23924 3.82441 0.0046 0.23257 -0.28509 -0.97181 0 0 0 0 0 -0.05858 2.59064 -0.3301 0 -2.72453 -0.51607 0.29154 -1.26195
MET_61 -7.95826 1.16648 2.36065 0.0106 0.18313 -0.38022 -1.19201 0 0 0 0 0 -0.05679 3.16746 0.12926 0 1.65735 -0.5734 0.37252 -1.11325
GLY_62 -2.05678 0.10963 2.034 9e-05 0 -0.11188 -0.90977 0 0 0 0 0 -0.15704 0 -1.49903 0 0.79816 -0.44531 0.48435 -1.75357
LEU:CtermProteinFull_63 -9.16136 0.9565 3.70906 0.01943 0.19992 -0.48247 -2.85947 0 0 0 0 0 0 0.57774 0 0 1.66147 -0.18466 0.50643 -5.0574
VAL:NtermProteinFull_64 -1.58009 0.07631 0.80793 0.02143 0.05635 0.04207 -0.82602 0 0 0 0 0 0.09785 0.00585 0 0 2.64269 0 0.06099 1.40537
SER_65 -3.22585 0.44156 1.17829 0.00168 0.07501 -0.14175 -1.16306 0 0 0 0 0 -0.01072 0.17406 -0.31845 0 -0.28969 -0.25748 0.25247 -3.28392
PHE_66 -7.94725 1.21322 4.29845 0.02227 0.41652 0.10645 -2.31925 0 0 0 0 0 0.0476 1.07622 -0.32656 0 1.21829 0.3978 1.34305 -0.45319
PRO_67 -4.60314 0.7476 2.14517 0.00318 0.06726 -0.11245 -0.94057 0 0 0 0 0 -0.04569 0.06835 -1.17897 0 -1.64321 0.41354 1.48087 -3.59806
ALA_68 -5.50184 0.45817 1.45864 0.00158 0 -0.33877 -0.90656 0 0 0 0 0 0.0303 0 -0.18039 0 1.32468 -0.60175 0.45274 -3.8032
SER_69 -4.5316 0.36252 3.04766 0.00248 0.0483 -0.02672 -1.80654 0 0 0 0 0 0.01679 0.24056 -0.26509 0 -0.28969 -0.34032 0.18769 -3.35396
VAL_70 -7.54864 1.15262 -0.12697 0.02652 0.0699 -0.35648 -0.66898 0 0 0 0 0 0.00939 0.34818 -0.06322 0 2.64269 0.09431 0.381 -4.03967
GLN_71 -6.86242 0.78102 4.82348 0.00832 0.43462 -0.00074 -2.76452 0 0 0 -0.77092 0 0.00124 2.40427 -0.09259 0 -1.45095 0.00864 0.54947 -2.93107
LEU_72 -7.39435 0.91615 -0.5783 0.03293 0.05363 -0.25098 -0.55323 0 0 0 0 0 -0.00135 0.18756 -0.20195 0 1.66147 -0.15883 0.53844 -5.7488
HIS_D_73 -8.42946 1.33662 5.62468 0.00589 0.3514 -0.44627 -2.46378 0 0 -0.61877 0 0 0.01198 2.47787 -0.06977 0 -0.30065 -0.08565 0.66527 -1.94064
THR_74 -4.73927 0.58181 4.31498 0.00797 0.04949 -0.1102 -2.62878 0 0 -0.9431 -0.38768 0 -0.04429 0.09266 0.11458 0 1.15175 0.11511 0.5626 -1.86236
ALA_75 -3.90297 0.32084 0.32141 0.00121 0 -0.12674 -0.32218 0 0 0 0 0 0.04101 0 -0.12843 0 1.32468 -0.28911 0.31396 -2.44632
VAL_76 -7.61401 0.71642 1.4923 0.01765 0.03943 0.15647 -2.52074 0 0 0 0 0 0.08706 0.17034 -0.75585 0 2.64269 -0.56894 0.372 -5.76516
GLU_77 -4.7418 0.41564 2.88752 0.01167 0.48712 -0.14577 -0.91933 0 0 0 0 0 0.06435 3.29085 0.22229 0 -2.72453 0.07747 0.53757 -0.53695
MET_78 -10.0563 1.37922 3.1724 0.00436 0.03694 -0.09107 -0.11038 0 0 0 0 0 -0.0561 1.61868 0.72316 0 1.65735 1.12287 0.52855 -0.07032
HIS_D_79 -1.96174 0.14047 1.74048 0.00388 0.39702 -0.23484 -0.47838 0 0 0 0 0 0.11593 1.79651 -0.05641 0 -0.30065 0.8722 0.86628 2.90074
HIS_80 -9.24304 1.34935 6.81897 0.00899 1.18506 -0.52946 -1.71251 0 0 0 -0.32653 0 0.05565 1.9598 -0.28875 0 -0.30065 -0.08967 1.55206 0.43929
TRP_81 -10.7421 1.78033 4.27678 0.02151 0.15056 -0.17481 -2.77162 0 0 -0.47328 0 0 0.17998 1.68272 -0.34832 0 2.26099 -0.24292 1.71146 -2.68871
CYS_82 -8.00541 0.94564 2.84732 0.00361 0.03814 0.17886 -2.28486 0 0 0 0 0 0.30036 0.4604 0.08781 0 3.25479 0.08287 1.08626 -1.00421
ILE_83 -8.41264 1.02507 0.85071 0.03363 0.09779 0.11276 -2.21209 0 0 0 0 0 0.07206 0.21611 -0.3068 0 2.30374 0.33602 1.16113 -4.72252
PRO_84 -8.06724 1.21215 2.54694 0.00331 0.07859 0.02381 -2.03663 0 0 0 0 0 0.00178 0.31249 -1.05683 0 -1.64321 -0.26064 1.13386 -7.75161
PHE_85 -10.1271 1.29494 2.17544 0.02686 0.41568 0.00116 -2.45361 0 0 0 0 0 0.0797 1.25616 -0.55989 0 1.21829 -0.49033 0.74084 -6.42183
SER_86 -6.56803 0.52143 4.7521 0.00131 0.08586 -0.17532 -3.01952 0 0 0 0 0 0.17672 1.1675 -0.01826 0 -0.28969 -0.08376 0.58636 -2.86329
VAL_87 -7.94059 1.16802 1.31769 0.02243 0.04401 0.21111 -1.90449 0 0 0 0 0 -0.04483 0.25857 -0.64498 0 2.64269 -0.06879 0.40139 -4.53777
ASP_88 -6.99407 0.6544 6.96161 0.00371 0.26613 0.12117 -7.1511 0 0 -0.72536 -1.55905 0 0.00381 2.63461 0.1597 0 -2.14574 0.05976 0.47831 -7.2321
GLY_89 -4.52502 0.39662 2.69996 0.00016 0 -0.39005 -1.95497 0 0 -0.72536 0 0 -0.0989 0 -1.51201 0 0.79816 0.5498 0.29028 -4.47132
GLN_90 -6.41652 0.588 4.53019 0.00851 0.49297 -0.11186 -1.32968 0 0 0 0 0 0.03522 2.23152 0.0589 0 -1.45095 0.7613 0.64131 0.0389
PRO_91 -4.67518 0.49388 2.60617 0.00346 0.10669 -0.21747 -0.77575 0 0 -0.6413 0 0 0.0729 0.28452 -1.02949 0 -1.64321 0.17056 0.67977 -4.56444
ALA_92 -2.82807 0.58252 1.63474 0.00136 0 -0.48802 -0.17167 0 0 0 0 0 0.05404 0 -0.00228 0 1.32468 -0.49481 0.71368 0.32618
PRO_93 -7.60814 1.12106 3.37727 0.0044 0.10285 -0.28398 -1.43638 0 0 -0.59975 0 0 0.14144 0.09617 -0.90536 0 -1.64321 -0.46827 1.04006 -7.06184
SER_94 -2.70438 0.19582 2.77581 0.00221 0.04981 0.22335 -2.3117 0 0 0 0 0 -0.00606 0.37658 0.16326 0 -0.28969 -0.29157 0.62583 -1.19073
LEU_95 -5.82505 0.78694 -0.30818 0.03223 0.05257 -0.18595 -0.37153 0 0 0 0 0 0.02461 0.15224 -0.2485 0 1.66147 -0.20465 0.35364 -4.08016
ARG_96 -5.75598 0.34312 3.03265 0.01126 0.33712 -0.02082 -1.60121 0 0 0 0 0 0.02269 1.96514 -0.21444 0 -0.09474 -0.04027 0.30464 -1.71085
TRP_97 -12.0625 1.58702 0.83243 0.02104 0.17932 -0.12461 -1.90295 0 0 0 0 0 0.16424 1.39257 -0.36377 0 2.26099 0.13724 0.45641 -7.42259
LEU_98 -8.17325 0.69133 2.85739 0.01348 0.05344 -0.04726 -2.05272 0 0 0 0 0 0.06184 0.2092 -0.17127 0 1.66147 0.02159 0.54386 -4.33091
PHE_99 -9.73708 1.03709 4.35411 0.03139 0.11632 -0.58444 -2.24465 0 0 0 0 0 -0.03073 2.44397 -0.25792 0 1.21829 0.21136 0.37449 -3.06781
ASN_100 -4.13223 0.28479 3.75867 0.00674 0.28273 -0.16586 -1.66664 0 0 -1.33027 0 0 -0.04899 1.47413 -0.99897 0 -1.34026 -0.12775 0.45122 -3.55268
GLY_101 -1.57985 0.20907 1.30045 7e-05 0 -0.21946 -0.05534 0 0 0 0 0 -0.11851 0 -1.46597 0 0.79816 -0.75774 0.40989 -1.47924
SER_102 -3.50484 0.28084 3.88768 0.00235 0.04869 0.03177 -2.72343 0 0 0 0 0 -0.00924 0.82598 0.00606 0 -0.28969 -0.37522 0.33643 -1.48262
VAL_103 -4.35322 0.38211 1.35638 0.01947 0.04331 -0.4239 -0.80795 0 0 0 0 0 -0.07452 0.0408 -0.2496 0 2.64269 -0.27745 0.3144 -1.38749
LEU_104 -6.43091 0.57259 1.64509 0.0143 0.10763 -0.16151 -0.76585 0 0 0 0 0 -0.0698 0.36967 -0.28025 0 1.66147 -0.2875 0.22952 -3.39555
ASN_105 -2.47184 0.05931 1.91821 0.00491 0.23358 -0.40712 -0.31601 0 0 0 0 0 -0.01015 1.32777 0.08062 0 -1.34026 0.00982 0.23882 -0.67233
GLU_106 -3.31662 0.25639 3.05253 0.00433 0.22799 0.05196 -2.98571 0 0 -0.99548 -0.43302 0 -0.03012 3.48416 0.034 0 -2.72453 -0.057 0.22798 -3.20313
THR_107 -4.04793 0.30057 4.33494 0.00738 0.06744 -0.15362 -1.32006 0 0 -1.77568 0 0 0.04418 0.19944 -0.78522 0 1.15175 -0.07376 0.2917 -1.75886
SER_108 -2.1797 0.10035 1.78252 0.00174 0.05432 0.05945 -0.2897 0 0 -0.50411 0 0 -0.05359 0.11283 -0.36071 0 -0.28969 -0.23464 0.26689 -1.53404
PHE_109 -6.9226 0.97037 4.10881 0.02452 0.29389 -0.10715 -1.52935 0 0 -0.96915 0 0 0.02208 1.65136 -0.02973 0 1.21829 0.03435 0.24009 -0.99421
ILE_110 -7.16058 0.78582 2.46327 0.02424 0.11498 -0.1268 -1.51175 0 0 -0.80653 0 0 0.01235 2.19377 -0.64739 0 2.30374 0.17122 0.26991 -1.91375
PHE_111 -7.92674 0.58964 4.18151 0.0321 0.59155 -0.19255 -2.71932 0 0 0 0 0 -0.00829 1.03397 -0.51886 0 1.21829 -0.22232 0.34475 -3.59627
THR_112 -4.71063 0.37033 2.63499 0.00805 0.08611 0.03461 -2.36834 0 0 -0.99548 -0.43302 0 0.00973 0.01643 -0.21891 0 1.15175 -0.17606 0.42859 -4.16185
GLU_113 -5.48646 0.17694 5.76913 0.00811 0.25398 0.59555 -5.15993 0 0 0 -2.00862 0 0.29798 2.97044 -0.1671 0 -2.72453 0.07979 0.35772 -5.03701
PHE_114 -4.69846 0.41867 1.06549 0.02502 0.231 -0.36634 -0.67387 0 0 0 0 0 0.08607 1.43409 -0.34576 0 1.21829 -0.00286 0.61673 -0.99193
LEU_115 -7.40137 0.76575 2.4468 0.01485 0.05838 -0.48076 -1.19853 0 0 0 0 0 -0.01241 0.12442 -0.33623 0 1.66147 -0.25624 0.75072 -3.86315
GLU_116 -2.17234 0.32743 2.55775 0.00588 0.25707 0.40755 -1.64457 0 0 -0.92078 0 0 -0.01562 2.698 -0.00883 0 -2.72453 -0.39887 0.82712 -0.80473
PRO_117 -3.40783 0.42952 1.98907 0.00336 0.11012 -0.08316 -0.62471 0 0 0 0 0 -0.0134 0.37979 -0.97989 0 -1.64321 -0.58127 0.65402 -3.7676
ALA_118 -2.7259 0.21522 2.57311 0.00147 0 -0.16628 -1.06775 0 0 0 0 0 -0.01628 0 -0.17884 0 1.32468 -0.62221 0.19356 -0.46923
ALA_119 -1.81196 0.3052 1.45874 0.00146 0 -0.35573 0.18854 0 0 0 0 0 -0.07061 0 -0.01798 0 1.32468 -0.70041 0.2068 0.52872
ASN_120 -1.50578 0.17237 1.22506 0.00627 0.30698 -0.21549 -0.25574 0 0 0 0 0 -0.00405 1.46552 -0.65945 0 -1.34026 -0.50877 0.29299 -1.02035
GLU_121 -4.13962 0.39555 4.50178 0.00524 0.22321 -0.38568 -2.0969 0 0 0 -0.43063 0 0.01561 2.52614 0.15518 0 -2.72453 -0.09274 0.29091 -1.75648
THR_122 -2.94751 0.05256 2.86775 0.0061 0.06276 -0.25227 -1.27279 0 0 0 -0.64861 0 -0.02478 0.07072 -0.46561 0 1.15175 -0.13516 0.46279 -1.07231
VAL_123 -7.0934 0.70401 2.4351 0.02169 0.04685 -0.81182 -0.58062 0 0 0 0 0 -0.00851 0.0043 -0.43464 0 2.64269 -0.42807 0.4901 -3.01232
ARG_124 -7.31869 0.43985 5.33577 0.01251 0.37821 -0.1283 -3.49978 0 0 -0.59975 0 0 0.00931 1.61891 -0.08788 0 -0.09474 -0.28793 0.41323 -3.80928
HIS_125 -8.15552 0.63475 5.1597 0.00384 0.48861 -0.54632 -2.0127 0 0 0 0 0 -0.00089 1.94145 -0.19519 0 -0.30065 -0.13454 0.54825 -2.56921
GLY_126 -4.72536 0.25101 2.4925 9e-05 0 0.01068 -2.00374 0 0 0 0 0 -0.02486 0 -1.47148 0 0.79816 0.20942 0.37317 -4.0904
CYS_127 -7.84995 1.01211 2.8801 0.00412 0.04882 0.10682 -2.15292 0 0 0 0 0 0.24591 0.06138 -0.187 0 3.25479 0.18351 0.36905 -2.02326
LEU_128 -9.25475 0.81614 1.11967 0.01774 0.07789 -0.08374 -1.94619 0 0 0 0 0 -0.05205 0.49992 -0.37493 0 1.66147 -0.15916 0.58024 -7.09774
ARG_129 -10.0531 0.90435 7.46219 0.00974 0.30199 -0.06139 -4.1246 0 0 0 -1.05394 0 -0.01637 1.97371 0.06229 0 -0.09474 -0.06263 0.52969 -4.2228
LEU_130 -8.59263 0.76848 1.9199 0.01447 0.08992 -0.16673 -2.5686 0 0 0 0 0 0.02504 2.58508 -0.09189 0 1.66147 0.19346 0.3931 -3.76893
ASN_131 -4.85368 0.53971 3.33304 0.00435 0.22751 0.01395 -1.5745 0 0 -0.50411 0 0 -0.01582 1.34539 0.139 0 -1.34026 0.25705 0.47434 -1.95402
GLN_132 -2.49716 0.55588 1.55868 0.0087 0.2662 -0.16671 0.21328 0 0 0 0 0 0.21836 2.20748 -0.26844 0 -1.45095 0.35206 0.83954 1.83692
PRO_133 -4.4542 0.73552 1.62824 0.00463 0.12278 -0.3562 -0.30846 0 0 0 0 0 0.02752 0.3257 -0.90981 0 -1.64321 0.04239 0.79534 -3.98978
THR_134 -4.91794 0.66768 4.59229 0.00841 0.08328 -0.12116 -1.75332 0 0 -1.80053 0 0 -0.01396 0.21658 -0.72406 0 1.15175 -0.38799 0.48201 -2.51699
HIS_135 -6.93055 0.45672 4.73974 0.00534 0.67555 -0.85569 -0.67628 0 0 0 0 0 -0.06219 1.3229 -0.01509 0 -0.30065 -0.24565 0.36785 -1.51801
VAL_136 -3.8252 0.51651 3.0065 0.02846 0.05714 -0.26995 -0.23509 0 0 -0.7746 0 0 0.12748 0.93439 0.23865 0 2.64269 -0.26102 0.3281 2.51407
ASN_137 -6.57303 0.52826 4.59837 0.00702 0.3288 -0.39146 -2.23248 0 0 -1.80081 0 0 -0.05202 3.15708 -0.32772 0 -1.34026 -0.47722 0.44899 -4.12647
ASN_138 -6.46773 0.34254 5.40954 0.00329 0.21518 -0.07264 -2.98018 0 0 -2.81377 0 0 -0.01044 1.73966 0.15026 0 -1.34026 -0.36848 0.52669 -5.66636
GLY_139 -4.27096 0.2146 2.88871 5e-05 0 0.03528 -1.43506 0 0 0 0 0 -0.11038 0 -1.51839 0 0.79816 0.36197 0.36749 -2.66854
ASN_140 -5.04121 0.19464 4.01166 0.00417 0.24774 -0.35788 -2.38783 0 0 -0.79871 0 0 -0.00944 1.9395 0.21723 0 -1.34026 0.43228 0.13783 -2.75029
TYR_141 -10.5823 1.16398 2.77529 0.02251 0.2165 0.14454 -3.54822 0 0 -0.77488 0 0 -0.00541 1.61391 -0.28767 0.06569 0.58223 -0.0763 0.21015 -8.47999
THR_142 -6.83254 1.13032 3.85288 0.00938 0.05367 0.0246 -2.48309 0 0 0 -1.21667 0 0.1191 0.09492 -0.17429 0 1.15175 -0.07499 0.40854 -3.93642
LEU_143 -9.98166 1.21635 0.58927 0.01701 0.07318 -0.0563 -2.17492 0 0 0 0 0 -0.04676 0.4855 -0.31589 0 1.66147 0.06316 0.60924 -7.86034
LEU_144 -7.232 0.5197 2.45842 0.01818 0.06681 0.32554 -1.9606 0 0 0 0 0 0.0075 0.14403 -0.37192 0 1.66147 -0.12182 0.62887 -3.85582
ALA_145 -5.65655 0.57167 1.39727 0.00146 0 0.15752 -2.54418 0 0 0 0 0 0.01535 0 -0.00404 0 1.32468 0.11371 0.46177 -4.16134
ALA_146 -4.39728 0.52654 2.07429 0.00153 0 0.00197 -2.40973 0 0 0 0 0 0.00414 0 -0.28327 0 1.32468 0.36015 0.48277 -2.31421
ASN_147 -8.60466 0.81954 6.97137 0.0119 0.67856 -0.11761 -2.68099 0 0 -1.2256 0 0 -0.00703 2.10628 0.20621 0 -1.34026 1.6937 1.58937 0.10077
PRO_148 -3.02623 0.57356 0.89457 0.00277 0.03946 -0.16532 0.33148 0 0 0 0 0 -0.11483 0.25388 -0.7099 0 -1.64321 1.66779 1.5872 -0.30877
PHE_149 -6.74914 0.71144 2.79769 0.03017 0.37634 -0.3679 -0.75931 0 0 -0.5843 0 0 -0.00559 1.61329 -0.19391 0 1.21829 -0.15433 0.59572 -1.47154
GLY_150 -3.23221 0.144 3.06327 2e-05 0 -0.14466 -1.98561 0 0 0 0 0 -0.05323 0 -1.51112 0 0.79816 0.1821 0.60072 -2.13856
GLN_151 -2.84228 0.25284 1.19843 0.00762 0.16079 -0.21851 -0.59887 0 0 0 0 0 0.01582 3.33725 0.12483 0 -1.45095 0.35311 0.38141 0.72148
ALA_152 -4.23181 0.32315 1.81858 0.00157 0 0.12169 -2.14242 0 0 0 0 0 0.00395 0 -0.2684 0 1.32468 0.04058 0.19423 -2.81419
SER_153 -2.90492 0.39314 0.93187 0.00222 0.07996 -0.20124 -0.59537 0 0 0 0 0 0.00614 0.11916 -0.50781 0 -0.28969 -0.03923 0.18826 -2.8175
ALA_154 -4.7368 0.58226 1.86547 0.0015 0 0.00769 -1.90391 0 0 0 0 0 0.03004 0 -0.21905 0 1.32468 -0.03233 0.1809 -2.89954
SER_155 -2.70509 0.51182 1.77468 0.00136 0.02254 -0.07015 -1.19262 0 0 0 -1.21667 0 -0.00491 0.56033 -0.07913 0 -0.28969 0.12947 0.25487 -2.30318
ILE_156 -7.18649 0.96212 1.50028 0.06439 0.11136 0.15446 -1.8979 0 0 0 0 0 0.32024 0.36427 -0.02676 0 2.30374 0.0765 0.51632 -2.73746
MET_157 -4.91102 0.38335 1.79959 0.00899 -0.01464 -0.47638 -0.49145 0 0 0 0 0 -0.0355 2.51009 0.12992 0 1.65735 -0.03421 0.47125 0.99735
ALA_158 -4.34735 0.22035 1.25072 0.00129 0 0.06435 -1.70034 0 0 0 0 0 0.01226 0 -0.49854 0 1.32468 -0.09652 0.20295 -3.56615
ALA_159 -3.1216 0.19857 0.75895 0.0013 0 -0.30346 0.17373 0 0 0 0 0 0.4582 0 -0.16898 0 1.32468 0.12445 0.24272 -0.31144
PHE_160 -9.47325 1.64458 0.71845 0.03444 0.37237 -0.19356 -0.98615 0 0 -1.04089 0 0 -0.03774 2.18175 -0.15156 0 1.21829 0.33535 0.77218 -4.60573
MET_161 -5.43595 0.40209 3.7126 0.02434 0.07728 0.17227 -1.11922 0 0 -1.71461 0 0 -0.01869 1.91474 -0.11478 0 1.65735 0.43682 0.77674 0.77099
ASP_162 -2.19303 0.23582 1.72924 0.0038 0.27894 -0.081 -0.54229 0 0 0 0 0 -0.04883 1.52654 0.04056 0 -2.14574 -0.04191 0.21555 -1.02236
ASN_163 -2.76916 0.45147 2.09554 0.00533 0.43529 -0.29286 0.58345 0 0 0 0 0 -0.07295 1.74754 -0.45075 0 -1.34026 -0.48287 0.88915 0.79892
PRO:CtermProteinFull_164 -2.1775 0.47858 1.60015 0.00399 0.1169 -0.07826 0.2942 0 0 0 0 0 0 0.0382 0 0 -1.64321 -0.21245 1.16719 -0.4122
#END_POSE_ENERGIES_TABLE ./short_relax/trkA_freehal_2_RF.pdb
