# Supplementary material for: Scaffolding protein functional sites using deep learning
Source: Science. Author manuscript; Available in PMC 2022 Oct 31. (PMC9621694; doi:10.1126/science.abn2100)
Supplement: Data S2 [file NIHMS1830590-supplement-Data_S2.zip]

Archive with 110 entries (110 files):
- ace2_1007_AF.fa
- ace2_1007_RF.fa
- ace2_109_AF.fa
- ace2_109_RF.fa
- ace2_1157_AF.fa
- ace2_1157_RF.fa
- ace2_1846_AF.fa
- ace2_1846_RF.fa
- ace2_600_AF.fa
- ace2_600_RF.fa
- ace2_76_AF.fa
- ace2_76_RF.fa
- dife_56_AF.fa
- dife_56_RF.fa
- dife_86_AF.fa
- dife_86_RF.fa
- dife_inp_1_AF.fa
- dife_inp_1_mutant_AF.fa
- dife_inp_1_RF.fa
- dife_inp_2_AF.fa
- dife_inp_2_mutant_AF.fa
- dife_inp_2_RF.fa
- dife_inp_3_AF.fa
- dife_inp_3_mutant_AF.fa
- dife_inp_3_RF.fa
- dife_inp_4_AF.fa
- dife_inp_4_RF.fa
- dife_inp_5_AF.fa
- dife_inp_5_RF.fa
- dife_inp_6_AF.fa
- dife_inp_6_RF.fa
- dife_inp_7_AF.fa
- dife_inp_7_RF.fa
- dife_inp_8_AF.fa
- dife_inp_8_RF.fa
- EF-hand_1_AF.fa
- EF-hand_1_RF.fa
- EF-hand_2_AF.fa
- EF-hand_2_RF.fa
- EFhand_hal_1_AF.fa
- EFhand_hal_1_RF.fa
- EFhand_hal_2_AF.fa
- EFhand_hal_2_RF.fa
- EFhand_inp_1_AF.fa
- EFhand_inp_1_RF.fa
- efhand_inp_2_AF.fa
- efhand_inp_2_RF.fa
- hcA_1_AF.fa
- hcA_1_RF.fa
- hcA_2_AF.fa
- hcA_2_RF.fa
- KSI_1_AF3.fa
- KSI_1_AF4.fa
- KSI_2_AF3.fa
- KSI_2_AF4.fa
- mdm2_hal_1_AF.fa
- mdm2_hal_1_RF.fa
- mdm2_hal_2_AF.fa
- mdm2_hal_2_RF.fa
- mdm2_hal_3_AF.fa
- mdm2_hal_3_RF.fa
- pdl1_freehal_1_AF.fa
- pdl1_freehal_1_RF.fa
- pdl1_freehal_2_AF.fa
- pdl1_freehal_2_RF.fa
- pdl1_freehal_3_AF.fa
- pdl1_freehal_3_RF.fa
- pdl1_inp_1_AF_complex.fa
- pdl1_inp_1_AF_monomer.fa
- pdl1_inp_1_RF_complex.fa
- rsvf-ii_118_AF.fa
- rsvf-ii_118_RF.fa
- rsvf-ii_141_AF.fa
- rsvf-ii_141_RF.fa
- rsvf-ii_158_AF.fa
- rsvf-ii_158_RF.fa
- rsvf-ii_171_AF.fa
- rsvf-ii_171_RF.fa
- rsvf-ii_29_AF.fa
- rsvf-ii_29_RF.fa
- rsvf-v_1050_AF.fa
- rsvf-v_1050_RF.fa
- rsvf-v_828_AF.fa
- rsvf-v_828_RF.fa
- rsvf-v_854_AF.fa
- rsvf-v_854_RF.fa
- rsvf-v_870_AF.fa
- rsvf-v_870_RF.fa
- rsvf-v_903_AF.fa
- rsvf-v_903_RF.fa
- rsvfv_hal_1_AF.fa
- rsvfv_hal_1_RF.fa
- rsvfv_hal_2_AF.fa
- rsvfv_hal_2_RF.fa
- rsvfv_hal_3_AF.fa
- rsvfv_hal_3_RF.fa
- rsv_inp_1_AF.fa
- rsv_inp_1_RF.fa
- rsv_inp_2_AF.fa
- rsv_inp_2_RF.fa
- rsv_inp_3_AF.fa
- rsv_inp_3_RF.fa
- rsv_inp_4_AF.fa
- rsv_inp_4_RF.fa
- trkA_56_AF.fa
- trkA_56_RF.fa
- trkA_freehal_1_AF.fa
- trkA_freehal_1_RF.fa
- trkA_freehal_2_AF.fa
- trkA_freehal_2_RF.fa
