# Supplementary material for: Scaffolding protein functional sites using deep learning
Source: Science. Author manuscript; Available in PMC 2022 Oct 31. (PMC9621694; doi:10.1126/science.abn2100)
Supplement: Data S2 [file NIHMS1830590-supplement-Data_S2.zip › KSI_1_AF4.fa]

>KSI_1_AF4
STERFVMTDPWLKCYRTVSPQSQTCKVHIDLTNNPQQNQGFKIMLLDTGYRCLSIKPTCSIKFYPKNWGQRVYFKYVLWDRQTYEFQQELIFEIQCE
